# Supplementary material for: ClustAGE: a tool for clustering and distribution analysis of bacterial accessory genomic elements
Source: BMC Bioinformatics. 2018 Apr 20;19:150. doi: 10.1186/s12859-018-2154-x (PMC5910555; doi:10.1186/s12859-018-2154-x)
Supplement: Supplementary file 1 — Archive containing relevant output files from the Spine and AGEnt analyses of the reference genomes. (ZIP 4849 kb) [file 12859_2018_2154_MOESM1_ESM.zip]

Archive with 59 entries (58 files):
- Spine_and_AGEnt_results/
- Spine_and_AGEnt_results/19BR.AGEnt.19BR.AGEnt.accessory.fasta
- Spine_and_AGEnt_results/19BR.AGEnt.19BR.AGEnt.accessory_coords.txt
- Spine_and_AGEnt_results/19BR.AGEnt.19BR.AGEnt.accessory_loci.txt
- Spine_and_AGEnt_results/19BR.AGEnt.statistics.txt
- Spine_and_AGEnt_results/213BR.AGEnt.213BR.AGEnt.accessory.fasta
- Spine_and_AGEnt_results/213BR.AGEnt.213BR.AGEnt.accessory_coords.txt
- Spine_and_AGEnt_results/213BR.AGEnt.213BR.AGEnt.accessory_loci.txt
- Spine_and_AGEnt_results/213BR.AGEnt.statistics.txt
- Spine_and_AGEnt_results/B136-33.AGEnt.B136-33.AGEnt.accessory.fasta
- Spine_and_AGEnt_results/B136-33.AGEnt.B136-33.AGEnt.accessory_coords.txt
- Spine_and_AGEnt_results/B136-33.AGEnt.B136-33.AGEnt.accessory_loci.txt
- Spine_and_AGEnt_results/B136-33.AGEnt.statistics.txt
- Spine_and_AGEnt_results/DK2.AGEnt.DK2.AGEnt.accessory.fasta
- Spine_and_AGEnt_results/DK2.AGEnt.DK2.AGEnt.accessory_coords.txt
- Spine_and_AGEnt_results/DK2.AGEnt.DK2.AGEnt.accessory_loci.txt
- Spine_and_AGEnt_results/DK2.AGEnt.statistics.txt
- Spine_and_AGEnt_results/LESB58.AGEnt.LESB58.AGEnt.accessory.fasta
- Spine_and_AGEnt_results/LESB58.AGEnt.LESB58.AGEnt.accessory_coords.txt
- Spine_and_AGEnt_results/LESB58.AGEnt.LESB58.AGEnt.accessory_loci.txt
- Spine_and_AGEnt_results/LESB58.AGEnt.statistics.txt
- Spine_and_AGEnt_results/M18.AGEnt.M18.AGEnt.accessory.fasta
- Spine_and_AGEnt_results/M18.AGEnt.M18.AGEnt.accessory_coords.txt
- Spine_and_AGEnt_results/M18.AGEnt.M18.AGEnt.accessory_loci.txt
- Spine_and_AGEnt_results/M18.AGEnt.statistics.txt
- Spine_and_AGEnt_results/NCGM2.S1.AGEnt.NCGM2.S1.AGEnt.accessory.fasta
- Spine_and_AGEnt_results/NCGM2.S1.AGEnt.NCGM2.S1.AGEnt.accessory_coords.txt
- Spine_and_AGEnt_results/NCGM2.S1.AGEnt.NCGM2.S1.AGEnt.accessory_loci.txt
- Spine_and_AGEnt_results/NCGM2.S1.AGEnt.statistics.txt
- Spine_and_AGEnt_results/PA103.AGEnt.PA103.AGEnt.accessory.fasta
- Spine_and_AGEnt_results/PA103.AGEnt.PA103.AGEnt.accessory_coords.txt
- Spine_and_AGEnt_results/PA103.AGEnt.PA103.AGEnt.accessory_loci.txt
- Spine_and_AGEnt_results/PA103.AGEnt.statistics.txt
- Spine_and_AGEnt_results/PA14.AGEnt.PA14.AGEnt.accessory.fasta
- Spine_and_AGEnt_results/PA14.AGEnt.PA14.AGEnt.accessory_coords.txt
- Spine_and_AGEnt_results/PA14.AGEnt.PA14.AGEnt.accessory_loci.txt
- Spine_and_AGEnt_results/PA14.AGEnt.statistics.txt
- Spine_and_AGEnt_results/PA7.AGEnt.PA7.AGEnt.accessory.fasta
- Spine_and_AGEnt_results/PA7.AGEnt.PA7.AGEnt.accessory_coords.txt
- Spine_and_AGEnt_results/PA7.AGEnt.PA7.AGEnt.accessory_loci.txt
- Spine_and_AGEnt_results/PA7.AGEnt.statistics.txt
- Spine_and_AGEnt_results/PA99.AGEnt.PA99.AGEnt.accessory.fasta
- Spine_and_AGEnt_results/PA99.AGEnt.PA99.AGEnt.accessory_coords.txt
- Spine_and_AGEnt_results/PA99.AGEnt.PA99.AGEnt.accessory_loci.txt
- Spine_and_AGEnt_results/PA99.AGEnt.statistics.txt
- Spine_and_AGEnt_results/PA_12genomes_PAO1ref.backbone.fasta
- Spine_and_AGEnt_results/PA_12genomes_PAO1ref.statistics.txt
- Spine_and_AGEnt_results/PACS2.AGEnt.PACS2.AGEnt.accessory.fasta
- Spine_and_AGEnt_results/PACS2.AGEnt.PACS2.AGEnt.accessory_coords.txt
- Spine_and_AGEnt_results/PACS2.AGEnt.PACS2.AGEnt.accessory_loci.txt
- Spine_and_AGEnt_results/PACS2.AGEnt.statistics.txt
- Spine_and_AGEnt_results/PAO1.AGEnt.PAO1.AGEnt.accessory.fasta
- Spine_and_AGEnt_results/PAO1.AGEnt.PAO1.AGEnt.accessory_coords.txt
- Spine_and_AGEnt_results/PAO1.AGEnt.PAO1.AGEnt.accessory_loci.txt
- Spine_and_AGEnt_results/PAO1.AGEnt.statistics.txt
- Spine_and_AGEnt_results/RP73.AGEnt.RP73.AGEnt.accessory.fasta
- Spine_and_AGEnt_results/RP73.AGEnt.RP73.AGEnt.accessory_coords.txt
- Spine_and_AGEnt_results/RP73.AGEnt.RP73.AGEnt.accessory_loci.txt
- Spine_and_AGEnt_results/RP73.AGEnt.statistics.txt
