# Supplementary material for: ClustAGE: a tool for clustering and distribution analysis of bacterial accessory genomic elements
Source: BMC Bioinformatics. 2018 Apr 20;19:150. doi: 10.1186/s12859-018-2154-x (PMC5910555; doi:10.1186/s12859-018-2154-x)
Supplement: Supplementary file 1 — Archive containing relevant output files from the Spine and AGEnt analyses of the reference genomes. (ZIP 4849 kb) [file 12859_2018_2154_MOESM1_ESM.zip › Spine_and_AGEnt_results/19BR.AGEnt.19BR.AGEnt.accessory_coords.txt]

contig_id	contig_length	start	stop	out_seq_id
19BR	6742964	6701	6978	19BR.AGEnt_accessory_0001_length_278
19BR	6742964	8216	13894	19BR.AGEnt_accessory_0002_length_5679
19BR	6742964	58736	60968	19BR.AGEnt_accessory_0003_length_2233
19BR	6742964	61084	61954	19BR.AGEnt_accessory_0004_length_871
19BR	6742964	118432	118990	19BR.AGEnt_accessory_0005_length_559
19BR	6742964	124412	127499	19BR.AGEnt_accessory_0006_length_3088
19BR	6742964	169334	169377	19BR.AGEnt_accessory_0007_length_44
19BR	6742964	218293	220417	19BR.AGEnt_accessory_0008_length_2125
19BR	6742964	235426	235466	19BR.AGEnt_accessory_0009_length_41
19BR	6742964	262967	263155	19BR.AGEnt_accessory_0010_length_189
19BR	6742964	284544	285134	19BR.AGEnt_accessory_0011_length_591
19BR	6742964	287137	293396	19BR.AGEnt_accessory_0012_length_6260
19BR	6742964	296637	297619	19BR.AGEnt_accessory_0013_length_983
19BR	6742964	369271	369440	19BR.AGEnt_accessory_0014_length_170
19BR	6742964	403058	403121	19BR.AGEnt_accessory_0015_length_64
19BR	6742964	498553	498563	19BR.AGEnt_accessory_0016_length_11
19BR	6742964	513106	513106
19BR	6742964	553274	555381	19BR.AGEnt_accessory_0017_length_2108
19BR	6742964	614030	614069	19BR.AGEnt_accessory_0018_length_40
19BR	6742964	622901	623236	19BR.AGEnt_accessory_0019_length_336
19BR	6742964	624730	631731	19BR.AGEnt_accessory_0020_length_7002
19BR	6742964	632031	633477	19BR.AGEnt_accessory_0021_length_1447
19BR	6742964	634420	635105	19BR.AGEnt_accessory_0022_length_686
19BR	6742964	635493	635492
19BR	6742964	659072	660017	19BR.AGEnt_accessory_0023_length_946
19BR	6742964	677562	677692	19BR.AGEnt_accessory_0024_length_131
19BR	6742964	680790	692945	19BR.AGEnt_accessory_0025_length_12156
19BR	6742964	694198	708138	19BR.AGEnt_accessory_0026_length_13941
19BR	6742964	752480	766206	19BR.AGEnt_accessory_0027_length_13727
19BR	6742964	783196	783226	19BR.AGEnt_accessory_0028_length_31
19BR	6742964	790241	794784	19BR.AGEnt_accessory_0029_length_4544
19BR	6742964	794917	802578	19BR.AGEnt_accessory_0030_length_7662
19BR	6742964	868524	868649	19BR.AGEnt_accessory_0031_length_126
19BR	6742964	900976	904941	19BR.AGEnt_accessory_0032_length_3966
19BR	6742964	1064008	1064767	19BR.AGEnt_accessory_0033_length_760
19BR	6742964	1066005	1071694	19BR.AGEnt_accessory_0034_length_5690
19BR	6742964	1071934	1073238	19BR.AGEnt_accessory_0035_length_1305
19BR	6742964	1178305	1190787	19BR.AGEnt_accessory_0036_length_12483
19BR	6742964	1236693	1236805	19BR.AGEnt_accessory_0037_length_113
19BR	6742964	1246183	1246412	19BR.AGEnt_accessory_0038_length_230
19BR	6742964	1246867	1251201	19BR.AGEnt_accessory_0039_length_4335
19BR	6742964	1251828	1253224	19BR.AGEnt_accessory_0040_length_1397
19BR	6742964	1329366	1329817	19BR.AGEnt_accessory_0041_length_452
19BR	6742964	1330004	1330977	19BR.AGEnt_accessory_0042_length_974
19BR	6742964	1331114	1331176	19BR.AGEnt_accessory_0043_length_63
19BR	6742964	1344058	1346694	19BR.AGEnt_accessory_0044_length_2637
19BR	6742964	1351224	1351336	19BR.AGEnt_accessory_0045_length_113
19BR	6742964	1407429	1407442	19BR.AGEnt_accessory_0046_length_14
19BR	6742964	1482153	1482270	19BR.AGEnt_accessory_0047_length_118
19BR	6742964	1483187	1485057	19BR.AGEnt_accessory_0048_length_1871
19BR	6742964	1488317	1495439	19BR.AGEnt_accessory_0049_length_7123
19BR	6742964	1497839	1518666	19BR.AGEnt_accessory_0050_length_20828
19BR	6742964	1521834	1521847	19BR.AGEnt_accessory_0051_length_14
19BR	6742964	1554847	1567579	19BR.AGEnt_accessory_0052_length_12733
19BR	6742964	1571034	1571190	19BR.AGEnt_accessory_0053_length_157
19BR	6742964	1612316	1613490	19BR.AGEnt_accessory_0054_length_1175
19BR	6742964	1652475	1653006	19BR.AGEnt_accessory_0055_length_532
19BR	6742964	1653679	1653734	19BR.AGEnt_accessory_0056_length_56
19BR	6742964	1658432	1658564	19BR.AGEnt_accessory_0057_length_133
19BR	6742964	1666641	1666645
19BR	6742964	1816109	1816623	19BR.AGEnt_accessory_0058_length_515
19BR	6742964	1856998	1879824	19BR.AGEnt_accessory_0059_length_22827
19BR	6742964	1896080	1896176	19BR.AGEnt_accessory_0060_length_97
19BR	6742964	1896201	1896202
19BR	6742964	2031569	2031696	19BR.AGEnt_accessory_0061_length_128
19BR	6742964	2056768	2056767
19BR	6742964	2072654	2075087	19BR.AGEnt_accessory_0062_length_2434
19BR	6742964	2092367	2092423	19BR.AGEnt_accessory_0063_length_57
19BR	6742964	2092508	2092947	19BR.AGEnt_accessory_0064_length_440
19BR	6742964	2102920	2104394	19BR.AGEnt_accessory_0065_length_1475
19BR	6742964	2125830	2125983	19BR.AGEnt_accessory_0066_length_154
19BR	6742964	2131359	2131525	19BR.AGEnt_accessory_0067_length_167
19BR	6742964	2132328	2137393	19BR.AGEnt_accessory_0068_length_5066
19BR	6742964	2163991	2164137	19BR.AGEnt_accessory_0069_length_147
19BR	6742964	2241026	2242422	19BR.AGEnt_accessory_0070_length_1397
19BR	6742964	2276212	2276223	19BR.AGEnt_accessory_0071_length_12
19BR	6742964	2290865	2292743	19BR.AGEnt_accessory_0072_length_1879
19BR	6742964	2292908	2293209	19BR.AGEnt_accessory_0073_length_302
19BR	6742964	2324476	2324489	19BR.AGEnt_accessory_0074_length_14
19BR	6742964	2324669	2324884	19BR.AGEnt_accessory_0075_length_216
19BR	6742964	2337626	2339049	19BR.AGEnt_accessory_0076_length_1424
19BR	6742964	2400062	2400271	19BR.AGEnt_accessory_0077_length_210
19BR	6742964	2410937	2413850	19BR.AGEnt_accessory_0078_length_2914
19BR	6742964	2414252	2415662	19BR.AGEnt_accessory_0079_length_1411
19BR	6742964	2416363	2416939	19BR.AGEnt_accessory_0080_length_577
19BR	6742964	2418282	2419001	19BR.AGEnt_accessory_0081_length_720
19BR	6742964	2445667	2446301	19BR.AGEnt_accessory_0082_length_635
19BR	6742964	2449198	2478191	19BR.AGEnt_accessory_0083_length_28994
19BR	6742964	2479428	2514483	19BR.AGEnt_accessory_0084_length_35056
19BR	6742964	2515208	2515312	19BR.AGEnt_accessory_0085_length_105
19BR	6742964	2515974	2516192	19BR.AGEnt_accessory_0086_length_219
19BR	6742964	2521066	2521065
19BR	6742964	2587046	2589920	19BR.AGEnt_accessory_0087_length_2875
19BR	6742964	2613874	2614104	19BR.AGEnt_accessory_0088_length_231
19BR	6742964	2629484	2629891	19BR.AGEnt_accessory_0089_length_408
19BR	6742964	2635358	2638348	19BR.AGEnt_accessory_0090_length_2991
19BR	6742964	2638938	2641933	19BR.AGEnt_accessory_0091_length_2996
19BR	6742964	2684217	2686137	19BR.AGEnt_accessory_0092_length_1921
19BR	6742964	2702140	2703121	19BR.AGEnt_accessory_0093_length_982
19BR	6742964	2714820	2738169	19BR.AGEnt_accessory_0094_length_23350
19BR	6742964	2756149	2756255	19BR.AGEnt_accessory_0095_length_107
19BR	6742964	2756982	2757463	19BR.AGEnt_accessory_0096_length_482
19BR	6742964	2772515	2773112	19BR.AGEnt_accessory_0097_length_598
19BR	6742964	2806026	2807209	19BR.AGEnt_accessory_0098_length_1184
19BR	6742964	2807656	2809140	19BR.AGEnt_accessory_0099_length_1485
19BR	6742964	2810666	2815289	19BR.AGEnt_accessory_0100_length_4624
19BR	6742964	2816181	2818816	19BR.AGEnt_accessory_0101_length_2636
19BR	6742964	2822658	2828938	19BR.AGEnt_accessory_0102_length_6281
19BR	6742964	2832117	2832473	19BR.AGEnt_accessory_0103_length_357
19BR	6742964	2857846	2857851
19BR	6742964	2860054	2868631	19BR.AGEnt_accessory_0104_length_8578
19BR	6742964	2884739	2929013	19BR.AGEnt_accessory_0105_length_44275
19BR	6742964	3003524	3006183	19BR.AGEnt_accessory_0106_length_2660
19BR	6742964	3023082	3072878	19BR.AGEnt_accessory_0107_length_49797
19BR	6742964	3076921	3183165	19BR.AGEnt_accessory_0108_length_106245
19BR	6742964	3196387	3196437	19BR.AGEnt_accessory_0109_length_51
19BR	6742964	3258623	3260124	19BR.AGEnt_accessory_0110_length_1502
19BR	6742964	3286960	3287424	19BR.AGEnt_accessory_0111_length_465
19BR	6742964	3292824	3292832
19BR	6742964	3304766	3304911	19BR.AGEnt_accessory_0112_length_146
19BR	6742964	3335283	3337220	19BR.AGEnt_accessory_0113_length_1938
19BR	6742964	3339076	3339117	19BR.AGEnt_accessory_0114_length_42
19BR	6742964	3349335	3400167	19BR.AGEnt_accessory_0115_length_50833
19BR	6742964	3430544	3432412	19BR.AGEnt_accessory_0116_length_1869
19BR	6742964	3449159	3449264	19BR.AGEnt_accessory_0117_length_106
19BR	6742964	3451471	3495620	19BR.AGEnt_accessory_0118_length_44150
19BR	6742964	3514607	3516601	19BR.AGEnt_accessory_0119_length_1995
19BR	6742964	3690820	3690853	19BR.AGEnt_accessory_0120_length_34
19BR	6742964	3777205	3777489	19BR.AGEnt_accessory_0121_length_285
19BR	6742964	3791754	3791812	19BR.AGEnt_accessory_0122_length_59
19BR	6742964	3867576	3869165	19BR.AGEnt_accessory_0123_length_1590
19BR	6742964	3869389	3888680	19BR.AGEnt_accessory_0124_length_19292
19BR	6742964	3952084	3952186	19BR.AGEnt_accessory_0125_length_103
19BR	6742964	4024590	4025470	19BR.AGEnt_accessory_0126_length_881
19BR	6742964	4114374	4114978	19BR.AGEnt_accessory_0127_length_605
19BR	6742964	4119170	4121645	19BR.AGEnt_accessory_0128_length_2476
19BR	6742964	4123369	4125635	19BR.AGEnt_accessory_0129_length_2267
19BR	6742964	4188780	4188788
19BR	6742964	4188881	4189069	19BR.AGEnt_accessory_0130_length_189
19BR	6742964	4210743	4210760	19BR.AGEnt_accessory_0131_length_18
19BR	6742964	4245021	4245080	19BR.AGEnt_accessory_0132_length_60
19BR	6742964	4330441	4330559	19BR.AGEnt_accessory_0133_length_119
19BR	6742964	4546769	4546875	19BR.AGEnt_accessory_0134_length_107
19BR	6742964	4603050	4603355	19BR.AGEnt_accessory_0135_length_306
19BR	6742964	4615427	4620616	19BR.AGEnt_accessory_0136_length_5190
19BR	6742964	4626618	4628058	19BR.AGEnt_accessory_0137_length_1441
19BR	6742964	4650226	4652527	19BR.AGEnt_accessory_0138_length_2302
19BR	6742964	4652638	4652855	19BR.AGEnt_accessory_0139_length_218
19BR	6742964	4696331	4696422	19BR.AGEnt_accessory_0140_length_92
19BR	6742964	4706330	4706495	19BR.AGEnt_accessory_0141_length_166
19BR	6742964	4736061	4736800	19BR.AGEnt_accessory_0142_length_740
19BR	6742964	4792850	4829353	19BR.AGEnt_accessory_0143_length_36504
19BR	6742964	4882665	4882687	19BR.AGEnt_accessory_0144_length_23
19BR	6742964	4929320	4929400	19BR.AGEnt_accessory_0145_length_81
19BR	6742964	4937987	4944447	19BR.AGEnt_accessory_0146_length_6461
19BR	6742964	4949137	4949229	19BR.AGEnt_accessory_0147_length_93
19BR	6742964	4979709	4979941	19BR.AGEnt_accessory_0148_length_233
19BR	6742964	4982774	4983152	19BR.AGEnt_accessory_0149_length_379
19BR	6742964	4985559	4986263	19BR.AGEnt_accessory_0150_length_705
19BR	6742964	4995195	4995861	19BR.AGEnt_accessory_0151_length_667
19BR	6742964	5002164	5011752	19BR.AGEnt_accessory_0152_length_9589
19BR	6742964	5013654	5016099	19BR.AGEnt_accessory_0153_length_2446
19BR	6742964	5017101	5019573	19BR.AGEnt_accessory_0154_length_2473
19BR	6742964	5022682	5024608	19BR.AGEnt_accessory_0155_length_1927
19BR	6742964	5026189	5026332	19BR.AGEnt_accessory_0156_length_144
19BR	6742964	5026736	5028153	19BR.AGEnt_accessory_0157_length_1418
19BR	6742964	5032874	5033380	19BR.AGEnt_accessory_0158_length_507
19BR	6742964	5034436	5037919	19BR.AGEnt_accessory_0159_length_3484
19BR	6742964	5042131	5046407	19BR.AGEnt_accessory_0160_length_4277
19BR	6742964	5073477	5073550	19BR.AGEnt_accessory_0161_length_74
19BR	6742964	5211820	5211877	19BR.AGEnt_accessory_0162_length_58
19BR	6742964	5404229	5404260	19BR.AGEnt_accessory_0163_length_32
19BR	6742964	5407324	5409076	19BR.AGEnt_accessory_0164_length_1753
19BR	6742964	5422702	5423984	19BR.AGEnt_accessory_0165_length_1283
19BR	6742964	5425661	5425934	19BR.AGEnt_accessory_0166_length_274
19BR	6742964	5440454	5447905	19BR.AGEnt_accessory_0167_length_7452
19BR	6742964	5448904	5504008	19BR.AGEnt_accessory_0168_length_55105
19BR	6742964	5504248	5530768	19BR.AGEnt_accessory_0169_length_26521
19BR	6742964	5532005	5546672	19BR.AGEnt_accessory_0170_length_14668
19BR	6742964	5557206	5564745	19BR.AGEnt_accessory_0171_length_7540
19BR	6742964	5631570	5631921	19BR.AGEnt_accessory_0172_length_352
19BR	6742964	5647464	5647645	19BR.AGEnt_accessory_0173_length_182
19BR	6742964	5830593	5830592
19BR	6742964	5830720	5830719
19BR	6742964	5843798	5844124	19BR.AGEnt_accessory_0174_length_327
19BR	6742964	5844591	5844634	19BR.AGEnt_accessory_0175_length_44
19BR	6742964	5911985	5911994	19BR.AGEnt_accessory_0176_length_10
19BR	6742964	5925841	5925868	19BR.AGEnt_accessory_0177_length_28
19BR	6742964	5964137	5964158	19BR.AGEnt_accessory_0178_length_22
19BR	6742964	5989721	5989811	19BR.AGEnt_accessory_0179_length_91
19BR	6742964	6069016	6069054	19BR.AGEnt_accessory_0180_length_39
19BR	6742964	6073429	6074313	19BR.AGEnt_accessory_0181_length_885
19BR	6742964	6133061	6133154	19BR.AGEnt_accessory_0182_length_94
19BR	6742964	6181497	6181608	19BR.AGEnt_accessory_0183_length_112
19BR	6742964	6182214	6182575	19BR.AGEnt_accessory_0184_length_362
19BR	6742964	6183092	6183317	19BR.AGEnt_accessory_0185_length_226
19BR	6742964	6254401	6263882	19BR.AGEnt_accessory_0186_length_9482
19BR	6742964	6295541	6295636	19BR.AGEnt_accessory_0187_length_96
19BR	6742964	6391469	6396237	19BR.AGEnt_accessory_0188_length_4769
19BR	6742964	6453668	6453997	19BR.AGEnt_accessory_0189_length_330
19BR	6742964	6556231	6556456	19BR.AGEnt_accessory_0190_length_226
19BR	6742964	6674732	6674800	19BR.AGEnt_accessory_0191_length_69
19BR	6742964	6706831	6707102	19BR.AGEnt_accessory_0192_length_272
19BR	6742964	6725739	6738947	19BR.AGEnt_accessory_0193_length_13209
