# Supplementary material for: ClustAGE: a tool for clustering and distribution analysis of bacterial accessory genomic elements
Source: BMC Bioinformatics. 2018 Apr 20;19:150. doi: 10.1186/s12859-018-2154-x (PMC5910555; doi:10.1186/s12859-018-2154-x)
Supplement: Supplementary file 1 — Archive containing relevant output files from the Spine and AGEnt analyses of the reference genomes. (ZIP 4849 kb) [file 12859_2018_2154_MOESM1_ESM.zip › Spine_and_AGEnt_results/19BR.AGEnt.19BR.AGEnt.accessory_loci.txt]

locus_id	gen_contig_id	gen_contig_start	gen_contig_stop	strand	out_seq_id	out_seq_start	out_seq_stop	pct_locus	overhangs	product
19BRrast_0007	19BR	8216	8344	-	19BR.AGEnt_accessory_0002_length_5679	1	129	62.32	78,0	hypothetical protein
19BRrast_0008	19BR	8397	11144	-	19BR.AGEnt_accessory_0002_length_5679	182	2929	100.00	0,0	helicase/SNF2 family domain protein
19BRrast_0009	19BR	11252	13468	-	19BR.AGEnt_accessory_0002_length_5679	3037	5253	100.00	0,0	hypothetical protein
19BRrast_0046	19BR	58736	60473	+	19BR.AGEnt_accessory_0003_length_2233	1	1738	16.50	8795,0	Large exoproteins involved in heme utilization or adhesion
19BRrast_0099	19BR	118432	118450	-	19BR.AGEnt_accessory_0005_length_559	1	19	6.67	266,0	hypothetical protein
19BRrast_0100	19BR	118447	118990	-	19BR.AGEnt_accessory_0005_length_559	16	559	42.07	0,749	Rhs family protein
19BRrast_0105	19BR	124412	125308	+	19BR.AGEnt_accessory_0006_length_3088	1	897	86.42	141,0	3-oxoacyl-[ACP] synthase
19BRrast_0106	19BR	125309	126256	+	19BR.AGEnt_accessory_0006_length_3088	898	1845	100.00	0,0	FIG00957260: hypothetical protein
19BRrast_0107	19BR	126267	127181	+	19BR.AGEnt_accessory_0006_length_3088	1856	2770	100.00	0,0	FIG00958458: hypothetical protein
19BRrast_0108	19BR	127188	127499	+	19BR.AGEnt_accessory_0006_length_3088	2777	3088	23.53	0,1014	FOG: HEAT repeat
19BRrast_0153	19BR	169360	169377	-	19BR.AGEnt_accessory_0007_length_44	27	44	2.87	0,609	Nucleoside 2-deoxyribosyltransferase
19BRrast_0197	19BR	218700	219515	+	19BR.AGEnt_accessory_0008_length_2125	408	1223	100.00	0,0	FIG00953273: hypothetical protein
19BRrast_0198	19BR	219512	220393	+	19BR.AGEnt_accessory_0008_length_2125	1220	2101	100.00	0,0	hypothetical protein
19BRrast_0263	19BR	284843	285121	+	19BR.AGEnt_accessory_0011_length_591	300	578	100.00	0,0	hypothetical protein
19BRrast_0266	19BR	287186	287578	-	19BR.AGEnt_accessory_0012_length_6260	50	442	100.00	0,0	FIG00956167: hypothetical protein
19BRrast_0267	19BR	288002	288187	-	19BR.AGEnt_accessory_0012_length_6260	866	1051	100.00	0,0	ISPsy11, transposase OrfA
19BRrast_0268	19BR	288367	289803	-	19BR.AGEnt_accessory_0012_length_6260	1231	2667	100.00	0,0	FIG00956385: hypothetical protein
19BRrast_0269	19BR	289953	292109	-	19BR.AGEnt_accessory_0012_length_6260	2817	4973	100.00	0,0	FIG00956088: hypothetical protein
19BRrast_0270	19BR	292106	292603	-	19BR.AGEnt_accessory_0012_length_6260	4970	5467	100.00	0,0	FIG00956479: hypothetical protein
19BRrast_0271	19BR	292607	293396	-	19BR.AGEnt_accessory_0012_length_6260	5471	6260	25.82	0,2270	VgrG protein
19BRrast_0520	19BR	553274	554233	-	19BR.AGEnt_accessory_0017_length_2108	1	960	96.10	39,0	FIG00959189: hypothetical protein
19BRrast_0521	19BR	554251	554952	-	19BR.AGEnt_accessory_0017_length_2108	978	1679	100.00	0,0	probable pili assembly chaperone
19BRrast_0587	19BR	614030	614031	+	19BR.AGEnt_accessory_0018_length_40	1	2	0.41	487,0	COG1451: Predicted metal-dependent hydrolase
19BRrast_0588	19BR	614039	614069	-	19BR.AGEnt_accessory_0018_length_40	10	40	4.45	0,665	putative unknown enzyme
19BRrast_0599	19BR	623063	623236	-	19BR.AGEnt_accessory_0019_length_336	163	336	51.79	0,162	FIG00960913: hypothetical protein
19BRrast_0601	19BR	625138	626631	+	19BR.AGEnt_accessory_0020_length_7002	409	1902	100.00	0,0	Cell division protein FtsH (EC 3.4.24.-)
19BRrast_0602	19BR	626591	628870	+	19BR.AGEnt_accessory_0020_length_7002	1862	4141	100.00	0,0	peptidase S8 and S53, subtilisin, kexin, sedolisin
19BRrast_0603	19BR	630104	631549	-	19BR.AGEnt_accessory_0020_length_7002	5375	6820	100.00	0,0	hypothetical protein
19BRrast_0605	19BR	632073	633470	+	19BR.AGEnt_accessory_0021_length_1447	43	1440	100.00	0,0	Transposase and inactivated derivatives, IS30 family
19BRrast_0606	19BR	633436	633477	-	19BR.AGEnt_accessory_0021_length_1447	1406	1447	8.43	0,456	hypothetical protein
19BRrast_0609	19BR	634420	634811	-	19BR.AGEnt_accessory_0022_length_686	1	392	96.08	16,0	Shufflon-specific DNA recombinase
19BRrast_0610	19BR	634836	635105	-	19BR.AGEnt_accessory_0022_length_686	417	686	89.11	0,33	site-specific recombinase, phage integrase family
19BRrast_0633	19BR	659072	660017	-	19BR.AGEnt_accessory_0023_length_946	1	946	34.31	342,1469	Outer membrane protein Imp, required for envelope biogenesis / Organic solvent tolerance protein precursor
19BRrast_0654	19BR	680790	680817	+	19BR.AGEnt_accessory_0025_length_12156	1	28	7.91	326,0	putative holin
19BRrast_0655	19BR	680839	681354	+	19BR.AGEnt_accessory_0025_length_12156	50	565	100.00	0,0	FIG00958825: hypothetical protein
19BRrast_0656	19BR	681351	681908	+	19BR.AGEnt_accessory_0025_length_12156	562	1119	100.00	0,0	Baseplate assembly protein V
19BRrast_0657	19BR	682061	682387	+	19BR.AGEnt_accessory_0025_length_12156	1272	1598	100.00	0,0	Baseplate assembly protein W
19BRrast_0658	19BR	682384	683271	+	19BR.AGEnt_accessory_0025_length_12156	1595	2482	100.00	0,0	Baseplate assembly protein J
19BRrast_0659	19BR	683264	683797	+	19BR.AGEnt_accessory_0025_length_12156	2475	3008	100.00	0,0	Phage tail fibers
19BRrast_0660	19BR	683799	685874	+	19BR.AGEnt_accessory_0025_length_12156	3010	5085	100.00	0,0	Phage tail fiber protein
19BRrast_0661	19BR	686372	687532	+	19BR.AGEnt_accessory_0025_length_12156	5583	6743	100.00	0,0	Phage tail sheath monomer
19BRrast_0662	19BR	687545	688048	+	19BR.AGEnt_accessory_0025_length_12156	6756	7259	100.00	0,0	Phage major tail tube protein
19BRrast_0663	19BR	688063	688407	+	19BR.AGEnt_accessory_0025_length_12156	7274	7618	100.00	0,0	FIG00958026: hypothetical protein
19BRrast_0664	19BR	688589	690814	+	19BR.AGEnt_accessory_0025_length_12156	7800	10025	100.00	0,0	Methyl-accepting chemotaxis protein
19BRrast_0665	19BR	690824	691696	+	19BR.AGEnt_accessory_0025_length_12156	10035	10907	100.00	0,0	Phage protein U
19BRrast_0666	19BR	691704	691877	+	19BR.AGEnt_accessory_0025_length_12156	10915	11088	100.00	0,0	Phage tail protein
19BRrast_0667	19BR	691935	692924	+	19BR.AGEnt_accessory_0025_length_12156	11146	12135	100.00	0,0	FIG032563: Phage tail protein D
19BRrast_0670	19BR	694198	694199	+	19BR.AGEnt_accessory_0026_length_13941	1	2	1.42	139,0	hypothetical protein
19BRrast_0671	19BR	694515	695009	+	19BR.AGEnt_accessory_0026_length_13941	318	812	100.00	0,0	Acyl-CoA dehydrogenases
19BRrast_0672	19BR	695021	695368	+	19BR.AGEnt_accessory_0026_length_13941	824	1171	100.00	0,0	FIG00954095: hypothetical protein
19BRrast_0673	19BR	695398	695652	+	19BR.AGEnt_accessory_0026_length_13941	1201	1455	100.00	0,0	FIG00958178: hypothetical protein
19BRrast_0674	19BR	695699	697534	+	19BR.AGEnt_accessory_0026_length_13941	1502	3337	100.00	0,0	Phage-related minor tail protein
19BRrast_0675	19BR	697527	697868	+	19BR.AGEnt_accessory_0026_length_13941	3330	3671	100.00	0,0	Phage minor tail protein
19BRrast_0676	19BR	697876	698571	+	19BR.AGEnt_accessory_0026_length_13941	3679	4374	100.00	0,0	Phage minor tail protein
19BRrast_0677	19BR	698574	699344	+	19BR.AGEnt_accessory_0026_length_13941	4377	5147	100.00	0,0	Phage tail assembly protein
19BRrast_0678	19BR	699399	700001	+	19BR.AGEnt_accessory_0026_length_13941	5202	5804	100.00	0,0	Phage tail assembly protein I
19BRrast_0679	19BR	700060	703674	+	19BR.AGEnt_accessory_0026_length_13941	5863	9477	100.00	0,0	Phage tail fiber protein
19BRrast_0680	19BR	704103	704243	-	19BR.AGEnt_accessory_0026_length_13941	9906	10046	100.00	0,0	hypothetical protein
19BRrast_0681	19BR	704722	705813	+	19BR.AGEnt_accessory_0026_length_13941	10525	11616	100.00	0,0	FIG00966085: hypothetical protein
19BRrast_0682	19BR	706002	706148	+	19BR.AGEnt_accessory_0026_length_13941	11805	11951	100.00	0,0	FIG00967637: hypothetical protein
19BRrast_0683	19BR	706129	706359	+	19BR.AGEnt_accessory_0026_length_13941	11932	12162	100.00	0,0	FIG00962125: hypothetical protein
19BRrast_0684	19BR	707806	708036	+	19BR.AGEnt_accessory_0026_length_13941	13609	13839	100.00	0,0	FIG00961773: hypothetical protein
19BRrast_0729	19BR	752480	753490	+	19BR.AGEnt_accessory_0027_length_13727	1	1011	91.33	96,0	Phosphate-binding DING protein (related to PstS)
19BRrast_0730	19BR	753576	754688	+	19BR.AGEnt_accessory_0027_length_13727	1097	2209	100.00	0,0	Phosphate-binding DING protein (related to PstS)
19BRrast_0731	19BR	754850	766206	+	19BR.AGEnt_accessory_0027_length_13727	2371	13727	90.39	0,1207	Filamentous haemagglutinin family outer membrane protein associated with VreARI signalling system
19BRrast_0748	19BR	783222	783226	-	19BR.AGEnt_accessory_0028_length_31	27	31	0.56	0,895	alpha-1,6-rhamnosyltransferase
19BRrast_0758	19BR	793926	794141	+	19BR.AGEnt_accessory_0029_length_4544	3686	3901	100.00	0,0	hypothetical protein
19BRrast_0759	19BR	794227	794355	+	19BR.AGEnt_accessory_0029_length_4544	3987	4115	100.00	0,0	FIG00965801: hypothetical protein
19BRrast_0760	19BR	795165	795599	+	19BR.AGEnt_accessory_0030_length_7662	249	683	100.00	0,0	helix destabilizing protein of bacteriophage Pf1
19BRrast_0761	19BR	795855	795971	+	19BR.AGEnt_accessory_0030_length_7662	939	1055	100.00	0,0	COG0477: Permeases of the major facilitator superfamily
19BRrast_0762	19BR	795985	796203	+	19BR.AGEnt_accessory_0030_length_7662	1069	1287	100.00	0,0	hypothetical protein
19BRrast_0763	19BR	796427	796714	-	19BR.AGEnt_accessory_0030_length_7662	1511	1798	100.00	0,0	hypothetical protein
19BRrast_0764	19BR	796889	797476	+	19BR.AGEnt_accessory_0030_length_7662	1973	2560	100.00	0,0	endo-1,4-beta-glucanase
19BRrast_0765	19BR	797486	797836	+	19BR.AGEnt_accessory_0030_length_7662	2570	2920	100.00	0,0	Accessory cholera enterotoxin
19BRrast_0766	19BR	797838	799100	+	19BR.AGEnt_accessory_0030_length_7662	2922	4184	100.00	0,0	Zona occludens toxin
19BRrast_0767	19BR	799359	800651	+	19BR.AGEnt_accessory_0030_length_7662	4443	5735	100.00	0,0	FIG00961373: hypothetical protein
19BRrast_0768	19BR	800651	801634	+	19BR.AGEnt_accessory_0030_length_7662	5735	6718	100.00	0,0	putative integrase
19BRrast_0769	19BR	802301	802456	+	19BR.AGEnt_accessory_0030_length_7662	7385	7540	100.00	0,0	hypothetical protein
19BRrast_0834	19BR	868524	868628	+	19BR.AGEnt_accessory_0031_length_126	1	105	89.74	12,0	hypothetical protein
19BRrast_0865	19BR	901583	901906	+	19BR.AGEnt_accessory_0032_length_3966	608	931	100.00	0,0	COG1396: Predicted transcriptional regulators
19BRrast_0866	19BR	902022	902138	-	19BR.AGEnt_accessory_0032_length_3966	1047	1163	100.00	0,0	hypothetical protein
19BRrast_0867	19BR	902103	902528	+	19BR.AGEnt_accessory_0032_length_3966	1128	1553	100.00	0,0	FIG00961373: hypothetical protein
19BRrast_0868	19BR	902528	902803	+	19BR.AGEnt_accessory_0032_length_3966	1553	1828	100.00	0,0	probable bacteriophage integrase
19BRrast_0869	19BR	902849	902980	+	19BR.AGEnt_accessory_0032_length_3966	1874	2005	100.00	0,0	hypothetical protein
19BRrast_0870	19BR	902977	903531	+	19BR.AGEnt_accessory_0032_length_3966	2002	2556	100.00	0,0	Integrase
19BRrast_1037	19BR	1068125	1068673	-	19BR.AGEnt_accessory_0034_length_5690	2121	2669	100.00	0,0	Protein-disulfide isomerase
19BRrast_1038	19BR	1068708	1068995	+	19BR.AGEnt_accessory_0034_length_5690	2704	2991	100.00	0,0	FIG00634742: hypothetical protein
19BRrast_1039	19BR	1069891	1071387	-	19BR.AGEnt_accessory_0034_length_5690	3887	5383	100.00	0,0	pyocin S5
19BRrast_1040	19BR	1071934	1072026	+	19BR.AGEnt_accessory_0035_length_1305	1	93	35.23	171,0	FIG00964396: hypothetical protein
19BRrast_1041	19BR	1072050	1072901	+	19BR.AGEnt_accessory_0035_length_1305	117	968	100.00	0,0	Transposase
19BRrast_1148	19BR	1178305	1179073	+	19BR.AGEnt_accessory_0036_length_12483	1	769	58.26	551,0	Flagellar hook-associated protein FlgL
19BRrast_1149	19BR	1179128	1179889	+	19BR.AGEnt_accessory_0036_length_12483	824	1585	100.00	0,0	hypothetical protein
19BRrast_1150	19BR	1179894	1180496	+	19BR.AGEnt_accessory_0036_length_12483	1590	2192	100.00	0,0	Phosphoserine phosphatase (EC 3.1.3.3)
19BRrast_1151	19BR	1180472	1181134	+	19BR.AGEnt_accessory_0036_length_12483	2168	2830	100.00	0,0	Predicted sugar nucleotidyltransferases
19BRrast_1152	19BR	1181187	1186211	+	19BR.AGEnt_accessory_0036_length_12483	2883	7907	100.00	0,0	Glycosyl transferase, group 2 family protein
19BRrast_1153	19BR	1186497	1188038	+	19BR.AGEnt_accessory_0036_length_12483	8193	9734	100.00	0,0	Flagellin protein FlaB
19BRrast_1154	19BR	1188117	1188488	+	19BR.AGEnt_accessory_0036_length_12483	9813	10184	100.00	0,0	Flagellin protein FlaG
19BRrast_1155	19BR	1188574	1189998	+	19BR.AGEnt_accessory_0036_length_12483	10270	11694	100.00	0,0	Flagellar hook-associated protein FliD
19BRrast_1156	19BR	1190120	1190500	+	19BR.AGEnt_accessory_0036_length_12483	11816	12196	100.00	0,0	Flagellar biosynthesis protein FliS
19BRrast_1157	19BR	1190523	1190787	+	19BR.AGEnt_accessory_0036_length_12483	12219	12483	89.23	0,32	FIG00953167: hypothetical protein
19BRrast_1214	19BR	1246264	1246412	-	19BR.AGEnt_accessory_0038_length_230	82	230	40.38	0,220	FIG00955756: hypothetical protein
19BRrast_1215	19BR	1247256	1248986	+	19BR.AGEnt_accessory_0039_length_4335	390	2120	100.00	0,0	pyocin protein
19BRrast_1217	19BR	1252337	1252870	-	19BR.AGEnt_accessory_0040_length_1397	510	1043	100.00	0,0	Transposase and inactivated derivatives
19BRrast_1288	19BR	1329366	1329817	-	19BR.AGEnt_accessory_0041_length_452	1	452	50.56	2,440	Transcriptional regulator
19BRrast_1288	19BR	1330004	1330257	-	19BR.AGEnt_accessory_0042_length_974	1	254	28.41	640,0	Transcriptional regulator
19BRrast_1289	19BR	1330342	1330977	+	19BR.AGEnt_accessory_0042_length_974	339	974	81.54	0,144	NAD(P)H oxidoreductase YRKL (EC 1.6.99.-) @ Putative NADPH-quinone reductase (modulator of drug activity B) @ Flavodoxin 2
19BRrast_1289	19BR	1331114	1331121	+	19BR.AGEnt_accessory_0043_length_63	1	8	1.03	772,0	NAD(P)H oxidoreductase YRKL (EC 1.6.99.-) @ Putative NADPH-quinone reductase (modulator of drug activity B) @ Flavodoxin 2
19BRrast_1290	19BR	1331129	1331176	-	19BR.AGEnt_accessory_0043_length_63	16	63	7.66	0,579	NAD(P)H oxidoreductase YRKL (EC 1.6.99.-) @ Putative NADPH-quinone reductase (modulator of drug activity B) @ Flavodoxin 2
19BRrast_1304	19BR	1344058	1344205	-	19BR.AGEnt_accessory_0044_length_2637	1	148	94.87	8,0	hypothetical protein
19BRrast_1305	19BR	1344226	1345071	-	19BR.AGEnt_accessory_0044_length_2637	169	1014	100.00	0,0	Hydrolases of the alpha/beta superfamily
19BRrast_1306	19BR	1345167	1345964	-	19BR.AGEnt_accessory_0044_length_2637	1110	1907	100.00	0,0	Enoyl-CoA hydratase (EC 4.2.1.17)
19BRrast_1307	19BR	1346129	1346689	+	19BR.AGEnt_accessory_0044_length_2637	2072	2632	100.00	0,0	Transcriptional regulatory protein, TetR family
19BRrast_1442	19BR	1489493	1490908	+	19BR.AGEnt_accessory_0049_length_7123	1177	2592	100.00	0,0	putative DNA helicase
19BRrast_1443	19BR	1491555	1493312	+	19BR.AGEnt_accessory_0049_length_7123	3239	4996	100.00	0,0	hypothetical Cytosolic Protein
19BRrast_1444	19BR	1495434	1495439	-	19BR.AGEnt_accessory_0049_length_7123	7118	7123	0.35	0,1728	Isocitrate dehydrogenase phosphatase (EC 2.7.11.5)/kinase (EC 3.1.3.-)
19BRrast_1446	19BR	1497991	1498353	+	19BR.AGEnt_accessory_0050_length_20828	153	515	100.00	0,0	FIG00955484: hypothetical protein
19BRrast_1447	19BR	1498443	1499276	-	19BR.AGEnt_accessory_0050_length_20828	605	1438	100.00	0,0	Dehydrogenases with different specificities (related to short-chain alcohol dehydrogenases)
19BRrast_1448	19BR	1499368	1500333	+	19BR.AGEnt_accessory_0050_length_20828	1530	2495	100.00	0,0	Transcriptional regulator, AraC family
19BRrast_1449	19BR	1500898	1501185	+	19BR.AGEnt_accessory_0050_length_20828	3060	3347	100.00	0,0	hypothetical protein
19BRrast_1450	19BR	1501439	1503448	+	19BR.AGEnt_accessory_0050_length_20828	3601	5610	100.00	0,0	General secretion pathway protein D
19BRrast_1451	19BR	1503967	1505772	+	19BR.AGEnt_accessory_0050_length_20828	6129	7934	100.00	0,0	FIG00960103: hypothetical protein
19BRrast_1452	19BR	1506040	1506156	-	19BR.AGEnt_accessory_0050_length_20828	8202	8318	100.00	0,0	hypothetical protein
19BRrast_1453	19BR	1508386	1509369	+	19BR.AGEnt_accessory_0050_length_20828	10548	11531	100.00	0,0	probable ATP-binding component of ABC transporter
19BRrast_1454	19BR	1509672	1511072	+	19BR.AGEnt_accessory_0050_length_20828	11834	13234	100.00	0,0	FIG00962256: hypothetical protein
19BRrast_1455	19BR	1511089	1511817	+	19BR.AGEnt_accessory_0050_length_20828	13251	13979	100.00	0,0	hypothetical protein
19BRrast_1456	19BR	1511910	1513394	+	19BR.AGEnt_accessory_0050_length_20828	14072	15556	100.00	0,0	Twin-arginine translocation protein TatC
19BRrast_1457	19BR	1513391	1514614	+	19BR.AGEnt_accessory_0050_length_20828	15553	16776	100.00	0,0	FIG00959921: hypothetical protein
19BRrast_1458	19BR	1514611	1516383	+	19BR.AGEnt_accessory_0050_length_20828	16773	18545	100.00	0,0	FIG00965522: hypothetical protein
19BRrast_1459	19BR	1517685	1518275	-	19BR.AGEnt_accessory_0050_length_20828	19847	20437	100.00	0,0	Adenylylsulfate kinase (EC 2.7.1.25)
19BRrast_1493	19BR	1554847	1554925	+	19BR.AGEnt_accessory_0052_length_12733	1	79	4.72	1595,0	COG0488: ATPase components of ABC transporters with duplicated ATPase domains
19BRrast_1494	19BR	1554975	1555904	+	19BR.AGEnt_accessory_0052_length_12733	129	1058	100.00	0,0	Transcriptional regulator, LysR family
19BRrast_1495	19BR	1556033	1556524	+	19BR.AGEnt_accessory_0052_length_12733	1187	1678	100.00	0,0	hypothetical protein
19BRrast_1496	19BR	1556557	1557576	+	19BR.AGEnt_accessory_0052_length_12733	1711	2730	100.00	0,0	FIG00454641: hypothetical protein
19BRrast_1497	19BR	1557688	1559151	+	19BR.AGEnt_accessory_0052_length_12733	2842	4305	100.00	0,0	Aldehyde dehydrogenase (EC 1.2.1.3)
19BRrast_1498	19BR	1559160	1560227	+	19BR.AGEnt_accessory_0052_length_12733	4314	5381	100.00	0,0	Alcohol dehydrogenase (EC 1.1.1.1)
19BRrast_1499	19BR	1560224	1561114	+	19BR.AGEnt_accessory_0052_length_12733	5378	6268	100.00	0,0	Catechol 1,2-dioxygenase 1 (EC 1.13.11.1)
19BRrast_1500	19BR	1561111	1561422	+	19BR.AGEnt_accessory_0052_length_12733	6265	6576	100.00	0,0	YciL protein
19BRrast_1501	19BR	1561419	1561760	+	19BR.AGEnt_accessory_0052_length_12733	6573	6914	100.00	0,0	hypothetical protein
19BRrast_1502	19BR	1561795	1563960	-	19BR.AGEnt_accessory_0052_length_12733	6949	9114	100.00	0,0	TPR domain protein
19BRrast_1503	19BR	1564324	1566012	+	19BR.AGEnt_accessory_0052_length_12733	9478	11166	100.00	0,0	Arylsulfatase (EC 3.1.6.1)
19BRrast_1504	19BR	1566138	1567553	+	19BR.AGEnt_accessory_0052_length_12733	11292	12707	100.00	0,0	FIG00959806: hypothetical protein
19BRrast_1506	19BR	1571034	1571054	+	19BR.AGEnt_accessory_0053_length_157	1	21	0.78	2688,0	Cation transporting ATPase, N-terminal:Haloacid dehalogenase-like hydrolase:Cation transporting ATPase, C-terminal:E1-E2 ATPase- associated region
19BRrast_1550	19BR	1612377	1612730	-	19BR.AGEnt_accessory_0054_length_1175	62	415	100.00	0,0	FIG00961991: hypothetical protein
19BRrast_1551	19BR	1612838	1613392	-	19BR.AGEnt_accessory_0054_length_1175	523	1077	100.00	0,0	acetyltransferase, GNAT family
19BRrast_1590	19BR	1653679	1653734	-	19BR.AGEnt_accessory_0056_length_56	1	56	3.27	480,1174	FIG00957186: hypothetical protein
19BRrast_1781	19BR	1856998	1857721	-	19BR.AGEnt_accessory_0059_length_22827	1	724	77.85	206,0	Type III secretion inner membrane protein (YscQ,homologous to flagellar export components)
19BRrast_1782	19BR	1857718	1858116	-	19BR.AGEnt_accessory_0059_length_22827	721	1119	100.00	0,0	Type III secretion protein (YscP)
19BRrast_1783	19BR	1858794	1859270	-	19BR.AGEnt_accessory_0059_length_22827	1797	2273	100.00	0,0	Type III secretion spans bacterial envelope protein (YscO)
19BRrast_1784	19BR	1859267	1860556	-	19BR.AGEnt_accessory_0059_length_22827	2270	3559	100.00	0,0	Flagellum-specific ATP synthase FliI
19BRrast_1785	19BR	1860780	1861646	+	19BR.AGEnt_accessory_0059_length_22827	3783	4649	100.00	0,0	Type III secretion outermembrane contact sensing protein (YopN,Yop4b,LcrE)
19BRrast_1786	19BR	1861627	1861905	+	19BR.AGEnt_accessory_0059_length_22827	4630	4908	100.00	0,0	Type III secretion outermembrane negative regulator of secretion (TyeA)
19BRrast_1787	19BR	1861892	1862263	+	19BR.AGEnt_accessory_0059_length_22827	4895	5266	100.00	0,0	conserved hypothetical protein in type III secretion
19BRrast_1788	19BR	1862260	1862625	+	19BR.AGEnt_accessory_0059_length_22827	5263	5628	100.00	0,0	Type III secretion protein SctX
19BRrast_1789	19BR	1862630	1862959	+	19BR.AGEnt_accessory_0059_length_22827	5633	5962	100.00	0,0	Chaperone protein YscY (Yop proteins translocation protein Y)
19BRrast_1790	19BR	1862956	1865076	+	19BR.AGEnt_accessory_0059_length_22827	5959	8079	100.00	0,0	Type III secretion inner membrane channel protein (LcrD,HrcV,EscV,SsaV)
19BRrast_1791	19BR	1865073	1865507	+	19BR.AGEnt_accessory_0059_length_22827	8076	8510	100.00	0,0	Type III secretion low calcium response protein (LcrR)
19BRrast_1792	19BR	1865535	1865831	+	19BR.AGEnt_accessory_0059_length_22827	8538	8834	100.00	0,0	Type III secretion cytoplasmic plug protein (LcrG)
19BRrast_1793	19BR	1865841	1866725	+	19BR.AGEnt_accessory_0059_length_22827	8844	9728	100.00	0,0	Type III secretion cytoplasmic LcrG inhibitor (LcrV,secretion and targeting control protein, V antigen)
19BRrast_1794	19BR	1866734	1867240	+	19BR.AGEnt_accessory_0059_length_22827	9737	10243	100.00	0,0	Type III secretion chaperone protein for YopD (SycD)
19BRrast_1795	19BR	1867221	1868393	+	19BR.AGEnt_accessory_0059_length_22827	10224	11396	100.00	0,0	Type III secretion host injection protein (YopB)
19BRrast_1796	19BR	1868405	1869292	+	19BR.AGEnt_accessory_0059_length_22827	11408	12295	100.00	0,0	Type III secretion host injection and negative regulator protein (YopD)
19BRrast_1797	19BR	1869418	1869855	+	19BR.AGEnt_accessory_0059_length_22827	12421	12858	100.00	0,0	Unknown, probably involved in type III secretion
19BRrast_1798	19BR	1869864	1870109	+	19BR.AGEnt_accessory_0059_length_22827	12867	13112	100.00	0,0	FIG00962212: hypothetical protein
19BRrast_1799	19BR	1870118	1870531	+	19BR.AGEnt_accessory_0059_length_22827	13121	13534	100.00	0,0	Type III secretion transporter lipoprotein (YscW,VirG)
19BRrast_1800	19BR	1870829	1871665	+	19BR.AGEnt_accessory_0059_length_22827	13832	14668	100.00	0,0	Type III secretion thermoregulatory protein (LcrF,VirF,transcription regulation of virulence plasmid)
19BRrast_1801	19BR	1871652	1871918	-	19BR.AGEnt_accessory_0059_length_22827	14655	14921	100.00	0,0	FIG00954082: hypothetical protein
19BRrast_1802	19BR	1871883	1872593	+	19BR.AGEnt_accessory_0059_length_22827	14886	15596	100.00	0,0	Type III secretion negative regulator (LscZ)
19BRrast_1803	19BR	1872732	1873049	+	19BR.AGEnt_accessory_0059_length_22827	15735	16052	100.00	0,0	Type III secretion chaperone protein for YopN (SycN,YscB)
19BRrast_1804	19BR	1873049	1874851	+	19BR.AGEnt_accessory_0059_length_22827	16052	17854	100.00	0,0	Type III secretion outermembrane pore forming protein (YscC,MxiD,HrcC, InvG)
19BRrast_1805	19BR	1874853	1876151	+	19BR.AGEnt_accessory_0059_length_22827	17856	19154	100.00	0,0	Type III secretion inner membrane protein (YscD,homologous to flagellar export components)
19BRrast_1806	19BR	1876320	1876577	+	19BR.AGEnt_accessory_0059_length_22827	19323	19580	100.00	0,0	Type III secretion cytoplasmic protein (YscF)
19BRrast_1807	19BR	1876580	1876927	+	19BR.AGEnt_accessory_0059_length_22827	19583	19930	100.00	0,0	Type III secretion spans bacterial envelope protein (YscG)
19BRrast_1808	19BR	1876924	1877355	+	19BR.AGEnt_accessory_0059_length_22827	19927	20358	100.00	0,0	Type III secretion effector protein (YopR, encoded by YscH)
19BRrast_1809	19BR	1877370	1877693	+	19BR.AGEnt_accessory_0059_length_22827	20373	20696	100.00	0,0	Type III secretion cytoplasmic protein (YscI)
19BRrast_1810	19BR	1877702	1878436	+	19BR.AGEnt_accessory_0059_length_22827	20705	21439	100.00	0,0	Type III secretion bridge between inner and outermembrane lipoprotein (YscJ,HrcJ,EscJ, PscJ)
19BRrast_1811	19BR	1878445	1879065	+	19BR.AGEnt_accessory_0059_length_22827	21448	22068	100.00	0,0	Type III secretion cytoplasmic protein (YscK)
19BRrast_1812	19BR	1879044	1879688	+	19BR.AGEnt_accessory_0059_length_22827	22047	22691	100.00	0,0	Type III secretion cytoplasmic protein (YscL)
19BRrast_1813	19BR	1879791	1879824	-	19BR.AGEnt_accessory_0059_length_22827	22794	22827	1.48	0,2261	Periplasmic beta-glucosidase (EC 3.2.1.21)
19BRrast_1960	19BR	2031666	2031696	-	19BR.AGEnt_accessory_0061_length_128	98	128	3.74	0,797	Streptomycin 6-kinase
19BRrast_1997	19BR	2072654	2073321	-	19BR.AGEnt_accessory_0062_length_2434	1	668	99.85	1,0	FIG00960864: hypothetical protein
19BRrast_1998	19BR	2073305	2074714	-	19BR.AGEnt_accessory_0062_length_2434	652	2061	100.00	0,0	FIG00960399: hypothetical protein
19BRrast_2026	19BR	2102920	2103944	-	19BR.AGEnt_accessory_0065_length_1475	1	1025	83.54	202,0	NAD glycohydrolase, hvnA; Halovibrin
19BRrast_2027	19BR	2103948	2104199	+	19BR.AGEnt_accessory_0065_length_1475	1029	1280	100.00	0,0	FIG00958240: hypothetical protein
19BRrast_2050	19BR	2132951	2134861	-	19BR.AGEnt_accessory_0068_length_5066	624	2534	100.00	0,0	possible DNA helicase
19BRrast_2051	19BR	2134863	2137154	-	19BR.AGEnt_accessory_0068_length_5066	2536	4827	100.00	0,0	pathogenesis related protein
19BRrast_2081	19BR	2164015	2164137	+	19BR.AGEnt_accessory_0069_length_147	25	147	95.35	0,6	hypothetical protein
19BRrast_2156	19BR	2242412	2242422	-	19BR.AGEnt_accessory_0070_length_1397	1387	1397	3.49	0,304	FIG00961614: hypothetical protein
19BRrast_2186	19BR	2276212	2276223	-	19BR.AGEnt_accessory_0071_length_12	1	12	1.14	815,229	Copper resistance protein B
19BRrast_2196	19BR	2290922	2292352	+	19BR.AGEnt_accessory_0072_length_1879	58	1488	100.00	0,0	Cytosine/purine/uracil/thiamine/allantoin permease family protein
19BRrast_2197	19BR	2292352	2292743	+	19BR.AGEnt_accessory_0072_length_1879	1488	1879	48.22	0,421	5-aminopentanamidase (EC 3.5.1.30)
19BRrast_2197	19BR	2292908	2293164	+	19BR.AGEnt_accessory_0073_length_302	1	257	31.61	556,0	5-aminopentanamidase (EC 3.5.1.30)
19BRrast_2225	19BR	2324476	2324483	+	19BR.AGEnt_accessory_0074_length_14	1	8	1.05	751,0	Dehydrogenases with different specificities (related to short-chain alcohol dehydrogenases)
19BRrast_2242	19BR	2337626	2338722	-	19BR.AGEnt_accessory_0076_length_1424	1	1097	99.64	4,0	Alcohol dehydrogenase (EC 1.1.1.1)
19BRrast_2300	19BR	2400087	2400271	+	19BR.AGEnt_accessory_0077_length_210	26	210	88.10	0,25	FIG00957006: hypothetical protein
19BRrast_2314	19BR	2410937	2410940	+	19BR.AGEnt_accessory_0078_length_2914	1	4	0.35	1130,0	hypothetical protein
19BRrast_2315	19BR	2411042	2411296	-	19BR.AGEnt_accessory_0078_length_2914	106	360	100.00	0,0	FIG00958543: hypothetical protein
19BRrast_2316	19BR	2411605	2411877	-	19BR.AGEnt_accessory_0078_length_2914	669	941	100.00	0,0	FIG00960035: hypothetical protein
19BRrast_2317	19BR	2411886	2412395	-	19BR.AGEnt_accessory_0078_length_2914	950	1459	100.00	0,0	protein of unknown function DUF892
19BRrast_2318	19BR	2412649	2413533	+	19BR.AGEnt_accessory_0078_length_2914	1713	2597	100.00	0,0	Manganese catalase (EC 1.11.1.6)
19BRrast_2319	19BR	2413617	2413787	+	19BR.AGEnt_accessory_0078_length_2914	2681	2851	100.00	0,0	FIG00953081: hypothetical protein
19BRrast_2320	19BR	2414252	2414317	+	19BR.AGEnt_accessory_0079_length_1411	1	66	15.49	360,0	FIG00955760: hypothetical protein
19BRrast_2321	19BR	2414337	2415503	-	19BR.AGEnt_accessory_0079_length_1411	86	1252	100.00	0,0	hypothetical protein
19BRrast_2323	19BR	2416493	2416837	+	19BR.AGEnt_accessory_0080_length_577	131	475	100.00	0,0	FIG00957616: hypothetical protein
19BRrast_2325	19BR	2418365	2418778	+	19BR.AGEnt_accessory_0081_length_720	84	497	100.00	0,0	FIG00961656: hypothetical protein
19BRrast_2326	19BR	2418780	2419001	-	19BR.AGEnt_accessory_0081_length_720	499	720	98.67	0,3	FIG00961366: hypothetical protein
19BRrast_2355	19BR	2449198	2449228	+	19BR.AGEnt_accessory_0083_length_28994	1	31	1.35	2264,0	Paraquat-inducible protein B
19BRrast_2356	19BR	2449287	2449790	+	19BR.AGEnt_accessory_0083_length_28994	90	593	100.00	0,0	FIG00960783: hypothetical protein
19BRrast_2357	19BR	2449856	2451808	-	19BR.AGEnt_accessory_0083_length_28994	659	2611	100.00	0,0	Propionate catabolism operon regulatory protein PrpR
19BRrast_2358	19BR	2452047	2453060	+	19BR.AGEnt_accessory_0083_length_28994	2850	3863	100.00	0,0	FadE36, possible aminoglycoside phosphotransferase
19BRrast_2359	19BR	2453057	2453413	+	19BR.AGEnt_accessory_0083_length_28994	3860	4216	100.00	0,0	putative acyl-CoA dehydrogenase
19BRrast_2360	19BR	2453464	2454636	+	19BR.AGEnt_accessory_0083_length_28994	4267	5439	100.00	0,0	acyl-CoA dehydrogenase family protein
19BRrast_2361	19BR	2454636	2455403	+	19BR.AGEnt_accessory_0083_length_28994	5439	6206	100.00	0,0	3-oxoacyl-[acyl-carrier protein] reductase (EC 1.1.1.100)
19BRrast_2362	19BR	2455487	2457136	+	19BR.AGEnt_accessory_0083_length_28994	6290	7939	100.00	0,0	Long-chain-fatty-acid--CoA ligase (EC 6.2.1.3)
19BRrast_2363	19BR	2457193	2457516	+	19BR.AGEnt_accessory_0083_length_28994	7996	8319	100.00	0,0	Putative membrane protein, clustering with ActP
19BRrast_2364	19BR	2457513	2459171	+	19BR.AGEnt_accessory_0083_length_28994	8316	9974	100.00	0,0	Acetate permease ActP (cation/acetate symporter)
19BRrast_2365	19BR	2459461	2460420	-	19BR.AGEnt_accessory_0083_length_28994	10264	11223	100.00	0,0	oxidoreductase, putative
19BRrast_2366	19BR	2460470	2461723	-	19BR.AGEnt_accessory_0083_length_28994	11273	12526	100.00	0,0	Diaminobutyrate-pyruvate aminotransferase (EC 2.6.1.46)
19BRrast_2367	19BR	2461769	2463193	-	19BR.AGEnt_accessory_0083_length_28994	12572	13996	100.00	0,0	4-aminobutyraldehyde dehydrogenase (EC 1.2.1.19)
19BRrast_2368	19BR	2463272	2464603	-	19BR.AGEnt_accessory_0083_length_28994	14075	15406	100.00	0,0	Probable amino acid permease
19BRrast_2369	19BR	2464616	2465773	-	19BR.AGEnt_accessory_0083_length_28994	15419	16576	100.00	0,0	Alcohol dehydrogenase (EC 1.1.1.1)
19BRrast_2370	19BR	2466004	2466879	-	19BR.AGEnt_accessory_0083_length_28994	16807	17682	100.00	0,0	hydrolase, alpha/beta fold family
19BRrast_2371	19BR	2466876	2468261	-	19BR.AGEnt_accessory_0083_length_28994	17679	19064	100.00	0,0	monooxygenase, flavin-binding family
19BRrast_2372	19BR	2468786	2469367	-	19BR.AGEnt_accessory_0083_length_28994	19589	20170	100.00	0,0	transcriptional regulator, TetR family
19BRrast_2373	19BR	2469831	2470703	+	19BR.AGEnt_accessory_0083_length_28994	20634	21506	100.00	0,0	FIG00955335: hypothetical protein
19BRrast_2374	19BR	2470726	2472132	+	19BR.AGEnt_accessory_0083_length_28994	21529	22935	100.00	0,0	Oxidoreductase (EC 1.1.1.-)
19BRrast_2375	19BR	2472243	2472890	+	19BR.AGEnt_accessory_0083_length_28994	23046	23693	100.00	0,0	FIG00964362: hypothetical protein
19BRrast_2376	19BR	2473446	2474870	+	19BR.AGEnt_accessory_0083_length_28994	24249	25673	100.00	0,0	FIG002188: hypothetical protein
19BRrast_2377	19BR	2474954	2476540	+	19BR.AGEnt_accessory_0083_length_28994	25757	27343	100.00	0,0	FIG067310: hypothetical protein
19BRrast_2378	19BR	2476612	2478191	+	19BR.AGEnt_accessory_0083_length_28994	27415	28994	99.00	0,16	FIG005548: transport protein
19BRrast_2381	19BR	2479438	2480190	+	19BR.AGEnt_accessory_0084_length_35056	11	763	100.00	0,0	FIG005548: transport protein
19BRrast_2382	19BR	2480201	2481163	+	19BR.AGEnt_accessory_0084_length_35056	774	1736	100.00	0,0	FIG002465: BNR repeat protein
19BRrast_2383	19BR	2481248	2482114	-	19BR.AGEnt_accessory_0084_length_35056	1821	2687	100.00	0,0	hypothetical protein
19BRrast_2384	19BR	2482408	2483607	+	19BR.AGEnt_accessory_0084_length_35056	2981	4180	100.00	0,0	Trx
19BRrast_2385	19BR	2486193	2486453	+	19BR.AGEnt_accessory_0084_length_35056	6766	7026	100.00	0,0	hypothetical protein
19BRrast_2386	19BR	2486855	2488135	-	19BR.AGEnt_accessory_0084_length_35056	7428	8708	100.00	0,0	hypothetical protein
19BRrast_2387	19BR	2488153	2488464	-	19BR.AGEnt_accessory_0084_length_35056	8726	9037	100.00	0,0	hypothetical protein
19BRrast_2388	19BR	2488464	2489873	-	19BR.AGEnt_accessory_0084_length_35056	9037	10446	100.00	0,0	hypothetical protein
19BRrast_2389	19BR	2489986	2490216	-	19BR.AGEnt_accessory_0084_length_35056	10559	10789	100.00	0,0	hypothetical protein
19BRrast_2390	19BR	2491089	2491319	-	19BR.AGEnt_accessory_0084_length_35056	11662	11892	100.00	0,0	hypothetical protein
19BRrast_2391	19BR	2491316	2492548	-	19BR.AGEnt_accessory_0084_length_35056	11889	13121	100.00	0,0	Phage replication initiation protein
19BRrast_2392	19BR	2492699	2492890	+	19BR.AGEnt_accessory_0084_length_35056	13272	13463	100.00	0,0	hypothetical protein
19BRrast_2393	19BR	2493065	2493325	+	19BR.AGEnt_accessory_0084_length_35056	13638	13898	100.00	0,0	hypothetical protein
19BRrast_2394	19BR	2493989	2495269	-	19BR.AGEnt_accessory_0084_length_35056	14562	15842	100.00	0,0	Zonular occludens toxin
19BRrast_2395	19BR	2495287	2495598	-	19BR.AGEnt_accessory_0084_length_35056	15860	16171	100.00	0,0	hypothetical protein
19BRrast_2396	19BR	2495598	2497037	-	19BR.AGEnt_accessory_0084_length_35056	16171	17610	100.00	0,0	GRound-Like (grd related)
19BRrast_2397	19BR	2497150	2497380	-	19BR.AGEnt_accessory_0084_length_35056	17723	17953	100.00	0,0	hypothetical protein
19BRrast_2398	19BR	2497653	2497997	-	19BR.AGEnt_accessory_0084_length_35056	18226	18570	100.00	0,0	hypothetical protein
19BRrast_2399	19BR	2498345	2499577	-	19BR.AGEnt_accessory_0084_length_35056	18918	20150	100.00	0,0	Phage replication initiation protein
19BRrast_2400	19BR	2500243	2500503	+	19BR.AGEnt_accessory_0084_length_35056	20816	21076	100.00	0,0	hypothetical protein
19BRrast_2401	19BR	2500905	2502185	-	19BR.AGEnt_accessory_0084_length_35056	21478	22758	100.00	0,0	Zonular occludens toxin
19BRrast_2402	19BR	2502203	2502514	-	19BR.AGEnt_accessory_0084_length_35056	22776	23087	100.00	0,0	hypothetical protein
19BRrast_2403	19BR	2502514	2503923	-	19BR.AGEnt_accessory_0084_length_35056	23087	24496	100.00	0,0	EsV-1-144
19BRrast_2404	19BR	2504036	2504266	-	19BR.AGEnt_accessory_0084_length_35056	24609	24839	100.00	0,0	hypothetical protein
19BRrast_2405	19BR	2505139	2505369	-	19BR.AGEnt_accessory_0084_length_35056	25712	25942	100.00	0,0	hypothetical protein
19BRrast_2406	19BR	2505366	2506598	-	19BR.AGEnt_accessory_0084_length_35056	25939	27171	100.00	0,0	Phage replication initiation protein
19BRrast_2407	19BR	2506749	2506940	+	19BR.AGEnt_accessory_0084_length_35056	27322	27513	100.00	0,0	hypothetical protein
19BRrast_2408	19BR	2507115	2507375	+	19BR.AGEnt_accessory_0084_length_35056	27688	27948	100.00	0,0	hypothetical protein
19BRrast_2409	19BR	2508467	2509141	+	19BR.AGEnt_accessory_0084_length_35056	29040	29714	100.00	0,0	transposase and inactivated derivatives
19BRrast_2410	19BR	2510394	2510516	-	19BR.AGEnt_accessory_0084_length_35056	30967	31089	100.00	0,0	hypothetical protein
19BRrast_2411	19BR	2515208	2515247	+	19BR.AGEnt_accessory_0085_length_105	1	40	5.56	680,0	Uncharacterized protein conserved in bacteria
19BRrast_2479	19BR	2587046	2587732	-	19BR.AGEnt_accessory_0087_length_2875	1	687	80.35	168,0	Various polyols ABC transporter, ATP-binding component
19BRrast_2480	19BR	2587729	2588526	-	19BR.AGEnt_accessory_0087_length_2875	684	1481	100.00	0,0	Alkanesulfonates transport system permease protein
19BRrast_2481	19BR	2588551	2589920	-	19BR.AGEnt_accessory_0087_length_2875	1506	2875	97.37	0,37	Organosulfonate ABC transporter substrate-binding protein
19BRrast_2500	19BR	2613921	2614040	-	19BR.AGEnt_accessory_0088_length_231	48	167	100.00	0,0	hypothetical protein
19BRrast_2521	19BR	2635358	2636956	-	19BR.AGEnt_accessory_0090_length_2991	1	1599	98.89	18,0	Arylsulfatase (EC 3.1.6.1)
19BRrast_2522	19BR	2637053	2637964	-	19BR.AGEnt_accessory_0090_length_2991	1696	2607	100.00	0,0	Transcriptional regulator, LysR family
19BRrast_2523	19BR	2638114	2638348	+	19BR.AGEnt_accessory_0090_length_2991	2757	2991	9.92	0,2135	TonB-dependent receptor
19BRrast_2523	19BR	2638938	2640483	+	19BR.AGEnt_accessory_0091_length_2996	1	1546	65.23	824,0	TonB-dependent receptor
19BRrast_2524	19BR	2640506	2641846	+	19BR.AGEnt_accessory_0091_length_2996	1569	2909	100.00	0,0	hypothetical protein
19BRrast_2525	19BR	2641878	2641933	-	19BR.AGEnt_accessory_0091_length_2996	2941	2996	32.18	0,118	hypothetical protein
19BRrast_2563	19BR	2684217	2684226	+	19BR.AGEnt_accessory_0092_length_1921	1	10	0.39	2540,0	ClpB protein
19BRrast_2564	19BR	2684408	2684833	+	19BR.AGEnt_accessory_0092_length_1921	192	617	100.00	0,0	FIG00954766: hypothetical protein
19BRrast_2565	19BR	2684941	2685939	+	19BR.AGEnt_accessory_0092_length_1921	725	1723	100.00	0,0	hypothetical protein
19BRrast_2566	19BR	2685976	2686137	+	19BR.AGEnt_accessory_0092_length_1921	1760	1921	8.07	0,1845	VgrG protein
19BRrast_2580	19BR	2702165	2702554	-	19BR.AGEnt_accessory_0093_length_982	26	415	100.00	0,0	Sigma-70 factor FpvI (ECF subfamily), controling pyoverdin biosynthesis
19BRrast_2581	19BR	2702513	2702758	+	19BR.AGEnt_accessory_0093_length_982	374	619	100.00	0,0	FIG00954795: hypothetical protein
19BRrast_2582	19BR	2702808	2703121	+	19BR.AGEnt_accessory_0093_length_982	669	982	31.53	0,682	Antisigma transmembrane sensor FpvR
19BRrast_2591	19BR	2715179	2716831	+	19BR.AGEnt_accessory_0094_length_23350	360	2012	100.00	0,0	PvdE, pyoverdine ABC export system, fused ATPase and permease components
19BRrast_2592	19BR	2717232	2719616	-	19BR.AGEnt_accessory_0094_length_23350	2413	4797	100.00	0,0	Outer membrane receptor for ferric-pyochelin FptA
19BRrast_2593	19BR	2719856	2736142	-	19BR.AGEnt_accessory_0094_length_23350	5037	21323	100.00	0,0	Pyoverdine sidechain non-ribosomal peptide synthetase PvdJ
19BRrast_2594	19BR	2736287	2737240	+	19BR.AGEnt_accessory_0094_length_23350	21468	22421	100.00	0,0	iron-chelator utilization protein
19BRrast_2595	19BR	2737330	2737452	-	19BR.AGEnt_accessory_0094_length_23350	22511	22633	100.00	0,0	hypothetical protein
19BRrast_2596	19BR	2737411	2738169	+	19BR.AGEnt_accessory_0094_length_23350	22592	23350	63.09	0,444	putative iron-regulated membrane protein
19BRrast_2617	19BR	2757285	2757458	-	19BR.AGEnt_accessory_0096_length_482	304	477	100.00	0,0	hypothetical protein
19BRrast_2620	19BR	2772515	2772542	+	19BR.AGEnt_accessory_0097_length_598	1	28	4.96	536,0	Sigma factor PvdS, controling pyoverdin biosynthesis
19BRrast_2621	19BR	2772559	2772789	-	19BR.AGEnt_accessory_0097_length_598	45	275	100.00	0,0	Hypothetical protein PvdY
19BRrast_2651	19BR	2806026	2806038	+	19BR.AGEnt_accessory_0098_length_1184	1	13	2.46	515,0	FIG00954657: hypothetical protein
19BRrast_2652	19BR	2807175	2807209	+	19BR.AGEnt_accessory_0098_length_1184	1150	1184	6.82	0,478	Rhs family protein
19BRrast_2652	19BR	2807656	2807687	+	19BR.AGEnt_accessory_0099_length_1485	1	32	6.24	481,0	Rhs family protein
19BRrast_2653	19BR	2807763	2809140	+	19BR.AGEnt_accessory_0099_length_1485	108	1485	83.21	0,278	Rhs family protein
19BRrast_2654	19BR	2810666	2812102	+	19BR.AGEnt_accessory_0100_length_4624	1	1437	53.82	1233,0	FIG00961420: hypothetical protein
19BRrast_2655	19BR	2813408	2815289	-	19BR.AGEnt_accessory_0100_length_4624	2743	4624	11.11	0,15062	Probable hemagglutinin
19BRrast_2655	19BR	2816181	2818816	-	19BR.AGEnt_accessory_0101_length_2636	1	2636	15.56	2773,11535	Probable hemagglutinin
19BRrast_2655	19BR	2822658	2828938	-	19BR.AGEnt_accessory_0102_length_6281	1	6281	37.07	9250,1413	Probable hemagglutinin
19BRrast_2656	19BR	2832117	2832161	-	19BR.AGEnt_accessory_0103_length_357	1	45	2.65	1653,0	Hemolysin activator protein precursor
19BRrast_2685	19BR	2860054	2860057	+	19BR.AGEnt_accessory_0104_length_8578	1	4	0.44	911,0	Transcriptional regulator MexT
19BRrast_2686	19BR	2860445	2860801	-	19BR.AGEnt_accessory_0104_length_8578	392	748	100.00	0,0	Transposase
19BRrast_2687	19BR	2860921	2861301	-	19BR.AGEnt_accessory_0104_length_8578	868	1248	100.00	0,0	ISPs1, transposase OrfA
19BRrast_2688	19BR	2861645	2863078	+	19BR.AGEnt_accessory_0104_length_8578	1592	3025	100.00	0,0	hypothetical protein
19BRrast_2689	19BR	2863776	2866187	+	19BR.AGEnt_accessory_0104_length_8578	3723	6134	100.00	0,0	Purine NTPase
19BRrast_2690	19BR	2867353	2867478	+	19BR.AGEnt_accessory_0104_length_8578	7300	7425	100.00	0,0	hypothetical protein
19BRrast_2691	19BR	2867821	2867955	-	19BR.AGEnt_accessory_0104_length_8578	7768	7902	100.00	0,0	hypothetical protein
19BRrast_2692	19BR	2868003	2868197	-	19BR.AGEnt_accessory_0104_length_8578	7950	8144	100.00	0,0	hypothetical protein
19BRrast_2707	19BR	2884913	2886112	+	19BR.AGEnt_accessory_0105_length_44275	175	1374	100.00	0,0	phage integrase
19BRrast_2708	19BR	2886109	2887173	+	19BR.AGEnt_accessory_0105_length_44275	1371	2435	100.00	0,0	Putative cytoplasmic protein
19BRrast_2709	19BR	2887538	2888047	+	19BR.AGEnt_accessory_0105_length_44275	2800	3309	100.00	0,0	DNA repair protein RadC
19BRrast_2710	19BR	2888331	2888681	+	19BR.AGEnt_accessory_0105_length_44275	3593	3943	100.00	0,0	hypothetical protein
19BRrast_2711	19BR	2888747	2889025	+	19BR.AGEnt_accessory_0105_length_44275	4009	4287	100.00	0,0	FIG00582580: hypothetical protein
19BRrast_2712	19BR	2889972	2890550	+	19BR.AGEnt_accessory_0105_length_44275	5234	5812	100.00	0,0	FIG01112206: hypothetical protein
19BRrast_2713	19BR	2890615	2892672	+	19BR.AGEnt_accessory_0105_length_44275	5877	7934	100.00	0,0	putative plasmid stabilization protein
19BRrast_2714	19BR	2892734	2892943	+	19BR.AGEnt_accessory_0105_length_44275	7996	8205	100.00	0,0	HYPOTHETICAL/UNKNOWN PROTEIN
19BRrast_2715	19BR	2893798	2894112	+	19BR.AGEnt_accessory_0105_length_44275	9060	9374	100.00	0,0	y4eB gene in pNGR234a homolog
19BRrast_2716	19BR	2894447	2894740	-	19BR.AGEnt_accessory_0105_length_44275	9709	10002	100.00	0,0	Predicted transcriptional regulators
19BRrast_2717	19BR	2894964	2895311	+	19BR.AGEnt_accessory_0105_length_44275	10226	10573	100.00	0,0	Probable lipoprotein
19BRrast_2718	19BR	2895318	2895467	-	19BR.AGEnt_accessory_0105_length_44275	10580	10729	100.00	0,0	Transposase and inactivated derivatives
19BRrast_2719	19BR	2895677	2896099	-	19BR.AGEnt_accessory_0105_length_44275	10939	11361	100.00	0,0	Possible transposase
19BRrast_2720	19BR	2896481	2897260	+	19BR.AGEnt_accessory_0105_length_44275	11743	12522	100.00	0,0	FIG00973848: hypothetical protein
19BRrast_2721	19BR	2897344	2897625	+	19BR.AGEnt_accessory_0105_length_44275	12606	12887	100.00	0,0	hypothetical protein
19BRrast_2722	19BR	2897652	2898509	+	19BR.AGEnt_accessory_0105_length_44275	12914	13771	100.00	0,0	Plasmid replication initiator protein
19BRrast_2723	19BR	2898763	2899401	+	19BR.AGEnt_accessory_0105_length_44275	14025	14663	100.00	0,0	Chromosome (plasmid) partitioning protein ParA
19BRrast_2724	19BR	2899569	2899682	+	19BR.AGEnt_accessory_0105_length_44275	14831	14944	100.00	0,0	hypothetical protein
19BRrast_2725	19BR	2899769	2900212	+	19BR.AGEnt_accessory_0105_length_44275	15031	15474	100.00	0,0	Glycosidases
19BRrast_2726	19BR	2900209	2900784	+	19BR.AGEnt_accessory_0105_length_44275	15471	16046	100.00	0,0	Type IV secretory pathway, protease TraF
19BRrast_2727	19BR	2901233	2903206	+	19BR.AGEnt_accessory_0105_length_44275	16495	18468	100.00	0,0	Type IV secretory pathway, VirD2 components (relaxase)
19BRrast_2728	19BR	2903514	2904701	+	19BR.AGEnt_accessory_0105_length_44275	18776	19963	100.00	0,0	Bicyclomycin resistance protein
19BRrast_2729	19BR	2904711	2905655	+	19BR.AGEnt_accessory_0105_length_44275	19973	20917	100.00	0,0	Transcriptional regulator, LysR family
19BRrast_2730	19BR	2905652	2905918	+	19BR.AGEnt_accessory_0105_length_44275	20914	21180	100.00	0,0	probable lipoprotein
19BRrast_2731	19BR	2906169	2906573	+	19BR.AGEnt_accessory_0105_length_44275	21431	21835	100.00	0,0	Type IV secretion system protein VirD4
19BRrast_2732	19BR	2906784	2908307	-	19BR.AGEnt_accessory_0105_length_44275	22046	23569	100.00	0,0	transposase InsA
19BRrast_2733	19BR	2908495	2908797	-	19BR.AGEnt_accessory_0105_length_44275	23757	24059	100.00	0,0	Heat shock protein 60 family chaperone GroEL
19BRrast_2734	19BR	2910158	2911681	-	19BR.AGEnt_accessory_0105_length_44275	25420	26943	100.00	0,0	transposase InsA
19BRrast_2735	19BR	2911869	2912405	-	19BR.AGEnt_accessory_0105_length_44275	27131	27667	100.00	0,0	Heat shock protein 60 family chaperone GroEL
19BRrast_2736	19BR	2912600	2913505	+	19BR.AGEnt_accessory_0105_length_44275	27862	28767	100.00	0,0	Type IV secretory pathway, VirD2 components (relaxase)
19BRrast_2737	19BR	2913813	2915000	+	19BR.AGEnt_accessory_0105_length_44275	29075	30262	100.00	0,0	Bicyclomycin resistance protein
19BRrast_2738	19BR	2915010	2915954	+	19BR.AGEnt_accessory_0105_length_44275	30272	31216	100.00	0,0	Transcriptional regulator, LysR family
19BRrast_2739	19BR	2915951	2916217	+	19BR.AGEnt_accessory_0105_length_44275	31213	31479	100.00	0,0	probable lipoprotein
19BRrast_2740	19BR	2916468	2918453	+	19BR.AGEnt_accessory_0105_length_44275	31730	33715	100.00	0,0	Type IV secretion system protein VirD4
19BRrast_2741	19BR	2918450	2918914	+	19BR.AGEnt_accessory_0105_length_44275	33712	34176	100.00	0,0	CopG domain protein DNA-binding domain protein
19BRrast_2742	19BR	2918911	2919963	+	19BR.AGEnt_accessory_0105_length_44275	34173	35225	100.00	0,0	Conjugative transfer protein TrbB
19BRrast_2743	19BR	2919960	2920343	+	19BR.AGEnt_accessory_0105_length_44275	35222	35605	100.00	0,0	Conjugative transfer protein TrbC
19BRrast_2744	19BR	2920340	2920612	+	19BR.AGEnt_accessory_0105_length_44275	35602	35874	100.00	0,0	Conjugative transfer protein TrbD
19BRrast_2745	19BR	2920625	2923090	+	19BR.AGEnt_accessory_0105_length_44275	35887	38352	100.00	0,0	Conjugative transfer protein TrbE
19BRrast_2746	19BR	2923087	2923842	+	19BR.AGEnt_accessory_0105_length_44275	38349	39104	100.00	0,0	Conjugative transfer protein TrbJ
19BRrast_2747	19BR	2923854	2924153	+	19BR.AGEnt_accessory_0105_length_44275	39116	39415	100.00	0,0	putative lipoprotein
19BRrast_2748	19BR	2924150	2925499	+	19BR.AGEnt_accessory_0105_length_44275	39412	40761	100.00	0,0	Conjugative transfer protein TrbL
19BRrast_2749	19BR	2925511	2926215	+	19BR.AGEnt_accessory_0105_length_44275	40773	41477	100.00	0,0	Conjugative transfer protein TrbF
19BRrast_2750	19BR	2926212	2927204	+	19BR.AGEnt_accessory_0105_length_44275	41474	42466	100.00	0,0	Conjugative transfer protein TrbG
19BRrast_2751	19BR	2927207	2928490	+	19BR.AGEnt_accessory_0105_length_44275	42469	43752	100.00	0,0	Conjugative transfer protein TrbI
19BRrast_2752	19BR	2928487	2928732	+	19BR.AGEnt_accessory_0105_length_44275	43749	43994	100.00	0,0	FIG00956188: hypothetical protein
19BRrast_2817	19BR	3003524	3003531	+	19BR.AGEnt_accessory_0106_length_2660	1	8	0.54	1480,0	Sulfate permease
19BRrast_2818	19BR	3003541	3004305	-	19BR.AGEnt_accessory_0106_length_2660	18	782	100.00	0,0	Trans-aconitate 2-methyltransferase (EC 2.1.1.144)
19BRrast_2819	19BR	3004358	3004783	-	19BR.AGEnt_accessory_0106_length_2660	835	1260	100.00	0,0	FIG00956262: hypothetical protein
19BRrast_2820	19BR	3004806	3005993	-	19BR.AGEnt_accessory_0106_length_2660	1283	2470	100.00	0,0	Oxidoreductase (flavoprotein)
19BRrast_2837	19BR	3024120	3024806	+	19BR.AGEnt_accessory_0107_length_49797	1039	1725	100.00	0,0	Gifsy-2 prophage protein
19BRrast_2838	19BR	3025090	3025428	-	19BR.AGEnt_accessory_0107_length_49797	2009	2347	100.00	0,0	FIG00966050: hypothetical protein
19BRrast_2839	19BR	3025425	3025793	-	19BR.AGEnt_accessory_0107_length_49797	2344	2712	100.00	0,0	hypothetical protein
19BRrast_2840	19BR	3025790	3026419	-	19BR.AGEnt_accessory_0107_length_49797	2709	3338	100.00	0,0	Lytic enzyme
19BRrast_2841	19BR	3027738	3029795	-	19BR.AGEnt_accessory_0107_length_49797	4657	6714	100.00	0,0	O-antigen acetylase
19BRrast_2842	19BR	3030204	3032456	-	19BR.AGEnt_accessory_0107_length_49797	7123	9375	100.00	0,0	Orf27
19BRrast_2843	19BR	3032523	3035072	-	19BR.AGEnt_accessory_0107_length_49797	9442	11991	100.00	0,0	Phage tail fiber protein
19BRrast_2844	19BR	3035236	3035649	-	19BR.AGEnt_accessory_0107_length_49797	12155	12568	100.00	0,0	Orf25
19BRrast_2845	19BR	3035653	3036138	-	19BR.AGEnt_accessory_0107_length_49797	12572	13057	100.00	0,0	Domain of unknown function DUF1833
19BRrast_2846	19BR	3036140	3036610	-	19BR.AGEnt_accessory_0107_length_49797	13059	13529	100.00	0,0	hypothetical protein
19BRrast_2847	19BR	3036610	3039804	-	19BR.AGEnt_accessory_0107_length_49797	13529	16723	100.00	0,0	Phage tail length tape-measure protein 1
19BRrast_2848	19BR	3039842	3040117	-	19BR.AGEnt_accessory_0107_length_49797	16761	17036	100.00	0,0	hypothetical protein
19BRrast_2849	19BR	3040237	3040725	-	19BR.AGEnt_accessory_0107_length_49797	17156	17644	100.00	0,0	FIG00955346: hypothetical protein
19BRrast_2850	19BR	3040784	3041953	-	19BR.AGEnt_accessory_0107_length_49797	17703	18872	100.00	0,0	FIG00959886: hypothetical protein
19BRrast_2851	19BR	3042015	3042422	-	19BR.AGEnt_accessory_0107_length_49797	18934	19341	100.00	0,0	FIG00960076: hypothetical protein
19BRrast_2852	19BR	3042419	3042937	-	19BR.AGEnt_accessory_0107_length_49797	19338	19856	100.00	0,0	FIG00953886: hypothetical protein
19BRrast_2853	19BR	3042982	3043362	-	19BR.AGEnt_accessory_0107_length_49797	19901	20281	100.00	0,0	FIG00958506: hypothetical protein
19BRrast_2854	19BR	3043365	3043757	-	19BR.AGEnt_accessory_0107_length_49797	20284	20676	100.00	0,0	FIG00961828: hypothetical protein
19BRrast_2855	19BR	3043797	3044015	-	19BR.AGEnt_accessory_0107_length_49797	20716	20934	100.00	0,0	phage-related hypothetical protein
19BRrast_2856	19BR	3044064	3045032	-	19BR.AGEnt_accessory_0107_length_49797	20983	21951	100.00	0,0	hypothetical protein
19BRrast_2857	19BR	3045045	3045755	-	19BR.AGEnt_accessory_0107_length_49797	21964	22674	100.00	0,0	TolA protein
19BRrast_2858	19BR	3046153	3047196	-	19BR.AGEnt_accessory_0107_length_49797	23072	24115	100.00	0,0	phage putative head morphogenesis protein, SPP1 gp7 family
19BRrast_2859	19BR	3047186	3048610	-	19BR.AGEnt_accessory_0107_length_49797	24105	25529	100.00	0,0	hypothetical protein
19BRrast_2860	19BR	3048619	3049920	-	19BR.AGEnt_accessory_0107_length_49797	25538	26839	100.00	0,0	Putative phage terminase
19BRrast_2861	19BR	3049907	3050503	-	19BR.AGEnt_accessory_0107_length_49797	26826	27422	100.00	0,0	COG3728: Phage terminase, small subunit
19BRrast_2862	19BR	3050512	3050658	-	19BR.AGEnt_accessory_0107_length_49797	27431	27577	100.00	0,0	hypothetical protein
19BRrast_2863	19BR	3050789	3051085	-	19BR.AGEnt_accessory_0107_length_49797	27708	28004	100.00	0,0	hypothetical protein
19BRrast_2864	19BR	3051293	3051712	-	19BR.AGEnt_accessory_0107_length_49797	28212	28631	100.00	0,0	hypothetical protein
19BRrast_2865	19BR	3051713	3051997	+	19BR.AGEnt_accessory_0107_length_49797	28632	28916	100.00	0,0	hypothetical protein
19BRrast_2866	19BR	3052008	3052451	-	19BR.AGEnt_accessory_0107_length_49797	28927	29370	100.00	0,0	Phage Holliday junction resolvase
19BRrast_2867	19BR	3052444	3053052	-	19BR.AGEnt_accessory_0107_length_49797	29363	29971	100.00	0,0	hypothetical protein
19BRrast_2868	19BR	3053102	3053485	-	19BR.AGEnt_accessory_0107_length_49797	30021	30404	100.00	0,0	hypothetical protein
19BRrast_2869	19BR	3053990	3054586	-	19BR.AGEnt_accessory_0107_length_49797	30909	31505	100.00	0,0	FIG00958016: hypothetical protein
19BRrast_2870	19BR	3055363	3055620	+	19BR.AGEnt_accessory_0107_length_49797	32282	32539	100.00	0,0	repressor protein cI
19BRrast_2871	19BR	3055754	3056005	+	19BR.AGEnt_accessory_0107_length_49797	32673	32924	100.00	0,0	hypothetical protein
19BRrast_2872	19BR	3056565	3056828	+	19BR.AGEnt_accessory_0107_length_49797	33484	33747	100.00	0,0	hypothetical protein
19BRrast_2873	19BR	3056861	3057229	+	19BR.AGEnt_accessory_0107_length_49797	33780	34148	100.00	0,0	COG1551: Carbon storage regulator (could also regulate swarming and quorum sensing)
19BRrast_2874	19BR	3057886	3058032	+	19BR.AGEnt_accessory_0107_length_49797	34805	34951	100.00	0,0	hypothetical protein
19BRrast_2875	19BR	3058016	3058237	+	19BR.AGEnt_accessory_0107_length_49797	34935	35156	100.00	0,0	FIG00955112: hypothetical protein
19BRrast_2876	19BR	3058234	3058443	+	19BR.AGEnt_accessory_0107_length_49797	35153	35362	100.00	0,0	hypothetical protein
19BRrast_2877	19BR	3058454	3059362	+	19BR.AGEnt_accessory_0107_length_49797	35373	36281	100.00	0,0	hypothetical protein
19BRrast_2878	19BR	3059375	3060274	+	19BR.AGEnt_accessory_0107_length_49797	36294	37193	100.00	0,0	Recombinational DNA repair protein RecT (prophage associated)
19BRrast_2879	19BR	3060281	3060481	+	19BR.AGEnt_accessory_0107_length_49797	37200	37400	100.00	0,0	hypothetical protein
19BRrast_2880	19BR	3060494	3061474	+	19BR.AGEnt_accessory_0107_length_49797	37413	38393	100.00	0,0	Cell division protein FtsK
19BRrast_2881	19BR	3061478	3063223	+	19BR.AGEnt_accessory_0107_length_49797	38397	40142	100.00	0,0	hypothetical protein
19BRrast_2882	19BR	3063273	3063986	+	19BR.AGEnt_accessory_0107_length_49797	40192	40905	100.00	0,0	putative DNA exonuclease X
19BRrast_2883	19BR	3064130	3064996	+	19BR.AGEnt_accessory_0107_length_49797	41049	41915	100.00	0,0	DNA methyl transferase, phage-associated
19BRrast_2884	19BR	3065378	3067075	+	19BR.AGEnt_accessory_0107_length_49797	42297	43994	100.00	0,0	hypothetical protein
19BRrast_2885	19BR	3068313	3068537	+	19BR.AGEnt_accessory_0107_length_49797	45232	45456	100.00	0,0	Phage-related protein
19BRrast_2886	19BR	3068534	3069175	+	19BR.AGEnt_accessory_0107_length_49797	45453	46094	100.00	0,0	hypothetical protein
19BRrast_2887	19BR	3069172	3069933	+	19BR.AGEnt_accessory_0107_length_49797	46091	46852	100.00	0,0	hypothetical protein
19BRrast_2888	19BR	3070132	3070974	+	19BR.AGEnt_accessory_0107_length_49797	47051	47893	100.00	0,0	FIG00962931: hypothetical protein
19BRrast_2889	19BR	3070967	3071089	+	19BR.AGEnt_accessory_0107_length_49797	47886	48008	100.00	0,0	hypothetical protein
19BRrast_2890	19BR	3071146	3071472	+	19BR.AGEnt_accessory_0107_length_49797	48065	48391	100.00	0,0	hypothetical protein
19BRrast_2891	19BR	3071803	3072828	+	19BR.AGEnt_accessory_0107_length_49797	48722	49747	100.00	0,0	Phage-related integrase
19BRrast_2895	19BR	3078149	3078304	-	19BR.AGEnt_accessory_0108_length_106245	1229	1384	100.00	0,0	hypothetical protein
19BRrast_2896	19BR	3078334	3079086	+	19BR.AGEnt_accessory_0108_length_106245	1414	2166	100.00	0,0	FIG041388: hypothetical protein in PFGI-1-like cluster
19BRrast_2897	19BR	3079205	3079417	+	19BR.AGEnt_accessory_0108_length_106245	2285	2497	100.00	0,0	Transcriptional regulator in PFGI-1-like cluster
19BRrast_2898	19BR	3079460	3080335	+	19BR.AGEnt_accessory_0108_length_106245	2540	3415	100.00	0,0	Chromosome partitioning ATPase in PFGI-1-like cluster, ParA-like
19BRrast_2899	19BR	3080319	3080567	+	19BR.AGEnt_accessory_0108_length_106245	3399	3647	100.00	0,0	FIG034647: hypothetical protein in PFGI-1-like cluster
19BRrast_2900	19BR	3080560	3082209	+	19BR.AGEnt_accessory_0108_length_106245	3640	5289	100.00	0,0	Protein with ParB-like nuclease domain in PFGI-1-like cluster
19BRrast_2901	19BR	3082225	3082785	+	19BR.AGEnt_accessory_0108_length_106245	5305	5865	100.00	0,0	FIG004780: hypothetical protein in PFGI-1-like cluster
19BRrast_2902	19BR	3082789	3084015	+	19BR.AGEnt_accessory_0108_length_106245	5869	7095	100.00	0,0	FIG141751: hypothetical protein in PFGI-1-like cluster
19BRrast_2903	19BR	3084334	3085113	+	19BR.AGEnt_accessory_0108_length_106245	7414	8193	100.00	0,0	FIG141694: hypothetical protein in PFGI-1-like cluster
19BRrast_2904	19BR	3085110	3085637	+	19BR.AGEnt_accessory_0108_length_106245	8190	8717	100.00	0,0	Integrase regulator R
19BRrast_2905	19BR	3085710	3086150	+	19BR.AGEnt_accessory_0108_length_106245	8790	9230	100.00	0,0	Single-stranded DNA-binding protein
19BRrast_2906	19BR	3086429	3088441	+	19BR.AGEnt_accessory_0108_length_106245	9509	11521	100.00	0,0	DNA topoisomerase III (EC 5.99.1.2) in PFGI-1-like cluster
19BRrast_2907	19BR	3088916	3089839	-	19BR.AGEnt_accessory_0108_length_106245	11996	12919	100.00	0,0	hypothetical protein
19BRrast_2908	19BR	3089819	3090568	+	19BR.AGEnt_accessory_0108_length_106245	12899	13648	100.00	0,0	DNA methyltransferase
19BRrast_2909	19BR	3090811	3091368	+	19BR.AGEnt_accessory_0108_length_106245	13891	14448	100.00	0,0	FIG01218499: hypothetical protein
19BRrast_2910	19BR	3091700	3091912	+	19BR.AGEnt_accessory_0108_length_106245	14780	14992	100.00	0,0	hypothetical protein
19BRrast_2911	19BR	3091934	3092326	+	19BR.AGEnt_accessory_0108_length_106245	15014	15406	100.00	0,0	FIG01210540: hypothetical protein
19BRrast_2912	19BR	3092500	3093186	+	19BR.AGEnt_accessory_0108_length_106245	15580	16266	100.00	0,0	hypothetical protein
19BRrast_2913	19BR	3093267	3094004	+	19BR.AGEnt_accessory_0108_length_106245	16347	17084	100.00	0,0	FIG00902157: hypothetical protein
19BRrast_2914	19BR	3094102	3094380	+	19BR.AGEnt_accessory_0108_length_106245	17182	17460	100.00	0,0	hypothetical protein
19BRrast_2915	19BR	3094645	3095481	+	19BR.AGEnt_accessory_0108_length_106245	17725	18561	100.00	0,0	FIG076676: Hypothetical protein
19BRrast_2916	19BR	3095642	3095959	+	19BR.AGEnt_accessory_0108_length_106245	18722	19039	100.00	0,0	FIG076210: Hypothetical protein
19BRrast_2917	19BR	3096328	3097245	+	19BR.AGEnt_accessory_0108_length_106245	19408	20325	100.00	0,0	FIG049434: Periplasmic protein TonB, links inner and outer membranes
19BRrast_2918	19BR	3097303	3097992	+	19BR.AGEnt_accessory_0108_length_106245	20383	21072	100.00	0,0	FIG034376: Hypothetical protein
19BRrast_2919	19BR	3098087	3098410	+	19BR.AGEnt_accessory_0108_length_106245	21167	21490	100.00	0,0	FIG036757: Plasmid-related protein
19BRrast_2920	19BR	3098513	3098920	+	19BR.AGEnt_accessory_0108_length_106245	21593	22000	100.00	0,0	FIG046709: Hypothetical protein
19BRrast_2921	19BR	3098937	3099197	+	19BR.AGEnt_accessory_0108_length_106245	22017	22277	100.00	0,0	FIG041301: Hypothetical protein
19BRrast_2922	19BR	3099274	3099921	+	19BR.AGEnt_accessory_0108_length_106245	22354	23001	100.00	0,0	FIG026997: Hypothetical protein
19BRrast_2923	19BR	3099986	3101095	+	19BR.AGEnt_accessory_0108_length_106245	23066	24175	100.00	0,0	FIG023873: Plasmid related protein
19BRrast_2924	19BR	3101147	3101467	+	19BR.AGEnt_accessory_0108_length_106245	24227	24547	100.00	0,0	FIG00954465: hypothetical protein
19BRrast_2925	19BR	3101558	3101863	+	19BR.AGEnt_accessory_0108_length_106245	24638	24943	100.00	0,0	FIG00957490: hypothetical protein
19BRrast_2926	19BR	3101999	3104278	+	19BR.AGEnt_accessory_0108_length_106245	25079	27358	100.00	0,0	Superfamily II DNA/RNA helicases, SNF2 family
19BRrast_2927	19BR	3104394	3104600	+	19BR.AGEnt_accessory_0108_length_106245	27474	27680	100.00	0,0	hypothetical protein
19BRrast_2928	19BR	3104748	3105347	+	19BR.AGEnt_accessory_0108_length_106245	27828	28427	100.00	0,0	PilL
19BRrast_2929	19BR	3105344	3105985	+	19BR.AGEnt_accessory_0108_length_106245	28424	29065	100.00	0,0	FIG00978796: hypothetical protein
19BRrast_2930	19BR	3106177	3106725	+	19BR.AGEnt_accessory_0108_length_106245	29257	29805	100.00	0,0	probable exported protein STY4558
19BRrast_2931	19BR	3106707	3107312	+	19BR.AGEnt_accessory_0108_length_106245	29787	30392	100.00	0,0	FIG016425: Soluble lytic murein transglycosylase and related regulatory proteins (some contain LysM/invasin domains)
19BRrast_2932	19BR	3107309	3107848	+	19BR.AGEnt_accessory_0108_length_106245	30389	30928	100.00	0,0	hypothetical protein
19BRrast_2933	19BR	3107979	3110042	+	19BR.AGEnt_accessory_0108_length_106245	31059	33122	100.00	0,0	Type IV secretory pathway, VirD4 components
19BRrast_2934	19BR	3110039	3110788	+	19BR.AGEnt_accessory_0108_length_106245	33119	33868	100.00	0,0	putative membrane protein
19BRrast_2935	19BR	3110971	3111270	+	19BR.AGEnt_accessory_0108_length_106245	34051	34350	100.00	0,0	Candidate type III effector Hop protein
19BRrast_2936	19BR	3111267	3111500	+	19BR.AGEnt_accessory_0108_length_106245	34347	34580	100.00	0,0	hypothetical protein
19BRrast_2937	19BR	3111511	3111876	+	19BR.AGEnt_accessory_0108_length_106245	34591	34956	100.00	0,0	hypothetical protein
19BRrast_2938	19BR	3111963	3112286	+	19BR.AGEnt_accessory_0108_length_106245	35043	35366	100.00	0,0	hypothetical protein
19BRrast_2939	19BR	3112283	3112972	+	19BR.AGEnt_accessory_0108_length_106245	35363	36052	100.00	0,0	Possible exported protein
19BRrast_2940	19BR	3112969	3113874	+	19BR.AGEnt_accessory_0108_length_106245	36049	36954	100.00	0,0	corresponds to STY4569 from Accession AL513382: Salmonella typhi CT18
19BRrast_2941	19BR	3113864	3115282	+	19BR.AGEnt_accessory_0108_length_106245	36944	38362	100.00	0,0	putative exported protein
19BRrast_2942	19BR	3115263	3115703	+	19BR.AGEnt_accessory_0108_length_106245	38343	38783	100.00	0,0	putative lipoprotein
19BRrast_2943	19BR	3115703	3118570	+	19BR.AGEnt_accessory_0108_length_106245	38783	41650	100.00	0,0	Type IV secretory pathway, VirB4 components
19BRrast_2944	19BR	3118584	3119348	+	19BR.AGEnt_accessory_0108_length_106245	41664	42428	100.00	0,0	Protein-disulfide isomerase
19BRrast_2945	19BR	3119524	3120018	+	19BR.AGEnt_accessory_0108_length_106245	42604	43098	100.00	0,0	DNA repair protein RadC
19BRrast_2946	19BR	3120234	3120626	+	19BR.AGEnt_accessory_0108_length_106245	43314	43706	100.00	0,0	hypothetical protein
19BRrast_2947	19BR	3120623	3121570	+	19BR.AGEnt_accessory_0108_length_106245	43703	44650	100.00	0,0	FIG00956406: hypothetical protein
19BRrast_2948	19BR	3121637	3122974	+	19BR.AGEnt_accessory_0108_length_106245	44717	46054	100.00	0,0	hypothetical protein
19BRrast_2949	19BR	3122971	3123327	+	19BR.AGEnt_accessory_0108_length_106245	46051	46407	100.00	0,0	FIG00958347: hypothetical protein
19BRrast_2950	19BR	3123343	3124863	+	19BR.AGEnt_accessory_0108_length_106245	46423	47943	100.00	0,0	putative membrane protein
19BRrast_2951	19BR	3124875	3125102	-	19BR.AGEnt_accessory_0108_length_106245	47955	48182	100.00	0,0	hypothetical protein
19BRrast_2952	19BR	3125325	3125957	-	19BR.AGEnt_accessory_0108_length_106245	48405	49037	100.00	0,0	hypothetical protein
19BRrast_2953	19BR	3125970	3126596	-	19BR.AGEnt_accessory_0108_length_106245	49050	49676	100.00	0,0	hypothetical protein
19BRrast_2954	19BR	3126914	3128752	+	19BR.AGEnt_accessory_0108_length_106245	49994	51832	100.00	0,0	Pyruvate/2-oxoglutarate dehydrogenase complex, dihydrolipoamide acyltransferase (E2) component, and related enzymes
19BRrast_2955	19BR	3128833	3131484	-	19BR.AGEnt_accessory_0108_length_106245	51913	54564	100.00	0,0	Excinuclease ABC subunit A paralog of unknown function
19BRrast_2956	19BR	3131510	3133288	-	19BR.AGEnt_accessory_0108_length_106245	54590	56368	100.00	0,0	Na+/H+ antiporter NhaA type
19BRrast_2957	19BR	3133436	3134713	-	19BR.AGEnt_accessory_0108_length_106245	56516	57793	100.00	0,0	ATPase, AAA family
19BRrast_2958	19BR	3134801	3136108	-	19BR.AGEnt_accessory_0108_length_106245	57881	59188	100.00	0,0	NADH dehydrogenase (EC 1.6.99.3)
19BRrast_2959	19BR	3136127	3136957	-	19BR.AGEnt_accessory_0108_length_106245	59207	60037	100.00	0,0	S-formylglutathione hydrolase (EC 3.1.2.12)
19BRrast_2960	19BR	3137016	3138350	-	19BR.AGEnt_accessory_0108_length_106245	60096	61430	100.00	0,0	Mlr6914 protein
19BRrast_2961	19BR	3138533	3138931	-	19BR.AGEnt_accessory_0108_length_106245	61613	62011	100.00	0,0	Lactoylglutathione lyase and related lyases
19BRrast_2962	19BR	3138975	3140084	-	19BR.AGEnt_accessory_0108_length_106245	62055	63164	100.00	0,0	S-(hydroxymethyl)glutathione dehydrogenase (EC 1.1.1.284)
19BRrast_2963	19BR	3140702	3141592	-	19BR.AGEnt_accessory_0108_length_106245	63782	64672	100.00	0,0	Carbon-nitrogen hydrolase
19BRrast_2964	19BR	3141589	3142197	-	19BR.AGEnt_accessory_0108_length_106245	64669	65277	100.00	0,0	Histone acetyltransferase HPA2 and related acetyltransferases
19BRrast_2965	19BR	3142199	3142606	-	19BR.AGEnt_accessory_0108_length_106245	65279	65686	100.00	0,0	Isopropylmalate/homocitrate/citramalate synthases
19BRrast_2966	19BR	3142761	3143666	+	19BR.AGEnt_accessory_0108_length_106245	65841	66746	100.00	0,0	Transcriptional regulator, LysR family
19BRrast_2967	19BR	3143817	3145793	-	19BR.AGEnt_accessory_0108_length_106245	66897	68873	100.00	0,0	Excinuclease ABC subunit B
19BRrast_2968	19BR	3149288	3149500	+	19BR.AGEnt_accessory_0108_length_106245	72368	72580	100.00	0,0	hypothetical protein
19BRrast_2969	19BR	3150459	3152120	+	19BR.AGEnt_accessory_0108_length_106245	73539	75200	100.00	0,0	transposase
19BRrast_2970	19BR	3152883	3153200	-	19BR.AGEnt_accessory_0108_length_106245	75963	76280	100.00	0,0	hypothetical protein
19BRrast_2971	19BR	3153482	3155014	-	19BR.AGEnt_accessory_0108_length_106245	76562	78094	100.00	0,0	transposase InsA
19BRrast_2972	19BR	3155241	3156710	-	19BR.AGEnt_accessory_0108_length_106245	78321	79790	100.00	0,0	Heat shock protein 60 family chaperone GroEL
19BRrast_2973	19BR	3156789	3157874	+	19BR.AGEnt_accessory_0108_length_106245	79869	80954	100.00	0,0	tRNA-guanine transglycosylase (EC 2.4.2.29)
19BRrast_2974	19BR	3157893	3158636	+	19BR.AGEnt_accessory_0108_length_106245	80973	81716	100.00	0,0	Ribosomal RNA methyltransferase (EC 2.1.1.-) (Gentamicin-resistance methyltransferase)
19BRrast_2975	19BR	3159253	3160785	-	19BR.AGEnt_accessory_0108_length_106245	82333	83865	100.00	0,0	transposase InsA
19BRrast_2976	19BR	3160866	3161747	-	19BR.AGEnt_accessory_0108_length_106245	83946	84827	100.00	0,0	Dihydropteroate synthase (EC 2.5.1.15)
19BRrast_2977	19BR	3162261	3162989	+	19BR.AGEnt_accessory_0108_length_106245	85341	86069	100.00	0,0	Metallophosphoesterase
19BRrast_2978	19BR	3163130	3163327	+	19BR.AGEnt_accessory_0108_length_106245	86210	86407	100.00	0,0	hypothetical protein
19BRrast_2979	19BR	3163437	3163811	-	19BR.AGEnt_accessory_0108_length_106245	86517	86891	100.00	0,0	hypothetical protein
19BRrast_2980	19BR	3163840	3164658	-	19BR.AGEnt_accessory_0108_length_106245	86920	87738	100.00	0,0	hypothetical protein
19BRrast_2981	19BR	3164661	3165245	-	19BR.AGEnt_accessory_0108_length_106245	87741	88325	100.00	0,0	hypothetical protein
19BRrast_2982	19BR	3165252	3166169	-	19BR.AGEnt_accessory_0108_length_106245	88332	89249	100.00	0,0	Type II restriction enzyme XamI (EC 3.1.21.4) (Endonuclease XamI) (R.XamI)
19BRrast_2983	19BR	3166166	3167794	-	19BR.AGEnt_accessory_0108_length_106245	89246	90874	100.00	0,0	XamI DNA methyltransferase
19BRrast_2984	19BR	3167826	3168188	-	19BR.AGEnt_accessory_0108_length_106245	90906	91268	100.00	0,0	DNA invertase
19BRrast_2985	19BR	3169235	3169978	-	19BR.AGEnt_accessory_0108_length_106245	92315	93058	100.00	0,0	Integron integrase IntI1
19BRrast_2986	19BR	3171332	3171739	+	19BR.AGEnt_accessory_0108_length_106245	94412	94819	100.00	0,0	Beta-lactamase (EC 3.5.2.6)
19BRrast_2987	19BR	3171882	3172598	+	19BR.AGEnt_accessory_0108_length_106245	94962	95678	100.00	0,0	Streptomycin 3''-O-adenylyltransferase (EC 2.7.7.47) @ Spectinomycin 9-O-adenylyltransferase
19BRrast_2988	19BR	3172871	3173767	-	19BR.AGEnt_accessory_0108_length_106245	95951	96847	100.00	0,0	transposase
19BRrast_2989	19BR	3174477	3174689	-	19BR.AGEnt_accessory_0108_length_106245	97557	97769	100.00	0,0	transposase for IS3513
19BRrast_2990	19BR	3176193	3177407	+	19BR.AGEnt_accessory_0108_length_106245	99273	100487	100.00	0,0	Threonine dehydrogenase and related Zn-dependent dehydrogenases
19BRrast_2991	19BR	3177911	3178801	+	19BR.AGEnt_accessory_0108_length_106245	100991	101881	100.00	0,0	LysR family transcriptional regulator YnfL
19BRrast_2992	19BR	3179237	3179890	+	19BR.AGEnt_accessory_0108_length_106245	102317	102970	100.00	0,0	LysR family transcriptional regulator YbhD
19BRrast_2993	19BR	3180009	3180977	+	19BR.AGEnt_accessory_0108_length_106245	103089	104057	100.00	0,0	Predicted dye-decolorizing peroxidase (DyP), encapsulated subgroup
19BRrast_2994	19BR	3181015	3182958	-	19BR.AGEnt_accessory_0108_length_106245	104095	106038	100.00	0,0	Integrase
19BRrast_3066	19BR	3258734	3260124	+	19BR.AGEnt_accessory_0110_length_1502	112	1502	99.07	0,13	hypothetical protein
19BRrast_3109	19BR	3304905	3304911	-	19BR.AGEnt_accessory_0112_length_146	140	146	0.58	0,1199	NADH dehydrogenase (EC 1.6.99.3)
19BRrast_3143	19BR	3335603	3336538	-	19BR.AGEnt_accessory_0113_length_1938	321	1256	100.00	0,0	anti-FecI sigma factor, FecR
19BRrast_3144	19BR	3336541	3336915	-	19BR.AGEnt_accessory_0113_length_1938	1259	1633	100.00	0,0	RNA polymerase, sigma-24 subunit, ECF subfamily
19BRrast_3153	19BR	3350111	3350491	+	19BR.AGEnt_accessory_0115_length_50833	777	1157	100.00	0,0	hypothetical protein
19BRrast_3154	19BR	3350519	3352375	+	19BR.AGEnt_accessory_0115_length_50833	1185	3041	100.00	0,0	ATP/GTP binding protein
19BRrast_3155	19BR	3352653	3353999	+	19BR.AGEnt_accessory_0115_length_50833	3319	4665	100.00	0,0	Phage integrase
19BRrast_3156	19BR	3357216	3359180	-	19BR.AGEnt_accessory_0115_length_50833	7882	9846	100.00	0,0	SCE2.16, unknown, len: 706aa
19BRrast_3157	19BR	3359186	3361153	-	19BR.AGEnt_accessory_0115_length_50833	9852	11819	100.00	0,0	hypothetical protein
19BRrast_3158	19BR	3363396	3363713	+	19BR.AGEnt_accessory_0115_length_50833	14062	14379	100.00	0,0	putative transcriptional regulator
19BRrast_3159	19BR	3363706	3364968	+	19BR.AGEnt_accessory_0115_length_50833	14372	15634	100.00	0,0	HIPA PROTEIN
19BRrast_3160	19BR	3365785	3367206	-	19BR.AGEnt_accessory_0115_length_50833	16451	17872	100.00	0,0	Hyphotheical protein
19BRrast_3161	19BR	3368322	3369290	+	19BR.AGEnt_accessory_0115_length_50833	18988	19956	100.00	0,0	Mycobacteriophage Barnyard protein gp56
19BRrast_3162	19BR	3369445	3369846	+	19BR.AGEnt_accessory_0115_length_50833	20111	20512	100.00	0,0	FIG046709: Hypothetical protein
19BRrast_3163	19BR	3369973	3370977	+	19BR.AGEnt_accessory_0115_length_50833	20639	21643	100.00	0,0	Phage-related protein predicted endonuclease-like protein
19BRrast_3164	19BR	3371057	3371977	+	19BR.AGEnt_accessory_0115_length_50833	21723	22643	100.00	0,0	FIG00965493: hypothetical protein
19BRrast_3165	19BR	3372023	3372205	+	19BR.AGEnt_accessory_0115_length_50833	22689	22871	100.00	0,0	hypothetical protein
19BRrast_3166	19BR	3372291	3372626	+	19BR.AGEnt_accessory_0115_length_50833	22957	23292	100.00	0,0	hypothetical protein
19BRrast_3167	19BR	3372656	3373003	-	19BR.AGEnt_accessory_0115_length_50833	23322	23669	100.00	0,0	Transcriptional regulator, XRE family
19BRrast_3168	19BR	3373142	3373588	+	19BR.AGEnt_accessory_0115_length_50833	23808	24254	100.00	0,0	hypothetical protein
19BRrast_3169	19BR	3373748	3376309	+	19BR.AGEnt_accessory_0115_length_50833	24414	26975	100.00	0,0	autotransporter, putative
19BRrast_3170	19BR	3376309	3377199	+	19BR.AGEnt_accessory_0115_length_50833	26975	27865	100.00	0,0	FIG00954229: hypothetical protein
19BRrast_3171	19BR	3382788	3384122	+	19BR.AGEnt_accessory_0115_length_50833	33454	34788	100.00	0,0	hypothetical protein
19BRrast_3172	19BR	3387140	3388936	-	19BR.AGEnt_accessory_0115_length_50833	37806	39602	100.00	0,0	hypothetical protein
19BRrast_3173	19BR	3389120	3390970	-	19BR.AGEnt_accessory_0115_length_50833	39786	41636	100.00	0,0	hypothetical protein
19BRrast_3174	19BR	3391013	3394084	-	19BR.AGEnt_accessory_0115_length_50833	41679	44750	100.00	0,0	Type III restriction enzyme, res subunit:DEAD/DEAH box helicase, N-terminal
19BRrast_3175	19BR	3394095	3396014	-	19BR.AGEnt_accessory_0115_length_50833	44761	46680	100.00	0,0	Type III restriction-modification system methylation subunit (EC 2.1.1.72)
19BRrast_3176	19BR	3396025	3396165	-	19BR.AGEnt_accessory_0115_length_50833	46691	46831	100.00	0,0	hypothetical protein
19BRrast_3177	19BR	3396696	3399986	-	19BR.AGEnt_accessory_0115_length_50833	47362	50652	100.00	0,0	DEAD/DEAH box helicase-like protein
19BRrast_3225	19BR	3430635	3431660	+	19BR.AGEnt_accessory_0116_length_1869	92	1117	100.00	0,0	FIG00959438: hypothetical protein
19BRrast_3226	19BR	3431667	3431888	-	19BR.AGEnt_accessory_0116_length_1869	1124	1345	100.00	0,0	FIG00953125: hypothetical protein
19BRrast_3227	19BR	3432152	3432322	+	19BR.AGEnt_accessory_0116_length_1869	1609	1779	100.00	0,0	FIG00955364: hypothetical protein
19BRrast_3248	19BR	3449245	3449264	-	19BR.AGEnt_accessory_0117_length_106	87	106	6.87	0,271	FIG00959508: hypothetical protein
19BRrast_3251	19BR	3452368	3453582	+	19BR.AGEnt_accessory_0118_length_44150	898	2112	100.00	0,0	Multidrug-efflux transporter, major facilitator superfamily (MFS) (TC 2.A.1)
19BRrast_3252	19BR	3453880	3454203	+	19BR.AGEnt_accessory_0118_length_44150	2410	2733	100.00	0,0	Isochorismatase (EC 3.3.2.1)
19BRrast_3253	19BR	3455291	3457591	+	19BR.AGEnt_accessory_0118_length_44150	3821	6121	100.00	0,0	hypothetical protein
19BRrast_3254	19BR	3458070	3458411	+	19BR.AGEnt_accessory_0118_length_44150	6600	6941	100.00	0,0	hypothetical protein
19BRrast_3255	19BR	3458703	3459389	+	19BR.AGEnt_accessory_0118_length_44150	7233	7919	100.00	0,0	Gifsy-2 prophage protein
19BRrast_3256	19BR	3461220	3461849	-	19BR.AGEnt_accessory_0118_length_44150	9750	10379	100.00	0,0	Lytic enzyme
19BRrast_3257	19BR	3462095	3462271	-	19BR.AGEnt_accessory_0118_length_44150	10625	10801	100.00	0,0	hypothetical protein
19BRrast_3258	19BR	3462331	3464091	-	19BR.AGEnt_accessory_0118_length_44150	10861	12621	100.00	0,0	FIG00960257: hypothetical protein
19BRrast_3259	19BR	3464088	3464948	-	19BR.AGEnt_accessory_0118_length_44150	12618	13478	100.00	0,0	FIG00959492: hypothetical protein
19BRrast_3260	19BR	3464945	3465946	-	19BR.AGEnt_accessory_0118_length_44150	13475	14476	100.00	0,0	hypothetical protein
19BRrast_3261	19BR	3465946	3469497	-	19BR.AGEnt_accessory_0118_length_44150	14476	18027	100.00	0,0	PUTATIVE TRANSMEMBRANE PROTEIN
19BRrast_3262	19BR	3469546	3469956	-	19BR.AGEnt_accessory_0118_length_44150	18076	18486	100.00	0,0	hypothetical protein
19BRrast_3263	19BR	3469953	3473213	-	19BR.AGEnt_accessory_0118_length_44150	18483	21743	100.00	0,0	FIG01057301: hypothetical protein
19BRrast_3264	19BR	3473297	3474049	-	19BR.AGEnt_accessory_0118_length_44150	21827	22579	100.00	0,0	hypothetical protein
19BRrast_3265	19BR	3474077	3474280	-	19BR.AGEnt_accessory_0118_length_44150	22607	22810	100.00	0,0	hypothetical protein
19BRrast_3266	19BR	3474331	3474768	-	19BR.AGEnt_accessory_0118_length_44150	22861	23298	100.00	0,0	hypothetical protein
19BRrast_3267	19BR	3474765	3475076	-	19BR.AGEnt_accessory_0118_length_44150	23295	23606	100.00	0,0	FIG00953150: hypothetical protein
19BRrast_3268	19BR	3475079	3476077	-	19BR.AGEnt_accessory_0118_length_44150	23609	24607	100.00	0,0	elements of external origin; phage-related functions and prophages
19BRrast_3269	19BR	3476145	3476780	-	19BR.AGEnt_accessory_0118_length_44150	24675	25310	100.00	0,0	hypothetical protein
19BRrast_3270	19BR	3476777	3477949	-	19BR.AGEnt_accessory_0118_length_44150	25307	26479	100.00	0,0	Prophage Clp protease-like protein
19BRrast_3271	19BR	3477933	3479399	-	19BR.AGEnt_accessory_0118_length_44150	26463	27929	100.00	0,0	Phage portal
19BRrast_3272	19BR	3479399	3479623	-	19BR.AGEnt_accessory_0118_length_44150	27929	28153	100.00	0,0	hypothetical protein
19BRrast_3273	19BR	3479635	3481644	-	19BR.AGEnt_accessory_0118_length_44150	28165	30174	100.00	0,0	Phage terminase, large subunit
19BRrast_3274	19BR	3481647	3482222	-	19BR.AGEnt_accessory_0118_length_44150	30177	30752	100.00	0,0	FIG00956602: hypothetical protein
19BRrast_3275	19BR	3482477	3483118	-	19BR.AGEnt_accessory_0118_length_44150	31007	31648	100.00	0,0	hypothetical protein
19BRrast_3276	19BR	3483211	3483561	-	19BR.AGEnt_accessory_0118_length_44150	31741	32091	100.00	0,0	hypothetical protein
19BRrast_3277	19BR	3484134	3484310	-	19BR.AGEnt_accessory_0118_length_44150	32664	32840	100.00	0,0	hypothetical protein
19BRrast_3278	19BR	3484502	3486700	-	19BR.AGEnt_accessory_0118_length_44150	33032	35230	100.00	0,0	DNA primase domain protein
19BRrast_3279	19BR	3486914	3487432	-	19BR.AGEnt_accessory_0118_length_44150	35444	35962	100.00	0,0	hypothetical protein
19BRrast_3280	19BR	3489143	3489454	+	19BR.AGEnt_accessory_0118_length_44150	37673	37984	100.00	0,0	hypothetical protein
19BRrast_3281	19BR	3489473	3489757	+	19BR.AGEnt_accessory_0118_length_44150	38003	38287	100.00	0,0	hypothetical protein
19BRrast_3282	19BR	3489908	3490138	+	19BR.AGEnt_accessory_0118_length_44150	38438	38668	100.00	0,0	hypothetical protein
19BRrast_3283	19BR	3490198	3490452	+	19BR.AGEnt_accessory_0118_length_44150	38728	38982	100.00	0,0	transcriptional regulator, putative
19BRrast_3284	19BR	3490503	3491129	+	19BR.AGEnt_accessory_0118_length_44150	39033	39659	100.00	0,0	hypothetical protein
19BRrast_3285	19BR	3491126	3491365	+	19BR.AGEnt_accessory_0118_length_44150	39656	39895	100.00	0,0	hypothetical protein
19BRrast_3286	19BR	3491752	3493731	+	19BR.AGEnt_accessory_0118_length_44150	40282	42261	100.00	0,0	DNA cytosine methyltransferase
19BRrast_3287	19BR	3493728	3493940	+	19BR.AGEnt_accessory_0118_length_44150	42258	42470	100.00	0,0	hypothetical protein
19BRrast_3288	19BR	3493925	3494044	+	19BR.AGEnt_accessory_0118_length_44150	42455	42574	100.00	0,0	hypothetical protein
19BRrast_3289	19BR	3494044	3494319	+	19BR.AGEnt_accessory_0118_length_44150	42574	42849	100.00	0,0	hypothetical protein
19BRrast_3290	19BR	3494293	3495447	-	19BR.AGEnt_accessory_0118_length_44150	42823	43977	100.00	0,0	Shufflon-specific DNA recombinase
19BRrast_3314	19BR	3514667	3516244	-	19BR.AGEnt_accessory_0119_length_1995	61	1638	100.00	0,0	diguanylate cyclase/phosphodiesterase (GGDEF & EAL domains) with PAS/PAC sensor(s)
19BRrast_3662	19BR	3868481	3868666	-	19BR.AGEnt_accessory_0123_length_1590	906	1091	100.00	0,0	Transposase
19BRrast_3663	19BR	3868656	3869165	-	19BR.AGEnt_accessory_0123_length_1590	1081	1590	93.92	0,33	Transposase
19BRrast_3665	19BR	3869414	3870019	-	19BR.AGEnt_accessory_0124_length_19292	26	631	100.00	0,0	Undecaprenyl-phosphate N-acetylglucosaminyl 1-phosphate transferase (EC 2.7.8.-)
19BRrast_3666	19BR	3870494	3871333	-	19BR.AGEnt_accessory_0124_length_19292	1106	1945	100.00	0,0	UDP-glucose 4-epimerase (EC 5.1.3.2)
19BRrast_3667	19BR	3872738	3873802	-	19BR.AGEnt_accessory_0124_length_19292	3350	4414	100.00	0,0	UDP-N-acetylglucosamine 2-epimerase (EC 5.1.3.14)
19BRrast_3668	19BR	3873799	3874824	-	19BR.AGEnt_accessory_0124_length_19292	4411	5436	100.00	0,0	Unknown, probable lipopolysaccharide biosynthesis protein
19BRrast_3669	19BR	3876203	3876907	-	19BR.AGEnt_accessory_0124_length_19292	6815	7519	100.00	0,0	Imidazole glycerol phosphate synthase cyclase subunit (EC 4.1.3.-)
19BRrast_3670	19BR	3877563	3878684	-	19BR.AGEnt_accessory_0124_length_19292	8175	9296	100.00	0,0	O-antigen flippase Wzx
19BRrast_3671	19BR	3878795	3878944	-	19BR.AGEnt_accessory_0124_length_19292	9407	9556	100.00	0,0	Oligosaccharide repeat unit polymerase Wzy
19BRrast_3672	19BR	3880115	3881200	-	19BR.AGEnt_accessory_0124_length_19292	10727	11812	100.00	0,0	UDP-4-amino-4-deoxy-L-arabinose--oxoglutarate aminotransferase (EC 2.6.1.-)
19BRrast_3673	19BR	3881197	3881772	-	19BR.AGEnt_accessory_0124_length_19292	11809	12384	100.00	0,0	2,3,4,5-tetrahydropyridine-2,6-dicarboxylate N-acetyltransferase (EC 2.3.1.89)
19BRrast_3674	19BR	3881769	3883658	-	19BR.AGEnt_accessory_0124_length_19292	12381	14270	100.00	0,0	O-antigen acetylase
19BRrast_3675	19BR	3883727	3884626	-	19BR.AGEnt_accessory_0124_length_19292	14339	15238	100.00	0,0	Oxidoreductase-like protein
19BRrast_3676	19BR	3884751	3885971	-	19BR.AGEnt_accessory_0124_length_19292	15363	16583	100.00	0,0	UDP-glucose dehydrogenase (EC 1.1.1.22)
19BRrast_3677	19BR	3888677	3888680	-	19BR.AGEnt_accessory_0124_length_19292	19289	19292	1.40	0,281	Integration host factor beta subunit
19BRrast_3742	19BR	3952084	3952141	+	19BR.AGEnt_accessory_0125_length_103	1	58	6.44	842,0	Permeases of the drug/metabolite transporter (DMT) superfamily
19BRrast_3817	19BR	4024590	4024634	-	19BR.AGEnt_accessory_0126_length_881	1	45	2.11	2091,0	FIG00959109: hypothetical protein
19BRrast_3895	19BR	4114427	4114945	-	19BR.AGEnt_accessory_0127_length_605	54	572	100.00	0,0	Urea channel UreI
19BRrast_3900	19BR	4119263	4119601	+	19BR.AGEnt_accessory_0128_length_2476	94	432	100.00	0,0	FIG00955764: hypothetical protein
19BRrast_3902	19BR	4120137	4121645	-	19BR.AGEnt_accessory_0128_length_2476	968	2476	68.72	0,687	hypothetical protein
19BRrast_3903	19BR	4123369	4123520	-	19BR.AGEnt_accessory_0129_length_2267	1	152	24.24	475,0	Rhs family protein
19BRrast_4027	19BR	4245021	4245024	+	19BR.AGEnt_accessory_0132_length_60	1	4	0.91	434,0	FIG00958987: hypothetical protein
19BRrast_4302	19BR	4546769	4546816	+	19BR.AGEnt_accessory_0134_length_107	1	48	39.02	75,0	FIG00962617: hypothetical protein
19BRrast_4363	19BR	4603295	4603355	-	19BR.AGEnt_accessory_0135_length_306	246	306	3.86	0,1520	Rtn protein
19BRrast_4373	19BR	4615473	4615802	-	19BR.AGEnt_accessory_0136_length_5190	47	376	100.00	0,0	FIG00962323: hypothetical protein
19BRrast_4374	19BR	4617773	4618123	-	19BR.AGEnt_accessory_0136_length_5190	2347	2697	100.00	0,0	FIG00962323: hypothetical protein
19BRrast_4375	19BR	4619351	4620301	-	19BR.AGEnt_accessory_0136_length_5190	3925	4875	100.00	0,0	FIG00961698: hypothetical protein
19BRrast_4381	19BR	4626654	4628015	-	19BR.AGEnt_accessory_0137_length_1441	37	1398	100.00	0,0	putative exoenzyme T
19BRrast_4382	19BR	4628034	4628058	+	19BR.AGEnt_accessory_0137_length_1441	1417	1441	16.03	0,131	FIG00962150: hypothetical protein
19BRrast_4407	19BR	4650353	4652356	+	19BR.AGEnt_accessory_0138_length_2302	128	2131	100.00	0,0	Putative TonB dependent outer membrane receptor
19BRrast_4408	19BR	4652353	4652527	+	19BR.AGEnt_accessory_0138_length_2302	2128	2302	33.33	0,350	hypothetical protein
19BRrast_4408	19BR	4652638	4652855	+	19BR.AGEnt_accessory_0139_length_218	1	218	41.52	285,22	hypothetical protein
19BRrast_4460	19BR	4706494	4706495	-	19BR.AGEnt_accessory_0141_length_166	165	166	0.14	0,1390	Predicted ATPase related to phosphate starvation-inducible protein PhoH
19BRrast_4483	19BR	4736061	4736800	-	19BR.AGEnt_accessory_0142_length_740	1	740	84.77	62,71	Acyl-CoA dehydrogenase; probable dibenzothiophene desulfurization enzyme
19BRrast_4542	19BR	4792850	4792850	-	19BR.AGEnt_accessory_0143_length_36504	1	1	0.35	281,0	probable epoxide hydrolase
19BRrast_4543	19BR	4792984	4793364	-	19BR.AGEnt_accessory_0143_length_36504	135	515	100.00	0,0	COG5566: Uncharacterized conserved protein
19BRrast_4544	19BR	4793349	4793771	-	19BR.AGEnt_accessory_0143_length_36504	500	922	100.00	0,0	hypothetical protein
19BRrast_4545	19BR	4794217	4794612	-	19BR.AGEnt_accessory_0143_length_36504	1368	1763	100.00	0,0	host nuclease inhibitor protein
19BRrast_4546	19BR	4794614	4795198	-	19BR.AGEnt_accessory_0143_length_36504	1765	2349	100.00	0,0	hypothetical protein
19BRrast_4547	19BR	4795230	4795808	-	19BR.AGEnt_accessory_0143_length_36504	2381	2959	100.00	0,0	hypothetical protein
19BRrast_4548	19BR	4795874	4796131	-	19BR.AGEnt_accessory_0143_length_36504	3025	3282	100.00	0,0	hypothetical protein
19BRrast_4549	19BR	4796176	4796514	-	19BR.AGEnt_accessory_0143_length_36504	3327	3665	100.00	0,0	hypothetical protein
19BRrast_4550	19BR	4796516	4797748	-	19BR.AGEnt_accessory_0143_length_36504	3667	4899	100.00	0,0	conserved hypothetical phage-related protein
19BRrast_4551	19BR	4797758	4799533	-	19BR.AGEnt_accessory_0143_length_36504	4909	6684	100.00	0,0	hypothetical protein
19BRrast_4552	19BR	4799557	4800555	-	19BR.AGEnt_accessory_0143_length_36504	6708	7706	100.00	0,0	FIG00799127: hypothetical protein
19BRrast_4553	19BR	4800565	4800879	-	19BR.AGEnt_accessory_0143_length_36504	7716	8030	100.00	0,0	hypothetical protein
19BRrast_4554	19BR	4800876	4801136	-	19BR.AGEnt_accessory_0143_length_36504	8027	8287	100.00	0,0	hypothetical protein
19BRrast_4555	19BR	4801129	4801614	-	19BR.AGEnt_accessory_0143_length_36504	8280	8765	100.00	0,0	hypothetical protein
19BRrast_4556	19BR	4801949	4802173	-	19BR.AGEnt_accessory_0143_length_36504	9100	9324	100.00	0,0	hypothetical protein
19BRrast_4557	19BR	4803469	4803936	+	19BR.AGEnt_accessory_0143_length_36504	10620	11087	100.00	0,0	Structural protein P5
19BRrast_4558	19BR	4803933	4804154	+	19BR.AGEnt_accessory_0143_length_36504	11084	11305	100.00	0,0	hypothetical protein
19BRrast_4559	19BR	4804329	4804940	+	19BR.AGEnt_accessory_0143_length_36504	11480	12091	100.00	0,0	putative Rz lysis protein
19BRrast_4560	19BR	4804947	4805174	+	19BR.AGEnt_accessory_0143_length_36504	12098	12325	100.00	0,0	hypothetical protein
19BRrast_4561	19BR	4805180	4805458	+	19BR.AGEnt_accessory_0143_length_36504	12331	12609	100.00	0,0	phage-related hypothetical protein
19BRrast_4562	19BR	4805455	4805748	+	19BR.AGEnt_accessory_0143_length_36504	12606	12899	100.00	0,0	hypothetical protein
19BRrast_4563	19BR	4805786	4806301	+	19BR.AGEnt_accessory_0143_length_36504	12937	13452	100.00	0,0	hypothetical protein
19BRrast_4564	19BR	4806418	4807917	+	19BR.AGEnt_accessory_0143_length_36504	13569	15068	100.00	0,0	Phage terminase, large subunit
19BRrast_4565	19BR	4807929	4809410	+	19BR.AGEnt_accessory_0143_length_36504	15080	16561	100.00	0,0	Mu-like prophage FluMu protein gp29
19BRrast_4566	19BR	4809413	4810225	+	19BR.AGEnt_accessory_0143_length_36504	16564	17376	100.00	0,0	Phage (Mu-like) virion morphogenesis protein
19BRrast_4567	19BR	4810222	4810704	+	19BR.AGEnt_accessory_0143_length_36504	17373	17855	100.00	0,0	prophage MuMc02, virion morphogenesis protein
19BRrast_4568	19BR	4810861	4811169	-	19BR.AGEnt_accessory_0143_length_36504	18012	18320	100.00	0,0	hypothetical protein
19BRrast_4569	19BR	4811158	4812042	+	19BR.AGEnt_accessory_0143_length_36504	18309	19193	100.00	0,0	Phage protein
19BRrast_4570	19BR	4812058	4812981	+	19BR.AGEnt_accessory_0143_length_36504	19209	20132	100.00	0,0	hypothetical protein
19BRrast_4571	19BR	4812989	4813318	+	19BR.AGEnt_accessory_0143_length_36504	20140	20469	100.00	0,0	hypothetical protein
19BRrast_4572	19BR	4813322	4813654	+	19BR.AGEnt_accessory_0143_length_36504	20473	20805	100.00	0,0	putative membrane protein
19BRrast_4573	19BR	4813657	4814088	+	19BR.AGEnt_accessory_0143_length_36504	20808	21239	100.00	0,0	hypothetical protein
19BRrast_4574	19BR	4814088	4814567	+	19BR.AGEnt_accessory_0143_length_36504	21239	21718	100.00	0,0	hypothetical protein
19BRrast_4575	19BR	4814564	4814800	+	19BR.AGEnt_accessory_0143_length_36504	21715	21951	100.00	0,0	hypothetical protein
19BRrast_4576	19BR	4814797	4816224	+	19BR.AGEnt_accessory_0143_length_36504	21948	23375	100.00	0,0	Phage tail sheath monomer
19BRrast_4577	19BR	4816264	4816749	+	19BR.AGEnt_accessory_0143_length_36504	23415	23900	100.00	0,0	Putative phage tail core protein
19BRrast_4578	19BR	4817240	4817419	+	19BR.AGEnt_accessory_0143_length_36504	24391	24570	100.00	0,0	hypothetical protein
19BRrast_4579	19BR	4817587	4817901	+	19BR.AGEnt_accessory_0143_length_36504	24738	25052	100.00	0,0	hypothetical protein
19BRrast_4580	19BR	4817961	4818218	-	19BR.AGEnt_accessory_0143_length_36504	25112	25369	100.00	0,0	hypothetical protein
19BRrast_4581	19BR	4818238	4820925	+	19BR.AGEnt_accessory_0143_length_36504	25389	28076	100.00	0,0	probable bacteriophage tail protein
19BRrast_4582	19BR	4820925	4821794	+	19BR.AGEnt_accessory_0143_length_36504	28076	28945	100.00	0,0	hypothetical protein
19BRrast_4583	19BR	4821997	4823103	+	19BR.AGEnt_accessory_0143_length_36504	29148	30254	100.00	0,0	probable bacteriophage regulatory protein
19BRrast_4584	19BR	4823496	4823630	+	19BR.AGEnt_accessory_0143_length_36504	30647	30781	100.00	0,0	hypothetical protein
19BRrast_4585	19BR	4823694	4824077	+	19BR.AGEnt_accessory_0143_length_36504	30845	31228	100.00	0,0	putative phage baseplate protein
19BRrast_4586	19BR	4824055	4825176	+	19BR.AGEnt_accessory_0143_length_36504	31206	32327	100.00	0,0	Phage baseplate
19BRrast_4587	19BR	4825169	4825723	+	19BR.AGEnt_accessory_0143_length_36504	32320	32874	100.00	0,0	Putative phage tail protein
19BRrast_4588	19BR	4825723	4827726	+	19BR.AGEnt_accessory_0143_length_36504	32874	34877	100.00	0,0	phage tail fiber protein
19BRrast_4589	19BR	4828480	4829274	+	19BR.AGEnt_accessory_0143_length_36504	35631	36425	100.00	0,0	DNA adenine methyltransferase, phage-associated
19BRrast_4590	19BR	4829313	4829353	-	19BR.AGEnt_accessory_0143_length_36504	36464	36504	6.24	0,616	probable epoxide hydrolase
19BRrast_4695	19BR	4929320	4929341	+	19BR.AGEnt_accessory_0145_length_81	1	22	4.29	491,0	4-hydroxyphenylacetate 3-monooxygenase, reductase component (EC 1.6.8.-)
19BRrast_4703	19BR	4937987	4938028	+	19BR.AGEnt_accessory_0146_length_6461	1	42	2.41	1701,0	Choline dehydrogenase (EC 1.1.99.1)
19BRrast_4704	19BR	4938029	4938289	-	19BR.AGEnt_accessory_0146_length_6461	43	303	100.00	0,0	FIG00954850: hypothetical protein
19BRrast_4705	19BR	4938400	4938654	-	19BR.AGEnt_accessory_0146_length_6461	414	668	100.00	0,0	hypothetical protein
19BRrast_4706	19BR	4938646	4939386	+	19BR.AGEnt_accessory_0146_length_6461	660	1400	100.00	0,0	DNA-binding heavy metal response regulator
19BRrast_4707	19BR	4939383	4940687	+	19BR.AGEnt_accessory_0146_length_6461	1397	2701	100.00	0,0	sensor histidine kinase
19BRrast_4708	19BR	4940817	4941446	+	19BR.AGEnt_accessory_0146_length_6461	2831	3460	100.00	0,0	hypothetical protein
19BRrast_4709	19BR	4941478	4941987	+	19BR.AGEnt_accessory_0146_length_6461	3492	4001	100.00	0,0	FIG035246: DoxX family protein
19BRrast_4710	19BR	4942133	4942888	-	19BR.AGEnt_accessory_0146_length_6461	4147	4902	100.00	0,0	FIG005107: hypothetical protein
19BRrast_4711	19BR	4942881	4943711	-	19BR.AGEnt_accessory_0146_length_6461	4895	5725	100.00	0,0	FIG023677: hypothetical protein
19BRrast_4712	19BR	4943786	4944187	-	19BR.AGEnt_accessory_0146_length_6461	5800	6201	100.00	0,0	FIG024746: hypothetical protein
19BRrast_4748	19BR	4985867	4986166	+	19BR.AGEnt_accessory_0150_length_705	309	608	100.00	0,0	FIG00960578: hypothetical protein
19BRrast_4749	19BR	4986263	4986263	+	19BR.AGEnt_accessory_0150_length_705	705	705	0.08	0,1256	HlyD family secretion protein
19BRrast_4756	19BR	4995195	4995861	+	19BR.AGEnt_accessory_0151_length_667	1	667	83.27	94,40	Short-chain alcohol dehydrogenase associated with acetoin utilization / Acetoin catabolism protein X
19BRrast_4763	19BR	5002390	5003697	-	19BR.AGEnt_accessory_0152_length_9589	227	1534	100.00	0,0	Coenzyme F420-dependent N5,N10-methylene tetrahydromethanopterin reductase and related flavin-dependent oxidoreductases
19BRrast_4764	19BR	5003765	5005849	-	19BR.AGEnt_accessory_0152_length_9589	1602	3686	100.00	0,0	COG1629: Outer membrane receptor proteins, mostly Fe transport
19BRrast_4765	19BR	5006075	5006893	+	19BR.AGEnt_accessory_0152_length_9589	3912	4730	100.00	0,0	Transcriptional regulator, IclR family
19BRrast_4766	19BR	5006900	5007697	-	19BR.AGEnt_accessory_0152_length_9589	4737	5534	100.00	0,0	Ferric enterobactin transport ATP-binding protein FepC (TC 3.A.1.14.2)
19BRrast_4767	19BR	5007824	5008729	+	19BR.AGEnt_accessory_0152_length_9589	5661	6566	100.00	0,0	Ferric enterobactin-binding periplasmic protein FepB (TC 3.A.1.14.2)
19BRrast_4768	19BR	5008775	5009782	+	19BR.AGEnt_accessory_0152_length_9589	6612	7619	100.00	0,0	Ferric enterobactin transport system permease protein FepD (TC 3.A.1.14.2)
19BRrast_4769	19BR	5009779	5010810	+	19BR.AGEnt_accessory_0152_length_9589	7616	8647	100.00	0,0	Ferric enterobactin transport system permease protein FepG (TC 3.A.1.14.2)
19BRrast_4770	19BR	5010820	5011536	-	19BR.AGEnt_accessory_0152_length_9589	8657	9373	100.00	0,0	3-oxoacyl-[acyl-carrier protein] reductase (EC 1.1.1.100)
19BRrast_4772	19BR	5013654	5013938	+	19BR.AGEnt_accessory_0153_length_2446	1	285	87.16	42,0	FIG00956129: hypothetical protein
19BRrast_4773	19BR	5013954	5015444	-	19BR.AGEnt_accessory_0153_length_2446	301	1791	100.00	0,0	Transcriptional regulator, GntR family domain / Aspartate aminotransferase (EC 2.6.1.1)
19BRrast_4774	19BR	5015576	5016034	+	19BR.AGEnt_accessory_0153_length_2446	1923	2381	100.00	0,0	Histone acetyltransferase HPA2 and related acetyltransferases
19BRrast_4776	19BR	5017262	5019573	+	19BR.AGEnt_accessory_0154_length_2473	162	2473	95.97	0,97	Outer membrane ferripyoverdine receptor FpvB, for Type I pyoverdine
19BRrast_4780	19BR	5022682	5022698	+	19BR.AGEnt_accessory_0155_length_1927	1	17	2.12	784,0	Exodeoxyribonuclease III (EC 3.1.11.2)
19BRrast_4781	19BR	5022730	5023128	-	19BR.AGEnt_accessory_0155_length_1927	49	447	100.00	0,0	possible translation initiation inhibitor
19BRrast_4782	19BR	5023269	5024192	+	19BR.AGEnt_accessory_0155_length_1927	588	1511	100.00	0,0	Transcriptional regulator, LysR family
19BRrast_4783	19BR	5024455	5024608	-	19BR.AGEnt_accessory_0155_length_1927	1774	1927	55.20	0,125	FIG00953309: hypothetical protein
19BRrast_4786	19BR	5026759	5027160	+	19BR.AGEnt_accessory_0157_length_1418	24	425	100.00	0,0	hypothetical protein
19BRrast_4787	19BR	5027260	5028003	+	19BR.AGEnt_accessory_0157_length_1418	525	1268	100.00	0,0	SAM-dependent methyltransferases
19BRrast_4792	19BR	5032874	5032892	+	19BR.AGEnt_accessory_0158_length_507	1	19	2.97	620,0	Transcriptional regulator
19BRrast_4793	19BR	5032896	5033318	-	19BR.AGEnt_accessory_0158_length_507	23	445	100.00	0,0	hypothetical protein
19BRrast_4795	19BR	5034718	5035446	+	19BR.AGEnt_accessory_0159_length_3484	283	1011	100.00	0,0	Transcriptional regulator, GntR family
19BRrast_4796	19BR	5035503	5035625	-	19BR.AGEnt_accessory_0159_length_3484	1068	1190	100.00	0,0	hypothetical protein
19BRrast_4797	19BR	5035650	5036858	+	19BR.AGEnt_accessory_0159_length_3484	1215	2423	100.00	0,0	Oxidoreductase
19BRrast_4798	19BR	5036994	5037919	+	19BR.AGEnt_accessory_0159_length_3484	2559	3484	69.68	0,403	Permeases of the major facilitator superfamily
19BRrast_4801	19BR	5042131	5042145	+	19BR.AGEnt_accessory_0160_length_4277	1	15	1.25	1182,0	2-octaprenyl-3-methyl-6-methoxy-1,4-benzoquinol hydroxylase (EC 1.14.13.-)
19BRrast_4802	19BR	5042186	5043190	-	19BR.AGEnt_accessory_0160_length_4277	56	1060	100.00	0,0	Oxidoreductase, 2OG-Fe(II) oxygenase family
19BRrast_4803	19BR	5043199	5043942	-	19BR.AGEnt_accessory_0160_length_4277	1069	1812	100.00	0,0	Glutamate Aspartate transport ATP-binding protein GltL (TC 3.A.1.3.4)
19BRrast_4804	19BR	5043939	5044643	-	19BR.AGEnt_accessory_0160_length_4277	1809	2513	100.00	0,0	Glutamate Aspartate transport system permease protein GltK (TC 3.A.1.3.4)
19BRrast_4805	19BR	5044640	5045338	-	19BR.AGEnt_accessory_0160_length_4277	2510	3208	100.00	0,0	Glutamate Aspartate transport system permease protein GltJ (TC 3.A.1.3.4)
19BRrast_4806	19BR	5045423	5046253	-	19BR.AGEnt_accessory_0160_length_4277	3293	4123	100.00	0,0	probable binding protein component of ABC transporter
19BRrast_5144	19BR	5407324	5409076	-	19BR.AGEnt_accessory_0164_length_1753	1	1753	77.50	15,494	Ferrichrome-iron receptor
19BRrast_5157	19BR	5423430	5423984	+	19BR.AGEnt_accessory_0165_length_1283	729	1283	32.63	0,1146	Type IV fimbrial assembly, ATPase PilB
19BRrast_5158	19BR	5425661	5425934	+	19BR.AGEnt_accessory_0166_length_274	1	274	22.50	527,417	Type IV fimbrial assembly protein PilC
19BRrast_5173	19BR	5440541	5441407	+	19BR.AGEnt_accessory_0167_length_7452	88	954	100.00	0,0	Chromosome (plasmid) partitioning protein ParA / Sporulation initiation inhibitor protein Soj
19BRrast_5174	19BR	5441457	5442146	+	19BR.AGEnt_accessory_0167_length_7452	1004	1693	100.00	0,0	hypothetical protein
19BRrast_5175	19BR	5442143	5442640	+	19BR.AGEnt_accessory_0167_length_7452	1690	2187	100.00	0,0	FIG00958177: hypothetical protein
19BRrast_5176	19BR	5442646	5443539	+	19BR.AGEnt_accessory_0167_length_7452	2193	3086	100.00	0,0	FIG00954566: hypothetical protein
19BRrast_5177	19BR	5443539	5444240	+	19BR.AGEnt_accessory_0167_length_7452	3086	3787	100.00	0,0	FIG004780: hypothetical protein in PFGI-1-like cluster
19BRrast_5178	19BR	5444633	5444944	+	19BR.AGEnt_accessory_0167_length_7452	4180	4491	100.00	0,0	Phage protein
19BRrast_5179	19BR	5444928	5445152	+	19BR.AGEnt_accessory_0167_length_7452	4475	4699	100.00	0,0	FIG00953473: hypothetical protein
19BRrast_5180	19BR	5445149	5446495	+	19BR.AGEnt_accessory_0167_length_7452	4696	6042	100.00	0,0	Replicative DNA helicase (EC 3.6.1.-) in PFGI-1-like cluster
19BRrast_5181	19BR	5446667	5447194	+	19BR.AGEnt_accessory_0167_length_7452	6214	6741	100.00	0,0	FIG00957722: hypothetical protein
19BRrast_5182	19BR	5447191	5447448	+	19BR.AGEnt_accessory_0167_length_7452	6738	6995	100.00	0,0	FIG00963725: hypothetical protein
19BRrast_5183	19BR	5447507	5447680	+	19BR.AGEnt_accessory_0167_length_7452	7054	7227	100.00	0,0	FIG00954464: hypothetical protein
19BRrast_5184	19BR	5447673	5447905	+	19BR.AGEnt_accessory_0167_length_7452	7220	7452	99.57	0,1	FIG034647: hypothetical protein in PFGI-1-like cluster
19BRrast_5185	19BR	5448904	5448922	+	19BR.AGEnt_accessory_0168_length_55105	1	19	1.87	998,0	Nucleoid-associated protein
19BRrast_5186	19BR	5448925	5449173	+	19BR.AGEnt_accessory_0168_length_55105	22	270	100.00	0,0	FIG00960798: hypothetical protein
19BRrast_5187	19BR	5449176	5450903	+	19BR.AGEnt_accessory_0168_length_55105	273	2000	100.00	0,0	Protein with ParB-like nuclease domain in PFGI-1-like cluster
19BRrast_5188	19BR	5450931	5451698	+	19BR.AGEnt_accessory_0168_length_55105	2028	2795	100.00	0,0	FIG004780: hypothetical protein in PFGI-1-like cluster
19BRrast_5189	19BR	5451695	5453020	+	19BR.AGEnt_accessory_0168_length_55105	2792	4117	100.00	0,0	FIG141751: hypothetical protein in PFGI-1-like cluster
19BRrast_5190	19BR	5453041	5453790	+	19BR.AGEnt_accessory_0168_length_55105	4138	4887	100.00	0,0	FIG00960543: hypothetical protein
19BRrast_5191	19BR	5453947	5454675	+	19BR.AGEnt_accessory_0168_length_55105	5044	5772	100.00	0,0	FIG141694: hypothetical protein in PFGI-1-like cluster
19BRrast_5192	19BR	5454681	5455229	+	19BR.AGEnt_accessory_0168_length_55105	5778	6326	100.00	0,0	Integrase regulator R
19BRrast_5193	19BR	5455531	5456115	+	19BR.AGEnt_accessory_0168_length_55105	6628	7212	100.00	0,0	COG3646: Uncharacterized phage-encoded protein
19BRrast_5194	19BR	5456145	5456633	+	19BR.AGEnt_accessory_0168_length_55105	7242	7730	100.00	0,0	Single-stranded DNA-binding protein
19BRrast_5195	19BR	5457541	5459316	+	19BR.AGEnt_accessory_0168_length_55105	8638	10413	100.00	0,0	DNA topoisomerase III (EC 5.99.1.2) in PFGI-1-like cluster
19BRrast_5196	19BR	5459325	5460077	+	19BR.AGEnt_accessory_0168_length_55105	10422	11174	100.00	0,0	Haemophilus-specific protein, uncharacterized
19BRrast_5197	19BR	5460391	5462280	+	19BR.AGEnt_accessory_0168_length_55105	11488	13377	100.00	0,0	hypothetical protein in PFGI-1-like cluster
19BRrast_5198	19BR	5462277	5464253	+	19BR.AGEnt_accessory_0168_length_55105	13374	15350	100.00	0,0	DNA/RNA helicase in PFGI-1-like cluster
19BRrast_5199	19BR	5465792	5465947	+	19BR.AGEnt_accessory_0168_length_55105	16889	17044	100.00	0,0	Conjugative transfer protein PilL in PFGI-1-like cluster
19BRrast_5200	19BR	5466409	5467905	+	19BR.AGEnt_accessory_0168_length_55105	17506	19002	100.00	0,0	FIG00634671: hypothetical protein
19BRrast_5201	19BR	5468526	5469650	+	19BR.AGEnt_accessory_0168_length_55105	19623	20747	100.00	0,0	Conjugative transfer protein PilL in PFGI-1-like cluster
19BRrast_5202	19BR	5469650	5471359	+	19BR.AGEnt_accessory_0168_length_55105	20747	22456	100.00	0,0	Conjugative transfer protein PilN in PFGI-1-like cluster
19BRrast_5203	19BR	5471363	5472688	+	19BR.AGEnt_accessory_0168_length_55105	22460	23785	100.00	0,0	Conjugative transfer protein PilO in PFGI-1-like cluster
19BRrast_5204	19BR	5472678	5473211	+	19BR.AGEnt_accessory_0168_length_55105	23775	24308	100.00	0,0	Conjugative transfer protein PilP in PFGI-1-like cluster
19BRrast_5205	19BR	5473259	5474800	+	19BR.AGEnt_accessory_0168_length_55105	24356	25897	100.00	0,0	Conjugative transfer ATPase PilQ in PFGI-1-like cluster
19BRrast_5206	19BR	5474800	5475879	+	19BR.AGEnt_accessory_0168_length_55105	25897	26976	100.00	0,0	Conjugative transfer protein PilR in PFGI-1-like cluster
19BRrast_5207	19BR	5475901	5476431	+	19BR.AGEnt_accessory_0168_length_55105	26998	27528	100.00	0,0	Conjugative transfer protein PilS in PFGI-1-like cluster
19BRrast_5208	19BR	5476434	5477369	+	19BR.AGEnt_accessory_0168_length_55105	27531	28466	100.00	0,0	Conjugative transfer ATPase PilU in PFGI-1-like cluster
19BRrast_5209	19BR	5477374	5478702	+	19BR.AGEnt_accessory_0168_length_55105	28471	29799	100.00	0,0	Conjugative transfer pilus-tip adhesin protein PilV in PFGI-1-like cluster
19BRrast_5210	19BR	5478731	5479168	+	19BR.AGEnt_accessory_0168_length_55105	29828	30265	100.00	0,0	Conjugative transfer protein PilM in PFGI-1-like cluster
19BRrast_5211	19BR	5480083	5480472	+	19BR.AGEnt_accessory_0168_length_55105	31180	31569	100.00	0,0	FIG00963899: hypothetical protein
19BRrast_5212	19BR	5481183	5481662	+	19BR.AGEnt_accessory_0168_length_55105	32280	32759	100.00	0,0	hypothetical protein
19BRrast_5213	19BR	5481800	5481958	+	19BR.AGEnt_accessory_0168_length_55105	32897	33055	100.00	0,0	FIG00955915: hypothetical protein
19BRrast_5214	19BR	5482985	5483155	-	19BR.AGEnt_accessory_0168_length_55105	34082	34252	100.00	0,0	hypothetical protein
19BRrast_5215	19BR	5483370	5483720	+	19BR.AGEnt_accessory_0168_length_55105	34467	34817	100.00	0,0	FIG00960315: hypothetical protein
19BRrast_5216	19BR	5483777	5484409	+	19BR.AGEnt_accessory_0168_length_55105	34874	35506	100.00	0,0	FIG034376: Hypothetical protein
19BRrast_5217	19BR	5484406	5484687	+	19BR.AGEnt_accessory_0168_length_55105	35503	35784	100.00	0,0	FIG00957911: hypothetical protein
19BRrast_5218	19BR	5484757	5485119	+	19BR.AGEnt_accessory_0168_length_55105	35854	36216	100.00	0,0	FIG046709: Hypothetical protein
19BRrast_5219	19BR	5485187	5485441	+	19BR.AGEnt_accessory_0168_length_55105	36284	36538	100.00	0,0	FIG041301: Hypothetical protein
19BRrast_5220	19BR	5486876	5488423	+	19BR.AGEnt_accessory_0168_length_55105	37973	39520	100.00	0,0	hypothetical protein
19BRrast_5221	19BR	5488537	5488824	-	19BR.AGEnt_accessory_0168_length_55105	39634	39921	100.00	0,0	CRISPR-associated protein Cas2
19BRrast_5222	19BR	5488837	5489877	-	19BR.AGEnt_accessory_0168_length_55105	39934	40974	100.00	0,0	CRISPR-associated protein Cas1
19BRrast_5223	19BR	5489881	5490513	-	19BR.AGEnt_accessory_0168_length_55105	40978	41610	100.00	0,0	CRISPR-associated RecB family exonuclease Cas4b
19BRrast_5224	19BR	5490532	5491401	-	19BR.AGEnt_accessory_0168_length_55105	41629	42498	100.00	0,0	CRISPR-associated protein, TM1801 family
19BRrast_5225	19BR	5491398	5493191	-	19BR.AGEnt_accessory_0168_length_55105	42495	44288	100.00	0,0	CRISPR-associated protein, CT1133 family
19BRrast_5226	19BR	5493188	5493841	-	19BR.AGEnt_accessory_0168_length_55105	44285	44938	100.00	0,0	CRISPR-associated protein, Cas5d family
19BRrast_5227	19BR	5493913	5496147	-	19BR.AGEnt_accessory_0168_length_55105	45010	47244	100.00	0,0	CRISPR-associated helicase Cas3
19BRrast_5228	19BR	5497794	5498903	-	19BR.AGEnt_accessory_0168_length_55105	48891	50000	100.00	0,0	Error-prone, lesion bypass DNA polymerase V (UmuC)
19BRrast_5229	19BR	5499214	5499429	-	19BR.AGEnt_accessory_0168_length_55105	50311	50526	100.00	0,0	4-oxalocrotonate tautomerase family protein
19BRrast_5230	19BR	5499479	5500576	-	19BR.AGEnt_accessory_0168_length_55105	50576	51673	100.00	0,0	NADH:flavin oxidoreductases, Old Yellow Enzyme family
19BRrast_5231	19BR	5500618	5501172	-	19BR.AGEnt_accessory_0168_length_55105	51715	52269	100.00	0,0	OsmC family protein
19BRrast_5232	19BR	5501964	5502305	-	19BR.AGEnt_accessory_0168_length_55105	53061	53402	100.00	0,0	Alkylhydroperoxidase AhpD core
19BRrast_5233	19BR	5503022	5503807	-	19BR.AGEnt_accessory_0168_length_55105	54119	54904	100.00	0,0	3-oxoacyl-[acyl-carrier protein] reductase (EC 1.1.1.100)
19BRrast_5234	19BR	5504248	5504340	+	19BR.AGEnt_accessory_0169_length_26521	1	93	35.23	171,0	FIG00964396: hypothetical protein
19BRrast_5235	19BR	5504364	5505215	+	19BR.AGEnt_accessory_0169_length_26521	117	968	100.00	0,0	Transposase
19BRrast_5236	19BR	5505623	5506312	+	19BR.AGEnt_accessory_0169_length_26521	1376	2065	100.00	0,0	Methyl-accepting chemotaxis protein
19BRrast_5237	19BR	5506323	5507078	+	19BR.AGEnt_accessory_0169_length_26521	2076	2831	100.00	0,0	probable exported protein STY4558
19BRrast_5238	19BR	5507063	5507644	+	19BR.AGEnt_accessory_0169_length_26521	2816	3397	100.00	0,0	FIG016425: Soluble lytic murein transglycosylase and related regulatory proteins (some contain LysM/invasin domains)
19BRrast_5239	19BR	5507980	5508141	+	19BR.AGEnt_accessory_0169_length_26521	3733	3894	100.00	0,0	FIG00954712: hypothetical protein
19BRrast_5240	19BR	5508150	5508419	+	19BR.AGEnt_accessory_0169_length_26521	3903	4172	100.00	0,0	hypothetical protein
19BRrast_5241	19BR	5508423	5510654	+	19BR.AGEnt_accessory_0169_length_26521	4176	6407	100.00	0,0	Type IV secretory pathway, VirD4 components
19BRrast_5242	19BR	5510651	5511400	+	19BR.AGEnt_accessory_0169_length_26521	6404	7153	100.00	0,0	putative membrane protein
19BRrast_5243	19BR	5512151	5513632	+	19BR.AGEnt_accessory_0169_length_26521	7904	9385	100.00	0,0	putative helicase
19BRrast_5244	19BR	5515403	5515702	+	19BR.AGEnt_accessory_0169_length_26521	11156	11455	100.00	0,0	Aconitase B
19BRrast_5245	19BR	5515913	5516134	+	19BR.AGEnt_accessory_0169_length_26521	11666	11887	100.00	0,0	Candidate type III effector Hop protein
19BRrast_5246	19BR	5516221	5516370	+	19BR.AGEnt_accessory_0169_length_26521	11974	12123	100.00	0,0	conserved hypothetical protein
19BRrast_5247	19BR	5516523	5516744	+	19BR.AGEnt_accessory_0169_length_26521	12276	12497	100.00	0,0	FIG00955871: hypothetical protein
19BRrast_5248	19BR	5516755	5517141	+	19BR.AGEnt_accessory_0169_length_26521	12508	12894	100.00	0,0	FIG00953508: hypothetical protein
19BRrast_5249	19BR	5517138	5517797	+	19BR.AGEnt_accessory_0169_length_26521	12891	13550	100.00	0,0	Possible exported protein
19BRrast_5250	19BR	5517941	5518678	+	19BR.AGEnt_accessory_0169_length_26521	13694	14431	100.00	0,0	FIG00958851: hypothetical protein
19BRrast_5251	19BR	5518662	5520167	+	19BR.AGEnt_accessory_0169_length_26521	14415	15920	100.00	0,0	putative exported protein
19BRrast_5252	19BR	5520241	5520588	+	19BR.AGEnt_accessory_0169_length_26521	15994	16341	100.00	0,0	putative lipoprotein
19BRrast_5253	19BR	5520588	5523530	+	19BR.AGEnt_accessory_0169_length_26521	16341	19283	100.00	0,0	Type IV secretory pathway, VirB4 components
19BRrast_5254	19BR	5523527	5523811	+	19BR.AGEnt_accessory_0169_length_26521	19280	19564	100.00	0,0	FIG00960652: hypothetical protein
19BRrast_5255	19BR	5523808	5524467	+	19BR.AGEnt_accessory_0169_length_26521	19561	20220	100.00	0,0	Protein-disulfide isomerase
19BRrast_5256	19BR	5525322	5526260	+	19BR.AGEnt_accessory_0169_length_26521	21075	22013	100.00	0,0	FIG00956406: hypothetical protein
19BRrast_5257	19BR	5526278	5527660	+	19BR.AGEnt_accessory_0169_length_26521	22031	23413	100.00	0,0	FIG00959181: hypothetical protein
19BRrast_5258	19BR	5527660	5527977	+	19BR.AGEnt_accessory_0169_length_26521	23413	23730	100.00	0,0	FIG00953975: hypothetical protein
19BRrast_5259	19BR	5527974	5529500	+	19BR.AGEnt_accessory_0169_length_26521	23727	25253	100.00	0,0	putative membrane protein
19BRrast_5260	19BR	5530048	5530287	+	19BR.AGEnt_accessory_0169_length_26521	25801	26040	100.00	0,0	Predicted transcriptional regulators containing the CopG/Arc/MetJ DNA-binding domain
19BRrast_5261	19BR	5530291	5530641	+	19BR.AGEnt_accessory_0169_length_26521	26044	26394	100.00	0,0	putative plasmid stablization protein
19BRrast_5264	19BR	5532185	5532382	+	19BR.AGEnt_accessory_0170_length_14668	181	378	100.00	0,0	hypothetical protein
19BRrast_5265	19BR	5532437	5533870	+	19BR.AGEnt_accessory_0170_length_14668	433	1866	100.00	0,0	Arylsulfatase regulator (Fe-S oxidoreductase)
19BRrast_5266	19BR	5533874	5535103	+	19BR.AGEnt_accessory_0170_length_14668	1870	3099	100.00	0,0	radical SAM domain protein
19BRrast_5267	19BR	5535493	5535729	+	19BR.AGEnt_accessory_0170_length_14668	3489	3725	100.00	0,0	hypothetical protein
19BRrast_5268	19BR	5536505	5537986	+	19BR.AGEnt_accessory_0170_length_14668	4501	5982	100.00	0,0	hypothetical protein
19BRrast_5269	19BR	5538142	5538297	-	19BR.AGEnt_accessory_0170_length_14668	6138	6293	100.00	0,0	Phage integrase family protein
19BRrast_5270	19BR	5539844	5540074	+	19BR.AGEnt_accessory_0170_length_14668	7840	8070	100.00	0,0	hypothetical protein
19BRrast_5271	19BR	5543108	5545027	+	19BR.AGEnt_accessory_0170_length_14668	11104	13023	100.00	0,0	Pyruvate/2-oxoglutarate dehydrogenase complex, dihydrolipoamide acyltransferase (E2) component, and related enzymes
19BRrast_5272	19BR	5545024	5546307	+	19BR.AGEnt_accessory_0170_length_14668	13020	14303	100.00	0,0	Integrase
19BRrast_5284	19BR	5557349	5557858	+	19BR.AGEnt_accessory_0171_length_7540	144	653	100.00	0,0	Type IV fimbrial biogenesis protein FimT
19BRrast_5285	19BR	5557964	5558470	+	19BR.AGEnt_accessory_0171_length_7540	759	1265	100.00	0,0	type 4 fimbrial biogenesis protein FimU
19BRrast_5286	19BR	5558461	5559018	+	19BR.AGEnt_accessory_0171_length_7540	1256	1813	100.00	0,0	Type IV fimbrial biogenesis protein PilV
19BRrast_5287	19BR	5559015	5559839	+	19BR.AGEnt_accessory_0171_length_7540	1810	2634	100.00	0,0	Type IV fimbrial biogenesis protein PilW
19BRrast_5288	19BR	5559836	5560423	+	19BR.AGEnt_accessory_0171_length_7540	2631	3218	100.00	0,0	Type IV fimbrial biogenesis protein PilX
19BRrast_5289	19BR	5560435	5563926	+	19BR.AGEnt_accessory_0171_length_7540	3230	6721	100.00	0,0	Type IV fimbrial biogenesis protein PilY1
19BRrast_5290	19BR	5563928	5564275	+	19BR.AGEnt_accessory_0171_length_7540	6723	7070	100.00	0,0	Type IV fimbrial biogenesis protein PilY2
19BRrast_5291	19BR	5564272	5564697	+	19BR.AGEnt_accessory_0171_length_7540	7067	7492	100.00	0,0	Type IV pilus biogenesis protein PilE
19BRrast_5292	19BR	5564744	5564745	-	19BR.AGEnt_accessory_0171_length_7540	7539	7540	0.21	0,943	4-hydroxy-3-methylbut-2-enyl diphosphate reductase (EC 1.17.1.2)
19BRrast_5355	19BR	5631570	5631624	+	19BR.AGEnt_accessory_0172_length_352	1	55	45.83	65,0	FIG00958665: hypothetical protein
19BRrast_5372	19BR	5647464	5647619	-	19BR.AGEnt_accessory_0173_length_182	1	156	44.44	195,0	Large exoproteins involved in heme utilization or adhesion
19BRrast_5373	19BR	5647643	5647645	-	19BR.AGEnt_accessory_0173_length_182	180	182	2.56	0,114	Large exoproteins involved in heme utilization or adhesion
19BRrast_5568	19BR	5843879	5844124	+	19BR.AGEnt_accessory_0174_length_327	82	327	34.02	0,477	hydrolase, carbon-nitrogen family
19BRrast_5568	19BR	5844591	5844601	+	19BR.AGEnt_accessory_0175_length_44	1	11	1.52	712,0	hydrolase, carbon-nitrogen family
19BRrast_5679	19BR	5964137	5964158	-	19BR.AGEnt_accessory_0178_length_22	1	22	2.36	400,511	Ornithine cyclodeaminase (EC 4.3.1.12)
19BRrast_5700	19BR	5989721	5989794	+	19BR.AGEnt_accessory_0179_length_91	1	74	3.89	1828,0	FIG00954617: hypothetical protein
19BRrast_5701	19BR	5989796	5989811	-	19BR.AGEnt_accessory_0179_length_91	76	91	1.49	0,1061	Alanine racemase (EC 5.1.1.1)
19BRrast_5775	19BR	6069046	6069054	-	19BR.AGEnt_accessory_0180_length_39	31	39	0.63	0,1416	ADP-heptose synthase (EC 2.7.-.-) / D-glycero-beta-D-manno-heptose 7-phosphate kinase
19BRrast_5778	19BR	6073429	6074293	+	19BR.AGEnt_accessory_0181_length_885	1	865	71.72	341,0	Oligosaccharide repeat unit polymerase Wzy; O-antigen ligase
19BRrast_5779	19BR	6074312	6074313	-	19BR.AGEnt_accessory_0181_length_885	884	885	0.23	0,883	alpha-1,3-rhamnosyltransferase
19BRrast_5822	19BR	6133061	6133154	-	19BR.AGEnt_accessory_0182_length_94	1	94	4.38	573,1478	Type IV pilus biogenesis protein PilQ
19BRrast_5869	19BR	6181497	6181562	-	19BR.AGEnt_accessory_0183_length_112	1	66	38.60	105,0	FIG00955668: hypothetical protein
19BRrast_5870	19BR	6182270	6182575	-	19BR.AGEnt_accessory_0184_length_362	57	362	34.93	0,570	FIG00955668: hypothetical protein
19BRrast_5870	19BR	6183092	6183145	-	19BR.AGEnt_accessory_0185_length_226	1	54	6.16	822,0	FIG00955668: hypothetical protein
19BRrast_5871	19BR	6183149	6183317	-	19BR.AGEnt_accessory_0185_length_226	58	226	7.55	0,2069	hypothetical protein
19BRrast_5938	19BR	6254605	6255810	+	19BR.AGEnt_accessory_0186_length_9482	205	1410	100.00	0,0	site-specific recombinase, phage integrase family
19BRrast_5939	19BR	6256764	6257018	+	19BR.AGEnt_accessory_0186_length_9482	2364	2618	100.00	0,0	hypothetical protein
19BRrast_5940	19BR	6257293	6257541	+	19BR.AGEnt_accessory_0186_length_9482	2893	3141	100.00	0,0	hypothetical protein
19BRrast_5941	19BR	6257534	6257767	+	19BR.AGEnt_accessory_0186_length_9482	3134	3367	100.00	0,0	hypothetical protein
19BRrast_5942	19BR	6259682	6260683	+	19BR.AGEnt_accessory_0186_length_9482	5282	6283	100.00	0,0	Phage major capsid protein #Fam0024
19BRrast_5943	19BR	6260841	6261041	+	19BR.AGEnt_accessory_0186_length_9482	6441	6641	100.00	0,0	hypothetical protein
19BRrast_5944	19BR	6261138	6261365	+	19BR.AGEnt_accessory_0186_length_9482	6738	6965	100.00	0,0	hypothetical protein
19BRrast_5945	19BR	6261382	6263565	+	19BR.AGEnt_accessory_0186_length_9482	6982	9165	100.00	0,0	Orf27
19BRrast_6064	19BR	6391612	6392235	-	19BR.AGEnt_accessory_0188_length_4769	144	767	100.00	0,0	hypothetical protein
19BRrast_6065	19BR	6392814	6396083	-	19BR.AGEnt_accessory_0188_length_4769	1346	4615	100.00	0,0	FIG00961993: hypothetical protein
19BRrast_6066	19BR	6396080	6396237	-	19BR.AGEnt_accessory_0188_length_4769	4612	4769	7.61	0,1918	VgrG protein
19BRrast_6119	19BR	6453668	6453997	+	19BR.AGEnt_accessory_0189_length_330	1	330	60.11	74,145	FIG00963485: hypothetical protein
19BRrast_6332	19BR	6674732	6674761	+	19BR.AGEnt_accessory_0191_length_69	1	30	3.46	837,0	Pyridoxal kinase (EC 2.7.1.35)
19BRrast_6333	19BR	6674799	6674800	-	19BR.AGEnt_accessory_0191_length_69	68	69	0.34	0,583	COG1238: Predicted membrane protein
19BRrast_6383	19BR	6726137	6727303	+	19BR.AGEnt_accessory_0193_length_13209	399	1565	100.00	0,0	FIG141751: hypothetical protein in PFGI-1-like cluster
19BRrast_6384	19BR	6727886	6728749	+	19BR.AGEnt_accessory_0193_length_13209	2148	3011	100.00	0,0	Integrase
19BRrast_6385	19BR	6728753	6729796	-	19BR.AGEnt_accessory_0193_length_13209	3015	4058	100.00	0,0	Putative DNA-binding protein in cluster with Type I restriction-modification system
19BRrast_6386	19BR	6729867	6732968	-	19BR.AGEnt_accessory_0193_length_13209	4129	7230	100.00	0,0	Type I restriction-modification system, restriction subunit R (EC 3.1.21.3)
19BRrast_6387	19BR	6732961	6734103	-	19BR.AGEnt_accessory_0193_length_13209	7223	8365	100.00	0,0	Anticodon nuclease
19BRrast_6388	19BR	6734105	6735409	-	19BR.AGEnt_accessory_0193_length_13209	8367	9671	100.00	0,0	Type I restriction-modification system, specificity subunit S (EC 3.1.21.3)
19BRrast_6389	19BR	6735406	6736962	-	19BR.AGEnt_accessory_0193_length_13209	9668	11224	100.00	0,0	Type I restriction-modification system, DNA-methyltransferase subunit M (EC 2.1.1.72)
19BRrast_6390	19BR	6737091	6737306	-	19BR.AGEnt_accessory_0193_length_13209	11353	11568	100.00	0,0	hypothetical protein
19BRrast_6391	19BR	6737576	6738766	-	19BR.AGEnt_accessory_0193_length_13209	11838	13028	100.00	0,0	phage-related integrase
