# Supplementary material for: ClustAGE: a tool for clustering and distribution analysis of bacterial accessory genomic elements
Source: BMC Bioinformatics. 2018 Apr 20;19:150. doi: 10.1186/s12859-018-2154-x (PMC5910555; doi:10.1186/s12859-018-2154-x)
Supplement: Supplementary file 1 — Archive containing relevant output files from the Spine and AGEnt analyses of the reference genomes. (ZIP 4849 kb) [file 12859_2018_2154_MOESM1_ESM.zip › Spine_and_AGEnt_results/213BR.AGEnt.213BR.AGEnt.accessory_coords.txt]

contig_id	contig_length	start	stop	out_seq_id
213BR	6719211	6701	6980	213BR.AGEnt_accessory_0001_length_280
213BR	6719211	8218	13896	213BR.AGEnt_accessory_0002_length_5679
213BR	6719211	58672	60902	213BR.AGEnt_accessory_0003_length_2231
213BR	6719211	61018	61888	213BR.AGEnt_accessory_0004_length_871
213BR	6719211	118396	118954	213BR.AGEnt_accessory_0005_length_559
213BR	6719211	124376	127463	213BR.AGEnt_accessory_0006_length_3088
213BR	6719211	169298	169341	213BR.AGEnt_accessory_0007_length_44
213BR	6719211	218257	220381	213BR.AGEnt_accessory_0008_length_2125
213BR	6719211	235390	235430	213BR.AGEnt_accessory_0009_length_41
213BR	6719211	262931	263270	213BR.AGEnt_accessory_0010_length_340
213BR	6719211	284660	285250	213BR.AGEnt_accessory_0011_length_591
213BR	6719211	287253	293512	213BR.AGEnt_accessory_0012_length_6260
213BR	6719211	296752	297734	213BR.AGEnt_accessory_0013_length_983
213BR	6719211	369386	369555	213BR.AGEnt_accessory_0014_length_170
213BR	6719211	403173	403236	213BR.AGEnt_accessory_0015_length_64
213BR	6719211	498668	498678	213BR.AGEnt_accessory_0016_length_11
213BR	6719211	513221	513221
213BR	6719211	553389	555496	213BR.AGEnt_accessory_0017_length_2108
213BR	6719211	614145	614184	213BR.AGEnt_accessory_0018_length_40
213BR	6719211	623016	623351	213BR.AGEnt_accessory_0019_length_336
213BR	6719211	624845	631846	213BR.AGEnt_accessory_0020_length_7002
213BR	6719211	632146	633592	213BR.AGEnt_accessory_0021_length_1447
213BR	6719211	634535	635220	213BR.AGEnt_accessory_0022_length_686
213BR	6719211	635608	635607
213BR	6719211	659187	660132	213BR.AGEnt_accessory_0023_length_946
213BR	6719211	677677	677807	213BR.AGEnt_accessory_0024_length_131
213BR	6719211	680905	693060	213BR.AGEnt_accessory_0025_length_12156
213BR	6719211	694313	708253	213BR.AGEnt_accessory_0026_length_13941
213BR	6719211	752659	766385	213BR.AGEnt_accessory_0027_length_13727
213BR	6719211	783375	783405	213BR.AGEnt_accessory_0028_length_31
213BR	6719211	790420	794963	213BR.AGEnt_accessory_0029_length_4544
213BR	6719211	795096	802757	213BR.AGEnt_accessory_0030_length_7662
213BR	6719211	868703	868828	213BR.AGEnt_accessory_0031_length_126
213BR	6719211	901155	905120	213BR.AGEnt_accessory_0032_length_3966
213BR	6719211	1003452	1042885	213BR.AGEnt_accessory_0033_length_39434
213BR	6719211	1103625	1104384	213BR.AGEnt_accessory_0034_length_760
213BR	6719211	1105622	1111311	213BR.AGEnt_accessory_0035_length_5690
213BR	6719211	1111551	1112855	213BR.AGEnt_accessory_0036_length_1305
213BR	6719211	1217922	1230404	213BR.AGEnt_accessory_0037_length_12483
213BR	6719211	1276310	1276422	213BR.AGEnt_accessory_0038_length_113
213BR	6719211	1285800	1286029	213BR.AGEnt_accessory_0039_length_230
213BR	6719211	1286484	1290818	213BR.AGEnt_accessory_0040_length_4335
213BR	6719211	1291445	1292841	213BR.AGEnt_accessory_0041_length_1397
213BR	6719211	1368983	1369434	213BR.AGEnt_accessory_0042_length_452
213BR	6719211	1369621	1370594	213BR.AGEnt_accessory_0043_length_974
213BR	6719211	1370731	1370793	213BR.AGEnt_accessory_0044_length_63
213BR	6719211	1383675	1386311	213BR.AGEnt_accessory_0045_length_2637
213BR	6719211	1390841	1390953	213BR.AGEnt_accessory_0046_length_113
213BR	6719211	1447046	1447059	213BR.AGEnt_accessory_0047_length_14
213BR	6719211	1521770	1521887	213BR.AGEnt_accessory_0048_length_118
213BR	6719211	1522804	1524674	213BR.AGEnt_accessory_0049_length_1871
213BR	6719211	1527934	1535056	213BR.AGEnt_accessory_0050_length_7123
213BR	6719211	1537456	1558283	213BR.AGEnt_accessory_0051_length_20828
213BR	6719211	1561451	1561464	213BR.AGEnt_accessory_0052_length_14
213BR	6719211	1594464	1607196	213BR.AGEnt_accessory_0053_length_12733
213BR	6719211	1610651	1610807	213BR.AGEnt_accessory_0054_length_157
213BR	6719211	1651933	1653107	213BR.AGEnt_accessory_0055_length_1175
213BR	6719211	1692092	1692623	213BR.AGEnt_accessory_0056_length_532
213BR	6719211	1693296	1693351	213BR.AGEnt_accessory_0057_length_56
213BR	6719211	1698047	1698179	213BR.AGEnt_accessory_0058_length_133
213BR	6719211	1706256	1706260
213BR	6719211	1855748	1856262	213BR.AGEnt_accessory_0059_length_515
213BR	6719211	1896637	1919463	213BR.AGEnt_accessory_0060_length_22827
213BR	6719211	1935719	1935815	213BR.AGEnt_accessory_0061_length_97
213BR	6719211	1935840	1935841
213BR	6719211	2071208	2071335	213BR.AGEnt_accessory_0062_length_128
213BR	6719211	2091886	2092022	213BR.AGEnt_accessory_0063_length_137
213BR	6719211	2110001	2112434	213BR.AGEnt_accessory_0064_length_2434
213BR	6719211	2129714	2129770	213BR.AGEnt_accessory_0065_length_57
213BR	6719211	2129855	2130190	213BR.AGEnt_accessory_0066_length_336
213BR	6719211	2140163	2141637	213BR.AGEnt_accessory_0067_length_1475
213BR	6719211	2163073	2163226	213BR.AGEnt_accessory_0068_length_154
213BR	6719211	2168602	2168768	213BR.AGEnt_accessory_0069_length_167
213BR	6719211	2169571	2174635	213BR.AGEnt_accessory_0070_length_5065
213BR	6719211	2201233	2201379	213BR.AGEnt_accessory_0071_length_147
213BR	6719211	2278268	2279664	213BR.AGEnt_accessory_0072_length_1397
213BR	6719211	2313454	2313465	213BR.AGEnt_accessory_0073_length_12
213BR	6719211	2328107	2329985	213BR.AGEnt_accessory_0074_length_1879
213BR	6719211	2330150	2330451	213BR.AGEnt_accessory_0075_length_302
213BR	6719211	2361718	2361731	213BR.AGEnt_accessory_0076_length_14
213BR	6719211	2361911	2362126	213BR.AGEnt_accessory_0077_length_216
213BR	6719211	2374868	2376291	213BR.AGEnt_accessory_0078_length_1424
213BR	6719211	2437304	2437513	213BR.AGEnt_accessory_0079_length_210
213BR	6719211	2448179	2451092	213BR.AGEnt_accessory_0080_length_2914
213BR	6719211	2451494	2452904	213BR.AGEnt_accessory_0081_length_1411
213BR	6719211	2453605	2454181	213BR.AGEnt_accessory_0082_length_577
213BR	6719211	2455524	2456243	213BR.AGEnt_accessory_0083_length_720
213BR	6719211	2482909	2483543	213BR.AGEnt_accessory_0084_length_635
213BR	6719211	2486440	2541312	213BR.AGEnt_accessory_0085_length_54873
213BR	6719211	2542037	2542141	213BR.AGEnt_accessory_0086_length_105
213BR	6719211	2542803	2543021	213BR.AGEnt_accessory_0087_length_219
213BR	6719211	2547895	2547894
213BR	6719211	2613876	2616750	213BR.AGEnt_accessory_0088_length_2875
213BR	6719211	2640704	2640934	213BR.AGEnt_accessory_0089_length_231
213BR	6719211	2646316	2646381	213BR.AGEnt_accessory_0090_length_66
213BR	6719211	2656235	2656642	213BR.AGEnt_accessory_0091_length_408
213BR	6719211	2662109	2665099	213BR.AGEnt_accessory_0092_length_2991
213BR	6719211	2665689	2668684	213BR.AGEnt_accessory_0093_length_2996
213BR	6719211	2710968	2712888	213BR.AGEnt_accessory_0094_length_1921
213BR	6719211	2728891	2729872	213BR.AGEnt_accessory_0095_length_982
213BR	6719211	2741571	2764920	213BR.AGEnt_accessory_0096_length_23350
213BR	6719211	2782900	2783006	213BR.AGEnt_accessory_0097_length_107
213BR	6719211	2783733	2784214	213BR.AGEnt_accessory_0098_length_482
213BR	6719211	2799266	2799863	213BR.AGEnt_accessory_0099_length_598
213BR	6719211	2832777	2833960	213BR.AGEnt_accessory_0100_length_1184
213BR	6719211	2834407	2835891	213BR.AGEnt_accessory_0101_length_1485
213BR	6719211	2837417	2842040	213BR.AGEnt_accessory_0102_length_4624
213BR	6719211	2842932	2845567	213BR.AGEnt_accessory_0103_length_2636
213BR	6719211	2849343	2855623	213BR.AGEnt_accessory_0104_length_6281
213BR	6719211	2858801	2859157	213BR.AGEnt_accessory_0105_length_357
213BR	6719211	2884530	2884535
213BR	6719211	2886738	2895315	213BR.AGEnt_accessory_0106_length_8578
213BR	6719211	2911423	2955699	213BR.AGEnt_accessory_0107_length_44277
213BR	6719211	3030210	3032869	213BR.AGEnt_accessory_0108_length_2660
213BR	6719211	3052698	3089188	213BR.AGEnt_accessory_0109_length_36491
213BR	6719211	3090224	3196469	213BR.AGEnt_accessory_0110_length_106246
213BR	6719211	3209691	3209741	213BR.AGEnt_accessory_0111_length_51
213BR	6719211	3271927	3273428	213BR.AGEnt_accessory_0112_length_1502
213BR	6719211	3300264	3300728	213BR.AGEnt_accessory_0113_length_465
213BR	6719211	3306128	3306136
213BR	6719211	3318070	3318215	213BR.AGEnt_accessory_0114_length_146
213BR	6719211	3348587	3350524	213BR.AGEnt_accessory_0115_length_1938
213BR	6719211	3352380	3352421	213BR.AGEnt_accessory_0116_length_42
213BR	6719211	3362639	3413471	213BR.AGEnt_accessory_0117_length_50833
213BR	6719211	3443848	3445716	213BR.AGEnt_accessory_0118_length_1869
213BR	6719211	3462463	3462568	213BR.AGEnt_accessory_0119_length_106
213BR	6719211	3464775	3508924	213BR.AGEnt_accessory_0120_length_44150
213BR	6719211	3527911	3529905	213BR.AGEnt_accessory_0121_length_1995
213BR	6719211	3704118	3704151	213BR.AGEnt_accessory_0122_length_34
213BR	6719211	3790503	3790787	213BR.AGEnt_accessory_0123_length_285
213BR	6719211	3805052	3805110	213BR.AGEnt_accessory_0124_length_59
213BR	6719211	3880874	3882463	213BR.AGEnt_accessory_0125_length_1590
213BR	6719211	3882687	3901978	213BR.AGEnt_accessory_0126_length_19292
213BR	6719211	3965382	3965484	213BR.AGEnt_accessory_0127_length_103
213BR	6719211	4037888	4038768	213BR.AGEnt_accessory_0128_length_881
213BR	6719211	4127673	4128277	213BR.AGEnt_accessory_0129_length_605
213BR	6719211	4132469	4134944	213BR.AGEnt_accessory_0130_length_2476
213BR	6719211	4136667	4138933	213BR.AGEnt_accessory_0131_length_2267
213BR	6719211	4202078	4202086
213BR	6719211	4202179	4202367	213BR.AGEnt_accessory_0132_length_189
213BR	6719211	4224041	4224058	213BR.AGEnt_accessory_0133_length_18
213BR	6719211	4258318	4258377	213BR.AGEnt_accessory_0134_length_60
213BR	6719211	4343738	4343856	213BR.AGEnt_accessory_0135_length_119
213BR	6719211	4560067	4560173	213BR.AGEnt_accessory_0136_length_107
213BR	6719211	4616348	4616653	213BR.AGEnt_accessory_0137_length_306
213BR	6719211	4628725	4633914	213BR.AGEnt_accessory_0138_length_5190
213BR	6719211	4639916	4641356	213BR.AGEnt_accessory_0139_length_1441
213BR	6719211	4663524	4665825	213BR.AGEnt_accessory_0140_length_2302
213BR	6719211	4665936	4666153	213BR.AGEnt_accessory_0141_length_218
213BR	6719211	4709629	4709720	213BR.AGEnt_accessory_0142_length_92
213BR	6719211	4719628	4719788	213BR.AGEnt_accessory_0143_length_161
213BR	6719211	4749354	4750093	213BR.AGEnt_accessory_0144_length_740
213BR	6719211	4859448	4859470	213BR.AGEnt_accessory_0145_length_23
213BR	6719211	4906103	4906183	213BR.AGEnt_accessory_0146_length_81
213BR	6719211	4914770	4921230	213BR.AGEnt_accessory_0147_length_6461
213BR	6719211	4925920	4926012	213BR.AGEnt_accessory_0148_length_93
213BR	6719211	4956492	4956724	213BR.AGEnt_accessory_0149_length_233
213BR	6719211	4959557	4959935	213BR.AGEnt_accessory_0150_length_379
213BR	6719211	4962342	4963046	213BR.AGEnt_accessory_0151_length_705
213BR	6719211	4971978	4972644	213BR.AGEnt_accessory_0152_length_667
213BR	6719211	4978947	4988535	213BR.AGEnt_accessory_0153_length_9589
213BR	6719211	4990437	4992882	213BR.AGEnt_accessory_0154_length_2446
213BR	6719211	4993884	4996356	213BR.AGEnt_accessory_0155_length_2473
213BR	6719211	4999465	5001391	213BR.AGEnt_accessory_0156_length_1927
213BR	6719211	5002972	5003115	213BR.AGEnt_accessory_0157_length_144
213BR	6719211	5003519	5004936	213BR.AGEnt_accessory_0158_length_1418
213BR	6719211	5009657	5010163	213BR.AGEnt_accessory_0159_length_507
213BR	6719211	5011219	5014702	213BR.AGEnt_accessory_0160_length_3484
213BR	6719211	5018914	5023190	213BR.AGEnt_accessory_0161_length_4277
213BR	6719211	5050260	5050333	213BR.AGEnt_accessory_0162_length_74
213BR	6719211	5188666	5188723	213BR.AGEnt_accessory_0163_length_58
213BR	6719211	5381075	5381106	213BR.AGEnt_accessory_0164_length_32
213BR	6719211	5384170	5385922	213BR.AGEnt_accessory_0165_length_1753
213BR	6719211	5399548	5400830	213BR.AGEnt_accessory_0166_length_1283
213BR	6719211	5402507	5402780	213BR.AGEnt_accessory_0167_length_274
213BR	6719211	5417300	5424751	213BR.AGEnt_accessory_0168_length_7452
213BR	6719211	5425750	5464132	213BR.AGEnt_accessory_0169_length_38383
213BR	6719211	5464259	5480678	213BR.AGEnt_accessory_0170_length_16420
213BR	6719211	5480918	5507438	213BR.AGEnt_accessory_0171_length_26521
213BR	6719211	5508675	5523342	213BR.AGEnt_accessory_0172_length_14668
213BR	6719211	5533876	5541415	213BR.AGEnt_accessory_0173_length_7540
213BR	6719211	5608240	5608591	213BR.AGEnt_accessory_0174_length_352
213BR	6719211	5623986	5624090	213BR.AGEnt_accessory_0175_length_105
213BR	6719211	5806844	5806843
213BR	6719211	5806971	5806970
213BR	6719211	5820049	5820375	213BR.AGEnt_accessory_0176_length_327
213BR	6719211	5820842	5820885	213BR.AGEnt_accessory_0177_length_44
213BR	6719211	5888236	5888245	213BR.AGEnt_accessory_0178_length_10
213BR	6719211	5902092	5902119	213BR.AGEnt_accessory_0179_length_28
213BR	6719211	5940388	5940409	213BR.AGEnt_accessory_0180_length_22
213BR	6719211	5965972	5966062	213BR.AGEnt_accessory_0181_length_91
213BR	6719211	6045268	6045306	213BR.AGEnt_accessory_0182_length_39
213BR	6719211	6049681	6050565	213BR.AGEnt_accessory_0183_length_885
213BR	6719211	6109313	6109406	213BR.AGEnt_accessory_0184_length_94
213BR	6719211	6157749	6157860	213BR.AGEnt_accessory_0185_length_112
213BR	6719211	6158466	6158827	213BR.AGEnt_accessory_0186_length_362
213BR	6719211	6159344	6159569	213BR.AGEnt_accessory_0187_length_226
213BR	6719211	6230654	6240135	213BR.AGEnt_accessory_0188_length_9482
213BR	6719211	6271794	6271889	213BR.AGEnt_accessory_0189_length_96
213BR	6719211	6367652	6372420	213BR.AGEnt_accessory_0190_length_4769
213BR	6719211	6429851	6430180	213BR.AGEnt_accessory_0191_length_330
213BR	6719211	6532478	6532703	213BR.AGEnt_accessory_0192_length_226
213BR	6719211	6650979	6651047	213BR.AGEnt_accessory_0193_length_69
213BR	6719211	6683078	6683349	213BR.AGEnt_accessory_0194_length_272
213BR	6719211	6701986	6715194	213BR.AGEnt_accessory_0195_length_13209
