# Supplementary material for: ClustAGE: a tool for clustering and distribution analysis of bacterial accessory genomic elements
Source: BMC Bioinformatics. 2018 Apr 20;19:150. doi: 10.1186/s12859-018-2154-x (PMC5910555; doi:10.1186/s12859-018-2154-x)
Supplement: Supplementary file 1 — Archive containing relevant output files from the Spine and AGEnt analyses of the reference genomes. (ZIP 4849 kb) [file 12859_2018_2154_MOESM1_ESM.zip › Spine_and_AGEnt_results/213BR.AGEnt.213BR.AGEnt.accessory_loci.txt]

locus_id	gen_contig_id	gen_contig_start	gen_contig_stop	strand	out_seq_id	out_seq_start	out_seq_stop	pct_locus	overhangs	product
213BRrast_0007	213BR	8218	8346	-	213BR.AGEnt_accessory_0002_length_5679	1	129	62.32	78,0	hypothetical protein
213BRrast_0008	213BR	8399	11236	-	213BR.AGEnt_accessory_0002_length_5679	182	3019	100.00	0,0	helicase/SNF2 family domain protein
213BRrast_0009	213BR	11254	13470	-	213BR.AGEnt_accessory_0002_length_5679	3037	5253	100.00	0,0	hypothetical protein
213BRrast_0048	213BR	58672	60409	+	213BR.AGEnt_accessory_0003_length_2231	1	1738	27.76	4523,0	Large exoproteins involved in heme utilization or adhesion
213BRrast_0101	213BR	118396	118414	-	213BR.AGEnt_accessory_0005_length_559	1	19	6.67	266,0	hypothetical protein
213BRrast_0102	213BR	118411	118954	-	213BR.AGEnt_accessory_0005_length_559	16	559	42.07	0,749	Rhs family protein
213BRrast_0107	213BR	124376	125272	+	213BR.AGEnt_accessory_0006_length_3088	1	897	86.42	141,0	3-oxoacyl-[ACP] synthase
213BRrast_0108	213BR	125273	126220	+	213BR.AGEnt_accessory_0006_length_3088	898	1845	100.00	0,0	FIG00957260: hypothetical protein
213BRrast_0109	213BR	126231	127145	+	213BR.AGEnt_accessory_0006_length_3088	1856	2770	100.00	0,0	FIG00958458: hypothetical protein
213BRrast_0110	213BR	127152	127463	+	213BR.AGEnt_accessory_0006_length_3088	2777	3088	23.53	0,1014	FOG: HEAT repeat
213BRrast_0155	213BR	169324	169341	-	213BR.AGEnt_accessory_0007_length_44	27	44	2.87	0,609	Nucleoside 2-deoxyribosyltransferase
213BRrast_0199	213BR	218664	219479	+	213BR.AGEnt_accessory_0008_length_2125	408	1223	100.00	0,0	FIG00953273: hypothetical protein
213BRrast_0200	213BR	219476	220357	+	213BR.AGEnt_accessory_0008_length_2125	1220	2101	100.00	0,0	hypothetical protein
213BRrast_0265	213BR	284959	285237	+	213BR.AGEnt_accessory_0011_length_591	300	578	100.00	0,0	hypothetical protein
213BRrast_0268	213BR	287302	287694	-	213BR.AGEnt_accessory_0012_length_6260	50	442	100.00	0,0	FIG00956167: hypothetical protein
213BRrast_0269	213BR	288118	288303	-	213BR.AGEnt_accessory_0012_length_6260	866	1051	100.00	0,0	ISPsy11, transposase OrfA
213BRrast_0270	213BR	288483	289919	-	213BR.AGEnt_accessory_0012_length_6260	1231	2667	100.00	0,0	FIG00956385: hypothetical protein
213BRrast_0271	213BR	290069	292225	-	213BR.AGEnt_accessory_0012_length_6260	2817	4973	100.00	0,0	FIG00956088: hypothetical protein
213BRrast_0272	213BR	292222	292719	-	213BR.AGEnt_accessory_0012_length_6260	4970	5467	100.00	0,0	FIG00956479: hypothetical protein
213BRrast_0273	213BR	292723	293512	-	213BR.AGEnt_accessory_0012_length_6260	5471	6260	38.78	0,1247	VgrG protein
213BRrast_0522	213BR	553389	554348	-	213BR.AGEnt_accessory_0017_length_2108	1	960	96.10	39,0	FIG00959189: hypothetical protein
213BRrast_0523	213BR	554366	555067	-	213BR.AGEnt_accessory_0017_length_2108	978	1679	100.00	0,0	probable pili assembly chaperone
213BRrast_0589	213BR	614145	614146	+	213BR.AGEnt_accessory_0018_length_40	1	2	0.41	487,0	COG1451: Predicted metal-dependent hydrolase
213BRrast_0590	213BR	614154	614184	-	213BR.AGEnt_accessory_0018_length_40	10	40	4.45	0,665	putative unknown enzyme
213BRrast_0601	213BR	623056	623181	-	213BR.AGEnt_accessory_0019_length_336	41	166	100.00	0,0	hypothetical protein
213BRrast_0602	213BR	623178	623351	-	213BR.AGEnt_accessory_0019_length_336	163	336	51.79	0,162	FIG00960913: hypothetical protein
213BRrast_0604	213BR	625253	626746	+	213BR.AGEnt_accessory_0020_length_7002	409	1902	100.00	0,0	Cell division protein FtsH (EC 3.4.24.-)
213BRrast_0605	213BR	626706	628985	+	213BR.AGEnt_accessory_0020_length_7002	1862	4141	100.00	0,0	peptidase S8 and S53, subtilisin, kexin, sedolisin
213BRrast_0606	213BR	630219	631664	-	213BR.AGEnt_accessory_0020_length_7002	5375	6820	100.00	0,0	hypothetical protein
213BRrast_0608	213BR	632188	633585	+	213BR.AGEnt_accessory_0021_length_1447	43	1440	100.00	0,0	Transposase and inactivated derivatives, IS30 family
213BRrast_0609	213BR	633551	633592	-	213BR.AGEnt_accessory_0021_length_1447	1406	1447	8.43	0,456	hypothetical protein
213BRrast_0612	213BR	634535	634926	-	213BR.AGEnt_accessory_0022_length_686	1	392	96.08	16,0	Shufflon-specific DNA recombinase
213BRrast_0613	213BR	634951	635220	-	213BR.AGEnt_accessory_0022_length_686	417	686	89.11	0,33	site-specific recombinase, phage integrase family
213BRrast_0636	213BR	659187	660132	-	213BR.AGEnt_accessory_0023_length_946	1	946	34.31	342,1469	Outer membrane protein Imp, required for envelope biogenesis / Organic solvent tolerance protein precursor
213BRrast_0656	213BR	680905	680932	+	213BR.AGEnt_accessory_0025_length_12156	1	28	7.91	326,0	putative holin
213BRrast_0657	213BR	680954	681469	+	213BR.AGEnt_accessory_0025_length_12156	50	565	100.00	0,0	FIG00958825: hypothetical protein
213BRrast_0658	213BR	681466	682023	+	213BR.AGEnt_accessory_0025_length_12156	562	1119	100.00	0,0	Baseplate assembly protein V
213BRrast_0659	213BR	682176	682502	+	213BR.AGEnt_accessory_0025_length_12156	1272	1598	100.00	0,0	Baseplate assembly protein W
213BRrast_0660	213BR	682499	683386	+	213BR.AGEnt_accessory_0025_length_12156	1595	2482	100.00	0,0	Baseplate assembly protein J
213BRrast_0661	213BR	683379	683912	+	213BR.AGEnt_accessory_0025_length_12156	2475	3008	100.00	0,0	Phage tail fibers
213BRrast_0662	213BR	683914	685989	+	213BR.AGEnt_accessory_0025_length_12156	3010	5085	100.00	0,0	Phage tail fiber protein
213BRrast_0663	213BR	686487	687647	+	213BR.AGEnt_accessory_0025_length_12156	5583	6743	100.00	0,0	Phage tail sheath monomer
213BRrast_0664	213BR	687660	688163	+	213BR.AGEnt_accessory_0025_length_12156	6756	7259	100.00	0,0	Phage major tail tube protein
213BRrast_0665	213BR	688178	688522	+	213BR.AGEnt_accessory_0025_length_12156	7274	7618	100.00	0,0	FIG00958026: hypothetical protein
213BRrast_0666	213BR	688704	690929	+	213BR.AGEnt_accessory_0025_length_12156	7800	10025	100.00	0,0	Methyl-accepting chemotaxis protein
213BRrast_0667	213BR	690939	691811	+	213BR.AGEnt_accessory_0025_length_12156	10035	10907	100.00	0,0	Phage protein U
213BRrast_0668	213BR	691819	691992	+	213BR.AGEnt_accessory_0025_length_12156	10915	11088	100.00	0,0	Phage tail protein
213BRrast_0669	213BR	692050	693039	+	213BR.AGEnt_accessory_0025_length_12156	11146	12135	100.00	0,0	FIG032563: Phage tail protein D
213BRrast_0672	213BR	694313	694314	+	213BR.AGEnt_accessory_0026_length_13941	1	2	1.42	139,0	hypothetical protein
213BRrast_0673	213BR	694630	695124	+	213BR.AGEnt_accessory_0026_length_13941	318	812	100.00	0,0	Acyl-CoA dehydrogenases
213BRrast_0674	213BR	695136	695483	+	213BR.AGEnt_accessory_0026_length_13941	824	1171	100.00	0,0	FIG00954095: hypothetical protein
213BRrast_0675	213BR	695513	695767	+	213BR.AGEnt_accessory_0026_length_13941	1201	1455	100.00	0,0	FIG00958178: hypothetical protein
213BRrast_0676	213BR	695814	697649	+	213BR.AGEnt_accessory_0026_length_13941	1502	3337	100.00	0,0	Phage-related minor tail protein
213BRrast_0677	213BR	697642	697983	+	213BR.AGEnt_accessory_0026_length_13941	3330	3671	100.00	0,0	Phage minor tail protein
213BRrast_0678	213BR	697991	698686	+	213BR.AGEnt_accessory_0026_length_13941	3679	4374	100.00	0,0	Phage minor tail protein
213BRrast_0679	213BR	698689	699459	+	213BR.AGEnt_accessory_0026_length_13941	4377	5147	100.00	0,0	Phage tail assembly protein
213BRrast_0680	213BR	699514	700116	+	213BR.AGEnt_accessory_0026_length_13941	5202	5804	100.00	0,0	Phage tail assembly protein I
213BRrast_0681	213BR	700175	703789	+	213BR.AGEnt_accessory_0026_length_13941	5863	9477	100.00	0,0	Phage tail fiber protein
213BRrast_0682	213BR	704837	705928	+	213BR.AGEnt_accessory_0026_length_13941	10525	11616	100.00	0,0	FIG00966085: hypothetical protein
213BRrast_0683	213BR	706117	706263	+	213BR.AGEnt_accessory_0026_length_13941	11805	11951	100.00	0,0	FIG00967637: hypothetical protein
213BRrast_0684	213BR	706244	706474	+	213BR.AGEnt_accessory_0026_length_13941	11932	12162	100.00	0,0	FIG00962125: hypothetical protein
213BRrast_0685	213BR	707921	708151	+	213BR.AGEnt_accessory_0026_length_13941	13609	13839	100.00	0,0	FIG00961773: hypothetical protein
213BRrast_0730	213BR	752659	753669	+	213BR.AGEnt_accessory_0027_length_13727	1	1011	91.33	96,0	Phosphate-binding DING protein (related to PstS)
213BRrast_0731	213BR	753755	754867	+	213BR.AGEnt_accessory_0027_length_13727	1097	2209	100.00	0,0	Phosphate-binding DING protein (related to PstS)
213BRrast_0732	213BR	755029	766385	+	213BR.AGEnt_accessory_0027_length_13727	2371	13727	90.39	0,1207	Filamentous haemagglutinin family outer membrane protein associated with VreARI signalling system
213BRrast_0749	213BR	783401	783405	-	213BR.AGEnt_accessory_0028_length_31	27	31	0.56	0,895	alpha-1,6-rhamnosyltransferase
213BRrast_0759	213BR	794105	794320	+	213BR.AGEnt_accessory_0029_length_4544	3686	3901	100.00	0,0	hypothetical protein
213BRrast_0760	213BR	794313	794534	+	213BR.AGEnt_accessory_0029_length_4544	3894	4115	100.00	0,0	FIG00965801: hypothetical protein
213BRrast_0761	213BR	795344	795778	+	213BR.AGEnt_accessory_0030_length_7662	249	683	100.00	0,0	helix destabilizing protein of bacteriophage Pf1
213BRrast_0762	213BR	796034	796150	+	213BR.AGEnt_accessory_0030_length_7662	939	1055	100.00	0,0	COG0477: Permeases of the major facilitator superfamily
213BRrast_0763	213BR	796164	796382	+	213BR.AGEnt_accessory_0030_length_7662	1069	1287	100.00	0,0	hypothetical protein
213BRrast_0764	213BR	796606	796893	-	213BR.AGEnt_accessory_0030_length_7662	1511	1798	100.00	0,0	hypothetical protein
213BRrast_0765	213BR	797068	797655	+	213BR.AGEnt_accessory_0030_length_7662	1973	2560	100.00	0,0	endo-1,4-beta-glucanase
213BRrast_0766	213BR	797665	798015	+	213BR.AGEnt_accessory_0030_length_7662	2570	2920	100.00	0,0	Accessory cholera enterotoxin
213BRrast_0767	213BR	798017	799279	+	213BR.AGEnt_accessory_0030_length_7662	2922	4184	100.00	0,0	Zona occludens toxin
213BRrast_0768	213BR	799538	800830	+	213BR.AGEnt_accessory_0030_length_7662	4443	5735	100.00	0,0	FIG00961373: hypothetical protein
213BRrast_0769	213BR	800830	801813	+	213BR.AGEnt_accessory_0030_length_7662	5735	6718	100.00	0,0	putative integrase
213BRrast_0770	213BR	802480	802635	+	213BR.AGEnt_accessory_0030_length_7662	7385	7540	100.00	0,0	hypothetical protein
213BRrast_0835	213BR	868703	868807	+	213BR.AGEnt_accessory_0031_length_126	1	105	89.74	12,0	hypothetical protein
213BRrast_0866	213BR	901762	902085	+	213BR.AGEnt_accessory_0032_length_3966	608	931	100.00	0,0	COG1396: Predicted transcriptional regulators
213BRrast_0867	213BR	902201	902317	-	213BR.AGEnt_accessory_0032_length_3966	1047	1163	100.00	0,0	hypothetical protein
213BRrast_0868	213BR	902282	902707	+	213BR.AGEnt_accessory_0032_length_3966	1128	1553	100.00	0,0	FIG00961373: hypothetical protein
213BRrast_0869	213BR	902707	902982	+	213BR.AGEnt_accessory_0032_length_3966	1553	1828	100.00	0,0	probable bacteriophage integrase
213BRrast_0870	213BR	903028	903159	+	213BR.AGEnt_accessory_0032_length_3966	1874	2005	100.00	0,0	hypothetical protein
213BRrast_0871	213BR	903156	903710	+	213BR.AGEnt_accessory_0032_length_3966	2002	2556	100.00	0,0	Integrase
213BRrast_0969	213BR	1003452	1003505	-	213BR.AGEnt_accessory_0033_length_39434	1	54	4.04	1281,0	Ribosomal protein S12p Asp88 (E. coli) methylthiotransferase
213BRrast_0970	213BR	1003534	1005165	+	213BR.AGEnt_accessory_0033_length_39434	83	1714	100.00	0,0	phage recombinase, putative
213BRrast_0971	213BR	1005149	1005406	-	213BR.AGEnt_accessory_0033_length_39434	1698	1955	100.00	0,0	hypothetical protein
213BRrast_0972	213BR	1005433	1005552	-	213BR.AGEnt_accessory_0033_length_39434	1982	2101	100.00	0,0	hypothetical protein
213BRrast_0973	213BR	1005545	1006798	-	213BR.AGEnt_accessory_0033_length_39434	2094	3347	100.00	0,0	hypothetical protein
213BRrast_0974	213BR	1006795	1007178	-	213BR.AGEnt_accessory_0033_length_39434	3344	3727	100.00	0,0	hypothetical protein
213BRrast_0975	213BR	1007175	1008245	-	213BR.AGEnt_accessory_0033_length_39434	3724	4794	100.00	0,0	Retron-type reverse transcriptase
213BRrast_0976	213BR	1008568	1008930	-	213BR.AGEnt_accessory_0033_length_39434	5117	5479	100.00	0,0	hypothetical protein
213BRrast_0977	213BR	1008945	1009607	-	213BR.AGEnt_accessory_0033_length_39434	5494	6156	100.00	0,0	hypothetical protein
213BRrast_0978	213BR	1009670	1010218	-	213BR.AGEnt_accessory_0033_length_39434	6219	6767	100.00	0,0	hypothetical protein
213BRrast_0979	213BR	1010281	1010526	-	213BR.AGEnt_accessory_0033_length_39434	6830	7075	100.00	0,0	hypothetical protein
213BRrast_0980	213BR	1010833	1011072	-	213BR.AGEnt_accessory_0033_length_39434	7382	7621	100.00	0,0	hypothetical protein
213BRrast_0981	213BR	1011069	1011434	-	213BR.AGEnt_accessory_0033_length_39434	7618	7983	100.00	0,0	hypothetical protein
213BRrast_0982	213BR	1011631	1011891	-	213BR.AGEnt_accessory_0033_length_39434	8180	8440	100.00	0,0	hypothetical protein
213BRrast_0983	213BR	1012268	1012435	-	213BR.AGEnt_accessory_0033_length_39434	8817	8984	100.00	0,0	hypothetical protein
213BRrast_0984	213BR	1012728	1012874	-	213BR.AGEnt_accessory_0033_length_39434	9277	9423	100.00	0,0	hypothetical protein
213BRrast_0985	213BR	1014708	1015094	+	213BR.AGEnt_accessory_0033_length_39434	11257	11643	100.00	0,0	hypothetical protein
213BRrast_0986	213BR	1015296	1017530	+	213BR.AGEnt_accessory_0033_length_39434	11845	14079	100.00	0,0	DNA primase domain protein
213BRrast_0987	213BR	1017626	1017886	+	213BR.AGEnt_accessory_0033_length_39434	14175	14435	100.00	0,0	hypothetical protein
213BRrast_0988	213BR	1018514	1018852	+	213BR.AGEnt_accessory_0033_length_39434	15063	15401	100.00	0,0	hypothetical protein
213BRrast_0989	213BR	1019858	1021672	+	213BR.AGEnt_accessory_0033_length_39434	16407	18221	100.00	0,0	Phage terminase large subunit
213BRrast_0990	213BR	1021669	1021848	+	213BR.AGEnt_accessory_0033_length_39434	18218	18397	100.00	0,0	hypothetical protein
213BRrast_0991	213BR	1021851	1023125	+	213BR.AGEnt_accessory_0033_length_39434	18400	19674	100.00	0,0	Phage portal protein
213BRrast_0992	213BR	1023122	1024069	+	213BR.AGEnt_accessory_0033_length_39434	19671	20618	100.00	0,0	phage minor capsid protein C, putative
213BRrast_0993	213BR	1024131	1025444	+	213BR.AGEnt_accessory_0033_length_39434	20680	21993	100.00	0,0	Phage major capsid protein
213BRrast_0994	213BR	1026520	1026681	+	213BR.AGEnt_accessory_0033_length_39434	23069	23230	100.00	0,0	hypothetical protein
213BRrast_0995	213BR	1026874	1027446	+	213BR.AGEnt_accessory_0033_length_39434	23423	23995	100.00	0,0	Phage protein, HK97, gp10
213BRrast_0996	213BR	1027439	1027825	+	213BR.AGEnt_accessory_0033_length_39434	23988	24374	100.00	0,0	hypothetical protein
213BRrast_0997	213BR	1027857	1028363	+	213BR.AGEnt_accessory_0033_length_39434	24406	24912	100.00	0,0	hypothetical protein
213BRrast_0998	213BR	1028434	1028778	+	213BR.AGEnt_accessory_0033_length_39434	24983	25327	100.00	0,0	hypothetical protein
213BRrast_0999	213BR	1028775	1029002	+	213BR.AGEnt_accessory_0033_length_39434	25324	25551	100.00	0,0	hypothetical protein
213BRrast_1000	213BR	1029042	1032296	+	213BR.AGEnt_accessory_0033_length_39434	25591	28845	100.00	0,0	Phage tail length tape-measure protein 1
213BRrast_1001	213BR	1032631	1033377	+	213BR.AGEnt_accessory_0033_length_39434	29180	29926	100.00	0,0	Phage minor tail protein
213BRrast_1002	213BR	1033380	1034138	+	213BR.AGEnt_accessory_0033_length_39434	29929	30687	100.00	0,0	Phage tail assembly protein
213BRrast_1003	213BR	1034796	1035272	+	213BR.AGEnt_accessory_0033_length_39434	31345	31821	100.00	0,0	Phage tail assembly protein I
213BRrast_1004	213BR	1035329	1038994	+	213BR.AGEnt_accessory_0033_length_39434	31878	35543	100.00	0,0	Phage tail fiber protein
213BRrast_1005	213BR	1041202	1041831	+	213BR.AGEnt_accessory_0033_length_39434	37751	38380	100.00	0,0	Lytic enzyme
213BRrast_1006	213BR	1041831	1042373	+	213BR.AGEnt_accessory_0033_length_39434	38380	38922	100.00	0,0	PROBABLE BACTERIOPHAGE-RELATED SIGNAL PEPTIDE PROTEIN( EC:3.4.- )
213BRrast_1075	213BR	1107742	1108290	-	213BR.AGEnt_accessory_0035_length_5690	2121	2669	100.00	0,0	Protein-disulfide isomerase
213BRrast_1076	213BR	1108325	1108612	+	213BR.AGEnt_accessory_0035_length_5690	2704	2991	100.00	0,0	FIG00634742: hypothetical protein
213BRrast_1077	213BR	1109508	1111004	-	213BR.AGEnt_accessory_0035_length_5690	3887	5383	100.00	0,0	pyocin S5
213BRrast_1078	213BR	1111551	1111643	+	213BR.AGEnt_accessory_0036_length_1305	1	93	35.23	171,0	FIG00964396: hypothetical protein
213BRrast_1079	213BR	1111667	1112518	+	213BR.AGEnt_accessory_0036_length_1305	117	968	100.00	0,0	Transposase
213BRrast_1185	213BR	1217922	1218690	+	213BR.AGEnt_accessory_0037_length_12483	1	769	58.26	551,0	Flagellar hook-associated protein FlgL
213BRrast_1186	213BR	1218745	1219506	+	213BR.AGEnt_accessory_0037_length_12483	824	1585	100.00	0,0	hypothetical protein
213BRrast_1187	213BR	1219511	1220113	+	213BR.AGEnt_accessory_0037_length_12483	1590	2192	100.00	0,0	Phosphoserine phosphatase (EC 3.1.3.3)
213BRrast_1188	213BR	1220089	1220751	+	213BR.AGEnt_accessory_0037_length_12483	2168	2830	100.00	0,0	Predicted sugar nucleotidyltransferases
213BRrast_1189	213BR	1220744	1225828	+	213BR.AGEnt_accessory_0037_length_12483	2823	7907	100.00	0,0	Glycosyl transferase, group 2 family protein
213BRrast_1190	213BR	1226174	1227655	+	213BR.AGEnt_accessory_0037_length_12483	8253	9734	100.00	0,0	Flagellin protein FlaB
213BRrast_1191	213BR	1227734	1228105	+	213BR.AGEnt_accessory_0037_length_12483	9813	10184	100.00	0,0	Flagellin protein FlaG
213BRrast_1192	213BR	1228191	1229615	+	213BR.AGEnt_accessory_0037_length_12483	10270	11694	100.00	0,0	Flagellar hook-associated protein FliD
213BRrast_1193	213BR	1229737	1230117	+	213BR.AGEnt_accessory_0037_length_12483	11816	12196	100.00	0,0	Flagellar biosynthesis protein FliS
213BRrast_1194	213BR	1230140	1230404	+	213BR.AGEnt_accessory_0037_length_12483	12219	12483	89.23	0,32	FIG00953167: hypothetical protein
213BRrast_1252	213BR	1285881	1286029	-	213BR.AGEnt_accessory_0039_length_230	82	230	40.38	0,220	FIG00955756: hypothetical protein
213BRrast_1253	213BR	1286873	1288603	+	213BR.AGEnt_accessory_0040_length_4335	390	2120	100.00	0,0	pyocin protein
213BRrast_1255	213BR	1291954	1292487	-	213BR.AGEnt_accessory_0041_length_1397	510	1043	100.00	0,0	Transposase and inactivated derivatives
213BRrast_1326	213BR	1368983	1369434	-	213BR.AGEnt_accessory_0042_length_452	1	452	50.56	2,440	Transcriptional regulator
213BRrast_1326	213BR	1369621	1369874	-	213BR.AGEnt_accessory_0043_length_974	1	254	28.41	640,0	Transcriptional regulator
213BRrast_1327	213BR	1369959	1370594	+	213BR.AGEnt_accessory_0043_length_974	339	974	81.54	0,144	NAD(P)H oxidoreductase YRKL (EC 1.6.99.-) @ Putative NADPH-quinone reductase (modulator of drug activity B) @ Flavodoxin 2
213BRrast_1327	213BR	1370731	1370738	+	213BR.AGEnt_accessory_0044_length_63	1	8	1.03	772,0	NAD(P)H oxidoreductase YRKL (EC 1.6.99.-) @ Putative NADPH-quinone reductase (modulator of drug activity B) @ Flavodoxin 2
213BRrast_1328	213BR	1370746	1370793	-	213BR.AGEnt_accessory_0044_length_63	16	63	7.66	0,579	NAD(P)H oxidoreductase YRKL (EC 1.6.99.-) @ Putative NADPH-quinone reductase (modulator of drug activity B) @ Flavodoxin 2
213BRrast_1342	213BR	1383675	1383822	-	213BR.AGEnt_accessory_0045_length_2637	1	148	94.87	8,0	hypothetical protein
213BRrast_1343	213BR	1383843	1384688	-	213BR.AGEnt_accessory_0045_length_2637	169	1014	100.00	0,0	Hydrolases of the alpha/beta superfamily
213BRrast_1344	213BR	1384784	1385581	-	213BR.AGEnt_accessory_0045_length_2637	1110	1907	100.00	0,0	Enoyl-CoA hydratase (EC 4.2.1.17)
213BRrast_1345	213BR	1385746	1386306	+	213BR.AGEnt_accessory_0045_length_2637	2072	2632	100.00	0,0	Transcriptional regulatory protein, TetR family
213BRrast_1480	213BR	1529110	1530525	+	213BR.AGEnt_accessory_0050_length_7123	1177	2592	100.00	0,0	putative DNA helicase
213BRrast_1481	213BR	1531172	1532929	+	213BR.AGEnt_accessory_0050_length_7123	3239	4996	100.00	0,0	hypothetical Cytosolic Protein
213BRrast_1482	213BR	1535051	1535056	-	213BR.AGEnt_accessory_0050_length_7123	7118	7123	0.35	0,1728	Isocitrate dehydrogenase phosphatase (EC 2.7.11.5)/kinase (EC 3.1.3.-)
213BRrast_1484	213BR	1537608	1537970	+	213BR.AGEnt_accessory_0051_length_20828	153	515	100.00	0,0	FIG00955484: hypothetical protein
213BRrast_1485	213BR	1538060	1538893	-	213BR.AGEnt_accessory_0051_length_20828	605	1438	100.00	0,0	Dehydrogenases with different specificities (related to short-chain alcohol dehydrogenases)
213BRrast_1486	213BR	1538985	1539950	+	213BR.AGEnt_accessory_0051_length_20828	1530	2495	100.00	0,0	Transcriptional regulator, AraC family
213BRrast_1487	213BR	1541056	1543065	+	213BR.AGEnt_accessory_0051_length_20828	3601	5610	100.00	0,0	General secretion pathway protein D
213BRrast_1488	213BR	1543584	1545389	+	213BR.AGEnt_accessory_0051_length_20828	6129	7934	100.00	0,0	FIG00960103: hypothetical protein
213BRrast_1489	213BR	1545657	1545773	-	213BR.AGEnt_accessory_0051_length_20828	8202	8318	100.00	0,0	hypothetical protein
213BRrast_1490	213BR	1548003	1548986	+	213BR.AGEnt_accessory_0051_length_20828	10548	11531	100.00	0,0	probable ATP-binding component of ABC transporter
213BRrast_1491	213BR	1549289	1550689	+	213BR.AGEnt_accessory_0051_length_20828	11834	13234	100.00	0,0	FIG00962256: hypothetical protein
213BRrast_1492	213BR	1550706	1551434	+	213BR.AGEnt_accessory_0051_length_20828	13251	13979	100.00	0,0	hypothetical protein
213BRrast_1493	213BR	1551527	1553011	+	213BR.AGEnt_accessory_0051_length_20828	14072	15556	100.00	0,0	Twin-arginine translocation protein TatC
213BRrast_1494	213BR	1553008	1554231	+	213BR.AGEnt_accessory_0051_length_20828	15553	16776	100.00	0,0	FIG00959921: hypothetical protein
213BRrast_1495	213BR	1554228	1556000	+	213BR.AGEnt_accessory_0051_length_20828	16773	18545	100.00	0,0	FIG00965522: hypothetical protein
213BRrast_1496	213BR	1557302	1557892	-	213BR.AGEnt_accessory_0051_length_20828	19847	20437	100.00	0,0	Adenylylsulfate kinase (EC 2.7.1.25)
213BRrast_1530	213BR	1594464	1594542	+	213BR.AGEnt_accessory_0053_length_12733	1	79	4.72	1595,0	COG0488: ATPase components of ABC transporters with duplicated ATPase domains
213BRrast_1531	213BR	1594592	1595521	+	213BR.AGEnt_accessory_0053_length_12733	129	1058	100.00	0,0	Transcriptional regulator, LysR family
213BRrast_1532	213BR	1595650	1596141	+	213BR.AGEnt_accessory_0053_length_12733	1187	1678	100.00	0,0	hypothetical protein
213BRrast_1533	213BR	1596174	1597193	+	213BR.AGEnt_accessory_0053_length_12733	1711	2730	100.00	0,0	FIG00454641: hypothetical protein
213BRrast_1534	213BR	1597305	1598768	+	213BR.AGEnt_accessory_0053_length_12733	2842	4305	100.00	0,0	Aldehyde dehydrogenase (EC 1.2.1.3)
213BRrast_1535	213BR	1598777	1599844	+	213BR.AGEnt_accessory_0053_length_12733	4314	5381	100.00	0,0	Alcohol dehydrogenase (EC 1.1.1.1)
213BRrast_1536	213BR	1599841	1600731	+	213BR.AGEnt_accessory_0053_length_12733	5378	6268	100.00	0,0	Catechol 1,2-dioxygenase 1 (EC 1.13.11.1)
213BRrast_1537	213BR	1600728	1601039	+	213BR.AGEnt_accessory_0053_length_12733	6265	6576	100.00	0,0	YciL protein
213BRrast_1538	213BR	1601036	1601377	+	213BR.AGEnt_accessory_0053_length_12733	6573	6914	100.00	0,0	hypothetical protein
213BRrast_1539	213BR	1601412	1603577	-	213BR.AGEnt_accessory_0053_length_12733	6949	9114	100.00	0,0	TPR domain protein
213BRrast_1540	213BR	1603941	1605629	+	213BR.AGEnt_accessory_0053_length_12733	9478	11166	100.00	0,0	Arylsulfatase (EC 3.1.6.1)
213BRrast_1541	213BR	1605755	1607170	+	213BR.AGEnt_accessory_0053_length_12733	11292	12707	100.00	0,0	FIG00959806: hypothetical protein
213BRrast_1543	213BR	1610651	1610671	+	213BR.AGEnt_accessory_0054_length_157	1	21	0.78	2688,0	Cation transporting ATPase, N-terminal:Haloacid dehalogenase-like hydrolase:Cation transporting ATPase, C-terminal:E1-E2 ATPase- associated region
213BRrast_1587	213BR	1651994	1652347	-	213BR.AGEnt_accessory_0055_length_1175	62	415	100.00	0,0	FIG00961991: hypothetical protein
213BRrast_1588	213BR	1652455	1653009	-	213BR.AGEnt_accessory_0055_length_1175	523	1077	100.00	0,0	acetyltransferase, GNAT family
213BRrast_1627	213BR	1693296	1693351	-	213BR.AGEnt_accessory_0057_length_56	1	56	3.27	480,1174	FIG00957186: hypothetical protein
213BRrast_1820	213BR	1896637	1897360	-	213BR.AGEnt_accessory_0060_length_22827	1	724	77.85	206,0	Type III secretion inner membrane protein (YscQ,homologous to flagellar export components)
213BRrast_1821	213BR	1897357	1897770	-	213BR.AGEnt_accessory_0060_length_22827	721	1134	100.00	0,0	Type III secretion protein (YscP)
213BRrast_1822	213BR	1898433	1898909	-	213BR.AGEnt_accessory_0060_length_22827	1797	2273	100.00	0,0	Type III secretion spans bacterial envelope protein (YscO)
213BRrast_1823	213BR	1898906	1900195	-	213BR.AGEnt_accessory_0060_length_22827	2270	3559	100.00	0,0	Flagellum-specific ATP synthase FliI
213BRrast_1824	213BR	1900419	1901285	+	213BR.AGEnt_accessory_0060_length_22827	3783	4649	100.00	0,0	Type III secretion outermembrane contact sensing protein (YopN,Yop4b,LcrE)
213BRrast_1825	213BR	1901266	1901544	+	213BR.AGEnt_accessory_0060_length_22827	4630	4908	100.00	0,0	Type III secretion outermembrane negative regulator of secretion (TyeA)
213BRrast_1826	213BR	1901531	1901902	+	213BR.AGEnt_accessory_0060_length_22827	4895	5266	100.00	0,0	conserved hypothetical protein in type III secretion
213BRrast_1827	213BR	1901899	1902264	+	213BR.AGEnt_accessory_0060_length_22827	5263	5628	100.00	0,0	Type III secretion protein SctX
213BRrast_1828	213BR	1902269	1902598	+	213BR.AGEnt_accessory_0060_length_22827	5633	5962	100.00	0,0	Chaperone protein YscY (Yop proteins translocation protein Y)
213BRrast_1829	213BR	1902595	1904715	+	213BR.AGEnt_accessory_0060_length_22827	5959	8079	100.00	0,0	Type III secretion inner membrane channel protein (LcrD,HrcV,EscV,SsaV)
213BRrast_1830	213BR	1904712	1905146	+	213BR.AGEnt_accessory_0060_length_22827	8076	8510	100.00	0,0	Type III secretion low calcium response protein (LcrR)
213BRrast_1831	213BR	1905174	1905470	+	213BR.AGEnt_accessory_0060_length_22827	8538	8834	100.00	0,0	Type III secretion cytoplasmic plug protein (LcrG)
213BRrast_1832	213BR	1905480	1906364	+	213BR.AGEnt_accessory_0060_length_22827	8844	9728	100.00	0,0	Type III secretion cytoplasmic LcrG inhibitor (LcrV,secretion and targeting control protein, V antigen)
213BRrast_1833	213BR	1906373	1906879	+	213BR.AGEnt_accessory_0060_length_22827	9737	10243	100.00	0,0	Type III secretion chaperone protein for YopD (SycD)
213BRrast_1834	213BR	1906860	1908032	+	213BR.AGEnt_accessory_0060_length_22827	10224	11396	100.00	0,0	Type III secretion host injection protein (YopB)
213BRrast_1835	213BR	1908044	1908931	+	213BR.AGEnt_accessory_0060_length_22827	11408	12295	100.00	0,0	Type III secretion host injection and negative regulator protein (YopD)
213BRrast_1836	213BR	1909057	1909494	+	213BR.AGEnt_accessory_0060_length_22827	12421	12858	100.00	0,0	Unknown, probably involved in type III secretion
213BRrast_1837	213BR	1909503	1909748	+	213BR.AGEnt_accessory_0060_length_22827	12867	13112	100.00	0,0	FIG00962212: hypothetical protein
213BRrast_1838	213BR	1909757	1910170	+	213BR.AGEnt_accessory_0060_length_22827	13121	13534	100.00	0,0	Type III secretion transporter lipoprotein (YscW,VirG)
213BRrast_1839	213BR	1910468	1911304	+	213BR.AGEnt_accessory_0060_length_22827	13832	14668	100.00	0,0	Type III secretion thermoregulatory protein (LcrF,VirF,transcription regulation of virulence plasmid)
213BRrast_1840	213BR	1911291	1911557	-	213BR.AGEnt_accessory_0060_length_22827	14655	14921	100.00	0,0	FIG00954082: hypothetical protein
213BRrast_1841	213BR	1911522	1912232	+	213BR.AGEnt_accessory_0060_length_22827	14886	15596	100.00	0,0	Type III secretion negative regulator (LscZ)
213BRrast_1842	213BR	1912371	1912688	+	213BR.AGEnt_accessory_0060_length_22827	15735	16052	100.00	0,0	Type III secretion chaperone protein for YopN (SycN,YscB)
213BRrast_1843	213BR	1912688	1914490	+	213BR.AGEnt_accessory_0060_length_22827	16052	17854	100.00	0,0	Type III secretion outermembrane pore forming protein (YscC,MxiD,HrcC, InvG)
213BRrast_1844	213BR	1914492	1915790	+	213BR.AGEnt_accessory_0060_length_22827	17856	19154	100.00	0,0	Type III secretion inner membrane protein (YscD,homologous to flagellar export components)
213BRrast_1845	213BR	1915959	1916216	+	213BR.AGEnt_accessory_0060_length_22827	19323	19580	100.00	0,0	Type III secretion cytoplasmic protein (YscF)
213BRrast_1846	213BR	1916219	1916566	+	213BR.AGEnt_accessory_0060_length_22827	19583	19930	100.00	0,0	Type III secretion spans bacterial envelope protein (YscG)
213BRrast_1847	213BR	1916563	1916994	+	213BR.AGEnt_accessory_0060_length_22827	19927	20358	100.00	0,0	Type III secretion effector protein (YopR, encoded by YscH)
213BRrast_1848	213BR	1917009	1917332	+	213BR.AGEnt_accessory_0060_length_22827	20373	20696	100.00	0,0	Type III secretion cytoplasmic protein (YscI)
213BRrast_1849	213BR	1917341	1918075	+	213BR.AGEnt_accessory_0060_length_22827	20705	21439	100.00	0,0	Type III secretion bridge between inner and outermembrane lipoprotein (YscJ,HrcJ,EscJ, PscJ)
213BRrast_1850	213BR	1918084	1918704	+	213BR.AGEnt_accessory_0060_length_22827	21448	22068	100.00	0,0	Type III secretion cytoplasmic protein (YscK)
213BRrast_1851	213BR	1918683	1919327	+	213BR.AGEnt_accessory_0060_length_22827	22047	22691	100.00	0,0	Type III secretion cytoplasmic protein (YscL)
213BRrast_1852	213BR	1919430	1919463	-	213BR.AGEnt_accessory_0060_length_22827	22794	22827	1.48	0,2261	Periplasmic beta-glucosidase (EC 3.2.1.21)
213BRrast_1999	213BR	2071305	2071335	-	213BR.AGEnt_accessory_0062_length_128	98	128	3.74	0,797	Streptomycin 6-kinase
213BRrast_2018	213BR	2091886	2092022	+	213BR.AGEnt_accessory_0063_length_137	1	137	40.77	71,128	FIG00957062: hypothetical protein
213BRrast_2036	213BR	2110001	2110668	-	213BR.AGEnt_accessory_0064_length_2434	1	668	99.85	1,0	FIG00960864: hypothetical protein
213BRrast_2037	213BR	2110652	2112061	-	213BR.AGEnt_accessory_0064_length_2434	652	2061	100.00	0,0	FIG00960399: hypothetical protein
213BRrast_2065	213BR	2140163	2141187	-	213BR.AGEnt_accessory_0067_length_1475	1	1025	83.54	202,0	NAD glycohydrolase, hvnA; Halovibrin
213BRrast_2066	213BR	2141191	2141442	+	213BR.AGEnt_accessory_0067_length_1475	1029	1280	100.00	0,0	FIG00958240: hypothetical protein
213BRrast_2089	213BR	2170193	2172103	-	213BR.AGEnt_accessory_0070_length_5065	623	2533	100.00	0,0	possible DNA helicase
213BRrast_2090	213BR	2172105	2174396	-	213BR.AGEnt_accessory_0070_length_5065	2535	4826	100.00	0,0	pathogenesis related protein
213BRrast_2120	213BR	2201257	2201379	+	213BR.AGEnt_accessory_0071_length_147	25	147	95.35	0,6	hypothetical protein
213BRrast_2195	213BR	2279654	2279664	-	213BR.AGEnt_accessory_0072_length_1397	1387	1397	3.49	0,304	FIG00961614: hypothetical protein
213BRrast_2225	213BR	2313454	2313465	-	213BR.AGEnt_accessory_0073_length_12	1	12	1.14	815,229	Copper resistance protein B
213BRrast_2235	213BR	2328164	2329594	+	213BR.AGEnt_accessory_0074_length_1879	58	1488	100.00	0,0	Cytosine/purine/uracil/thiamine/allantoin permease family protein
213BRrast_2236	213BR	2329594	2329985	+	213BR.AGEnt_accessory_0074_length_1879	1488	1879	48.22	0,421	5-aminopentanamidase (EC 3.5.1.30)
213BRrast_2236	213BR	2330150	2330406	+	213BR.AGEnt_accessory_0075_length_302	1	257	31.61	556,0	5-aminopentanamidase (EC 3.5.1.30)
213BRrast_2264	213BR	2361718	2361725	+	213BR.AGEnt_accessory_0076_length_14	1	8	1.05	751,0	Dehydrogenases with different specificities (related to short-chain alcohol dehydrogenases)
213BRrast_2281	213BR	2374868	2375964	-	213BR.AGEnt_accessory_0078_length_1424	1	1097	99.64	4,0	Alcohol dehydrogenase (EC 1.1.1.1)
213BRrast_2339	213BR	2437329	2437513	+	213BR.AGEnt_accessory_0079_length_210	26	210	88.10	0,25	FIG00957006: hypothetical protein
213BRrast_2353	213BR	2448179	2448182	+	213BR.AGEnt_accessory_0080_length_2914	1	4	0.35	1130,0	hypothetical protein
213BRrast_2354	213BR	2448284	2448538	-	213BR.AGEnt_accessory_0080_length_2914	106	360	100.00	0,0	FIG00958543: hypothetical protein
213BRrast_2355	213BR	2448847	2449119	-	213BR.AGEnt_accessory_0080_length_2914	669	941	100.00	0,0	FIG00960035: hypothetical protein
213BRrast_2356	213BR	2449128	2449637	-	213BR.AGEnt_accessory_0080_length_2914	950	1459	100.00	0,0	protein of unknown function DUF892
213BRrast_2357	213BR	2449891	2450775	+	213BR.AGEnt_accessory_0080_length_2914	1713	2597	100.00	0,0	Manganese catalase (EC 1.11.1.6)
213BRrast_2358	213BR	2450859	2451029	+	213BR.AGEnt_accessory_0080_length_2914	2681	2851	100.00	0,0	FIG00953081: hypothetical protein
213BRrast_2359	213BR	2451494	2451559	+	213BR.AGEnt_accessory_0081_length_1411	1	66	15.49	360,0	FIG00955760: hypothetical protein
213BRrast_2360	213BR	2451579	2452745	-	213BR.AGEnt_accessory_0081_length_1411	86	1252	100.00	0,0	hypothetical protein
213BRrast_2362	213BR	2453735	2454079	+	213BR.AGEnt_accessory_0082_length_577	131	475	100.00	0,0	FIG00957616: hypothetical protein
213BRrast_2364	213BR	2455607	2456020	+	213BR.AGEnt_accessory_0083_length_720	84	497	100.00	0,0	FIG00961656: hypothetical protein
213BRrast_2365	213BR	2456022	2456243	-	213BR.AGEnt_accessory_0083_length_720	499	720	98.67	0,3	FIG00961366: hypothetical protein
213BRrast_2394	213BR	2486440	2486470	+	213BR.AGEnt_accessory_0085_length_54873	1	31	1.35	2264,0	Paraquat-inducible protein B
213BRrast_2395	213BR	2486529	2487032	+	213BR.AGEnt_accessory_0085_length_54873	90	593	100.00	0,0	FIG00960783: hypothetical protein
213BRrast_2396	213BR	2487098	2489050	-	213BR.AGEnt_accessory_0085_length_54873	659	2611	100.00	0,0	Propionate catabolism operon regulatory protein PrpR
213BRrast_2397	213BR	2489289	2490302	+	213BR.AGEnt_accessory_0085_length_54873	2850	3863	100.00	0,0	FadE36, possible aminoglycoside phosphotransferase
213BRrast_2398	213BR	2490299	2490655	+	213BR.AGEnt_accessory_0085_length_54873	3860	4216	100.00	0,0	putative acyl-CoA dehydrogenase
213BRrast_2399	213BR	2490706	2491878	+	213BR.AGEnt_accessory_0085_length_54873	4267	5439	100.00	0,0	acyl-CoA dehydrogenase family protein
213BRrast_2400	213BR	2491878	2492645	+	213BR.AGEnt_accessory_0085_length_54873	5439	6206	100.00	0,0	3-oxoacyl-[acyl-carrier protein] reductase (EC 1.1.1.100)
213BRrast_2401	213BR	2492729	2494378	+	213BR.AGEnt_accessory_0085_length_54873	6290	7939	100.00	0,0	Long-chain-fatty-acid--CoA ligase (EC 6.2.1.3)
213BRrast_2402	213BR	2494435	2494758	+	213BR.AGEnt_accessory_0085_length_54873	7996	8319	100.00	0,0	Putative membrane protein, clustering with ActP
213BRrast_2403	213BR	2494755	2496413	+	213BR.AGEnt_accessory_0085_length_54873	8316	9974	100.00	0,0	Acetate permease ActP (cation/acetate symporter)
213BRrast_2404	213BR	2496703	2497662	-	213BR.AGEnt_accessory_0085_length_54873	10264	11223	100.00	0,0	oxidoreductase, putative
213BRrast_2405	213BR	2497712	2498965	-	213BR.AGEnt_accessory_0085_length_54873	11273	12526	100.00	0,0	Diaminobutyrate-pyruvate aminotransferase (EC 2.6.1.46)
213BRrast_2406	213BR	2499011	2500435	-	213BR.AGEnt_accessory_0085_length_54873	12572	13996	100.00	0,0	4-aminobutyraldehyde dehydrogenase (EC 1.2.1.19)
213BRrast_2407	213BR	2500514	2501845	-	213BR.AGEnt_accessory_0085_length_54873	14075	15406	100.00	0,0	Probable amino acid permease
213BRrast_2408	213BR	2501858	2503015	-	213BR.AGEnt_accessory_0085_length_54873	15419	16576	100.00	0,0	Alcohol dehydrogenase (EC 1.1.1.1)
213BRrast_2409	213BR	2503246	2504121	-	213BR.AGEnt_accessory_0085_length_54873	16807	17682	100.00	0,0	hydrolase, alpha/beta fold family
213BRrast_2410	213BR	2504118	2505503	-	213BR.AGEnt_accessory_0085_length_54873	17679	19064	100.00	0,0	monooxygenase, flavin-binding family
213BRrast_2411	213BR	2506028	2506609	-	213BR.AGEnt_accessory_0085_length_54873	19589	20170	100.00	0,0	transcriptional regulator, TetR family
213BRrast_2412	213BR	2507073	2507945	+	213BR.AGEnt_accessory_0085_length_54873	20634	21506	100.00	0,0	FIG00955335: hypothetical protein
213BRrast_2413	213BR	2507968	2509374	+	213BR.AGEnt_accessory_0085_length_54873	21529	22935	100.00	0,0	Oxidoreductase (EC 1.1.1.-)
213BRrast_2414	213BR	2509485	2510132	+	213BR.AGEnt_accessory_0085_length_54873	23046	23693	100.00	0,0	FIG00964362: hypothetical protein
213BRrast_2415	213BR	2510688	2512112	+	213BR.AGEnt_accessory_0085_length_54873	24249	25673	100.00	0,0	FIG002188: hypothetical protein
213BRrast_2416	213BR	2512136	2513782	+	213BR.AGEnt_accessory_0085_length_54873	25697	27343	100.00	0,0	FIG067310: hypothetical protein
213BRrast_2417	213BR	2513854	2516193	+	213BR.AGEnt_accessory_0085_length_54873	27415	29754	100.00	0,0	FIG005548: transport protein
213BRrast_2418	213BR	2516204	2517166	+	213BR.AGEnt_accessory_0085_length_54873	29765	30727	100.00	0,0	FIG002465: BNR repeat protein
213BRrast_2419	213BR	2517251	2518117	-	213BR.AGEnt_accessory_0085_length_54873	30812	31678	100.00	0,0	hypothetical protein
213BRrast_2420	213BR	2518411	2519610	+	213BR.AGEnt_accessory_0085_length_54873	31972	33171	100.00	0,0	Trx
213BRrast_2421	213BR	2520830	2522110	-	213BR.AGEnt_accessory_0085_length_54873	34391	35671	100.00	0,0	hypothetical protein
213BRrast_2422	213BR	2522128	2522439	-	213BR.AGEnt_accessory_0085_length_54873	35689	36000	100.00	0,0	hypothetical protein
213BRrast_2423	213BR	2522439	2523848	-	213BR.AGEnt_accessory_0085_length_54873	36000	37409	100.00	0,0	hypothetical protein
213BRrast_2424	213BR	2523961	2524191	-	213BR.AGEnt_accessory_0085_length_54873	37522	37752	100.00	0,0	hypothetical protein
213BRrast_2425	213BR	2525064	2525219	-	213BR.AGEnt_accessory_0085_length_54873	38625	38780	100.00	0,0	hypothetical protein
213BRrast_2426	213BR	2525291	2526523	-	213BR.AGEnt_accessory_0085_length_54873	38852	40084	100.00	0,0	Phage replication initiation protein
213BRrast_2427	213BR	2526674	2526865	+	213BR.AGEnt_accessory_0085_length_54873	40235	40426	100.00	0,0	hypothetical protein
213BRrast_2428	213BR	2527040	2527300	+	213BR.AGEnt_accessory_0085_length_54873	40601	40861	100.00	0,0	hypothetical protein
213BRrast_2429	213BR	2527734	2529014	-	213BR.AGEnt_accessory_0085_length_54873	41295	42575	100.00	0,0	Zonular occludens toxin
213BRrast_2430	213BR	2529032	2529343	-	213BR.AGEnt_accessory_0085_length_54873	42593	42904	100.00	0,0	hypothetical protein
213BRrast_2431	213BR	2529343	2530752	-	213BR.AGEnt_accessory_0085_length_54873	42904	44313	100.00	0,0	EsV-1-144
213BRrast_2432	213BR	2530865	2531095	-	213BR.AGEnt_accessory_0085_length_54873	44426	44656	100.00	0,0	hypothetical protein
213BRrast_2433	213BR	2531968	2532123	-	213BR.AGEnt_accessory_0085_length_54873	45529	45684	100.00	0,0	hypothetical protein
213BRrast_2434	213BR	2532195	2533427	-	213BR.AGEnt_accessory_0085_length_54873	45756	46988	100.00	0,0	Phage replication initiation protein
213BRrast_2435	213BR	2533578	2533769	+	213BR.AGEnt_accessory_0085_length_54873	47139	47330	100.00	0,0	hypothetical protein
213BRrast_2436	213BR	2533944	2534204	+	213BR.AGEnt_accessory_0085_length_54873	47505	47765	100.00	0,0	hypothetical protein
213BRrast_2437	213BR	2535296	2535970	+	213BR.AGEnt_accessory_0085_length_54873	48857	49531	100.00	0,0	transposase and inactivated derivatives
213BRrast_2438	213BR	2537223	2537345	-	213BR.AGEnt_accessory_0085_length_54873	50784	50906	100.00	0,0	hypothetical protein
213BRrast_2439	213BR	2542037	2542076	+	213BR.AGEnt_accessory_0086_length_105	1	40	5.56	680,0	Uncharacterized protein conserved in bacteria
213BRrast_2507	213BR	2613876	2614562	-	213BR.AGEnt_accessory_0088_length_2875	1	687	80.35	168,0	Various polyols ABC transporter, ATP-binding component
213BRrast_2508	213BR	2614559	2615356	-	213BR.AGEnt_accessory_0088_length_2875	684	1481	100.00	0,0	Alkanesulfonates transport system permease protein
213BRrast_2509	213BR	2615381	2616750	-	213BR.AGEnt_accessory_0088_length_2875	1506	2875	97.37	0,37	Organosulfonate ABC transporter substrate-binding protein
213BRrast_2528	213BR	2640751	2640870	-	213BR.AGEnt_accessory_0089_length_231	48	167	100.00	0,0	hypothetical protein
213BRrast_2549	213BR	2662109	2663707	-	213BR.AGEnt_accessory_0092_length_2991	1	1599	98.89	18,0	Arylsulfatase (EC 3.1.6.1)
213BRrast_2550	213BR	2663804	2664715	-	213BR.AGEnt_accessory_0092_length_2991	1696	2607	100.00	0,0	Transcriptional regulator, LysR family
213BRrast_2551	213BR	2664865	2665099	+	213BR.AGEnt_accessory_0092_length_2991	2757	2991	9.92	0,2135	TonB-dependent receptor
213BRrast_2551	213BR	2665689	2667234	+	213BR.AGEnt_accessory_0093_length_2996	1	1546	65.23	824,0	TonB-dependent receptor
213BRrast_2552	213BR	2667257	2668597	+	213BR.AGEnt_accessory_0093_length_2996	1569	2909	100.00	0,0	hypothetical protein
213BRrast_2553	213BR	2668629	2668684	-	213BR.AGEnt_accessory_0093_length_2996	2941	2996	32.18	0,118	hypothetical protein
213BRrast_2591	213BR	2710968	2710977	+	213BR.AGEnt_accessory_0094_length_1921	1	10	0.39	2540,0	ClpB protein
213BRrast_2592	213BR	2711159	2711584	+	213BR.AGEnt_accessory_0094_length_1921	192	617	100.00	0,0	FIG00954766: hypothetical protein
213BRrast_2593	213BR	2711692	2712690	+	213BR.AGEnt_accessory_0094_length_1921	725	1723	100.00	0,0	hypothetical protein
213BRrast_2594	213BR	2712727	2712888	+	213BR.AGEnt_accessory_0094_length_1921	1760	1921	8.07	0,1845	VgrG protein
213BRrast_2608	213BR	2728916	2729305	-	213BR.AGEnt_accessory_0095_length_982	26	415	100.00	0,0	Sigma-70 factor FpvI (ECF subfamily), controling pyoverdin biosynthesis
213BRrast_2609	213BR	2729264	2729509	+	213BR.AGEnt_accessory_0095_length_982	374	619	100.00	0,0	FIG00954795: hypothetical protein
213BRrast_2610	213BR	2729559	2729872	+	213BR.AGEnt_accessory_0095_length_982	669	982	31.53	0,682	Antisigma transmembrane sensor FpvR
213BRrast_2619	213BR	2741930	2743582	+	213BR.AGEnt_accessory_0096_length_23350	360	2012	100.00	0,0	PvdE, pyoverdine ABC export system, fused ATPase and permease components
213BRrast_2620	213BR	2743983	2746367	-	213BR.AGEnt_accessory_0096_length_23350	2413	4797	100.00	0,0	Outer membrane receptor for ferric-pyochelin FptA
213BRrast_2621	213BR	2746607	2762893	-	213BR.AGEnt_accessory_0096_length_23350	5037	21323	100.00	0,0	Pyoverdine sidechain non-ribosomal peptide synthetase PvdJ
213BRrast_2622	213BR	2763038	2763991	+	213BR.AGEnt_accessory_0096_length_23350	21468	22421	100.00	0,0	iron-chelator utilization protein
213BRrast_2623	213BR	2764081	2764203	-	213BR.AGEnt_accessory_0096_length_23350	22511	22633	100.00	0,0	hypothetical protein
213BRrast_2624	213BR	2764162	2764920	+	213BR.AGEnt_accessory_0096_length_23350	22592	23350	63.09	0,444	putative iron-regulated membrane protein
213BRrast_2645	213BR	2784036	2784209	-	213BR.AGEnt_accessory_0098_length_482	304	477	100.00	0,0	hypothetical protein
213BRrast_2648	213BR	2799266	2799293	+	213BR.AGEnt_accessory_0099_length_598	1	28	4.96	536,0	Sigma factor PvdS, controling pyoverdin biosynthesis
213BRrast_2649	213BR	2799310	2799540	-	213BR.AGEnt_accessory_0099_length_598	45	275	100.00	0,0	Hypothetical protein PvdY
213BRrast_2679	213BR	2832777	2832789	+	213BR.AGEnt_accessory_0100_length_1184	1	13	2.46	515,0	FIG00954657: hypothetical protein
213BRrast_2680	213BR	2833926	2833960	+	213BR.AGEnt_accessory_0100_length_1184	1150	1184	6.82	0,478	Rhs family protein
213BRrast_2680	213BR	2834407	2834438	+	213BR.AGEnt_accessory_0101_length_1485	1	32	6.24	481,0	Rhs family protein
213BRrast_2681	213BR	2834514	2835891	+	213BR.AGEnt_accessory_0101_length_1485	108	1485	83.21	0,278	Rhs family protein
213BRrast_2682	213BR	2837417	2838853	+	213BR.AGEnt_accessory_0102_length_4624	1	1437	53.82	1233,0	FIG00961420: hypothetical protein
213BRrast_2683	213BR	2840159	2842040	-	213BR.AGEnt_accessory_0102_length_4624	2743	4624	26.74	0,5156	Probable hemagglutinin
213BRrast_2683	213BR	2842932	2845567	-	213BR.AGEnt_accessory_0103_length_2636	1	2636	37.45	2773,1629	Probable hemagglutinin
213BRrast_2684	213BR	2849343	2855623	-	213BR.AGEnt_accessory_0104_length_6281	1	6281	65.16	1945,1413	Probable hemagglutinin
213BRrast_2686	213BR	2858801	2858845	-	213BR.AGEnt_accessory_0105_length_357	1	45	8.24	501,0	Hemolysin activator protein precursor
213BRrast_2715	213BR	2886738	2886741	+	213BR.AGEnt_accessory_0106_length_8578	1	4	0.44	911,0	Transcriptional regulator MexT
213BRrast_2716	213BR	2887129	2887395	-	213BR.AGEnt_accessory_0106_length_8578	392	658	100.00	0,0	Transposase
213BRrast_2717	213BR	2887605	2887985	-	213BR.AGEnt_accessory_0106_length_8578	868	1248	100.00	0,0	ISPs1, transposase OrfA
213BRrast_2718	213BR	2888329	2889762	+	213BR.AGEnt_accessory_0106_length_8578	1592	3025	100.00	0,0	hypothetical protein
213BRrast_2719	213BR	2890460	2892871	+	213BR.AGEnt_accessory_0106_length_8578	3723	6134	100.00	0,0	Purine NTPase
213BRrast_2720	213BR	2894037	2894162	+	213BR.AGEnt_accessory_0106_length_8578	7300	7425	100.00	0,0	hypothetical protein
213BRrast_2721	213BR	2894505	2894639	-	213BR.AGEnt_accessory_0106_length_8578	7768	7902	100.00	0,0	hypothetical protein
213BRrast_2722	213BR	2894687	2894881	-	213BR.AGEnt_accessory_0106_length_8578	7950	8144	100.00	0,0	hypothetical protein
213BRrast_2737	213BR	2911597	2912796	+	213BR.AGEnt_accessory_0107_length_44277	175	1374	100.00	0,0	phage integrase
213BRrast_2738	213BR	2912793	2913857	+	213BR.AGEnt_accessory_0107_length_44277	1371	2435	100.00	0,0	Putative cytoplasmic protein
213BRrast_2739	213BR	2914222	2914731	+	213BR.AGEnt_accessory_0107_length_44277	2800	3309	100.00	0,0	DNA repair protein RadC
213BRrast_2740	213BR	2915015	2915365	+	213BR.AGEnt_accessory_0107_length_44277	3593	3943	100.00	0,0	hypothetical protein
213BRrast_2741	213BR	2915431	2915709	+	213BR.AGEnt_accessory_0107_length_44277	4009	4287	100.00	0,0	FIG00582580: hypothetical protein
213BRrast_2742	213BR	2916656	2917234	+	213BR.AGEnt_accessory_0107_length_44277	5234	5812	100.00	0,0	FIG01112206: hypothetical protein
213BRrast_2743	213BR	2917299	2919356	+	213BR.AGEnt_accessory_0107_length_44277	5877	7934	100.00	0,0	putative plasmid stabilization protein
213BRrast_2744	213BR	2919418	2919627	+	213BR.AGEnt_accessory_0107_length_44277	7996	8205	100.00	0,0	HYPOTHETICAL/UNKNOWN PROTEIN
213BRrast_2745	213BR	2920482	2920796	+	213BR.AGEnt_accessory_0107_length_44277	9060	9374	100.00	0,0	y4eB gene in pNGR234a homolog
213BRrast_2746	213BR	2921131	2921424	-	213BR.AGEnt_accessory_0107_length_44277	9709	10002	100.00	0,0	Predicted transcriptional regulators
213BRrast_2747	213BR	2921648	2921995	+	213BR.AGEnt_accessory_0107_length_44277	10226	10573	100.00	0,0	Probable lipoprotein
213BRrast_2748	213BR	2922002	2922151	-	213BR.AGEnt_accessory_0107_length_44277	10580	10729	100.00	0,0	Transposase and inactivated derivatives
213BRrast_2749	213BR	2922361	2922783	-	213BR.AGEnt_accessory_0107_length_44277	10939	11361	100.00	0,0	Possible transposase
213BRrast_2750	213BR	2923165	2923944	+	213BR.AGEnt_accessory_0107_length_44277	11743	12522	100.00	0,0	FIG00973848: hypothetical protein
213BRrast_2751	213BR	2924028	2924309	+	213BR.AGEnt_accessory_0107_length_44277	12606	12887	100.00	0,0	hypothetical protein
213BRrast_2752	213BR	2924336	2925193	+	213BR.AGEnt_accessory_0107_length_44277	12914	13771	100.00	0,0	Plasmid replication initiator protein
213BRrast_2753	213BR	2925447	2926085	+	213BR.AGEnt_accessory_0107_length_44277	14025	14663	100.00	0,0	Chromosome (plasmid) partitioning protein ParA
213BRrast_2754	213BR	2926253	2926366	+	213BR.AGEnt_accessory_0107_length_44277	14831	14944	100.00	0,0	hypothetical protein
213BRrast_2755	213BR	2926453	2926896	+	213BR.AGEnt_accessory_0107_length_44277	15031	15474	100.00	0,0	Glycosidases
213BRrast_2756	213BR	2926893	2927468	+	213BR.AGEnt_accessory_0107_length_44277	15471	16046	100.00	0,0	Type IV secretory pathway, protease TraF
213BRrast_2757	213BR	2927917	2929890	+	213BR.AGEnt_accessory_0107_length_44277	16495	18468	100.00	0,0	Type IV secretory pathway, VirD2 components (relaxase)
213BRrast_2758	213BR	2930255	2931385	+	213BR.AGEnt_accessory_0107_length_44277	18833	19963	100.00	0,0	Bicyclomycin resistance protein
213BRrast_2759	213BR	2931395	2932339	+	213BR.AGEnt_accessory_0107_length_44277	19973	20917	100.00	0,0	Transcriptional regulator, LysR family
213BRrast_2760	213BR	2932336	2932602	+	213BR.AGEnt_accessory_0107_length_44277	20914	21180	100.00	0,0	probable lipoprotein
213BRrast_2761	213BR	2932853	2933326	+	213BR.AGEnt_accessory_0107_length_44277	21431	21904	100.00	0,0	Type IV secretion system protein VirD4
213BRrast_2762	213BR	2933469	2934887	-	213BR.AGEnt_accessory_0107_length_44277	22047	23465	100.00	0,0	transposase InsA
213BRrast_2763	213BR	2935180	2935482	-	213BR.AGEnt_accessory_0107_length_44277	23758	24060	100.00	0,0	Heat shock protein 60 family chaperone GroEL
213BRrast_2764	213BR	2936844	2938262	-	213BR.AGEnt_accessory_0107_length_44277	25422	26840	100.00	0,0	transposase InsA
213BRrast_2765	213BR	2938555	2939091	-	213BR.AGEnt_accessory_0107_length_44277	27133	27669	100.00	0,0	Heat shock protein 60 family chaperone GroEL
213BRrast_2766	213BR	2939286	2940191	+	213BR.AGEnt_accessory_0107_length_44277	27864	28769	100.00	0,0	Type IV secretory pathway, VirD2 components (relaxase)
213BRrast_2767	213BR	2940556	2941686	+	213BR.AGEnt_accessory_0107_length_44277	29134	30264	100.00	0,0	Bicyclomycin resistance protein
213BRrast_2768	213BR	2941696	2942640	+	213BR.AGEnt_accessory_0107_length_44277	30274	31218	100.00	0,0	Transcriptional regulator, LysR family
213BRrast_2769	213BR	2942637	2942903	+	213BR.AGEnt_accessory_0107_length_44277	31215	31481	100.00	0,0	probable lipoprotein
213BRrast_2770	213BR	2943154	2945139	+	213BR.AGEnt_accessory_0107_length_44277	31732	33717	100.00	0,0	Type IV secretion system protein VirD4
213BRrast_2771	213BR	2945136	2945600	+	213BR.AGEnt_accessory_0107_length_44277	33714	34178	100.00	0,0	CopG domain protein DNA-binding domain protein
213BRrast_2772	213BR	2945597	2946649	+	213BR.AGEnt_accessory_0107_length_44277	34175	35227	100.00	0,0	Conjugative transfer protein TrbB
213BRrast_2773	213BR	2946646	2947029	+	213BR.AGEnt_accessory_0107_length_44277	35224	35607	100.00	0,0	Conjugative transfer protein TrbC
213BRrast_2774	213BR	2947026	2947298	+	213BR.AGEnt_accessory_0107_length_44277	35604	35876	100.00	0,0	Conjugative transfer protein TrbD
213BRrast_2775	213BR	2947311	2949776	+	213BR.AGEnt_accessory_0107_length_44277	35889	38354	100.00	0,0	Conjugative transfer protein TrbE
213BRrast_2776	213BR	2949773	2950528	+	213BR.AGEnt_accessory_0107_length_44277	38351	39106	100.00	0,0	Conjugative transfer protein TrbJ
213BRrast_2777	213BR	2950540	2950839	+	213BR.AGEnt_accessory_0107_length_44277	39118	39417	100.00	0,0	putative lipoprotein
213BRrast_2778	213BR	2950836	2952185	+	213BR.AGEnt_accessory_0107_length_44277	39414	40763	100.00	0,0	Conjugative transfer protein TrbL
213BRrast_2779	213BR	2952197	2952901	+	213BR.AGEnt_accessory_0107_length_44277	40775	41479	100.00	0,0	Conjugative transfer protein TrbF
213BRrast_2780	213BR	2952898	2953890	+	213BR.AGEnt_accessory_0107_length_44277	41476	42468	100.00	0,0	Conjugative transfer protein TrbG
213BRrast_2781	213BR	2953893	2955176	+	213BR.AGEnt_accessory_0107_length_44277	42471	43754	100.00	0,0	Conjugative transfer protein TrbI
213BRrast_2782	213BR	2955173	2955418	+	213BR.AGEnt_accessory_0107_length_44277	43751	43996	100.00	0,0	FIG00956188: hypothetical protein
213BRrast_2848	213BR	3030210	3030217	+	213BR.AGEnt_accessory_0108_length_2660	1	8	0.54	1480,0	Sulfate permease
213BRrast_2849	213BR	3030227	3030991	-	213BR.AGEnt_accessory_0108_length_2660	18	782	100.00	0,0	Trans-aconitate 2-methyltransferase (EC 2.1.1.144)
213BRrast_2850	213BR	3031044	3031469	-	213BR.AGEnt_accessory_0108_length_2660	835	1260	100.00	0,0	FIG00956262: hypothetical protein
213BRrast_2851	213BR	3031492	3032679	-	213BR.AGEnt_accessory_0108_length_2660	1283	2470	100.00	0,0	Oxidoreductase (flavoprotein)
213BRrast_2871	213BR	3052820	3053200	-	213BR.AGEnt_accessory_0109_length_36491	123	503	100.00	0,0	COG5566: Uncharacterized conserved protein
213BRrast_2872	213BR	3053185	3053607	-	213BR.AGEnt_accessory_0109_length_36491	488	910	100.00	0,0	hypothetical protein
213BRrast_2873	213BR	3054053	3054448	-	213BR.AGEnt_accessory_0109_length_36491	1356	1751	100.00	0,0	host nuclease inhibitor protein
213BRrast_2874	213BR	3054450	3055034	-	213BR.AGEnt_accessory_0109_length_36491	1753	2337	100.00	0,0	hypothetical protein
213BRrast_2875	213BR	3055066	3055644	-	213BR.AGEnt_accessory_0109_length_36491	2369	2947	100.00	0,0	hypothetical protein
213BRrast_2876	213BR	3055710	3055967	-	213BR.AGEnt_accessory_0109_length_36491	3013	3270	100.00	0,0	hypothetical protein
213BRrast_2877	213BR	3056012	3056350	-	213BR.AGEnt_accessory_0109_length_36491	3315	3653	100.00	0,0	hypothetical protein
213BRrast_2878	213BR	3056352	3057584	-	213BR.AGEnt_accessory_0109_length_36491	3655	4887	100.00	0,0	conserved hypothetical phage-related protein
213BRrast_2879	213BR	3057594	3059369	-	213BR.AGEnt_accessory_0109_length_36491	4897	6672	100.00	0,0	hypothetical protein
213BRrast_2880	213BR	3059393	3060391	-	213BR.AGEnt_accessory_0109_length_36491	6696	7694	100.00	0,0	FIG00799127: hypothetical protein
213BRrast_2881	213BR	3060401	3060715	-	213BR.AGEnt_accessory_0109_length_36491	7704	8018	100.00	0,0	hypothetical protein
213BRrast_2882	213BR	3060712	3060972	-	213BR.AGEnt_accessory_0109_length_36491	8015	8275	100.00	0,0	hypothetical protein
213BRrast_2883	213BR	3060965	3061450	-	213BR.AGEnt_accessory_0109_length_36491	8268	8753	100.00	0,0	hypothetical protein
213BRrast_2884	213BR	3061785	3062009	-	213BR.AGEnt_accessory_0109_length_36491	9088	9312	100.00	0,0	hypothetical protein
213BRrast_2885	213BR	3063305	3063772	+	213BR.AGEnt_accessory_0109_length_36491	10608	11075	100.00	0,0	Structural protein P5
213BRrast_2886	213BR	3063769	3063990	+	213BR.AGEnt_accessory_0109_length_36491	11072	11293	100.00	0,0	hypothetical protein
213BRrast_2887	213BR	3064165	3064776	+	213BR.AGEnt_accessory_0109_length_36491	11468	12079	100.00	0,0	putative Rz lysis protein
213BRrast_2888	213BR	3064783	3065010	+	213BR.AGEnt_accessory_0109_length_36491	12086	12313	100.00	0,0	hypothetical protein
213BRrast_2889	213BR	3065016	3065294	+	213BR.AGEnt_accessory_0109_length_36491	12319	12597	100.00	0,0	phage-related hypothetical protein
213BRrast_2890	213BR	3065291	3065584	+	213BR.AGEnt_accessory_0109_length_36491	12594	12887	100.00	0,0	hypothetical protein
213BRrast_2891	213BR	3065622	3066137	+	213BR.AGEnt_accessory_0109_length_36491	12925	13440	100.00	0,0	hypothetical protein
213BRrast_2892	213BR	3066254	3067753	+	213BR.AGEnt_accessory_0109_length_36491	13557	15056	100.00	0,0	Phage terminase, large subunit
213BRrast_2893	213BR	3067765	3069246	+	213BR.AGEnt_accessory_0109_length_36491	15068	16549	100.00	0,0	Mu-like prophage FluMu protein gp29
213BRrast_2894	213BR	3069249	3070061	+	213BR.AGEnt_accessory_0109_length_36491	16552	17364	100.00	0,0	Phage (Mu-like) virion morphogenesis protein
213BRrast_2895	213BR	3070058	3070540	+	213BR.AGEnt_accessory_0109_length_36491	17361	17843	100.00	0,0	prophage MuMc02, virion morphogenesis protein
213BRrast_2896	213BR	3070697	3071005	-	213BR.AGEnt_accessory_0109_length_36491	18000	18308	100.00	0,0	hypothetical protein
213BRrast_2897	213BR	3070994	3071878	+	213BR.AGEnt_accessory_0109_length_36491	18297	19181	100.00	0,0	Phage protein
213BRrast_2898	213BR	3071894	3072817	+	213BR.AGEnt_accessory_0109_length_36491	19197	20120	100.00	0,0	hypothetical protein
213BRrast_2899	213BR	3072825	3073154	+	213BR.AGEnt_accessory_0109_length_36491	20128	20457	100.00	0,0	hypothetical protein
213BRrast_2900	213BR	3073158	3073490	+	213BR.AGEnt_accessory_0109_length_36491	20461	20793	100.00	0,0	putative membrane protein
213BRrast_2901	213BR	3073493	3073924	+	213BR.AGEnt_accessory_0109_length_36491	20796	21227	100.00	0,0	hypothetical protein
213BRrast_2902	213BR	3073924	3074403	+	213BR.AGEnt_accessory_0109_length_36491	21227	21706	100.00	0,0	hypothetical protein
213BRrast_2903	213BR	3074400	3074636	+	213BR.AGEnt_accessory_0109_length_36491	21703	21939	100.00	0,0	hypothetical protein
213BRrast_2904	213BR	3074633	3076060	+	213BR.AGEnt_accessory_0109_length_36491	21936	23363	100.00	0,0	Phage tail sheath monomer
213BRrast_2905	213BR	3076100	3076585	+	213BR.AGEnt_accessory_0109_length_36491	23403	23888	100.00	0,0	Putative phage tail core protein
213BRrast_2906	213BR	3077076	3077255	+	213BR.AGEnt_accessory_0109_length_36491	24379	24558	100.00	0,0	hypothetical protein
213BRrast_2907	213BR	3077423	3077737	+	213BR.AGEnt_accessory_0109_length_36491	24726	25040	100.00	0,0	hypothetical protein
213BRrast_2908	213BR	3077797	3078054	-	213BR.AGEnt_accessory_0109_length_36491	25100	25357	100.00	0,0	hypothetical protein
213BRrast_2909	213BR	3078074	3080761	+	213BR.AGEnt_accessory_0109_length_36491	25377	28064	100.00	0,0	probable bacteriophage tail protein
213BRrast_2910	213BR	3080761	3081630	+	213BR.AGEnt_accessory_0109_length_36491	28064	28933	100.00	0,0	hypothetical protein
213BRrast_2911	213BR	3081833	3082939	+	213BR.AGEnt_accessory_0109_length_36491	29136	30242	100.00	0,0	probable bacteriophage regulatory protein
213BRrast_2912	213BR	3083332	3083466	+	213BR.AGEnt_accessory_0109_length_36491	30635	30769	100.00	0,0	hypothetical protein
213BRrast_2913	213BR	3083530	3083913	+	213BR.AGEnt_accessory_0109_length_36491	30833	31216	100.00	0,0	putative phage baseplate protein
213BRrast_2914	213BR	3083891	3085012	+	213BR.AGEnt_accessory_0109_length_36491	31194	32315	100.00	0,0	Phage baseplate
213BRrast_2915	213BR	3085005	3085559	+	213BR.AGEnt_accessory_0109_length_36491	32308	32862	100.00	0,0	Putative phage tail protein
213BRrast_2916	213BR	3085559	3087562	+	213BR.AGEnt_accessory_0109_length_36491	32862	34865	100.00	0,0	phage tail fiber protein
213BRrast_2917	213BR	3088316	3089110	+	213BR.AGEnt_accessory_0109_length_36491	35619	36413	100.00	0,0	DNA adenine methyltransferase, phage-associated
213BRrast_2918	213BR	3089149	3089188	-	213BR.AGEnt_accessory_0109_length_36491	36452	36491	4.19	0,914	Virulence sensor protein bvgS precursor (EC 2.7.3.-)
213BRrast_2919	213BR	3091452	3091607	-	213BR.AGEnt_accessory_0110_length_106246	1229	1384	100.00	0,0	hypothetical protein
213BRrast_2920	213BR	3091637	3092389	+	213BR.AGEnt_accessory_0110_length_106246	1414	2166	100.00	0,0	FIG041388: hypothetical protein in PFGI-1-like cluster
213BRrast_2921	213BR	3092508	3092720	+	213BR.AGEnt_accessory_0110_length_106246	2285	2497	100.00	0,0	Transcriptional regulator in PFGI-1-like cluster
213BRrast_2922	213BR	3092763	3093638	+	213BR.AGEnt_accessory_0110_length_106246	2540	3415	100.00	0,0	Chromosome partitioning ATPase in PFGI-1-like cluster, ParA-like
213BRrast_2923	213BR	3093622	3093870	+	213BR.AGEnt_accessory_0110_length_106246	3399	3647	100.00	0,0	FIG034647: hypothetical protein in PFGI-1-like cluster
213BRrast_2924	213BR	3093863	3095512	+	213BR.AGEnt_accessory_0110_length_106246	3640	5289	100.00	0,0	Protein with ParB-like nuclease domain in PFGI-1-like cluster
213BRrast_2925	213BR	3095528	3096088	+	213BR.AGEnt_accessory_0110_length_106246	5305	5865	100.00	0,0	FIG004780: hypothetical protein in PFGI-1-like cluster
213BRrast_2926	213BR	3096092	3097318	+	213BR.AGEnt_accessory_0110_length_106246	5869	7095	100.00	0,0	FIG141751: hypothetical protein in PFGI-1-like cluster
213BRrast_2927	213BR	3097637	3098416	+	213BR.AGEnt_accessory_0110_length_106246	7414	8193	100.00	0,0	FIG141694: hypothetical protein in PFGI-1-like cluster
213BRrast_2928	213BR	3098413	3098940	+	213BR.AGEnt_accessory_0110_length_106246	8190	8717	100.00	0,0	Integrase regulator R
213BRrast_2929	213BR	3099013	3099453	+	213BR.AGEnt_accessory_0110_length_106246	8790	9230	100.00	0,0	Single-stranded DNA-binding protein
213BRrast_2930	213BR	3099732	3101744	+	213BR.AGEnt_accessory_0110_length_106246	9509	11521	100.00	0,0	DNA topoisomerase III (EC 5.99.1.2) in PFGI-1-like cluster
213BRrast_2931	213BR	3102219	3103142	-	213BR.AGEnt_accessory_0110_length_106246	11996	12919	100.00	0,0	hypothetical protein
213BRrast_2932	213BR	3103122	3103871	+	213BR.AGEnt_accessory_0110_length_106246	12899	13648	100.00	0,0	DNA methyltransferase
213BRrast_2933	213BR	3104114	3104671	+	213BR.AGEnt_accessory_0110_length_106246	13891	14448	100.00	0,0	FIG01218499: hypothetical protein
213BRrast_2934	213BR	3105003	3105215	+	213BR.AGEnt_accessory_0110_length_106246	14780	14992	100.00	0,0	hypothetical protein
213BRrast_2935	213BR	3105237	3105629	+	213BR.AGEnt_accessory_0110_length_106246	15014	15406	100.00	0,0	FIG01210540: hypothetical protein
213BRrast_2936	213BR	3105803	3106489	+	213BR.AGEnt_accessory_0110_length_106246	15580	16266	100.00	0,0	hypothetical protein
213BRrast_2937	213BR	3106570	3107307	+	213BR.AGEnt_accessory_0110_length_106246	16347	17084	100.00	0,0	FIG00902157: hypothetical protein
213BRrast_2938	213BR	3107405	3107683	+	213BR.AGEnt_accessory_0110_length_106246	17182	17460	100.00	0,0	hypothetical protein
213BRrast_2939	213BR	3107948	3108784	+	213BR.AGEnt_accessory_0110_length_106246	17725	18561	100.00	0,0	FIG076676: Hypothetical protein
213BRrast_2940	213BR	3108945	3109262	+	213BR.AGEnt_accessory_0110_length_106246	18722	19039	100.00	0,0	FIG076210: Hypothetical protein
213BRrast_2941	213BR	3109631	3110548	+	213BR.AGEnt_accessory_0110_length_106246	19408	20325	100.00	0,0	FIG049434: Periplasmic protein TonB, links inner and outer membranes
213BRrast_2942	213BR	3110606	3111295	+	213BR.AGEnt_accessory_0110_length_106246	20383	21072	100.00	0,0	FIG034376: Hypothetical protein
213BRrast_2943	213BR	3111390	3111713	+	213BR.AGEnt_accessory_0110_length_106246	21167	21490	100.00	0,0	FIG036757: Plasmid-related protein
213BRrast_2944	213BR	3111816	3112223	+	213BR.AGEnt_accessory_0110_length_106246	21593	22000	100.00	0,0	FIG046709: Hypothetical protein
213BRrast_2945	213BR	3112240	3112500	+	213BR.AGEnt_accessory_0110_length_106246	22017	22277	100.00	0,0	FIG041301: Hypothetical protein
213BRrast_2946	213BR	3112577	3113224	+	213BR.AGEnt_accessory_0110_length_106246	22354	23001	100.00	0,0	FIG026997: Hypothetical protein
213BRrast_2947	213BR	3113289	3114398	+	213BR.AGEnt_accessory_0110_length_106246	23066	24175	100.00	0,0	FIG023873: Plasmid related protein
213BRrast_2948	213BR	3114450	3114770	+	213BR.AGEnt_accessory_0110_length_106246	24227	24547	100.00	0,0	FIG00954465: hypothetical protein
213BRrast_2949	213BR	3114861	3115166	+	213BR.AGEnt_accessory_0110_length_106246	24638	24943	100.00	0,0	FIG00957490: hypothetical protein
213BRrast_2950	213BR	3115302	3117581	+	213BR.AGEnt_accessory_0110_length_106246	25079	27358	100.00	0,0	Superfamily II DNA/RNA helicases, SNF2 family
213BRrast_2951	213BR	3117697	3117903	+	213BR.AGEnt_accessory_0110_length_106246	27474	27680	100.00	0,0	hypothetical protein
213BRrast_2952	213BR	3118051	3118650	+	213BR.AGEnt_accessory_0110_length_106246	27828	28427	100.00	0,0	PilL
213BRrast_2953	213BR	3118647	3119288	+	213BR.AGEnt_accessory_0110_length_106246	28424	29065	100.00	0,0	FIG00978796: hypothetical protein
213BRrast_2954	213BR	3119480	3120028	+	213BR.AGEnt_accessory_0110_length_106246	29257	29805	100.00	0,0	probable exported protein STY4558
213BRrast_2955	213BR	3120010	3120615	+	213BR.AGEnt_accessory_0110_length_106246	29787	30392	100.00	0,0	FIG016425: Soluble lytic murein transglycosylase and related regulatory proteins (some contain LysM/invasin domains)
213BRrast_2956	213BR	3120612	3121151	+	213BR.AGEnt_accessory_0110_length_106246	30389	30928	100.00	0,0	hypothetical protein
213BRrast_2957	213BR	3121282	3123345	+	213BR.AGEnt_accessory_0110_length_106246	31059	33122	100.00	0,0	Type IV secretory pathway, VirD4 components
213BRrast_2958	213BR	3123342	3124091	+	213BR.AGEnt_accessory_0110_length_106246	33119	33868	100.00	0,0	putative membrane protein
213BRrast_2959	213BR	3124190	3124573	+	213BR.AGEnt_accessory_0110_length_106246	33967	34350	100.00	0,0	Candidate type III effector Hop protein
213BRrast_2960	213BR	3124570	3124803	+	213BR.AGEnt_accessory_0110_length_106246	34347	34580	100.00	0,0	hypothetical protein
213BRrast_2961	213BR	3124814	3125179	+	213BR.AGEnt_accessory_0110_length_106246	34591	34956	100.00	0,0	hypothetical protein
213BRrast_2962	213BR	3125266	3125589	+	213BR.AGEnt_accessory_0110_length_106246	35043	35366	100.00	0,0	hypothetical protein
213BRrast_2963	213BR	3125586	3126275	+	213BR.AGEnt_accessory_0110_length_106246	35363	36052	100.00	0,0	Possible exported protein
213BRrast_2964	213BR	3126272	3127177	+	213BR.AGEnt_accessory_0110_length_106246	36049	36954	100.00	0,0	corresponds to STY4569 from Accession AL513382: Salmonella typhi CT18
213BRrast_2965	213BR	3127167	3128585	+	213BR.AGEnt_accessory_0110_length_106246	36944	38362	100.00	0,0	putative exported protein
213BRrast_2966	213BR	3128566	3129006	+	213BR.AGEnt_accessory_0110_length_106246	38343	38783	100.00	0,0	putative lipoprotein
213BRrast_2967	213BR	3129006	3131873	+	213BR.AGEnt_accessory_0110_length_106246	38783	41650	100.00	0,0	Type IV secretory pathway, VirB4 components
213BRrast_2968	213BR	3131887	3132651	+	213BR.AGEnt_accessory_0110_length_106246	41664	42428	100.00	0,0	Protein-disulfide isomerase
213BRrast_2969	213BR	3132827	3133321	+	213BR.AGEnt_accessory_0110_length_106246	42604	43098	100.00	0,0	DNA repair protein RadC
213BRrast_2970	213BR	3133537	3133929	+	213BR.AGEnt_accessory_0110_length_106246	43314	43706	100.00	0,0	hypothetical protein
213BRrast_2971	213BR	3133926	3134873	+	213BR.AGEnt_accessory_0110_length_106246	43703	44650	100.00	0,0	FIG00956406: hypothetical protein
213BRrast_2972	213BR	3134940	3136277	+	213BR.AGEnt_accessory_0110_length_106246	44717	46054	100.00	0,0	hypothetical protein
213BRrast_2973	213BR	3136274	3136630	+	213BR.AGEnt_accessory_0110_length_106246	46051	46407	100.00	0,0	FIG00958347: hypothetical protein
213BRrast_2974	213BR	3136646	3138166	+	213BR.AGEnt_accessory_0110_length_106246	46423	47943	100.00	0,0	putative membrane protein
213BRrast_2975	213BR	3138178	3138405	-	213BR.AGEnt_accessory_0110_length_106246	47955	48182	100.00	0,0	hypothetical protein
213BRrast_2976	213BR	3138628	3139260	-	213BR.AGEnt_accessory_0110_length_106246	48405	49037	100.00	0,0	hypothetical protein
213BRrast_2977	213BR	3139273	3139899	-	213BR.AGEnt_accessory_0110_length_106246	49050	49676	100.00	0,0	hypothetical protein
213BRrast_2978	213BR	3140217	3142055	+	213BR.AGEnt_accessory_0110_length_106246	49994	51832	100.00	0,0	Pyruvate/2-oxoglutarate dehydrogenase complex, dihydrolipoamide acyltransferase (E2) component, and related enzymes
213BRrast_2979	213BR	3142136	3144787	-	213BR.AGEnt_accessory_0110_length_106246	51913	54564	100.00	0,0	Excinuclease ABC subunit A paralog of unknown function
213BRrast_2980	213BR	3144813	3146591	-	213BR.AGEnt_accessory_0110_length_106246	54590	56368	100.00	0,0	Na+/H+ antiporter NhaA type
213BRrast_2981	213BR	3146739	3148016	-	213BR.AGEnt_accessory_0110_length_106246	56516	57793	100.00	0,0	ATPase, AAA family
213BRrast_2982	213BR	3148104	3149411	-	213BR.AGEnt_accessory_0110_length_106246	57881	59188	100.00	0,0	NADH dehydrogenase (EC 1.6.99.3)
213BRrast_2983	213BR	3149430	3150260	-	213BR.AGEnt_accessory_0110_length_106246	59207	60037	100.00	0,0	S-formylglutathione hydrolase (EC 3.1.2.12)
213BRrast_2984	213BR	3150319	3151653	-	213BR.AGEnt_accessory_0110_length_106246	60096	61430	100.00	0,0	Mlr6914 protein
213BRrast_2985	213BR	3151836	3152234	-	213BR.AGEnt_accessory_0110_length_106246	61613	62011	100.00	0,0	Lactoylglutathione lyase and related lyases
213BRrast_2986	213BR	3152278	3153387	-	213BR.AGEnt_accessory_0110_length_106246	62055	63164	100.00	0,0	S-(hydroxymethyl)glutathione dehydrogenase (EC 1.1.1.284)
213BRrast_2987	213BR	3154005	3154895	-	213BR.AGEnt_accessory_0110_length_106246	63782	64672	100.00	0,0	Carbon-nitrogen hydrolase
213BRrast_2988	213BR	3154892	3155500	-	213BR.AGEnt_accessory_0110_length_106246	64669	65277	100.00	0,0	Histone acetyltransferase HPA2 and related acetyltransferases
213BRrast_2989	213BR	3155502	3155909	-	213BR.AGEnt_accessory_0110_length_106246	65279	65686	100.00	0,0	Isopropylmalate/homocitrate/citramalate synthases
213BRrast_2990	213BR	3156064	3156969	+	213BR.AGEnt_accessory_0110_length_106246	65841	66746	100.00	0,0	Transcriptional regulator, LysR family
213BRrast_2991	213BR	3157120	3159096	-	213BR.AGEnt_accessory_0110_length_106246	66897	68873	100.00	0,0	Excinuclease ABC subunit B
213BRrast_2992	213BR	3162591	3162803	+	213BR.AGEnt_accessory_0110_length_106246	72368	72580	100.00	0,0	hypothetical protein
213BRrast_2993	213BR	3163762	3165423	+	213BR.AGEnt_accessory_0110_length_106246	73539	75200	100.00	0,0	transposase
213BRrast_2994	213BR	3166186	3166503	-	213BR.AGEnt_accessory_0110_length_106246	75963	76280	100.00	0,0	hypothetical protein
213BRrast_2995	213BR	3166785	3168317	-	213BR.AGEnt_accessory_0110_length_106246	76562	78094	100.00	0,0	transposase InsA
213BRrast_2996	213BR	3168544	3170013	-	213BR.AGEnt_accessory_0110_length_106246	78321	79790	100.00	0,0	Heat shock protein 60 family chaperone GroEL
213BRrast_2997	213BR	3170092	3171177	+	213BR.AGEnt_accessory_0110_length_106246	79869	80954	100.00	0,0	tRNA-guanine transglycosylase (EC 2.4.2.29)
213BRrast_2998	213BR	3171196	3171939	+	213BR.AGEnt_accessory_0110_length_106246	80973	81716	100.00	0,0	Ribosomal RNA methyltransferase (EC 2.1.1.-) (Gentamicin-resistance methyltransferase)
213BRrast_2999	213BR	3172556	3174088	-	213BR.AGEnt_accessory_0110_length_106246	82333	83865	100.00	0,0	transposase InsA
213BRrast_3000	213BR	3174116	3175051	-	213BR.AGEnt_accessory_0110_length_106246	83893	84828	100.00	0,0	Dihydropteroate synthase (EC 2.5.1.15)
213BRrast_3001	213BR	3175762	3176658	+	213BR.AGEnt_accessory_0110_length_106246	85539	86435	100.00	0,0	transposase
213BRrast_3002	213BR	3176931	3177716	-	213BR.AGEnt_accessory_0110_length_106246	86708	87493	100.00	0,0	Streptomycin 3''-O-adenylyltransferase (EC 2.7.7.47) @ Spectinomycin 9-O-adenylyltransferase
213BRrast_3003	213BR	3177790	3178197	-	213BR.AGEnt_accessory_0110_length_106246	87567	87974	100.00	0,0	Beta-lactamase (EC 3.5.2.6)
213BRrast_3004	213BR	3179386	3180294	+	213BR.AGEnt_accessory_0110_length_106246	89163	90071	100.00	0,0	Integron integrase IntI1
213BRrast_3005	213BR	3181341	3181703	+	213BR.AGEnt_accessory_0110_length_106246	91118	91480	100.00	0,0	DNA invertase
213BRrast_3006	213BR	3181735	3183363	+	213BR.AGEnt_accessory_0110_length_106246	91512	93140	100.00	0,0	XamI DNA methyltransferase
213BRrast_3007	213BR	3183360	3184277	+	213BR.AGEnt_accessory_0110_length_106246	93137	94054	100.00	0,0	Type II restriction enzyme XamI (EC 3.1.21.4) (Endonuclease XamI) (R.XamI)
213BRrast_3008	213BR	3184284	3184868	+	213BR.AGEnt_accessory_0110_length_106246	94061	94645	100.00	0,0	hypothetical protein
213BRrast_3009	213BR	3184871	3185689	+	213BR.AGEnt_accessory_0110_length_106246	94648	95466	100.00	0,0	hypothetical protein
213BRrast_3010	213BR	3185676	3186092	+	213BR.AGEnt_accessory_0110_length_106246	95453	95869	100.00	0,0	hypothetical protein
213BRrast_3011	213BR	3186202	3186399	-	213BR.AGEnt_accessory_0110_length_106246	95979	96176	100.00	0,0	hypothetical protein
213BRrast_3012	213BR	3186540	3187268	-	213BR.AGEnt_accessory_0110_length_106246	96317	97045	100.00	0,0	Metallophosphoesterase
213BRrast_3013	213BR	3188876	3189088	+	213BR.AGEnt_accessory_0110_length_106246	98653	98865	100.00	0,0	transposase for IS3513
213BRrast_3014	213BR	3189497	3190711	+	213BR.AGEnt_accessory_0110_length_106246	99274	100488	100.00	0,0	Threonine dehydrogenase and related Zn-dependent dehydrogenases
213BRrast_3015	213BR	3191215	3192105	+	213BR.AGEnt_accessory_0110_length_106246	100992	101882	100.00	0,0	LysR family transcriptional regulator YnfL
213BRrast_3016	213BR	3192691	3193194	+	213BR.AGEnt_accessory_0110_length_106246	102468	102971	100.00	0,0	LysR family transcriptional regulator YbhD
213BRrast_3017	213BR	3193313	3194281	+	213BR.AGEnt_accessory_0110_length_106246	103090	104058	100.00	0,0	Predicted dye-decolorizing peroxidase (DyP), encapsulated subgroup
213BRrast_3018	213BR	3194319	3196262	-	213BR.AGEnt_accessory_0110_length_106246	104096	106039	100.00	0,0	Integrase
213BRrast_3090	213BR	3272038	3273428	+	213BR.AGEnt_accessory_0112_length_1502	112	1502	99.07	0,13	hypothetical protein
213BRrast_3133	213BR	3318209	3318215	-	213BR.AGEnt_accessory_0114_length_146	140	146	0.58	0,1199	NADH dehydrogenase (EC 1.6.99.3)
213BRrast_3166	213BR	3348907	3349842	-	213BR.AGEnt_accessory_0115_length_1938	321	1256	100.00	0,0	anti-FecI sigma factor, FecR
213BRrast_3167	213BR	3349845	3350219	-	213BR.AGEnt_accessory_0115_length_1938	1259	1633	100.00	0,0	RNA polymerase, sigma-24 subunit, ECF subfamily
213BRrast_3176	213BR	3363415	3363795	+	213BR.AGEnt_accessory_0117_length_50833	777	1157	100.00	0,0	hypothetical protein
213BRrast_3177	213BR	3363823	3365679	+	213BR.AGEnt_accessory_0117_length_50833	1185	3041	100.00	0,0	ATP/GTP binding protein
213BRrast_3178	213BR	3365957	3367303	+	213BR.AGEnt_accessory_0117_length_50833	3319	4665	100.00	0,0	Phage integrase
213BRrast_3179	213BR	3370520	3372484	-	213BR.AGEnt_accessory_0117_length_50833	7882	9846	100.00	0,0	SCE2.16, unknown, len: 706aa
213BRrast_3180	213BR	3372490	3374457	-	213BR.AGEnt_accessory_0117_length_50833	9852	11819	100.00	0,0	hypothetical protein
213BRrast_3181	213BR	3376700	3377017	+	213BR.AGEnt_accessory_0117_length_50833	14062	14379	100.00	0,0	putative transcriptional regulator
213BRrast_3182	213BR	3377010	3378272	+	213BR.AGEnt_accessory_0117_length_50833	14372	15634	100.00	0,0	HIPA PROTEIN
213BRrast_3183	213BR	3379089	3380510	-	213BR.AGEnt_accessory_0117_length_50833	16451	17872	100.00	0,0	Hyphotheical protein
213BRrast_3184	213BR	3381198	3381527	+	213BR.AGEnt_accessory_0117_length_50833	18560	18889	100.00	0,0	FIG00957676: hypothetical protein
213BRrast_3185	213BR	3381626	3382594	+	213BR.AGEnt_accessory_0117_length_50833	18988	19956	100.00	0,0	Mycobacteriophage Barnyard protein gp56
213BRrast_3186	213BR	3382749	3383150	+	213BR.AGEnt_accessory_0117_length_50833	20111	20512	100.00	0,0	FIG046709: Hypothetical protein
213BRrast_3187	213BR	3383277	3384281	+	213BR.AGEnt_accessory_0117_length_50833	20639	21643	100.00	0,0	Phage-related protein predicted endonuclease-like protein
213BRrast_3188	213BR	3384361	3385281	+	213BR.AGEnt_accessory_0117_length_50833	21723	22643	100.00	0,0	FIG00965493: hypothetical protein
213BRrast_3189	213BR	3385327	3385509	+	213BR.AGEnt_accessory_0117_length_50833	22689	22871	100.00	0,0	hypothetical protein
213BRrast_3190	213BR	3385595	3385930	+	213BR.AGEnt_accessory_0117_length_50833	22957	23292	100.00	0,0	hypothetical protein
213BRrast_3191	213BR	3385960	3386157	-	213BR.AGEnt_accessory_0117_length_50833	23322	23519	100.00	0,0	hypothetical protein
213BRrast_3192	213BR	3386446	3386892	+	213BR.AGEnt_accessory_0117_length_50833	23808	24254	100.00	0,0	hypothetical protein
213BRrast_3193	213BR	3387052	3389613	+	213BR.AGEnt_accessory_0117_length_50833	24414	26975	100.00	0,0	autotransporter, putative
213BRrast_3194	213BR	3389613	3390503	+	213BR.AGEnt_accessory_0117_length_50833	26975	27865	100.00	0,0	FIG00954229: hypothetical protein
213BRrast_3195	213BR	3396092	3397426	+	213BR.AGEnt_accessory_0117_length_50833	33454	34788	100.00	0,0	hypothetical protein
213BRrast_3196	213BR	3400444	3402240	-	213BR.AGEnt_accessory_0117_length_50833	37806	39602	100.00	0,0	hypothetical protein
213BRrast_3197	213BR	3402424	3404274	-	213BR.AGEnt_accessory_0117_length_50833	39786	41636	100.00	0,0	hypothetical protein
213BRrast_3198	213BR	3404317	3407388	-	213BR.AGEnt_accessory_0117_length_50833	41679	44750	100.00	0,0	Type III restriction enzyme, res subunit:DEAD/DEAH box helicase, N-terminal
213BRrast_3199	213BR	3407399	3409318	-	213BR.AGEnt_accessory_0117_length_50833	44761	46680	100.00	0,0	Type III restriction-modification system methylation subunit (EC 2.1.1.72)
213BRrast_3200	213BR	3409329	3409469	-	213BR.AGEnt_accessory_0117_length_50833	46691	46831	100.00	0,0	hypothetical protein
213BRrast_3201	213BR	3410000	3413290	-	213BR.AGEnt_accessory_0117_length_50833	47362	50652	100.00	0,0	DEAD/DEAH box helicase-like protein
213BRrast_3249	213BR	3443939	3444964	+	213BR.AGEnt_accessory_0118_length_1869	92	1117	100.00	0,0	FIG00959438: hypothetical protein
213BRrast_3250	213BR	3444971	3445192	-	213BR.AGEnt_accessory_0118_length_1869	1124	1345	100.00	0,0	FIG00953125: hypothetical protein
213BRrast_3251	213BR	3445456	3445626	+	213BR.AGEnt_accessory_0118_length_1869	1609	1779	100.00	0,0	FIG00955364: hypothetical protein
213BRrast_3272	213BR	3462549	3462568	-	213BR.AGEnt_accessory_0119_length_106	87	106	6.87	0,271	FIG00959508: hypothetical protein
213BRrast_3275	213BR	3465672	3466886	+	213BR.AGEnt_accessory_0120_length_44150	898	2112	100.00	0,0	Multidrug-efflux transporter, major facilitator superfamily (MFS) (TC 2.A.1)
213BRrast_3276	213BR	3467184	3467507	+	213BR.AGEnt_accessory_0120_length_44150	2410	2733	100.00	0,0	Isochorismatase (EC 3.3.2.1)
213BRrast_3277	213BR	3468595	3470895	+	213BR.AGEnt_accessory_0120_length_44150	3821	6121	100.00	0,0	hypothetical protein
213BRrast_3278	213BR	3471374	3471715	+	213BR.AGEnt_accessory_0120_length_44150	6600	6941	100.00	0,0	hypothetical protein
213BRrast_3279	213BR	3472007	3472693	+	213BR.AGEnt_accessory_0120_length_44150	7233	7919	100.00	0,0	Gifsy-2 prophage protein
213BRrast_3280	213BR	3474102	3474266	+	213BR.AGEnt_accessory_0120_length_44150	9328	9492	100.00	0,0	hypothetical protein
213BRrast_3281	213BR	3474524	3475153	-	213BR.AGEnt_accessory_0120_length_44150	9750	10379	100.00	0,0	Lytic enzyme
213BRrast_3282	213BR	3475399	3475575	-	213BR.AGEnt_accessory_0120_length_44150	10625	10801	100.00	0,0	hypothetical protein
213BRrast_3283	213BR	3475635	3477395	-	213BR.AGEnt_accessory_0120_length_44150	10861	12621	100.00	0,0	FIG00960257: hypothetical protein
213BRrast_3284	213BR	3477392	3478261	-	213BR.AGEnt_accessory_0120_length_44150	12618	13487	100.00	0,0	FIG00959492: hypothetical protein
213BRrast_3285	213BR	3478249	3479250	-	213BR.AGEnt_accessory_0120_length_44150	13475	14476	100.00	0,0	hypothetical protein
213BRrast_3286	213BR	3479250	3482801	-	213BR.AGEnt_accessory_0120_length_44150	14476	18027	100.00	0,0	PUTATIVE TRANSMEMBRANE PROTEIN
213BRrast_3287	213BR	3482850	3483260	-	213BR.AGEnt_accessory_0120_length_44150	18076	18486	100.00	0,0	hypothetical protein
213BRrast_3288	213BR	3483257	3486517	-	213BR.AGEnt_accessory_0120_length_44150	18483	21743	100.00	0,0	FIG01057301: hypothetical protein
213BRrast_3289	213BR	3486601	3487353	-	213BR.AGEnt_accessory_0120_length_44150	21827	22579	100.00	0,0	hypothetical protein
213BRrast_3290	213BR	3487381	3487584	-	213BR.AGEnt_accessory_0120_length_44150	22607	22810	100.00	0,0	hypothetical protein
213BRrast_3291	213BR	3487635	3488072	-	213BR.AGEnt_accessory_0120_length_44150	22861	23298	100.00	0,0	hypothetical protein
213BRrast_3292	213BR	3488069	3488380	-	213BR.AGEnt_accessory_0120_length_44150	23295	23606	100.00	0,0	FIG00953150: hypothetical protein
213BRrast_3293	213BR	3488383	3489381	-	213BR.AGEnt_accessory_0120_length_44150	23609	24607	100.00	0,0	elements of external origin; phage-related functions and prophages
213BRrast_3294	213BR	3489449	3490084	-	213BR.AGEnt_accessory_0120_length_44150	24675	25310	100.00	0,0	hypothetical protein
213BRrast_3295	213BR	3490081	3491253	-	213BR.AGEnt_accessory_0120_length_44150	25307	26479	100.00	0,0	Prophage Clp protease-like protein
213BRrast_3296	213BR	3491237	3492703	-	213BR.AGEnt_accessory_0120_length_44150	26463	27929	100.00	0,0	Phage portal
213BRrast_3297	213BR	3492703	3492927	-	213BR.AGEnt_accessory_0120_length_44150	27929	28153	100.00	0,0	hypothetical protein
213BRrast_3298	213BR	3492939	3494948	-	213BR.AGEnt_accessory_0120_length_44150	28165	30174	100.00	0,0	Phage terminase, large subunit
213BRrast_3299	213BR	3494951	3495526	-	213BR.AGEnt_accessory_0120_length_44150	30177	30752	100.00	0,0	FIG00956602: hypothetical protein
213BRrast_3300	213BR	3495781	3496149	-	213BR.AGEnt_accessory_0120_length_44150	31007	31375	100.00	0,0	hypothetical protein
213BRrast_3301	213BR	3496515	3496865	-	213BR.AGEnt_accessory_0120_length_44150	31741	32091	100.00	0,0	hypothetical protein
213BRrast_3302	213BR	3497438	3497614	-	213BR.AGEnt_accessory_0120_length_44150	32664	32840	100.00	0,0	hypothetical protein
213BRrast_3303	213BR	3497806	3500004	-	213BR.AGEnt_accessory_0120_length_44150	33032	35230	100.00	0,0	DNA primase domain protein
213BRrast_3304	213BR	3500218	3500736	-	213BR.AGEnt_accessory_0120_length_44150	35444	35962	100.00	0,0	hypothetical protein
213BRrast_3305	213BR	3502447	3502758	+	213BR.AGEnt_accessory_0120_length_44150	37673	37984	100.00	0,0	hypothetical protein
213BRrast_3306	213BR	3502777	3503061	+	213BR.AGEnt_accessory_0120_length_44150	38003	38287	100.00	0,0	hypothetical protein
213BRrast_3307	213BR	3503212	3503442	+	213BR.AGEnt_accessory_0120_length_44150	38438	38668	100.00	0,0	hypothetical protein
213BRrast_3308	213BR	3503502	3503756	+	213BR.AGEnt_accessory_0120_length_44150	38728	38982	100.00	0,0	transcriptional regulator, putative
213BRrast_3309	213BR	3503807	3504433	+	213BR.AGEnt_accessory_0120_length_44150	39033	39659	100.00	0,0	hypothetical protein
213BRrast_3310	213BR	3504430	3504669	+	213BR.AGEnt_accessory_0120_length_44150	39656	39895	100.00	0,0	hypothetical protein
213BRrast_3311	213BR	3505056	3507035	+	213BR.AGEnt_accessory_0120_length_44150	40282	42261	100.00	0,0	DNA cytosine methyltransferase
213BRrast_3312	213BR	3507032	3507244	+	213BR.AGEnt_accessory_0120_length_44150	42258	42470	100.00	0,0	hypothetical protein
213BRrast_3313	213BR	3507229	3507348	+	213BR.AGEnt_accessory_0120_length_44150	42455	42574	100.00	0,0	hypothetical protein
213BRrast_3314	213BR	3507348	3507623	+	213BR.AGEnt_accessory_0120_length_44150	42574	42849	100.00	0,0	hypothetical protein
213BRrast_3315	213BR	3507597	3508709	-	213BR.AGEnt_accessory_0120_length_44150	42823	43935	100.00	0,0	Shufflon-specific DNA recombinase
213BRrast_3316	213BR	3508790	3508924	+	213BR.AGEnt_accessory_0120_length_44150	44016	44150	12.43	0,951	tRNA dihydrouridine synthase A (EC 1.-.-.-)
213BRrast_3339	213BR	3527971	3529548	-	213BR.AGEnt_accessory_0121_length_1995	61	1638	100.00	0,0	diguanylate cyclase/phosphodiesterase (GGDEF & EAL domains) with PAS/PAC sensor(s)
213BRrast_3688	213BR	3881779	3882018	-	213BR.AGEnt_accessory_0125_length_1590	906	1145	100.00	0,0	Transposase
213BRrast_3690	213BR	3882712	3883317	-	213BR.AGEnt_accessory_0126_length_19292	26	631	100.00	0,0	Undecaprenyl-phosphate N-acetylglucosaminyl 1-phosphate transferase (EC 2.7.8.-)
213BRrast_3691	213BR	3883792	3884631	-	213BR.AGEnt_accessory_0126_length_19292	1106	1945	100.00	0,0	UDP-glucose 4-epimerase (EC 5.1.3.2)
213BRrast_3692	213BR	3886036	3887100	-	213BR.AGEnt_accessory_0126_length_19292	3350	4414	100.00	0,0	UDP-N-acetylglucosamine 2-epimerase (EC 5.1.3.14)
213BRrast_3693	213BR	3887097	3888122	-	213BR.AGEnt_accessory_0126_length_19292	4411	5436	100.00	0,0	Unknown, probable lipopolysaccharide biosynthesis protein
213BRrast_3694	213BR	3889501	3890205	-	213BR.AGEnt_accessory_0126_length_19292	6815	7519	100.00	0,0	Imidazole glycerol phosphate synthase cyclase subunit (EC 4.1.3.-)
213BRrast_3695	213BR	3890861	3891982	-	213BR.AGEnt_accessory_0126_length_19292	8175	9296	100.00	0,0	O-antigen flippase Wzx
213BRrast_3696	213BR	3892093	3892242	-	213BR.AGEnt_accessory_0126_length_19292	9407	9556	100.00	0,0	Oligosaccharide repeat unit polymerase Wzy
213BRrast_3697	213BR	3893413	3894498	-	213BR.AGEnt_accessory_0126_length_19292	10727	11812	100.00	0,0	UDP-4-amino-4-deoxy-L-arabinose--oxoglutarate aminotransferase (EC 2.6.1.-)
213BRrast_3698	213BR	3894495	3895070	-	213BR.AGEnt_accessory_0126_length_19292	11809	12384	100.00	0,0	2,3,4,5-tetrahydropyridine-2,6-dicarboxylate N-acetyltransferase (EC 2.3.1.89)
213BRrast_3699	213BR	3895067	3896956	-	213BR.AGEnt_accessory_0126_length_19292	12381	14270	100.00	0,0	O-antigen acetylase
213BRrast_3700	213BR	3897025	3897975	-	213BR.AGEnt_accessory_0126_length_19292	14339	15289	100.00	0,0	Oxidoreductase-like protein
213BRrast_3701	213BR	3898049	3899269	-	213BR.AGEnt_accessory_0126_length_19292	15363	16583	100.00	0,0	UDP-glucose dehydrogenase (EC 1.1.1.22)
213BRrast_3702	213BR	3901975	3901978	-	213BR.AGEnt_accessory_0126_length_19292	19289	19292	1.40	0,281	Integration host factor beta subunit
213BRrast_3767	213BR	3965382	3965439	+	213BR.AGEnt_accessory_0127_length_103	1	58	6.44	842,0	Permeases of the drug/metabolite transporter (DMT) superfamily
213BRrast_3842	213BR	4037888	4037932	-	213BR.AGEnt_accessory_0128_length_881	1	45	2.11	2091,0	FIG00959109: hypothetical protein
213BRrast_3919	213BR	4127726	4128244	-	213BR.AGEnt_accessory_0129_length_605	54	572	100.00	0,0	Urea channel UreI
213BRrast_3924	213BR	4132562	4132900	+	213BR.AGEnt_accessory_0130_length_2476	94	432	100.00	0,0	FIG00955764: hypothetical protein
213BRrast_3926	213BR	4133436	4134944	-	213BR.AGEnt_accessory_0130_length_2476	968	2476	55.03	0,1233	hypothetical protein
213BRrast_3927	213BR	4136667	4136818	-	213BR.AGEnt_accessory_0131_length_2267	1	152	24.24	475,0	Rhs family protein
213BRrast_4052	213BR	4258318	4258321	+	213BR.AGEnt_accessory_0134_length_60	1	4	0.91	434,0	FIG00958987: hypothetical protein
213BRrast_4325	213BR	4560067	4560114	+	213BR.AGEnt_accessory_0136_length_107	1	48	39.02	75,0	FIG00962617: hypothetical protein
213BRrast_4386	213BR	4616593	4616653	-	213BR.AGEnt_accessory_0137_length_306	246	306	3.86	0,1520	Rtn protein
213BRrast_4396	213BR	4628771	4629100	-	213BR.AGEnt_accessory_0138_length_5190	47	376	100.00	0,0	FIG00962323: hypothetical protein
213BRrast_4397	213BR	4631071	4631421	-	213BR.AGEnt_accessory_0138_length_5190	2347	2697	100.00	0,0	FIG00962323: hypothetical protein
213BRrast_4403	213BR	4639952	4641313	-	213BR.AGEnt_accessory_0139_length_1441	37	1398	100.00	0,0	putative exoenzyme T
213BRrast_4404	213BR	4641332	4641356	+	213BR.AGEnt_accessory_0139_length_1441	1417	1441	16.03	0,131	FIG00962150: hypothetical protein
213BRrast_4429	213BR	4663651	4665654	+	213BR.AGEnt_accessory_0140_length_2302	128	2131	100.00	0,0	Putative TonB dependent outer membrane receptor
213BRrast_4430	213BR	4665651	4665825	+	213BR.AGEnt_accessory_0140_length_2302	2128	2302	33.33	0,350	hypothetical protein
213BRrast_4430	213BR	4665936	4666153	+	213BR.AGEnt_accessory_0141_length_218	1	218	41.52	285,22	hypothetical protein
213BRrast_4482	213BR	4719787	4719788	-	213BR.AGEnt_accessory_0143_length_161	160	161	0.14	0,1390	Predicted ATPase related to phosphate starvation-inducible protein PhoH
213BRrast_4505	213BR	4749354	4750093	-	213BR.AGEnt_accessory_0144_length_740	1	740	84.77	62,71	Acyl-CoA dehydrogenase; probable dibenzothiophene desulfurization enzyme
213BRrast_4668	213BR	4906103	4906124	+	213BR.AGEnt_accessory_0146_length_81	1	22	4.29	491,0	4-hydroxyphenylacetate 3-monooxygenase, reductase component (EC 1.6.8.-)
213BRrast_4676	213BR	4914770	4914811	+	213BR.AGEnt_accessory_0147_length_6461	1	42	2.41	1701,0	Choline dehydrogenase (EC 1.1.99.1)
213BRrast_4677	213BR	4914812	4915072	-	213BR.AGEnt_accessory_0147_length_6461	43	303	100.00	0,0	FIG00954850: hypothetical protein
213BRrast_4678	213BR	4915183	4915437	-	213BR.AGEnt_accessory_0147_length_6461	414	668	100.00	0,0	hypothetical protein
213BRrast_4679	213BR	4915429	4916169	+	213BR.AGEnt_accessory_0147_length_6461	660	1400	100.00	0,0	DNA-binding heavy metal response regulator
213BRrast_4680	213BR	4916166	4917470	+	213BR.AGEnt_accessory_0147_length_6461	1397	2701	100.00	0,0	sensor histidine kinase
213BRrast_4681	213BR	4917600	4918229	+	213BR.AGEnt_accessory_0147_length_6461	2831	3460	100.00	0,0	hypothetical protein
213BRrast_4682	213BR	4918261	4918770	+	213BR.AGEnt_accessory_0147_length_6461	3492	4001	100.00	0,0	FIG035246: DoxX family protein
213BRrast_4683	213BR	4918916	4919671	-	213BR.AGEnt_accessory_0147_length_6461	4147	4902	100.00	0,0	FIG005107: hypothetical protein
213BRrast_4684	213BR	4919664	4920494	-	213BR.AGEnt_accessory_0147_length_6461	4895	5725	100.00	0,0	FIG023677: hypothetical protein
213BRrast_4685	213BR	4920569	4920970	-	213BR.AGEnt_accessory_0147_length_6461	5800	6201	100.00	0,0	FIG024746: hypothetical protein
213BRrast_4721	213BR	4962650	4962949	+	213BR.AGEnt_accessory_0151_length_705	309	608	100.00	0,0	FIG00960578: hypothetical protein
213BRrast_4722	213BR	4963046	4963046	+	213BR.AGEnt_accessory_0151_length_705	705	705	0.08	0,1256	HlyD family secretion protein
213BRrast_4729	213BR	4971978	4972644	+	213BR.AGEnt_accessory_0152_length_667	1	667	83.27	94,40	Short-chain alcohol dehydrogenase associated with acetoin utilization / Acetoin catabolism protein X
213BRrast_4736	213BR	4979173	4980480	-	213BR.AGEnt_accessory_0153_length_9589	227	1534	100.00	0,0	Coenzyme F420-dependent N5,N10-methylene tetrahydromethanopterin reductase and related flavin-dependent oxidoreductases
213BRrast_4737	213BR	4980548	4982632	-	213BR.AGEnt_accessory_0153_length_9589	1602	3686	100.00	0,0	COG1629: Outer membrane receptor proteins, mostly Fe transport
213BRrast_4738	213BR	4982858	4983676	+	213BR.AGEnt_accessory_0153_length_9589	3912	4730	100.00	0,0	Transcriptional regulator, IclR family
213BRrast_4739	213BR	4983683	4984480	-	213BR.AGEnt_accessory_0153_length_9589	4737	5534	100.00	0,0	Ferric enterobactin transport ATP-binding protein FepC (TC 3.A.1.14.2)
213BRrast_4740	213BR	4984607	4985512	+	213BR.AGEnt_accessory_0153_length_9589	5661	6566	100.00	0,0	Ferric enterobactin-binding periplasmic protein FepB (TC 3.A.1.14.2)
213BRrast_4741	213BR	4985558	4986565	+	213BR.AGEnt_accessory_0153_length_9589	6612	7619	100.00	0,0	Ferric enterobactin transport system permease protein FepD (TC 3.A.1.14.2)
213BRrast_4742	213BR	4986562	4987593	+	213BR.AGEnt_accessory_0153_length_9589	7616	8647	100.00	0,0	Ferric enterobactin transport system permease protein FepG (TC 3.A.1.14.2)
213BRrast_4743	213BR	4987603	4988319	-	213BR.AGEnt_accessory_0153_length_9589	8657	9373	100.00	0,0	3-oxoacyl-[acyl-carrier protein] reductase (EC 1.1.1.100)
213BRrast_4745	213BR	4990437	4990721	+	213BR.AGEnt_accessory_0154_length_2446	1	285	87.16	42,0	FIG00956129: hypothetical protein
213BRrast_4746	213BR	4990737	4992227	-	213BR.AGEnt_accessory_0154_length_2446	301	1791	100.00	0,0	Transcriptional regulator, GntR family domain / Aspartate aminotransferase (EC 2.6.1.1)
213BRrast_4747	213BR	4992359	4992817	+	213BR.AGEnt_accessory_0154_length_2446	1923	2381	100.00	0,0	Histone acetyltransferase HPA2 and related acetyltransferases
213BRrast_4749	213BR	4994045	4996356	+	213BR.AGEnt_accessory_0155_length_2473	162	2473	95.97	0,97	Outer membrane ferripyoverdine receptor FpvB, for Type I pyoverdine
213BRrast_4753	213BR	4999465	4999481	+	213BR.AGEnt_accessory_0156_length_1927	1	17	2.12	784,0	Exodeoxyribonuclease III (EC 3.1.11.2)
213BRrast_4754	213BR	4999513	4999911	-	213BR.AGEnt_accessory_0156_length_1927	49	447	100.00	0,0	possible translation initiation inhibitor
213BRrast_4755	213BR	5000052	5000975	+	213BR.AGEnt_accessory_0156_length_1927	588	1511	100.00	0,0	Transcriptional regulator, LysR family
213BRrast_4756	213BR	5001238	5001391	-	213BR.AGEnt_accessory_0156_length_1927	1774	1927	55.20	0,125	FIG00953309: hypothetical protein
213BRrast_4759	213BR	5003542	5003943	+	213BR.AGEnt_accessory_0158_length_1418	24	425	100.00	0,0	hypothetical protein
213BRrast_4760	213BR	5004043	5004786	+	213BR.AGEnt_accessory_0158_length_1418	525	1268	100.00	0,0	SAM-dependent methyltransferases
213BRrast_4764	213BR	5009657	5009675	+	213BR.AGEnt_accessory_0159_length_507	1	19	2.97	620,0	Transcriptional regulator
213BRrast_4765	213BR	5009679	5010101	-	213BR.AGEnt_accessory_0159_length_507	23	445	100.00	0,0	hypothetical protein
213BRrast_4767	213BR	5011501	5012229	+	213BR.AGEnt_accessory_0160_length_3484	283	1011	100.00	0,0	Transcriptional regulator, GntR family
213BRrast_4768	213BR	5012286	5012408	-	213BR.AGEnt_accessory_0160_length_3484	1068	1190	100.00	0,0	hypothetical protein
213BRrast_4769	213BR	5012433	5013641	+	213BR.AGEnt_accessory_0160_length_3484	1215	2423	100.00	0,0	Oxidoreductase
213BRrast_4770	213BR	5013777	5014702	+	213BR.AGEnt_accessory_0160_length_3484	2559	3484	69.68	0,403	Permeases of the major facilitator superfamily
213BRrast_4773	213BR	5018914	5018928	+	213BR.AGEnt_accessory_0161_length_4277	1	15	1.25	1182,0	2-octaprenyl-3-methyl-6-methoxy-1,4-benzoquinol hydroxylase (EC 1.14.13.-)
213BRrast_4774	213BR	5018969	5019973	-	213BR.AGEnt_accessory_0161_length_4277	56	1060	100.00	0,0	Oxidoreductase, 2OG-Fe(II) oxygenase family
213BRrast_4775	213BR	5019982	5020725	-	213BR.AGEnt_accessory_0161_length_4277	1069	1812	100.00	0,0	Glutamate Aspartate transport ATP-binding protein GltL (TC 3.A.1.3.4)
213BRrast_4776	213BR	5020722	5021426	-	213BR.AGEnt_accessory_0161_length_4277	1809	2513	100.00	0,0	Glutamate Aspartate transport system permease protein GltK (TC 3.A.1.3.4)
213BRrast_4777	213BR	5021423	5022121	-	213BR.AGEnt_accessory_0161_length_4277	2510	3208	100.00	0,0	Glutamate Aspartate transport system permease protein GltJ (TC 3.A.1.3.4)
213BRrast_4778	213BR	5022206	5023036	-	213BR.AGEnt_accessory_0161_length_4277	3293	4123	100.00	0,0	probable binding protein component of ABC transporter
213BRrast_5116	213BR	5384170	5385922	-	213BR.AGEnt_accessory_0165_length_1753	1	1753	77.50	15,494	Ferrichrome-iron receptor
213BRrast_5129	213BR	5400276	5400830	+	213BR.AGEnt_accessory_0166_length_1283	729	1283	32.63	0,1146	Type IV fimbrial assembly, ATPase PilB
213BRrast_5130	213BR	5402507	5402780	+	213BR.AGEnt_accessory_0167_length_274	1	274	22.50	527,417	Type IV fimbrial assembly protein PilC
213BRrast_5145	213BR	5417387	5418253	+	213BR.AGEnt_accessory_0168_length_7452	88	954	100.00	0,0	Chromosome (plasmid) partitioning protein ParA / Sporulation initiation inhibitor protein Soj
213BRrast_5146	213BR	5418303	5418992	+	213BR.AGEnt_accessory_0168_length_7452	1004	1693	100.00	0,0	hypothetical protein
213BRrast_5147	213BR	5418989	5419486	+	213BR.AGEnt_accessory_0168_length_7452	1690	2187	100.00	0,0	FIG00958177: hypothetical protein
213BRrast_5148	213BR	5419492	5420385	+	213BR.AGEnt_accessory_0168_length_7452	2193	3086	100.00	0,0	FIG00954566: hypothetical protein
213BRrast_5149	213BR	5420385	5421086	+	213BR.AGEnt_accessory_0168_length_7452	3086	3787	100.00	0,0	FIG004780: hypothetical protein in PFGI-1-like cluster
213BRrast_5150	213BR	5421479	5421790	+	213BR.AGEnt_accessory_0168_length_7452	4180	4491	100.00	0,0	Phage protein
213BRrast_5151	213BR	5421774	5421998	+	213BR.AGEnt_accessory_0168_length_7452	4475	4699	100.00	0,0	FIG00953473: hypothetical protein
213BRrast_5152	213BR	5421995	5423341	+	213BR.AGEnt_accessory_0168_length_7452	4696	6042	100.00	0,0	Replicative DNA helicase (EC 3.6.1.-) in PFGI-1-like cluster
213BRrast_5153	213BR	5423513	5424040	+	213BR.AGEnt_accessory_0168_length_7452	6214	6741	100.00	0,0	FIG00957722: hypothetical protein
213BRrast_5154	213BR	5424037	5424294	+	213BR.AGEnt_accessory_0168_length_7452	6738	6995	100.00	0,0	FIG00963725: hypothetical protein
213BRrast_5155	213BR	5424353	5424526	+	213BR.AGEnt_accessory_0168_length_7452	7054	7227	100.00	0,0	FIG00954464: hypothetical protein
213BRrast_5156	213BR	5424519	5424751	+	213BR.AGEnt_accessory_0168_length_7452	7220	7452	99.57	0,1	FIG034647: hypothetical protein in PFGI-1-like cluster
213BRrast_5157	213BR	5425750	5425768	+	213BR.AGEnt_accessory_0169_length_38383	1	19	1.87	998,0	Nucleoid-associated protein
213BRrast_5158	213BR	5425771	5426019	+	213BR.AGEnt_accessory_0169_length_38383	22	270	100.00	0,0	FIG00960798: hypothetical protein
213BRrast_5159	213BR	5426022	5427749	+	213BR.AGEnt_accessory_0169_length_38383	273	2000	100.00	0,0	Protein with ParB-like nuclease domain in PFGI-1-like cluster
213BRrast_5160	213BR	5427777	5428544	+	213BR.AGEnt_accessory_0169_length_38383	2028	2795	100.00	0,0	FIG004780: hypothetical protein in PFGI-1-like cluster
213BRrast_5161	213BR	5428541	5429866	+	213BR.AGEnt_accessory_0169_length_38383	2792	4117	100.00	0,0	FIG141751: hypothetical protein in PFGI-1-like cluster
213BRrast_5162	213BR	5429887	5430636	+	213BR.AGEnt_accessory_0169_length_38383	4138	4887	100.00	0,0	FIG00960543: hypothetical protein
213BRrast_5163	213BR	5430793	5431521	+	213BR.AGEnt_accessory_0169_length_38383	5044	5772	100.00	0,0	FIG141694: hypothetical protein in PFGI-1-like cluster
213BRrast_5164	213BR	5431527	5432075	+	213BR.AGEnt_accessory_0169_length_38383	5778	6326	100.00	0,0	Integrase regulator R
213BRrast_5165	213BR	5432377	5432961	+	213BR.AGEnt_accessory_0169_length_38383	6628	7212	100.00	0,0	COG3646: Uncharacterized phage-encoded protein
213BRrast_5166	213BR	5432991	5433479	+	213BR.AGEnt_accessory_0169_length_38383	7242	7730	100.00	0,0	Single-stranded DNA-binding protein
213BRrast_5167	213BR	5434387	5436162	+	213BR.AGEnt_accessory_0169_length_38383	8638	10413	100.00	0,0	DNA topoisomerase III (EC 5.99.1.2) in PFGI-1-like cluster
213BRrast_5168	213BR	5436171	5436923	+	213BR.AGEnt_accessory_0169_length_38383	10422	11174	100.00	0,0	Haemophilus-specific protein, uncharacterized
213BRrast_5169	213BR	5437237	5439126	+	213BR.AGEnt_accessory_0169_length_38383	11488	13377	100.00	0,0	hypothetical protein in PFGI-1-like cluster
213BRrast_5170	213BR	5439123	5441099	+	213BR.AGEnt_accessory_0169_length_38383	13374	15350	100.00	0,0	DNA/RNA helicase in PFGI-1-like cluster
213BRrast_5171	213BR	5442638	5442793	+	213BR.AGEnt_accessory_0169_length_38383	16889	17044	100.00	0,0	Conjugative transfer protein PilL in PFGI-1-like cluster
213BRrast_5172	213BR	5443255	5444751	+	213BR.AGEnt_accessory_0169_length_38383	17506	19002	100.00	0,0	FIG00634671: hypothetical protein
213BRrast_5173	213BR	5445372	5446496	+	213BR.AGEnt_accessory_0169_length_38383	19623	20747	100.00	0,0	Conjugative transfer protein PilL in PFGI-1-like cluster
213BRrast_5174	213BR	5446496	5448205	+	213BR.AGEnt_accessory_0169_length_38383	20747	22456	100.00	0,0	Conjugative transfer protein PilN in PFGI-1-like cluster
213BRrast_5175	213BR	5448209	5449534	+	213BR.AGEnt_accessory_0169_length_38383	22460	23785	100.00	0,0	Conjugative transfer protein PilO in PFGI-1-like cluster
213BRrast_5176	213BR	5449524	5450057	+	213BR.AGEnt_accessory_0169_length_38383	23775	24308	100.00	0,0	Conjugative transfer protein PilP in PFGI-1-like cluster
213BRrast_5177	213BR	5450105	5451646	+	213BR.AGEnt_accessory_0169_length_38383	24356	25897	100.00	0,0	Conjugative transfer ATPase PilQ in PFGI-1-like cluster
213BRrast_5178	213BR	5451646	5452725	+	213BR.AGEnt_accessory_0169_length_38383	25897	26976	100.00	0,0	Conjugative transfer protein PilR in PFGI-1-like cluster
213BRrast_5179	213BR	5452747	5453277	+	213BR.AGEnt_accessory_0169_length_38383	26998	27528	100.00	0,0	Conjugative transfer protein PilS in PFGI-1-like cluster
213BRrast_5180	213BR	5453280	5454215	+	213BR.AGEnt_accessory_0169_length_38383	27531	28466	100.00	0,0	Conjugative transfer ATPase PilU in PFGI-1-like cluster
213BRrast_5181	213BR	5454220	5455548	+	213BR.AGEnt_accessory_0169_length_38383	28471	29799	100.00	0,0	Conjugative transfer pilus-tip adhesin protein PilV in PFGI-1-like cluster
213BRrast_5182	213BR	5455577	5456014	+	213BR.AGEnt_accessory_0169_length_38383	29828	30265	100.00	0,0	Conjugative transfer protein PilM in PFGI-1-like cluster
213BRrast_5183	213BR	5456929	5457318	+	213BR.AGEnt_accessory_0169_length_38383	31180	31569	100.00	0,0	FIG00963899: hypothetical protein
213BRrast_5184	213BR	5458029	5458508	+	213BR.AGEnt_accessory_0169_length_38383	32280	32759	100.00	0,0	hypothetical protein
213BRrast_5185	213BR	5458646	5458804	+	213BR.AGEnt_accessory_0169_length_38383	32897	33055	100.00	0,0	FIG00955915: hypothetical protein
213BRrast_5186	213BR	5459831	5460001	-	213BR.AGEnt_accessory_0169_length_38383	34082	34252	100.00	0,0	hypothetical protein
213BRrast_5187	213BR	5460216	5460566	+	213BR.AGEnt_accessory_0169_length_38383	34467	34817	100.00	0,0	FIG00960315: hypothetical protein
213BRrast_5188	213BR	5460623	5461255	+	213BR.AGEnt_accessory_0169_length_38383	34874	35506	100.00	0,0	FIG034376: Hypothetical protein
213BRrast_5189	213BR	5461252	5461533	+	213BR.AGEnt_accessory_0169_length_38383	35503	35784	100.00	0,0	FIG00957911: hypothetical protein
213BRrast_5190	213BR	5461603	5461965	+	213BR.AGEnt_accessory_0169_length_38383	35854	36216	100.00	0,0	FIG046709: Hypothetical protein
213BRrast_5191	213BR	5462033	5462287	+	213BR.AGEnt_accessory_0169_length_38383	36284	36538	100.00	0,0	FIG041301: Hypothetical protein
213BRrast_5192	213BR	5464259	5464372	+	213BR.AGEnt_accessory_0170_length_16420	1	114	51.35	108,0	Cytochrome O ubiquinol oxidase subunit I (EC 1.10.3.-)
213BRrast_5193	213BR	5465207	5465494	-	213BR.AGEnt_accessory_0170_length_16420	949	1236	100.00	0,0	CRISPR-associated protein Cas2
213BRrast_5194	213BR	5465507	5466547	-	213BR.AGEnt_accessory_0170_length_16420	1249	2289	100.00	0,0	CRISPR-associated protein Cas1
213BRrast_5195	213BR	5466551	5467183	-	213BR.AGEnt_accessory_0170_length_16420	2293	2925	100.00	0,0	CRISPR-associated RecB family exonuclease Cas4b
213BRrast_5196	213BR	5467202	5468071	-	213BR.AGEnt_accessory_0170_length_16420	2944	3813	100.00	0,0	CRISPR-associated protein, TM1801 family
213BRrast_5197	213BR	5468068	5469861	-	213BR.AGEnt_accessory_0170_length_16420	3810	5603	100.00	0,0	CRISPR-associated protein, CT1133 family
213BRrast_5198	213BR	5469858	5470511	-	213BR.AGEnt_accessory_0170_length_16420	5600	6253	100.00	0,0	CRISPR-associated protein, Cas5d family
213BRrast_5199	213BR	5470583	5472817	-	213BR.AGEnt_accessory_0170_length_16420	6325	8559	100.00	0,0	CRISPR-associated helicase Cas3
213BRrast_5200	213BR	5474464	5475573	-	213BR.AGEnt_accessory_0170_length_16420	10206	11315	100.00	0,0	Error-prone, lesion bypass DNA polymerase V (UmuC)
213BRrast_5201	213BR	5475884	5476099	-	213BR.AGEnt_accessory_0170_length_16420	11626	11841	100.00	0,0	4-oxalocrotonate tautomerase family protein
213BRrast_5202	213BR	5476149	5477246	-	213BR.AGEnt_accessory_0170_length_16420	11891	12988	100.00	0,0	NADH:flavin oxidoreductases, Old Yellow Enzyme family
213BRrast_5203	213BR	5477288	5477842	-	213BR.AGEnt_accessory_0170_length_16420	13030	13584	100.00	0,0	OsmC family protein
213BRrast_5204	213BR	5478634	5478975	-	213BR.AGEnt_accessory_0170_length_16420	14376	14717	100.00	0,0	Alkylhydroperoxidase AhpD core
213BRrast_5205	213BR	5479692	5480477	-	213BR.AGEnt_accessory_0170_length_16420	15434	16219	100.00	0,0	3-oxoacyl-[acyl-carrier protein] reductase (EC 1.1.1.100)
213BRrast_5206	213BR	5480918	5481010	+	213BR.AGEnt_accessory_0171_length_26521	1	93	35.23	171,0	FIG00964396: hypothetical protein
213BRrast_5207	213BR	5481034	5481885	+	213BR.AGEnt_accessory_0171_length_26521	117	968	100.00	0,0	Transposase
213BRrast_5208	213BR	5482344	5482982	+	213BR.AGEnt_accessory_0171_length_26521	1427	2065	100.00	0,0	Methyl-accepting chemotaxis protein
213BRrast_5209	213BR	5482993	5483748	+	213BR.AGEnt_accessory_0171_length_26521	2076	2831	100.00	0,0	probable exported protein STY4558
213BRrast_5210	213BR	5483733	5484314	+	213BR.AGEnt_accessory_0171_length_26521	2816	3397	100.00	0,0	FIG016425: Soluble lytic murein transglycosylase and related regulatory proteins (some contain LysM/invasin domains)
213BRrast_5211	213BR	5484650	5484811	+	213BR.AGEnt_accessory_0171_length_26521	3733	3894	100.00	0,0	FIG00954712: hypothetical protein
213BRrast_5212	213BR	5484820	5485089	+	213BR.AGEnt_accessory_0171_length_26521	3903	4172	100.00	0,0	hypothetical protein
213BRrast_5213	213BR	5485093	5487324	+	213BR.AGEnt_accessory_0171_length_26521	4176	6407	100.00	0,0	Type IV secretory pathway, VirD4 components
213BRrast_5214	213BR	5487321	5488070	+	213BR.AGEnt_accessory_0171_length_26521	6404	7153	100.00	0,0	putative membrane protein
213BRrast_5215	213BR	5488821	5490302	+	213BR.AGEnt_accessory_0171_length_26521	7904	9385	100.00	0,0	putative helicase
213BRrast_5216	213BR	5492073	5492372	+	213BR.AGEnt_accessory_0171_length_26521	11156	11455	100.00	0,0	Aconitase B
213BRrast_5217	213BR	5492583	5492804	+	213BR.AGEnt_accessory_0171_length_26521	11666	11887	100.00	0,0	Candidate type III effector Hop protein
213BRrast_5218	213BR	5492891	5493040	+	213BR.AGEnt_accessory_0171_length_26521	11974	12123	100.00	0,0	conserved hypothetical protein
213BRrast_5219	213BR	5493193	5493414	+	213BR.AGEnt_accessory_0171_length_26521	12276	12497	100.00	0,0	FIG00955871: hypothetical protein
213BRrast_5220	213BR	5493425	5493811	+	213BR.AGEnt_accessory_0171_length_26521	12508	12894	100.00	0,0	FIG00953508: hypothetical protein
213BRrast_5221	213BR	5493808	5494467	+	213BR.AGEnt_accessory_0171_length_26521	12891	13550	100.00	0,0	Possible exported protein
213BRrast_5222	213BR	5494497	5495348	+	213BR.AGEnt_accessory_0171_length_26521	13580	14431	100.00	0,0	FIG00958851: hypothetical protein
213BRrast_5223	213BR	5495332	5496837	+	213BR.AGEnt_accessory_0171_length_26521	14415	15920	100.00	0,0	putative exported protein
213BRrast_5224	213BR	5496911	5497258	+	213BR.AGEnt_accessory_0171_length_26521	15994	16341	100.00	0,0	putative lipoprotein
213BRrast_5225	213BR	5497354	5500200	+	213BR.AGEnt_accessory_0171_length_26521	16437	19283	100.00	0,0	Type IV secretory pathway, VirB4 components
213BRrast_5226	213BR	5500197	5500481	+	213BR.AGEnt_accessory_0171_length_26521	19280	19564	100.00	0,0	FIG00960652: hypothetical protein
213BRrast_5227	213BR	5500478	5501137	+	213BR.AGEnt_accessory_0171_length_26521	19561	20220	100.00	0,0	Protein-disulfide isomerase
213BRrast_5228	213BR	5501992	5502930	+	213BR.AGEnt_accessory_0171_length_26521	21075	22013	100.00	0,0	FIG00956406: hypothetical protein
213BRrast_5229	213BR	5502948	5504330	+	213BR.AGEnt_accessory_0171_length_26521	22031	23413	100.00	0,0	FIG00959181: hypothetical protein
213BRrast_5230	213BR	5504330	5504647	+	213BR.AGEnt_accessory_0171_length_26521	23413	23730	100.00	0,0	FIG00953975: hypothetical protein
213BRrast_5231	213BR	5504644	5506170	+	213BR.AGEnt_accessory_0171_length_26521	23727	25253	100.00	0,0	putative membrane protein
213BRrast_5232	213BR	5506718	5506957	+	213BR.AGEnt_accessory_0171_length_26521	25801	26040	100.00	0,0	Predicted transcriptional regulators containing the CopG/Arc/MetJ DNA-binding domain
213BRrast_5233	213BR	5506961	5507311	+	213BR.AGEnt_accessory_0171_length_26521	26044	26394	100.00	0,0	putative plasmid stablization protein
213BRrast_5236	213BR	5508855	5509052	+	213BR.AGEnt_accessory_0172_length_14668	181	378	100.00	0,0	hypothetical protein
213BRrast_5237	213BR	5509107	5510540	+	213BR.AGEnt_accessory_0172_length_14668	433	1866	100.00	0,0	Arylsulfatase regulator (Fe-S oxidoreductase)
213BRrast_5238	213BR	5510544	5511773	+	213BR.AGEnt_accessory_0172_length_14668	1870	3099	100.00	0,0	radical SAM domain protein
213BRrast_5239	213BR	5512163	5512399	+	213BR.AGEnt_accessory_0172_length_14668	3489	3725	100.00	0,0	hypothetical protein
213BRrast_5240	213BR	5513175	5514656	+	213BR.AGEnt_accessory_0172_length_14668	4501	5982	100.00	0,0	hypothetical protein
213BRrast_5241	213BR	5514812	5514967	-	213BR.AGEnt_accessory_0172_length_14668	6138	6293	100.00	0,0	Phage integrase family protein
213BRrast_5242	213BR	5516514	5516744	+	213BR.AGEnt_accessory_0172_length_14668	7840	8070	100.00	0,0	hypothetical protein
213BRrast_5243	213BR	5519778	5521697	+	213BR.AGEnt_accessory_0172_length_14668	11104	13023	100.00	0,0	Pyruvate/2-oxoglutarate dehydrogenase complex, dihydrolipoamide acyltransferase (E2) component, and related enzymes
213BRrast_5244	213BR	5521694	5522977	+	213BR.AGEnt_accessory_0172_length_14668	13020	14303	100.00	0,0	Integrase
213BRrast_5256	213BR	5534634	5535140	+	213BR.AGEnt_accessory_0173_length_7540	759	1265	100.00	0,0	type 4 fimbrial biogenesis protein FimU
213BRrast_5257	213BR	5535131	5535688	+	213BR.AGEnt_accessory_0173_length_7540	1256	1813	100.00	0,0	Type IV fimbrial biogenesis protein PilV
213BRrast_5258	213BR	5535685	5536509	+	213BR.AGEnt_accessory_0173_length_7540	1810	2634	100.00	0,0	Type IV fimbrial biogenesis protein PilW
213BRrast_5259	213BR	5536506	5537093	+	213BR.AGEnt_accessory_0173_length_7540	2631	3218	100.00	0,0	Type IV fimbrial biogenesis protein PilX
213BRrast_5260	213BR	5537105	5540596	+	213BR.AGEnt_accessory_0173_length_7540	3230	6721	100.00	0,0	Type IV fimbrial biogenesis protein PilY1
213BRrast_5261	213BR	5540598	5540945	+	213BR.AGEnt_accessory_0173_length_7540	6723	7070	100.00	0,0	Type IV fimbrial biogenesis protein PilY2
213BRrast_5262	213BR	5540942	5541367	+	213BR.AGEnt_accessory_0173_length_7540	7067	7492	100.00	0,0	Type IV pilus biogenesis protein PilE
213BRrast_5263	213BR	5541414	5541415	-	213BR.AGEnt_accessory_0173_length_7540	7539	7540	0.21	0,943	4-hydroxy-3-methylbut-2-enyl diphosphate reductase (EC 1.17.1.2)
213BRrast_5326	213BR	5608240	5608294	+	213BR.AGEnt_accessory_0174_length_352	1	55	45.83	65,0	FIG00958665: hypothetical protein
213BRrast_5341	213BR	5623986	5624090	-	213BR.AGEnt_accessory_0175_length_105	1	105	8.27	1144,20	Large exoproteins involved in heme utilization or adhesion
213BRrast_5536	213BR	5820130	5820375	+	213BR.AGEnt_accessory_0176_length_327	82	327	34.02	0,477	hydrolase, carbon-nitrogen family
213BRrast_5536	213BR	5820842	5820852	+	213BR.AGEnt_accessory_0177_length_44	1	11	1.52	712,0	hydrolase, carbon-nitrogen family
213BRrast_5647	213BR	5940388	5940409	-	213BR.AGEnt_accessory_0180_length_22	1	22	2.36	400,511	Ornithine cyclodeaminase (EC 4.3.1.12)
213BRrast_5668	213BR	5965972	5966045	+	213BR.AGEnt_accessory_0181_length_91	1	74	3.89	1828,0	FIG00954617: hypothetical protein
213BRrast_5669	213BR	5966047	5966062	-	213BR.AGEnt_accessory_0181_length_91	76	91	1.49	0,1061	Alanine racemase (EC 5.1.1.1)
213BRrast_5742	213BR	6045298	6045306	-	213BR.AGEnt_accessory_0182_length_39	31	39	0.63	0,1416	ADP-heptose synthase (EC 2.7.-.-) / D-glycero-beta-D-manno-heptose 7-phosphate kinase
213BRrast_5745	213BR	6049681	6050545	+	213BR.AGEnt_accessory_0183_length_885	1	865	71.72	341,0	Oligosaccharide repeat unit polymerase Wzy; O-antigen ligase
213BRrast_5746	213BR	6050564	6050565	-	213BR.AGEnt_accessory_0183_length_885	884	885	0.23	0,883	alpha-1,3-rhamnosyltransferase
213BRrast_5789	213BR	6109313	6109406	-	213BR.AGEnt_accessory_0184_length_94	1	94	4.38	573,1478	Type IV pilus biogenesis protein PilQ
213BRrast_5836	213BR	6157749	6157814	-	213BR.AGEnt_accessory_0185_length_112	1	66	38.60	105,0	FIG00955668: hypothetical protein
213BRrast_5837	213BR	6158522	6158827	-	213BR.AGEnt_accessory_0186_length_362	57	362	34.93	0,570	FIG00955668: hypothetical protein
213BRrast_5837	213BR	6159344	6159397	-	213BR.AGEnt_accessory_0187_length_226	1	54	6.16	822,0	FIG00955668: hypothetical protein
213BRrast_5838	213BR	6159401	6159569	-	213BR.AGEnt_accessory_0187_length_226	58	226	7.55	0,2069	hypothetical protein
213BRrast_5904	213BR	6230858	6232063	+	213BR.AGEnt_accessory_0188_length_9482	205	1410	100.00	0,0	site-specific recombinase, phage integrase family
213BRrast_5905	213BR	6233017	6233271	+	213BR.AGEnt_accessory_0188_length_9482	2364	2618	100.00	0,0	hypothetical protein
213BRrast_5906	213BR	6233546	6233794	+	213BR.AGEnt_accessory_0188_length_9482	2893	3141	100.00	0,0	hypothetical protein
213BRrast_5907	213BR	6233787	6234020	+	213BR.AGEnt_accessory_0188_length_9482	3134	3367	100.00	0,0	hypothetical protein
213BRrast_5908	213BR	6235935	6236936	+	213BR.AGEnt_accessory_0188_length_9482	5282	6283	100.00	0,0	Phage major capsid protein #Fam0024
213BRrast_5909	213BR	6237094	6237294	+	213BR.AGEnt_accessory_0188_length_9482	6441	6641	100.00	0,0	hypothetical protein
213BRrast_5910	213BR	6237391	6237618	+	213BR.AGEnt_accessory_0188_length_9482	6738	6965	100.00	0,0	hypothetical protein
213BRrast_5911	213BR	6237635	6239818	+	213BR.AGEnt_accessory_0188_length_9482	6982	9165	100.00	0,0	Orf27
213BRrast_6031	213BR	6367795	6368418	-	213BR.AGEnt_accessory_0190_length_4769	144	767	100.00	0,0	hypothetical protein
213BRrast_6032	213BR	6368997	6372266	-	213BR.AGEnt_accessory_0190_length_4769	1346	4615	100.00	0,0	FIG00961993: hypothetical protein
213BRrast_6033	213BR	6372263	6372420	-	213BR.AGEnt_accessory_0190_length_4769	4612	4769	7.61	0,1918	VgrG protein
213BRrast_6086	213BR	6429851	6430180	+	213BR.AGEnt_accessory_0191_length_330	1	330	60.11	74,145	FIG00963485: hypothetical protein
213BRrast_6299	213BR	6650979	6651008	+	213BR.AGEnt_accessory_0193_length_69	1	30	3.46	837,0	Pyridoxal kinase (EC 2.7.1.35)
213BRrast_6300	213BR	6651046	6651047	-	213BR.AGEnt_accessory_0193_length_69	68	69	0.34	0,583	COG1238: Predicted membrane protein
213BRrast_6350	213BR	6702384	6703550	+	213BR.AGEnt_accessory_0195_length_13209	399	1565	100.00	0,0	FIG141751: hypothetical protein in PFGI-1-like cluster
213BRrast_6351	213BR	6704133	6704996	+	213BR.AGEnt_accessory_0195_length_13209	2148	3011	100.00	0,0	Integrase
213BRrast_6352	213BR	6705000	6706043	-	213BR.AGEnt_accessory_0195_length_13209	3015	4058	100.00	0,0	Putative DNA-binding protein in cluster with Type I restriction-modification system
213BRrast_6353	213BR	6706114	6709215	-	213BR.AGEnt_accessory_0195_length_13209	4129	7230	100.00	0,0	Type I restriction-modification system, restriction subunit R (EC 3.1.21.3)
213BRrast_6354	213BR	6709208	6710350	-	213BR.AGEnt_accessory_0195_length_13209	7223	8365	100.00	0,0	Anticodon nuclease
213BRrast_6355	213BR	6710352	6711656	-	213BR.AGEnt_accessory_0195_length_13209	8367	9671	100.00	0,0	Type I restriction-modification system, specificity subunit S (EC 3.1.21.3)
213BRrast_6356	213BR	6711653	6713209	-	213BR.AGEnt_accessory_0195_length_13209	9668	11224	100.00	0,0	Type I restriction-modification system, DNA-methyltransferase subunit M (EC 2.1.1.72)
213BRrast_6357	213BR	6713338	6713553	-	213BR.AGEnt_accessory_0195_length_13209	11353	11568	100.00	0,0	hypothetical protein
213BRrast_6358	213BR	6713823	6715013	-	213BR.AGEnt_accessory_0195_length_13209	11838	13028	100.00	0,0	phage-related integrase
