# Supplementary material for: ClustAGE: a tool for clustering and distribution analysis of bacterial accessory genomic elements
Source: BMC Bioinformatics. 2018 Apr 20;19:150. doi: 10.1186/s12859-018-2154-x (PMC5910555; doi:10.1186/s12859-018-2154-x)
Supplement: Supplementary file 1 — Archive containing relevant output files from the Spine and AGEnt analyses of the reference genomes. (ZIP 4849 kb) [file 12859_2018_2154_MOESM1_ESM.zip › Spine_and_AGEnt_results/B136-33.AGEnt.B136-33.AGEnt.accessory_coords.txt]

contig_id	contig_length	start	stop	out_seq_id
CP004061	6421010	6701	6870	B136-33.AGEnt_accessory_0001_length_170
CP004061	6421010	47280	47281
CP004061	6421010	51383	53695	B136-33.AGEnt_accessory_0002_length_2313
CP004061	6421010	53790	53794
CP004061	6421010	110284	111171	B136-33.AGEnt_accessory_0003_length_888
CP004061	6421010	116593	119680	B136-33.AGEnt_accessory_0004_length_3088
CP004061	6421010	161522	162457	B136-33.AGEnt_accessory_0005_length_936
CP004061	6421010	226435	226475	B136-33.AGEnt_accessory_0006_length_41
CP004061	6421010	275312	275387	B136-33.AGEnt_accessory_0007_length_76
CP004061	6421010	277391	289250	B136-33.AGEnt_accessory_0008_length_11860
CP004061	6421010	333621	333678	B136-33.AGEnt_accessory_0009_length_58
CP004061	6421010	361009	361933	B136-33.AGEnt_accessory_0010_length_925
CP004061	6421010	395540	396194	B136-33.AGEnt_accessory_0011_length_655
CP004061	6421010	506147	506147
CP004061	6421010	546410	546780	B136-33.AGEnt_accessory_0012_length_371
CP004061	6421010	605432	605471	B136-33.AGEnt_accessory_0013_length_40
CP004061	6421010	614303	614649	B136-33.AGEnt_accessory_0014_length_347
CP004061	6421010	616142	616289	B136-33.AGEnt_accessory_0015_length_148
CP004061	6421010	616659	616658
CP004061	6421010	640239	641214	B136-33.AGEnt_accessory_0016_length_976
CP004061	6421010	661856	674038	B136-33.AGEnt_accessory_0017_length_12183
CP004061	6421010	675291	675324	B136-33.AGEnt_accessory_0018_length_34
CP004061	6421010	794836	794862	B136-33.AGEnt_accessory_0019_length_27
CP004061	6421010	799074	802558	B136-33.AGEnt_accessory_0020_length_3485
CP004061	6421010	803614	804120	B136-33.AGEnt_accessory_0021_length_507
CP004061	6421010	808857	817060	B136-33.AGEnt_accessory_0022_length_8204
CP004061	6421010	817464	817486	B136-33.AGEnt_accessory_0023_length_23
CP004061	6421010	819074	820999	B136-33.AGEnt_accessory_0024_length_1926
CP004061	6421010	824108	826580	B136-33.AGEnt_accessory_0025_length_2473
CP004061	6421010	827582	830010	B136-33.AGEnt_accessory_0026_length_2429
CP004061	6421010	831912	840670	B136-33.AGEnt_accessory_0027_length_8759
CP004061	6421010	846973	847639	B136-33.AGEnt_accessory_0028_length_667
CP004061	6421010	856571	857275	B136-33.AGEnt_accessory_0029_length_705
CP004061	6421010	859682	860060	B136-33.AGEnt_accessory_0030_length_379
CP004061	6421010	862893	863126	B136-33.AGEnt_accessory_0031_length_234
CP004061	6421010	893602	893601
CP004061	6421010	898292	900288	B136-33.AGEnt_accessory_0032_length_1997
CP004061	6421010	908875	908955	B136-33.AGEnt_accessory_0033_length_81
CP004061	6421010	911625	911711	B136-33.AGEnt_accessory_0034_length_87
CP004061	6421010	930538	931038	B136-33.AGEnt_accessory_0035_length_501
CP004061	6421010	1065471	1066210	B136-33.AGEnt_accessory_0036_length_740
CP004061	6421010	1079693	1079807	B136-33.AGEnt_accessory_0037_length_115
CP004061	6421010	1095936	1097721	B136-33.AGEnt_accessory_0038_length_1786
CP004061	6421010	1107631	1107852	B136-33.AGEnt_accessory_0039_length_222
CP004061	6421010	1151337	1151554	B136-33.AGEnt_accessory_0040_length_218
CP004061	6421010	1151665	1153966	B136-33.AGEnt_accessory_0041_length_2302
CP004061	6421010	1175087	1176973	B136-33.AGEnt_accessory_0042_length_1887
CP004061	6421010	1184000	1191616	B136-33.AGEnt_accessory_0043_length_7617
CP004061	6421010	1203687	1203991	B136-33.AGEnt_accessory_0044_length_305
CP004061	6421010	1260155	1272439	B136-33.AGEnt_accessory_0045_length_12285
CP004061	6421010	1488656	1488719	B136-33.AGEnt_accessory_0046_length_64
CP004061	6421010	1574423	1579451	B136-33.AGEnt_accessory_0047_length_5029
CP004061	6421010	1581566	1581676	B136-33.AGEnt_accessory_0048_length_111
CP004061	6421010	1615656	1615774	B136-33.AGEnt_accessory_0049_length_119
CP004061	6421010	1637357	1637459	B136-33.AGEnt_accessory_0050_length_103
CP004061	6421010	1700523	1705972	B136-33.AGEnt_accessory_0051_length_5450
CP004061	6421010	1710164	1711395	B136-33.AGEnt_accessory_0052_length_1232
CP004061	6421010	1800174	1801054	B136-33.AGEnt_accessory_0053_length_881
CP004061	6421010	1873472	1878410	B136-33.AGEnt_accessory_0054_length_4939
CP004061	6421010	1941819	1953489	B136-33.AGEnt_accessory_0055_length_11671
CP004061	6421010	2029250	2032501	B136-33.AGEnt_accessory_0056_length_3252
CP004061	6421010	2046756	2047039	B136-33.AGEnt_accessory_0057_length_284
CP004061	6421010	2307599	2313846	B136-33.AGEnt_accessory_0058_length_6248
CP004061	6421010	2313961	2320838	B136-33.AGEnt_accessory_0059_length_6878
CP004061	6421010	2339808	2342653	B136-33.AGEnt_accessory_0060_length_2846
CP004061	6421010	2344853	2347208	B136-33.AGEnt_accessory_0061_length_2356
CP004061	6421010	2363949	2365815	B136-33.AGEnt_accessory_0062_length_1867
CP004061	6421010	2396207	2398951	B136-33.AGEnt_accessory_0063_length_2745
CP004061	6421010	2399250	2400700	B136-33.AGEnt_accessory_0064_length_1451
CP004061	6421010	2401644	2421099	B136-33.AGEnt_accessory_0065_length_19456
CP004061	6421010	2431314	2432503	B136-33.AGEnt_accessory_0066_length_1190
CP004061	6421010	2434361	2436298	B136-33.AGEnt_accessory_0067_length_1938
CP004061	6421010	2466707	2466852	B136-33.AGEnt_accessory_0068_length_146
CP004061	6421010	2478785	2478793
CP004061	6421010	2484195	2484655	B136-33.AGEnt_accessory_0069_length_461
CP004061	6421010	2511482	2511619	B136-33.AGEnt_accessory_0070_length_138
CP004061	6421010	2573800	2573850	B136-33.AGEnt_accessory_0071_length_51
CP004061	6421010	2587126	2589459	B136-33.AGEnt_accessory_0072_length_2334
CP004061	6421010	2610309	2612968	B136-33.AGEnt_accessory_0073_length_2660
CP004061	6421010	2705636	2705641
CP004061	6421010	2731029	2731385	B136-33.AGEnt_accessory_0074_length_357
CP004061	6421010	2734565	2735046	B136-33.AGEnt_accessory_0075_length_482
CP004061	6421010	2736460	2741496	B136-33.AGEnt_accessory_0076_length_5037
CP004061	6421010	2745316	2747868	B136-33.AGEnt_accessory_0077_length_2553
CP004061	6421010	2748760	2751055	B136-33.AGEnt_accessory_0078_length_2296
CP004061	6421010	2751163	2752914	B136-33.AGEnt_accessory_0079_length_1752
CP004061	6421010	2753051	2754710	B136-33.AGEnt_accessory_0080_length_1660
CP004061	6421010	2754845	2756915	B136-33.AGEnt_accessory_0081_length_2071
CP004061	6421010	2758626	2759982	B136-33.AGEnt_accessory_0082_length_1357
CP004061	6421010	2760357	2761449	B136-33.AGEnt_accessory_0083_length_1093
CP004061	6421010	2782579	2782592	B136-33.AGEnt_accessory_0084_length_14
CP004061	6421010	2794418	2795015	B136-33.AGEnt_accessory_0085_length_598
CP004061	6421010	2810061	2811563	B136-33.AGEnt_accessory_0086_length_1503
CP004061	6421010	2812286	2812392	B136-33.AGEnt_accessory_0087_length_107
CP004061	6421010	2830490	2830520	B136-33.AGEnt_accessory_0088_length_31
CP004061	6421010	2831380	2835133	B136-33.AGEnt_accessory_0089_length_3754
CP004061	6421010	2835280	2865672	B136-33.AGEnt_accessory_0090_length_30393
CP004061	6421010	2877397	2878378	B136-33.AGEnt_accessory_0091_length_982
CP004061	6421010	2894381	2896301	B136-33.AGEnt_accessory_0092_length_1921
CP004061	6421010	2938573	2941568	B136-33.AGEnt_accessory_0093_length_2996
CP004061	6421010	2942158	2945148	B136-33.AGEnt_accessory_0094_length_2991
CP004061	6421010	2950615	2950766	B136-33.AGEnt_accessory_0095_length_152
CP004061	6421010	3055929	3055928
CP004061	6421010	3060802	3061015	B136-33.AGEnt_accessory_0096_length_214
CP004061	6421010	3061677	3061781	B136-33.AGEnt_accessory_0097_length_105
CP004061	6421010	3062506	3099698	B136-33.AGEnt_accessory_0098_length_37193
CP004061	6421010	3102595	3103242	B136-33.AGEnt_accessory_0099_length_648
CP004061	6421010	3129912	3129947	B136-33.AGEnt_accessory_0100_length_36
CP004061	6421010	3131991	3132108	B136-33.AGEnt_accessory_0101_length_118
CP004061	6421010	3132510	3132580	B136-33.AGEnt_accessory_0102_length_71
CP004061	6421010	3143245	3143345	B136-33.AGEnt_accessory_0103_length_101
CP004061	6421010	3204366	3205495	B136-33.AGEnt_accessory_0104_length_1130
CP004061	6421010	3218239	3218454	B136-33.AGEnt_accessory_0105_length_216
CP004061	6421010	3218633	3218646	B136-33.AGEnt_accessory_0106_length_14
CP004061	6421010	3276895	3276902
CP004061	6421010	3298519	3301407	B136-33.AGEnt_accessory_0107_length_2889
CP004061	6421010	3404917	3411516	B136-33.AGEnt_accessory_0108_length_6600
CP004061	6421010	3412752	3413123	B136-33.AGEnt_accessory_0109_length_372
CP004061	6421010	3413893	3414080	B136-33.AGEnt_accessory_0110_length_188
CP004061	6421010	3419455	3419545	B136-33.AGEnt_accessory_0111_length_91
CP004061	6421010	3440979	3442453	B136-33.AGEnt_accessory_0112_length_1475
CP004061	6421010	3452426	3452528	B136-33.AGEnt_accessory_0113_length_103
CP004061	6421010	3469808	3472241	B136-33.AGEnt_accessory_0114_length_2434
CP004061	6421010	3512999	3514636	B136-33.AGEnt_accessory_0115_length_1638
CP004061	6421010	3649968	3649969
CP004061	6421010	3666225	3689058	B136-33.AGEnt_accessory_0116_length_22834
CP004061	6421010	3729428	3729535	B136-33.AGEnt_accessory_0117_length_108
CP004061	6421010	3732186	3738614	B136-33.AGEnt_accessory_0118_length_6429
CP004061	6421010	3888039	3888043
CP004061	6421010	3896119	3896251	B136-33.AGEnt_accessory_0119_length_133
CP004061	6421010	3900949	3901004	B136-33.AGEnt_accessory_0120_length_56
CP004061	6421010	3901677	3902209	B136-33.AGEnt_accessory_0121_length_533
CP004061	6421010	3941189	3941705	B136-33.AGEnt_accessory_0122_length_517
CP004061	6421010	3982821	3982978	B136-33.AGEnt_accessory_0123_length_158
CP004061	6421010	3986434	3988127	B136-33.AGEnt_accessory_0124_length_1694
CP004061	6421010	4021113	4028617	B136-33.AGEnt_accessory_0125_length_7505
CP004061	6421010	4031849	4034558	B136-33.AGEnt_accessory_0126_length_2710
CP004061	6421010	4036958	4036965
CP004061	6421010	4040225	4047244	B136-33.AGEnt_accessory_0127_length_7020
CP004061	6421010	4048161	4048277	B136-33.AGEnt_accessory_0128_length_117
CP004061	6421010	4123034	4123047	B136-33.AGEnt_accessory_0129_length_14
CP004061	6421010	4179149	4179261	B136-33.AGEnt_accessory_0130_length_113
CP004061	6421010	4183791	4186427	B136-33.AGEnt_accessory_0131_length_2637
CP004061	6421010	4199336	4204588	B136-33.AGEnt_accessory_0132_length_5253
CP004061	6421010	4237735	4247915	B136-33.AGEnt_accessory_0133_length_10181
CP004061	6421010	4291232	4293712	B136-33.AGEnt_accessory_0134_length_2481
CP004061	6421010	4294336	4297243	B136-33.AGEnt_accessory_0135_length_2908
CP004061	6421010	4297698	4297927	B136-33.AGEnt_accessory_0136_length_230
CP004061	6421010	4307304	4307416	B136-33.AGEnt_accessory_0137_length_113
CP004061	6421010	4353319	4369295	B136-33.AGEnt_accessory_0138_length_15977
CP004061	6421010	4474445	4499223	B136-33.AGEnt_accessory_0139_length_24779
CP004061	6421010	4600214	4600214
CP004061	6421010	4658140	4663578	B136-33.AGEnt_accessory_0140_length_5439
CP004061	6421010	4695910	4696597	B136-33.AGEnt_accessory_0141_length_688
CP004061	6421010	4762545	4769662	B136-33.AGEnt_accessory_0142_length_7118
CP004061	6421010	4769795	4773424	B136-33.AGEnt_accessory_0143_length_3630
CP004061	6421010	4780439	4781125	B136-33.AGEnt_accessory_0144_length_687
CP004061	6421010	4798117	4810721	B136-33.AGEnt_accessory_0145_length_12605
CP004061	6421010	4900920	4900977	B136-33.AGEnt_accessory_0146_length_58
CP004061	6421010	5096193	5097945	B136-33.AGEnt_accessory_0147_length_1753
CP004061	6421010	5111571	5112853	B136-33.AGEnt_accessory_0148_length_1283
CP004061	6421010	5114530	5114803	B136-33.AGEnt_accessory_0149_length_274
CP004061	6421010	5129503	5136313	B136-33.AGEnt_accessory_0150_length_6811
CP004061	6421010	5137314	5213386	B136-33.AGEnt_accessory_0151_length_76073
CP004061	6421010	5213626	5233986	B136-33.AGEnt_accessory_0152_length_20361
CP004061	6421010	5244520	5252059	B136-33.AGEnt_accessory_0153_length_7540
CP004061	6421010	5318877	5319227	B136-33.AGEnt_accessory_0154_length_351
CP004061	6421010	5334393	5334619	B136-33.AGEnt_accessory_0155_length_227
CP004061	6421010	5338004	5338119	B136-33.AGEnt_accessory_0156_length_116
CP004061	6421010	5518504	5518503
CP004061	6421010	5518631	5518630
CP004061	6421010	5531707	5532033	B136-33.AGEnt_accessory_0157_length_327
CP004061	6421010	5532500	5532543	B136-33.AGEnt_accessory_0158_length_44
CP004061	6421010	5532672	5533567	B136-33.AGEnt_accessory_0159_length_896
CP004061	6421010	5534508	5535958	B136-33.AGEnt_accessory_0160_length_1451
CP004061	6421010	5536255	5539867	B136-33.AGEnt_accessory_0161_length_3613
CP004061	6421010	5621034	5621823	B136-33.AGEnt_accessory_0162_length_790
CP004061	6421010	5660093	5660114	B136-33.AGEnt_accessory_0163_length_22
CP004061	6421010	5685677	5687491	B136-33.AGEnt_accessory_0164_length_1815
CP004061	6421010	5766708	5766746	B136-33.AGEnt_accessory_0165_length_39
CP004061	6421010	5771121	5772005	B136-33.AGEnt_accessory_0166_length_885
CP004061	6421010	5830757	5830850	B136-33.AGEnt_accessory_0167_length_94
CP004061	6421010	5879158	5879266	B136-33.AGEnt_accessory_0168_length_109
CP004061	6421010	5879872	5881853	B136-33.AGEnt_accessory_0169_length_1982
CP004061	6421010	5929424	5929481	B136-33.AGEnt_accessory_0170_length_58
CP004061	6421010	5982619	5983960	B136-33.AGEnt_accessory_0171_length_1342
CP004061	6421010	6081645	6087417	B136-33.AGEnt_accessory_0172_length_5773
CP004061	6421010	6247155	6247384	B136-33.AGEnt_accessory_0173_length_230
CP004061	6421010	6366010	6366078	B136-33.AGEnt_accessory_0174_length_69
CP004061	6421010	6398104	6398377	B136-33.AGEnt_accessory_0175_length_274
