# Supplementary material for: ClustAGE: a tool for clustering and distribution analysis of bacterial accessory genomic elements
Source: BMC Bioinformatics. 2018 Apr 20;19:150. doi: 10.1186/s12859-018-2154-x (PMC5910555; doi:10.1186/s12859-018-2154-x)
Supplement: Supplementary file 1 — Archive containing relevant output files from the Spine and AGEnt analyses of the reference genomes. (ZIP 4849 kb) [file 12859_2018_2154_MOESM1_ESM.zip › Spine_and_AGEnt_results/B136-33.AGEnt.B136-33.AGEnt.accessory_loci.txt]

locus_id	gen_contig_id	gen_contig_start	gen_contig_stop	strand	out_seq_id	out_seq_start	out_seq_stop	pct_locus	overhangs	product
G655_00470	CP004061	110284	110302	-	B136-33.AGEnt_accessory_0003_length_888	1	19	6.67	266,0	hypothetical protein
G655_00475	CP004061	110315	110548	-	B136-33.AGEnt_accessory_0003_length_888	32	265	100.00	0,0	hypothetical protein
G655_00480	CP004061	110538	111171	-	B136-33.AGEnt_accessory_0003_length_888	255	888	45.84	0,749	hypothetical protein
G655_00505	CP004061	116593	117489	+	B136-33.AGEnt_accessory_0004_length_3088	1	897	86.42	141,0	3-oxoacyl-(acyl carrier protein) synthase
G655_00510	CP004061	117697	118437	+	B136-33.AGEnt_accessory_0004_length_3088	1105	1845	100.00	0,0	hypothetical protein
G655_00515	CP004061	118448	119362	+	B136-33.AGEnt_accessory_0004_length_3088	1856	2770	100.00	0,0	hypothetical protein
G655_00520	CP004061	119369	119680	+	B136-33.AGEnt_accessory_0004_length_3088	2777	3088	25.30	0,921	hypothetical protein
G655_00725	CP004061	161557	162405	-	B136-33.AGEnt_accessory_0005_length_936	36	884	100.00	0,0	nucleoside-binding outer membrane protein
G655_00730	CP004061	162440	162457	-	B136-33.AGEnt_accessory_0005_length_936	919	936	2.87	0,609	putative nucleoside 2-deoxyribosyltransferase
G655_01275	CP004061	277675	278001	+	B136-33.AGEnt_accessory_0008_length_11860	285	611	100.00	0,0	ArsR family transcriptional regulator
G655_01280	CP004061	278100	279287	+	B136-33.AGEnt_accessory_0008_length_11860	710	1897	100.00	0,0	DNA-cytosine methyltransferase
G655_01285	CP004061	279280	279702	+	B136-33.AGEnt_accessory_0008_length_11860	1890	2312	100.00	0,0	putative very short patch repair protein
G655_01290	CP004061	279699	281039	-	B136-33.AGEnt_accessory_0008_length_11860	2309	3649	100.00	0,0	hypothetical protein
G655_01295	CP004061	281726	281911	+	B136-33.AGEnt_accessory_0008_length_11860	4336	4521	100.00	0,0	hypothetical protein
G655_01300	CP004061	283475	284239	-	B136-33.AGEnt_accessory_0008_length_11860	6085	6849	100.00	0,0	response regulator receiver
G655_01305	CP004061	284305	284919	-	B136-33.AGEnt_accessory_0008_length_11860	6915	7529	100.00	0,0	hypothetical protein
G655_01310	CP004061	285358	285660	-	B136-33.AGEnt_accessory_0008_length_11860	7968	8270	100.00	0,0	mobilization protein MobB
G655_01315	CP004061	286475	287080	-	B136-33.AGEnt_accessory_0008_length_11860	9085	9690	100.00	0,0	hypothetical protein
G655_01320	CP004061	287077	287379	-	B136-33.AGEnt_accessory_0008_length_11860	9687	9989	100.00	0,0	hypothetical protein
G655_01325	CP004061	287653	288063	+	B136-33.AGEnt_accessory_0008_length_11860	10263	10673	100.00	0,0	hypothetical protein
G655_01330	CP004061	288067	289140	-	B136-33.AGEnt_accessory_0008_length_11860	10677	11750	100.00	0,0	shufflon-specific recombinase
G655_01660	CP004061	361166	361891	+	B136-33.AGEnt_accessory_0010_length_925	158	883	100.00	0,0	hypothetical protein
G655_01830	CP004061	395614	396045	-	B136-33.AGEnt_accessory_0011_length_655	75	506	100.00	0,0	hypothetical protein
G655_02520	CP004061	546410	546580	-	B136-33.AGEnt_accessory_0012_length_371	1	171	81.43	39,0	hypothetical protein
G655_02835	CP004061	605432	605433	+	B136-33.AGEnt_accessory_0013_length_40	1	2	0.41	487,0	metal-dependent hydrolase
G655_02840	CP004061	605441	605471	-	B136-33.AGEnt_accessory_0013_length_40	10	40	4.45	0,665	putative hydrolase
G655_02895	CP004061	614476	614649	-	B136-33.AGEnt_accessory_0014_length_347	174	347	51.79	0,162	hypothetical protein
G655_02905	CP004061	616287	616289	-	B136-33.AGEnt_accessory_0015_length_148	146	148	1.85	0,159	phage integrase family site specific recombinase
G655_03010	CP004061	640239	641214	-	B136-33.AGEnt_accessory_0016_length_976	1	976	34.83	342,1484	organic solvent tolerance protein
G655_03105	CP004061	661856	661883	+	B136-33.AGEnt_accessory_0017_length_12183	1	28	7.91	326,0	hypothetical protein
G655_03110	CP004061	661905	662420	+	B136-33.AGEnt_accessory_0017_length_12183	50	565	100.00	0,0	hypothetical protein
G655_03115	CP004061	662417	662974	+	B136-33.AGEnt_accessory_0017_length_12183	562	1119	100.00	0,0	hypothetical protein
G655_03120	CP004061	663127	663453	+	B136-33.AGEnt_accessory_0017_length_12183	1272	1598	100.00	0,0	putative bacteriophage protein
G655_03125	CP004061	663450	664337	+	B136-33.AGEnt_accessory_0017_length_12183	1595	2482	100.00	0,0	putative phage baseplate assembly protein
G655_03130	CP004061	664390	664863	+	B136-33.AGEnt_accessory_0017_length_12183	2535	3008	100.00	0,0	bacteriophage protein
G655_03135	CP004061	664865	666973	+	B136-33.AGEnt_accessory_0017_length_12183	3010	5118	100.00	0,0	tail fiber
G655_03140	CP004061	666982	667422	+	B136-33.AGEnt_accessory_0017_length_12183	5127	5567	100.00	0,0	tail fiber assembly protein
G655_03145	CP004061	667465	668625	+	B136-33.AGEnt_accessory_0017_length_12183	5610	6770	100.00	0,0	phage tail sheath protein
G655_03150	CP004061	668638	669141	+	B136-33.AGEnt_accessory_0017_length_12183	6783	7286	100.00	0,0	putative phage tail tube protein
G655_03155	CP004061	669156	669500	+	B136-33.AGEnt_accessory_0017_length_12183	7301	7645	100.00	0,0	hypothetical protein
G655_03160	CP004061	669469	669579	+	B136-33.AGEnt_accessory_0017_length_12183	7614	7724	100.00	0,0	hypothetical protein
G655_03165	CP004061	669670	671907	+	B136-33.AGEnt_accessory_0017_length_12183	7815	10052	100.00	0,0	putative tail length determinator protein
G655_03170	CP004061	671917	672789	+	B136-33.AGEnt_accessory_0017_length_12183	10062	10934	100.00	0,0	hypothetical protein
G655_03175	CP004061	672764	672970	+	B136-33.AGEnt_accessory_0017_length_12183	10909	11115	100.00	0,0	putative phage protein X
G655_03180	CP004061	673028	674017	+	B136-33.AGEnt_accessory_0017_length_12183	11173	12162	100.00	0,0	phage late control gene D protein
G655_03195	CP004061	675291	675292	+	B136-33.AGEnt_accessory_0018_length_34	1	2	1.42	139,0	hypothetical protein
G655_03730	CP004061	794839	794862	-	B136-33.AGEnt_accessory_0019_length_27	4	27	1.99	0,1182	monooxygenase
G655_03745	CP004061	799074	799999	-	B136-33.AGEnt_accessory_0020_length_3485	1	926	69.68	403,0	putative major facilitator superfamily transporter
G655_03750	CP004061	800135	801454	-	B136-33.AGEnt_accessory_0020_length_3485	1062	2381	100.00	0,0	putative oxidoreductase
G655_03755	CP004061	801547	802275	-	B136-33.AGEnt_accessory_0020_length_3485	2474	3202	100.00	0,0	putative transcriptional regulator
G655_03765	CP004061	803676	804098	+	B136-33.AGEnt_accessory_0021_length_507	63	485	100.00	0,0	hypothetical protein
G655_03770	CP004061	804102	804120	-	B136-33.AGEnt_accessory_0021_length_507	489	507	2.97	0,620	putative transcriptional regulator
G655_03790	CP004061	809007	809750	-	B136-33.AGEnt_accessory_0022_length_8204	151	894	100.00	0,0	hypothetical protein
G655_03795	CP004061	809952	810284	-	B136-33.AGEnt_accessory_0022_length_8204	1096	1428	100.00	0,0	hypothetical protein
G655_03800	CP004061	810281	813433	-	B136-33.AGEnt_accessory_0022_length_8204	1425	4577	100.00	0,0	CzcA family heavy metal efflux protein
G655_03805	CP004061	813430	814902	-	B136-33.AGEnt_accessory_0022_length_8204	4574	6046	100.00	0,0	CzcB family heavy metal RND efflux membrane fusion protein
G655_03810	CP004061	814899	816143	-	B136-33.AGEnt_accessory_0022_length_8204	6043	7287	100.00	0,0	CzcC family heavy metal RND efflux outer membrane protein
G655_03815	CP004061	816233	816478	-	B136-33.AGEnt_accessory_0022_length_8204	7377	7622	100.00	0,0	hypothetical protein
G655_03820	CP004061	816636	817037	-	B136-33.AGEnt_accessory_0022_length_8204	7780	8181	100.00	0,0	hypothetical protein
G655_03835	CP004061	819489	820412	-	B136-33.AGEnt_accessory_0024_length_1926	416	1339	100.00	0,0	putative transcriptional regulator
G655_03840	CP004061	820553	820951	+	B136-33.AGEnt_accessory_0024_length_1926	1480	1878	100.00	0,0	putative translation initiation inhibitor
G655_03845	CP004061	820983	820999	-	B136-33.AGEnt_accessory_0024_length_1926	1910	1926	2.12	0,784	nuclease
G655_03865	CP004061	824108	826419	-	B136-33.AGEnt_accessory_0025_length_2473	1	2312	95.97	97,0	second ferric pyoverdine receptor FpvB
G655_03875	CP004061	827630	828088	-	B136-33.AGEnt_accessory_0026_length_2429	49	507	100.00	0,0	putative acetyltransferase
G655_03880	CP004061	828220	829710	+	B136-33.AGEnt_accessory_0026_length_2429	639	2129	100.00	0,0	transcriptional regulator
G655_03885	CP004061	829726	830010	-	B136-33.AGEnt_accessory_0026_length_2429	2145	2429	87.16	0,42	hypothetical protein
G655_03895	CP004061	832024	833055	-	B136-33.AGEnt_accessory_0027_length_8759	113	1144	100.00	0,0	ferric enterobactin transport protein FepG
G655_03900	CP004061	833052	834074	-	B136-33.AGEnt_accessory_0027_length_8759	1141	2163	100.00	0,0	ferric enterobactin transport protein FepD
G655_03905	CP004061	834105	835010	-	B136-33.AGEnt_accessory_0027_length_8759	2194	3099	100.00	0,0	iron-enterobactin transporter periplasmic binding protein
G655_03910	CP004061	835137	835934	+	B136-33.AGEnt_accessory_0027_length_8759	3226	4023	100.00	0,0	ferric enterobactin transport protein
G655_03915	CP004061	835941	836759	-	B136-33.AGEnt_accessory_0027_length_8759	4030	4848	100.00	0,0	putative transcriptional regulator
G655_03920	CP004061	836985	839069	+	B136-33.AGEnt_accessory_0027_length_8759	5074	7158	100.00	0,0	putative TonB-dependent receptor protein
G655_03925	CP004061	839137	840444	+	B136-33.AGEnt_accessory_0027_length_8759	7226	8533	100.00	0,0	oxidoreductase
G655_03960	CP004061	846973	847639	-	B136-33.AGEnt_accessory_0028_length_667	1	667	83.27	40,94	putative short-chain dehydrogenase
G655_03990	CP004061	856571	856571	-	B136-33.AGEnt_accessory_0029_length_705	1	1	0.08	1256,0	putative secretion protein
G655_03995	CP004061	856668	856967	-	B136-33.AGEnt_accessory_0029_length_705	98	397	100.00	0,0	hypothetical protein
G655_04170	CP004061	898444	899319	-	B136-33.AGEnt_accessory_0032_length_1997	153	1028	100.00	0,0	LysR family transcriptional regulator
G655_04175	CP004061	899478	900230	+	B136-33.AGEnt_accessory_0032_length_1997	1187	1939	100.00	0,0	putative dehydrogenase
G655_04180	CP004061	900247	900288	-	B136-33.AGEnt_accessory_0032_length_1997	1956	1997	2.50	0,1638	putative dehydrogenase
G655_04220	CP004061	908934	908955	-	B136-33.AGEnt_accessory_0033_length_81	60	81	4.29	0,491	4-hydroxyphenylacetate 3-monooxygenase small subunit
G655_04305	CP004061	930538	931038	+	B136-33.AGEnt_accessory_0035_length_501	1	501	59.86	39,297	hypothetical protein
G655_04985	CP004061	1065471	1066210	+	B136-33.AGEnt_accessory_0036_length_740	1	740	84.77	71,62	hypothetical protein
G655_05085	CP004061	1095936	1095937	+	B136-33.AGEnt_accessory_0038_length_1786	1	2	0.14	1390,0	PhoH family protein
G655_05090	CP004061	1096054	1096830	+	B136-33.AGEnt_accessory_0038_length_1786	119	895	100.00	0,0	hypothetical protein
G655_05095	CP004061	1096840	1097022	-	B136-33.AGEnt_accessory_0038_length_1786	905	1087	100.00	0,0	hypothetical protein
G655_05100	CP004061	1097185	1097613	-	B136-33.AGEnt_accessory_0038_length_1786	1250	1678	100.00	0,0	protein-tyrosine-phosphatase
G655_05360	CP004061	1151337	1151554	-	B136-33.AGEnt_accessory_0040_length_218	1	218	41.52	22,285	putative oxidoreductase, molybdopterin binding protein
G655_05360	CP004061	1151665	1151839	-	B136-33.AGEnt_accessory_0041_length_2302	1	175	33.33	350,0	putative oxidoreductase, molybdopterin binding protein
G655_05365	CP004061	1151836	1153839	-	B136-33.AGEnt_accessory_0041_length_2302	172	2175	100.00	0,0	hypothetical protein
G655_05480	CP004061	1175177	1176169	-	B136-33.AGEnt_accessory_0042_length_1887	91	1083	100.00	0,0	zinc-binding oxidoreductase
G655_05485	CP004061	1176235	1176537	-	B136-33.AGEnt_accessory_0042_length_1887	1149	1451	100.00	0,0	putative transcriptional regulator
G655_05490	CP004061	1176739	1176973	+	B136-33.AGEnt_accessory_0042_length_1887	1653	1887	48.35	0,251	hypothetical protein
G655_05525	CP004061	1184276	1190878	+	B136-33.AGEnt_accessory_0043_length_7617	277	6879	100.00	0,0	Rhs family protein-like protein
G655_05530	CP004061	1191247	1191570	+	B136-33.AGEnt_accessory_0043_length_7617	7248	7571	100.00	0,0	hypothetical protein
G655_05580	CP004061	1203687	1203747	+	B136-33.AGEnt_accessory_0044_length_305	1	61	3.98	1472,0	hypothetical protein
G655_05870	CP004061	1260463	1261671	+	B136-33.AGEnt_accessory_0045_length_12285	309	1517	100.00	0,0	hypothetical protein
G655_05875	CP004061	1261955	1262185	+	B136-33.AGEnt_accessory_0045_length_12285	1801	2031	100.00	0,0	DNA-binding protein
G655_05880	CP004061	1262268	1263344	+	B136-33.AGEnt_accessory_0045_length_12285	2114	3190	100.00	0,0	repA-like protein
G655_05885	CP004061	1263993	1264313	-	B136-33.AGEnt_accessory_0045_length_12285	3839	4159	100.00	0,0	hypothetical protein
G655_05890	CP004061	1264316	1265914	-	B136-33.AGEnt_accessory_0045_length_12285	4162	5760	100.00	0,0	P-type conjugative transfer protein TrbL
G655_05895	CP004061	1265917	1266105	-	B136-33.AGEnt_accessory_0045_length_12285	5763	5951	100.00	0,0	hypothetical protein
G655_05900	CP004061	1266108	1266902	-	B136-33.AGEnt_accessory_0045_length_12285	5954	6748	100.00	0,0	P-type conjugative transfer protein TrbJ
G655_05905	CP004061	1267173	1267397	-	B136-33.AGEnt_accessory_0045_length_12285	7019	7243	100.00	0,0	hypothetical protein
G655_05910	CP004061	1267400	1267609	-	B136-33.AGEnt_accessory_0045_length_12285	7246	7455	100.00	0,0	hypothetical protein
G655_05915	CP004061	1268099	1268473	+	B136-33.AGEnt_accessory_0045_length_12285	7945	8319	100.00	0,0	traJ protein
G655_05920	CP004061	1268644	1268955	+	B136-33.AGEnt_accessory_0045_length_12285	8490	8801	100.00	0,0	hypothetical protein
G655_05925	CP004061	1269368	1270405	+	B136-33.AGEnt_accessory_0045_length_12285	9214	10251	100.00	0,0	hypothetical protein
G655_05930	CP004061	1270834	1271280	+	B136-33.AGEnt_accessory_0045_length_12285	10680	11126	100.00	0,0	hypothetical protein
G655_05935	CP004061	1271344	1271532	+	B136-33.AGEnt_accessory_0045_length_12285	11190	11378	100.00	0,0	hypothetical protein
G655_05940	CP004061	1271529	1272227	+	B136-33.AGEnt_accessory_0045_length_12285	11375	12073	100.00	0,0	hypothetical protein
G655_07270	CP004061	1574521	1575219	-	B136-33.AGEnt_accessory_0047_length_5029	99	797	100.00	0,0	hypothetical protein
G655_07275	CP004061	1575648	1578947	-	B136-33.AGEnt_accessory_0047_length_5029	1226	4525	100.00	0,0	phospholipase D
G655_07290	CP004061	1581673	1581676	-	B136-33.AGEnt_accessory_0048_length_111	108	111	0.91	0,434	hypothetical protein
G655_07890	CP004061	1700791	1701285	+	B136-33.AGEnt_accessory_0051_length_5450	269	763	100.00	0,0	GCN5-related N-acetyltransferase
G655_07895	CP004061	1701310	1701897	-	B136-33.AGEnt_accessory_0051_length_5450	788	1375	100.00	0,0	hypothetical protein
G655_07900	CP004061	1701901	1703091	-	B136-33.AGEnt_accessory_0051_length_5450	1379	2569	100.00	0,0	NADH oxidase
G655_07905	CP004061	1703072	1704184	-	B136-33.AGEnt_accessory_0051_length_5450	2550	3662	100.00	0,0	hypothetical protein
G655_07910	CP004061	1704211	1704690	+	B136-33.AGEnt_accessory_0051_length_5450	3689	4168	100.00	0,0	hypothetical protein
G655_07915	CP004061	1704718	1705008	+	B136-33.AGEnt_accessory_0051_length_5450	4196	4486	100.00	0,0	hypothetical protein
G655_07920	CP004061	1705036	1705329	+	B136-33.AGEnt_accessory_0051_length_5450	4514	4807	100.00	0,0	hypothetical protein
G655_07925	CP004061	1705598	1705807	+	B136-33.AGEnt_accessory_0051_length_5450	5076	5285	100.00	0,0	hypothetical protein
G655_07950	CP004061	1710675	1711349	+	B136-33.AGEnt_accessory_0052_length_1232	512	1186	100.00	0,0	hypothetical protein
G655_08325	CP004061	1800174	1800482	+	B136-33.AGEnt_accessory_0053_length_881	1	309	55.68	246,0	hypothetical protein
G655_08690	CP004061	1873666	1874409	-	B136-33.AGEnt_accessory_0054_length_4939	195	938	100.00	0,0	protein-disulfide isomerase
G655_08695	CP004061	1874494	1874880	-	B136-33.AGEnt_accessory_0054_length_4939	1023	1409	100.00	0,0	hypothetical protein
G655_08700	CP004061	1874992	1875717	-	B136-33.AGEnt_accessory_0054_length_4939	1521	2246	100.00	0,0	hypothetical protein
G655_08705	CP004061	1875977	1876594	-	B136-33.AGEnt_accessory_0054_length_4939	2506	3123	100.00	0,0	putative glutathione S-transferase
G655_08710	CP004061	1876670	1877224	-	B136-33.AGEnt_accessory_0054_length_4939	3199	3753	100.00	0,0	flavodoxin
G655_08715	CP004061	1877326	1878279	+	B136-33.AGEnt_accessory_0054_length_4939	3855	4808	100.00	0,0	LysR family transcriptional regulator
G655_08720	CP004061	1878359	1878410	-	B136-33.AGEnt_accessory_0054_length_4939	4888	4939	5.82	0,842	permease
G655_09040	CP004061	1941819	1941822	+	B136-33.AGEnt_accessory_0055_length_11671	1	4	1.40	281,0	integration host factor subunit beta
G655_09045	CP004061	1942216	1943253	+	B136-33.AGEnt_accessory_0055_length_11671	398	1435	100.00	0,0	O-antigen chain length regulator
G655_09050	CP004061	1943340	1944575	+	B136-33.AGEnt_accessory_0055_length_11671	1522	2757	100.00	0,0	hypothetical protein
G655_09055	CP004061	1944581	1945579	+	B136-33.AGEnt_accessory_0055_length_11671	2763	3761	100.00	0,0	hypothetical protein
G655_09060	CP004061	1946047	1946811	+	B136-33.AGEnt_accessory_0055_length_11671	4229	4993	100.00	0,0	hypothetical protein
G655_09065	CP004061	1946777	1947838	+	B136-33.AGEnt_accessory_0055_length_11671	4959	6020	100.00	0,0	polysaccharide biosynthesis protein
G655_09070	CP004061	1947842	1948960	+	B136-33.AGEnt_accessory_0055_length_11671	6024	7142	100.00	0,0	O11 O-antigen biosynthesis associated epimerase
G655_09075	CP004061	1948978	1950108	+	B136-33.AGEnt_accessory_0055_length_11671	7160	8290	100.00	0,0	UDP-N-acetylglucosamine 2-epimerase
G655_09080	CP004061	1951325	1952269	+	B136-33.AGEnt_accessory_0055_length_11671	9507	10451	100.00	0,0	NAD-dependent epimerase/dehydratase
G655_09085	CP004061	1953054	1953395	+	B136-33.AGEnt_accessory_0055_length_11671	11236	11577	100.00	0,0	O-antigen initiating glycosyl transferase
G655_09415	CP004061	2029625	2032495	+	B136-33.AGEnt_accessory_0056_length_3252	376	3246	100.00	0,0	hypothetical protein
G655_10710	CP004061	2308116	2308472	+	B136-33.AGEnt_accessory_0058_length_6248	518	874	100.00	0,0	hypothetical protein
G655_10715	CP004061	2310029	2311162	-	B136-33.AGEnt_accessory_0058_length_6248	2431	3564	100.00	0,0	hypothetical protein
G655_10720	CP004061	2311627	2311812	-	B136-33.AGEnt_accessory_0058_length_6248	4029	4214	100.00	0,0	hypothetical protein
G655_10725	CP004061	2311911	2312438	+	B136-33.AGEnt_accessory_0058_length_6248	4313	4840	100.00	0,0	hypothetical protein
G655_10730	CP004061	2312814	2313770	-	B136-33.AGEnt_accessory_0058_length_6248	5216	6172	100.00	0,0	site-specific recombinase, resolvase family protein
G655_10735	CP004061	2314103	2314423	-	B136-33.AGEnt_accessory_0059_length_6878	143	463	100.00	0,0	hypothetical protein
G655_10740	CP004061	2314486	2314806	-	B136-33.AGEnt_accessory_0059_length_6878	526	846	100.00	0,0	hypothetical protein
G655_10745	CP004061	2314957	2315502	-	B136-33.AGEnt_accessory_0059_length_6878	997	1542	100.00	0,0	hypothetical protein
G655_10750	CP004061	2315556	2315795	-	B136-33.AGEnt_accessory_0059_length_6878	1596	1835	100.00	0,0	hypothetical protein
G655_10755	CP004061	2315819	2316013	-	B136-33.AGEnt_accessory_0059_length_6878	1859	2053	100.00	0,0	hypothetical protein
G655_10760	CP004061	2316024	2318165	-	B136-33.AGEnt_accessory_0059_length_6878	2064	4205	100.00	0,0	hypothetical protein
G655_10765	CP004061	2318216	2318848	-	B136-33.AGEnt_accessory_0059_length_6878	4256	4888	100.00	0,0	hypothetical protein
G655_10770	CP004061	2318879	2319121	-	B136-33.AGEnt_accessory_0059_length_6878	4919	5161	100.00	0,0	hypothetical protein
G655_10775	CP004061	2319190	2319783	-	B136-33.AGEnt_accessory_0059_length_6878	5230	5823	100.00	0,0	putative RNA polymerase sigma factor
G655_10780	CP004061	2319849	2320574	-	B136-33.AGEnt_accessory_0059_length_6878	5889	6614	100.00	0,0	putative transcriptional regulator
G655_10895	CP004061	2339808	2339855	-	B136-33.AGEnt_accessory_0060_length_2846	1	48	4.80	951,0	tRNA-dihydrouridine synthase A
G655_10910	CP004061	2344853	2344872	+	B136-33.AGEnt_accessory_0061_length_2356	1	20	6.87	271,0	hypothetical protein
G655_10915	CP004061	2345202	2347133	+	B136-33.AGEnt_accessory_0061_length_2356	350	2281	100.00	0,0	hypothetical protein
G655_11020	CP004061	2364039	2364209	-	B136-33.AGEnt_accessory_0062_length_1867	91	261	100.00	0,0	hypothetical protein
G655_11025	CP004061	2364473	2364694	+	B136-33.AGEnt_accessory_0062_length_1867	525	746	100.00	0,0	hypothetical protein
G655_11030	CP004061	2364701	2365726	-	B136-33.AGEnt_accessory_0062_length_1867	753	1778	100.00	0,0	hypothetical protein
G655_11275	CP004061	2399344	2400693	+	B136-33.AGEnt_accessory_0064_length_1451	95	1444	100.00	0,0	integrase
G655_11280	CP004061	2400659	2400700	-	B136-33.AGEnt_accessory_0064_length_1451	1410	1451	8.43	0,456	hypothetical protein
G655_11290	CP004061	2402449	2403678	+	B136-33.AGEnt_accessory_0065_length_19456	806	2035	100.00	0,0	hypothetical protein
G655_11295	CP004061	2405847	2407241	+	B136-33.AGEnt_accessory_0065_length_19456	4204	5598	100.00	0,0	hypothetical protein
G655_11300	CP004061	2408313	2413847	+	B136-33.AGEnt_accessory_0065_length_19456	6670	12204	100.00	0,0	hypothetical protein
G655_11305	CP004061	2414811	2415977	+	B136-33.AGEnt_accessory_0065_length_19456	13168	14334	100.00	0,0	DNA or RNA helicase
G655_11310	CP004061	2416385	2417758	-	B136-33.AGEnt_accessory_0065_length_19456	14742	16115	100.00	0,0	phage integrase
G655_11315	CP004061	2418054	2419910	-	B136-33.AGEnt_accessory_0065_length_19456	16411	18267	100.00	0,0	ATP/GTP-binding protein
G655_11320	CP004061	2419938	2420291	-	B136-33.AGEnt_accessory_0065_length_19456	18295	18648	100.00	0,0	MazG nucleotide pyrophosphohydrolase domain-containing protein
G655_11325	CP004061	2420713	2420937	-	B136-33.AGEnt_accessory_0065_length_19456	19070	19294	100.00	0,0	hypothetical protein
G655_11350	CP004061	2431468	2432415	-	B136-33.AGEnt_accessory_0066_length_1190	155	1102	100.00	0,0	Dyp-type peroxidase family protein
G655_11375	CP004061	2434546	2435040	+	B136-33.AGEnt_accessory_0067_length_1938	186	680	100.00	0,0	hypothetical protein
G655_11380	CP004061	2435043	2435978	+	B136-33.AGEnt_accessory_0067_length_1938	683	1618	100.00	0,0	Fe2+-dicitrate sensor
G655_11530	CP004061	2466707	2466713	+	B136-33.AGEnt_accessory_0068_length_146	1	7	0.58	1199,0	NADH dehydrogenase, FAD-containing subunit
G655_12085	CP004061	2587797	2587985	-	B136-33.AGEnt_accessory_0072_length_2334	672	860	100.00	0,0	hypothetical protein
G655_12180	CP004061	2610541	2611686	+	B136-33.AGEnt_accessory_0073_length_2660	233	1378	100.00	0,0	hypothetical protein
G655_12185	CP004061	2611709	2612134	+	B136-33.AGEnt_accessory_0073_length_2660	1401	1826	100.00	0,0	hypothetical protein
G655_12190	CP004061	2612187	2612951	+	B136-33.AGEnt_accessory_0073_length_2660	1879	2643	100.00	0,0	trans-aconitate methyltransferase
G655_12195	CP004061	2612961	2612968	-	B136-33.AGEnt_accessory_0073_length_2660	2653	2660	0.54	0,1480	putative sulfate transporter
G655_12715	CP004061	2731377	2731385	+	B136-33.AGEnt_accessory_0074_length_357	349	357	0.54	0,1653	putative hemolysin activation/secretion protein
G655_12720	CP004061	2734565	2734695	+	B136-33.AGEnt_accessory_0075_length_482	1	131	8.48	1414,0	hypothetical protein
G655_12735	CP004061	2751334	2751561	+	B136-33.AGEnt_accessory_0079_length_1752	172	399	100.00	0,0	hypothetical protein
G655_12740	CP004061	2752093	2752401	+	B136-33.AGEnt_accessory_0079_length_1752	931	1239	100.00	0,0	hypothetical protein
G655_12745	CP004061	2752413	2752781	+	B136-33.AGEnt_accessory_0079_length_1752	1251	1619	100.00	0,0	hypothetical protein
G655_12750	CP004061	2754225	2754587	+	B136-33.AGEnt_accessory_0080_length_1660	1175	1537	100.00	0,0	hypothetical protein
G655_12755	CP004061	2755386	2756915	-	B136-33.AGEnt_accessory_0081_length_2071	542	2071	55.37	0,1233	hypothetical protein
G655_12760	CP004061	2758626	2759086	-	B136-33.AGEnt_accessory_0082_length_1357	1	461	49.89	463,0	hypothetical protein
G655_12765	CP004061	2759882	2759982	-	B136-33.AGEnt_accessory_0082_length_1357	1257	1357	10.83	0,832	hypothetical protein
G655_12765	CP004061	2760357	2760814	-	B136-33.AGEnt_accessory_0083_length_1093	1	458	49.09	475,0	hypothetical protein
G655_12770	CP004061	2761428	2761449	-	B136-33.AGEnt_accessory_0083_length_1093	1072	1093	4.10	0,515	hypothetical protein
G655_12850	CP004061	2782579	2782592	+	B136-33.AGEnt_accessory_0084_length_14	1	14	1.33	61,981	hypothetical protein
G655_12910	CP004061	2794504	2794971	+	B136-33.AGEnt_accessory_0085_length_598	87	554	100.00	0,0	hypothetical protein
G655_12915	CP004061	2794988	2795015	-	B136-33.AGEnt_accessory_0085_length_598	571	598	4.96	0,536	extracytoplasmic-function sigma-70 factor
G655_12930	CP004061	2810193	2810990	-	B136-33.AGEnt_accessory_0086_length_1503	133	930	100.00	0,0	hypothetical protein
G655_13035	CP004061	2830490	2830520	-	B136-33.AGEnt_accessory_0088_length_31	1	31	2.56	453,728	hypothetical protein
G655_13040	CP004061	2831567	2835133	+	B136-33.AGEnt_accessory_0089_length_3754	188	3754	23.09	0,11883	peptide synthase
G655_13040	CP004061	2835280	2847016	+	B136-33.AGEnt_accessory_0090_length_30393	1	11737	75.97	3713,0	peptide synthase
G655_13045	CP004061	2847020	2853589	+	B136-33.AGEnt_accessory_0090_length_30393	11741	18310	100.00	0,0	protein PvdJ
G655_13050	CP004061	2853655	2860947	+	B136-33.AGEnt_accessory_0090_length_30393	18376	25668	100.00	0,0	pyoverdine synthetase D
G655_13055	CP004061	2861111	2863513	-	B136-33.AGEnt_accessory_0090_length_30393	25832	28234	100.00	0,0	ferripyoverdine receptor
G655_13060	CP004061	2863661	2865310	-	B136-33.AGEnt_accessory_0090_length_30393	28382	30031	100.00	0,0	pyoverdine biosynthesis protein PvdE
G655_13105	CP004061	2877397	2877650	-	B136-33.AGEnt_accessory_0091_length_982	1	254	27.14	682,0	putative transmembrane sensor
G655_13110	CP004061	2877874	2878353	+	B136-33.AGEnt_accessory_0091_length_982	478	957	100.00	0,0	RNA polymerase sigma factor
G655_13180	CP004061	2894381	2894542	-	B136-33.AGEnt_accessory_0092_length_1921	1	162	8.07	1845,0	hypothetical protein
G655_13185	CP004061	2894579	2895646	-	B136-33.AGEnt_accessory_0092_length_1921	199	1266	100.00	0,0	hypothetical protein
G655_13190	CP004061	2895685	2896110	-	B136-33.AGEnt_accessory_0092_length_1921	1305	1730	100.00	0,0	hypothetical protein
G655_13195	CP004061	2896292	2896301	-	B136-33.AGEnt_accessory_0092_length_1921	1912	1921	0.39	0,2540	putative ClpA/B-type protease
G655_13370	CP004061	2938660	2939985	-	B136-33.AGEnt_accessory_0093_length_2996	88	1413	100.00	0,0	hypothetical protein
G655_13375	CP004061	2940023	2941568	-	B136-33.AGEnt_accessory_0093_length_2996	1451	2996	65.23	0,824	TonB-dependent receptor
G655_13375	CP004061	2942158	2942392	-	B136-33.AGEnt_accessory_0094_length_2991	1	235	9.92	2135,0	TonB-dependent receptor
G655_13380	CP004061	2942542	2943453	+	B136-33.AGEnt_accessory_0094_length_2991	385	1296	100.00	0,0	transcriptional regulator
G655_13385	CP004061	2943550	2945148	+	B136-33.AGEnt_accessory_0094_length_2991	1393	2991	98.89	0,18	sulfatase
G655_13900	CP004061	3061742	3061781	-	B136-33.AGEnt_accessory_0097_length_105	66	105	5.56	0,680	hypothetical protein
G655_13905	CP004061	3062676	3063416	-	B136-33.AGEnt_accessory_0098_length_37193	171	911	100.00	0,0	hypothetical protein
G655_13910	CP004061	3063466	3063819	-	B136-33.AGEnt_accessory_0098_length_37193	961	1314	100.00	0,0	hypothetical protein
G655_13915	CP004061	3064385	3065272	+	B136-33.AGEnt_accessory_0098_length_37193	1880	2767	100.00	0,0	hypothetical protein
G655_13920	CP004061	3065961	3066503	+	B136-33.AGEnt_accessory_0098_length_37193	3456	3998	100.00	0,0	hypothetical protein
G655_13925	CP004061	3066526	3067725	-	B136-33.AGEnt_accessory_0098_length_37193	4021	5220	100.00	0,0	hypothetical protein
G655_13930	CP004061	3068019	3068885	+	B136-33.AGEnt_accessory_0098_length_37193	5514	6380	100.00	0,0	hypothetical protein
G655_13935	CP004061	3068970	3069932	-	B136-33.AGEnt_accessory_0098_length_37193	6465	7427	100.00	0,0	hypothetical protein
G655_13940	CP004061	3069943	3072279	-	B136-33.AGEnt_accessory_0098_length_37193	7438	9774	100.00	0,0	hypothetical protein
G655_13945	CP004061	3072354	3073940	-	B136-33.AGEnt_accessory_0098_length_37193	9849	11435	100.00	0,0	hypothetical protein
G655_13950	CP004061	3074024	3075448	-	B136-33.AGEnt_accessory_0098_length_37193	11519	12943	100.00	0,0	hypothetical protein
G655_13955	CP004061	3076003	3076650	-	B136-33.AGEnt_accessory_0098_length_37193	13498	14145	100.00	0,0	hypothetical protein
G655_13960	CP004061	3076761	3078128	-	B136-33.AGEnt_accessory_0098_length_37193	14256	15623	100.00	0,0	phytoene dehydrogenase
G655_13965	CP004061	3078190	3079077	-	B136-33.AGEnt_accessory_0098_length_37193	15685	16572	100.00	0,0	hypothetical protein
G655_13970	CP004061	3079526	3080107	+	B136-33.AGEnt_accessory_0098_length_37193	17021	17602	100.00	0,0	hypothetical protein
G655_13975	CP004061	3080632	3082017	+	B136-33.AGEnt_accessory_0098_length_37193	18127	19512	100.00	0,0	aromatic-ring hydroxylase
G655_13980	CP004061	3082014	3082889	+	B136-33.AGEnt_accessory_0098_length_37193	19509	20384	100.00	0,0	hydrolase
G655_13985	CP004061	3083120	3084277	+	B136-33.AGEnt_accessory_0098_length_37193	20615	21772	100.00	0,0	1,3-propanediol dehydrogenase
G655_13990	CP004061	3084290	3085621	+	B136-33.AGEnt_accessory_0098_length_37193	21785	23116	100.00	0,0	amino acid permease
G655_13995	CP004061	3085700	3087124	+	B136-33.AGEnt_accessory_0098_length_37193	23195	24619	100.00	0,0	gamma-aminobutyraldehyde dehydrogenase
G655_14000	CP004061	3087170	3088423	+	B136-33.AGEnt_accessory_0098_length_37193	24665	25918	100.00	0,0	diaminobutyrate--2-oxoglutarate aminotransferase
G655_14005	CP004061	3088512	3089432	+	B136-33.AGEnt_accessory_0098_length_37193	26007	26927	100.00	0,0	putative dehydrogenase
G655_14010	CP004061	3089725	3091383	-	B136-33.AGEnt_accessory_0098_length_37193	27220	28878	100.00	0,0	acetate permease
G655_14015	CP004061	3091380	3091703	-	B136-33.AGEnt_accessory_0098_length_37193	28875	29198	100.00	0,0	hypothetical protein
G655_14020	CP004061	3091760	3093409	-	B136-33.AGEnt_accessory_0098_length_37193	29255	30904	100.00	0,0	acyl-CoA synthetase
G655_14025	CP004061	3093493	3094260	-	B136-33.AGEnt_accessory_0098_length_37193	30988	31755	100.00	0,0	dehydrogenase
G655_14030	CP004061	3094260	3095432	-	B136-33.AGEnt_accessory_0098_length_37193	31755	32927	100.00	0,0	acyl-CoA dehydrogenase
G655_14035	CP004061	3095483	3095839	-	B136-33.AGEnt_accessory_0098_length_37193	32978	33334	100.00	0,0	putative acyl-CoA dehydrogenase
G655_14040	CP004061	3095836	3096849	-	B136-33.AGEnt_accessory_0098_length_37193	33331	34344	100.00	0,0	FadE36 aminoglycoside phosphotransferase
G655_14045	CP004061	3097088	3099040	+	B136-33.AGEnt_accessory_0098_length_37193	34583	36535	100.00	0,0	propionate catabolism operon regulator prpR
G655_14050	CP004061	3099106	3099609	-	B136-33.AGEnt_accessory_0098_length_37193	36601	37104	100.00	0,0	hypothetical protein
G655_14055	CP004061	3099668	3099698	-	B136-33.AGEnt_accessory_0098_length_37193	37163	37193	1.35	0,2273	paraquat-inducible protein B
G655_14200	CP004061	3132046	3132108	-	B136-33.AGEnt_accessory_0101_length_118	56	118	14.89	0,360	hypothetical protein
G655_14205	CP004061	3132510	3132580	-	B136-33.AGEnt_accessory_0102_length_71	1	71	5.84	14,1130	carboxylate-amine ligase
G655_14535	CP004061	3204378	3205495	+	B136-33.AGEnt_accessory_0104_length_1130	13	1130	89.37	0,133	hypothetical protein
G655_14605	CP004061	3218639	3218646	-	B136-33.AGEnt_accessory_0106_length_14	7	14	1.05	0,751	short chain dehydrogenase
G655_14915	CP004061	3298519	3298529	+	B136-33.AGEnt_accessory_0107_length_2889	1	11	3.49	304,0	hypothetical protein
G655_14920	CP004061	3300255	3300776	-	B136-33.AGEnt_accessory_0107_length_2889	1737	2258	100.00	0,0	hypothetical protein
G655_15415	CP004061	3408893	3409381	+	B136-33.AGEnt_accessory_0108_length_6600	3977	4465	100.00	0,0	hypothetical protein
G655_15420	CP004061	3409384	3410625	+	B136-33.AGEnt_accessory_0108_length_6600	4468	5709	100.00	0,0	hypothetical protein
G655_15540	CP004061	3441429	3442453	+	B136-33.AGEnt_accessory_0112_length_1475	451	1475	83.54	0,202	hypothetical protein
G655_15680	CP004061	3470181	3471590	+	B136-33.AGEnt_accessory_0114_length_2434	374	1783	100.00	0,0	hypothetical protein
G655_15685	CP004061	3471574	3472241	+	B136-33.AGEnt_accessory_0114_length_2434	1767	2434	99.85	0,1	hypothetical protein
G655_15850	CP004061	3512999	3513023	+	B136-33.AGEnt_accessory_0115_length_1638	1	25	3.04	797,0	streptomycin 3''-phosphotransferase
G655_15855	CP004061	3513024	3514478	-	B136-33.AGEnt_accessory_0115_length_1638	26	1480	100.00	0,0	TrkH family potassium uptake protein
G655_16545	CP004061	3666225	3666258	+	B136-33.AGEnt_accessory_0116_length_22834	1	34	1.48	2261,0	beta-D-glucoside glucohydrolase
G655_16550	CP004061	3666361	3666945	-	B136-33.AGEnt_accessory_0116_length_22834	137	721	100.00	0,0	type III secretion system protein
G655_16555	CP004061	3666984	3667604	-	B136-33.AGEnt_accessory_0116_length_22834	760	1380	100.00	0,0	type III export protein PscK
G655_16560	CP004061	3667613	3668347	-	B136-33.AGEnt_accessory_0116_length_22834	1389	2123	100.00	0,0	pscJ type III export protein
G655_16565	CP004061	3668356	3668679	-	B136-33.AGEnt_accessory_0116_length_22834	2132	2455	100.00	0,0	type III export protein PscI
G655_16570	CP004061	3668694	3669125	-	B136-33.AGEnt_accessory_0116_length_22834	2470	2901	100.00	0,0	type III export protein PscH
G655_16575	CP004061	3669122	3669469	-	B136-33.AGEnt_accessory_0116_length_22834	2898	3245	100.00	0,0	type III secretion protein
G655_16580	CP004061	3669472	3669729	-	B136-33.AGEnt_accessory_0116_length_22834	3248	3505	100.00	0,0	type III export protein
G655_16585	CP004061	3669732	3669935	-	B136-33.AGEnt_accessory_0116_length_22834	3508	3711	100.00	0,0	type III export protein PscE
G655_16590	CP004061	3669898	3671196	-	B136-33.AGEnt_accessory_0116_length_22834	3674	4972	100.00	0,0	type III export protein PscD
G655_16595	CP004061	3671198	3673000	-	B136-33.AGEnt_accessory_0116_length_22834	4974	6776	100.00	0,0	Type III secretion outer membrane protein PscC precursor
G655_16600	CP004061	3673000	3673422	-	B136-33.AGEnt_accessory_0116_length_22834	6776	7198	100.00	0,0	type III export apparatus protein
G655_16605	CP004061	3673456	3674286	-	B136-33.AGEnt_accessory_0116_length_22834	7232	8062	100.00	0,0	hypothetical protein
G655_16610	CP004061	3674384	3674815	-	B136-33.AGEnt_accessory_0116_length_22834	8160	8591	100.00	0,0	transcriptional regulator ExsA
G655_16615	CP004061	3674822	3674968	+	B136-33.AGEnt_accessory_0116_length_22834	8598	8744	100.00	0,0	hypothetical protein
G655_16620	CP004061	3675518	3675931	-	B136-33.AGEnt_accessory_0116_length_22834	9294	9707	100.00	0,0	exoenzyme S synthesis protein B
G655_16625	CP004061	3675940	3676185	-	B136-33.AGEnt_accessory_0116_length_22834	9716	9961	100.00	0,0	ExsE
G655_16630	CP004061	3676194	3676631	-	B136-33.AGEnt_accessory_0116_length_22834	9970	10407	100.00	0,0	exoenzyme S synthesis protein C
G655_16635	CP004061	3676758	3677645	-	B136-33.AGEnt_accessory_0116_length_22834	10534	11421	100.00	0,0	translocator outer membrane protein PopD precursor
G655_16640	CP004061	3677657	3678721	-	B136-33.AGEnt_accessory_0116_length_22834	11433	12497	100.00	0,0	translocator protein
G655_16645	CP004061	3678810	3679316	-	B136-33.AGEnt_accessory_0116_length_22834	12586	13092	100.00	0,0	regulatory protein
G655_16650	CP004061	3679325	3680209	-	B136-33.AGEnt_accessory_0116_length_22834	13101	13985	100.00	0,0	type III secretion protein PcrV
G655_16655	CP004061	3680219	3680515	-	B136-33.AGEnt_accessory_0116_length_22834	13995	14291	100.00	0,0	regulator in type III secretion
G655_16660	CP004061	3680543	3680977	-	B136-33.AGEnt_accessory_0116_length_22834	14319	14753	100.00	0,0	transcriptional regulator protein PcrR
G655_16665	CP004061	3680974	3683094	-	B136-33.AGEnt_accessory_0116_length_22834	14750	16870	100.00	0,0	type III secretory apparatus protein PcrD
G655_16670	CP004061	3683091	3683420	-	B136-33.AGEnt_accessory_0116_length_22834	16867	17196	100.00	0,0	hypothetical protein
G655_16675	CP004061	3683425	3683790	-	B136-33.AGEnt_accessory_0116_length_22834	17201	17566	100.00	0,0	type III secretion protein
G655_16680	CP004061	3683787	3684158	-	B136-33.AGEnt_accessory_0116_length_22834	17563	17934	100.00	0,0	type III secretion protein
G655_16685	CP004061	3684145	3684423	-	B136-33.AGEnt_accessory_0116_length_22834	17921	18199	100.00	0,0	hypothetical protein
G655_16690	CP004061	3684404	3685270	-	B136-33.AGEnt_accessory_0116_length_22834	18180	19046	100.00	0,0	Type III secretion outer membrane protein PopN precursor
G655_16695	CP004061	3685461	3686783	+	B136-33.AGEnt_accessory_0116_length_22834	19237	20559	100.00	0,0	type III secretion system ATPase
G655_16700	CP004061	3686780	3687256	+	B136-33.AGEnt_accessory_0116_length_22834	20556	21032	100.00	0,0	translocation protein in type III secretion
G655_16705	CP004061	3687925	3688338	+	B136-33.AGEnt_accessory_0116_length_22834	21701	22114	100.00	0,0	translocation protein in type III secretion
G655_16710	CP004061	3688335	3689058	+	B136-33.AGEnt_accessory_0116_length_22834	22111	22834	77.85	0,206	type III secretion system protein
G655_16915	CP004061	3732186	3732310	+	B136-33.AGEnt_accessory_0118_length_6429	1	125	6.12	1918,0	hypothetical protein
G655_16920	CP004061	3732366	3733040	+	B136-33.AGEnt_accessory_0118_length_6429	181	855	100.00	0,0	hypothetical protein
G655_16925	CP004061	3733037	3737881	+	B136-33.AGEnt_accessory_0118_length_6429	852	5696	100.00	0,0	Rhs family protein
G655_17670	CP004061	3900949	3901004	+	B136-33.AGEnt_accessory_0120_length_56	1	56	3.27	1174,480	hypothetical protein
G655_17860	CP004061	3941279	3941665	+	B136-33.AGEnt_accessory_0122_length_517	91	477	100.00	0,0	hypothetical protein
G655_18070	CP004061	3982958	3982978	-	B136-33.AGEnt_accessory_0123_length_158	138	158	0.78	0,2688	putative cation-transporting P-type ATPase
G655_18080	CP004061	3986524	3988113	+	B136-33.AGEnt_accessory_0124_length_1694	91	1680	100.00	0,0	hypothetical protein
G655_18085	CP004061	3988079	3988127	-	B136-33.AGEnt_accessory_0124_length_1694	1646	1694	2.99	0,1592	putative ATP-binding component of ABC transporter
G655_18230	CP004061	4021204	4021419	+	B136-33.AGEnt_accessory_0125_length_7505	92	307	100.00	0,0	hypothetical protein
G655_18235	CP004061	4021427	4023667	-	B136-33.AGEnt_accessory_0125_length_7505	315	2555	100.00	0,0	lipase family protein
G655_18240	CP004061	4023664	4024458	-	B136-33.AGEnt_accessory_0125_length_7505	2552	3346	100.00	0,0	lipoprotein
G655_18245	CP004061	4024602	4025396	-	B136-33.AGEnt_accessory_0125_length_7505	3490	4284	100.00	0,0	lipoprotein
G655_18250	CP004061	4025393	4026241	-	B136-33.AGEnt_accessory_0125_length_7505	4281	5129	100.00	0,0	hypothetical protein
G655_18255	CP004061	4026238	4028313	-	B136-33.AGEnt_accessory_0125_length_7505	5126	7201	100.00	0,0	Rhs element Vgr protein
G655_18280	CP004061	4032076	4032987	-	B136-33.AGEnt_accessory_0126_length_2710	228	1139	100.00	0,0	transcriptional regulator
G655_18285	CP004061	4033133	4033966	+	B136-33.AGEnt_accessory_0126_length_2710	1285	2118	100.00	0,0	short chain dehydrogenase
G655_18290	CP004061	4034056	4034418	-	B136-33.AGEnt_accessory_0126_length_2710	2208	2570	100.00	0,0	hypothetical protein
G655_18320	CP004061	4040532	4040873	+	B136-33.AGEnt_accessory_0127_length_7020	308	649	100.00	0,0	DNA-directed DNA polymerase
G655_18325	CP004061	4045272	4045832	+	B136-33.AGEnt_accessory_0127_length_7020	5048	5608	100.00	0,0	hypothetical protein
G655_18330	CP004061	4046197	4046670	-	B136-33.AGEnt_accessory_0127_length_7020	5973	6446	100.00	0,0	N-acetyltransferase GCN5
G655_18965	CP004061	4183796	4184356	-	B136-33.AGEnt_accessory_0131_length_2637	6	566	100.00	0,0	putative transcriptional regulator
G655_18970	CP004061	4184521	4185318	+	B136-33.AGEnt_accessory_0131_length_2637	731	1528	100.00	0,0	enoyl-CoA hydratase
G655_18975	CP004061	4185375	4186259	+	B136-33.AGEnt_accessory_0131_length_2637	1585	2469	100.00	0,0	putative hydrolase
G655_19050	CP004061	4199336	4199362	+	B136-33.AGEnt_accessory_0132_length_5253	1	27	4.46	579,0	putative NAD(P)H dehydrogenase
G655_19055	CP004061	4199379	4200497	-	B136-33.AGEnt_accessory_0132_length_5253	44	1162	100.00	0,0	putative peptidyl-arginine deiminase
G655_19060	CP004061	4200497	4201609	-	B136-33.AGEnt_accessory_0132_length_5253	1162	2274	100.00	0,0	polyamine ABC transporter substrate-binding protein
G655_19065	CP004061	4201606	4202517	-	B136-33.AGEnt_accessory_0132_length_5253	2271	3182	100.00	0,0	putative N-carbamoylputrescine amidohydrolase
G655_19070	CP004061	4202521	4203561	-	B136-33.AGEnt_accessory_0132_length_5253	3186	4226	100.00	0,0	peptidylarginine deiminase
G655_19075	CP004061	4203693	4204580	+	B136-33.AGEnt_accessory_0132_length_5253	4358	5245	100.00	0,0	transcriptional regulator
G655_19240	CP004061	4239193	4240203	-	B136-33.AGEnt_accessory_0133_length_10181	1459	2469	100.00	0,0	bacteriophage integrase
G655_19245	CP004061	4240203	4241495	-	B136-33.AGEnt_accessory_0133_length_10181	2469	3761	100.00	0,0	hypothetical protein
G655_19250	CP004061	4241973	4242362	-	B136-33.AGEnt_accessory_0133_length_10181	4239	4628	100.00	0,0	hypothetical protein
G655_19255	CP004061	4242355	4242570	-	B136-33.AGEnt_accessory_0133_length_10181	4621	4836	100.00	0,0	hypothetical protein
G655_19260	CP004061	4242567	4242791	-	B136-33.AGEnt_accessory_0133_length_10181	4833	5057	100.00	0,0	hypothetical protein
G655_19265	CP004061	4242937	4243197	+	B136-33.AGEnt_accessory_0133_length_10181	5203	5463	100.00	0,0	hypothetical protein
G655_19270	CP004061	4243326	4243538	-	B136-33.AGEnt_accessory_0133_length_10181	5592	5804	100.00	0,0	hypothetical protein
G655_19275	CP004061	4244882	4244998	+	B136-33.AGEnt_accessory_0133_length_10181	7148	7264	100.00	0,0	hypothetical protein
G655_19280	CP004061	4245043	4246038	-	B136-33.AGEnt_accessory_0133_length_10181	7309	8304	100.00	0,0	hypothetical protein
G655_19285	CP004061	4246004	4246321	-	B136-33.AGEnt_accessory_0133_length_10181	8270	8587	100.00	0,0	transcriptional regulator, Xre family protein
G655_19485	CP004061	4294740	4295012	-	B136-33.AGEnt_accessory_0135_length_2908	405	677	100.00	0,0	hypothetical protein
G655_19490	CP004061	4295014	4296852	-	B136-33.AGEnt_accessory_0135_length_2908	679	2517	100.00	0,0	pyocin S2
G655_19495	CP004061	4297698	4297846	+	B136-33.AGEnt_accessory_0136_length_230	1	149	40.38	220,0	hypothetical protein
G655_19770	CP004061	4353319	4353580	-	B136-33.AGEnt_accessory_0138_length_15977	1	262	89.12	32,0	hypothetical protein
G655_19775	CP004061	4353606	4353986	-	B136-33.AGEnt_accessory_0138_length_15977	288	668	100.00	0,0	flagellar protein FliS
G655_19780	CP004061	4354045	4354443	-	B136-33.AGEnt_accessory_0138_length_15977	727	1125	100.00	0,0	flagellar protein
G655_19785	CP004061	4354443	4355879	-	B136-33.AGEnt_accessory_0138_length_15977	1125	2561	100.00	0,0	flagellar cap protein
G655_19790	CP004061	4355957	4356343	-	B136-33.AGEnt_accessory_0138_length_15977	2639	3025	100.00	0,0	hypothetical protein
G655_19795	CP004061	4356423	4357586	-	B136-33.AGEnt_accessory_0138_length_15977	3105	4268	100.00	0,0	A-type flagellin
G655_19800	CP004061	4357813	4361319	-	B136-33.AGEnt_accessory_0138_length_15977	4495	8001	100.00	0,0	hypothetical protein
G655_19805	CP004061	4361440	4362606	-	B136-33.AGEnt_accessory_0138_length_15977	8122	9288	100.00	0,0	hypothetical protein
G655_19810	CP004061	4362603	4363217	-	B136-33.AGEnt_accessory_0138_length_15977	9285	9899	100.00	0,0	hypothetical protein
G655_19815	CP004061	4363214	4364344	-	B136-33.AGEnt_accessory_0138_length_15977	9896	11026	100.00	0,0	Phenylpropionate dioxygenase-like ring-hydroxylating dioxygenase, large terminal subunit
G655_19820	CP004061	4364362	4364994	-	B136-33.AGEnt_accessory_0138_length_15977	11044	11676	100.00	0,0	Acetyltransferase
G655_19825	CP004061	4365005	4365772	-	B136-33.AGEnt_accessory_0138_length_15977	11687	12454	100.00	0,0	short chain dehydrogenase/reductase family oxidoreductase
G655_19830	CP004061	4365798	4366838	-	B136-33.AGEnt_accessory_0138_length_15977	12480	13520	100.00	0,0	putative 3-oxoacyl-(acyl-carrier-protein) synthase III
G655_19835	CP004061	4366841	4367065	-	B136-33.AGEnt_accessory_0138_length_15977	13523	13747	100.00	0,0	hypothetical protein
G655_19840	CP004061	4367120	4368256	-	B136-33.AGEnt_accessory_0138_length_15977	13802	14938	100.00	0,0	nucleotide sugar transaminase
G655_19845	CP004061	4368545	4369295	-	B136-33.AGEnt_accessory_0138_length_15977	15227	15977	57.68	0,551	flagellar hook-associated protein FlgL
G655_20365	CP004061	4475147	4476820	-	B136-33.AGEnt_accessory_0139_length_24779	703	2376	100.00	0,0	ExoU
G655_20370	CP004061	4477347	4477916	-	B136-33.AGEnt_accessory_0139_length_24779	2903	3472	100.00	0,0	transposase
G655_20375	CP004061	4477951	4478742	+	B136-33.AGEnt_accessory_0139_length_24779	3507	4298	100.00	0,0	ISPpu14, transposase Orf3
G655_20380	CP004061	4478745	4479194	-	B136-33.AGEnt_accessory_0139_length_24779	4301	4750	100.00	0,0	acetyltransferase
G655_20385	CP004061	4479238	4479411	+	B136-33.AGEnt_accessory_0139_length_24779	4794	4967	100.00	0,0	putative outer membrane protein
G655_20390	CP004061	4479408	4479626	-	B136-33.AGEnt_accessory_0139_length_24779	4964	5182	100.00	0,0	hypothetical protein
G655_20395	CP004061	4481748	4482179	+	B136-33.AGEnt_accessory_0139_length_24779	7304	7735	100.00	0,0	hypothetical protein
G655_20400	CP004061	4482179	4483117	+	B136-33.AGEnt_accessory_0139_length_24779	7735	8673	100.00	0,0	hypothetical protein
G655_20405	CP004061	4483141	4484517	+	B136-33.AGEnt_accessory_0139_length_24779	8697	10073	100.00	0,0	hypothetical protein
G655_20410	CP004061	4484517	4484864	+	B136-33.AGEnt_accessory_0139_length_24779	10073	10420	100.00	0,0	hypothetical protein
G655_20415	CP004061	4484861	4486375	+	B136-33.AGEnt_accessory_0139_length_24779	10417	11931	100.00	0,0	hypothetical protein
G655_20420	CP004061	4486843	4487115	+	B136-33.AGEnt_accessory_0139_length_24779	12399	12671	100.00	0,0	NikR family transcriptional regulator protein-like protein
G655_20425	CP004061	4487119	4487469	+	B136-33.AGEnt_accessory_0139_length_24779	12675	13025	100.00	0,0	plasmid stablization protein
G655_20430	CP004061	4487930	4488577	-	B136-33.AGEnt_accessory_0139_length_24779	13486	14133	100.00	0,0	esterase
G655_20435	CP004061	4489657	4490007	+	B136-33.AGEnt_accessory_0139_length_24779	15213	15563	100.00	0,0	nucleotide-binding protein
G655_20440	CP004061	4490068	4490901	+	B136-33.AGEnt_accessory_0139_length_24779	15624	16457	100.00	0,0	hypothetical protein
G655_20445	CP004061	4491143	4494013	-	B136-33.AGEnt_accessory_0139_length_24779	16699	19569	100.00	0,0	hypothetical protein
G655_20450	CP004061	4494803	4495051	+	B136-33.AGEnt_accessory_0139_length_24779	20359	20607	100.00	0,0	hypothetical protein
G655_20455	CP004061	4495662	4497581	+	B136-33.AGEnt_accessory_0139_length_24779	21218	23137	100.00	0,0	relaxase
G655_20460	CP004061	4497578	4498858	+	B136-33.AGEnt_accessory_0139_length_24779	23134	24414	100.00	0,0	phage integrase family site specific recombinase
G655_21230	CP004061	4658561	4659199	+	B136-33.AGEnt_accessory_0140_length_5439	422	1060	100.00	0,0	hypothetical protein
G655_21235	CP004061	4659460	4659777	+	B136-33.AGEnt_accessory_0140_length_5439	1321	1638	100.00	0,0	hypothetical protein
G655_21240	CP004061	4660104	4660469	+	B136-33.AGEnt_accessory_0140_length_5439	1965	2330	100.00	0,0	hypothetical protein
G655_21245	CP004061	4660466	4661167	+	B136-33.AGEnt_accessory_0140_length_5439	2327	3028	100.00	0,0	hypothetical protein
G655_21250	CP004061	4661184	4662272	+	B136-33.AGEnt_accessory_0140_length_5439	3045	4133	100.00	0,0	hypothetical protein
G655_21255	CP004061	4662648	4662971	-	B136-33.AGEnt_accessory_0140_length_5439	4509	4832	100.00	0,0	hypothetical protein
G655_21260	CP004061	4662964	4663329	-	B136-33.AGEnt_accessory_0140_length_5439	4825	5190	100.00	0,0	hypothetical protein
G655_21415	CP004061	4695944	4696597	-	B136-33.AGEnt_accessory_0141_length_688	35	688	98.20	0,12	hypothetical protein
G655_21735	CP004061	4762874	4763869	-	B136-33.AGEnt_accessory_0142_length_7118	330	1325	100.00	0,0	bacteriophage integrase
G655_21740	CP004061	4763869	4765161	-	B136-33.AGEnt_accessory_0142_length_7118	1325	2617	100.00	0,0	hypothetical protein
G655_21745	CP004061	4765419	4766681	-	B136-33.AGEnt_accessory_0142_length_7118	2875	4137	100.00	0,0	zona occludens toxin
G655_21750	CP004061	4766683	4767033	-	B136-33.AGEnt_accessory_0142_length_7118	4139	4489	100.00	0,0	hypothetical protein
G655_21755	CP004061	4767043	4767972	-	B136-33.AGEnt_accessory_0142_length_7118	4499	5428	100.00	0,0	putative coat protein A of bacteriophage Pf1
G655_21760	CP004061	4768376	4768585	-	B136-33.AGEnt_accessory_0142_length_7118	5832	6041	100.00	0,0	hypothetical protein
G655_21765	CP004061	4768608	4768859	-	B136-33.AGEnt_accessory_0142_length_7118	6064	6315	100.00	0,0	hypothetical protein
G655_21770	CP004061	4768871	4768963	-	B136-33.AGEnt_accessory_0142_length_7118	6327	6419	100.00	0,0	hypothetical protein
G655_21775	CP004061	4768980	4769414	-	B136-33.AGEnt_accessory_0142_length_7118	6436	6870	100.00	0,0	helix destabilizing protein of bacteriophage Pf1
G655_21780	CP004061	4770394	4770615	-	B136-33.AGEnt_accessory_0143_length_3630	600	821	100.00	0,0	hypothetical protein
G655_21830	CP004061	4780439	4780446	+	B136-33.AGEnt_accessory_0144_length_687	1	8	0.89	895,0	glycosyl transferase family protein
G655_21835	CP004061	4780480	4781100	+	B136-33.AGEnt_accessory_0144_length_687	42	662	100.00	0,0	acetyltransferase
G655_21915	CP004061	4798117	4809443	-	B136-33.AGEnt_accessory_0145_length_12605	1	11327	90.37	1207,0	hypothetical protein
G655_21920	CP004061	4809642	4810721	-	B136-33.AGEnt_accessory_0145_length_12605	11526	12605	91.60	0,99	hypothetical protein
G655_23205	CP004061	5096193	5097945	-	B136-33.AGEnt_accessory_0147_length_1753	1	1753	77.50	15,494	outer membrane ferric siderophore receptor
G655_23260	CP004061	5111595	5112068	-	B136-33.AGEnt_accessory_0148_length_1283	25	498	100.00	0,0	type IV pilus structural subunit PilA
G655_23265	CP004061	5112299	5112853	+	B136-33.AGEnt_accessory_0148_length_1283	729	1283	32.63	0,1146	type 4 fimbrial biogenesis protein PilB
G655_23270	CP004061	5114530	5114803	+	B136-33.AGEnt_accessory_0149_length_274	1	274	22.50	527,417	pilin biogenesis protein
G655_23345	CP004061	5129590	5130456	+	B136-33.AGEnt_accessory_0150_length_6811	88	954	100.00	0,0	chromosome partitioning-like protein
G655_23350	CP004061	5130458	5131195	+	B136-33.AGEnt_accessory_0150_length_6811	956	1693	100.00	0,0	hypothetical protein
G655_23355	CP004061	5131192	5131689	+	B136-33.AGEnt_accessory_0150_length_6811	1690	2187	100.00	0,0	hypothetical protein
G655_23360	CP004061	5131695	5132396	+	B136-33.AGEnt_accessory_0150_length_6811	2193	2894	100.00	0,0	hypothetical protein
G655_23365	CP004061	5132393	5133094	+	B136-33.AGEnt_accessory_0150_length_6811	2891	3592	100.00	0,0	hypothetical protein
G655_23370	CP004061	5133084	5133302	+	B136-33.AGEnt_accessory_0150_length_6811	3582	3800	100.00	0,0	hypothetical protein
G655_23375	CP004061	5133299	5134645	+	B136-33.AGEnt_accessory_0150_length_6811	3797	5143	100.00	0,0	replicative DNA helicase
G655_23380	CP004061	5134642	5134827	+	B136-33.AGEnt_accessory_0150_length_6811	5140	5325	100.00	0,0	hypothetical protein
G655_23385	CP004061	5134817	5135344	+	B136-33.AGEnt_accessory_0150_length_6811	5315	5842	100.00	0,0	hypothetical protein
G655_23390	CP004061	5135341	5135598	+	B136-33.AGEnt_accessory_0150_length_6811	5839	6096	100.00	0,0	hypothetical protein
G655_23395	CP004061	5135912	5136088	+	B136-33.AGEnt_accessory_0150_length_6811	6410	6586	100.00	0,0	hypothetical protein
G655_23400	CP004061	5136081	5136313	+	B136-33.AGEnt_accessory_0150_length_6811	6579	6811	99.57	0,1	hypothetical protein
G655_23405	CP004061	5137314	5137330	+	B136-33.AGEnt_accessory_0151_length_76073	1	17	1.67	1000,0	nucleoid-associated protein NdpA
G655_23410	CP004061	5137333	5137581	+	B136-33.AGEnt_accessory_0151_length_76073	20	268	100.00	0,0	putative DNA binding protein
G655_23415	CP004061	5137578	5139311	+	B136-33.AGEnt_accessory_0151_length_76073	265	1998	100.00	0,0	hypothetical protein
G655_23420	CP004061	5139339	5140094	+	B136-33.AGEnt_accessory_0151_length_76073	2026	2781	100.00	0,0	hypothetical protein
G655_23425	CP004061	5140364	5140723	-	B136-33.AGEnt_accessory_0151_length_76073	3051	3410	100.00	0,0	hypothetical protein
G655_23430	CP004061	5140955	5141251	-	B136-33.AGEnt_accessory_0151_length_76073	3642	3938	100.00	0,0	hypothetical protein
G655_23435	CP004061	5141482	5142210	-	B136-33.AGEnt_accessory_0151_length_76073	4169	4897	100.00	0,0	WD40 repeat-containing protein
G655_23440	CP004061	5142209	5142937	+	B136-33.AGEnt_accessory_0151_length_76073	4896	5624	100.00	0,0	hypothetical protein
G655_23445	CP004061	5143282	5143476	+	B136-33.AGEnt_accessory_0151_length_76073	5969	6163	100.00	0,0	hypothetical protein
G655_23450	CP004061	5143490	5143978	+	B136-33.AGEnt_accessory_0151_length_76073	6177	6665	100.00	0,0	single-stranded DNA-binding protein
G655_23455	CP004061	5144501	5146420	+	B136-33.AGEnt_accessory_0151_length_76073	7188	9107	100.00	0,0	topoisomerase I - like protein
G655_23460	CP004061	5146435	5147181	+	B136-33.AGEnt_accessory_0151_length_76073	9122	9868	100.00	0,0	hypothetical protein
G655_23465	CP004061	5147813	5149393	+	B136-33.AGEnt_accessory_0151_length_76073	10500	12080	100.00	0,0	hypothetical protein
G655_23470	CP004061	5149390	5151363	+	B136-33.AGEnt_accessory_0151_length_76073	12077	14050	100.00	0,0	DNA helicase
G655_23475	CP004061	5151451	5152575	+	B136-33.AGEnt_accessory_0151_length_76073	14138	15262	100.00	0,0	PilL
G655_23480	CP004061	5152710	5154284	+	B136-33.AGEnt_accessory_0151_length_76073	15397	16971	100.00	0,0	type IVB pilus formation outer membrane protein
G655_23485	CP004061	5154288	5155613	+	B136-33.AGEnt_accessory_0151_length_76073	16975	18300	100.00	0,0	type IV b pilus protein
G655_23490	CP004061	5155603	5156136	+	B136-33.AGEnt_accessory_0151_length_76073	18290	18823	100.00	0,0	type IV B pilus protein
G655_23495	CP004061	5156145	5157725	+	B136-33.AGEnt_accessory_0151_length_76073	18832	20412	100.00	0,0	type IV B pilus protein
G655_23500	CP004061	5157725	5158804	+	B136-33.AGEnt_accessory_0151_length_76073	20412	21491	100.00	0,0	type IV B pilus protein
G655_23505	CP004061	5158826	5159356	+	B136-33.AGEnt_accessory_0151_length_76073	21513	22043	100.00	0,0	type IV B pilus protein
G655_23510	CP004061	5159353	5160294	+	B136-33.AGEnt_accessory_0151_length_76073	22040	22981	100.00	0,0	PilU
G655_23515	CP004061	5160299	5161627	+	B136-33.AGEnt_accessory_0151_length_76073	22986	24314	100.00	0,0	PilV
G655_23520	CP004061	5161656	5162093	+	B136-33.AGEnt_accessory_0151_length_76073	24343	24780	100.00	0,0	PilM
G655_23525	CP004061	5162688	5163017	-	B136-33.AGEnt_accessory_0151_length_76073	25375	25704	100.00	0,0	hypothetical protein
G655_23530	CP004061	5163016	5163369	+	B136-33.AGEnt_accessory_0151_length_76073	25703	26056	100.00	0,0	hypothetical protein
G655_23535	CP004061	5163473	5163649	+	B136-33.AGEnt_accessory_0151_length_76073	26160	26336	100.00	0,0	hypothetical protein
G655_23540	CP004061	5163651	5163785	+	B136-33.AGEnt_accessory_0151_length_76073	26338	26472	100.00	0,0	hypothetical protein
G655_23545	CP004061	5164110	5164589	+	B136-33.AGEnt_accessory_0151_length_76073	26797	27276	100.00	0,0	hypothetical protein
G655_23550	CP004061	5164727	5164885	+	B136-33.AGEnt_accessory_0151_length_76073	27414	27572	100.00	0,0	hypothetical protein
G655_23555	CP004061	5164959	5165156	+	B136-33.AGEnt_accessory_0151_length_76073	27646	27843	100.00	0,0	hypothetical protein
G655_23560	CP004061	5165641	5166348	+	B136-33.AGEnt_accessory_0151_length_76073	28328	29035	100.00	0,0	hypothetical protein
G655_23565	CP004061	5166584	5166934	+	B136-33.AGEnt_accessory_0151_length_76073	29271	29621	100.00	0,0	hypothetical protein
G655_23570	CP004061	5166991	5167623	+	B136-33.AGEnt_accessory_0151_length_76073	29678	30310	100.00	0,0	hypothetical protein
G655_23575	CP004061	5167620	5167895	+	B136-33.AGEnt_accessory_0151_length_76073	30307	30582	100.00	0,0	hypothetical protein
G655_23580	CP004061	5167965	5168327	+	B136-33.AGEnt_accessory_0151_length_76073	30652	31014	100.00	0,0	hypothetical protein
G655_23585	CP004061	5168395	5168649	+	B136-33.AGEnt_accessory_0151_length_76073	31082	31336	100.00	0,0	hypothetical protein
G655_23590	CP004061	5168742	5169347	+	B136-33.AGEnt_accessory_0151_length_76073	31429	32034	100.00	0,0	hypothetical protein
G655_23595	CP004061	5169332	5169613	-	B136-33.AGEnt_accessory_0151_length_76073	32019	32300	100.00	0,0	hypothetical protein
G655_23610	CP004061	5170928	5173177	+	B136-33.AGEnt_accessory_0151_length_76073	33615	35864	100.00	0,0	putative helicase
G655_23615	CP004061	5173861	5175129	-	B136-33.AGEnt_accessory_0151_length_76073	36548	37816	100.00	0,0	DNA-directed DNA polymerase
G655_23620	CP004061	5175122	5175553	-	B136-33.AGEnt_accessory_0151_length_76073	37809	38240	100.00	0,0	putative prophage repressor
G655_23625	CP004061	5175658	5176341	+	B136-33.AGEnt_accessory_0151_length_76073	38345	39028	100.00	0,0	hypothetical protein
G655_23630	CP004061	5176934	5177140	-	B136-33.AGEnt_accessory_0151_length_76073	39621	39827	100.00	0,0	hypothetical protein
G655_23635	CP004061	5177475	5178116	+	B136-33.AGEnt_accessory_0151_length_76073	40162	40803	100.00	0,0	hypothetical protein
G655_23640	CP004061	5178127	5178882	+	B136-33.AGEnt_accessory_0151_length_76073	40814	41569	100.00	0,0	hypothetical protein
G655_23645	CP004061	5178867	5179448	+	B136-33.AGEnt_accessory_0151_length_76073	41554	42135	100.00	0,0	soluble lytic murein transglycosylase
G655_23650	CP004061	5179445	5179945	+	B136-33.AGEnt_accessory_0151_length_76073	42132	42632	100.00	0,0	hypothetical protein
G655_23655	CP004061	5179954	5180223	+	B136-33.AGEnt_accessory_0151_length_76073	42641	42910	100.00	0,0	hypothetical protein
G655_23660	CP004061	5180227	5182458	+	B136-33.AGEnt_accessory_0151_length_76073	42914	45145	100.00	0,0	TraG/TraD family protein
G655_23665	CP004061	5182458	5183204	+	B136-33.AGEnt_accessory_0151_length_76073	45145	45891	100.00	0,0	hypothetical protein
G655_23670	CP004061	5184382	5184693	+	B136-33.AGEnt_accessory_0151_length_76073	47069	47380	100.00	0,0	hypothetical protein
G655_23675	CP004061	5184831	5185124	+	B136-33.AGEnt_accessory_0151_length_76073	47518	47811	100.00	0,0	hypothetical protein
G655_23680	CP004061	5185211	5185360	+	B136-33.AGEnt_accessory_0151_length_76073	47898	48047	100.00	0,0	hypothetical protein
G655_23685	CP004061	5185378	5185734	+	B136-33.AGEnt_accessory_0151_length_76073	48065	48421	100.00	0,0	hypothetical protein
G655_23690	CP004061	5185745	5186131	+	B136-33.AGEnt_accessory_0151_length_76073	48432	48818	100.00	0,0	hypothetical protein
G655_23695	CP004061	5186128	5186787	+	B136-33.AGEnt_accessory_0151_length_76073	48815	49474	100.00	0,0	hypothetical protein
G655_23700	CP004061	5186784	5187668	+	B136-33.AGEnt_accessory_0151_length_76073	49471	50355	100.00	0,0	hypothetical protein
G655_23705	CP004061	5187700	5189157	+	B136-33.AGEnt_accessory_0151_length_76073	50387	51844	100.00	0,0	hypothetical protein
G655_23710	CP004061	5189231	5189578	+	B136-33.AGEnt_accessory_0151_length_76073	51918	52265	100.00	0,0	hypothetical protein
G655_23715	CP004061	5189716	5192520	+	B136-33.AGEnt_accessory_0151_length_76073	52403	55207	100.00	0,0	type IV secretory pathway, VirB4 component
G655_23720	CP004061	5192517	5192801	+	B136-33.AGEnt_accessory_0151_length_76073	55204	55488	100.00	0,0	hypothetical protein
G655_23725	CP004061	5192798	5193457	+	B136-33.AGEnt_accessory_0151_length_76073	55485	56144	100.00	0,0	putative outer membrane protein
G655_23730	CP004061	5193454	5193672	-	B136-33.AGEnt_accessory_0151_length_76073	56141	56359	100.00	0,0	hypothetical protein
G655_23735	CP004061	5194273	5195418	+	B136-33.AGEnt_accessory_0151_length_76073	56960	58105	100.00	0,0	putative flavoprotein reductase
G655_23740	CP004061	5195441	5195863	+	B136-33.AGEnt_accessory_0151_length_76073	58128	58550	100.00	0,0	hypothetical protein
G655_23745	CP004061	5195853	5196719	+	B136-33.AGEnt_accessory_0151_length_76073	58540	59406	100.00	0,0	trans-aconitate methyltransferase
G655_23750	CP004061	5196857	5197288	+	B136-33.AGEnt_accessory_0151_length_76073	59544	59975	100.00	0,0	hypothetical protein
G655_23755	CP004061	5197288	5198226	+	B136-33.AGEnt_accessory_0151_length_76073	59975	60913	100.00	0,0	hypothetical protein
G655_23760	CP004061	5198250	5199626	+	B136-33.AGEnt_accessory_0151_length_76073	60937	62313	100.00	0,0	putative integral membrane protein
G655_23765	CP004061	5199626	5199943	+	B136-33.AGEnt_accessory_0151_length_76073	62313	62630	100.00	0,0	hypothetical protein
G655_23770	CP004061	5199940	5201475	+	B136-33.AGEnt_accessory_0151_length_76073	62627	64162	100.00	0,0	hypothetical protein
G655_23775	CP004061	5201505	5201858	-	B136-33.AGEnt_accessory_0151_length_76073	64192	64545	100.00	0,0	hypothetical protein
G655_23780	CP004061	5202010	5202249	+	B136-33.AGEnt_accessory_0151_length_76073	64697	64936	100.00	0,0	NikR family transcriptional regulator protein-like protein
G655_23785	CP004061	5202253	5202603	+	B136-33.AGEnt_accessory_0151_length_76073	64940	65290	100.00	0,0	plasmid stablization protein
G655_23790	CP004061	5203003	5203296	-	B136-33.AGEnt_accessory_0151_length_76073	65690	65983	100.00	0,0	transposase
G655_23795	CP004061	5203431	5204108	+	B136-33.AGEnt_accessory_0151_length_76073	66118	66795	100.00	0,0	hypothetical protein
G655_23800	CP004061	5204098	5205564	+	B136-33.AGEnt_accessory_0151_length_76073	66785	68251	100.00	0,0	long-chain-fatty-acid-CoA ligase
G655_23805	CP004061	5205573	5206253	+	B136-33.AGEnt_accessory_0151_length_76073	68260	68940	100.00	0,0	hypothetical protein
G655_23810	CP004061	5206240	5207046	+	B136-33.AGEnt_accessory_0151_length_76073	68927	69733	100.00	0,0	short chain dehydrogenase
G655_23815	CP004061	5207043	5207684	+	B136-33.AGEnt_accessory_0151_length_76073	69730	70371	100.00	0,0	hypothetical protein
G655_23820	CP004061	5207687	5208349	+	B136-33.AGEnt_accessory_0151_length_76073	70374	71036	100.00	0,0	two component transcriptional regulator
G655_23825	CP004061	5208346	5209713	+	B136-33.AGEnt_accessory_0151_length_76073	71033	72400	100.00	0,0	integral membrane sensor signal transduction histidine kinase
G655_23830	CP004061	5210065	5210874	-	B136-33.AGEnt_accessory_0151_length_76073	72752	73561	100.00	0,0	Diheme cytochrome c
G655_23835	CP004061	5210889	5211302	-	B136-33.AGEnt_accessory_0151_length_76073	73576	73989	100.00	0,0	hypothetical protein
G655_23840	CP004061	5211924	5212952	+	B136-33.AGEnt_accessory_0151_length_76073	74611	75639	100.00	0,0	ferredoxin:oxidoreductase FAD/NAD(P)-binding subunit
G655_23845	CP004061	5213626	5213718	+	B136-33.AGEnt_accessory_0152_length_20361	1	93	35.23	171,0	hypothetical protein
G655_23850	CP004061	5213751	5214581	+	B136-33.AGEnt_accessory_0152_length_20361	126	956	100.00	0,0	hypothetical protein
G655_23855	CP004061	5214945	5215490	+	B136-33.AGEnt_accessory_0152_length_20361	1320	1865	100.00	0,0	hypothetical protein
G655_23860	CP004061	5215487	5216041	+	B136-33.AGEnt_accessory_0152_length_20361	1862	2416	100.00	0,0	putative lipoprotein
G655_23865	CP004061	5216038	5216343	+	B136-33.AGEnt_accessory_0152_length_20361	2413	2718	100.00	0,0	hypothetical protein
G655_23870	CP004061	5216340	5217881	+	B136-33.AGEnt_accessory_0152_length_20361	2715	4256	100.00	0,0	photolyase
G655_23875	CP004061	5217878	5218033	+	B136-33.AGEnt_accessory_0152_length_20361	4253	4408	100.00	0,0	hypothetical protein
G655_23880	CP004061	5217998	5218489	-	B136-33.AGEnt_accessory_0152_length_20361	4373	4864	100.00	0,0	hypothetical protein
G655_23885	CP004061	5218489	5219757	-	B136-33.AGEnt_accessory_0152_length_20361	4864	6132	100.00	0,0	cyclopropane-fatty-acyl-phospholipid synthase
G655_23890	CP004061	5219729	5220544	-	B136-33.AGEnt_accessory_0152_length_20361	6104	6919	100.00	0,0	hypothetical protein
G655_23895	CP004061	5220541	5221788	-	B136-33.AGEnt_accessory_0152_length_20361	6916	8163	100.00	0,0	amine oxidase
G655_23900	CP004061	5221792	5222547	-	B136-33.AGEnt_accessory_0152_length_20361	8167	8922	100.00	0,0	oxidoreductase
G655_23905	CP004061	5222544	5222966	-	B136-33.AGEnt_accessory_0152_length_20361	8919	9341	100.00	0,0	hypothetical protein
G655_23910	CP004061	5223063	5223533	-	B136-33.AGEnt_accessory_0152_length_20361	9438	9908	100.00	0,0	sensory box protein
G655_23915	CP004061	5223799	5224554	+	B136-33.AGEnt_accessory_0152_length_20361	10174	10929	100.00	0,0	MerR family transcriptional regulator
G655_23920	CP004061	5224999	5225139	+	B136-33.AGEnt_accessory_0152_length_20361	11374	11514	100.00	0,0	hypothetical protein
G655_23925	CP004061	5225208	5228984	+	B136-33.AGEnt_accessory_0152_length_20361	11583	15359	100.00	0,0	hypothetical protein
G655_23930	CP004061	5230425	5232344	+	B136-33.AGEnt_accessory_0152_length_20361	16800	18719	100.00	0,0	relaxase
G655_23935	CP004061	5232341	5233621	+	B136-33.AGEnt_accessory_0152_length_20361	18716	19996	100.00	0,0	phage integrase family site specific recombinase
G655_23980	CP004061	5244663	5245172	+	B136-33.AGEnt_accessory_0153_length_7540	144	653	100.00	0,0	type 4 fimbrial biogenesis protein FimT
G655_23985	CP004061	5245278	5245784	+	B136-33.AGEnt_accessory_0153_length_7540	759	1265	100.00	0,0	type 4 fimbrial biogenesis protein FimU
G655_23990	CP004061	5245775	5246332	+	B136-33.AGEnt_accessory_0153_length_7540	1256	1813	100.00	0,0	type IV pilus modification protein PilV
G655_23995	CP004061	5246335	5247153	+	B136-33.AGEnt_accessory_0153_length_7540	1816	2634	100.00	0,0	type 4 fimbrial biogenesis protein PilW
G655_24000	CP004061	5247150	5247737	+	B136-33.AGEnt_accessory_0153_length_7540	2631	3218	100.00	0,0	type 4 fimbrial biogenesis protein PilX
G655_24005	CP004061	5247749	5251240	+	B136-33.AGEnt_accessory_0153_length_7540	3230	6721	100.00	0,0	type 4 fimbrial biogenesis protein
G655_24010	CP004061	5251242	5251589	+	B136-33.AGEnt_accessory_0153_length_7540	6723	7070	100.00	0,0	type 4 fimbrial biogenesis protein
G655_24015	CP004061	5251613	5252011	+	B136-33.AGEnt_accessory_0153_length_7540	7094	7492	100.00	0,0	type 4 fimbrial biogenesis protein PilE
G655_24020	CP004061	5252058	5252059	-	B136-33.AGEnt_accessory_0153_length_7540	7539	7540	0.21	0,943	4-hydroxy-3-methylbut-2-enyl diphosphate reductase
G655_25295	CP004061	5531788	5532033	+	B136-33.AGEnt_accessory_0157_length_327	82	327	34.02	0,477	hypothetical protein
G655_25295	CP004061	5532500	5532510	+	B136-33.AGEnt_accessory_0158_length_44	1	11	1.52	712,0	hypothetical protein
G655_25300	CP004061	5532672	5533518	-	B136-33.AGEnt_accessory_0159_length_896	1	847	98.03	17,0	site-specific recombinase XerD
G655_25310	CP004061	5534508	5534549	+	B136-33.AGEnt_accessory_0160_length_1451	1	42	8.43	456,0	hypothetical protein
G655_25315	CP004061	5534515	5535183	-	B136-33.AGEnt_accessory_0160_length_1451	8	676	100.00	0,0	integrase catalytic region
G655_25325	CP004061	5536489	5539098	+	B136-33.AGEnt_accessory_0161_length_3613	235	2844	100.00	0,0	signal transduction protein with Nacht domain
G655_25330	CP004061	5539258	5539731	-	B136-33.AGEnt_accessory_0161_length_3613	3004	3477	100.00	0,0	Sel1 domain-containing protein
G655_25695	CP004061	5621088	5621823	+	B136-33.AGEnt_accessory_0162_length_790	55	790	98.53	0,11	hypothetical protein
G655_25880	CP004061	5660093	5660114	-	B136-33.AGEnt_accessory_0163_length_22	1	22	2.36	400,511	ornithine cyclodeaminase
G655_25985	CP004061	5685677	5685729	+	B136-33.AGEnt_accessory_0164_length_1815	1	53	2.82	1828,0	hypothetical protein
G655_25990	CP004061	5686223	5687437	+	B136-33.AGEnt_accessory_0164_length_1815	547	1761	100.00	0,0	hypothetical protein
G655_25995	CP004061	5687461	5687491	-	B136-33.AGEnt_accessory_0164_length_1815	1785	1815	2.84	0,1061	biosynthetic alanine racemase
G655_26330	CP004061	5766738	5766746	-	B136-33.AGEnt_accessory_0165_length_39	31	39	0.63	0,1416	bifunctional heptose 7-phosphate kinase/heptose 1-phosphate adenyltransferase
G655_26345	CP004061	5771121	5771985	+	B136-33.AGEnt_accessory_0166_length_885	1	865	71.72	341,0	O-antigen ligase
G655_26350	CP004061	5772004	5772005	-	B136-33.AGEnt_accessory_0166_length_885	884	885	0.23	0,883	putative glycosyl transferase
G655_26550	CP004061	5830757	5830850	-	B136-33.AGEnt_accessory_0167_length_94	1	94	4.38	573,1478	type 4 fimbrial biogenesis outer membrane protein PilQ precursor
G655_26780	CP004061	5879158	5879266	-	B136-33.AGEnt_accessory_0168_length_109	1	109	12.36	108,665	hypothetical protein
G655_26780	CP004061	5879872	5879931	-	B136-33.AGEnt_accessory_0169_length_1982	1	60	6.80	822,0	hypothetical protein
G655_26785	CP004061	5879928	5880809	-	B136-33.AGEnt_accessory_0169_length_1982	57	938	100.00	0,0	hypothetical protein
G655_26790	CP004061	5880806	5881681	-	B136-33.AGEnt_accessory_0169_length_1982	935	1810	100.00	0,0	hypothetical protein
G655_26795	CP004061	5881685	5881853	-	B136-33.AGEnt_accessory_0169_length_1982	1814	1982	7.55	0,2069	hypothetical protein
G655_27240	CP004061	5982619	5982735	-	B136-33.AGEnt_accessory_0171_length_1342	1	117	70.91	48,0	hypothetical protein
G655_27705	CP004061	6081775	6082635	-	B136-33.AGEnt_accessory_0172_length_5773	131	991	100.00	0,0	hypothetical protein
G655_27710	CP004061	6082901	6086425	-	B136-33.AGEnt_accessory_0172_length_5773	1257	4781	100.00	0,0	hypothetical protein
G655_27715	CP004061	6086422	6087303	-	B136-33.AGEnt_accessory_0172_length_5773	4778	5659	100.00	0,0	hypothetical protein
G655_27720	CP004061	6087293	6087417	-	B136-33.AGEnt_accessory_0172_length_5773	5649	5773	6.12	0,1918	hypothetical protein
G655_28995	CP004061	6366010	6366039	+	B136-33.AGEnt_accessory_0174_length_69	1	30	3.46	837,0	pyridoxamine kinase
G655_29000	CP004061	6366077	6366078	-	B136-33.AGEnt_accessory_0174_length_69	68	69	0.34	0,583	hypothetical protein
