# Supplementary material for: ClustAGE: a tool for clustering and distribution analysis of bacterial accessory genomic elements
Source: BMC Bioinformatics. 2018 Apr 20;19:150. doi: 10.1186/s12859-018-2154-x (PMC5910555; doi:10.1186/s12859-018-2154-x)
Supplement: Supplementary file 1 — Archive containing relevant output files from the Spine and AGEnt analyses of the reference genomes. (ZIP 4849 kb) [file 12859_2018_2154_MOESM1_ESM.zip › Spine_and_AGEnt_results/DK2.AGEnt.DK2.AGEnt.accessory_coords.txt]

contig_id	contig_length	start	stop	out_seq_id
CP003149	6402658	6701	6859	DK2.AGEnt_accessory_0001_length_159
CP003149	6402658	51692	53401	DK2.AGEnt_accessory_0002_length_1710
CP003149	6402658	53681	54607	DK2.AGEnt_accessory_0003_length_927
CP003149	6402658	54889	55967	DK2.AGEnt_accessory_0004_length_1079
CP003149	6402658	112429	112987	DK2.AGEnt_accessory_0005_length_559
CP003149	6402658	118409	121715	DK2.AGEnt_accessory_0006_length_3307
CP003149	6402658	163557	163600	DK2.AGEnt_accessory_0007_length_44
CP003149	6402658	212519	214643	DK2.AGEnt_accessory_0008_length_2125
CP003149	6402658	229643	229683	DK2.AGEnt_accessory_0009_length_41
CP003149	6402658	238340	238827	DK2.AGEnt_accessory_0010_length_488
CP003149	6402658	255435	255475	DK2.AGEnt_accessory_0011_length_41
CP003149	6402658	278938	279528	DK2.AGEnt_accessory_0012_length_591
CP003149	6402658	281532	287796	DK2.AGEnt_accessory_0013_length_6265
CP003149	6402658	291036	292017	DK2.AGEnt_accessory_0014_length_982
CP003149	6402658	336388	336445	DK2.AGEnt_accessory_0015_length_58
CP003149	6402658	363776	364700	DK2.AGEnt_accessory_0016_length_925
CP003149	6402658	398318	398381	DK2.AGEnt_accessory_0017_length_64
CP003149	6402658	508113	508113
CP003149	6402658	548290	551472	DK2.AGEnt_accessory_0018_length_3183
CP003149	6402658	610253	610292	DK2.AGEnt_accessory_0019_length_40
CP003149	6402658	619067	619066
CP003149	6402658	620556	620703	DK2.AGEnt_accessory_0020_length_148
CP003149	6402658	621074	621073
CP003149	6402658	644652	645615	DK2.AGEnt_accessory_0021_length_964
CP003149	6402658	666253	666278	DK2.AGEnt_accessory_0022_length_26
CP003149	6402658	667531	680244	DK2.AGEnt_accessory_0023_length_12714
CP003149	6402658	772762	772818	DK2.AGEnt_accessory_0024_length_57
CP003149	6402658	799805	804081	DK2.AGEnt_accessory_0025_length_4277
CP003149	6402658	816635	816727	DK2.AGEnt_accessory_0026_length_93
CP003149	6402658	821414	827874	DK2.AGEnt_accessory_0027_length_6461
CP003149	6402658	836461	836541	DK2.AGEnt_accessory_0028_length_81
CP003149	6402658	858060	858560	DK2.AGEnt_accessory_0029_length_501
CP003149	6402658	883675	883697	DK2.AGEnt_accessory_0030_length_23
CP003149	6402658	993055	993794	DK2.AGEnt_accessory_0031_length_740
CP003149	6402658	1007283	1007403	DK2.AGEnt_accessory_0032_length_121
CP003149	6402658	1023526	1023666	DK2.AGEnt_accessory_0033_length_141
CP003149	6402658	1033579	1034057	DK2.AGEnt_accessory_0034_length_479
CP003149	6402658	1077542	1077666	DK2.AGEnt_accessory_0035_length_125
CP003149	6402658	1077775	1077833	DK2.AGEnt_accessory_0036_length_59
CP003149	6402658	1100004	1101444	DK2.AGEnt_accessory_0037_length_1441
CP003149	6402658	1107446	1110342	DK2.AGEnt_accessory_0038_length_2897
CP003149	6402658	1122413	1123420	DK2.AGEnt_accessory_0039_length_1008
CP003149	6402658	1179600	1181787	DK2.AGEnt_accessory_0040_length_2188
CP003149	6402658	1398752	1399520	DK2.AGEnt_accessory_0041_length_769
CP003149	6402658	1399656	1399719	DK2.AGEnt_accessory_0042_length_64
CP003149	6402658	1412370	1415659	DK2.AGEnt_accessory_0043_length_3290
CP003149	6402658	1488503	1488562	DK2.AGEnt_accessory_0044_length_60
CP003149	6402658	1522701	1522718	DK2.AGEnt_accessory_0045_length_18
CP003149	6402658	1544391	1544478	DK2.AGEnt_accessory_0046_length_88
CP003149	6402658	1607692	1608173	DK2.AGEnt_accessory_0047_length_482
CP003149	6402658	1612365	1612969	DK2.AGEnt_accessory_0048_length_605
CP003149	6402658	1701872	1702752	DK2.AGEnt_accessory_0049_length_881
CP003149	6402658	1739861	1744595	DK2.AGEnt_accessory_0050_length_4735
CP003149	6402658	1779900	1780002	DK2.AGEnt_accessory_0051_length_103
CP003149	6402658	1843401	1849327	DK2.AGEnt_accessory_0052_length_5927
CP003149	6402658	1850565	1862655	DK2.AGEnt_accessory_0053_length_12091
CP003149	6402658	1938414	1938472	DK2.AGEnt_accessory_0054_length_59
CP003149	6402658	1952727	1955135	DK2.AGEnt_accessory_0055_length_2409
CP003149	6402658	2215682	2222557	DK2.AGEnt_accessory_0056_length_6876
CP003149	6402658	2241537	2244905	DK2.AGEnt_accessory_0057_length_3369
CP003149	6402658	2247112	2247217	DK2.AGEnt_accessory_0058_length_106
CP003149	6402658	2263964	2265832	DK2.AGEnt_accessory_0059_length_1869
CP003149	6402658	2296191	2297714	DK2.AGEnt_accessory_0060_length_1524
CP003149	6402658	2298951	2306501	DK2.AGEnt_accessory_0061_length_7551
CP003149	6402658	2307739	2330770	DK2.AGEnt_accessory_0062_length_23032
CP003149	6402658	2340985	2341026	DK2.AGEnt_accessory_0063_length_42
CP003149	6402658	2342884	2342939	DK2.AGEnt_accessory_0064_length_56
CP003149	6402658	2373311	2373456	DK2.AGEnt_accessory_0065_length_146
CP003149	6402658	2385389	2385397
CP003149	6402658	2390799	2391259	DK2.AGEnt_accessory_0066_length_461
CP003149	6402658	2418095	2419596	DK2.AGEnt_accessory_0067_length_1502
CP003149	6402658	2481779	2481829	DK2.AGEnt_accessory_0068_length_51
CP003149	6402658	2495051	2597998	DK2.AGEnt_accessory_0069_length_102948
CP003149	6402658	2618844	2619099	DK2.AGEnt_accessory_0070_length_256
CP003149	6402658	2711890	2711895
CP003149	6402658	2737262	2737832	DK2.AGEnt_accessory_0071_length_571
CP003149	6402658	2737969	2741892	DK2.AGEnt_accessory_0072_length_3924
CP003149	6402658	2743615	2744796	DK2.AGEnt_accessory_0073_length_1182
CP003149	6402658	2775959	2777248	DK2.AGEnt_accessory_0074_length_1290
CP003149	6402658	2792294	2793777	DK2.AGEnt_accessory_0075_length_1484
CP003149	6402658	2794504	2804776	DK2.AGEnt_accessory_0076_length_10273
CP003149	6402658	2805453	2805452
CP003149	6402658	2806689	2806689
CP003149	6402658	2823932	2823962	DK2.AGEnt_accessory_0077_length_31
CP003149	6402658	2824822	2828574	DK2.AGEnt_accessory_0078_length_3753
CP003149	6402658	2828721	2835731	DK2.AGEnt_accessory_0079_length_7011
CP003149	6402658	2835864	2858045	DK2.AGEnt_accessory_0080_length_22182
CP003149	6402658	2869779	2870760	DK2.AGEnt_accessory_0081_length_982
CP003149	6402658	2886764	2888768	DK2.AGEnt_accessory_0082_length_2005
CP003149	6402658	2931060	2934055	DK2.AGEnt_accessory_0083_length_2996
CP003149	6402658	2934645	2937635	DK2.AGEnt_accessory_0084_length_2991
CP003149	6402658	2943102	2943524	DK2.AGEnt_accessory_0085_length_423
CP003149	6402658	2958536	2958766	DK2.AGEnt_accessory_0086_length_231
CP003149	6402658	2982717	2985591	DK2.AGEnt_accessory_0087_length_2875
CP003149	6402658	3023704	3023753	DK2.AGEnt_accessory_0088_length_50
CP003149	6402658	3050260	3050259
CP003149	6402658	3055133	3055345	DK2.AGEnt_accessory_0089_length_213
CP003149	6402658	3056007	3056112	DK2.AGEnt_accessory_0090_length_106
CP003149	6402658	3056837	3138254	DK2.AGEnt_accessory_0091_length_81418
CP003149	6402658	3138553	3149043	DK2.AGEnt_accessory_0092_length_10491
CP003149	6402658	3175695	3176414	DK2.AGEnt_accessory_0093_length_720
CP003149	6402658	3177754	3178330	DK2.AGEnt_accessory_0094_length_577
CP003149	6402658	3179032	3180441	DK2.AGEnt_accessory_0095_length_1410
CP003149	6402658	3180843	3183756	DK2.AGEnt_accessory_0096_length_2914
CP003149	6402658	3194430	3194530	DK2.AGEnt_accessory_0097_length_101
CP003149	6402658	3255543	3256967	DK2.AGEnt_accessory_0098_length_1425
CP003149	6402658	3269706	3269922	DK2.AGEnt_accessory_0099_length_217
CP003149	6402658	3270101	3270114	DK2.AGEnt_accessory_0100_length_14
CP003149	6402658	3316123	3316134	DK2.AGEnt_accessory_0101_length_12
CP003149	6402658	3328424	3328431
CP003149	6402658	3350049	3352937	DK2.AGEnt_accessory_0102_length_2889
CP003149	6402658	3456449	3460884	DK2.AGEnt_accessory_0103_length_4436
CP003149	6402658	3461683	3461831	DK2.AGEnt_accessory_0104_length_149
CP003149	6402658	3463280	3463439	DK2.AGEnt_accessory_0105_length_160
CP003149	6402658	3484869	3484908	DK2.AGEnt_accessory_0106_length_40
CP003149	6402658	3494881	3495072	DK2.AGEnt_accessory_0107_length_192
CP003149	6402658	3512430	3513609	DK2.AGEnt_accessory_0108_length_1180
CP003149	6402658	3552397	3552524	DK2.AGEnt_accessory_0109_length_128
CP003149	6402658	3687822	3687823
CP003149	6402658	3687848	3687944	DK2.AGEnt_accessory_0110_length_97
CP003149	6402658	3704201	3727058	DK2.AGEnt_accessory_0111_length_22858
CP003149	6402658	3767433	3767955	DK2.AGEnt_accessory_0112_length_523
CP003149	6402658	3917434	3917438
CP003149	6402658	3925515	3925647	DK2.AGEnt_accessory_0113_length_133
CP003149	6402658	3930344	3930396	DK2.AGEnt_accessory_0114_length_53
CP003149	6402658	3931069	3931603	DK2.AGEnt_accessory_0115_length_535
CP003149	6402658	3970586	3971748	DK2.AGEnt_accessory_0116_length_1163
CP003149	6402658	4011998	4013690	DK2.AGEnt_accessory_0117_length_1693
CP003149	6402658	4046668	4046681	DK2.AGEnt_accessory_0118_length_14
CP003149	6402658	4049913	4052997	DK2.AGEnt_accessory_0119_length_3085
CP003149	6402658	4055397	4057496	DK2.AGEnt_accessory_0120_length_2100
CP003149	6402658	4060756	4062383	DK2.AGEnt_accessory_0121_length_1628
CP003149	6402658	4063300	4063417	DK2.AGEnt_accessory_0122_length_118
CP003149	6402658	4138127	4138140	DK2.AGEnt_accessory_0123_length_14
CP003149	6402658	4194241	4194353	DK2.AGEnt_accessory_0124_length_113
CP003149	6402658	4198883	4198946	DK2.AGEnt_accessory_0125_length_64
CP003149	6402658	4211837	4211899	DK2.AGEnt_accessory_0126_length_63
CP003149	6402658	4212036	4213009	DK2.AGEnt_accessory_0127_length_974
CP003149	6402658	4213196	4213647	DK2.AGEnt_accessory_0128_length_452
CP003149	6402658	4289786	4292338	DK2.AGEnt_accessory_0129_length_2553
CP003149	6402658	4293576	4293575
CP003149	6402658	4294127	4296473	DK2.AGEnt_accessory_0130_length_2347
CP003149	6402658	4296931	4298029	DK2.AGEnt_accessory_0131_length_1099
CP003149	6402658	4307408	4308830	DK2.AGEnt_accessory_0132_length_1423
CP003149	6402658	4354735	4367216	DK2.AGEnt_accessory_0133_length_12482
CP003149	6402658	4445105	4448214	DK2.AGEnt_accessory_0134_length_3110
CP003149	6402658	4448345	4451559	DK2.AGEnt_accessory_0135_length_3215
CP003149	6402658	4478886	4479164	DK2.AGEnt_accessory_0136_length_279
CP003149	6402658	4638151	4638515	DK2.AGEnt_accessory_0137_length_365
CP003149	6402658	4639753	4639895	DK2.AGEnt_accessory_0138_length_143
CP003149	6402658	4672273	4672398	DK2.AGEnt_accessory_0139_length_126
CP003149	6402658	4745358	4746044	DK2.AGEnt_accessory_0140_length_687
CP003149	6402658	4763034	4776760	DK2.AGEnt_accessory_0141_length_13727
CP003149	6402658	4866971	4867250	DK2.AGEnt_accessory_0142_length_280
CP003149	6402658	5059627	5059637	DK2.AGEnt_accessory_0143_length_11
CP003149	6402658	5062588	5064340	DK2.AGEnt_accessory_0144_length_1753
CP003149	6402658	5077966	5080077	DK2.AGEnt_accessory_0145_length_2112
CP003149	6402658	5082374	5082373
CP003149	6402658	5083005	5083278	DK2.AGEnt_accessory_0146_length_274
CP003149	6402658	5097798	5104885	DK2.AGEnt_accessory_0147_length_7088
CP003149	6402658	5105886	5188329	DK2.AGEnt_accessory_0148_length_82444
CP003149	6402658	5198868	5206395	DK2.AGEnt_accessory_0149_length_7528
CP003149	6402658	5273221	5273572	DK2.AGEnt_accessory_0150_length_352
CP003149	6402658	5473673	5473672
CP003149	6402658	5473800	5473799
CP003149	6402658	5486879	5487205	DK2.AGEnt_accessory_0151_length_327
CP003149	6402658	5487672	5487715	DK2.AGEnt_accessory_0152_length_44
CP003149	6402658	5555079	5555088	DK2.AGEnt_accessory_0153_length_10
CP003149	6402658	5555185	5555194	DK2.AGEnt_accessory_0154_length_10
CP003149	6402658	5555291	5555300	DK2.AGEnt_accessory_0155_length_10
CP003149	6402658	5569159	5569186	DK2.AGEnt_accessory_0156_length_28
CP003149	6402658	5607453	5607474	DK2.AGEnt_accessory_0157_length_22
CP003149	6402658	5633037	5633127	DK2.AGEnt_accessory_0158_length_91
CP003149	6402658	5712333	5712371	DK2.AGEnt_accessory_0159_length_39
CP003149	6402658	5716746	5717630	DK2.AGEnt_accessory_0160_length_885
CP003149	6402658	5776399	5776477	DK2.AGEnt_accessory_0161_length_79
CP003149	6402658	5824491	5824599	DK2.AGEnt_accessory_0162_length_109
CP003149	6402658	5825205	5827186	DK2.AGEnt_accessory_0163_length_1982
CP003149	6402658	5874756	5874816	DK2.AGEnt_accessory_0164_length_61
CP003149	6402658	6025811	6030579	DK2.AGEnt_accessory_0165_length_4769
CP003149	6402658	6054401	6091531	DK2.AGEnt_accessory_0166_length_37131
CP003149	6402658	6125133	6125462	DK2.AGEnt_accessory_0167_length_330
CP003149	6402658	6227767	6227992	DK2.AGEnt_accessory_0168_length_226
CP003149	6402658	6346489	6347735	DK2.AGEnt_accessory_0169_length_1247
CP003149	6402658	6379765	6380036	DK2.AGEnt_accessory_0170_length_272
