# Supplementary material for: ClustAGE: a tool for clustering and distribution analysis of bacterial accessory genomic elements
Source: BMC Bioinformatics. 2018 Apr 20;19:150. doi: 10.1186/s12859-018-2154-x (PMC5910555; doi:10.1186/s12859-018-2154-x)
Supplement: Supplementary file 1 — Archive containing relevant output files from the Spine and AGEnt analyses of the reference genomes. (ZIP 4849 kb) [file 12859_2018_2154_MOESM1_ESM.zip › Spine_and_AGEnt_results/DK2.AGEnt.DK2.AGEnt.accessory_loci.txt]

locus_id	gen_contig_id	gen_contig_start	gen_contig_stop	strand	out_seq_id	out_seq_start	out_seq_stop	pct_locus	overhangs	product
PADK2_00210	CP003149	51692	53069	+	DK2.AGEnt_accessory_0002_length_1710	1	1378	13.55	8795,0	hemagglutinin
PADK2_00215	CP003149	53681	54175	+	DK2.AGEnt_accessory_0003_length_927	1	495	71.43	198,0	hypothetical protein
PADK2_00220	CP003149	54889	55392	+	DK2.AGEnt_accessory_0004_length_1079	1	504	88.42	66,0	hypothetical protein
PADK2_00480	CP003149	112429	112447	-	DK2.AGEnt_accessory_0005_length_559	1	19	6.67	266,0	hypothetical protein
PADK2_00485	CP003149	112444	112987	-	DK2.AGEnt_accessory_0005_length_559	16	559	42.07	0,749	hypothetical protein
PADK2_00510	CP003149	118409	119305	+	DK2.AGEnt_accessory_0006_length_3307	1	897	86.42	141,0	3-oxoacyl-(acyl carrier protein) synthase
PADK2_00515	CP003149	119305	120465	+	DK2.AGEnt_accessory_0006_length_3307	897	2057	100.00	0,0	hypothetical protein
PADK2_00520	CP003149	120487	121407	+	DK2.AGEnt_accessory_0006_length_3307	2079	2999	100.00	0,0	hypothetical protein
PADK2_00525	CP003149	121404	121715	+	DK2.AGEnt_accessory_0006_length_3307	2996	3307	25.30	0,921	hypothetical protein
PADK2_00730	CP003149	163583	163600	-	DK2.AGEnt_accessory_0007_length_44	27	44	2.87	0,609	putative nucleoside 2-deoxyribosyltransferase
PADK2_00940	CP003149	212926	213741	+	DK2.AGEnt_accessory_0008_length_2125	408	1223	100.00	0,0	hypothetical protein
PADK2_00945	CP003149	213738	214619	+	DK2.AGEnt_accessory_0008_length_2125	1220	2101	100.00	0,0	hypothetical protein
PADK2_01070	CP003149	238340	238754	-	DK2.AGEnt_accessory_0010_length_488	1	415	94.75	23,0	hypothetical protein
PADK2_01265	CP003149	279093	279515	+	DK2.AGEnt_accessory_0012_length_591	156	578	100.00	0,0	hypothetical protein
PADK2_01280	CP003149	281581	281784	-	DK2.AGEnt_accessory_0013_length_6265	50	253	100.00	0,0	hypothetical protein
PADK2_01285	CP003149	282402	282587	-	DK2.AGEnt_accessory_0013_length_6265	871	1056	100.00	0,0	hypothetical protein
PADK2_01290	CP003149	282767	283573	-	DK2.AGEnt_accessory_0013_length_6265	1236	2042	100.00	0,0	hypothetical protein
PADK2_01295	CP003149	284353	286509	-	DK2.AGEnt_accessory_0013_length_6265	2822	4978	100.00	0,0	hypothetical protein
PADK2_01300	CP003149	286506	287003	-	DK2.AGEnt_accessory_0013_length_6265	4975	5472	100.00	0,0	hypothetical protein
PADK2_01305	CP003149	287007	287796	-	DK2.AGEnt_accessory_0013_length_6265	5476	6265	25.82	0,2270	hypothetical protein
PADK2_01640	CP003149	363933	364658	+	DK2.AGEnt_accessory_0016_length_925	158	883	100.00	0,0	hypothetical protein
PADK2_02500	CP003149	548290	549252	-	DK2.AGEnt_accessory_0018_length_3183	1	963	96.11	39,0	hypothetical protein
PADK2_02505	CP003149	549330	550337	-	DK2.AGEnt_accessory_0018_length_3183	1041	2048	100.00	0,0	hypothetical protein
PADK2_02510	CP003149	550353	551021	-	DK2.AGEnt_accessory_0018_length_3183	2064	2732	100.00	0,0	putative pili assembly chaperone
PADK2_02825	CP003149	610253	610254	+	DK2.AGEnt_accessory_0019_length_40	1	2	0.41	487,0	putative metal-dependent hydrolase
PADK2_02830	CP003149	610262	610292	-	DK2.AGEnt_accessory_0019_length_40	10	40	4.45	0,665	putative hydrolase
PADK2_02895	CP003149	620701	620703	-	DK2.AGEnt_accessory_0020_length_148	146	148	2.17	0,135	phage integrase family site specific recombinase
PADK2_03000	CP003149	644652	645615	-	DK2.AGEnt_accessory_0021_length_964	1	964	34.51	342,1487	organic solvent tolerance protein OstA precursor
PADK2_03095	CP003149	666253	666274	+	DK2.AGEnt_accessory_0022_length_26	1	22	6.32	326,0	hypothetical protein
PADK2_03110	CP003149	667531	667532	+	DK2.AGEnt_accessory_0023_length_12714	1	2	1.42	139,0	hypothetical protein
PADK2_03115	CP003149	667849	668343	+	DK2.AGEnt_accessory_0023_length_12714	319	813	100.00	0,0	hypothetical protein
PADK2_03120	CP003149	668355	668702	+	DK2.AGEnt_accessory_0023_length_12714	825	1172	100.00	0,0	hypothetical protein
PADK2_03125	CP003149	668732	668986	+	DK2.AGEnt_accessory_0023_length_12714	1202	1456	100.00	0,0	hypothetical protein
PADK2_03130	CP003149	669033	670871	+	DK2.AGEnt_accessory_0023_length_12714	1503	3341	100.00	0,0	hypothetical protein
PADK2_03135	CP003149	670864	671205	+	DK2.AGEnt_accessory_0023_length_12714	3334	3675	100.00	0,0	hypothetical protein
PADK2_03140	CP003149	671213	671908	+	DK2.AGEnt_accessory_0023_length_12714	3683	4378	100.00	0,0	putative minor tail protein L
PADK2_03145	CP003149	671911	672681	+	DK2.AGEnt_accessory_0023_length_12714	4381	5151	100.00	0,0	hypothetical protein
PADK2_03150	CP003149	672736	673338	+	DK2.AGEnt_accessory_0023_length_12714	5206	5808	100.00	0,0	putative bacteriophage protein
PADK2_03155	CP003149	673397	677065	+	DK2.AGEnt_accessory_0023_length_12714	5867	9535	100.00	0,0	bacteriophage protein
PADK2_03160	CP003149	678480	679874	+	DK2.AGEnt_accessory_0023_length_12714	10950	12344	100.00	0,0	hypothetical protein
PADK2_03165	CP003149	679871	680155	+	DK2.AGEnt_accessory_0023_length_12714	12341	12625	100.00	0,0	hypothetical protein
PADK2_03695	CP003149	799959	800789	+	DK2.AGEnt_accessory_0025_length_4277	155	985	100.00	0,0	putative binding protein component of ABC transporter
PADK2_03700	CP003149	800874	801572	+	DK2.AGEnt_accessory_0025_length_4277	1070	1768	100.00	0,0	putative permease of ABC transporter
PADK2_03705	CP003149	801569	802273	+	DK2.AGEnt_accessory_0025_length_4277	1765	2469	100.00	0,0	putative permease of ABC transporter
PADK2_03710	CP003149	802270	803013	+	DK2.AGEnt_accessory_0025_length_4277	2466	3209	100.00	0,0	putative ATP-binding component of ABC transporter
PADK2_03715	CP003149	803022	804026	+	DK2.AGEnt_accessory_0025_length_4277	3218	4222	100.00	0,0	putative iron/ascorbate oxidoreductase
PADK2_03720	CP003149	804067	804081	-	DK2.AGEnt_accessory_0025_length_4277	4263	4277	1.25	0,1182	putative monooxygenase
PADK2_03785	CP003149	821608	822075	+	DK2.AGEnt_accessory_0027_length_6461	195	662	100.00	0,0	hypothetical protein
PADK2_03790	CP003149	822150	822980	+	DK2.AGEnt_accessory_0027_length_6461	737	1567	100.00	0,0	hypothetical protein
PADK2_03795	CP003149	822973	823728	+	DK2.AGEnt_accessory_0027_length_6461	1560	2315	100.00	0,0	hypothetical protein
PADK2_03800	CP003149	823874	824383	-	DK2.AGEnt_accessory_0027_length_6461	2461	2970	100.00	0,0	hypothetical protein
PADK2_03805	CP003149	824415	825044	-	DK2.AGEnt_accessory_0027_length_6461	3002	3631	100.00	0,0	hypothetical protein
PADK2_03810	CP003149	825174	826478	-	DK2.AGEnt_accessory_0027_length_6461	3761	5065	100.00	0,0	BfmS
PADK2_03815	CP003149	826475	827215	-	DK2.AGEnt_accessory_0027_length_6461	5062	5802	100.00	0,0	BfmR
PADK2_03820	CP003149	827572	827832	+	DK2.AGEnt_accessory_0027_length_6461	6159	6419	100.00	0,0	hypothetical protein
PADK2_03825	CP003149	827833	827874	-	DK2.AGEnt_accessory_0027_length_6461	6420	6461	2.50	0,1638	putative dehydrogenase
PADK2_03865	CP003149	836520	836541	-	DK2.AGEnt_accessory_0028_length_81	60	81	4.29	0,491	4-hydroxyphenylacetate 3-monooxygenase small chain
PADK2_03950	CP003149	858060	858560	+	DK2.AGEnt_accessory_0029_length_501	1	501	59.86	39,297	hypothetical protein
PADK2_04630	CP003149	993055	993794	+	DK2.AGEnt_accessory_0031_length_740	1	740	84.77	71,62	hypothetical protein
PADK2_04730	CP003149	1023526	1023527	+	DK2.AGEnt_accessory_0033_length_141	1	2	0.14	1390,0	PhoH family protein
PADK2_05115	CP003149	1100047	1101408	+	DK2.AGEnt_accessory_0037_length_1441	44	1405	100.00	0,0	exoenzyme S
PADK2_05145	CP003149	1109991	1110296	+	DK2.AGEnt_accessory_0038_length_2897	2546	2851	100.00	0,0	hypothetical protein
PADK2_05195	CP003149	1122413	1122464	+	DK2.AGEnt_accessory_0039_length_1008	1	52	3.41	1472,0	hypothetical protein
PADK2_05200	CP003149	1122701	1122889	+	DK2.AGEnt_accessory_0039_length_1008	289	477	100.00	0,0	hypothetical protein
PADK2_05490	CP003149	1179854	1181704	+	DK2.AGEnt_accessory_0040_length_2188	255	2105	100.00	0,0	putative lipopolysaccharide modification acyltransferase
PADK2_06460	CP003149	1399051	1399518	-	DK2.AGEnt_accessory_0041_length_769	300	767	100.00	0,0	hypothetical protein
PADK2_06530	CP003149	1412588	1412860	-	DK2.AGEnt_accessory_0043_length_3290	219	491	100.00	0,0	colicin/pyocin immunity family protein
PADK2_06535	CP003149	1412863	1413825	-	DK2.AGEnt_accessory_0043_length_3290	494	1456	100.00	0,0	S-type Pyocin
PADK2_06540	CP003149	1414174	1414485	+	DK2.AGEnt_accessory_0043_length_3290	1805	2116	100.00	0,0	hypothetical protein
PADK2_06835	CP003149	1488559	1488562	-	DK2.AGEnt_accessory_0044_length_60	57	60	0.91	0,434	hypothetical protein
PADK2_07435	CP003149	1607742	1608080	-	DK2.AGEnt_accessory_0047_length_482	51	389	100.00	0,0	hypothetical protein
PADK2_07460	CP003149	1612398	1612916	+	DK2.AGEnt_accessory_0048_length_605	34	552	100.00	0,0	hypothetical protein
PADK2_07835	CP003149	1701872	1702177	+	DK2.AGEnt_accessory_0049_length_881	1	306	55.43	246,0	hypothetical protein
PADK2_07840	CP003149	1702397	1702594	+	DK2.AGEnt_accessory_0049_length_881	526	723	100.00	0,0	hypothetical protein
PADK2_08025	CP003149	1742911	1744137	-	DK2.AGEnt_accessory_0050_length_4735	3051	4277	100.00	0,0	hypothetical protein
PADK2_08030	CP003149	1744134	1744397	-	DK2.AGEnt_accessory_0050_length_4735	4274	4537	100.00	0,0	hypothetical protein
PADK2_08035	CP003149	1744505	1744595	-	DK2.AGEnt_accessory_0050_length_4735	4645	4735	6.35	0,1343	EAL domain/GGDEF domain-containing protein
PADK2_08215	CP003149	1779945	1780002	-	DK2.AGEnt_accessory_0051_length_103	46	103	6.44	0,842	putative permease
PADK2_08530	CP003149	1843401	1843404	+	DK2.AGEnt_accessory_0052_length_5927	1	4	1.40	281,0	integration host factor subunit beta
PADK2_08535	CP003149	1843438	1843740	+	DK2.AGEnt_accessory_0052_length_5927	38	340	100.00	0,0	hypothetical protein
PADK2_08540	CP003149	1844025	1845053	+	DK2.AGEnt_accessory_0052_length_5927	625	1653	100.00	0,0	O-antigen chain length regulator
PADK2_08545	CP003149	1845300	1846370	+	DK2.AGEnt_accessory_0052_length_5927	1900	2970	100.00	0,0	UDP-N-acetylglucosamine 2-epimerase
PADK2_08550	CP003149	1846348	1847664	+	DK2.AGEnt_accessory_0052_length_5927	2948	4264	100.00	0,0	UDP-N-acetyl-D-mannosaminuronate dehydrogenase
PADK2_08555	CP003149	1848890	1849033	+	DK2.AGEnt_accessory_0052_length_5927	5490	5633	100.00	0,0	hypothetical protein
PADK2_08560	CP003149	1849040	1849327	+	DK2.AGEnt_accessory_0052_length_5927	5640	5927	81.36	0,66	hypothetical protein
PADK2_08575	CP003149	1850565	1851529	+	DK2.AGEnt_accessory_0053_length_12091	1	965	98.67	13,0	hypothetical protein
PADK2_08580	CP003149	1851537	1852580	+	DK2.AGEnt_accessory_0053_length_12091	973	2016	100.00	0,0	Glycosyl transferase family 2
PADK2_08585	CP003149	1853583	1855724	+	DK2.AGEnt_accessory_0053_length_12091	3019	5160	100.00	0,0	putative zinc-binding dehydrogenase
PADK2_08590	CP003149	1855733	1857565	+	DK2.AGEnt_accessory_0053_length_12091	5169	7001	100.00	0,0	heparinase II/III
PADK2_08595	CP003149	1857562	1858779	+	DK2.AGEnt_accessory_0053_length_12091	6998	8215	100.00	0,0	group 1 glycosyl transferase
PADK2_08600	CP003149	1858776	1859375	+	DK2.AGEnt_accessory_0053_length_12091	8212	8811	100.00	0,0	undecaprenyl-phosphate galactose phosphotransferase
PADK2_08605	CP003149	1859372	1860007	+	DK2.AGEnt_accessory_0053_length_12091	8808	9443	100.00	0,0	Trimeric LpxA-like family protein
PADK2_08610	CP003149	1860235	1861254	+	DK2.AGEnt_accessory_0053_length_12091	9671	10690	100.00	0,0	putative aminotransferase
PADK2_08615	CP003149	1861447	1861887	+	DK2.AGEnt_accessory_0053_length_12091	10883	11323	100.00	0,0	glycosyl transferase family protein
PADK2_08620	CP003149	1861902	1862474	+	DK2.AGEnt_accessory_0053_length_12091	11338	11910	100.00	0,0	glycosyl transferase WbpL
PADK2_08625	CP003149	1862572	1862655	+	DK2.AGEnt_accessory_0053_length_12091	12008	12091	4.21	0,1911	nucleotide sugar epimerase/dehydratase WbpM
PADK2_09000	CP003149	1952819	1953262	+	DK2.AGEnt_accessory_0055_length_2409	93	536	100.00	0,0	putative transcriptional regulator
PADK2_09005	CP003149	1953305	1953877	+	DK2.AGEnt_accessory_0055_length_2409	579	1151	100.00	0,0	hypothetical protein
PADK2_09010	CP003149	1953890	1954876	+	DK2.AGEnt_accessory_0055_length_2409	1164	2150	100.00	0,0	hypothetical protein
PADK2_10280	CP003149	2215824	2216144	-	DK2.AGEnt_accessory_0056_length_6876	143	463	100.00	0,0	putative protein associated with synthesis and assembly of refractile inclusion bodies
PADK2_10285	CP003149	2216207	2216527	-	DK2.AGEnt_accessory_0056_length_6876	526	846	100.00	0,0	putative protein associated with synthesis and assembly of refractile inclusion bodies
PADK2_10290	CP003149	2216678	2217223	-	DK2.AGEnt_accessory_0056_length_6876	997	1542	100.00	0,0	hypothetical protein
PADK2_10295	CP003149	2217277	2217516	-	DK2.AGEnt_accessory_0056_length_6876	1596	1835	100.00	0,0	hypothetical protein
PADK2_10300	CP003149	2217540	2217734	-	DK2.AGEnt_accessory_0056_length_6876	1859	2053	100.00	0,0	hypothetical protein
PADK2_10305	CP003149	2217745	2219886	-	DK2.AGEnt_accessory_0056_length_6876	2064	4205	100.00	0,0	hypothetical protein
PADK2_10310	CP003149	2219937	2220440	-	DK2.AGEnt_accessory_0056_length_6876	4256	4759	100.00	0,0	hypothetical protein
PADK2_10315	CP003149	2220595	2220837	-	DK2.AGEnt_accessory_0056_length_6876	4914	5156	100.00	0,0	Hypothetical protein rebB3
PADK2_10320	CP003149	2220907	2221500	-	DK2.AGEnt_accessory_0056_length_6876	5226	5819	100.00	0,0	putative RNA polymerase sigma factor
PADK2_10325	CP003149	2221566	2222291	-	DK2.AGEnt_accessory_0056_length_6876	5885	6610	100.00	0,0	putative transcriptional regulator
PADK2_10330	CP003149	2222556	2222557	-	DK2.AGEnt_accessory_0056_length_6876	6875	6876	0.49	0,409	hypothetical protein
PADK2_10445	CP003149	2242173	2242766	-	DK2.AGEnt_accessory_0057_length_3369	637	1230	100.00	0,0	hypothetical protein
PADK2_10450	CP003149	2242794	2244008	-	DK2.AGEnt_accessory_0057_length_3369	1258	2472	100.00	0,0	hypothetical protein
PADK2_10455	CP003149	2244113	2244769	+	DK2.AGEnt_accessory_0057_length_3369	2577	3233	100.00	0,0	GntR family transcriptional regulator
PADK2_10470	CP003149	2247112	2247131	+	DK2.AGEnt_accessory_0058_length_106	1	20	6.87	271,0	hypothetical protein
PADK2_10575	CP003149	2264054	2264224	-	DK2.AGEnt_accessory_0059_length_1869	91	261	100.00	0,0	hypothetical protein
PADK2_10580	CP003149	2264488	2264709	+	DK2.AGEnt_accessory_0059_length_1869	525	746	100.00	0,0	hypothetical protein
PADK2_10585	CP003149	2264716	2265741	-	DK2.AGEnt_accessory_0059_length_1869	753	1778	100.00	0,0	hypothetical protein
PADK2_10845	CP003149	2299200	2299310	+	DK2.AGEnt_accessory_0061_length_7551	250	360	100.00	0,0	ISPpu14, transposase Orf3
PADK2_10850	CP003149	2299495	2300754	+	DK2.AGEnt_accessory_0061_length_7551	545	1804	100.00	0,0	putative cytoplasmic protein
PADK2_10855	CP003149	2301070	2301894	+	DK2.AGEnt_accessory_0061_length_7551	2120	2944	100.00	0,0	hypothetical protein
PADK2_10860	CP003149	2301984	2302823	+	DK2.AGEnt_accessory_0061_length_7551	3034	3873	100.00	0,0	hypothetical protein
PADK2_10865	CP003149	2302824	2303504	-	DK2.AGEnt_accessory_0061_length_7551	3874	4554	100.00	0,0	hypothetical protein
PADK2_10870	CP003149	2303810	2304028	+	DK2.AGEnt_accessory_0061_length_7551	4860	5078	100.00	0,0	hypothetical protein
PADK2_10875	CP003149	2304709	2305695	+	DK2.AGEnt_accessory_0061_length_7551	5759	6745	100.00	0,0	HNH endonuclease typeIV restriction enzyme
PADK2_10890	CP003149	2307912	2308166	+	DK2.AGEnt_accessory_0062_length_23032	174	428	100.00	0,0	hypothetical protein
PADK2_10905	CP003149	2310917	2311180	-	DK2.AGEnt_accessory_0062_length_23032	3179	3442	100.00	0,0	hypothetical protein
PADK2_10910	CP003149	2311190	2311549	-	DK2.AGEnt_accessory_0062_length_23032	3452	3811	100.00	0,0	hypothetical protein
PADK2_10915	CP003149	2311578	2312024	-	DK2.AGEnt_accessory_0062_length_23032	3840	4286	100.00	0,0	hypothetical protein
PADK2_10920	CP003149	2312142	2312387	+	DK2.AGEnt_accessory_0062_length_23032	4404	4649	100.00	0,0	XRE family transcriptional regulator
PADK2_10925	CP003149	2312393	2312767	-	DK2.AGEnt_accessory_0062_length_23032	4655	5029	100.00	0,0	hypothetical protein
PADK2_10930	CP003149	2312755	2312922	-	DK2.AGEnt_accessory_0062_length_23032	5017	5184	100.00	0,0	hypothetical protein
PADK2_10935	CP003149	2312992	2313180	-	DK2.AGEnt_accessory_0062_length_23032	5254	5442	100.00	0,0	hypothetical protein
PADK2_10940	CP003149	2313205	2313384	-	DK2.AGEnt_accessory_0062_length_23032	5467	5646	100.00	0,0	carbon storage regulator
PADK2_10945	CP003149	2313449	2314384	-	DK2.AGEnt_accessory_0062_length_23032	5711	6646	100.00	0,0	hypothetical protein
PADK2_10950	CP003149	2314463	2315467	-	DK2.AGEnt_accessory_0062_length_23032	6725	7729	100.00	0,0	hypothetical protein
PADK2_10955	CP003149	2315595	2315996	-	DK2.AGEnt_accessory_0062_length_23032	7857	8258	100.00	0,0	hypothetical protein
PADK2_10960	CP003149	2316151	2317119	-	DK2.AGEnt_accessory_0062_length_23032	8413	9381	100.00	0,0	hypothetical protein
PADK2_10965	CP003149	2317219	2317491	-	DK2.AGEnt_accessory_0062_length_23032	9481	9753	100.00	0,0	hypothetical protein
PADK2_10970	CP003149	2318082	2319110	+	DK2.AGEnt_accessory_0062_length_23032	10344	11372	100.00	0,0	hypothetical protein
PADK2_10975	CP003149	2319922	2320629	+	DK2.AGEnt_accessory_0062_length_23032	12184	12891	100.00	0,0	hypothetical protein
PADK2_10980	CP003149	2320632	2322617	+	DK2.AGEnt_accessory_0062_length_23032	12894	14879	100.00	0,0	hypothetical protein
PADK2_10985	CP003149	2322614	2322973	+	DK2.AGEnt_accessory_0062_length_23032	14876	15235	100.00	0,0	DNA sulfur modification protein DndE
PADK2_10990	CP003149	2326061	2327458	-	DK2.AGEnt_accessory_0062_length_23032	18323	19720	100.00	0,0	phage integrase
PADK2_10995	CP003149	2327730	2329586	-	DK2.AGEnt_accessory_0062_length_23032	19992	21848	100.00	0,0	ATP/GTP-binding protein
PADK2_11000	CP003149	2329614	2329994	-	DK2.AGEnt_accessory_0062_length_23032	21876	22256	100.00	0,0	MazG nucleotide pyrophosphohydrolase domain-containing protein
PADK2_11005	CP003149	2330387	2330608	-	DK2.AGEnt_accessory_0062_length_23032	22649	22870	100.00	0,0	hypothetical protein
PADK2_11195	CP003149	2373311	2373317	+	DK2.AGEnt_accessory_0065_length_146	1	7	0.58	1199,0	hypothetical protein
PADK2_11405	CP003149	2418095	2419485	-	DK2.AGEnt_accessory_0067_length_1502	1	1391	99.07	13,0	hypothetical protein
PADK2_11745	CP003149	2495259	2497193	+	DK2.AGEnt_accessory_0069_length_102948	209	2143	100.00	0,0	integrase
PADK2_11750	CP003149	2497304	2498425	+	DK2.AGEnt_accessory_0069_length_102948	2254	3375	100.00	0,0	integrase catalytic subunit
PADK2_11755	CP003149	2498800	2499591	+	DK2.AGEnt_accessory_0069_length_102948	3750	4541	100.00	0,0	istb domain protein ATP-binding protein
PADK2_11760	CP003149	2499804	2501111	-	DK2.AGEnt_accessory_0069_length_102948	4754	6061	100.00	0,0	heavy metal RND efflux outer membrane protein, CzcC family
PADK2_11765	CP003149	2501318	2501692	+	DK2.AGEnt_accessory_0069_length_102948	6268	6642	100.00	0,0	putative transposase
PADK2_11770	CP003149	2501634	2502110	+	DK2.AGEnt_accessory_0069_length_102948	6584	7060	100.00	0,0	transposase, IS4 family protein
PADK2_11775	CP003149	2502286	2502516	+	DK2.AGEnt_accessory_0069_length_102948	7236	7466	100.00	0,0	hypothetical protein
PADK2_11780	CP003149	2502526	2502801	+	DK2.AGEnt_accessory_0069_length_102948	7476	7751	100.00	0,0	hypothetical protein
PADK2_11785	CP003149	2502802	2503599	-	DK2.AGEnt_accessory_0069_length_102948	7752	8549	100.00	0,0	transposase
PADK2_11790	CP003149	2503698	2503961	-	DK2.AGEnt_accessory_0069_length_102948	8648	8911	100.00	0,0	transposase subfamily protein
PADK2_11795	CP003149	2504318	2504623	+	DK2.AGEnt_accessory_0069_length_102948	9268	9573	100.00	0,0	hypothetical protein
PADK2_11800	CP003149	2504628	2505518	-	DK2.AGEnt_accessory_0069_length_102948	9578	10468	100.00	0,0	transcriptional regulator 2
PADK2_11805	CP003149	2505750	2506034	-	DK2.AGEnt_accessory_0069_length_102948	10700	10984	100.00	0,0	hypothetical protein
PADK2_11810	CP003149	2506163	2507089	-	DK2.AGEnt_accessory_0069_length_102948	11113	12039	100.00	0,0	copper resistance protein D
PADK2_11815	CP003149	2507094	2507480	-	DK2.AGEnt_accessory_0069_length_102948	12044	12430	100.00	0,0	copper resistance protein C
PADK2_11820	CP003149	2507622	2509646	-	DK2.AGEnt_accessory_0069_length_102948	12572	14596	100.00	0,0	copper-translocating P-type ATPase 2
PADK2_11825	CP003149	2510216	2510488	-	DK2.AGEnt_accessory_0069_length_102948	15166	15438	100.00	0,0	hypothetical protein
PADK2_11830	CP003149	2510522	2511007	-	DK2.AGEnt_accessory_0069_length_102948	15472	15957	100.00	0,0	hypothetical protein
PADK2_11835	CP003149	2511045	2511800	-	DK2.AGEnt_accessory_0069_length_102948	15995	16750	100.00	0,0	copper resistance protein B
PADK2_11840	CP003149	2512051	2513952	-	DK2.AGEnt_accessory_0069_length_102948	17001	18902	100.00	0,0	CopA family copper resistance protein
PADK2_11845	CP003149	2514207	2514899	+	DK2.AGEnt_accessory_0069_length_102948	19157	19849	100.00	0,0	transcriptional activator protein IrlR 2
PADK2_11850	CP003149	2514880	2516307	+	DK2.AGEnt_accessory_0069_length_102948	19830	21257	100.00	0,0	sensor kinase CusS
PADK2_11855	CP003149	2517255	2517584	+	DK2.AGEnt_accessory_0069_length_102948	22205	22534	100.00	0,0	regulatory protein ArsR
PADK2_11860	CP003149	2517598	2518068	+	DK2.AGEnt_accessory_0069_length_102948	22548	23018	100.00	0,0	Glyoxalase/bleomycin resistance protein/dioxygenase
PADK2_11865	CP003149	2518081	2518578	+	DK2.AGEnt_accessory_0069_length_102948	23031	23528	100.00	0,0	protein tyrosine phosphatase
PADK2_11870	CP003149	2518589	2519674	+	DK2.AGEnt_accessory_0069_length_102948	23539	24624	100.00	0,0	putative sodium bile acid symporter family protein
PADK2_11875	CP003149	2519689	2520111	+	DK2.AGEnt_accessory_0069_length_102948	24639	25061	100.00	0,0	arsenate reductase
PADK2_11880	CP003149	2520210	2520512	+	DK2.AGEnt_accessory_0069_length_102948	25160	25462	100.00	0,0	PadR-like family transcriptional regulator
PADK2_11885	CP003149	2520509	2521738	+	DK2.AGEnt_accessory_0069_length_102948	25459	26688	100.00	0,0	chromate transporter
PADK2_11890	CP003149	2521744	2522274	+	DK2.AGEnt_accessory_0069_length_102948	26694	27224	100.00	0,0	GCN5-like N-acetyltransferase
PADK2_11895	CP003149	2522482	2523963	-	DK2.AGEnt_accessory_0069_length_102948	27432	28913	100.00	0,0	ParB domain-containing protein nuclease
PADK2_11900	CP003149	2524272	2524673	-	DK2.AGEnt_accessory_0069_length_102948	29222	29623	100.00	0,0	transporter hydrophobe/amphiphile efflux-1 (HAE1) family protein
PADK2_11905	CP003149	2524766	2525734	-	DK2.AGEnt_accessory_0069_length_102948	29716	30684	100.00	0,0	membrane fusion protein MexE
PADK2_11910	CP003149	2525792	2525962	-	DK2.AGEnt_accessory_0069_length_102948	30742	30912	100.00	0,0	hypothetical protein
PADK2_11915	CP003149	2526256	2528103	-	DK2.AGEnt_accessory_0069_length_102948	31206	33053	100.00	0,0	hypothetical protein
PADK2_11920	CP003149	2528419	2529045	+	DK2.AGEnt_accessory_0069_length_102948	33369	33995	100.00	0,0	hypothetical protein
PADK2_11925	CP003149	2529058	2529690	+	DK2.AGEnt_accessory_0069_length_102948	34008	34640	100.00	0,0	hypothetical protein
PADK2_11930	CP003149	2529775	2530140	+	DK2.AGEnt_accessory_0069_length_102948	34725	35090	100.00	0,0	hypothetical protein
PADK2_11935	CP003149	2530152	2531672	-	DK2.AGEnt_accessory_0069_length_102948	35102	36622	100.00	0,0	hypothetical protein
PADK2_11940	CP003149	2531686	2532045	-	DK2.AGEnt_accessory_0069_length_102948	36636	36995	100.00	0,0	hypothetical protein
PADK2_11945	CP003149	2532042	2533436	-	DK2.AGEnt_accessory_0069_length_102948	36992	38386	100.00	0,0	hypothetical protein
PADK2_11950	CP003149	2533446	2534396	-	DK2.AGEnt_accessory_0069_length_102948	38396	39346	100.00	0,0	hypothetical protein
PADK2_11955	CP003149	2534393	2534839	-	DK2.AGEnt_accessory_0069_length_102948	39343	39789	100.00	0,0	hypothetical protein
PADK2_11960	CP003149	2535003	2535497	-	DK2.AGEnt_accessory_0069_length_102948	39953	40447	100.00	0,0	DNA repair protein RadC 1
PADK2_11965	CP003149	2535673	2536236	-	DK2.AGEnt_accessory_0069_length_102948	40623	41186	100.00	0,0	hypothetical protein
PADK2_11970	CP003149	2536451	2539345	-	DK2.AGEnt_accessory_0069_length_102948	41401	44295	100.00	0,0	type IV secretory pathway, VirB4 component
PADK2_11975	CP003149	2539345	2539794	-	DK2.AGEnt_accessory_0069_length_102948	44295	44744	100.00	0,0	signal recognition particle GTPase
PADK2_11980	CP003149	2539775	2541193	-	DK2.AGEnt_accessory_0069_length_102948	44725	46143	100.00	0,0	hypothetical protein
PADK2_11985	CP003149	2541183	2542094	-	DK2.AGEnt_accessory_0069_length_102948	46133	47044	100.00	0,0	hypothetical protein
PADK2_11990	CP003149	2542091	2542783	-	DK2.AGEnt_accessory_0069_length_102948	47041	47733	100.00	0,0	hypothetical protein
PADK2_11995	CP003149	2542780	2543178	-	DK2.AGEnt_accessory_0069_length_102948	47730	48128	100.00	0,0	hypothetical protein
PADK2_12000	CP003149	2543190	2543549	-	DK2.AGEnt_accessory_0069_length_102948	48140	48499	100.00	0,0	hypothetical protein
PADK2_12005	CP003149	2543566	2543799	-	DK2.AGEnt_accessory_0069_length_102948	48516	48749	100.00	0,0	hypothetical protein
PADK2_12010	CP003149	2543796	2544179	-	DK2.AGEnt_accessory_0069_length_102948	48746	49129	100.00	0,0	hypothetical protein
PADK2_12015	CP003149	2544383	2544853	+	DK2.AGEnt_accessory_0069_length_102948	49333	49803	100.00	0,0	DNA binding domain, excisionase family protein
PADK2_12020	CP003149	2544850	2545425	+	DK2.AGEnt_accessory_0069_length_102948	49800	50375	100.00	0,0	hypothetical protein
PADK2_12025	CP003149	2545443	2546357	+	DK2.AGEnt_accessory_0069_length_102948	50393	51307	100.00	0,0	AAA ATPase, central domain protein
PADK2_12030	CP003149	2546354	2546824	+	DK2.AGEnt_accessory_0069_length_102948	51304	51774	100.00	0,0	hypothetical protein
PADK2_12035	CP003149	2546821	2547321	+	DK2.AGEnt_accessory_0069_length_102948	51771	52271	100.00	0,0	hypothetical protein
PADK2_12040	CP003149	2547321	2548223	+	DK2.AGEnt_accessory_0069_length_102948	52271	53173	100.00	0,0	hypothetical protein
PADK2_12045	CP003149	2548262	2548987	+	DK2.AGEnt_accessory_0069_length_102948	53212	53937	100.00	0,0	hypothetical protein
PADK2_12050	CP003149	2548997	2551621	+	DK2.AGEnt_accessory_0069_length_102948	53947	56571	100.00	0,0	hypothetical protein
PADK2_12055	CP003149	2551662	2552411	-	DK2.AGEnt_accessory_0069_length_102948	56612	57361	100.00	0,0	hypothetical protein
PADK2_12060	CP003149	2552408	2554474	-	DK2.AGEnt_accessory_0069_length_102948	57358	59424	100.00	0,0	hypothetical protein
PADK2_12065	CP003149	2554605	2555153	-	DK2.AGEnt_accessory_0069_length_102948	59555	60103	100.00	0,0	hypothetical protein
PADK2_12070	CP003149	2555150	2555740	-	DK2.AGEnt_accessory_0069_length_102948	60100	60690	100.00	0,0	putative lytic transglycosylase, catalytic
PADK2_12075	CP003149	2555722	2556459	-	DK2.AGEnt_accessory_0069_length_102948	60672	61409	100.00	0,0	hypothetical protein
PADK2_12080	CP003149	2556472	2557116	-	DK2.AGEnt_accessory_0069_length_102948	61422	62066	100.00	0,0	putative secreted protein
PADK2_12085	CP003149	2557113	2557712	-	DK2.AGEnt_accessory_0069_length_102948	62063	62662	100.00	0,0	pilL lipoprotein (type IV pili)
PADK2_12090	CP003149	2557851	2559110	-	DK2.AGEnt_accessory_0069_length_102948	62801	64060	100.00	0,0	hypothetical protein
PADK2_12095	CP003149	2559178	2560896	-	DK2.AGEnt_accessory_0069_length_102948	64128	65846	100.00	0,0	reverse transcriptase
PADK2_12100	CP003149	2561493	2562548	-	DK2.AGEnt_accessory_0069_length_102948	66443	67498	100.00	0,0	helicase
PADK2_12105	CP003149	2562685	2562990	-	DK2.AGEnt_accessory_0069_length_102948	67635	67940	100.00	0,0	hypothetical protein
PADK2_12110	CP003149	2563080	2563400	-	DK2.AGEnt_accessory_0069_length_102948	68030	68350	100.00	0,0	O-methyl transferase family domain-containing protein
PADK2_12115	CP003149	2563451	2564560	-	DK2.AGEnt_accessory_0069_length_102948	68401	69510	100.00	0,0	O-methyl transferase family protein
PADK2_12120	CP003149	2564625	2565272	-	DK2.AGEnt_accessory_0069_length_102948	69575	70222	100.00	0,0	hypothetical protein
PADK2_12125	CP003149	2565349	2565609	-	DK2.AGEnt_accessory_0069_length_102948	70299	70559	100.00	0,0	hypothetical protein
PADK2_12130	CP003149	2565626	2566033	-	DK2.AGEnt_accessory_0069_length_102948	70576	70983	100.00	0,0	hypothetical protein
PADK2_12135	CP003149	2566138	2566479	-	DK2.AGEnt_accessory_0069_length_102948	71088	71429	100.00	0,0	hypothetical protein
PADK2_12140	CP003149	2566574	2567263	-	DK2.AGEnt_accessory_0069_length_102948	71524	72213	100.00	0,0	hypothetical protein
PADK2_12145	CP003149	2567358	2568185	-	DK2.AGEnt_accessory_0069_length_102948	72308	73135	100.00	0,0	hypothetical protein
PADK2_12150	CP003149	2568331	2569236	-	DK2.AGEnt_accessory_0069_length_102948	73281	74186	100.00	0,0	hypothetical protein
PADK2_12155	CP003149	2569547	2569831	-	DK2.AGEnt_accessory_0069_length_102948	74497	74781	100.00	0,0	hypothetical protein
PADK2_12160	CP003149	2570139	2570399	-	DK2.AGEnt_accessory_0069_length_102948	75089	75349	100.00	0,0	hypothetical protein
PADK2_12165	CP003149	2570469	2571110	-	DK2.AGEnt_accessory_0069_length_102948	75419	76060	100.00	0,0	transposase Tn3
PADK2_12170	CP003149	2571485	2573173	-	DK2.AGEnt_accessory_0069_length_102948	76435	78123	100.00	0,0	putative mercuric reductase
PADK2_12175	CP003149	2573184	2573471	-	DK2.AGEnt_accessory_0069_length_102948	78134	78421	100.00	0,0	mercuric transporter periplasmic component
PADK2_12180	CP003149	2573484	2573834	-	DK2.AGEnt_accessory_0069_length_102948	78434	78784	100.00	0,0	putative mercuric transport protein
PADK2_12185	CP003149	2573906	2574313	+	DK2.AGEnt_accessory_0069_length_102948	78856	79263	100.00	0,0	Hg(II)-responsive transcriptional regulator
PADK2_12190	CP003149	2574575	2575399	-	DK2.AGEnt_accessory_0069_length_102948	79525	80349	100.00	0,0	hypothetical protein
PADK2_12195	CP003149	2575688	2575966	-	DK2.AGEnt_accessory_0069_length_102948	80638	80916	100.00	0,0	hypothetical protein
PADK2_12200	CP003149	2576064	2576801	-	DK2.AGEnt_accessory_0069_length_102948	81014	81751	100.00	0,0	hypothetical protein
PADK2_12205	CP003149	2576885	2577571	-	DK2.AGEnt_accessory_0069_length_102948	81835	82521	100.00	0,0	hypothetical protein
PADK2_12210	CP003149	2577754	2578146	-	DK2.AGEnt_accessory_0069_length_102948	82704	83096	100.00	0,0	hypothetical protein
PADK2_12215	CP003149	2578168	2578380	-	DK2.AGEnt_accessory_0069_length_102948	83118	83330	100.00	0,0	hypothetical protein
PADK2_12220	CP003149	2578718	2578885	-	DK2.AGEnt_accessory_0069_length_102948	83668	83835	100.00	0,0	hypothetical protein
PADK2_12225	CP003149	2579366	2579866	-	DK2.AGEnt_accessory_0069_length_102948	84316	84816	100.00	0,0	signal peptidase II
PADK2_12230	CP003149	2579870	2582782	-	DK2.AGEnt_accessory_0069_length_102948	84820	87732	100.00	0,0	heavy metal translocating P-type ATPase
PADK2_12235	CP003149	2582874	2583272	+	DK2.AGEnt_accessory_0069_length_102948	87824	88222	100.00	0,0	MerR family transcriptional regulator
PADK2_12240	CP003149	2583727	2583963	-	DK2.AGEnt_accessory_0069_length_102948	88677	88913	100.00	0,0	hypothetical protein
PADK2_12245	CP003149	2584348	2584983	+	DK2.AGEnt_accessory_0069_length_102948	89298	89933	100.00	0,0	Co/Zn/Cd efflux system component
PADK2_12250	CP003149	2585707	2587737	-	DK2.AGEnt_accessory_0069_length_102948	90657	92687	100.00	0,0	DNA topoisomerase III
PADK2_12255	CP003149	2588021	2588461	-	DK2.AGEnt_accessory_0069_length_102948	92971	93411	100.00	0,0	single-stranded DNA-binding protein
PADK2_12260	CP003149	2588535	2589062	-	DK2.AGEnt_accessory_0069_length_102948	93485	94012	100.00	0,0	Putative integrase regulator R protein
PADK2_12265	CP003149	2589059	2589850	-	DK2.AGEnt_accessory_0069_length_102948	94009	94800	100.00	0,0	hypothetical protein
PADK2_12270	CP003149	2590280	2591518	-	DK2.AGEnt_accessory_0069_length_102948	95230	96468	100.00	0,0	hypothetical protein
PADK2_12275	CP003149	2591522	2592082	-	DK2.AGEnt_accessory_0069_length_102948	96472	97032	100.00	0,0	hypothetical protein
PADK2_12280	CP003149	2592097	2593776	-	DK2.AGEnt_accessory_0069_length_102948	97047	98726	100.00	0,0	putative transcriptional regulator
PADK2_12285	CP003149	2593769	2594038	-	DK2.AGEnt_accessory_0069_length_102948	98719	98988	100.00	0,0	hypothetical protein
PADK2_12290	CP003149	2594022	2594897	-	DK2.AGEnt_accessory_0069_length_102948	98972	99847	100.00	0,0	Cobyrinic acid a,c-diamide synthase
PADK2_12295	CP003149	2594940	2595152	-	DK2.AGEnt_accessory_0069_length_102948	99890	100102	100.00	0,0	hypothetical protein
PADK2_12300	CP003149	2595271	2596017	-	DK2.AGEnt_accessory_0069_length_102948	100221	100967	100.00	0,0	hypothetical protein
PADK2_12305	CP003149	2596468	2596968	+	DK2.AGEnt_accessory_0069_length_102948	101418	101918	100.00	0,0	hypothetical protein
PADK2_12310	CP003149	2597791	2597961	+	DK2.AGEnt_accessory_0069_length_102948	102741	102911	100.00	0,0	hypothetical protein
PADK2_12405	CP003149	2619092	2619099	-	DK2.AGEnt_accessory_0070_length_256	249	256	0.54	0,1480	putative sulfate transporter
PADK2_12930	CP003149	2739685	2739933	+	DK2.AGEnt_accessory_0072_length_3924	1717	1965	100.00	0,0	hypothetical protein
PADK2_12935	CP003149	2740330	2741892	-	DK2.AGEnt_accessory_0072_length_3924	2362	3924	55.90	0,1233	hypothetical protein
PADK2_12940	CP003149	2743615	2743649	-	DK2.AGEnt_accessory_0073_length_1182	1	35	6.86	475,0	hypothetical protein
PADK2_12945	CP003149	2744784	2744796	-	DK2.AGEnt_accessory_0073_length_1182	1170	1182	2.46	0,515	hypothetical protein
PADK2_13080	CP003149	2776071	2776316	-	DK2.AGEnt_accessory_0074_length_1290	113	358	100.00	0,0	hypothetical protein
PADK2_13085	CP003149	2776284	2777144	+	DK2.AGEnt_accessory_0074_length_1290	326	1186	100.00	0,0	PvdYII
PADK2_13090	CP003149	2777221	2777248	-	DK2.AGEnt_accessory_0074_length_1290	1263	1290	4.96	0,536	extracytoplasmic-function sigma-70 factor
PADK2_13105	CP003149	2792426	2793223	-	DK2.AGEnt_accessory_0075_length_1484	133	930	100.00	0,0	hypothetical protein
PADK2_13115	CP003149	2795381	2795944	-	DK2.AGEnt_accessory_0076_length_10273	878	1441	100.00	0,0	hypothetical protein
PADK2_13120	CP003149	2795948	2796976	-	DK2.AGEnt_accessory_0076_length_10273	1445	2473	100.00	0,0	hypothetical protein
PADK2_13125	CP003149	2796987	2797970	-	DK2.AGEnt_accessory_0076_length_10273	2484	3467	100.00	0,0	hypothetical protein
PADK2_13130	CP003149	2797957	2799261	-	DK2.AGEnt_accessory_0076_length_10273	3454	4758	100.00	0,0	hypothetical protein
PADK2_13135	CP003149	2799319	2802549	-	DK2.AGEnt_accessory_0076_length_10273	4816	8046	100.00	0,0	CRISPR-associated helicase Cas3 family
PADK2_13140	CP003149	2802546	2803520	-	DK2.AGEnt_accessory_0076_length_10273	8043	9017	100.00	0,0	CRISPR-associated protein Cas1
PADK2_13145	CP003149	2803519	2803683	+	DK2.AGEnt_accessory_0076_length_10273	9016	9180	100.00	0,0	hypothetical protein
PADK2_13255	CP003149	2823932	2823962	-	DK2.AGEnt_accessory_0077_length_31	1	31	2.56	453,728	hypothetical protein
PADK2_13260	CP003149	2825008	2828574	+	DK2.AGEnt_accessory_0078_length_3753	187	3753	28.74	0,8844	peptide synthase
PADK2_13260	CP003149	2828721	2835731	+	DK2.AGEnt_accessory_0079_length_7011	1	7011	56.49	3713,1687	peptide synthase
PADK2_13260	CP003149	2835864	2837418	+	DK2.AGEnt_accessory_0080_length_22182	1	1555	12.53	10856,0	peptide synthase
PADK2_13265	CP003149	2837419	2852397	+	DK2.AGEnt_accessory_0080_length_22182	1556	16534	100.00	0,0	peptide synthase
PADK2_13270	CP003149	2852446	2853411	+	DK2.AGEnt_accessory_0080_length_22182	16583	17548	100.00	0,0	carboxylesterase Est2
PADK2_13275	CP003149	2853520	2855946	-	DK2.AGEnt_accessory_0080_length_22182	17657	20083	100.00	0,0	ferrichrome-iron receptor
PADK2_13280	CP003149	2856118	2857770	-	DK2.AGEnt_accessory_0080_length_22182	20255	21907	100.00	0,0	pyoverdine biosynthesis protein PvdE
PADK2_13325	CP003149	2869779	2870032	-	DK2.AGEnt_accessory_0081_length_982	1	254	27.14	682,0	putative transmembrane sensor
PADK2_13330	CP003149	2870256	2870735	+	DK2.AGEnt_accessory_0081_length_982	478	957	100.00	0,0	RNA polymerase sigma factor
PADK2_13400	CP003149	2886764	2886832	-	DK2.AGEnt_accessory_0082_length_2005	1	69	3.62	1836,0	hypothetical protein
PADK2_13405	CP003149	2886938	2887723	-	DK2.AGEnt_accessory_0082_length_2005	175	960	100.00	0,0	hypothetical protein
PADK2_13410	CP003149	2887793	2888668	-	DK2.AGEnt_accessory_0082_length_2005	1030	1905	100.00	0,0	hypothetical protein
PADK2_13415	CP003149	2888759	2888768	-	DK2.AGEnt_accessory_0082_length_2005	1996	2005	0.39	0,2540	ClpA/B-type protease
PADK2_13590	CP003149	2931147	2932472	-	DK2.AGEnt_accessory_0083_length_2996	88	1413	100.00	0,0	hypothetical protein
PADK2_13595	CP003149	2932510	2934055	-	DK2.AGEnt_accessory_0083_length_2996	1451	2996	65.23	0,824	putative TonB-dependent receptor
PADK2_13595	CP003149	2934645	2934879	-	DK2.AGEnt_accessory_0084_length_2991	1	235	9.92	2135,0	putative TonB-dependent receptor
PADK2_13600	CP003149	2935029	2935940	+	DK2.AGEnt_accessory_0084_length_2991	385	1296	100.00	0,0	putative transcriptional regulator
PADK2_13605	CP003149	2936037	2937635	+	DK2.AGEnt_accessory_0084_length_2991	1393	2991	98.89	0,18	sulfatase
PADK2_13790	CP003149	2982717	2984086	+	DK2.AGEnt_accessory_0087_length_2875	1	1370	97.37	37,0	hypothetical protein
PADK2_13795	CP003149	2984111	2984908	+	DK2.AGEnt_accessory_0087_length_2875	1395	2192	100.00	0,0	putative permease of ABC transporter
PADK2_13800	CP003149	2984905	2985591	+	DK2.AGEnt_accessory_0087_length_2875	2189	2875	80.35	0,168	ATP-binding component of ABC transporter
PADK2_14120	CP003149	3056073	3056112	-	DK2.AGEnt_accessory_0090_length_106	67	106	5.56	0,680	hypothetical protein
PADK2_14125	CP003149	3057008	3057748	-	DK2.AGEnt_accessory_0091_length_81418	172	912	100.00	0,0	hypothetical protein
PADK2_14130	CP003149	3057798	3058160	-	DK2.AGEnt_accessory_0091_length_81418	962	1324	100.00	0,0	hypothetical protein
PADK2_14135	CP003149	3058717	3059604	+	DK2.AGEnt_accessory_0091_length_81418	1881	2768	100.00	0,0	hypothetical protein
PADK2_14140	CP003149	3059950	3060927	-	DK2.AGEnt_accessory_0091_length_81418	3114	4091	100.00	0,0	hypothetical protein
PADK2_14145	CP003149	3061010	3062614	-	DK2.AGEnt_accessory_0091_length_81418	4174	5778	100.00	0,0	putative conjugative transposon DNA recombination protein
PADK2_14150	CP003149	3063040	3063183	+	DK2.AGEnt_accessory_0091_length_81418	6204	6347	100.00	0,0	hypothetical protein
PADK2_14155	CP003149	3063387	3063578	-	DK2.AGEnt_accessory_0091_length_81418	6551	6742	100.00	0,0	hypothetical protein
PADK2_14160	CP003149	3063581	3063964	-	DK2.AGEnt_accessory_0091_length_81418	6745	7128	100.00	0,0	hypothetical protein
PADK2_14165	CP003149	3063961	3064362	-	DK2.AGEnt_accessory_0091_length_81418	7125	7526	100.00	0,0	hypothetical protein
PADK2_14170	CP003149	3064432	3065103	-	DK2.AGEnt_accessory_0091_length_81418	7596	8267	100.00	0,0	putative cointegrate resolution protein
PADK2_14175	CP003149	3065633	3065896	-	DK2.AGEnt_accessory_0091_length_81418	8797	9060	100.00	0,0	hypothetical protein
PADK2_14180	CP003149	3065893	3066711	-	DK2.AGEnt_accessory_0091_length_81418	9057	9875	100.00	0,0	TnpT protein
PADK2_14185	CP003149	3066793	3069759	-	DK2.AGEnt_accessory_0091_length_81418	9957	12923	100.00	0,0	transposase Tn3 family protein
PADK2_14190	CP003149	3069918	3070208	+	DK2.AGEnt_accessory_0091_length_81418	13082	13372	100.00	0,0	hypothetical protein
PADK2_14195	CP003149	3070205	3070591	+	DK2.AGEnt_accessory_0091_length_81418	13369	13755	100.00	0,0	hypothetical protein
PADK2_14200	CP003149	3070810	3071184	+	DK2.AGEnt_accessory_0091_length_81418	13974	14348	100.00	0,0	cupin 2 conserved barrel domain protein
PADK2_14205	CP003149	3071439	3071765	+	DK2.AGEnt_accessory_0091_length_81418	14603	14929	100.00	0,0	hypothetical protein
PADK2_14210	CP003149	3071762	3072262	+	DK2.AGEnt_accessory_0091_length_81418	14926	15426	100.00	0,0	hypothetical protein
PADK2_14215	CP003149	3072259	3072630	+	DK2.AGEnt_accessory_0091_length_81418	15423	15794	100.00	0,0	hypothetical protein
PADK2_14220	CP003149	3072624	3073181	+	DK2.AGEnt_accessory_0091_length_81418	15788	16345	100.00	0,0	resolvase domain protein
PADK2_14225	CP003149	3073214	3073435	-	DK2.AGEnt_accessory_0091_length_81418	16378	16599	100.00	0,0	hypothetical protein
PADK2_14230	CP003149	3073512	3074315	+	DK2.AGEnt_accessory_0091_length_81418	16676	17479	100.00	0,0	transposase
PADK2_14235	CP003149	3074527	3074802	+	DK2.AGEnt_accessory_0091_length_81418	17691	17966	100.00	0,0	DNA circulation family protein
PADK2_14240	CP003149	3074840	3075904	+	DK2.AGEnt_accessory_0091_length_81418	18004	19068	100.00	0,0	hypothetical protein
PADK2_14245	CP003149	3075922	3076446	+	DK2.AGEnt_accessory_0091_length_81418	19086	19610	100.00	0,0	phage baseplate assembly protein V
PADK2_14250	CP003149	3076513	3076863	+	DK2.AGEnt_accessory_0091_length_81418	19677	20027	100.00	0,0	hypothetical protein
PADK2_14255	CP003149	3076865	3077935	+	DK2.AGEnt_accessory_0091_length_81418	20029	21099	100.00	0,0	tail protein
PADK2_14260	CP003149	3077932	3078507	+	DK2.AGEnt_accessory_0091_length_81418	21096	21671	100.00	0,0	tail protein
PADK2_14265	CP003149	3078825	3079718	+	DK2.AGEnt_accessory_0091_length_81418	21989	22882	100.00	0,0	prophage PSPPH06 tail fiber protein
PADK2_14270	CP003149	3079727	3080263	+	DK2.AGEnt_accessory_0091_length_81418	22891	23427	100.00	0,0	prophage PSPPH06 tail fiber protein
PADK2_14275	CP003149	3080268	3081569	-	DK2.AGEnt_accessory_0091_length_81418	23432	24733	100.00	0,0	pyrroloquinoline quinone biosynthesis protein F
PADK2_14280	CP003149	3081723	3082649	-	DK2.AGEnt_accessory_0091_length_81418	24887	25813	100.00	0,0	AraC family transcriptional regulator
PADK2_14285	CP003149	3082903	3084723	+	DK2.AGEnt_accessory_0091_length_81418	26067	27887	100.00	0,0	hypothetical protein
PADK2_14290	CP003149	3084726	3086072	+	DK2.AGEnt_accessory_0091_length_81418	27890	29236	100.00	0,0	hypothetical protein
PADK2_14295	CP003149	3086134	3087525	+	DK2.AGEnt_accessory_0091_length_81418	29298	30689	100.00	0,0	hypothetical protein
PADK2_14300	CP003149	3087730	3088722	+	DK2.AGEnt_accessory_0091_length_81418	30894	31886	100.00	0,0	AraC family transcriptional regulator
PADK2_14305	CP003149	3088866	3089126	-	DK2.AGEnt_accessory_0091_length_81418	32030	32290	100.00	0,0	manganese and iron superoxide dismutase
PADK2_14310	CP003149	3089186	3090436	-	DK2.AGEnt_accessory_0091_length_81418	32350	33600	100.00	0,0	chromate resistance protein
PADK2_14315	CP003149	3090607	3091551	-	DK2.AGEnt_accessory_0091_length_81418	33771	34715	100.00	0,0	chromate resistance protein
PADK2_14320	CP003149	3091827	3092387	+	DK2.AGEnt_accessory_0091_length_81418	34991	35551	100.00	0,0	resolvase domain-containing protein
PADK2_14325	CP003149	3092391	3095357	+	DK2.AGEnt_accessory_0091_length_81418	35555	38521	100.00	0,0	Tn4656/Tn4657/Tn4658 transposase
PADK2_14330	CP003149	3095354	3095530	-	DK2.AGEnt_accessory_0091_length_81418	38518	38694	100.00	0,0	Tn4652, cointegrate resolution protein T
PADK2_14335	CP003149	3095711	3096682	+	DK2.AGEnt_accessory_0091_length_81418	38875	39846	100.00	0,0	cointegrate resolution protein S
PADK2_14340	CP003149	3096712	3097455	+	DK2.AGEnt_accessory_0091_length_81418	39876	40619	100.00	0,0	phage Gp37Gp68 family protein
PADK2_14345	CP003149	3097477	3098793	+	DK2.AGEnt_accessory_0091_length_81418	40641	41957	100.00	0,0	hypothetical protein
PADK2_14350	CP003149	3099205	3100614	+	DK2.AGEnt_accessory_0091_length_81418	42369	43778	100.00	0,0	homospermidine synthase
PADK2_14355	CP003149	3100630	3101358	+	DK2.AGEnt_accessory_0091_length_81418	43794	44522	100.00	0,0	hypothetical protein
PADK2_14360	CP003149	3101583	3102260	+	DK2.AGEnt_accessory_0091_length_81418	44747	45424	100.00	0,0	hypothetical protein
PADK2_14365	CP003149	3102268	3102732	+	DK2.AGEnt_accessory_0091_length_81418	45432	45896	100.00	0,0	hypothetical protein
PADK2_14370	CP003149	3102912	3103274	-	DK2.AGEnt_accessory_0091_length_81418	46076	46438	100.00	0,0	putative tpnA repressor protein
PADK2_14375	CP003149	3103271	3106285	-	DK2.AGEnt_accessory_0091_length_81418	46435	49449	100.00	0,0	transposase
PADK2_14380	CP003149	3106405	3106656	-	DK2.AGEnt_accessory_0091_length_81418	49569	49820	100.00	0,0	putative cointegrate resolution protein
PADK2_14385	CP003149	3106744	3107865	+	DK2.AGEnt_accessory_0091_length_81418	49908	51029	100.00	0,0	phage integrase
PADK2_14390	CP003149	3108223	3111240	+	DK2.AGEnt_accessory_0091_length_81418	51387	54404	100.00	0,0	Tn4652, transposase
PADK2_14395	CP003149	3111240	3111602	+	DK2.AGEnt_accessory_0091_length_81418	54404	54766	100.00	0,0	tnpA repressor protein
PADK2_14400	CP003149	3111632	3112111	-	DK2.AGEnt_accessory_0091_length_81418	54796	55275	100.00	0,0	sterol desaturase-like protein
PADK2_14405	CP003149	3112151	3112486	-	DK2.AGEnt_accessory_0091_length_81418	55315	55650	100.00	0,0	hypothetical protein
PADK2_14410	CP003149	3112560	3113294	-	DK2.AGEnt_accessory_0091_length_81418	55724	56458	100.00	0,0	arac family transcriptional regulator
PADK2_14415	CP003149	3113591	3113908	+	DK2.AGEnt_accessory_0091_length_81418	56755	57072	100.00	0,0	hypothetical protein
PADK2_14420	CP003149	3114001	3115263	+	DK2.AGEnt_accessory_0091_length_81418	57165	58427	100.00	0,0	outer membrane efflux protein
PADK2_14425	CP003149	3115260	3116720	+	DK2.AGEnt_accessory_0091_length_81418	58424	59884	100.00	0,0	RND family efflux transporter MFP subunit
PADK2_14430	CP003149	3116717	3119866	+	DK2.AGEnt_accessory_0091_length_81418	59881	63030	100.00	0,0	CzcA family heavy metal efflux protein
PADK2_14435	CP003149	3120012	3120263	+	DK2.AGEnt_accessory_0091_length_81418	63176	63427	100.00	0,0	hypothetical protein
PADK2_14440	CP003149	3120638	3120802	-	DK2.AGEnt_accessory_0091_length_81418	63802	63966	100.00	0,0	hypothetical protein
PADK2_14445	CP003149	3120977	3121132	-	DK2.AGEnt_accessory_0091_length_81418	64141	64296	100.00	0,0	hypothetical protein
PADK2_14450	CP003149	3121180	3122172	-	DK2.AGEnt_accessory_0091_length_81418	64344	65336	100.00	0,0	phage integrase family protein
PADK2_14455	CP003149	3122355	3123353	+	DK2.AGEnt_accessory_0091_length_81418	65519	66517	100.00	0,0	cointegrate resolution protein T
PADK2_14460	CP003149	3123392	3124036	+	DK2.AGEnt_accessory_0091_length_81418	66556	67200	100.00	0,0	hypothetical protein
PADK2_14465	CP003149	3124017	3124496	+	DK2.AGEnt_accessory_0091_length_81418	67181	67660	100.00	0,0	hypothetical protein
PADK2_14470	CP003149	3124810	3125790	+	DK2.AGEnt_accessory_0091_length_81418	67974	68954	100.00	0,0	transposase IS4 family protein
PADK2_14475	CP003149	3126205	3127356	+	DK2.AGEnt_accessory_0091_length_81418	69369	70520	100.00	0,0	hypothetical protein
PADK2_14480	CP003149	3127353	3128522	+	DK2.AGEnt_accessory_0091_length_81418	70517	71686	100.00	0,0	hypothetical protein
PADK2_14485	CP003149	3128884	3129819	+	DK2.AGEnt_accessory_0091_length_81418	72048	72983	100.00	0,0	hypothetical protein
PADK2_14490	CP003149	3129829	3130710	-	DK2.AGEnt_accessory_0091_length_81418	72993	73874	100.00	0,0	hypothetical protein
PADK2_14495	CP003149	3131286	3132278	-	DK2.AGEnt_accessory_0091_length_81418	74450	75442	100.00	0,0	hypothetical protein
PADK2_14500	CP003149	3132292	3134178	-	DK2.AGEnt_accessory_0091_length_81418	75456	77342	100.00	0,0	hypothetical protein
PADK2_14505	CP003149	3135253	3136311	+	DK2.AGEnt_accessory_0091_length_81418	78417	79475	100.00	0,0	tyrosine-based site-specific recombinase CMGI-7
PADK2_14510	CP003149	3137180	3137968	+	DK2.AGEnt_accessory_0091_length_81418	80344	81132	100.00	0,0	phage integrase
PADK2_14530	CP003149	3140063	3140248	+	DK2.AGEnt_accessory_0092_length_10491	1511	1696	100.00	0,0	transposase InsF for insertion sequence IS3A/B/C/D/E/fA
PADK2_14535	CP003149	3140387	3142252	+	DK2.AGEnt_accessory_0092_length_10491	1835	3700	100.00	0,0	hypothetical protein
PADK2_14540	CP003149	3142697	3142831	-	DK2.AGEnt_accessory_0092_length_10491	4145	4279	100.00	0,0	hypothetical protein
PADK2_14545	CP003149	3144148	3144795	-	DK2.AGEnt_accessory_0092_length_10491	5596	6243	100.00	0,0	hypothetical protein
PADK2_14550	CP003149	3145070	3145189	-	DK2.AGEnt_accessory_0092_length_10491	6518	6637	100.00	0,0	hypothetical protein
PADK2_14555	CP003149	3145376	3146287	-	DK2.AGEnt_accessory_0092_length_10491	6824	7735	100.00	0,0	LysR family transcriptional regulator
PADK2_14560	CP003149	3146503	3147711	+	DK2.AGEnt_accessory_0092_length_10491	7951	9159	100.00	0,0	membrane protein OpdE
PADK2_14565	CP003149	3147946	3148908	+	DK2.AGEnt_accessory_0092_length_10491	9394	10356	100.00	0,0	hypothetical protein
PADK2_14695	CP003149	3175731	3175958	+	DK2.AGEnt_accessory_0093_length_720	37	264	100.00	0,0	trehalose-6-phosphate hydrolase
PADK2_14700	CP003149	3175918	3176331	-	DK2.AGEnt_accessory_0093_length_720	224	637	100.00	0,0	hypothetical protein
PADK2_14710	CP003149	3177856	3178200	-	DK2.AGEnt_accessory_0094_length_577	103	447	100.00	0,0	hypothetical protein
PADK2_14720	CP003149	3179190	3180356	+	DK2.AGEnt_accessory_0095_length_1410	159	1325	100.00	0,0	putative alcohol dehydrogenase (Zn-dependent)
PADK2_14725	CP003149	3180376	3180441	-	DK2.AGEnt_accessory_0095_length_1410	1345	1410	15.49	0,360	hypothetical protein
PADK2_14730	CP003149	3180876	3181013	+	DK2.AGEnt_accessory_0096_length_2914	34	171	100.00	0,0	hypothetical protein
PADK2_14735	CP003149	3181160	3182044	-	DK2.AGEnt_accessory_0096_length_2914	318	1202	100.00	0,0	non-heme catalase KatN
PADK2_14740	CP003149	3182298	3182807	+	DK2.AGEnt_accessory_0096_length_2914	1456	1965	100.00	0,0	hypothetical protein
PADK2_14745	CP003149	3182816	3183088	+	DK2.AGEnt_accessory_0096_length_2914	1974	2246	100.00	0,0	hypothetical protein
PADK2_14750	CP003149	3183382	3183651	+	DK2.AGEnt_accessory_0096_length_2914	2540	2809	100.00	0,0	hypothetical protein
PADK2_14755	CP003149	3183753	3183756	-	DK2.AGEnt_accessory_0096_length_2914	2911	2914	0.35	0,1130	carboxylate-amine ligase
PADK2_15085	CP003149	3255871	3256967	+	DK2.AGEnt_accessory_0098_length_1425	329	1425	99.64	0,4	alcohol dehydrogenase (Zn-dependent)
PADK2_15155	CP003149	3270107	3270114	-	DK2.AGEnt_accessory_0100_length_14	7	14	1.05	0,751	short chain dehydrogenase
PADK2_15325	CP003149	3316123	3316134	+	DK2.AGEnt_accessory_0101_length_12	1	12	1.14	229,815	copper resistance protein B precursor
PADK2_15460	CP003149	3350049	3350059	+	DK2.AGEnt_accessory_0102_length_2889	1	11	3.49	304,0	hypothetical protein
PADK2_15465	CP003149	3351785	3352306	-	DK2.AGEnt_accessory_0102_length_2889	1737	2258	100.00	0,0	hypothetical protein
PADK2_15960	CP003149	3456676	3457107	+	DK2.AGEnt_accessory_0103_length_4436	228	659	100.00	0,0	hypothetical protein
PADK2_15965	CP003149	3457494	3458276	+	DK2.AGEnt_accessory_0103_length_4436	1046	1828	100.00	0,0	hypothetical protein
PADK2_15970	CP003149	3458276	3460483	+	DK2.AGEnt_accessory_0103_length_4436	1828	4035	100.00	0,0	hypothetical protein
PADK2_15980	CP003149	3461683	3461742	-	DK2.AGEnt_accessory_0104_length_149	1	60	47.62	66,0	hypothetical protein
PADK2_16215	CP003149	3512726	3513601	+	DK2.AGEnt_accessory_0108_length_1180	297	1172	100.00	0,0	dihydrodipicolinate synthase
PADK2_16365	CP003149	3552397	3552427	+	DK2.AGEnt_accessory_0109_length_128	1	31	3.74	797,0	streptomycin 3''-phosphotransferase
PADK2_17065	CP003149	3704201	3704234	+	DK2.AGEnt_accessory_0111_length_22858	1	34	1.48	2261,0	beta-D-glucoside glucohydrolase
PADK2_17070	CP003149	3704337	3704921	-	DK2.AGEnt_accessory_0111_length_22858	137	721	100.00	0,0	type III secretion system protein
PADK2_17075	CP003149	3704960	3705580	-	DK2.AGEnt_accessory_0111_length_22858	760	1380	100.00	0,0	type III export protein PscK
PADK2_17080	CP003149	3705589	3706323	-	DK2.AGEnt_accessory_0111_length_22858	1389	2123	100.00	0,0	pscJ type III export protein
PADK2_17085	CP003149	3706332	3706655	-	DK2.AGEnt_accessory_0111_length_22858	2132	2455	100.00	0,0	type III export protein PscI
PADK2_17090	CP003149	3706670	3707101	-	DK2.AGEnt_accessory_0111_length_22858	2470	2901	100.00	0,0	type III export protein PscH
PADK2_17095	CP003149	3707098	3707445	-	DK2.AGEnt_accessory_0111_length_22858	2898	3245	100.00	0,0	type III secretion protein, YscG family
PADK2_17100	CP003149	3707448	3707705	-	DK2.AGEnt_accessory_0111_length_22858	3248	3505	100.00	0,0	type III export protein PscF
PADK2_17105	CP003149	3707708	3707911	-	DK2.AGEnt_accessory_0111_length_22858	3508	3711	100.00	0,0	type III export protein PscE
PADK2_17110	CP003149	3707874	3709172	-	DK2.AGEnt_accessory_0111_length_22858	3674	4972	100.00	0,0	type III export protein PscD
PADK2_17115	CP003149	3709174	3710988	-	DK2.AGEnt_accessory_0111_length_22858	4974	6788	100.00	0,0	Type III secretion outer membrane protein PscC precursor
PADK2_17120	CP003149	3710976	3711398	-	DK2.AGEnt_accessory_0111_length_22858	6776	7198	100.00	0,0	type III export apparatus protein
PADK2_17125	CP003149	3711432	3712262	-	DK2.AGEnt_accessory_0111_length_22858	7232	8062	100.00	0,0	hypothetical protein
PADK2_17130	CP003149	3712360	3712791	-	DK2.AGEnt_accessory_0111_length_22858	8160	8591	100.00	0,0	transcriptional regulator ExsA
PADK2_17135	CP003149	3712798	3712944	+	DK2.AGEnt_accessory_0111_length_22858	8598	8744	100.00	0,0	hypothetical protein
PADK2_17140	CP003149	3713494	3713907	-	DK2.AGEnt_accessory_0111_length_22858	9294	9707	100.00	0,0	exoenzyme S synthesis protein B
PADK2_17145	CP003149	3713916	3714161	-	DK2.AGEnt_accessory_0111_length_22858	9716	9961	100.00	0,0	ExsE
PADK2_17150	CP003149	3714170	3714607	-	DK2.AGEnt_accessory_0111_length_22858	9970	10407	100.00	0,0	exoenzyme S synthesis protein C
PADK2_17155	CP003149	3714734	3715621	-	DK2.AGEnt_accessory_0111_length_22858	10534	11421	100.00	0,0	translocator outer membrane protein PopD precursor
PADK2_17160	CP003149	3715633	3716697	-	DK2.AGEnt_accessory_0111_length_22858	11433	12497	100.00	0,0	translocator protein PopB
PADK2_17165	CP003149	3716786	3717292	-	DK2.AGEnt_accessory_0111_length_22858	12586	13092	100.00	0,0	regulatory protein PcrH
PADK2_17170	CP003149	3717301	3718185	-	DK2.AGEnt_accessory_0111_length_22858	13101	13985	100.00	0,0	type III secretion protein PcrV
PADK2_17175	CP003149	3718195	3718491	-	DK2.AGEnt_accessory_0111_length_22858	13995	14291	100.00	0,0	regulator in type III secretion
PADK2_17180	CP003149	3718519	3718953	-	DK2.AGEnt_accessory_0111_length_22858	14319	14753	100.00	0,0	transcriptional regulator protein PcrR
PADK2_17185	CP003149	3718950	3721070	-	DK2.AGEnt_accessory_0111_length_22858	14750	16870	100.00	0,0	type III secretory apparatus protein PcrD
PADK2_17190	CP003149	3721067	3721396	-	DK2.AGEnt_accessory_0111_length_22858	16867	17196	100.00	0,0	hypothetical protein
PADK2_17195	CP003149	3721401	3721766	-	DK2.AGEnt_accessory_0111_length_22858	17201	17566	100.00	0,0	Yop proteins translocation protein X
PADK2_17200	CP003149	3721763	3722134	-	DK2.AGEnt_accessory_0111_length_22858	17563	17934	100.00	0,0	putative type III secretion protein
PADK2_17205	CP003149	3722121	3722399	-	DK2.AGEnt_accessory_0111_length_22858	17921	18199	100.00	0,0	putative protein in type III secretion
PADK2_17210	CP003149	3722380	3723246	-	DK2.AGEnt_accessory_0111_length_22858	18180	19046	100.00	0,0	Type III secretion outer membrane protein PopN precursor
PADK2_17215	CP003149	3723437	3724759	+	DK2.AGEnt_accessory_0111_length_22858	19237	20559	100.00	0,0	type III secretion system ATPase
PADK2_17220	CP003149	3724756	3725232	+	DK2.AGEnt_accessory_0111_length_22858	20556	21032	100.00	0,0	translocation protein in type III secretion
PADK2_17225	CP003149	3725925	3726338	+	DK2.AGEnt_accessory_0111_length_22858	21725	22138	100.00	0,0	translocation protein in type III secretion
PADK2_17230	CP003149	3726335	3727058	+	DK2.AGEnt_accessory_0111_length_22858	22135	22858	77.85	0,206	type III secretion system protein
PADK2_18170	CP003149	3930344	3930396	+	DK2.AGEnt_accessory_0114_length_53	1	53	3.10	1174,480	hypothetical protein
PADK2_18175	CP003149	3931174	3931470	+	DK2.AGEnt_accessory_0115_length_535	106	402	100.00	0,0	hypothetical protein
PADK2_18365	CP003149	3970684	3971238	+	DK2.AGEnt_accessory_0116_length_1163	99	653	100.00	0,0	hypothetical protein
PADK2_18370	CP003149	3971346	3971687	+	DK2.AGEnt_accessory_0116_length_1163	761	1102	100.00	0,0	hypothetical protein
PADK2_18575	CP003149	4012087	4013676	+	DK2.AGEnt_accessory_0117_length_1693	90	1679	100.00	0,0	hypothetical protein
PADK2_18580	CP003149	4013642	4013690	-	DK2.AGEnt_accessory_0117_length_1693	1645	1693	3.03	0,1568	putative ATP-binding component of ABC transporter
PADK2_18745	CP003149	4050139	4050369	-	DK2.AGEnt_accessory_0119_length_3085	227	457	100.00	0,0	transcriptional regulator
PADK2_18750	CP003149	4050436	4050858	+	DK2.AGEnt_accessory_0119_length_3085	524	946	100.00	0,0	short chain dehydrogenase
PADK2_18755	CP003149	4050948	4051310	-	DK2.AGEnt_accessory_0119_length_3085	1036	1398	100.00	0,0	hypothetical protein
PADK2_18760	CP003149	4051307	4051924	-	DK2.AGEnt_accessory_0119_length_3085	1395	2012	100.00	0,0	hypothetical protein
PADK2_18765	CP003149	4052233	4052886	+	DK2.AGEnt_accessory_0119_length_3085	2321	2974	100.00	0,0	hypothetical protein
PADK2_18775	CP003149	4055397	4055402	+	DK2.AGEnt_accessory_0120_length_2100	1	6	0.35	1728,0	bifunctional isocitrate dehydrogenase kinase/phosphatase protein
PADK2_18780	CP003149	4056076	4056375	-	DK2.AGEnt_accessory_0120_length_2100	680	979	100.00	0,0	hypothetical protein
PADK2_19445	CP003149	4198918	4198946	+	DK2.AGEnt_accessory_0125_length_64	36	64	21.48	0,106	hypothetical protein
PADK2_19515	CP003149	4211837	4211884	+	DK2.AGEnt_accessory_0126_length_63	1	48	7.66	579,0	putative NAD(P)H dehydrogenase
PADK2_19520	CP003149	4211892	4211899	-	DK2.AGEnt_accessory_0126_length_63	56	63	1.03	0,772	NAD(P)H dehydrogenase
PADK2_19520	CP003149	4212036	4212671	-	DK2.AGEnt_accessory_0127_length_974	1	636	81.54	144,0	NAD(P)H dehydrogenase
PADK2_19525	CP003149	4212756	4213009	+	DK2.AGEnt_accessory_0127_length_974	721	974	28.41	0,640	putative transcriptional regulator
PADK2_19525	CP003149	4213196	4213647	+	DK2.AGEnt_accessory_0128_length_452	1	452	50.56	440,2	putative transcriptional regulator
PADK2_19890	CP003149	4294284	4294517	-	DK2.AGEnt_accessory_0130_length_2347	158	391	100.00	0,0	hypothetical protein
PADK2_19895	CP003149	4294933	4295094	-	DK2.AGEnt_accessory_0130_length_2347	807	968	100.00	0,0	hypothetical protein
PADK2_19900	CP003149	4295369	4295641	+	DK2.AGEnt_accessory_0130_length_2347	1243	1515	100.00	0,0	hypothetical protein
PADK2_19905	CP003149	4296082	4296342	-	DK2.AGEnt_accessory_0130_length_2347	1956	2216	100.00	0,0	hypothetical protein
PADK2_19910	CP003149	4296931	4297079	+	DK2.AGEnt_accessory_0131_length_1099	1	149	40.38	220,0	hypothetical protein
PADK2_19915	CP003149	4297107	4297886	+	DK2.AGEnt_accessory_0131_length_1099	177	956	100.00	0,0	hypothetical protein
PADK2_19955	CP003149	4307846	4307953	-	DK2.AGEnt_accessory_0132_length_1423	439	546	100.00	0,0	hypothetical protein
PADK2_19960	CP003149	4308089	4308679	+	DK2.AGEnt_accessory_0132_length_1423	682	1272	100.00	0,0	hexapeptide repeat-containing transferase
PADK2_20200	CP003149	4354735	4354999	-	DK2.AGEnt_accessory_0133_length_12482	1	265	89.23	32,0	hypothetical protein
PADK2_20205	CP003149	4355022	4355402	-	DK2.AGEnt_accessory_0133_length_12482	288	668	100.00	0,0	flagellar protein FliS
PADK2_20210	CP003149	4355524	4356948	-	DK2.AGEnt_accessory_0133_length_12482	790	2214	100.00	0,0	flagellar capping protein FliD
PADK2_20215	CP003149	4357033	4357404	-	DK2.AGEnt_accessory_0133_length_12482	2299	2670	100.00	0,0	hypothetical protein
PADK2_20220	CP003149	4357483	4358949	-	DK2.AGEnt_accessory_0133_length_12482	2749	4215	100.00	0,0	flagellin type B
PADK2_20225	CP003149	4359310	4364394	-	DK2.AGEnt_accessory_0133_length_12482	4576	9660	100.00	0,0	flagellar glycosyl transferase, FgtA
PADK2_20230	CP003149	4364387	4365028	-	DK2.AGEnt_accessory_0133_length_12482	9653	10294	100.00	0,0	putative sugar nucleotidyltransferase
PADK2_20235	CP003149	4365025	4365627	-	DK2.AGEnt_accessory_0133_length_12482	10291	10893	100.00	0,0	hypothetical protein
PADK2_20240	CP003149	4365632	4366393	-	DK2.AGEnt_accessory_0133_length_12482	10898	11659	100.00	0,0	hypothetical protein
PADK2_20245	CP003149	4366448	4367216	-	DK2.AGEnt_accessory_0133_length_12482	11714	12482	58.26	0,551	flagellar hook-associated protein FlgL
PADK2_20640	CP003149	4446007	4446174	-	DK2.AGEnt_accessory_0134_length_3110	903	1070	100.00	0,0	hypothetical protein
PADK2_20645	CP003149	4446989	4447138	-	DK2.AGEnt_accessory_0134_length_3110	1885	2034	100.00	0,0	hypothetical protein
PADK2_20650	CP003149	4447823	4448206	-	DK2.AGEnt_accessory_0134_length_3110	2719	3102	100.00	0,0	hypothetical protein
PADK2_20655	CP003149	4448554	4448727	+	DK2.AGEnt_accessory_0135_length_3215	210	383	100.00	0,0	hypothetical protein
PADK2_20660	CP003149	4448813	4450003	+	DK2.AGEnt_accessory_0135_length_3215	469	1659	100.00	0,0	hypothetical protein
PADK2_20665	CP003149	4450107	4451105	+	DK2.AGEnt_accessory_0135_length_3215	1763	2761	100.00	0,0	phage integrase family protein
PADK2_20670	CP003149	4451127	4451468	-	DK2.AGEnt_accessory_0135_length_3215	2783	3124	100.00	0,0	hypothetical protein
PADK2_21740	CP003149	4672294	4672398	-	DK2.AGEnt_accessory_0139_length_126	22	126	89.74	0,12	hypothetical protein
PADK2_22115	CP003149	4745358	4745365	+	DK2.AGEnt_accessory_0140_length_687	1	8	6.84	109,0	hypothetical protein
PADK2_22120	CP003149	4745399	4746019	+	DK2.AGEnt_accessory_0140_length_687	42	662	100.00	0,0	acetyltransferase
PADK2_22200	CP003149	4763034	4774390	-	DK2.AGEnt_accessory_0141_length_13727	1	11357	90.39	1207,0	hypothetical protein
PADK2_22205	CP003149	4774552	4775664	-	DK2.AGEnt_accessory_0141_length_13727	11519	12631	100.00	0,0	hypothetical protein
PADK2_22210	CP003149	4775750	4776760	-	DK2.AGEnt_accessory_0141_length_13727	12717	13727	91.33	0,96	putative binding protein component of ABC transporter
PADK2_23500	CP003149	5062588	5064340	-	DK2.AGEnt_accessory_0144_length_1753	1	1753	77.50	15,494	putative outer membrane ferric siderophore receptor
PADK2_23555	CP003149	5078002	5078559	-	DK2.AGEnt_accessory_0145_length_2112	37	594	100.00	0,0	hypothetical protein
PADK2_23560	CP003149	5078764	5079303	-	DK2.AGEnt_accessory_0145_length_2112	799	1338	100.00	0,0	type IV pilin structural subunit
PADK2_23565	CP003149	5079532	5080077	+	DK2.AGEnt_accessory_0145_length_2112	1567	2112	33.89	0,1065	type 4 fimbrial biogenesis protein PilB
PADK2_23585	CP003149	5083005	5083278	+	DK2.AGEnt_accessory_0146_length_274	1	274	22.50	527,417	pilin biogenesis protein
PADK2_23660	CP003149	5097859	5098752	+	DK2.AGEnt_accessory_0147_length_7088	62	955	100.00	0,0	chromosome partitioning related protein
PADK2_23665	CP003149	5098754	5099491	+	DK2.AGEnt_accessory_0147_length_7088	957	1694	100.00	0,0	hypothetical protein
PADK2_23670	CP003149	5099488	5099985	+	DK2.AGEnt_accessory_0147_length_7088	1691	2188	100.00	0,0	hypothetical protein
PADK2_23675	CP003149	5099991	5100692	+	DK2.AGEnt_accessory_0147_length_7088	2194	2895	100.00	0,0	hypothetical protein
PADK2_23680	CP003149	5100689	5100814	+	DK2.AGEnt_accessory_0147_length_7088	2892	3017	100.00	0,0	hypothetical protein
PADK2_23685	CP003149	5100811	5102154	+	DK2.AGEnt_accessory_0147_length_7088	3014	4357	100.00	0,0	replicative DNA helicase
PADK2_23690	CP003149	5102593	5103039	-	DK2.AGEnt_accessory_0147_length_7088	4796	5242	100.00	0,0	hypothetical protein
PADK2_23695	CP003149	5103217	5103402	+	DK2.AGEnt_accessory_0147_length_7088	5420	5605	100.00	0,0	hypothetical protein
PADK2_23700	CP003149	5103392	5103919	+	DK2.AGEnt_accessory_0147_length_7088	5595	6122	100.00	0,0	hypothetical protein
PADK2_23705	CP003149	5103916	5104173	+	DK2.AGEnt_accessory_0147_length_7088	6119	6376	100.00	0,0	hypothetical protein
PADK2_23710	CP003149	5104487	5104660	+	DK2.AGEnt_accessory_0147_length_7088	6690	6863	100.00	0,0	hypothetical protein
PADK2_23715	CP003149	5104653	5104885	+	DK2.AGEnt_accessory_0147_length_7088	6856	7088	99.57	0,1	hypothetical protein
PADK2_23720	CP003149	5105886	5105908	+	DK2.AGEnt_accessory_0148_length_82444	1	23	2.25	1000,0	nucleoid-associated protein NdpA
PADK2_23725	CP003149	5105905	5106795	+	DK2.AGEnt_accessory_0148_length_82444	20	910	100.00	0,0	DNA adenine methyltransferase
PADK2_23730	CP003149	5106816	5107085	+	DK2.AGEnt_accessory_0148_length_82444	931	1200	100.00	0,0	putative DNA binding protein
PADK2_23735	CP003149	5107082	5108818	+	DK2.AGEnt_accessory_0148_length_82444	1197	2933	100.00	0,0	hypothetical protein
PADK2_23740	CP003149	5108846	5109613	+	DK2.AGEnt_accessory_0148_length_82444	2961	3728	100.00	0,0	hypothetical protein
PADK2_23745	CP003149	5109883	5110236	-	DK2.AGEnt_accessory_0148_length_82444	3998	4351	100.00	0,0	hypothetical protein
PADK2_23750	CP003149	5111509	5112237	+	DK2.AGEnt_accessory_0148_length_82444	5624	6352	100.00	0,0	hypothetical protein
PADK2_23755	CP003149	5112243	5112791	+	DK2.AGEnt_accessory_0148_length_82444	6358	6906	100.00	0,0	hypothetical protein
PADK2_23760	CP003149	5112839	5113681	+	DK2.AGEnt_accessory_0148_length_82444	6954	7796	100.00	0,0	putative antirepressor
PADK2_23765	CP003149	5113711	5114199	+	DK2.AGEnt_accessory_0148_length_82444	7826	8314	100.00	0,0	single-stranded DNA-binding protein
PADK2_23770	CP003149	5114305	5114484	+	DK2.AGEnt_accessory_0148_length_82444	8420	8599	100.00	0,0	hypothetical protein
PADK2_23775	CP003149	5115042	5116817	+	DK2.AGEnt_accessory_0148_length_82444	9157	10932	100.00	0,0	DNA topoisomerase I
PADK2_23780	CP003149	5117915	5119384	+	DK2.AGEnt_accessory_0148_length_82444	12030	13499	100.00	0,0	hypothetical protein
PADK2_23785	CP003149	5119381	5121351	+	DK2.AGEnt_accessory_0148_length_82444	13496	15466	100.00	0,0	putative DNA helicase
PADK2_23790	CP003149	5122434	5123555	+	DK2.AGEnt_accessory_0148_length_82444	16549	17670	100.00	0,0	type IV B pilus protein
PADK2_23795	CP003149	5123690	5125264	+	DK2.AGEnt_accessory_0148_length_82444	17805	19379	100.00	0,0	type IVB pilus formation outer membrane protein
PADK2_23800	CP003149	5125268	5126593	+	DK2.AGEnt_accessory_0148_length_82444	19383	20708	100.00	0,0	type IV b pilus protein
PADK2_23805	CP003149	5126583	5127116	+	DK2.AGEnt_accessory_0148_length_82444	20698	21231	100.00	0,0	type IV pilus protein PilP
PADK2_23810	CP003149	5127164	5128705	+	DK2.AGEnt_accessory_0148_length_82444	21279	22820	100.00	0,0	hypothetical protein
PADK2_23815	CP003149	5128705	5129784	+	DK2.AGEnt_accessory_0148_length_82444	22820	23899	100.00	0,0	type IV B pilus protein
PADK2_23820	CP003149	5129806	5130336	+	DK2.AGEnt_accessory_0148_length_82444	23921	24451	100.00	0,0	type IV B pilus protein
PADK2_23825	CP003149	5130333	5131289	+	DK2.AGEnt_accessory_0148_length_82444	24448	25404	100.00	0,0	Tfp pilus assembly protein ATPase PilU
PADK2_23830	CP003149	5131282	5132661	+	DK2.AGEnt_accessory_0148_length_82444	25397	26776	100.00	0,0	type IV pilus protein PilV
PADK2_23835	CP003149	5132679	5133116	+	DK2.AGEnt_accessory_0148_length_82444	26794	27231	100.00	0,0	type IV B pilus protein
PADK2_23840	CP003149	5134035	5134424	+	DK2.AGEnt_accessory_0148_length_82444	28150	28539	100.00	0,0	hypothetical protein
PADK2_23845	CP003149	5134499	5134672	+	DK2.AGEnt_accessory_0148_length_82444	28614	28787	100.00	0,0	hypothetical protein
PADK2_23850	CP003149	5134674	5134808	+	DK2.AGEnt_accessory_0148_length_82444	28789	28923	100.00	0,0	hypothetical protein
PADK2_23855	CP003149	5135133	5135612	+	DK2.AGEnt_accessory_0148_length_82444	29248	29727	100.00	0,0	hypothetical protein
PADK2_23860	CP003149	5135750	5135908	+	DK2.AGEnt_accessory_0148_length_82444	29865	30023	100.00	0,0	hypothetical protein
PADK2_23865	CP003149	5135982	5136179	+	DK2.AGEnt_accessory_0148_length_82444	30097	30294	100.00	0,0	hypothetical protein
PADK2_23870	CP003149	5136664	5137371	+	DK2.AGEnt_accessory_0148_length_82444	30779	31486	100.00	0,0	hypothetical protein
PADK2_23875	CP003149	5137607	5137957	+	DK2.AGEnt_accessory_0148_length_82444	31722	32072	100.00	0,0	hypothetical protein
PADK2_23880	CP003149	5138014	5138646	+	DK2.AGEnt_accessory_0148_length_82444	32129	32761	100.00	0,0	hypothetical protein
PADK2_23885	CP003149	5138643	5138918	+	DK2.AGEnt_accessory_0148_length_82444	32758	33033	100.00	0,0	hypothetical protein
PADK2_23890	CP003149	5138988	5139350	+	DK2.AGEnt_accessory_0148_length_82444	33103	33465	100.00	0,0	hypothetical protein
PADK2_23895	CP003149	5139418	5139672	+	DK2.AGEnt_accessory_0148_length_82444	33533	33787	100.00	0,0	hypothetical protein
PADK2_23900	CP003149	5139765	5140370	+	DK2.AGEnt_accessory_0148_length_82444	33880	34485	100.00	0,0	hypothetical protein
PADK2_23905	CP003149	5140400	5141845	+	DK2.AGEnt_accessory_0148_length_82444	34515	35960	100.00	0,0	O-methyl transferase family protein
PADK2_23910	CP003149	5141950	5142975	+	DK2.AGEnt_accessory_0148_length_82444	36065	37090	100.00	0,0	DEAD/DEAH box helicase
PADK2_23915	CP003149	5143572	5145290	+	DK2.AGEnt_accessory_0148_length_82444	37687	39405	100.00	0,0	reverse transcriptase
PADK2_23920	CP003149	5145358	5146617	+	DK2.AGEnt_accessory_0148_length_82444	39473	40732	100.00	0,0	DEAD/DEAH box helicase
PADK2_23925	CP003149	5146773	5147000	+	DK2.AGEnt_accessory_0148_length_82444	40888	41115	100.00	0,0	integrase catalytic subunit
PADK2_23930	CP003149	5147368	5148558	+	DK2.AGEnt_accessory_0148_length_82444	41483	42673	100.00	0,0	hypothetical protein
PADK2_23935	CP003149	5148791	5149534	+	DK2.AGEnt_accessory_0148_length_82444	42906	43649	100.00	0,0	hypothetical protein
PADK2_23940	CP003149	5149552	5150886	+	DK2.AGEnt_accessory_0148_length_82444	43667	45001	100.00	0,0	hypothetical protein
PADK2_23945	CP003149	5151362	5152036	+	DK2.AGEnt_accessory_0148_length_82444	45477	46151	100.00	0,0	hypothetical protein
PADK2_23950	CP003149	5152047	5152802	+	DK2.AGEnt_accessory_0148_length_82444	46162	46917	100.00	0,0	hypothetical protein
PADK2_23955	CP003149	5152787	5153368	+	DK2.AGEnt_accessory_0148_length_82444	46902	47483	100.00	0,0	hypothetical protein
PADK2_23960	CP003149	5153365	5153865	+	DK2.AGEnt_accessory_0148_length_82444	47480	47980	100.00	0,0	hypothetical protein
PADK2_23965	CP003149	5153874	5154143	+	DK2.AGEnt_accessory_0148_length_82444	47989	48258	100.00	0,0	hypothetical protein
PADK2_23970	CP003149	5154147	5156378	+	DK2.AGEnt_accessory_0148_length_82444	48262	50493	100.00	0,0	TraG/TraD family protein
PADK2_23975	CP003149	5156378	5157124	+	DK2.AGEnt_accessory_0148_length_82444	50493	51239	100.00	0,0	hypothetical protein
PADK2_23980	CP003149	5157142	5157633	+	DK2.AGEnt_accessory_0148_length_82444	51257	51748	100.00	0,0	hypothetical protein
PADK2_23985	CP003149	5157875	5159356	+	DK2.AGEnt_accessory_0148_length_82444	51990	53471	100.00	0,0	DNA helicase
PADK2_23990	CP003149	5160228	5160398	-	DK2.AGEnt_accessory_0148_length_82444	54343	54513	100.00	0,0	hypothetical protein
PADK2_23995	CP003149	5160643	5160954	-	DK2.AGEnt_accessory_0148_length_82444	54758	55069	100.00	0,0	hypothetical protein
PADK2_24000	CP003149	5161127	5161426	+	DK2.AGEnt_accessory_0148_length_82444	55242	55541	100.00	0,0	hypothetical protein
PADK2_24005	CP003149	5161565	5161858	+	DK2.AGEnt_accessory_0148_length_82444	55680	55973	100.00	0,0	putative type III effector Hop protein
PADK2_24010	CP003149	5161945	5162094	+	DK2.AGEnt_accessory_0148_length_82444	56060	56209	100.00	0,0	hypothetical protein
PADK2_24015	CP003149	5162112	5162468	+	DK2.AGEnt_accessory_0148_length_82444	56227	56583	100.00	0,0	hypothetical protein
PADK2_24020	CP003149	5162479	5162865	+	DK2.AGEnt_accessory_0148_length_82444	56594	56980	100.00	0,0	hypothetical protein
PADK2_24025	CP003149	5162862	5163521	+	DK2.AGEnt_accessory_0148_length_82444	56977	57636	100.00	0,0	hypothetical protein
PADK2_24030	CP003149	5163518	5164402	+	DK2.AGEnt_accessory_0148_length_82444	57633	58517	100.00	0,0	hypothetical protein
PADK2_24035	CP003149	5164434	5165891	+	DK2.AGEnt_accessory_0148_length_82444	58549	60006	100.00	0,0	hypothetical protein
PADK2_24040	CP003149	5165965	5166312	+	DK2.AGEnt_accessory_0148_length_82444	60080	60427	100.00	0,0	hypothetical protein
PADK2_24045	CP003149	5166408	5169254	+	DK2.AGEnt_accessory_0148_length_82444	60523	63369	100.00	0,0	type IV secretory pathway, VirB4 component
PADK2_24050	CP003149	5169251	5169535	+	DK2.AGEnt_accessory_0148_length_82444	63366	63650	100.00	0,0	hypothetical protein
PADK2_24055	CP003149	5169532	5170191	+	DK2.AGEnt_accessory_0148_length_82444	63647	64306	100.00	0,0	putative protein-disulfide isomerase
PADK2_24060	CP003149	5170188	5170406	-	DK2.AGEnt_accessory_0148_length_82444	64303	64521	100.00	0,0	hypothetical protein
PADK2_24065	CP003149	5172543	5172974	+	DK2.AGEnt_accessory_0148_length_82444	66658	67089	100.00	0,0	hypothetical protein
PADK2_24070	CP003149	5172974	5173912	+	DK2.AGEnt_accessory_0148_length_82444	67089	68027	100.00	0,0	hypothetical protein
PADK2_24075	CP003149	5173936	5175318	+	DK2.AGEnt_accessory_0148_length_82444	68051	69433	100.00	0,0	putative integral membrane protein
PADK2_24080	CP003149	5175318	5175665	+	DK2.AGEnt_accessory_0148_length_82444	69433	69780	100.00	0,0	hypothetical protein
PADK2_24085	CP003149	5175662	5177197	+	DK2.AGEnt_accessory_0148_length_82444	69777	71312	100.00	0,0	hypothetical protein
PADK2_24090	CP003149	5177208	5177324	-	DK2.AGEnt_accessory_0148_length_82444	71323	71439	100.00	0,0	hypothetical protein
PADK2_24095	CP003149	5177699	5177971	+	DK2.AGEnt_accessory_0148_length_82444	71814	72086	100.00	0,0	hypothetical protein
PADK2_24100	CP003149	5177975	5178325	+	DK2.AGEnt_accessory_0148_length_82444	72090	72440	100.00	0,0	putative plasmid stablization protein
PADK2_24105	CP003149	5178742	5179797	-	DK2.AGEnt_accessory_0148_length_82444	72857	73912	100.00	0,0	hypothetical protein
PADK2_24110	CP003149	5179873	5180184	+	DK2.AGEnt_accessory_0148_length_82444	73988	74299	100.00	0,0	hypothetical protein
PADK2_24115	CP003149	5180480	5182300	-	DK2.AGEnt_accessory_0148_length_82444	74595	76415	100.00	0,0	hypothetical protein
PADK2_24120	CP003149	5182994	5184256	+	DK2.AGEnt_accessory_0148_length_82444	77109	78371	100.00	0,0	hypothetical protein
PADK2_24125	CP003149	5184775	5186694	+	DK2.AGEnt_accessory_0148_length_82444	78890	80809	100.00	0,0	relaxase
PADK2_24130	CP003149	5186691	5187971	+	DK2.AGEnt_accessory_0148_length_82444	80806	82086	100.00	0,0	putative integrase
PADK2_24175	CP003149	5199013	5199513	+	DK2.AGEnt_accessory_0149_length_7528	146	646	100.00	0,0	type 4 fimbrial biogenesis protein FimT
PADK2_24180	CP003149	5199498	5200124	+	DK2.AGEnt_accessory_0149_length_7528	631	1257	100.00	0,0	type 4 fimbrial biogenesis protein FimU
PADK2_24185	CP003149	5200134	5200658	+	DK2.AGEnt_accessory_0149_length_7528	1267	1791	100.00	0,0	type IV pilus modification protein PilV
PADK2_24190	CP003149	5200667	5201482	+	DK2.AGEnt_accessory_0149_length_7528	1800	2615	100.00	0,0	type 4 fimbrial biogenesis protein PilW
PADK2_24195	CP003149	5201479	5202084	+	DK2.AGEnt_accessory_0149_length_7528	2612	3217	100.00	0,0	type 4 fimbrial biogenesis protein PilX
PADK2_24200	CP003149	5202098	5205574	+	DK2.AGEnt_accessory_0149_length_7528	3231	6707	100.00	0,0	type 4 fimbrial biogenesis protein PilY1
PADK2_24205	CP003149	5205577	5205903	+	DK2.AGEnt_accessory_0149_length_7528	6710	7036	100.00	0,0	hypothetical protein
PADK2_24210	CP003149	5205900	5206325	+	DK2.AGEnt_accessory_0149_length_7528	7033	7458	100.00	0,0	type 4 fimbrial biogenesis protein PilE
PADK2_24215	CP003149	5206394	5206395	-	DK2.AGEnt_accessory_0149_length_7528	7527	7528	0.21	0,943	4-hydroxy-3-methylbut-2-enyl diphosphate reductase
PADK2_24505	CP003149	5273221	5273421	-	DK2.AGEnt_accessory_0150_length_352	1	201	69.79	87,0	hypothetical protein
PADK2_25485	CP003149	5486960	5487205	+	DK2.AGEnt_accessory_0151_length_327	82	327	34.02	0,477	hypothetical protein
PADK2_25485	CP003149	5487672	5487682	+	DK2.AGEnt_accessory_0152_length_44	1	11	1.52	712,0	hypothetical protein
PADK2_26030	CP003149	5607453	5607474	-	DK2.AGEnt_accessory_0157_length_22	1	22	2.36	400,511	ornithine cyclodeaminase
PADK2_26135	CP003149	5633037	5633110	+	DK2.AGEnt_accessory_0158_length_91	1	74	3.89	1828,0	hypothetical protein
PADK2_26140	CP003149	5633112	5633127	-	DK2.AGEnt_accessory_0158_length_91	76	91	1.49	0,1061	alanine racemase
PADK2_26475	CP003149	5712363	5712371	-	DK2.AGEnt_accessory_0159_length_39	31	39	0.63	0,1416	bifunctional heptose 7-phosphate kinase/heptose 1-phosphate adenyltransferase
PADK2_26490	CP003149	5716746	5717604	+	DK2.AGEnt_accessory_0160_length_885	1	859	71.58	341,0	hypothetical protein
PADK2_26495	CP003149	5717629	5717630	-	DK2.AGEnt_accessory_0160_length_885	884	885	0.23	0,883	putative glycosyl transferase
PADK2_26695	CP003149	5776399	5776477	-	DK2.AGEnt_accessory_0161_length_79	1	79	3.70	582,1472	type 4 fimbrial biogenesis outer membrane protein PilQ precursor
PADK2_26925	CP003149	5824491	5824599	-	DK2.AGEnt_accessory_0162_length_109	1	109	12.36	108,665	hypothetical protein
PADK2_26925	CP003149	5825205	5825264	-	DK2.AGEnt_accessory_0163_length_1982	1	60	6.80	822,0	hypothetical protein
PADK2_26930	CP003149	5825261	5826142	-	DK2.AGEnt_accessory_0163_length_1982	57	938	100.00	0,0	hypothetical protein
PADK2_26935	CP003149	5826139	5827014	-	DK2.AGEnt_accessory_0163_length_1982	935	1810	100.00	0,0	hypothetical protein
PADK2_26940	CP003149	5827018	5827186	-	DK2.AGEnt_accessory_0163_length_1982	1814	1982	7.55	0,2069	hypothetical protein
PADK2_27850	CP003149	6025954	6026577	-	DK2.AGEnt_accessory_0165_length_4769	144	767	100.00	0,0	hypothetical protein
PADK2_27855	CP003149	6027156	6030425	-	DK2.AGEnt_accessory_0165_length_4769	1346	4615	100.00	0,0	hypothetical protein
PADK2_27860	CP003149	6030422	6030579	-	DK2.AGEnt_accessory_0165_length_4769	4612	4769	7.61	0,1918	hypothetical protein
PADK2_27985	CP003149	6054401	6054446	+	DK2.AGEnt_accessory_0166_length_37131	1	46	4.28	1028,0	putative Mg chelatase-like protein
PADK2_27990	CP003149	6055051	6055272	+	DK2.AGEnt_accessory_0166_length_37131	651	872	100.00	0,0	hypothetical protein
PADK2_27995	CP003149	6055536	6055793	-	DK2.AGEnt_accessory_0166_length_37131	1136	1393	100.00	0,0	hypothetical protein
PADK2_28000	CP003149	6056500	6056691	-	DK2.AGEnt_accessory_0166_length_37131	2100	2291	100.00	0,0	hypothetical protein
PADK2_28005	CP003149	6056803	6057087	-	DK2.AGEnt_accessory_0166_length_37131	2403	2687	100.00	0,0	hypothetical protein
PADK2_28010	CP003149	6057084	6057485	-	DK2.AGEnt_accessory_0166_length_37131	2684	3085	100.00	0,0	hypothetical protein
PADK2_28015	CP003149	6057671	6058123	-	DK2.AGEnt_accessory_0166_length_37131	3271	3723	100.00	0,0	Sir2 family NAD-dependent protein deacetylase
PADK2_28020	CP003149	6058462	6059007	-	DK2.AGEnt_accessory_0166_length_37131	4062	4607	100.00	0,0	nucleoside-triphosphate diphosphatase
PADK2_28025	CP003149	6059019	6060068	-	DK2.AGEnt_accessory_0166_length_37131	4619	5668	100.00	0,0	adenosine deaminase (add)
PADK2_28030	CP003149	6060562	6060876	+	DK2.AGEnt_accessory_0166_length_37131	6162	6476	100.00	0,0	putative transposase
PADK2_28035	CP003149	6061270	6061605	+	DK2.AGEnt_accessory_0166_length_37131	6870	7205	100.00	0,0	hypothetical protein
PADK2_28040	CP003149	6061634	6062593	+	DK2.AGEnt_accessory_0166_length_37131	7234	8193	100.00	0,0	hypothetical protein
PADK2_28045	CP003149	6062581	6063243	+	DK2.AGEnt_accessory_0166_length_37131	8181	8843	100.00	0,0	hypothetical protein
PADK2_28050	CP003149	6063328	6063483	+	DK2.AGEnt_accessory_0166_length_37131	8928	9083	100.00	0,0	hypothetical protein
PADK2_28055	CP003149	6063747	6063890	+	DK2.AGEnt_accessory_0166_length_37131	9347	9490	100.00	0,0	hypothetical protein
PADK2_28060	CP003149	6064048	6064188	-	DK2.AGEnt_accessory_0166_length_37131	9648	9788	100.00	0,0	hypothetical protein
PADK2_28065	CP003149	6064285	6064929	-	DK2.AGEnt_accessory_0166_length_37131	9885	10529	100.00	0,0	putative replication protein
PADK2_28070	CP003149	6065349	6065627	-	DK2.AGEnt_accessory_0166_length_37131	10949	11227	100.00	0,0	hypothetical protein
PADK2_28075	CP003149	6066362	6067288	-	DK2.AGEnt_accessory_0166_length_37131	11962	12888	100.00	0,0	major facilitator transporter
PADK2_28080	CP003149	6067695	6068192	+	DK2.AGEnt_accessory_0166_length_37131	13295	13792	100.00	0,0	MarR family transcriptional regulator
PADK2_28085	CP003149	6068254	6068769	+	DK2.AGEnt_accessory_0166_length_37131	13854	14369	100.00	0,0	GCN5-like N-acetyltransferase
PADK2_28090	CP003149	6068766	6070130	+	DK2.AGEnt_accessory_0166_length_37131	14366	15730	100.00	0,0	monooxygenase
PADK2_28095	CP003149	6070258	6070620	+	DK2.AGEnt_accessory_0166_length_37131	15858	16220	100.00	0,0	arsenic operon regulator
PADK2_28100	CP003149	6070633	6072390	+	DK2.AGEnt_accessory_0166_length_37131	16233	17990	100.00	0,0	arsenite-activated ATPase (arsA)
PADK2_28105	CP003149	6072511	6073308	-	DK2.AGEnt_accessory_0166_length_37131	18111	18908	100.00	0,0	hypothetical protein
PADK2_28110	CP003149	6073644	6074057	+	DK2.AGEnt_accessory_0166_length_37131	19244	19657	100.00	0,0	ArsR family transcriptional regulator
PADK2_28115	CP003149	6074066	6074422	+	DK2.AGEnt_accessory_0166_length_37131	19666	20022	100.00	0,0	ArsR family transcriptional regulator
PADK2_28120	CP003149	6074442	6074912	+	DK2.AGEnt_accessory_0166_length_37131	20042	20512	100.00	0,0	protein tyrosine phosphatase
PADK2_28125	CP003149	6074930	6075991	+	DK2.AGEnt_accessory_0166_length_37131	20530	21591	100.00	0,0	arsenical-resistance protein
PADK2_28130	CP003149	6075996	6076712	+	DK2.AGEnt_accessory_0166_length_37131	21596	22312	100.00	0,0	arsenical resistance protein ArsH
PADK2_28135	CP003149	6076815	6077240	+	DK2.AGEnt_accessory_0166_length_37131	22415	22840	100.00	0,0	dual specificity protein phosphatase
PADK2_28140	CP003149	6077261	6078265	+	DK2.AGEnt_accessory_0166_length_37131	22861	23865	100.00	0,0	glyceraldehyde-3-phosphate dehydrogenase
PADK2_28145	CP003149	6078283	6079515	+	DK2.AGEnt_accessory_0166_length_37131	23883	25115	100.00	0,0	major facilitator transporter
PADK2_28150	CP003149	6079580	6080032	+	DK2.AGEnt_accessory_0166_length_37131	25180	25632	100.00	0,0	hypothetical protein
PADK2_28155	CP003149	6080178	6080852	+	DK2.AGEnt_accessory_0166_length_37131	25778	26452	100.00	0,0	hypothetical protein
PADK2_28160	CP003149	6080885	6081700	+	DK2.AGEnt_accessory_0166_length_37131	26485	27300	100.00	0,0	fatty acid hydroxylase
PADK2_28165	CP003149	6081826	6083676	+	DK2.AGEnt_accessory_0166_length_37131	27426	29276	100.00	0,0	ATP-dependent endonuclease family protein
PADK2_28170	CP003149	6083673	6085385	+	DK2.AGEnt_accessory_0166_length_37131	29273	30985	100.00	0,0	UvrD/REP helicase
PADK2_28175	CP003149	6085539	6086111	-	DK2.AGEnt_accessory_0166_length_37131	31139	31711	100.00	0,0	site-specific recombinase, phage integrase family protein
PADK2_28180	CP003149	6087387	6089351	-	DK2.AGEnt_accessory_0166_length_37131	32987	34951	100.00	0,0	hypothetical protein
PADK2_28325	CP003149	6125133	6125462	+	DK2.AGEnt_accessory_0167_length_330	1	330	60.11	74,145	hypothetical protein
PADK2_29320	CP003149	6346489	6346524	+	DK2.AGEnt_accessory_0169_length_1247	1	36	4.12	837,0	pyridoxamine kinase
PADK2_29325	CP003149	6347734	6347735	-	DK2.AGEnt_accessory_0169_length_1247	1246	1247	0.34	0,583	hypothetical protein
