# Supplementary material for: ClustAGE: a tool for clustering and distribution analysis of bacterial accessory genomic elements
Source: BMC Bioinformatics. 2018 Apr 20;19:150. doi: 10.1186/s12859-018-2154-x (PMC5910555; doi:10.1186/s12859-018-2154-x)
Supplement: Supplementary file 1 — Archive containing relevant output files from the Spine and AGEnt analyses of the reference genomes. (ZIP 4849 kb) [file 12859_2018_2154_MOESM1_ESM.zip › Spine_and_AGEnt_results/LESB58.AGEnt.LESB58.AGEnt.accessory.fasta]

>LESB58.AGEnt_accessory_0001_length_159
cggcagaccgaccctcatggaaaccccggcctggcgccggggttttctttttgcgccaggtagcctggatatgtgccttgccaaggtgtggccgagccccggttgctcgccagcattggcaccctggacccaggcctcctggcggcgtggcaccgcttc
>LESB58.AGEnt_accessory_0002_length_2440
gccggcgacgcagatcgctgtcgccatcgcggcggcagccatcggtggcatggcggcagcgggagcgctcagtggtgcaggagtgggtgccagtagcttcgccatgggcgcaggagttggtgcggcaggaagcctgtcgggcacggcagcggtcagcctgatcaacaacaagggcgatctcgggaaggtgctgaaagacagcttcagtagtgacagtctgaagcagattgctattgcgagcctgaccggggggctgacggctgagtacttcgacgggattcttcagaccaagactgatccgcttactggaaaggtcacggtagacctcagcagcctatctggtgttggtcgcttcgctgccaatcaggcgatgcagaacgctacatccactgtactgagccaggccttgggccagggcgggagcctgaacgaggcgctgaagagcgcgctctacaacagtttcgcggcggcaggtttcaacttcgtcggcgatatcggccaggaatacagcctgaagccaggcgatccttcgatggtgaccatgcacgccctgatgggtggcctggcggcgcaggtcagcggtggcgatttcgccacgggcgccgcggcggctggcgccaatgaagcgctggtggccaagctagaccaggccttcaagagcttgagccctgagaaccgtgaagccatggtcactatggggtcgcaattggttggtgttctggctgcggcggtacgcgatcctgatgtgacaggcaaagctctggaaagcgctgcttgggtagcgaagaactcgacgcaatacaacttcctcaaccatcaggatgtggccgatctggataacgccttgcagaaatgcaagtcccagggaaattgccgtcaggtagaggaagagttcaaggcgcgtagcgacgagaaccggcggaggttgaatggctgcgtggctgcgggtaattgcgcggagattcgtgcggagatcgatgcggggtctacggctctcaacgagctggtggcccggcaggaaacagctaatccgggaggaagtgacagcgatatagcctacggtttcctgatgggccgaaacgtcgtcgactggacgacggctggtcagttgcacctggagcagaccgccaacctctggtggaacggcaatccacagtggcagaaggaagtcggtgcatacctggaccagacggggttcaatccgttcggaatcggcgttccggcaatgggcggtgccgctggcaaggtatcggccaaggcgctcatgaatgcgctgaaggcgggagagttgcccaaaggagaggtggccccaggaaaggctaatctgcctaccattggggcgttggcggatgctgaggcggggatgccttatacgcatccggtcaagcccggtgcaaaaggggctgtcattcccaaaggtttctcgaatgccgatgatttcgcacgctttggtacagatgcgcgagagggtttagcgaaagccggctatgggaacgtagagcccattcttcaagggagtgctataacggggcagagtttcaagactggacaagcgtttgatgttggtagggtgagtgacttcgatattgccttggcaggctctgagttgttgcagcgtgcacagtcgctaggaataggtttgagaagcggcggtactcgtactggtcctctgagcggaagagatttgcaagcacttggattaaaagatctagctagaaagctaagtgcacaagcagggcgtgaagttaactttatgatttatgattctgcggcaacggctgcaagccgcgctccgagcttggtacttccaaaatgattgcatatgacttgtacggaacaaaaaatctcagcctttttctggcaagagagcatatagagaaaatttttggagtgtctcttgatgaaagaaatagttcttatcaaggaggggattactacatgcttggtagtaatgattcggagaattttattctgaaagccaatcttgaccctcttgatgatgaaccagtagagttaaattttcctgactaccctattttgctctatataaacgccacgacacgttcatctgctatagaaggggtaatcaagaagggtgcatgctttaagctgctcaggcatgaaatgttctaggaatgaaagaacaaaggggacagatttgaatggcacttacttaacccttttcgggtgaccgtgtttcttgatcgctgcccgagcagattgacgtgtacaggtcagtaatgggtagggctttggccttcgcttgagggctctgggttcaactcgcccggagcgattgccgacacgctgttgcgcgaccagaaccagcaggcctcgaagagtcgtacctccgtcaggatcatcgtcgacttgccgccacgccagccatagctggaggctgtgcttgcagcataaaggggaccataaaggggacggacca
>LESB58.AGEnt_accessory_0003_length_1487
cctggtgattcgctgtctggcttggcgcaactgatgaaaacgctggcggcgcgcacgacacgatatcggaatcgcttggagggccgttccggaacgttgtgggaaagtcgctataaatcgagtgtcgtacagagcgatgcctacctgctggcgtgttgccggtacatcgaactgaaccctgttcgggcgcggatggtggacgatgtggcggcctatccctggtcaagttatgggctgcgggcggattggttgaaggagccaaactggttggatatggatccctgcttcattgagctaggtcagacggccgaagagagatatcggcgatacgtaacgttcatgaaagaggcgataccggccgaggaattgaggctgattcgcgaggcggttcagcgtggacaactgacgggcaatcaacggttcgtggacgagatcgagcgggtagccggggtgagaatagagcggcgtgggcaagggcggccgagattagagcaggaaaaataaatctgtccccttttttcatttcttttttcatttcacacgtaatagcccgaggaatatccaaacagatcagtcagcatcggatgcgattaagaacctagtatctgcgggattcaagaacactccaagtaaagacggtacggtcaatgtacttactaaaggagataaaacatacacgttctactcaagatcaaaaactacggggctgccttctgcggaactaaagataggtggaaatagtaagaaaaatattgctgtaaagattcgttttgaaaatccttagggtgtaatatgaatagttcctgtcagcatgttttatgtggtttggtggacttttcaaagaagcttccagataatattgttaaggtaaagaaagggatggcattttttgttgagagatcggctctatatagtttgagtattttaaaattgttattttttgttagcgttaatagtggtgcgaaaaaaatatttttctgctttttggtagcccaaaaaaataaatttgagatctcctcggtttatgaggttgatctgcttgaagttaattttactgagatagagaataggctgtgttctttatatgaagagcatgttttagttggagaggtaggtagaatagtagctttttcagatatggtctcatgggttctttatgaagaggttttagaagagataggggttttggttatgttggatgaaacgaaatctgtatattcaaattttgattttggcgagttcgttagtagagagtttatgatggagcaggctgatttgggtttataccgtaaagagtacgtagataaacttatttctaattattaacataaaggaagaatttttattttccctatcctaatttctgaacacggaggctccagcgcaggttccgtcaagggggtaagatgcctaggtaagggagaatggtttagcgagttatttgctttgagtgtttctgcgtggcgcagtttctgaaattagcagca
>LESB58.AGEnt_accessory_0004_length_559
tgtattcgatgggtgtcatgatccctcccggggaagcagaccgaaggagcctttctcgttggagaacagttgttgcgcgccgcctttggcgggatatgactgtccctttaccgaccagaagtcatcggtcggcgcagcggtgctgcgcaggacctcgaccttctgggtcgtcctgtaggagttgaggaccttgggttcgatggtgttcgccgcccggttggtgcccatggggttgattcccagctccgtgggctgcacgcgcgggctgagtgtataccagttgccctgcggcgctccgggggactggtactgccacaggttcttgccgggcgcgagggtttccacacggaccggatggttgaagtccaggccgttcatgtacgactcggcatcggcaggatcgatgtccttcgacttgaagaacttggcggcggtttcacgattcccgcggtagttgatgtcgtggtcgaggttgccggaacgaccgaacttgttgttcaggtaggcgcgtcgttgcgcggtttcggaggtcaccgctgccggacgacgaccggcgagt
>LESB58.AGEnt_accessory_0005_length_3088
gtcggcgctccggtgatgctgcccgagccgtcctccggctacgcgcaattggtggggatggctgccatggccatcgccgaatgtgtggccgggttgcccgccgaggacattcgcgaaatgccgttgctgcttggcgttgccgaagtcgaccggcccggacgactggcggggttggagcagcctttgctacaggccatcgaagagcgcctgggttaccgcttccatgaacgttcctgcgtcatcccgcgcggtcgggtgagcgccgcggtggcgctcctcaacgcgcgcaagctcatcgaacaggggtgttcgaaggtgctgatcgccggagtcgattcctacctgaccgcggcgacgctggcggcctaccaggaacgcgaccggctgctgggcagccactgccaggatggcttcatccccggcgaaggcgcggcggcggtactggtgacggccgcgtgcgccagcgaggaaccgcaattgctgtgcctggggctggggttcggggtggagaaggctaccgtcgaaagcgagggcctgccgctgcgggcggacggcctcacccaggcggtgaaagcggcgttcgcggactgcgggttcggttacgaacttgtcgactatcgcctggcagacctccccggcgaccagtattacttcaaggaggccgcgctggccttgagtcgaaccctgcgggtgcgcaaggagcgcgtcgaactctggagccctgcggattgcatcggcgagtgcggagcgatgacaggccccgcgctgctgtgcatcgcccttgccgcctcacgcaaggggtatgcacacggcccgcaggtactctgtcattcgggcaacgatgctggcgaacgggccgcggtggtgcttggctaccagcgagtgagggcgaactagatggccaaccaggtctatgccaacggccgcgagctctcctgcaagtcggcctcggggaaatcgatagcgtcgttccccgacgtctgcttcacgccgcctcaggcaccaccgacgccgttgggcgtgccggtcccctaccctaataccggcatgtcgaaggacaccacccgaggtagccggaccgtaaggatcacccgcaaggaagtgatgctcaagaacaagagccacttcaagaagagctacggcgacgaggctgggcgtgcgccgaagaaaggcatcatcaccagtaccaataccggcaaggtctatttcacttcatggtcgatggacgtgaagatcgaaggcctgaacgtcgtccgccatctcgacctgaccacccacaaccacaacccctctcccggcaataccgcgacctggccgcacacctcgaagatgaaggcggccttcaagccgggcggcaagtgtgccggcatggagcacctgcgcctgcagccctacagcaaggcgtgccctagcacggcgggcgggggcgcacagaccggccaccacctgattcctggtcgctgtatgcgcggcaaggccggctacagccactccaaggccccggtgatctgtgtgtcgcgcggcaaccagcaccagggctcgcacaagcgttgtcacgcgaagttcgatccggtcgaactggaccacttcgacaaaggcaagccgttcaagtacgaaaccgcgcgcaacaccgcggctgcttcggcagggggagcgttgagcccgccgcgcgagctgacgaaaaaagaaaaggagtgcgtcgccttccagctcgaccagtactacaaggccaagcccaagaaggggccgggctgcaccaccgccacgaacctccgcgcctcgggcgcggcgggaaaagtcataccacccgcgcgttccgcgccggcacctgcgggacgtccataggaactgaaccatggcaaagagcgagaccgccctctatttcaccaacgtcattgcgatcgggcctcaagaggcgctgctcgccgggcacctctacctggagggcgcggaacccagcgtgacccgggtgatgatgatcgaccaggacgactggttccacgtctacgatatccccgaagtcgtctacagcgccctgcagaggagtccgcggcgcgggcagcagaaaggtgactactgcttcctgggacgcgccggcctgttgcgtgaacacccgtccgggcagtccagcacggatgccacgctggacatcgacaacgtctacctgatggatctctgcgaggtggacggtgagctctatgcctgcggcacccagaaccaggtgctgcggcagaacaagggcgtttggcagcgtatcgaccaggggctttatgtccccctgggggacgaggttaccgcttgcctgaacggtatagacgggttttcgcgcgacgatgtgtatgccgtcggcgatgccggcgccatctggcattgggacggcaagggctggcaggcatcggcggcgcccaccaacctgccgctctactgcgtgcactgcgccgccgatggcactgtctacataggcggttccggcggcatcctgctacgcggcagcgcacaggtcggctggaccgatatcggcgaccgcgacctgtgctcggaagtactggagaatatggtggagttcgccggcaagctctatgtgaccgcgaccgaccagttgctcgagtacgacggtacgcgcctgagtgagaccaaggtgccagtgcagggtaagaaggcttactacgccatcgatgccaaacccgaggtgatgtgggtggtgggcgatgaatgcgtgctcagctacgacggcggcacctggcagcgtcatgtctgcccggagaactgatcgacgatgaatgtcgccgctgtcatcgaccagcacgtcgaggaggccggctttctggcggggctgcgcgaccatgccgtgcgtgctccccactacgacctggcgcacctgctggatctcgacaatcggattgaggcgcatctggatgcgttgcagataggtggactgaggagcctggacctggtgctgaaggcgctggacacaaacgccgagggagaggttttcgtcgctgcgatactggtgtttcgtggcacgaacggtacagccctggcccagttgtgcgagcacctacggcgttttcccgagggcgcgcgattc
>LESB58.AGEnt_accessory_0006_length_44
tctctcgccgtacggccggcgccgggtcagccgtggcgccggct
>LESB58.AGEnt_accessory_0007_length_2125
gggacggccgaggcggcgccgtttcgtagcaatttgtaatatgtttcgagattcttgcaccgacccaaccaatgactggatcgagcgaagtatccagccgttggtcggggattctgcgtatatcgcgtcatgaaagtttcacgcgggtaatccgcaggttattccgcgatcatttcgttcgttaatcgccccatatattcagatacaaaatcggcactgccaattcttccagttttcccttccgacaattctcccgaccctccccggaaacaactccaagtatctcgcggcgaaccgccgcgtcccgcatctagcctgcccatcactacgacagcgcggcgccagcgccgggcctcgccctgcgcgtcggcggcattcctgattttcttccggaggagagcggtcatatgaatctcgatagcaaattgttcgacgcgacactcgatctcgaacgcgtgaaagtttcggtgagaacgctggtgaagttatcccgccaggaacaatcggcgatcatccggaccctcaacgagtttggtttcctgctgttgcgcagcgaacacggcgaagacaggcaggaacttctcgcgctcaaggagttgttcggccgcgccgccccccacccgcgcgccgacgccgacggcatcgtgccgatcagcaatgcgcggtatgtcagcggctacctcggctccacgccgctggagcacaagctgcacaccgacggcgctttcctcgacaccccggagcaattgtgcagcctgcaatgcgtgcgcaacgcccgggagggcggggagaccctgctggccagcgccggactggccttcgagcgcctgcgccggcgcatgccgaccaagcatctcggcctgctgcgcggcgacgccctgaccatcgtgcgcaagcaccagagcagcacccagccggtgttccgcctgaacggcgaggcgctgggcatcaagttccggcagaacgacggggcggccgaggtggtcgagcaccctgtggcggtggaggccttcgccgaactggtggcggcgctcgaggatccggcctgccaactgcggatcaagctcgaaccgggggaaatcctggtgctcgacaacaccgcggtgttgcacgggcgcaccgccttctgcgccaacgaactgcgcgaaatgcgccggctcaacttcgacggccacggccgcctgcgggcggagctggaactgggcttcaaggtggggttgtgatcgcacagttcgtcgcggtggtgctgccgatcctgatctgcaccgggatcggtttcgcctggagccgttccgccgggccggtggatacccgcgcgctggtgttcctggtggccaacgtcggctttccctgcctgctgctgtcgtcgctggaccgccccggcctgtccattggcatggtggccggggtgttcctcgccaccgcgctggcggtgctggcgttcgccctgctgggcctggtcgccctgcgcctgctgcggatgccggtgcggcgctacctgccgtcgatcatgctgccgaactccgggaacatgggcatccccatcgcctacctggccttcggcgaggaggcgctggtgtatgcggtggcgttctccaccctgatccaggtgggtcacgcgacgctcggcgtctggttcgcttcgggcgatatcaccccggcgagcatcctgcgcaacccgatgatctatgccctggccgtggcgctgggcctgatcgccctgggctggagcctgccgccgccgttgcgcgatgtgacccgcctgctgggtgggattaccgtgccgctgatgctggtgatgctcggcctgtcgctggccggtctgcgcctgcacgagacctggcggccgttgctgctgtctctggtgcgggtctggggcggtttcgcggtcggctatgggatcgctgccggcctgggcatggaggcggtggcggcgggcaccttcgccatccagtgcgggatgccgaccgcggtgctcacctacctgttggccaagcgttacgacggaccggtgaacgaagtggcaggcatggtgctgatcaccacgctgctggtgctgctctccacgcctttgttcatccagttgctgccgcgcgcgtgaagacgatccgggccgccccgcggg
>LESB58.AGEnt_accessory_0008_length_41
tcctccagatcgttaaccttggcgtaacggttcgtcgcccg
>LESB58.AGEnt_accessory_0009_length_488
ccttgctgccggtgaccttgacgtcgaccttcttgaacaggaagtagtcgttcaccgaaacctcgtagcgcggcgccacgatcaggtcggcattggagttcttcaccgccttgaacgcggcggcggccttggccgaggacaccgggtcgaaggcgccgaggctcaggcccgagccgctttctgcgccgtaggtgacgccgtcggcgaactggctgtcgccgccgaacttgaggaagccgaacaggatattgaccgaggagtctccgctgatcggctcgccgacggcgacgtcggccttgaggtcggttttcaccgcgccggccaccggggcgatgggctggctgacgttgtagctggcgcagccggtcagcgaggccgcggcgaacagcagggcgggcaacaggaacttcttcatctgactctccatgatgattcatcgatgaggcggcaggcccgaatgtccatcgatccctgggcgctgccggact
>LESB58.AGEnt_accessory_0010_length_41
taccccgagggccaacggcggttatccgtcctgcgcgtggg
>LESB58.AGEnt_accessory_0011_length_390
ccgacccctggggtagggcgaataacgccaccggcgttatccgccgatacaccgaagcccggcggcggataaccgcgagcggttattcgccttacgcgatgccgccccctggggtagggcgaataatgccatcggcgttatccgccgatacaccgaagcccggcggcggataaccgcgagcggttatacgccctacgcgatgccgacccctggagtagggcgaataacgccaccggcgttatccgccgatacaccgaagcccggcggcggataaccgcgagcggttatacgccctacgcgatgccgacccctggagtagggcggataacgccaccggcgttatccgccgatacaccgaagcccgacggcggataaccgcaagcggttatt
>LESB58.AGEnt_accessory_0012_length_86
tgaatggttccaggcgaggtcaagaagtgctgcgctccgttccggggattcgtcgggccgtcgtggcacgcggcaaaccccgcagt
>LESB58.AGEnt_accessory_0013_length_6263
tgtctagtcctgaaataggtttacacctgctcaggtaggccgataggcctcaaaacgcccgatgcaccgcatcgggcgttttgtttttcagggccatgtgaggccgctctgtgttgtagatctgcacggcttcagcaaccatcttccttgcctgctccagattttcagggctactcagcagcagctctgttttgaggatcccgttgatgcgctcagctagcgcgttctggtagcagtcatatccgtcagtcatcgagcactggacgccatgccgtgcatgcagtgactgatacagcgccgagcaatattgaataccgcgatccgagtggtggaccagtgactggcgacgctgccgtttgcgtagggcctgcctaaaggcttatgcaactgacttggcatgcaggctttcatgcacatgatggccaacaatttttctggaatacgcatccgttaccaggcttaggtacagcgggccgctactggctggcaggtaagtaatgtccgccgcccaaacgtgctccggtcctgacgggacaacctggttcgggcctgacttgagtaggttcggatggcggtagaaggtgaaagctttgtgttgtcttgtgatacgcccgcttgggcaacaccagcaaacggcgctctcccaggacctgaaatagtcggtctcggccaatttggagccgcctatcaggctggcaatgcagcagatagtgcagctttcgtgtgcctagtcgtggctgacgtatccggatttgttgaacaaattcgacaacccgatctgcctggcgtgctttgctatcagcagctcgattgcgcttgtagtaagcctgtcggctcatgccaagaaactgacaagccctggcaatgctcagtcctgcgacttgaccttgcgagaggacttgccggatcgcttttttacgaccgatacaccgtaatcatttttcaggacatcgacgacggtctcgaagaactgatccttctggctcatcaactcaagctgctgctcaagctctttgatccgctgctctggagtgagcgttttggggtcagacatcgcgcaactcctctcggcccgaatcgacgccccttggctccaatcctgccgaccatgcttgcgcaaccataccagaaccgtcgaccggccctggatgccataccgcacctgggcctgcttgtaggtcaccggtccttgtcatctgacgaaaactccatctggcgcgggacaccatcgacctacaaatcgtcctgccagtcggtgctgggtttgaggctgctcaggaactcttccagggcatagtcttcgccgggcggcaaccgggtcgtgagccgactggcgggcgccaccgggtcggccgatggcggcggaccgtcgccgctggcggtctgcggcagcaggtcgacgccgaacgggtcgtgagcgggcttcttcccaggcgtcggcgagctgatgccgatcagggtcgcctggtccttgcgccgcaacggcatcaccatgctgctgtcgccgttgaggtagctggccatggtcgccagggcgatgccaacgaagggcgaggccgcgccggtgtcgcccaggcgctgggtcaggtcgtagctttcccgcgagtccagcaagtccagcgaactctgcgcggcgcccagcgccggggtgagttcggccagcggcgtggcgttcaaaccgccgtcgtagaacagccgggcgggcgccggcctgagcccggcactggccgtcttccaggcagcggccagttgtgcggtgagagcttcgcgcttgagccgttcgccggtatccgggcgggtcagcggcacactcaccggccgatgcagcctggccagcaccggcaacgcatcccactgctccagagcccgctcggtccagggctggggaatgaacggcgtggggcggaactccaccggcggcttgcgccagccccagccacggaactcggggtcgatccggttttcgttgaccttggtgtagggggcgaactggcgtagccagtcgacccgctcggggcggccgacgatcagggcgaccatggtgtcagtcaactcgcccggctgtcttgggccagttcccacaccgatgggcttctctccttttgccatcagggacagggccatgttgaagccttcattggcatatatcagtactgccggcaagtcaggattgcgttcgaacaatctgaacaacgcctccaatactccttcaggcgtatcgttgcagataatgccatcctgcagattgacaatacgatgccagtgcagtcctgctggaatgcgcatgtcattaaccattgctgataggcttccctgagtctcttcaggagtgaagcgcaaattcggtgtattcgggttccaaccacgtaccaccgttacggtaggaataggccatttctccagaaagttcttcagtcctagctccagagcatcagcctctcgcttttcagaagcaatatccttgtcatcggctgtaaccggatacttcctcgggtccatcggcaggatgctgccgacatgtaaggcctcggcctgcatggcattttgctcctgcaaggccttccacacctgcccctggcgaaacacatccagactcatgcctacgctgagtacatccagggtttccaggcgcggcgacgttttcggagcgtgataagcatcagcggacatggcggcctccttggccggggcgtaggcggtaacgggcgccgccggactggcgaagcagcgcatcgaggacaattgcggctcggctgcttgcccgacagagcagctcaacagaatcccaacgagagacaagacaggaaacgtcaaacgcattagatcggccctccaaagcaaacagggcgatcgtaatagcgatcatttatcgtttgcgtcgccactaagctaggtaaggtatttccaacaatcgagggaatggccccacttctgcgataaatctctgtggaatcgatcagtttacggtttccagcttcttccgcgcgatataaggcgcgaacatcttcatcaggcaggtctagttcggtatctgactcaacttgcgctcttccttttgcgcgagttgcattccaatccaaccgccaatccgccacccgacacagatactgatagaaaaccacatcatccacgctgtccccggccccgatggccaggtcataggccagtacccgccggttatgctccgggttgttgggtatggccgagtggaacgacaagggctccagatggccctccgccgtctgcaggcgcagccgggcctcgtagggagtttccgcgcgggtgaccagaaccatgccggtgcccagttcacgagcggaaaacacatgggtctgctgggccaattccttgccttcgttcaacgccctctccacgctgcgcgcgtcgcgcccgtagcggtacgccagcgcggcgtccacctgttgcgcgacggcgtgcccgctgtccttttccttccagccgccgttgcttacgccgatggcggcgtcgatcggatcgagggtatcgcgcacctgatagacgccgctggcagagttctctcccggcgccgtgacggctccgtcgaaatcgaatcgcgcttccgtcggcaacggcagacgcggcgcggtcagcagcacgctgtcgccctggtcgaagttcgcccggccgaatctgtccttgccgcccagcccggtgtcttcccaggtcttctcgccggccagcagaagaggatagacatggggaggggcgtgcccgccgatcttttccttctcgccattgcgcttgcgtacggtgaagatgcgctggtgaaaaccctgcggcagcccggtccttcccgggagccccttgacctgctcagcaatgccgcgccagccgataccctggacgttggcaagtcccaccgtctggtcctggggcgtgaaatacaggtagacactgccgcgattgtcgcgctcatcgaagctgagccgttccccgtcgatggtcgtctggcagccctggccacccacccagccggggccgcctatcgcgccgtagccttggcagttgcgcaacgcgacgctgctcagcgcggggaccggatggcgtcggccgcagatgaactcgaggatacctttgagcgtggccagccgcgcctctctggtctgctggctgctccagccctggagcttctcgttgaggggttcgaacaggccgtagggtgagttgagcatgatcaccccgtccgccggcgccacgccgtcatccttgaggaaggcatgtgccagcagggtcaacagggtgccctggctgtgcccgacgacattgatggtgtcgtccgggtaacgcttgcggatgatcttgatcaacatggccaggcgcatggccgcaaggaccatgtacttgcgccctgccgccgaaaacagcggatgggtcatggtgccgccgaaccagtccagcgagatgaaaccgaacagcttgccgttgaaaccctggccccacatgtccggcaggttggtggtggcattgacgaactgcccgccttccttggtgccggacttgtccagccggttgccgttgcggtccagccattcgccgtgggccgcggtcttgttgatgtattgctcttcctcgcggaagccccagtagaaaggtacgactacgctgcgtacggcggccccgccggcgccactggcgaacttgcgccggtagtagacgacgtcggggttctctgccttgccttcgtcgtccgccggcaggctgtagcccgccggcgtcaggtagccgggattggcctgcccgccgggcaaggtcggcggcatgtccaggcgttcattgagcccctggcagagccctcgctcgatccgttcgtagcaacccgcgagatcgttgacgccatgcaccacgatggtcacgcaaggcttgggcggaggcggcaccaggtgcacgtcgccgcccttgggcaaggtgatggactgggcagagacgatcgtcctcgaccgaaccctatcgttcatggcttctctccttgccgctcctcggcgttgcgtcgtgccaggcaggtcgcttcgtcgagcagcatccagttgccaggttcgccggccaggcagaattcgacggcaatgctggaaaccgtttgccggtgccgacggctacgctcgttgaaatgaatgaatgcgttgtagctcccatctggctgcaagcgctccggccggcgcaggagcacgctggagccgggatagtcgccgaagacctcgatctccccggcacgccacccgggcgggagctcgatccgccacagcgtttcctggcaatggctgccgacccgccgacataccgaaacacgggtgatctcgacgtcgttggtttccgccagcaaggggcgtagatccagtgtcacgcgcccggagccggcgtgcaccgggatctgcggtggcagtttggaaacggccagggcctgggcgcttcccaggccgaacaggcaggcaatgagcaaggtcttgcatttcattggtcagtatcccgttgggaagtttttcagtacgccagcgaacctgctgttcgcagaggcttccccgaactcgttcttctcgaggaaataatctcgaacgatgtctccctgctgttcgatgttgtagtccttcaacgtctttcccggctccaaccggtaggcgtactggtcgcctaggagaaactgcctggcttgctggtaggcccccaccagaaggacgttgacgccatgctggtgctgccagacatgggtcatttcgtgaatgaacagaccctggcgctgcaggctctccaggctccagtccgccacgccgcgcaactcctcgccgaagtagatgtggccgttcggcgccatcacgtagtccttgccctgccaggggacatagtcctcgtcgcgcaggcggaccgtggaatagtcgatggaatcgccgaatacgcctttcgccaggctgatttccccttcgctgagagcacgtccggcctcggcgtcggggccacccaggagcttgccgactgcaaccgccgcgccaaccgccgctgctatcccggcaactgcggaggcgggcgatttcgtgtgtttcatatcgaccttggcgatgttcatcgcatccttctgcagcagctgggtagcgccttcggcgtcggtgacgccctcgatgacctcgccgttggccatggtgatggtatagggcacgttgggcatggccgtctgcccgtccagttgcttgaggacgaaccgccgctgcgtctcgcccacctcgaactgcggcagctcggcttccaggctggccgcg
>LESB58.AGEnt_accessory_0014_length_983
atggcttttggattgtgaggctgaatggtcggagtattttctgcctctgcccctatccaaacaacgcttcagcacgggtagtctgattgtccaaacgttcaccaagcccagccggtacaagctcacctttccaccgtatgcgtgacctctccctcagccggtattcccccaatgggggcgaaccgccgttcaaatgcgggtggccggcttgaagtcggataggctgacctcaaaaccggcaaatcgccggttttggatctcctgcattgcagacaaaggctcgctgcgttcaagcgcaaatacgggaatatcccgcatttgaaaacccggcttcaaaagtacgcaaaacgtccttttgactgcggacgaaattcgtcgtcagtcggtgttttgtgcgtccgaatttcggacgcacaaaatcccccagattcggggtattacgagagtctcgtaaaactctcactccagccaccggctgaagccgccactacaaaatattcgtagtgaacatgccctgatttttcaggagatgatcgcgcgaccgtggccgcaattttgtggagacggcgaccccgctgagttacggcctcgggcattaacgttggagcaacgttggctaacggtggactaacgttgatcgcgttaccgggaaggggcgcatttcaagtgcgccccttggcgcgaccagcgatggctccgaactgagccatgggctaacgcggcgctatctcacaaccaccaatgggggaagtgaggagaatcccaccttgcctgaccaatcgccaggggatcgaacttaccgggagcgacgcaggccacccggttgccctgctggaactgacgacagacatttgagctggccggcataaaaaagccccgcctgagcgattcaggacggggctttcctttaggcttactgcacccaccatgcacccatgagaggtggcttgtggctaatgacttttggtaagtgcttgatttgt
>LESB58.AGEnt_accessory_0015_length_58
gccagcacagcgtatcccgctccgtatcccgttcaacaggctctccatccagaagcgt
>LESB58.AGEnt_accessory_0016_length_925
gaagcgtcgctcctggcgatgggcgggaagcttcgtgctggacgtagtgttaccggcgatggccggtactggggcgtgacttcccgtttcggggcttggtaaccgcgagcggtcgatttacagtgctcgccctgccgatctcctggatacccgtcgcatgaacattttccgcgaagccctgctcaaccgtcgcctgaagaaggccctggcacgtcacggttgccgcatggccagcggggtcgagacgctgcgcgacggcacgcaggtgacgctggagccgaacgtgaagctgggcaaggcgaagatccattcgccggcactggaggtcggcgcctataccgacgtggtcagcggctgcgagttcttggaggtggccagcatcggccgcttctgctcgatcgccaccggggtggtgatcggtcagccgcgccgctcgcatccaatgcactggctgagcacccacgccttcaccgccaatccgaagctgttgcgcaaaccgttgcagcccgagcgcgaagcgaccccggcgcggatcggccacgatgtatggatcgggcgcgacgcgctgatcctcgatggggtggagatcggcaccggcgcggtgatcggcgcgcaatcgctggtcaatcgcgacgtgccgccctacgcggtggtggcgggctcgccggcgcgggtgctccgctatcgcttcgcgccggagctgatcgagcgactgctggcgagtcgctggtgggagttgccgctggacgtgcttggcgaattgccgctggacgatccgcaggcctgcgtcgaggcgctggagcgtcggccgccgcaggcgtgccaggaggcgcggcgcttgcgcatccggcacaagccgttcgccatcgaatggctgtcctgaggcccgcagccgccgccggtgtcgacggcggccagggctggg
>LESB58.AGEnt_accessory_0017_length_64
aatccctacgcggcgcctatctgggtgagatcgtcgaacattttttgagcgctgtctctcgttt
>LESB58.AGEnt_accessory_0018_length_268
cgcgcggcactcggcgagcagcgtgggtggggtgaggcggatcgccagccagatccccagcggcaccagcaacaggtcgtcgaggtagccgagcagcggtatgaagtccgggatcaggtcgatcggactcagcgcataggccaccaccagcagagccaccagtcgggccagccagggcatgtgcggatggcggctgcacagccagagggcgatgacctcggtcttcagctcgcgagcccagcgcttgagcgtagcgatccaggccatc
>LESB58.AGEnt_accessory_0019_length_3183
ggggcctggcgttggagtgcccgtcatccacctcacctgggcgaggaagtttcttatgaccaccaattggttctggctattgggcaccagtacgaactccttgccgatatcgatgatgctgcggtcttcctgcttgagaagtcggattcccacggacttgttgttgttatccaaaagagtgtccgaaccccacagggaggtgctgccggaggggaggaacatcgcgttcaggccataggcgctgctgcagttcttattggcggtgacgctgaacggaagttccttgaggatctggtcccggctggcgaaataggcctgcaggctttggaagtcgacggttttcggagaaaggctgattgtggacgcgcaggcgacgtagcgaaggttattcaagccgtggagggtcatgcggaagttgtacccccctatgttattgatagcgctctcgccatcgaactggaaaatcgggtaggcgtttacccctgtgataggaccttccttaccggtactgggacctgcccgcttggagagaaagaagttgaagttgacggtcatcttcttcgccctgccttcgcaacctcgtcccgtccagcaaccatcgaagtgcatgccgatctcctttcggcacttgtcgagtgtcgagcagcgcaggtcttcgccgttcaggttgatgcccacctccaggtccgaacccagcgcgccctgaccggttggactcaggtagaaatagacctgctctggcccccagtcgcgatcctggaagcaagtgatcgatatggagtagttcggagaccgccagagtacggtgtccttggggaggaccgatggaacagcgatgctcgtatcgatgtagacataatcttcggtttgcttgttgtccgatttccagcacatcaaggcgaagcttttctgcgacaggacgagcagcattgcgacaagcatgtaacggatgaaggcattcatggggttcttctgcaggttgttaatcgattcttgtttttgcagagcatgccgcgcctgttgcaggtgcggcctagcggtcacttgtaatagacctctatcgcggcggtggcgttgaacgggcctagaatgggtctgctcgtcatccacctcagttgggcgagaaagttcttcgtcaccgtcgtctgggttggggcgtagggaatgaactcgaactccttaccgatactgatgacgctgcgatcctcattgaggagcctgatgcccactgttggattgtccttggccagcaacgtatccgtgctcgacagggtggtattgctggcgggaatgaacatagcgttcaggccataggcgctgttgcagctcttattggcggtgatgctgaagggaagttctttgatgaccagattctgtgcggcaaattgcgattgcagtatctggaagttgagggtctttggagaaatgcttagcgtggaggtgcaggcgacgtagcggaggttgttcatgccaagggcatacatacgtaggttccggccccccaggttgttgatgcctcccactccatcgaactggaacagtgcgtaggagtttacgcctgtgatgggaccttccttgccgggagtgggggcggcgagtttggagaggaagatctggaaacggacctgcttggtctgagccatgccttcgcatcccccccgtcctcctgtccagcaaccatcgaaatgcatgcctatcttctgccggcagccggggagcgaggaacaacggaggtcctcgccgttcaggttgatgcccacctccaggtccgagcccaatgcgccctggccgtccggactgagatagaaatagacgtcctcaggtccggtgttttcgcgctcctggtaacacctgacggagaaatcgtaggttggagagcgccagagcacggtgtccttgggcagagccgaaggcacggcgatgctcgtgtcgatgttgacatagtcgatcgttgccttgttgtccgctctttcgcaggtcagcgcataacctttctgcgccaacgcaaccagcattcccacaagtagtgttcgggtaattgcattcatggtgtattccgggcctcatgggtgtttggcgttggtctctacgcctgatttcaatgcgccgtgataagggtggaggttccctccgtcgctgacgatcgcgtaacgcactttgtcgggatggcaggcggcgatgtcgaactggtgattggagaagggcgccagcatcaggtgttcgatggcttcgccgcagctccgctccgatgcgtcgaggaactccaactggctgaaggtgatgtggtagggcgaaggattgtgtgccttcggattgccgctggtgccgagcgtccacgtcacgccctcgttcgcctgctcgacggtggcttccaggggcggccgatagaacagcttgaagcgatggcgtagggcgatctgcagggtctcgggagtactgggcgcgtgcggcacgtccagcacgctcaacagcaggtaggtctcgcggtcggtgggcaggccctggccctggtagagcacctccaccttggcccgctggccggcgcccaggcggagcagcggcctggacacggcgaagggcagcgcctgccccttgccgtcggtaccccaatccagggagatttccgccagggccggctccttgccctcgttgaccagcgtgatcggcaggcgcttgcctttcatcacgaaacggttctggccgtcgaacgagagatcggcatgggcggacatgcacagccaggcgaatatcgatgcaagaaccatccgaagccaacttcggacctggaagaggcgctttccattcatattcctgaatgtgcccgaatgaaacccgtatcgtgttttggaaagtggttggtcggaagggtcgaatatatttttcgttatacttccgctgcgctttgaatggctatatttagggtggttggttgcgttcatggttcaagtctggataacttgttttcgttgcgcaccgctagggtggcaagagattcaatgtttctccatgttagaaacctgccagggaatatataaataagatatttcctatttcttgtaggaaatatcctaagcattacttgtagttttccgaggtagttgcgccgtttcttctagggagccgagtgccacatagaggacgaggccgattggagcagtcgatgactgctggcttctatatggg
>LESB58.AGEnt_accessory_0020_length_40
gacgcccggttacggcgttcccagcgccactcggctctcg
>LESB58.AGEnt_accessory_0021_length_336
gtagtgccttcggaagtgcctgataagtgccttcccacgctcaggcggcgaacagagccgccacgtccatctgattccgctccgccagcgccagttcgccttcgccgaaacttgcgctgctgccgcctacaccctgcgattgatcgcgcagtgggtggcgattgacaccgaagcctgtgacctgcagcacggctctccggtgcaacggtagagacctatcggcaggtgctggaaacctgccgtttccagcacgaagatgccgtagggtgagagaaatacgtggtcgatctgtgtcgtgccgtccggcgtgttcagggtgacgttgtgcaggcggcg
>LESB58.AGEnt_accessory_0022_length_148
atgcctgttcagggtgactgagtcagctaaagcgcctgtttcagcacgtcaaaaaccttgtggacagaggtcggccgtaccccttgggcatcgataaaatttgatgcagggacatgtagctctcgggctacaaaatgggggcaggtca
>LESB58.AGEnt_accessory_0023_length_965
tctcgcggccatactcgaagcggcccgtagagctgttgaagcggcgggagtcctcgcggtagcgatagcctgcgttgaccaccttgttcggattgtcttccggctggtaatggaacatcgcactgccagactcggtgcggctcgtgttggggttccagttaaagtcggaactgactctccagtcgcgattgaagcgatattggcccatcaaggcataaggagagcgccagctatctgtatccgggtctttcaggtccagattgggatttttgcttctcatgagcgccagatctttttcagatagacctggaagctgaacacgacggtcgcggaagtaataaatttgccctgcactcaaacttgcacgttcgaatccattggattcgatgaaacgggtggttacaccaagagagagttgattggcatcaccgatacggtcacgaccggagaagcggttttccctccatagggagtcgtagctgaacgaaggttcactggtgtcgaataccgggatgttctcctgatccttgtatggaacgtagagatacatcgcccttggctccagggtttgtcggaattgcgtaccggctaaggtggtgtcgcgatcaaagtacagcccgctatcgaccttaaccagaggcaatgaacgatcttggctgctatcgaaggtctcgtcataggtcgtgagagtgcgcttgccctggctgtccagatccaaatcatatttggtgtacaggtacttcaaggtcggcgtcaggtaaccccaactgcgggtcatcggtaggctcatgccgggttcgagatgtacacggtcgccggtggagcgtgccaggccttgtagataggcgtccgggcgacggccccactcgctgccgtcgtcgttcaggtaaatattatcgtccaaatcccggtcgaagcggacgaactcggtgctgtagttgaacttcacaccgccaggttcgtaa
>LESB58.AGEnt_accessory_0024_length_130
gcgcgatatccgccagggggcaggacgccgaacccgcctcaaggtgaagtgatcgatatgtccggttggcggatgacgccttcggcattacttgcccacgcagaaggcgctttcgtagggggacatcacc
>LESB58.AGEnt_accessory_0025_length_12179
acagtcggacgaccgtggcccgcattgaaactgatcgaaggagtcaaccatgcctgaacaggctgttacgctcgaggctctgtacgcggccattgagcaggtactgcgtgagcgtctgccggaggcgcagttgatcggcttctggccaggcgtgccggaaaataccccggcggtttccctggaaatagccgagctgctgcccgagcgcgatcccggtaccggcgagagcgccctgctgtgccgcctgcaggcgcggataatggtgccgcctggtgccgatcgccaggcggtatccattgcttgcggaatcgttcggacattgcgcgagcagacctggaacctgtctctgcagccggcgcgcttcgtacgctcggccgtcgacggcagtcgcgaggagctgaagagcctgcgtgtctggctggtcgagtggacgcagtcgctgcgtctcggagacccggagtgggcctgggaggaccagccgccgggcagcctgatgctgggcttcgacccgcagaccgggcccggccatgagccggactacttcgctccggaggcgttggcatgagctatgtcagtgcggagcatgaccgcatgctcgccgcgatgatcctgccctgcgtggtggtcgccgtggacctggcagcggcgcgggtacgggtgcgctccggcgactggaccagcggctggctgcgctggcactccctggcagccggcaaggttcgccactggcgtgcgccgagcataggcgaacaggggatactgctcagcccgtcgggcggagtgtcaatgggcacctttattcccggtctgtacggcgatgcgggcacggcgccggacaacagcgccagcagtgagacctggcgtttcgacgacggcgcctcgttgagttacgactgggctgcgcatcgctaccgcgtcgagctgcccagcggcaccgtggaagtgagggtcggcgccagcgaggtgcgggtcagcgacggggcggtcagtctcaaggcgccgaagatcagcctggaaggaccggtggagatcgccgggacactgacggtcagcggagacatcctcggcggcggctcgatcatcgacaccgccggcaacagcaaccaccacacccattgaacatacgacggggctgccgaagggcggtccgtcgaacattcaaccggcccgcgcgagcgggccttttcgtttgcggagttcgccatgggcaacactcacagccattcggagccaggcgcggcctgtctctgccggagcgggagggcagggcgatgatcgggatggatcgccgtagcgggctgcccctgtccggcctggctcatcttaaacagtccgtcgaggacatcctgaccaccccgttgggcagcaggcgcatgcgccccgagtacggcagcaagctgcggcggatggtcgacatgccggtgagcgaaggctggaaaagcgccgtgcaggccgaggtagcccgttccctggggcgctgggaaccgcgcatcgcattgtctgccgtgcgagtcgtcgcggtcgtcgatggccgcgtggatctgctcctgagcggcgtgttcgagggcgagaacatcaatatggaggtctcggcgtgatcatcgatctttcccagttgccggagccagaggttatcgaaaacctcgatttcgagacgatttaccaacagctgttgggcgacttccgcgaagccatggctggcgaatggacagcggaggtggagtccgatccggttctcaaacttctgcaactggcggcctatcgagaactgctgctgcgggcgcggatcaacgatgcggcgcgggcggtgatgctggcatacgccagcggtgccgatctcgaccagatcggtgccggcttcaatgtgcagcgtttgctgatcaggcccgctcagcccgaggcggtaccgccggtggaggcgcagtacgagagcgacaagtcgctgcgcaatcgcatccagctcgcgttcgagcagctatccgtcgcaggaccgcggaacgcctatatagcccatgcgctgggcgcggatggaagggtggcggatgcctctgcgaccagtccggcgccctgcgaagtgctgatcagcgtgctcggggtggaaggcaacgggcaggcaccggaaacggtgttgcaggcagtgcgcctggcgctgaacgcggaggacgtgcgtcctgtcgcggatcgggtaacggtgcgctcggcaggaatcgttccctatcaggtcaaggcgcagctctacctgtttcccggccccgaggccgagctgatccgtgccgccgccgaggcttcgctgcgcgactacatttccgcccagcgccgcctgggccgcgacatccggcgttcggccctgttcgccaccctgcatgtcgaaggcgtgcagcgcgtcgaactgcaggagcctgcggccgacgtggtcctggatgaaacccaggcggcctattgcacggggtacgcgatcaccttgggaggcgtcgatgagtagccgcctgctgccgccaaacaggagttctctggaacgctctctgggtgatgtattgcctgccgagctgccggtgccgcttcgtgagcttaacgatccggcacgctgtgaggcggccttgctgccctacctggcctggacgcgctcggtggaccgctgggacccggactggagcgacgaggccaagcgcaatgcggtagcgacgtccttcgtcctgcaccagcgcaaaggcacgctgaccgcgttgcgccaagtggtcgagccgatcggtgcgctgagcgaggtcaccgaatggtggcagcgaagcccgcttggcgtgccggggaccttcgagatcaccgtggacgtcagcgaccgtggcatcgacgaaggcaccgtactggagctggagcgcttgctcgatgacgtccgcccggtgagcagacacctgacccggctggacctgcgcattaccccggtaatccggtcccgtcacggactggccgtgaccgacggcgacaccctggaaatcttcccctggaaacagtgacatgacgaccaatactccgaaatacggtggcctgctcaccgacataggtgccgctgcgctggctgcggccagtgcagcaggcaagaaatggcagccgactcatatgctgatcggcgatgccggcggtgcgccgggcgacacgccggatccattgccttctgcggcgcagaagagcctgatcaaccaacgccatcgggctcagctgaatcggctgttcgtttccgacaagaacgccaataccttggttgccgaggtggtgctgccagttgaggtaggtggcttctggatccgcgagatcggcctgcaggatgccgacggcaagttcgtcgcggtatccaactgcccgcccagctacaaggctgcaatggaaagtggcagtgcgcggacccagaccattcgggtgaacatcgcgctctccggcctggagaatgtccagctgctgatcgacaacggcatcatctacgccactcaggactgggtgaaggaaaaggtcgctgccgatttcaagggccgcaagatcctggctggcaatggcctgctcggtgggggcgatctttctgccgaccgcagcattggcctggcgccttccggcgtgacggcgggcagctatcgttcggtcacggtgaacgccaacggggtggtcacccagggcagcaatccgaccaccctggccggctatgcgatcggagatgcctataccaaggccgataccgacggaaaactggcgcagaaagcgaacaaggccaccaccctggccggctatggcatcaccgatgcgctgcgagtcgatggcaacgccgtgtcatccagcaggctggccgcaccgcgtagcctggcagccagtggcgatgcctcctggtcggtgaccttcgacggcagtgccaatgtttctgcgccgctgagtctttccgctaccggtgtggcggcgggcagctatccgaaggtgaccgtggatacgaagggaagggtgactgctggaatggcgctggcggcgacggacattcccgggctggatgcttcgaagttggtcagcggggtgctggccgagcagcgtttgccggtattcgcgcgcgggttggctactgctgtctcgaacagtagcgatccgaacaccgcgaccgtgccgttgatgctgaccaatcatgcgaacggacctgttgccggacgatacttctacatccagtcgatgttctatccggatcagaacggcaatgcttcgcagattgcaacgagctacaacgctacatccgagatgtatgtacgggtgtcctacgcggccaaccctagcatccgggagtggttgccctggcagcgttgcgacattggaggttccttcacgaagacgactgacggatccattggaaatggcgtcaatataaacagcttcgtcaattccggatggtggttgcaatcgacatcggaatgggcggcgggtggagctaactatcccgtggggctggccggtttgctgattgtctaccgcgcacatgcagaccatatctatcagacctacgtaacactcaacggaagcacatattcgcgctgctgctatgcgggctcttggcgtccgtggcggcagaactgggacgatggaaacttcgatccggccagctacctgccaaaggcgggatttacctgggcggctttgccgggtaagccggcaactttcccgccctcagggcataaccacgataccagccagatcacctccggcatcttgcctctcgctcgtggtggccttggcgccaatacagcggccggagcacgcaacaacattggtgccggagtgccggccacggcgagccgggcgctcaatggttggtggaaggacaacgataccggtctgatcgtccagtggatgcaggtgaacgtaggagatcatcccggtggaataatcgatcgtaccttgacgttcccgatcgcgttccctagcgcctgtctgcatgtcgtaccgactgtcaaggaggtggggcgaccagcgacgtccgcgtcgaccgttacggtcgccgatgtcagcgtcagcaacacgggatgtgtgatcgtttcctccgagtactacggactggctcaaaactatggcatcagagtgatggccatcggctattgaggtgaaaatgatttttttccatgccgccacgggcggcttttattcgaaggaaattcatgggtcccgcatgcctctggaggatgaaatgcatcctctcgaagacgccgagtaccaggctcttcttcgtgcgcagagcgaagggaaacgaattgtcacggaccacaccggtcgccctatctgcgtcgatccaccggctccggccaaggacattctggtccaacgggaacgcatctggcgcgaccggcagttacagctcaccgacgggcctctcgctcggcatcgtgacgagcaggacctgggaaaaactacgactctgagccaagagcagcttcgtgagctaactctctatcgcgccgttcttcgcgactggcctattgccgcggagtttcccgacctgaacgcaaggcccgagccgcctgcctggctccaatcgctcatcaccccctgaaccccgccttgtgcggggtttttcattaatggagatctacctatgagtttcttccacggcgttacggtaaccaacgtcgatatcggtgcgcgcaccatcgcgctgccggccagttccgtcatcggcctctgcgatgtgttcacgccgggggcgcaggcaagcgccaagcccaacgtcccggtgctgctcaccagcaagaaggacgccgccgcggcgttcggcatcggctcgtctatctacctggcctgcgaggccatctataaccgtgcccaggccgtgatcgtggcggtgggcgtggaagccgcggagactcccgaggcccaggccagcgccgtcataggtggtatcagtgccgccggcgagcgcaccgggctgcaggctttgctcgacggcaagagccgcttcaatgcccagccacgtctactagttgcgccgggtcattcggcccagcaagcggtggccaccgccatggacgggctggccgagaaactgcgggccatcgccattctcgatggtcccaatagcaccgacgaggcggccgtcgcctacgccaagaacttcggcagcaagcgccttttcatggtcgacccgggcgttcaggtttgggacagcgccaccaatgccgcgcgcaacgccccggcttcggcctacgccgccggcctgttcgcctggaccgacgccgagtacggcttctggtcctcgccgtcgaacaaggagatcaagggcgtcaccggcaccagccgtccggtggagttcctcgacggcgatgagacctgtcgcgccaacctgctcaacaacgccaatatcgcgacgatcattcgcgacgatggctatcgcctgtggggcaaccgcaccttgtccagcgacagcaagtgggctttcgtcacccgtgttcggaccatggacctggtaatggatgcgatcctcgccgggcacaagtgggcggtggaccgcggtatcaccaagacctacgtgaaggatgtcaccgagggcctgcgcgccttcatgcgcgatctgaagaaccagggagcggtgatcaacttcgaggtctatgccgacccggacctgaacagcgccagccagctggcccagggcaaggtgtactggaacatccgcttcaccgatgtgccgcctgccgagaaccccaatttccgtgtcgaggtgaccgatcagtggctcaccgaagttctggatgtcgcctaaggagcgcccgtgatgattccgcaaaccctgaccaataccaatctgttcatcgacggcgtgagcttcgccggtgacgtgccatccctgaccctgcccaagctggctgtgaagaccgagcaataccgtgccggcggcatggatgcgccggtatccatcgacatgggcctggaggcgatggaagccaagttctccaccaacggtgcccgccgagaagcgctgaatttcttcggcctggccgaccagagcgctttcaatggcgtgttccgtggctccttcaagggccagaagggcgccagcgtgccagtggtggctaccctgcgcggcctgctcaaggaggtcgacccgggcgactggaaagccggcgagaaagccgagttcaagtacgccgttgcggtcagctactacaagctggaagtcgatggccgcgaggtctacgagatcgatccggtcaacggtgtccgcgcgatcaacggtgtcgaccagttggccggcatgcgcaacgacctcggcctgtaagaggagctccggacatgacccaagagaatcgactgccgggctggctgacgctggatgccgacgccgccctcgttcgtctctcgcgtccggcacagtgcaacggggtcagcgtcgacacgctgaccctgcgtgcacccaccgtgcgtgatatccgcctggccggcaaggtggccggcgacgatgccgaggagcgcgaactgcaactgttcgcctcgctggcgcaggtcagccgccaggacctggaggggctgaagctgagcgactaccagcggctgcaaggcgcctactttcgcctggtgcaagacgacacggacgacaccttcgcgtatgcgtcaactggcgaggcgcctggccattgagctgggcttccaggccagcgaactggagcgcatgaccctgggcgacctgctctggtggctcgccgagggcgaggagtgagcgacggcgccgtccgccaggcgagcggcgcccgcgctacttcagtaggtccgcggaggcggacatcgataacagacgagacgaaccgtcatgagtaaagacatggacctggtggtctccatcggcggcatcgccgacccctccttgggcaaggcattcgagaccgtcaaggcacggctcgacagtctccaggaacgtgcccgccaggcttccagcctgagggatgtgctgggagacgccatacgcctggagcgagagctcgccgatatgcgcaaggtcggggatcgcggcgttgctgagcatgcccggcagcttggcgaacgccaggagcaactgaagcgactcggcatcgaggccagggccgcgggcgatgcctacgctcgactgggcgagatgcagcgtggcctggatatgcaggtccgcggcctgcaacggctggagcaggccagccaggcaatgccattggctagcgcattttccggactggtcgtggaagccagcaagacggctgccggttatcaagcgcggttgcgcgacctggcgatccgcaacggcctggacgtcggccgggagccagccttggcatccctgatccaggacagtgccagccagagcggcctgggacgcacggcgacgctggacatgctggagcacttgaacgccaccggcatggggttcgccgccgcgcaaatgaatctgggactggcgggccgcttcggctttggccaagggattgcttcagccgaggttgcggggctggttcgagcgttgcaactggcccagggttcggactcgccagagcaattgtccgcctccctcgaccgtctggtcgtcctgggtaaaggcagagtcggcagtgaggccctggcgcgtcgcctgcctgccttgttgtcagcgctgggcaatgcgggagaggccacggccggcgatgtcggtgcactgggtgccttgctggagattcaggcaaagaacaccacgccagacaaagcggacgtgcggatgaaggcctggctggagttcgtcggcagcggcagcttgaaacgcgcttatggccaggactacgaccgggacctggaagcgctgcgcaaggacggagcgagtctgctggaggccaacctggagctggctgcgcgctatcgggataagggcggcaagctcagcgccggcgtggcgtcgccggcgcttgaagcctatcgagcgtcgcgcggcgagttccagggcttgctcgaatcccagcagtcttccgtaggctcttcggagcgcgatgcgcagcgtcgcaaggggatgtcccaggagctgtggaaggcttccagcgacagttgggagagggcgcagaccgctttgggcagcgccctgaatccatatctggacaacctggccaaggggagcgcggtactcggcgagtcgactgcggagctgctcgaagcctatccgcggacgacggccggtcttaccgccgccgcaggtgcggtgttatccgggtatctcgcctacaagggagggcgcggcgctatcgacgtgctgcgtggcggtcggctcggtcggcgagggaccgctgccgtcggcgacctgatcgaacggggtgcaggccgggtatcgggtggtagcgaaatacagcgcgtgttcgttaccaactggccggtgccgggaggcgactctacgctggagtccgcgaggaggccagcacaacgaaagcgcggtcaaacaccacgcaggaagagaggcaagggcggtgggctgaaggcccgctcccttccatcccttggcttctcggctggaggaggcttgggggcgatggcaggaaagctgccgcgcctgtcgcgtttgcccatacgcaacgcgccgctgcaagtggcctcgtcgttgatcgatgttgctgaggtctactccagcgacctgtcggagagcgaaaagaccgttgcctatggcgaggcaggtggctccctggctggttccctggctggcgccgctctgggagcgagcatcggctcggtggtgccggtggtcggtacgctgatcggtggattggttggcggcgctatcggcgcctggggcggtagcgaactgggggggcgcctggggcgcagtctggctggcgatccgccggcggcctcggacaacaagccggcggtggccgtaccacaggccggacccgtcgcggctgcgcccaactggaccttcgcgccgcagatcaacctgacggtgcaaggcaacgtgcacgagccgcagcgcctggccgacgagttgctgccctacctgcaacgcatgcttgtcgacttcgccgacgagcggcagcggcgcagcctctacgacccggcgatggtttaaggagtccccatggcatatctggaacaattgcaggccggcctgaggtacctgggtcgcgccggcgagtccggacgcaagagtctggacaaggtggtcgctccggtgaacggcgcgatcagcgagatccgcggcgcagccgcggagctggagaacctgcccggcgtatcgccggaaatggctgcccggctgcagcgtgccatgcgcggcatcggccaggcgcagggcaaggtgaaccgcgtggtctccacctatgaccgggcgagccgggcgttgcttggtatcgacgaacgcctggatgcgctgaaggtgcaggtgaacagtgccgcgcaggcggtcggcaaggtcgctggcgacatcagtccgacgctggcgggggtgctgccgtcgtggctgctggcaccctcggcgacgcccccgagcgaggccgcagcgcccttgccgcacctgctggtactgcagccgctgaccgccaatgcccaaccgttctacttcaacctgaatactgccgccttcgacgccctgcagcgcaacagtgcctacaactggagcgggcaggtgcgcctgggtcggcggccggcgctgcagagcgtcggcatgggcgaggagagcatcctgctcaagggtgcggtattcccgctgcgtcgacaggtaggtaaccaggaaaaggtcgtcggtctggagcagctcgaagcgctgcgccggttggcggagcggcgtgagccgctgatcctgagcagcggctacggcgaggtgcagatgggcctctggtgtctggtgcggatcagcgagaaccagagcgccctactgggcaacggcgctccccgcaaacaaaccttcgacctggagttcaagcgctatggcgacgacctgccgaaccgctgacggcgacatgctggacagcctctgctaccacgtctatggccatctgttgggctgcgtcgaggcgaccctcgacgccaatcccgggctggccgatgagcagcagccattccgcgccggcttgctgatcagtttccctgacatgccggtggtcaatgtcgaacaggtgcgcctgtgggattgatcgaccgctcacccgcaaccccgccttggcgggttttttcttttctggagaaaccaggtgcaaccgagtttccgtatcgttgccgacggcaccgacgtcacccagcggctgaatgaccgcctgctcaagctgaccctgctggacaagccgggcatggagtccgacagcctgaccttgaggatcgacgatcgcgatggacaggtggccttacccaggcgcggtgcggtgctggaggttcatctcggctatgccggcgagccactgatgcgcatgggacgctttaccgtggacaccttgcagtgggctggtccgccggactgcctgaccgtcactgccaaggccggcgacatgcgcggcagtggcaagacgatacgcagcggaggttgggagggcactaccctggctcaggtctgccgcgatgttggcgcacgcaacggctggcgcgtggagtgtccgttgcaggtggcgatcgcccgggtcgaccaggtcaatgagtccgactaccacttcgtcacccgtctggcgcgccagtacgactgcaccgccaagctggccgagggcatgctcatggtgctgccgcgacagagcgggcagagcgccacggggcgtcggatcgaacctttggtgttgggacgtgctgacgtcggtagcttcgacgttaccttcgacgaccgcagcctgatgagaacggtgaagacccgctaccaattgcccggcagcggcgaggtcaagagcgtcgagttgaagaacccgaaggcaccggctacggctatgggcgagcatgtcgaccggcacctctataccagccgtggagaggccgagcaggcggcgaaggctcgcctggcgagcttcagccgctccagcgccagtgtgcgcctggaactgccagggcgtggcgacctgttcgccgagcgcagcctgctgctccaaggcttcaaggcgggaatcgacggcgagttcctgatcgactcggtggagcacacctacagctccagcggatggaccactgtcgtgcaatgcaacggcggccgaggcggcaaggggtgacgcctgaaacccatcggagtg
>LESB58.AGEnt_accessory_0026_length_34
aaacctttcggccgatcctctcggatcggccttc
>LESB58.AGEnt_accessory_0027_length_57
gaccgcgtgcggttgggtgggcttcgaggccgcgtagggcgaataaccgcttgcggt
>LESB58.AGEnt_accessory_0028_length_4277
cgcgcgcgggccctggcgcagggcgggaagtggcatagtttgatatctcatatggttatatgaaaaccatatttcaccggatgtttggttattaatagactgcggcccacccggcgcccgacgtcgaaccccattcctccgcgagatacccatcatgaagattcgcctgcttggcgcagccgtggcggctgtgttcaccctgatcggcagcgctgcccatgccgacgacctggccgacatccgcaaaaagggcgagatcgtcatcggcacccttggcaccgacgagccgaacagcttcatcgacccgaagacccgtcagatcatcggctacgaggtcgatcttggtaccgagatcgccaaggccatcggggtcaagccggtgttcaagcagatttccgtggcggcgcgtatcccggagttgcagcagggccacgtggacctgctcgccgcctcgctgacccacaacaaggagcgcgaggcgctggtggatttctcctattcgatcatcgtcaccgggcagaaggccctggtgaagaagaacgccggcttcgcctcgctgcatgacctcgacggcaagaaggtgctgacggtcaagggcggcacccaggagccgaacatccgcaaggcgttgcccaacgcccaggtggtcaccttcgagaccagccagcaggcgctgctggcgttgcagcagggcaagggtcaggccttcgtcgacgacgagtcggcactggtcaacgatttcggcaagctcggcgcggcggccggcggctacgccatcctgccggagaacctgagtaccgaggccctggccatcgccttccgcaagggcaatccgcaactcaagcaactggtcgactcgaccctcgccggcctggagcgcagcggcgcggcggagcagctgtacctcaagtggtacgggccgggcaccaagtccaacctcagcgagcgccacttcaagatcgattccgaccggatccccgagtgagcgcctgacgtctctgcgtgacggcgaccatgcgcgtcgccgcccgtcccctgtgagtcctcgcggacagcgtgcgcctttcccatgttcgagttcgatttctccctgctgctgcgcggccagtaccatgagatgctggtcgccggcctgctgctgtcgctgaagctggccgccgtcaccctggtcttcgccgtgccgctggcgatgctggtggcgctgctgcgcctggcgccgttccgcgccctgcaatggctcggtttcgcctatgtcgagagcatccgcaacgtaccgctgctggcgcacatgctgttctggtacttcgccgcgccggaatggctacccgaggacctcaaggcctggctctacgccggcaacatcgaggccgccagcgctatcgtcgcgctgaccctgtacaccgccgcgttcatgagcgaggacatgcgcagcggcatccgcgcggtgcccacggtgcaactggaggccgcccgcgcgctgggcttcggctacctggcgagcatgcgactggtgatcctcccgcaggccttgcggatcaccgtaccgccgcttatctcgcaaaccctcaacctgtggaagaacaccagcatcgccacggtgatcggcgtcgccgagctgatgtaccaggccggccaggtggagagttcgaccttccgcagcttcgagtcctttgccttcgccaccgcggcctatctcagcgtatcgctgctgatcaccggcgccgccgcctggtaccagcagcgctatccgggagtcgaacggcgatgaccacccttgaactgatcgatagctactggctgtacttcctcgtcggccagtaccccaacgggccgttgggcgggctggccctgaccctggtcctggcctcgctggcgctgctgctggcgctgccactgggcatcctgctcggcctggcgcgggtcagcccctggcgctggctgcgctggccgatcaccgcgctggtcttcgtggtgcgcggggtgccgttgctgatggtgatcttctgggcctatttcttcctgccgaccctcaccggccagcgcaccgaccagttcaccaccatgctgctggcgcttgtgctgttcgacgcggtgtacctggccgagatcgtccgcgccggcatccagggcctcgaccgtggccagttcgaggcggcgcgttcgctcggcctgggctacctggcgagcatgcgcctggtgatcctcccgcaggcgctgcgcaacatgctgccgtcgttggtcaaccaattcgtctcgacgatcaaggagacctccctgggctacatcatcggcctggccgaagtcagcttcatcgcctcgcagatcaatacccaggtgttcaccctgccgacccaggtctacctgatcctcggcctcacctatttcatcctgtgcttcggactgtcgcgtttcgccttctggctcgaacgccgccaggcgcagcgcggcaatcccaaggaggcccgatgatccggctggaaaaggtcaacaaatggtacggcgcctaccacgccctggcggatgtcgacgaacaggtcggccgcggtgaggtggtggtggtctgcggaccctcgggctccggaaaatccaccctgatccgtaccctgaaccgcctggaaccgatccagggcgggcgcatcctgatcgatggccaggacatccacgctcccggcctggacctcaatcgcttccgctcgcacatcggcttcgtgttccagcagttcaatctgttcccgcacctgaacgtgctggacaactgcaccctggcgccgctccgtttgcgcggcctgaaacccgcggaggcacgccgccaggccttggcgctgctggagcgggtcggcctggcggacaaagcggcggcgttccccgcgcggctttccggcggccagcagcagcgcgtggcgatcgcccgcgcgctggcgatggagccgccgctgatgctgttcgacgaaccgaccagcgccctcgacccggagatggtcggcgaggtgctgctggtgatgcgcgacctggcccgcgacggcatgaccatggtggtggtaacgcatgagatgggcttcgcccacgacgtcgccgaccgcgtgctgttcatggacgccggccgggtgctggagcgcgccagccccgacgatttcttcaaccgcccgcagcacccgcgtgcgcggaagttcctcgccgacatccgcacccccttcgcccaacccctgtgaggaacgccatgagcactccgagtctgccgatcatcgatatcgccgcccttgccggcagcgacccggcggcgcgacggtcggtcgccgtgcgaatcgaccgcgcctgccgcgagcagggcttcttctacgtggtcgggcacggcgtcgaggcgcaactggtcgagcgcctggagcgcctggcgcggcagttcttcgccctcgacgagacgagcaagctgcgctggcgcatggagcttggcgggcgcgcctggcgcggctatttccctcttggcggcgaactgacctccaaccgcccggactggaaggaaggcttgtacctgggcagcgaactggacgctgagcatcccgaagtgcgcgccgggacgccgctgcatggcgccaacctgttccccgaggtgcccggcctgcgcgagacgctgctggagtacctggacgcaaccacccgcgtcggccaccggctgatggagggcatcgccctcggtctgggactggaagccgactacttcgccgcgcgctataccggcgatccgctgatcctcttccgcctgttcaattacccgagccagccagtgccggagggcctcgacgtgcagtggggcgtcggcgaacacaccgactacggcctgctcacgctgctccaccaggacgccatcggcggcctgcaggtgcgcaccccacagggctggctggaggctccgccgataccgggctcgttcgtctgcaacctcggagacatgctcgaacgcatgaccggcggcctctaccgcagcacgccgcaccgggtggcacgcaacacttcggggcgcgaccgcctgtcgttcccgctgttcttcgatccgaacttccatgcccgcgtgcagcccatcgaagggctgcccgaggtgccggaacaggatgacagcgcccgtcgctgggaccaggccaacgtccacgctttccacggcgagtacggcgactacctgctgaacaaggtggccaaggtattcccgcagttgcgccgcgacctgctctaggcgcgcggccggacgctacgctccggccgcgctggcgggttcagccgagcggcgc
>LESB58.AGEnt_accessory_0029_length_3484
atcaggcgggtggcgatgatgcagccgatgacgaacagcagggtgatcgccaccgaaccgtaggaggcccagtcgcccttcaggttcagcgccagcagcaccttgggcgcgaaggcgtagacggcgaacacggggatcaccgagcaggtccagaacagggtgacgaagagcatgcgcttgccgtagccggcgtagagcaggtgccagatggtgaccttccgttccagcgcctgttcgggcaggttcgccagcgagaaggcttctccgtagacctggcggatgacccgctctgcgtccgcgtcgcggcccttgctcagcagccagcgcggcgactcgggggtgccgatgcgtagcaggaacagcacggcaccgatcgccgcggtgctggccagtaccaggcgccaggcgtcctcgccgccgctgcgcaggatcaggtcgccgaccaggtaggcgaaggcggcgccggcgaaccagaggatggtcagggtggccaggcgcggtccgcgatacttcttcggcaagaactccaccagcaaggcggtggcgaccgggtactcgatgcccaccgccacgccgatcaggaagcgcaggacgaacagcgccgccgccgagtcgaccccgtactgcgccagggaagcgaggacgaacaggctggggccgacgaagaacagcctgcggcggcccaggcggtcggtcagccagccgccgaggaaaccgccgaagaagatgccgaccagcgccgaggcggcgatcatgccctgccagaaactgctcagttgcaatgccgcggtcatctgcagcatcgccacgccgatgatgctcagcacgtagccgtcgacgaaggagccgccgccggagcgcagggtcaacagccggtggaaggcgttgaggggtacgtcttcgatcgaggtcgtaggatttgtcattattgtctcctggttctaaccgctgccggtgaattcgggccgagcgaatccgcgaggctggaacgctctccagctccggtcttcaatggccgtctgaatcgaagtcggcgcccgtgggcgcgttactagggatgcctagctttctctacctgctcgatactgcccccacctcaggttgaggttcacgccaagggaaaggagtggttcgggtggattgccgctgggaccgggcgcgcgcagcaggaagtcgatcagctcgttgcgttcgcccgccagccagtcggccagcagcttcccggtgacggtcccgcgggttacccccaggccgttgcagcacagggcgccatagacgttgggcgccagctcgccgaagtgccccatgtggttcctcgacagcgccagcgagccgccccaggtgtagtcgaagccgacttccgggagcatcgggaagcgctggcggaacgaggcgcgatggcgtacggcgaagcgctcaaggtacttcccggcgctgcgtccgtcagggttgaaactgaagctgttgcggatcagcagacggttgtccggggtacgcctcaccgtggtgccgtaagggtcggccgggatcaggccccagtaggggcgcccgccgaggctggcctgctcctcggcatcgagcggccgggtcaggctggcgtaggtgaagatcggcagcatccgcccctggaggaagccgaagctcatgccgaaggcgttgttggcgaggaccaggcggtcggccaggatgctgccgtggggatggctcagcagggtcctgtcgccatattccacggcggtgatcggtgtgtgttcgtagaggctgacgttgcccggcaggctgtcggccaggcccttgaccagggccgagggctgcaccagcagggtaccgggggtgaacagggccttgcgatagaaggcggtgccgatgtgtcccgggaggtcgtccgcctcgatcacctcgtaggcctggccgagccgatcgaggccgcgccggtaggcgtcgagcacagccacgccgcgcgcctcgacggccgcctggtacttgccgcaggccttcatctggcagtcgatggcatggcgctgcacctgttcgcggagcagcgactggccggcgagattgagcttcaggccgatccgggcggtcgctatgtcgccgatgtagtcgtcggcgccgatgtcgtggggcaggtcgatggcgaagccggcgttgcgcccggcggtaccgaagccgacttcctgggcctcgaccaggacgatctcctcgtcgggaaaatgcagcgccagctggcgcgcggcggcgaggccggtgaagccggcgccgaccaccacccaacgggcggcgctcctgccgtagtgggccggcttcggccgccgcggcgggctgaggtgataccagccgcaggaacggtcgtcggccggaaggtgggttactttcgtcatcgcagggacctgactcttgttattggaacccggtaaccatcccctgcgtgaccgcctccgcttctcgggcggggccgtggcgcgggggctcgctaaccctcgtagaccagcgccacctctactccggccggcgccgcgtactcggccatgcgccggcgcgacagctcgaaatgcgcacggacgatctccgccgccgcatccggatcgcgccgctggatggcatcgacgatctggtcgtgctggtcgcaggcgagttccaggtcgcgttgcatgtcgtcggtggtcggatggcggtagaagatcttgcccagccgcgcatggtcgatcagcaagcggcgcaggctcggcatgaggtagtcgttgtgggccatcctgccgatctccaggtggaaggcgtcgttgtggatgacgcggttttccacatgcttctcttcgatggccttgcggaaatcttcctggatcgccttgagcgtctcgatctccgcttcgctggcatgggtggccgccagttgcgtggtggcgatgtagatcagcggcgcggcgagaaagaaggcgtgcagcgagtcgtggctcatggccgcgacgcgcggcgcacggttggcttccagttcgatgtagccctcggcggcgatctgccgcagcagttcgcgcaccggcgggcgcgagaggccgaactcgtcgcacagggcgagttcgtcgacgaccgcgccgggcgccagttccatgctcaggatccgccggcgcagcgcatcgcccagcaccgccttgcggtcgaagggggcatcggcgctgttcgagtcgacgtcgggttgggctttcatggaggcctttctacttgtcatgggctttgtctacagtttgtataatgactatagggttctgttagacaatatgtctacaggttttcggggcgtctccgcaccgttcgtccgcgctgtttccgctgacgccgtggcatgtgaaaggggcagccccccgagggcgtatttgagcacattcccccggcgcgccagggaggcgccaagtcacatggcttgcgcatatgatggagcgcccggggttttcgccgtgacggcaggcgtcgcggcccgctggccgggaac
>LESB58.AGEnt_accessory_0030_length_507
cgccggacgcggccggcatgctagaacggacctttcgccctggcctgcggaggtcctgcgccatgtcccagccttttctctggcgtcgcgtcaacgactcgtccggtttcgccgagccgcgggtgttcatccgtgtctacctggaaccgggcagcatcgatgcggccatcgctttctacgaagacctgcagggcgtcgcccacgacatgcgcttcgactttcccgagaaacgcctgacactcgccgcagtcggcgccttcctcctgctggagggcagcgacgaggcgctggcgccgttccgcagcaccactggcaccctgctggtggacgacatcgagccctatcaccggcggttgctggctgccggcgcgcaggtcatcttcgggccggcgcgcgcgcccacaggtgcctgcttcaatgcgctgctgccggacggcacggtggtcgagttcgtccaccaccggccgcagccgggcgaggcctgagcctcagccgtcgcgccgggcg
>LESB58.AGEnt_accessory_0031_length_1418
gaaggcgcgcacggatcgtcggccaggcaggcctctagcgggtcggacgcagcgtgccgaaagcgacgaagaatcctccgcagacccctgtgaaacgctgccccgcccgtgccagcctgatcgtcacgtttgcgccaggatctccggaggctagcgcttcacgcagacgaacagggcattcccggagctgccggcccagggcgtgatccgttcgtagtcgtgttcgaagacctgcacctcgaaatgcgactgcaacaggtgctgcagctcggcgaagccgagggcgaccatggggtgttcgtcctcccaggtctgggtcgttccgtccgtggttttctcgataccgaggcgcagcgcctggcgctcgccctcgccgctgtagtaccagccggaaccgaaggtgaagcggctgcctcgatgctccacggaatggcggacgaacgcgcgattgtcgatctgccccttgtccaccgtgttgaaacagaacacgccgccatccgccagtgcgccatgcacgctggccaggcatgcgcgcaagcgctccagccctgcgttatagtggatcgaatagaggaaacaggtgatcaggtccagcggctcgtccacctggaagccggccatgtcctgccggctgaagtgcgcttcgggacagcgctgtcgggcgaggtcgagcatcggctggttgatgtccaggccggcgctgcgatagccgaaatcgaggaagtgccgcacgtgagggccggtaccgcaggccaggtccaggtgccgccggccctggttgccgaacaactggtgcaggcgacgcacgcagtggctctgcgcctggtagtcgatgtcggcgcacatcaggtcgtaatagtgggacaggtcggtgtacagcgcggtggcggacatgggcggcaaggaccggcggcgaagggcgcggcatggtaccccaggcccgggccttgccggcgaaaaaacaggcaccggccggcggatcgcgggcggacttcagtcgaaacgcggccagtcgtcggcgatcctgcaccagcaggccatcgatgcgacctggacatgcttctgtttcgccgccgggaagggcgtgtccaggctgccgagggcgaccgatacccagtcggcgaactcgccttcgctcctcgaccagaacagcggcgagccgcagcgcgagcagaagcgccggagcacggcgggtgaggagcggaacgcggcgagcaggtcggcgccgcggtcgatgtgcaggtccgcgaccgggacgctgccatagctggcgaatgccgcgccatgggccttgcgacactggccgcagtggcagtgagagagtgcgcgcgggggcgaggacagtcggtagtgcagcgcgccgcacaggcaactgccgtggaaggtctggctcatcggagggcgttcccggattcgca
>LESB58.AGEnt_accessory_0032_length_237
gtgcggcggcgcataacgcccctcttccacgcgccgatccgggcgtggggcgaataaccgctgcacggggtaaacggcggataacgccgttggcgttatgcgccctacctgtcccggaccgatgaaggaagccgcacttccacgcgccaatccgggtgtggggcgaataaccgctgcgcgggataaacggcggataatgccgttggcacctgttccggaccgatgaaagaagctgca
>LESB58.AGEnt_accessory_0033_length_1925
atatgaagaagcgtttgtggatagcagaatagatagctatttccttcacttgccattgatgttggattgctctctctaccaactaaagtttggtctggagtggctctgcagagccttcggtttgcttcagagaggtgcaggatgtagtgcatgagtgctttactggtgcagctgtcgatgtgatcgggttaacgaaatcctgattttcaagttatccggtttgaccactgccgaatataaggctgggtgaatcttccattcaccgctcggaaaccgttccgatgttggcttggttgaattccaggatatccggcttatggtcgtataagtcatctctataatcgcggggcatatatagagccctggccgcttaccattactccagggttttccaggatacgccgccgcccttgtttcagagcggcggatgcaacggcggcgcatgccgcgcgatcagttcggcgacccactcgatgaacacccgcagcttgccgctgacgtggcggttcggcgggaacgccaggtacagcggcatcggctccaggctccagtcctcgaacagcggcagcagctcgccgcgggcgaggggctcgcgcgccatgtagtgcggcagccagaggatgcccaggccggccagcccggccgccaggtaggcgttgccgtcgtccaccgccagcacatgacggcccgccacccgcaggcattcctcgcccctgcgcatggcgtagggcagggccttgccggtgcgcgcccagaggaagccgacgatacgctggtggctgtcctccagttcgcgcgggtggctcggcacgccggcgcgctgcaagtaggccggtgccgcgtagacccccagttgcaggtcgccgacccgccgcgccatcagcgactggtcgcgcagttcgccgccgcggatgacgcaatcgacgttctcgtcgatcaggtcgacgagccgatcgctcacgcccaggtcgatctggatctccggatagcgcgcatggaactcgggcaacgccgggatcagcagcagccgcgccagcgggctcggtacgtcgatccggagacgcccgcggggcgccagggcggcgctggagaggctggtctcggcatcgtccagttccgccagcagacgtaccacccgctcgtagtaggcggcgccgtcggcggtcaggttgagcttgcgcgtggtgcggttgagcaggcgtacccgcagccgcgcttccagttgctggaccaactgggtgacgctggtgcggctcatgtgcagcgtctccgccgccttggtgaagctgccggtatccaccacacgggcaaaggcctgcatcgcatcgaaacggtccatcgggactccgggtcgtcggggattgtttggattctacaaacagtcatggccagggttgcgcgtttatccacggcgcgcacgaccttaccgttcttccatcgacgatgacggggccggagccccaggatggaggtatcgcatgactgtacgcgacgtggttttccccgccggccgccaggccctctacgagcgcaaccgctattccccggcggtccgcagcgacggcctgctgttcgtctccggccaggtcggcagccgcgacgacggctctcccgaacccgagctggagacccaggtccgccgcgccttcgacaatctgaatgcggtgctcgccgcggccggttgcgggttcgacgatgtgctcgacgtcaccgtgttcatggtcgacgccgaggccaacttcgagcgcatctggaagatcgtcccggagtactggggcgaggcgccgtaccccacgctgacggcggtgggggtgaactggctgtatggcttcagcttcgagatcaaggtggtggcgaggttgccggaggggcggtgagagccgatgcgcagtgccggggccagctcggctagcgccggggctctg
>LESB58.AGEnt_accessory_0034_length_2473
ttgttgaagttcagccgcgtgtcgatccgttcgttgaccttgtagccgagcatggcgttgaccacggtgtagccgccctgctggaaaccggtgctgctgtcctcggtcttgctctgggtggccaggtcgccgccgacgcgccatttgtgcagttcgccgggtagcgtatagctggtggcgagcttgaacaggtggcgtggcttggccgcgtcgaatggcttgccctcgttggccttgttgctgtcgtgcttgtacttggcgtcgacgtaggtatagccggccatcatctgccagtcgtcgctcagcgcaccgctcagctccaggtcgacgccctggctgcggaccttgcccgaagcgcgcgagcaatagcgcgaggtggggctgaaggggcatggcgaggggccgccgacgtcctcggtggcgcggttttcctggtcgatctggaacagcgcgatctgcgaattgagcgcgccgccgaagtgttcgcccttcaggccgatctcgtagttcttgccggtgatcgggtcgagcaggccgccgccggcgtcgaagttgctctgcggcttgaagatgtcggtatagctggcgtagaccgagtaggtctggttcagatcgtagatcaccccggcatagcgggtgacgttgcgggtgaccttgtagctgtcggtatcggcgtcggccttgtaccagtccaggcgcccgccgaggatcactttcagcgggtcggcgaggttcaaccgggtggtgaggtaggcgcctttctgttcctggtcgagcttcatgccccacaggctggtgttcagcctcggcttgagagtcgagctcgggtcccactgggtcgggtccatcggcccggtgagggtgccgtccttgttgaacaggctgccccagccgccgtggccgtcgaagcgttcctggcgatagctggcgccgactaccagctcgtgctcgcggccgagcaactggaagggaccgttggcataggcgtcatagctgtcgtggtcgtcggtgtagctgtagtcgccggggttctgggtcatgctggcgcagccggtggtcgagtagtagcagtcgttgtacagcccgagcatgttgattcgcgcccacagcttgtcggcggccagcttcatctgccaaccgttggcgaagcggtgggtcaggtcgctgaacaggtgggtggtgtcggtatcccagtaggaccagtcggcgccgtaataggacgagcgcttgaggtccaggtggcggccgcccagcgggctgggcaggcctacccagttgtcgttgcggttgtcgttctggttcgaggcgccgatggcgaaggtggtgtccgggctcaggtcggcttcggctatcccgtagaacacgccgcgttcgctgctgacgtggtcctggaagctgttgcctttctggtaggcgaccaccgcgcggccgcgcagggttccttcgctgttcagcgggccggaaacgtcggcctcgctgcgatagcggtcccaggtgccgacgctgccttgcagggaggcgcggaagtcctgggtcggacgcttgcgcaccatgttgatcgccgccgccgggttgcctgcgccctgcatcagtccggtggcgccgcgcaccacttcgacgcggtcgaacatggccaggtcggcggcggaaatgacgtcctgggtataggtggaaatgctcgtcggcaggccgtcgtacatgatgttgtcgacgtcgaagccgcgcgccgcgtacttcacccgggccggcccgtactgttgcacggtgaggcctgtgacgcccttcaccgcgtcgttgaggtcgcgcatgccctggtcgtccatgcgctggcgggtgaccacgctgaccgactgaggggtctcgcggatcgacatcgccagcttggtcgaggtgcgcatcgcccgcgtggtgtaggagccgctgtcttcggtgatggcggcggtggccgggtcctgggtggcgaccacgctgagcgcgccgaggtcgacgctgtcgccgggggcgatgccggcacctgtcgccgcggcctcgacccaggcgtcgccgccccgtacctccccgctcagtccggaacctgcgagcagacgctgcagtgcctcgcttggctccagcgtgccgcgtagggccggtgcgcgccggtcggccacggccgcgcggtcgaaacggatgcgcaggccgctggcgccctgcaattgctcgagggatgcggccaggggctgggcgggaaggtcaagggcgatgggagcggcctgggcggccagggaaagcgaggagagaccgagcaataacgcactggaaacgacgtgtttcatctgcagtgtcctggatggcggcgcaggcaggccgttggcgcgaccggctgcgtttcttgtttatgtgggaaaccggcgtaggaattcgcggcggggcaagtgtatgtaaatgtaaaaatggagtaaatgatagagattatcgttatcagtagtattcgcag
>LESB58.AGEnt_accessory_0035_length_2446
aaccgcgtcgaaggtccgccgcggtgcatgagcggggcggccgaggctccggtcgcgcggccggttcagagctcgatgcggtattcgatcacacccggcttgtccgctacccagtcgtacaggcgctgtgccctgtggttgctttcctgggtatgccagtagagccgcgcgcagcgacgttcctcggcctgccggcggacgtactcgatcaactgcttgccgatctgctggccgcgcacgtcgggcgagacatagaggtcttccaggtagcagacgtcctgtgccgcccaggtcgagcggtggtagaggaagttgacgatgccatgcaggcggctaccgtcgctggccacggcgcagtgcatcggttcgccctcgtcgaagaagcgccgccaggtggcctcggtggcctgtgccgagagttcgacttcatagaacgcctggtaggccttccagtattcgagccactgctcgaagtcctcgtgtgccacggggcgtaccgataccagtgtgtgcagggattgcatccagtgcttccttctttggcttgatggggcgatccggcggaggccgggaccgagggtcttgacccggctgtttttatagccgcctaatggcttgccataccccaccaattagataatcgagggcagaccatttgttcaggcagtcactgctcgagtcggtcaaggcgcgcctcctccatccacagctccaggccctgccgctgcatgcgcgaatccagcgcgcgatccgccaactgatcctcgacggtgcgctggcgccgggcaatccgttgccggcctcgcgggcgctggcgcagtcgttgggggtatcccgcgacaccgtcgaagcggcctattcgcacctgcatgccgagggcttcatcgagcgtcgggtcggcagcggcagcgtggtcgccgcggctacccggctgtcccccggccggcgcggcgcgggcgctccacgacggggcggcggcgcgccgcgactgagccggcgtggcgaggcgatgcaggctggcggcggggttcgcgagcagctcgtcccgcgccccttcgctcccggcgtgccggagacccgcacctttcccctggcgacctgggagcgcctgcagcgccaggtcctcaaggaatacggcgcgcgcgccctgacccatggcgacccgcagggtgccgaaccgctgcgccaggcgatcgccgactacgtcaacctggagcgtggcgcacgcgccacggccgaccgggtactggtgctgaccagttcgcaacaggcgctgggtctttgcgccagcgtgctgctcgacgccggcgagcggatattcgtcgaggacccggcctactacggcgcgcgcaaggccttcgaggccgcaggcctggagtgcctgccggtcccggtcgacgaacagggcctgcggcccgagccgatcctcgcccagccgcaggcagcgcgggcgctgtgcctgaccccgtcgcaccattacccgaccggcgtgaccctgtcgctggagcgccgcctggcgctgatcgaatgggcgcagcggcagcaggcatggatcatcgaggacgactacgacagcgagttccactacgccggccggcccaccgcctgcgtgcaaggcctggacgcccacgagcggacgctctacatcggcacgttcaccaagtcgctgtttcccggcctgcgcatcggctacatggtcctgccgccggcgctggtggcgccgatgaccgtcgcccgctccctgcaggacgggcacaacgcctcgctggcgcaactgaccctggcgcgcttcatcgccggcggccatttcggcgcctatgtgcgcggcatgcgcaatctctacggcgagcgcctgggattcctcgcggagcgggtgggcaagcgtctgggcggcctggtcgagccgcgcgtgccggccggcgggctacagatgcccgggctgctttgcgcgggaatcgacgaaacgcgcgccatcgcggcggcataccgcgccggtgtcgagctggtcgggctcagcaccctgcatctcgccgcgccaccgcgagcgggtttcctgatgggcttcgccgcctacaccacggacgagctggaggcggcggtcggggtcctcgcgaagaccctgcgcggtttgcgtgcgaatccctaggccgccggcaagcgctcagtcgcgcagggcgtagacgtaggcatcgacctgggcgccgtcggccagcgttacccgggtcgccacgcgccggtattcggtgccttcgaattcatccagcgcgggccagtgctcggcgaggcggtcggagacgaacacatggccgtggatttcctcgccgtcggcgtcgatcgccaggcccggaaagcccatcccggcaccccagcccttttccagcaggcgaccgcggaggctggccgcctgccattgcccgccgatcttctgcatcaggtgttcgttggg
>LESB58.AGEnt_accessory_0036_length_9589
cgcgaggcggccgggtcgatacaggggatgcagtgtacatcctggccggcgctcgcggcttccctggcggggcgcggcaacggcctcgcaggtcctggccagtgtctggggttgccgccgaagcgcggcgtcggagaacgtccgcgggctgtcgccggccgccggcgaggcgtaaggtgcggcgtcggggggaccatttcacacaggggaatcgtcatgacgaatcatcgtaccgcgctggtcaccggcgccacccgtggcatcggcctggccctggccaggcgcttggcggcctccggctggagtgtagtgggcatcgcccgccatgcgagcgacgactttcctggacgtctgctgtgctgcgacctggccgatcctgcgcaaaccgccgagacgctgcgcggattgctctcggaaagcgccgtggatgccttggtcaacaacgccgggatcgccttgccgcaaagcctggagaacctcgacctggccgctctgcaacaggtcttcgacctcaacgtgcgggtcgccgtgcagcttgcccaggcctgcctgccggggctcaagcgttcgccggcgggccgcatcgtcaacctgtgcagccgggcgatccacggcgcccgcgaacgcaccgcctacgccgcggcgaagagcgcgctggtcggggtgactcgcacctgggcgctggagctggcgccgctgggcatcacggtcaacgcggtggcgcccgggccgatcgagaccgagctgttccgccagacccgcccggtcggcggcgaggaggaacggcggattctctcgaccatccccatgcagcggctcgggcggccggacgaagtggccgcgctgatcgagttcctgctcagcgagggcgcttcgttcgtcaccggccaggtgatcggtgtcgacggcggcggcagcctgggcggtcgttgaggccggggctcagatccggcggctgcgcagcagtagccagagcaggtagaaaccgccgagcaggccggtcatcaggccgatcggcaggttggcgacgtatgccaggcgctggccgagcaggtcggcggccagcagcaggaccgcgcccatcaatgcgccggacagcaacggcaccccggccgagcgggtcaggcgccgggccagttgcgggccggccagggcgatgaaggcgatggggccggccgcggcggtggcgatggcggtcatgccgacggcgaccaggaccatctgcaagcgcacgcgctccaccgccacgccgagctgggcggcgctggcatcgcccagctccagcacttccaggcgacgaccgtggtacagcgccagcggcacgctggcgagcaggcccagcgatgccgggacgacgtgcgaccaggtccgggtgttcagcgagccggccagccagagctgggcgtacatcgcctggtcgaggttgccggtgaccagcagcaggctgttcaggcccgacaggctggcgccgacaccgatgcccaccagcaccaggcggtagccgccggcggtggcgccccggcgcgccagcagcaccaccgccagcgccgtgcagaggccggcggccagcgccgccagcgaggtggccagcgggccggcatcgaacaggatgatctgcacgatggcgccgctggcggcgccggtggtgaaaccgatgacgtcgggcgagcccagcggattgcgcgagatcgactggaagatcgccccggccatgcccagcgcggcgccgaccaggcaggcggtgagcacccgtggcaggcgtacgcgctggacgatgcgctgggcggtggggtcctggccctggccgagcaggctggcgaacacctctgccgggcccagcgccaggctgccggtccccagcagcgccgccgccagcgccagtccgacccccgcgaggaccaggcaggccagcgccgcccgtggccgccaacgcagcgacagggagcccaggcgcagggcgtggagaccgttcacaggcggctcaggcggaagcgcctgaccaggacgatgaaggccggtccgccgagcagcaaagcgacgattccggcggcgatctccgccggcgccgccagcagccgcccgaggatgtcggcgccgagcagcaggccggcggcgatcagcgccgagaaaggcaggatccagcgctggtccggtccggccagcagtcgcgcgaggtgcggggcgaccaggccgacgaaggcgatcggcccggccagggcggtcgccgcgccggccagcagcatcaccgccaggcaggcgagcagccaggtcaggcgcaggtcgacgccgagcgcccggccgatctcctggcccagggccagggcattgagcctggcggcgagggcgaaggcggcggccagcccggcgccgatggccaggcccggccatccgagcagggcgaagccgctgccggaaagcgagccggcggcccagtggcggaagcggtcgaagacttccggcggggcgttcagcacgatgatcccggtcagcgaggcgagcatcaccgacaagccggcacccgccagcaccaggcgcaccgggttggtgccggtctcgcgggcctggccgagaaggaatacggcgatgccggccaggccggcgccgaggaaggcgcaaccgaggtactggcccatgctcgccaggtcgaacagcgcgaccccgacgaccaccgccagcgccgcgccggcgttgatccccagcaggccgggttcggccagcggattgcgcgtcagcgcctgcatcagcgcgccggccactcccagcgccgcgccggccagcagcgccaccagggtgcgtggcaggcgcagttcgcgtaccaccaggtggcgatcatcgtgcggatcgacggcttgcagggcgtccagggtgaccgccaggggcaccggccgcgagcccagcgccaggctggccagggccgccagcgcgagcagcagcgcgccggcgagcaggccccaggcgcgcaggcgccggcggcgcatcggggacgcctgcatgagcggacttccggcgaacgggcgcatggctcagcggaaatggcgggcgacgttgtcgatcatctgccgtcccgagtagtagtcgatgcggaaggaactggggcccagggcgtacacgcgcttttcgcggaccgccgacaggttggccagcaccgggtcggcgaggaacgcctgcacgtcgtcgtcgctggcgccgagcaggaacacgctgtcgccggcgatggcggcgggcaggttttcccgcgagatgaactggaagtccgaggcgcgcgtcaccttgcccgccagcgcctccggcagttccgccacccggaagccgagggcctcgagcaggcgtgcctgggggctggcctggcggccgatggaatagctgccggcgatgttgtagccgaccacgctgaccgggccctgcggcggcgcgatggccgtggcgacttcggcggtgtaggcgtcgaagcgctggatggcggcctgcgcctggcgttccaggccggtgtgccggcccagctcggtagccagttcctgccagctgtgtttcgagtagtcgaccaccagcgtcggtacaccctgcgcctccagctccgcacggtatggcgcggcgctgtcggcgccggtggcggaggcgaccagcaggtccggatcctgggcgatcaccgcttcgatgtcgaagcgcaggttgcggtagagcacctcgacgccacgttggtcggcgaccttcgcccattgcgagaagaagcccttggcgtcggtcaggcgacttggcgtggtggcggcgctggccaccagcggtgcgtccatcgccagcaggatgccggtgacgctcggggtggtggagacgatccgcgccggcttcggctccccggccgcggcgagggtggcgaacaggctcagggcgagggcgagtaacggcagggcggagcggcggcgggtcggcatgaaggctgttttcgctgtaggggaagccgggcggacggattcatatgataatgcttctcatgcagtttattccataatgtagaatcgattccacatattcgagccattcttatccaggaacctcccatgacctatcgcctgcacgcggacgccgtgaccttgcgccgcgacgcgcggaccgtttcgcggaatctctcgctggccatccccgagggttcgttcagtgtgatcgtcgggcccaacgcctgcggcaagtcgaccctgctggcggcattgtcgcgcctgttggcgccggccgagggccgggtggtgctggacggcagggatatccacagcctgccgggacgggaagtggcgcggcgtctcggcctgctgccgcagagcgcgctggcgccggatggcatcacggtggccgagctggtggcgcgcgggcgctatccgcaccagtcgttcctgcgccagtggtcgccggcggatgagcgcgcggtagcggcggcgttacgcgccacgcgggtcgacggcctggccgagcgaccgctcgatgcgctctccggcggccagcggcaacgcgtgtggatcgccatggtgctggcgcaggaaaccccgttgctgctgctcgacgagccgaccacctacctggatatcgtccaccagatcgaattgctcgaactgctcgccgagctgaatcgccaggggcgcaccatcgtcgccgtgctgcacgacctcaaccaggcctgccgctatgcctcgcacctgatcgccatgcgtgacggcgcgatcctcgccgagggcgcgccggcgcatatcttcaccgagcgtctggtggaggaggtgttcggcttgcgctcgttgatcatcgccgacccggtcagcggcacgccgctgctggtgccgcgcgggatcgccgccgacgcgccgggctgaggtggctcagcgcggcggcggccgcatgccggggtggagtaccaggccaccggtggactggttgacctgcagcgcctcgtggaacagcgcgtcgcggtcttccgccgactgcaactggccgagatcggtcaccgtggtcatggcgcagacgatctcctgctgggcgtcgaacaccggcgccgcctggccggtgacattcgacagcaggtggctggtcagttcggcccagcagcgctcacgcacctcgtcgagcagcgcgcggctcggcgggctgccgcggaagtgcgccggttgctgcttgcgcgcggcgtcgaccacggccttcggcaggaaggcctggaacaccaggccgcaagcggtattgtcgatgggcaggatatcgcccagggccagcgggttgatcgagaaataggcgctgcggtaccagcgcaccagggtcgggccgcgctcggtccagatcgccaccccgccgctggcggcatgccgttgggccagggccttcatgtggcgggcggcgatatccaccgcgtcgatccgcttcagcgcgcctatgccgatgctcagcgccgccggcccgaggtcgtagagaccgctgagcgggtcctggcgggccaggccttccttcaccaggctctgcaggtagcggtgcgcggtggagccgccggtgccggtgcgccgggccacttcgccgagggccagttcgccttcggcgttggccagggtcttcaggaagcgcgcggcgatggacaccgactggatggtgccggagcgcttttcgcccggggcgtccggcatctcgtccgccgggggctgcgaagtattcaacggctcggtctcctcaccacggttgatccataggcttcggtccgcgctgcggtggcgcgggcggcgcccatgataccgattccccggggcggtggggcgccgcggaagggacgggcgtaggagatttcatatttcgcaatgaggaatccattccccattgaggaatgatctggtggcgtgatagcctgaatggaaaagagagtcattcccatttggagaagatccttgaacgcccgcacgcaccgcacgctcaaccggggaatcggcgtcgtcacgctgtccaccctgctcgcctcgccatcggcactggcccgggaaaacccgctcgccgaggacgaacccgccgccctcgaggcgctggtcgtgaccggcgagaaacgtgaacgctcgctgaaggacacggcgtcctcggtatcgctcaccagcgcccgcgacatcgaccgcaagcagaccggcaacgcctcggtcgccgaggtgatcaatggcagtcccaacgtggtctacaccgactcggtgggcgcgccgatcatccgcggccaggacacccagggcccgaacaacgggcagaacgtgttctggggcggcacagtgccgcgggcgacgatcaacctcgatggccactacctgaactacaacgagatgttcttcggcgcgacctcggtctgggacgtcgacagcatcgaggtgttccgcggcccgcagaccacctcccagggcgccaacgccatcgccggggcgatcatcgtcaacaccaaggacccgaccttcagccccgaggctgcctaccaggcggagatcggcagctaccattcgcggcgcagctcgatcgcagtgtccggcccgctggcgcaggacttcgccgggcgcctggcggtggactacgcgggccgcgacaccttcatcgactacgacaacccgaagttccaggacagcggcaccgaccaggacttccgcgccctcaacgcgcgcgccaagctgctctggctgcccagcggaattccgggcctggagagcaagttcaccttctcccacaacgacaacaaccgcccgacccaggaagcggcgacccgcccgttcgacaagctcgaccatcgctcgaccaccatgcccagctgggagcaggacaccaacaccagcatcctcgacgtcgcctatgacctcgacaacggcatccgcctgttcaaccaggcgcagtactcgctgtcctcggtgcaccgcaccaccggcgcgggcggcgagggcgacgccgacatccgccagaagaacgcctccaacgaatcgcggatcagcttcggcgagcaggaggaccggatcagcggcatgggcggggtctactacgcccgcacccgcaccgacgagacactgcacctgcgcgggctgtcggccttcgacgacacgaagaagaacctcggtgtgttcggcgagctgaactaccgcctgagcgaccgctggaccctgaccaccggcctgcgctaccaggaggatcgcatcgagcgcagcggcaactcggtgctggcgccgcgtccgctggactaccagaagaccttctcggccttcctgccgaaagtctccctggccttcgccgcgaccccggactggaccgtcggcggcctggtcagccgcggctacaaccccgggggcgtgtcgctcaacctgaccacccgcaactgggcctacttcaaggaagaaaccatctggaactacgaactgttcacccgcgccagcctgctcgacggccgcctgctgctgaacggcaacctgttcttcatggatttcaaggacgcccagtacaacatcccggtggtggtttcgccgggggtggagcagtcgtacaccatcaacgccgagaaggcccacgcctacggcatggagctggacctcgactatcgcctgcgcgacgacctgcggctgaaggccagcgccggcgtgctacgcacccggatcgacgagatgtccggcaataccggctacgagcacaacgagttcgcccgctcgccgggctataccctcagcttcggaccgagctgggacgtcaccgagcgcctcaacctgaacgcccaggtgcgctacctggacggctactactcggacaccgccaacaccaaggcctactcgatcaaggcctacaccctcaccgacgcccgcgccagctaccgcttcaacgaccaggtgcagctctatggctacgtgaagaacgtgttcgacgaccgctcgcccacctacatgcaggaaaaccgggggatcggcggcatcgaggcgagcatgacgcagccgcggaccctcggcatcggcatcaagggcaccttctaggcgccccgagaagccggccccgcgcagggccggcccagccccagagcccatacaggagattggcacgatgagtaccccgaaacgcctgcacatcggcatgtcgctggcccccacctggctcagcggcgatgcctggcggcgccccgacagcaatatcgaaggcatcttcggcagcgatttcgccgtcgacatcgccaggcgctccgaagccgcccacctcgacttcgtgtttcgcccggacgtcagcagcctgccactggacgtgctggagaccggctccggcttcgccagcctggatcccaccgtactgcttgccgcggtcgcccgcgaaacctcgcggatcggcctggtgtcgacggtctccaccacgttctatccgccctacgtggtggcccggcagctgcaatcgctgcactggatcagcaacggccgcgccggctggaacatcgtcaccgcgctgcagggccacgagaacttcggcctggacgcgatgcccgatgcggagcagcgctacgcgcgcgccgccgagttcacccggctggtgcacgacctgtgggacagcttcccccgcgaggcactcctggtcgaccgcgagagcggccgctacgccgacgtttcccgggtgcacccggtcgaccacgacggcgaattcctcaaggtcaagggaccgctcaacctgccggccttcggcgaggcgcggattcccctggtgcaggccggcgcctccgagagcgggcgcgacttcgccgcctcggtggccgacctggtgttcgcgccgaccccggacaaggaggctgccctggaactgcgccgcgacctttcccgccgcgccgaacgccacggtcgctcgccgcgcgacgtgcgcctgctgccgggcttcagcctgtacctggcggagagccgcgaggaggcgcgggaaatcttcatgcagacccacgcgcgcctggaccgcacgcgcaagttcgccacgatcaggcagatgctcggcctcgacctcagcgactggccgctggaccggccgatttccgcggccgacctgccgccgccggtggccaaccccggcagccgcacccacactgacctgctgcggcgcctgatcgagcgcgagacgttacgcctggaccagttgctgctgcgccccgaggtggtttccgcggcgcactggcaggtcatcggtacggtggacgatgccgtcgagcagatcgtcgactgggccgccgccggcgccatggacggtttcatcgccgcgccgggaggctcggtcggctcgctgcggctgttcctcgaacaggtggtgccgcgcctggtggagaaggggctgttccgcgagcgctacagcgccactaccttcgccgggcacctggcagaggaatgatggaaagggccggcgacggccgcgtcctggcggcgatggcgagcgagtgaccgcctgcggttggccgcctgacgggcccgctgtatcgcagcacgccatccgaccggtggggcgtggtacaggcgagggagcctctgccttggcgtagataccgtcgtaccccggggatcatccggacaggtcgcagcctgggcagcgctggccgtcggcaggcctggcattctgc
>LESB58.AGEnt_accessory_0037_length_667
gtgacgtgcggcgcgcaggccaggtagacgacgagctggcccatgtcttcgacggtctgcgcctcgccctggggcagcaggctggcctggtggcgttcccaggactgcgcctcgctttcgccggcctgccgccagcggcccgacaagccgtcctcgccgcgccacattccggtgccgacgattcccgggcagagcgcgttgaccgtcaccccgtcgcgcgcgacctccttggccagggcattgctgaaaccgatcacggcaaacttcgaggcacagtagtgggcgaggtcggggagaccgaccttgccggcgatcgatgacaggttgacgatccgcccccagcgctgcgcctgcatcagcggcagttcggcctggcagcagaggaacacgccgcgggcgttgacgttcatcacccggtcccagtcggcgaggctgagttcggcgaccttgcggatgctgatcaccccggcattgttcaccgccacgtcgagccggccgaactccgtggcgacccgctcgaccatcgcccggacgctgtcgccgtcgctgacgtcgaccccaagggccaggctgcggcgaccgaggctgcggatcgcggcggcggtttcctcggcgacctgcggatcgaggtcggccaccgccacgtcggcgccggcgcgcgccaggg
>LESB58.AGEnt_accessory_0038_length_705
tggtggctggatcctggattcgaataatacttgcatgacactccgacacccttgcgaaagttcaaacgcatgaagtgccggagtgcgacttttctaattagatggtggtgcggcctacatcaccgggaccgaagttttcccggtatttgcccaagtaaccgacagccgtctctgcattggtgaagagaccgaccgtgcccccggcaatagcacccatggcggttggcacgatcaggccgaccaactgggaaagagcgccgaagccgaagccgccggcaccgccccatttcccgccgattgccatgcccgtcgcggcgccgtcgacggcgcctacgatcatgccggaaagagttccacccgaaacgcaggtgacttcaatgtcattgagttctttcatttcatatatctcctttaggctttccgtgagtctggaaagccattcgatggtactaatccgaaagagtgggatgaactgccaggattagcggtttttcatgggctcgataattcgtttgacaatgagtttcaatattcggcggatgaaggtttgccactccgggtaaactttgcgaatgattaaggccggttcgtgcgacacctcgataagacctgttgaacaagtcaacgccgtatcgagggctcattcatatcggctccggccaaccgctcttcgtccgagtcagtacggcctcgcatagcggcatt
>LESB58.AGEnt_accessory_0039_length_379
cctggaatatccatgctaggcaaatgacgccgatattctgtcagtggaattggtcgatgttttttcgaatgccgcgataagcatctggatattgctgatccattgatattcgtgggtactgggaagcggttcgctatttttacgagatgatgcgccaatccagaaaggtatcgaattattgctttcggaaaaaattcaactgccttgctgataggtttcttccggtcgagttattgaagtccatttccggtcttgcgttgtttttcaaagtagagaaaccggcgtcataaatttgtgcggataactggcgggcaaactttcccaggctgcgcttctgttgcggggaagtgcttcggttcgggtcgaggcgctttccagt
>LESB58.AGEnt_accessory_0040_length_42137
tcttctgccttatgtttgattttctatgtgtatcagtagcttaagactgatcgcttccacaaattttgtcttcgtttccgcaattcatgcctatctaacggggttcacggccttcccgatccggcgatacacgcgtttcgtgatctcctgagtcgtgtgtccgagcaggtctgaggcgtcggccaggctctcgatatcggaggccgccttggggcgaatgtcccggaactggaactgcatgatctccctggccaagtcttggtcacccgccttgatcgcctcatcggccgcagccttgcgtgcggtatcgaacctggtgcgaagcatcttctctgtcatcggctggcccttctcgttggtgaccagtgccggagaatcggaggcgatcgactcgaccaggtggccgagctgggtcatctgtccgtcggcgcggcggagtcgtatccggagcttgcgagacgtcttgttctgtccgaccagcaggtagtctccggaaacgtcgttcttgcgcagcttcctcacgtcagccgggcgttggcctgtcaaatacgcgaggtccatcgtcacccgcagatcgtccggggctttctcgtagagcgccttccacacctcgtccgtgacgtacacatcgcgcggctgctccttgttcttcttcaccccgcgacaggggttttccatgctggtgatgccccactccctggccatgttgtaggcgaaggaaagcagggtgatctccctattcgctcgaaccttggccgtcctggcgtctcggtactgagcgatggtgctcggcgtaatgtcctctaccggggcttcgtcaaaggcgcccagcagttggcggatcatcttcgaatactctttctgggtcttcggcgccttcgtcggaaccacgtcccgctcgaacctgcgcaacagatcgccgacggtccgagtggttggcggcacggcctttctctccagcttcgcccacttctcccgagcctcatccaagtccgtgcccagcgggatctccttgcgcctcccctcagcatcccgcccgtcgtagtagtagccgacccagacctttcctgacttcatcgtccgggtacgcttgatcatgcgaggcggcaggccccggttcttgttgctccgcggtctcatcatctaaccctggacaggtccaggctccacttctcggttgcttccatcgtcggcttcacgccggccagcttcaggcgggcatatacgcgcccaactatcgggcggttcgccgcggtcacggcgtacttccagccgtacctattcagccactcgatctgctggctcgggtacttgcgcccagtcagctcggcgacttcctcttcggacaggaactcggatacggggctagtcgagcttcccattccctatctcctcttcgttgcgcgctacgaccaggcgtagcggcacttcgtggcgcccgcgggcaaccaactcaccatcaaccacctcggtcggatcttccaggcacaccttctccagggccttgatcgcagatcggatgtacttcggtatggctgctgatttctggtagtgctcgagcaacctccgcttaccgtcttccgacacgccttggaagtggtcgagcgcctttttggtggcggtgacgatttcctcgggctctgcccccacctcgcagcgaacccaacctatcaggcggcgcaggtggttcatttcggcccgggtcagccggcgcgcggtcatctgcctactcacgccctacctccggtttccgttcgatcacgcgcatcgatccgtctcggcagtgcagcgtcagcgcggcccgcctcgtctcgatcgttccgtcgttgcggatcacggtctgtggtacaccgtaaagtggcccgccgggtgcgaacggatcgggtagagcctcagggttctcctctgcgaatcgcagcatctcggctatgatgcagttgaacagtgggccgtccttcaggtccgcctctcgccttccgctgaaagcgttcgagctgtcctcaaggccttcgacgaaggcgatgtgattgagcatctgcccaggcttggcgccttggatggcggcgcggtggaccggattgacgccgagggcatcgcagatgcgatcgactccaatctctccctcgatccacctctcggcctgcaggagccaggcgccaagggcggcttgggctttctcgtggtagctgctggatgttctccgaaactccttcgcctgttccaactgggccctggtgaatggaaggcccttccttgcctccttgatctttcgatcagcacaggtcctgtcggcctcccagccgaactggtactgcctggccatgcgacgcgcgaccaggaggcgggtgagcgcggagaggtctggcttgtcccagatgttgagcagacgcttcaggttctcgtaggtcatcagcatgatggcggctccttgtccacgcccatcctatggagtagacgttccttgcagagctgttcttgaaggcgttggatctcgcaggtgtaactcttcgcagtccgcagcgagccgagcgcgtatccgacgtagaggccgcccgcgcaccagacgatgcagaggagtagtgttccgatcatggctggcgccccttgttcgtgtcgcagatccgcaggtcgacgccgcaggcctggaccagttcggtcaactcgccgagcttggtgttggggttctgcatcgcctggcccaggcggaccaactgctggccaagggtggcgagcggggtagggcgataccctggtggtggcggaatatcggagcctctcatcactggcatacctcccagatgaacagggtcttgaacggctggagcgcggcgccggcggcaacagtggccaggccaaacagcgcgacgagtgcgatggcggtcagtgcttttctcatgcttcacatccaggcgctggcgcgttttccatacagtccgggcacggctcaccgtcatcttcctggtcgtcgctcttgatgaggaccaggcgtccgccgcagtggtgacagaacagcgcgccgttctctgccggtccatcctcaacgaagccccaggtctggccgcaacctgtttcccagatgccgctgctttcggtccatttgcacgacggggatgccgaactggttggttcggcggcgagcatggcgcgcagttctcggagcagagctttcccggtagcgccgcgctgcgcgaggaattcggacaggcgcccgatgaactcttccggcacgctgtgctgagcctggcggtcgatcaacgcgatgatgtgatcgggcattgtcaatgcctcgtaacgcaccatcaggtccgaggcctcctctccgctgagcagcgggttcttgagcgcgacagcgatccggcgaagctccgagtgctcgccgtgtgtcggcaccggcttctccagctcggctagcttcccctcaagctctgcggctcttgccagggcggcgtctcgctctttttcgcagcgcccccagccgttcgttgcgctaccgagcttgaaaatcagctcggtgttgcgctctcgctgagattgaagctccgcccgcagtgcttcgacttcggcctgggcggccttcagttgatcctccaagcgcttggcatagccgcgaatgccttgcacggtccagccaccatcgatggcgtcttgcggcagcccttcgcagatacgctcgaactggcgcaggcgcctcagttcattgaccgctacctcgacggcttcaatcactggcacgccgacgtagccgtcctcgatatctactcgatcaagccagcgcaccagagtttggaggctttcggccagttcgctgtcgcccgatcccggcgcggggtagggtcgctcgccggcactacccggtccggacagaggttcgccgccagggttgcccggctctgaactcgctccagcgccacccaaggccgccagtgcgatctgtcgcatgttcgccgccgggaggtcgtcttgctcgggacaggggagctcggcgatggtgcggagcgccaggagggcgcgctcgagcggaatctctcctgcaccctcggcgtcggccaggtgtttcgctaccgtttcccggattacgcgcagcgcgttcatggcttgcagggcggagccgttctgcccgtcctcggcatactgctcgatgctctgcagggtgctctccaagccggagacagcgccctctagggtgttggcgctctccacgtagcgctcgaccgaatctatgtagccggcagcggcttctgctgcctggcgcttatcctcgatggcgttgccctctgccacctcggcgatcacggcgcccgcccggccgatggctatcggcatgccaggcttcaggtaagggcgaatggcgtcgagctgcatgcccatgccggacttcaaaacaagggtgatccgttccatctcagttgctccctacagtcttggtcgcggcagagaactgccccagctttcgcgatccctcgcgggttaagaaggcgtgaatgccggacagctttgcctgggcgtccgcgtgctctcggcgcttctcgtcggtgagctcgtcatggcggatgtagcgaatggcgccggcgagcttgcccagttcgcgccgcaccttgccgaacgtcgagtgccaggcaacctctacttggttgttcgggttgaccagttcgtaccccgcgccgcggatgttcctcagcgaaagctggtattccaccagcagctcttggcgcagggcatccatgcaactgaggaagtccagttggtaggacttgaactcctcgatggtctggggctcttccagttggaaggcctcgcgcagccagtcgagagtgaccagctcgccatacttgaactgggcggcgagatccttcgcggcttggcgccactcggggtgaagggtgaccttgctcatggcagaacctcgacgctgaaccggccgaaggcgccgcctttctcggggcgataatcgcagagcccgacaaacagcccggcgttctcggccgcacggatcacatcatcgcgctcgatcatctccggcgagtacatgatctcgacagtggtcgaccaatcgctgaacttcgggcgataccggatgaggcgggaggtccccaccaccacgctgcgagcatccacgaagcggggattggcgaagatcgcttcggggtctcgcggccccgagtactccagcttgcatttgtcatcgaggaccaggacggcgcgcttgaaggccgagcccaggcgctggatcttggccgcgccgaccagggcgctcttgatgttctggccaggcacgaacacgccaacttcctggtcatggtagagcgaacccatccactcgcttttggcgatgtcggcgtgatcctcgtcgagcttcttgcgcttgctggtcagcaccttgtgctgcttagtcgcctcgtccaagggattcgcaaaccggtcgctgtgcatcaacagcggcgactggcccaccagcttcagtttgatcgtctgcatgcttttctccaggcaagccgagggcctgccgcgtttgttggctttcgtacatttgggggtttcactgcactgaccacccgaagatggtcagtacgctggaaccctccagccctcgccatgccatgccatgccaggccctgccttgccataccctgcccggcctcgactcgcctcatcggcagctatcgccaccggaaagccagctctccgaactggctgaccgctgtaaacagcccttgccccgcctcgcccagccttggcccgccacaccgcggcttgccagaccgtgccacgtggtgactgctgtcaccggcatgcaccctgttcccaaggtgtatgacgctgcctttgcagcccttgccgcgccaaaccgcgcccgtcctggccgcgccgggccccgccttgcctagggacgccccggtgatgcctaagcaccggacagcacccgcgtacaggtgctcgccgctgcgtcaggctgcgtacctactctccattcgcctggccgcaatacgaacttcaacccgacgctccccgccccgccgcgtccgcatggccggatcttcgtcgaggaagggttgtgctgccgccaggatggcgaggatgccaacgcacagggggctgatgatctggcgcttgtatgcctccagcaccaggccgcggatggtcttggcaccgagcttgaaccgcgcatcatccaggcgtttggagacggtcccaggggcaatacccatcagcttggcgatctcctttgcggtcaggtcgctcgccgcatgcagggtggcctccagttcacgcggagcgaggcccatgccgaggcggccttgccaggtatcagtgctgatggtgatggtcatggggagtccttgttggtcactcacgtttcaacatatggacagaatttacctgcggttatttattggtgtcaacacctgcggttttattattgagtattgctgcttcctgcttgagggcggctgaggtcgcgggcggtaggtggggtgttgcttgggatgggcttgcagggggtgcatgtgccgagcacagtgcccggcattgcggatagctagcagaacaatgcggcgaatgatgcgtcaggcattaagtgagcatgccaacttgcgcagaaccgcaggttggctgaatggctttgaggctttgagcaaaaagactggtgggatggggtgcgttgtgccgactgttgttgatcacagctttcgccgaatccttaccactgaccaccagaacacccagccaatgatactgatttgttggctcctcatttcctcaggggtgtactcctcgtcgggatactcatctcggttatagctgcgcaggcggacccccccgccaggcaggcggtagacgaacttcacccttagcaggtcgtcgtgcttgatggcgtagatctcgccgtcggtgatgtgtttggtggccgtatcaacgccgatagtagcgccgtcagagatcaagggctccatgctgttgcctcctaccctggtgcagatggcagccgatggatcgacccctgctgcgcgcaaggttgcgtaggagaagcgaagcttgcgtcctttgatttcctgctcaatgtttcggcctgcgccggcggccatctcaacttccttgtagaaaggtatctctacctcatcatcgtcaatgggggtgccgtcatcccacggatggataggctccagggtgtcggtgatatctggtactggcttgggatgcattgcctttgccatgccctcaatttcggctgctaggcgcggactgaagctggatacgggtacttcgagtatcgttgaaaatttagcggcaacggccgcattcagcgcattgctgccattcatatacatcgaaatagcggtctgactcatacggaatgcctcggcaatggaggattgcgtgagccctagttctcggcgcttcgcgctataaatgtgccttagcgcttggcattcgttgagttcgatctggcttagctttcgtttcttcatggtgagacgttaacaaccaacggttatgcagtcaaagaaccagcggtattgtaaaggatagcaccgccggttattctgcctccaaagcaagaggcaggaagtatgcaaacccaaacactcgctgagttcgttggccgcttcggacaggaaggggcggcccaggccctcggagcaagtcaggccgcaatcagtaaggcgctgaggtcaaaacgcctcattatcgtcgcgcctgcaatggggggcggtttcgaggcaacggaactgaagcggtttccgtcgggaggtgggcgcccccgtgcaatgcctagcgtcccgatggccaccagttccgccgaccttgaacccattctgccgtccgattcccacatccggcagtgcgctgatgctgctgtgcaggcatccagtgtgggaggggagcaatgagcaagccacgaccgcgactgaccctggatagagtccaagagctgttcgagtatcgcgatgggagcctgatcaacagggtaaggcgggggccgttttcctttgctggccgccccgccggctcaatcaacggcaatggatacctgcagacctgggttgatggtcactccttccgaatccacacgcttgtttggtttcttcaccggcaggagtggcctgtcgaagttgatcatatcaatggcattcgcactgacaatcgaatcgagaaccttcgcgaggtaactcggcgcgagaacatgcggaacaagcgtgtttcggtagcaaactccagcggcatcactggcgtgggctggtccagcgcaaagcagaagtggcgcgcgtgcatcaaggtggacggcaagttcatccatctcggctacttcgaggagaagcgtgccgcaatcgcggctcgcgaggaagcgaatcgcaagtatggctttcacgaaaaccatggaaaggctttcgcctgaaagcaaaagccccgctttcgcgaggcctttagtcggtagtcgttggagcgactgcctggatatcaatttgtctttcgaaggacgaattaactatgcaacagaaaactcaaagcgcgcaagtcccctgcgccgttaccactgaccaccaggtttgcttcgatcctctcaacggggatgagttcttgttctccattgttgccgaccggccggttgacgcggctctggccgccgccgaggacatcagcgatgcggttcacctgattcttttgagaatgacccgggcgatggacgatgccggcgagccgctgctctctcaggaactcaatactctcgccctgctgggggccatgtctggcgcattgctcagagcttgccgggcgggtgtcgcgacccaatccggaaatcctgaaagcgtgtcgcgacacgcaggcggtgcagcatgagcgcggtctggaacaagccccagtcgtctgcactgaaggctccgatatctcagcttccgccgcggagattcgcagcgattaacccgaccacgacggtcgaagaggcgttgagcgaggcgatcgcgctgacgctaagtgtttctagcattctcggagcactgaccacctccgacgaagagcacgcgtgcttgtatgccttggagattgctgcagagatggctggcgatttggttgacgccgcgctcgactccctgcgtgaggagggccggcaatgaacctcgcaaacctgatcagtaagcagtgttcccgcgacccgtctgaggtactcacggacgagcaggcgatgtctctttggggggagcgtgaagtagcccggcaggctgctcagaacatggcgcttggtgtcgccgctgttgggaacctgctggcgaacgttggcgctgaaggcgaagtaggccaggaaacctcagagcgtctcggctggtttctggaggagatcgggggggggcatcttccagttggtggagctcgaacaggtcctctcggatcgcatcaaccggcagaaggagcggaagcaatgagcgcctcaatcaccatgctccgccagggtattcgggcagagcgcgacctgacctcgcacctctggacgatcctcaacgaaatgcggctacaaaggcaactcccagagtgggccgagcgcgccatcgatggcacttcgcagcaggcggacgagatcagcgcgcatcgcaagcaggtcgacacggtcctgttcgagttggtccctgggcttcgcgaggatgtcgaaaggactgatcgcgagagctacctcgaatggagagcccgtgagcgcgaggttaaggacgcgctgggaggtggtcatgtctgatctctcgaaggcacaggcctctcgtcctccgcttcctgtcgacggggaggtgatggagcgggtcgagctcagtcgtaatgagttcgatctattcaaccacgctcggagcgatatgacgcaacttcgggctctgctgatggactcggtcgttcctgccctaggtggtggagggcaccccgttgtgacggagattcatgacctgatcgagcggatcatcttgtgcaccgggaattttctctaccgctacaaccagcagatcggcgccgcctatcgggagcgtgacctgtgaaccctggcagcttcgataccggcgacacgtttcagcgtgcgtcttcaggcgatggaattctgttctggttcatctccacaccggccgttcagaagggtgggattgcgatagcccagatggtcgccccgttctcgaccgaggaagaggcccagcgcggcgccgatctgctgaacgaccgctaccccggcaaccgttgctgggtaggccgtggcgagtacgcgccggaatacgccacccctgatcgtttggaccacgacgccaagcgagcacgcgccgacctcgccgggcttctgtccggcattaccgggaggagcggccatgactgatctgaccggcttcggcggccaggccgccaccatgaccagccgcgagatcgcggatcttgttgggtcgcgtcacgacaatgtacgcgtggccattgatcggctggccgagcgcggggtgattgctttacctgcaatgcaggaaaagcccacctctggccgccccactcaggagtacgtcttcaccggcgaccagggcaagcgcgacagcatcatcgtcgtcgcccagctctgcccggagttcaccgcgcggctggtggatcgctggcaggaactggaacagcaggcttccaggtcactgaccgccgccgagcaactactggccagcgtgcaactcaccgtcgaactggagcggcggcagcggcaggccgagcagcaggtggcagcgctgaccgaaaccgtcggcgacatggaccgatcgcacccgctgctcgactcgatccccaacggcatggagagcatcaccgctatccggcagcggatagggaagcagtacggccttccgcccagggtgatcgacgcggtggtgcgcgacatgccgcacagcccgcgccccttcgccatggtgcgcagcaagcacgaggaactgaacgcgcgcccctacgcggtctgggcaaaggccgagatcagcagggtgttcgagcgcttcgcgcgcggctgcaccttcgtgacccaacaccgagccacgcacccggatttcggcgccggccgggagcgcttccagatgcgcggcaccccttcgcaggagatcggcgaatgaccacacaaccgaaaccgggccggatcaccaccagccccagcggccgcccggtgatcgccgggccctggccgtcctaccgtcaattccgcgacctgcccgagcgtgagcgttgggtgctctacggccacgccaaggcatgccgcggtgcgcttgaagaccaagggttcctcatggccgagggataccacgacttcgtgaagcgcgttaccgaggagctcgatatatgagactcaagccaaccttcgaaaccgatgtgtacatcagcaccggcggctatttcgcgatcagccaaacgcacctgatgggtgaggaggaggtagtgcttctctcccctgatcaactgcgctccgtgctggcccatgcccgcgtcttgctgcggactgaaaagacttggtggtctccggagggccgggactgatggctcgtgctcgtaacatcaagcccgggatcatggcgaacgaggagttggcagagctcagccactcgcatcgcctcctgttcatctatttgtggatgttggccgacagggaagggcgcctggaggatcgaccgaagcgcatcaaagcagaagcctttccctacgatgatgggctcgatgtggaaagcatgctggatgatttggtttcggctgggtttatccagcggtatgagcggtgcggagtcagggcagttcaggtgctgaacttcgccaagcaccagacaccgcatagccgagagaaggctagcgtcattcctgctcctgttctggttgatggtgaggaagatgctggagcggacctaggcagtgcagagggtatgccaggcactgatcaaggtggtgccgatgaatcgcctagtccgttagctgttcgccctgattctctgattctccgatcttctgattctctgatttcggaggaagagctggcgccgcaggagcagcgctcagcaccagagtccgagcagccccttccaactgacaggcctaagcgaggctcccgcttgccggaggactggaccctgccggatgactggttggcttgggcgttggccgagcgtcctgagttcggtgaggccggtctgcgcaaggtcggtgagagcttcggtgatcactggcgatccgcaaccgggaagaacgcgacgaagctcgactggttcgcgacctggcgcaactgggtgcgaaaccagcggcctccgttcggcgcgcagcgcgcgggacctcctcctgcttcgcctcatctgggcctcgatcagaccaaccacgaagagggcctggagcgccaggccgacggcacctaccgaattgcgagaccatgaccatgaccaaaaaccaagtgaaaaccagggacgagacctgccccgttcacggcggcttcgagagcaagcagcaggagcagttcgacggcgggttcgtctggactggatgcgggcgctgcgagttcgaagctcgccaatcatccgacccggaggttcgctccaaggcgcaggctgcgcgtgatgcccggatggtcaacgccgcgttgctggagagccagataccgccgcgcttccgaccggcgaccctggataactaccgcaccgacttcgcaccggaccagcagtcgccagtcctggctcgctgcaaggcctacgcagacgacttcgcctcgaactggaaggttggtcgttcgttgatgctgctgggcaccatgggaaccgggaagactcacctggcctgcgcgatcatccagcaggtgctgcgcaccgaaggtctggctggcgcaacggcgcgctacatcaccgcacccgacctgatcctgggcgtgaaggacacgtttgggcggaagggtaagagcgagtccgaggtctacgagagcctgcacgctccggacctgttggtgatcgacgaggtaggtgcccagcacggcaccgacttcgagcgccaggtgctgttccaggtcgtcaatggccgctacgagcgcctgcttccgaccatcctgatcagcaacctgagcctggtagatatccggcgattcatcggggatcgcgtgattgatcggctctgcgacgccaacggcgaggtggtgctgctgcgctggaaatccgtgcgaggttcggtatgaccggatacctcgagatgcacgatatcccggtgatgggctacgaggtgccagagtcgaagctctacagccacgaagccgagtatgcggtgatcggcgcgatgatccagaagggcgatctgatcgagggcatgggcgccaagctggaggtttcggacttccatcacccagcttgcgcggaactgttcgagctgctgctggcttgccaggcgaaaggtatcgcggtcgacatcgtgaccctctatgaggcgcgggctcaactggcggacgggcagagcaccctgcaggtcgccgcccacctggtgaagaacaccccaagcaccgcgaacgccgatgagtacgcccggatcatcaagcagcggtcggtggcgcgccgggtgatcgccgcggccgaggtcatgagccagcgtctgcaggatggcgaaccgttggacgaggttctgagccagggccagcaggcatgggttgccctcgaggccgaggggctcgactcccggcgccggtaccgcttcatcggtgaggtgctgcccgaagccattgacggcatcgacaggcgattcaaccgtgaggtgaaactggggtatgacaccggcctgccctcgttggacgccttcattccgggtatctgtcccggccatatggtggttgtggccggcgagccgggcagcggcaagaccacgcttggccttgggttcgccgagcgggtggcgctggcgtgcaacgagccggcgctggtgttcagcctggagatgaccgatgtcgagttggccaaccgcgtgctgtcatcggtgggcagcgttccgctcaagcacattgccgaaggccactccatggccgattccgattggccgggcctgactggtgcggtgaacaaactcaacgatgccccgctgatcctctgcgacgacgcctcgctgacactccgggacatccgccagatctgccggacggtgaagcgcgagcacggcctggggatggttgccgtcgactacatcggtctgatcaagggcgagcagcgtaacgcgagccgctacgacgtggtgaccgagatcagcaagggcctgaagcgcctggccaaggagctcggcgtacccgtggtggtgctggcgcagctcaaccgtgggccgaaggcgcggggcaacaagcgcccgaccaagagcgacctgcgcgattccgggcagatcgaggccgatgccgatgtggttgtgctggtccaccgggatcaggaaagcgacgccggcaaggccggcattaccgagctgattgtcgacaagaaccggcacgggcaggttggcgtggcgcacgttcagcaccagggtcagttccatcggttcgtggagattatcggcggctatcagcccagcgacgaagaagtcgaaatgtccagaccctacaggggccgtcagtacggcaaggggaaagcagcgtgaataccgagcacaaattcccgatcaccctcccgaacacgttggaggcgtgcgaagagttgatggagcgcttgagcgcttcctgcatcagttgtcgcagccagattgaggcggccaaggccgagcagaaggcgacggggcgctacgttgacgaaatctggttcagccgggccagcaccgcgctccgctggatgaaccgagacaaggtccgtctccagaaccatatcgcgaagctgcgcaaggacagtcgcagggctcacaacgacctggccaatcggttgctgatcgaagccttgcgtgagcacgtgggggtagaggtgtttcaagcctgtgcagagaaggccaggcagcagatggagggtatgcagtgactctggttcagcgcttcgagcgcaacaccgttgggcgtgacttctgcgttggcgatgtgcatggctgcttcgatctactggacgcgttgctggcgcaggccggcttcgacaaggcggttgatcggctgttcagcgttggtgacctggtggaccgcgggccggggtcggacctggtccaagaatggctaagccagccctggttccacgcggtcagggggaatcatgagcagatggtcgtcgatacctacaagcatggcggcgacgactggctccatgtcgccaatgggggcgcgtggctgcttggcttgccggagacagagcagcggggctacgccgagttgttcgacgacttgccgctggccatcgaggtggagaccgccgctggcgccgtcgggatcgttcatgctgagtgccaggcgaagagttggcaggcgttttgcgccggcgtgggggccggagagaaagcgcacgtcaccgccgctctgtgggcaaggtccagggcagcgaacgaggactccactcctgtcgagggcgttgccgcagtactggttgggcacacaccgcacaacaggcttaccaggctggggaacgtgttctatctggacacaggcgcatgtttcggcggttcgctgaccatgttttgcctgaacgactggagcgtcagctctgcgcgaggtacccgatgagtaacgtacaaccgatggcaccccgcaaggtcatgaccaggctggagcgggagtttctcaaggtggccggccaggagctggcgcaggtcaaggtgggcggtgctgctgccttggctgcgctgttggtcatgatcgccaactggcacggcgaccgcggcacgctgggcttccacgattacggtcggctctggctgcaggacggcaacgcaaagggcgcggcggtggaaacgctgctgcgcgatctgtttggcctgaacggtccgggggcggcatgagcagaactcgaacctacgtggacaagctgctgggcgataccgagtatctcctcgaacagtgggggtggtggcgcatggatgggatgggggttcccgggtatgtgtcgccggccgccgctatcatgagccaagccatgccaatgtcgagccccaaggcctaccacgtcactgacgatatggccttggccgtcgaccgggtcattgctcgactcatcgacagggcgccgcaggccggcgacttcgtgtggctctactacggcgcgaagtggccggccctgcgcatcgcgcgtgaacaccagatcggcgaggccaaagtcagggagacattgaagctggctgtagggtgggtcgacagcgccctggagcggttccgcgagagcgcttgaggaatagctttacacgcggaataaggggtgttttcatcccagcgtgaattgctgtgaacgcagcgtgacgcactcgaaacccggcccctggcgccgggttttttattgcgtagcctggcctggcgcggcatcatcacgctcccgccgatgccgtggtttccacctgggctattcctcgacagcggcgggaagcccggtcggcccctcccgccgggctttttcattcgaaggtcgaaactcggtagacggcagtctcacctgccacatcgggctgtaagcaaagtgacgggttaccgacccacaaggccttcaccctctcatatgtccaacaggtccggcgcgatccctagggcggcggcgattttttcgcgggtcgcctttcttggcttcgccgcggtctcctgctgggcataggccggctgagtaatgccaatccggctggcaacttcagcctgactcaaaccgaggtgtttgcgccaggcagcggcggggctgagcccttccttgaccatgtagccgaccacttcgttgggcaccaggtcatccttgggatggtccttgatgtactcggcgtaggggatgacaacgaaggccggcgatccgtccggcccgttgattatttgaacgttagtaggtgtgttcatcgcgcttcttgacctcctcgatgttgacgatcttgatggctccatcccagtcgaacatgacccggtagttgccgaccctgaggcggtagccgtagcggtgattggacagggccttgatgttctggacgttcggcatatgtgccaaggcttgggcggcgtcgtagatcttggcctggtcggccttgtgaatcttgctgagctgcttaaccgccttccgtgtccagttgatcttgttcatggctacctcgctgttcatggttgccattataagtatttcaataagtattgaaaaggattttaccgcagggaaatcggaaaaatacttatttttcttatcaggctgaaagcctggcgaattgtgaagctacgcccatggcagctgtagaccaccggtaggttgccagcctcataagctggagatacggggttcgactccctgcgctgctaccactccccaagccccgccaagtgcggggctttttcatttctgccccggcgaggggaactgagacgatgaagatgcccgacaaacccgacacctgggcggccctgctcgcctggctgagccagcatgcgccgatcatctacgcctccctgctgtcgtgggccatggccatggccaggatcatctacggcggcggcacgcgccggcaggcgctcttggagggcgcgctgtgcggggggctggcgctgacgatcatcagcggcttcgagttctttggcgtgccgcagagcatggccaccttcattggtggctggatcggcttcctgggcgtcgagaagatccgtgacctggccgaccgttacgctgggatcaagctgccgcgtcgagggtctggcgaatgaagatcactgccgatcaactcgaccgtgctaccggctgcggtgctgctactgccgacatctggattgaccacatcaacggcgccatggctcggttcgagatcaacacgcccgagcgcgtggcgatgttcctggctcaggtcgggcacgaaagccagagcctcaagcgcctggtggagaatctgaactactccgccgagggcttgctcaagacctggccgaagcggttcacgccggccgaggcgaagcagtacgcacgccagcccgagcgcatcgccaaccgcgtctacgcaaaccggatgggcaacgggtcgccggccacgggcgatgggtatcgataccggggacgcggcctgatcatgatcaccggctacgacaactacgccgaagccgcccgcgccctggcgctgccactggtagcgcagccggaactgctggagcaacggacctgggcagcaatcgccgcggggtggtggtggaagtcgcggggtttaaacgacctagctgaccaaggccgattcgagcggatcactctgaagatcaacggcggctacaacggtgctgaggatcgagtggcgcgtctcgaatgggcgcgcgcagcgctcaagggggaatgatgctcgggttcacgacgaaagccgaagctcgaaagatcggcgtctcgcaccatgggagctattacggcattccgatgtggctgggggatgtcgatagcgattgcccgctggcgttcgccaagtgggcgccgcttgaacttgtcgtctccctgttctcggtcatcgagggcatcgtcaactcgatgctcgatcaagagccgacgttcaagttcaaggttggtcggaggatcgatcagtgacctggcggccatggttggtggtcgccctggtagctgcgctggtgttctggcgtctcgatcacgtgaccgctcagcgtgatgacctgcaggccgccgtcgagcaatccgccgagacgatcaccgctatggcccagcaggcccagcgcgatagccaggcacaggctcagaccgacgcaatggcccgcacataccaagcagcactacaggcttcccatgaagaaaaccaattgcgccgcgatgctatcggcactggtgctcgcgtcgtgtacgtcaaagcccgctgccccacaggcggagtgcaccaggctcccggagccaccggcagcgctgatgcaggaagagccgtccttgctgccgctgatggacaggttgtttctgatctccgagccggagtcgagcgacgcgaactgatgatcaaagccttgcgtaagcacatcgccggcctgccgaggtattgcagaagatgatcagcatcaagccggaagggttccagcagcagctcgccgacctgaccgagcttgagcagcggcagattccttacgcgacagccacagcccttacgcggaccgcgcaagggctgatggatcgcttgcgcgatgagatgcgtgtcgtgttcgaccgcccgaccccgtacaccctgaacagcctccgcatggtgccggccaggaaagaccggctggaagcgcgtgtttggttcaaggacgaagcggacggtgcgcagcctgcatcggtgtggattgcccccgaagtctacggtgggccgcgtcggaacaagccggccgagcttcagctcagggccaaggggatactgcccgaaggtaagtacgtggtgcctggtgccggcgcggacctggatcgctacgggaacatcaggcgcggccaggtcaccaaggcattgagcggcatccgcggcttcagccaggccgggtacaacgcgaacgctaccgatagcagacggagccgagcgaagggtaatgctcgccgctacttcgtcatgacccgtaagggccagcccataggcattgctgagcgcacaggccgaggccgggatgctgtctcggtcatcatggccttcgtgtctcgcccttcgtaccgccgccgactgagcttcttcgagatcgcgcagcagtacgccgacgagaacctgccgcgcgatttcgaggtggcgatgcgcggtgttgctgctcggttcgccgcgaggcgctgaagagtgcaccaaagtggtgcgaattcttgttgtccagcacaagtttgaaaatttggcgggtcctcccggaggtgcccccgtcagagggtaattcgagccccgcgcgccaaatatgtatgaccttttttcggaggttggttgttgtttagtcatgagcaaaaacgaaacaaccaagcagcgcggatggttgaacaagtccgagatggcctcgagcctcgggatttctccgcaagcctttgataaatggggcgttcaaccaatcgagcgaataggtcgagaggccttctacacggtggcggatgtggtcgaaaaccgcatccagcacgccgctcggaaacaacaacctgagggggagctaccggaaggtgttgatccctatgttgaagcgaaactgatgcaggcgcggctcgaacttacacgcgctcaaacctacgcccaggaacagaagaaccaggtgaatgacaagctcctggtccccgtcccatttgccacctacgcgctggccaagatcgccgccaagataggttcgaagctggagacggtcggaaagaccgtgagccaacgccacccagagatggaccccttaatcctggaagccttcgagcgggagatcgccctggcgcgcaacctctcggccgacttcggcgacgaccttccgggatatctcgatgagtaccttgcaaccctggatgaatgacctgcgcaatgcggtcaagctgggcttgcaggccatgttcaaagacctgccgatgacggcggtccaatgggccgacgataacttctatatgtcggccgagtcctcgtacaacgagggcgattggaagacggccccgttccaggtcgcgatcctgaacgcgatgggcaacgacctgatccgggtggtcaacttcgtgaagtcggccaggatcggctacacgaagctgctgatggccaacatcggctacaagatccagcacaagcgccgcaacatcatgatgtggagcccgacggacccggatgccgagtccatcagcaagaagcacgtgatggggatggtgcgcgacgtcgacgtgatgctggccctcgcgccctggtatggcaagaagcacagcgacaataccctggacaacaaggtgttctcgaaccggcggaacctctggattctcggcgggaaggccgccaggaactaccgcgagaaatcgcccgacgaggtgatctacgacgagttgtcgaagttcgacgctgacgtcgagggggagggctcgccgaccttcctcggcgacaagcgcttggacggtgcgatctacccgaagtccatccgcggctcgacgcccaagacggctggtagctgccagatcaccaaggcggccgaggagtcgccctaccggctgcacttccacgtcgcctgtccgcattgccaccaagagcagtccctgaagtggggcggcaaggattgcgcattcggtctgaagtggcggaagaacgcgctgggcgaggccgaggaggcctggtactcctgcgagcactgcaatgcctgcttcatccatcgcgacatggtggcagcccaggagaacgggcgctggatctgttcggagaccggcatctggacgcgcgacagcatggactggttcggcccggacaacgagccgatccgcacgccgcgctcggtcagcttctactgctgggccatctacagcacctggaaagactgggtgtcgctggctgatgagtggctaaaggtcaaaggcgaccgcgagaagctgatcgccttcatcaacaccacgcgcggagaggtgtgggaggaggaccagggcgagcgtgtggagtggcagacgctctacgctcgccgcgagaactacccgaaggtgccaccccaggcgctggtcctgatgggcggcatcgacacccaggacgaccgctacgagggccgcgtctgggccttcggattgggcgaggaggcctggctggtgcatcgcttcatcctgaccggcgatcccgccagcgaggagttgcggcgcaaggtggggctggagattcaccggcagttcacccgggtagacggcgtgccgatgcgtgtcgagcggtggtgctgggatgctggcggccactacgccgacgaggtggaggccgagagcatcaaacacggcgtgcattgggtgatcccgaccttcggggccagcgcctacggcaagcccatcgcgaacttcccgaagcgtcgcaagcgcaaggtctacaagactgaactgggcaccgacaacgcgaaggagctgatctacagccgcctgcgcattgatgtgcccattccgtggcagccgacgcccggctgtgtgcactttccgatcgacagcgacatctgcgacgaagacgaactgaagcagatcaccgccgagaagaagaagccggtgatggcgaagggtgttcgcgtcctgcgctgggattccggcgggcgccgaaacgaggcgttggattgcttcgtgtacgcccttgccgcgctgcgcatcagccagcagcgcttcggcctcgacctcgatcagatggaggcagcccgccaggtcgttgccaggccggcggtcgccgaagtggtagagaaacatacctccaatcaatctgcgcaggacgtgaccaacgcgttcctgggtacaacaggtggcagtccatggctatgaaccttgagcaatcgcgcgagattctgcagcgctacatcgaagcagagcaggatgttcttctggggaaaaccgtctcgttcaacagtcgcgtcttgaccatggtcgatctgggcgagattcggcgcggtcgccaggagtgggagcgcaaggtggcagctttggagcgcctcgccggtgggcagtctcgtccctacaagctggcggtcttcgaatgaactggattgatcggctgctggcgcctctggcaccgggttttgtcgctcaacgcatgcgccatcaggcggtgatccgtgcgtatgaagctgcgaggccttcgcgcacccacaaggccaagggagagacgcgttctgctgacgccgccttgcaatccgccggccggtctctgcgagagcagtgccggtggctggacgagaaccacgacatcgttactgggttgttcgaccgcctggaggagcgagtggttggcggtagcggcattggggttgagcccctggtgttggaccaggctggcgaggtgcatctggagttttgcgctcagatcaagagcgcttgggccgagtggtctttgaggccggagacggcgggtgagttgactaggccgcagatggagcggctggtttgccgaacttggctgagggacggtgaatctctggcccagaaagtcatggggccggtggcgaactacaagcaccttaccgccgtccccttcgctctggaactgctggagccggactatctgccctttgagttgaacgacactggcaagggaatcattcaggggatcgagcgcgatgcctggcgccgcatccgagccttccatttgctcaaggcgcatccaggagacattggaagcgggatcttccagcagaccaagcgcgtggaggctgagcgagttattcacgttgccaatcgcaagcgcatcggccagaaccgtggcgtaccgctgctacatgccgcactggttcgtttggcagacctgaaggactacgaggagagcgagcgcattgccgcgcgtatttcggcggcgatggccttctacatcaagaagggggaagcagccgactacggcgtaaaccaggctcctgccgacaagcgcggatcattcccgattgcgccaggaatgatcttcgacgacctgcagccaggtgaagacctggagatgttcgaaagcaaccgaccaaacccgatgctagagggataccgcaacggcatgctccgcgcggttgccgctgctggtcgaagcgcttattcgaccatcgcgcgctcctacgacggtaactattcgtcgcagcgccaggagttggtcgaggcgcaagagggctacgacctgctgcaacacgacttcatcgacgactggtgccgtccggtataccgcacctgggtgcctttagcgattgcctcaggcgtgcttcgggtgccgccggatgtggatgtgagaaccctgttgtcggccgtttaccaaggtccggtgatgccctggatcaatccggttcatgaggccaatgcctgggaaaccttggtcaagggtggtttcgccgatgaagccgaggtggctcgagccagaggacgcaacccgcaggagttgaagaagtcccgcgcctccgagatagcgcagaaccgcgagttgggcttggtgttcagttcggacgcagcgcacagcctgaccaaggatcggcaattgaccgccgtcgaggcgatccagaaagcctatttgggggttgggaaagtactcaccagcgacgaggcgcgacgcctggtcaaccagtacggcgccgatctggagatcccaggccccgacttcaccgaggaagagaaaccgacaggaggcgccgatgggcagccaacggaagatgagtagcgcgccgctgctggccccacaggccatggcgtgcgcattgaccaacgacaccaagccggcggaaagctggtacagcatcaaggcgctttcccgaggcgttgccgagattctgctgtacgacgagatcggcgcttggggcatcaccgcccagcagtttgcccgagagctgaaggcgcttggtgacttgtcactgatcagcctgcgggttcactcgccgggcggagatgtctttgagggaactgcgatctacaacctgctcaagcatcatccggccagagttgaaggctacgttgatggcttggctgcatccatggccactgttgttctcatgtcctgcgatgtgatccacatccccgagaacgcaatgatgatggtgcatcgcccatggggaatccaggggggcgaggcggacgacatgcgccgctacgctgacctgctggaaaagatcgagggcaccatggttgccgcctacatggcgaagaccgggaagtccgaggaagacatcaaggctttgctcaaggctgagacctggatggatggccgcgaggccgtcgaggccggctttgccgaccaacttaccgagccgctcgccgctgctgctcaactgacctcaaaacgcatgaaggagtttgcccacatgcccgaagcactgaaagccctgatgcagccgcgcgcgtctacccctgccgccgctgctccgaccccatctccggccgcacctacctcgcagccggctcccgccgcaccggatgaagccgccgtgcgtgcccagatcaacgccgccgagaacacccgccgggaaggcatccgcgccgtgttccagccgttcgccgcctcccacggcgaaatgctcaacgaggtgctgctcgacagcagcgtcaccatcgagcaggctcaagccaagctcctggcctcgctggcctctggagccactcccagcgccggcccttccggcagtcagggcgcaaacagccacgtgtacgctggcaacggcaatctggttggtgactccgtccgcgcctccgttatggcccgtgccggcctggaagaacagcagagcgacaaccgctacaacttcatgagcctgcgcgaactggcgcgtgcttcgctggtcgaccgtggtattggtgttgcctcctacagtccgatgcaaatggttggcctggctttcactcataccaccagcgacttcggcacgatcctgatcgacgtggccaaccgctccatgttggccggctgggacgaggccgaggagaccttccaactgtggacgaagaagggcatgttgtccgacttcaaaacggtgcaccgcgttggcctcggcgagtttccgtccctgcgccaagtgcgcgaaggcgccgagtacaagtacgttaccgtcggtagtcgctcccagccgatcgccctggccacctacggcgagatcttcagcattacccgccaggccatcatcaacgacgacatgaacctgctcaccgacatcccgcgcaagatgggcatggcggccaaggcaaccatcggcgatctggtctacgccatcctgaccagcaacccggtgctgtcggacggcaaggctctgttccatgccgatcacaagaacctgcagaccggcgcaagctctgcgctgtccatcgagtcgctgagcaaggctaagactcagatggctactcagaagaccgaggtggaaggtggtaagcctcgcacgctcaacatccggccggccttcgtgctgacccctgtggctctggaggataaggccaagcagatcatccgctcggcctcggtgcccggcgcagaatcgaactccggcatcgagaacccgatccgcaacttcgccgaggtgatcggcgagccgcggctggatgacaactcggctactgcctactacctggccgctcgccagggctcggacaccattgaggttgcgtacctcgatggcaacgaactgccctacatggagcagcagcagggcttcaccgtcgacggcgtagcaaccaaggtccgcatcgacgccggcgtggcgccgctggacttccgtggcctgcagaaatccaacggcgcctgatcggtgccaactcccgagccccgcatctagcggggctttctgtttctgccattaggagaatcaaccatggcgaagaactatgtggaggacgggaacgtcctgactctcatcgcgccccctggcggcgttcagtccggtgtgccggcggtagtaggtgacctggtggtggtgtcgctggtcaacgctgctgagggagagcctttcgctgggaaacctggcggcgtctggcgactcccggctgccgctggcctgacccagggtgccaagtgcagcgtgctcgatggggagctggtagctgctgccacagccgactcggtggcgttcggcaagatcaccgagcccaccgttgacggcttcgcatcggcgatgctgatccagcaatgagcgcgccgggccgttttggccggctgatccaacggctccacgaacgtgggcaacagcggttatctgatgccgtgggcgagttccgcggcatcggtcgtcccccgatcaggggggtaccgctgcaggtcgaccgaaacctcacctacgaggggcctgatggggttttcatcacggacaaggttgggatcagttggctggcgaaggacgttcccacggcatcgcgtggcgacctcttcgtcatcgggtcgtcgcgctatctcgtggaaaagctcattgcgaacgacggttggttgctgacggcagcaacgatcgaggaggaagcatgaagccgaacgtactcacgatcggccgcttggccttgctggcgcgcctgcaaaccatcacgccaaaccagggataccggacggacgcgggcactcgcgtgctctctgggtggtttaacgagctggtcaaggagcggcatgagggctttccgctgattgtcgtccagcctggcaaggagcagccgccggagcatcttgatgccgccgttcgattccatcgcggtttcgacgtggtaggtgcggtgcaaggtgggtatgaccactatgaggaggctctggaggacctacagctagaccttctggcgtgtctgatgcctgcccccaagggtcagttcctgcgctggctgccccgagatcgcggcattaccgggctgacgttgggggcgcctgagccgtacccgccgggcgatggagtggccgctgccgtgattcgaatccctgtgtatctgaaaaccatcatcgaggcgtaacccatgaagagcgatccccaggtgccggcctcggtcgacgccgcgccgtcggctgcgctgaacaaggcggtcgaggtcaccctggtcaaggtgcattggcaccagggcaaggagaaggcggccggcgaaaagatcaacgtcagccctgaccaggttgaattcctgcgccgcgaaggcgtgatcaagaaggaggcctgatatggctatcgagaaagagacgtacgtgatcggcggctggctgaaggcacgcgaggcagggactacagggcctttcaagaaagtaggtctggtatccaccattcagcagaccatcgagagcagtgagatcacgctccccgacaccaccactccgcagggcggcgagtacgactcggtatcgcgcatctcctcggtcggcttggggatcaacttccgcgaactgcatacctcgatgctggcggccctgatgtggggcgacgccaccaacgttccttctgccacccacaccgacgaagcgcacatcgccgttccgggaggcacgatcgcgctcgacttcatgccgctggagatcaccagcgtgaagagcgaggacggcaccacgacctacgaagagttcgacgactggaacatgaccggagccggcctcgaaaccgttgaagggggcgcgatctctgcggccacaccgatcaaggtgacctacaagtctgccaccgtcgatgtgatcgaggcgctgaccaacagcggcaagacgttcgaattcctcttcgagggcgagaacgccgccggtacccagcgccgaatccaggcgcgctacttcctctgccgcttgaacccgtcgagccagcaggattggatcaacaccgaagacttcctggccgccgaggccactgccaaggtgctgatggacccgaccaaggttggctcaggaaagtcgaagtacttcaacatcaagaaggaactggcgacggtgtgacgccgttcatgcccggcagggacgccggatgtgggcgagcccgcgtggtgctacagtggcgccatttagggaggggttgaaatgtactctaggtcgcgcggatttacccttgtcgagctgatggtcattgtcgtccttttgggtgtcatggtcgctttcgccattccgtcttttgtgaatctcataaaaggcaacagcacggcctcggcgcgcaatgatttgcaaaagagtctcgattatgcgcgcgcgatggcgatgacaaataagaccggtgcgcaggtctgcgtagctgatgggacaataactatcagcaatgcacgtaaagcggaaaaaatcataacaggcggaagcgggggctctgttcagtacggatttaagtatgactgggaggtcgcaagtaagctctcgtctaaagagtacaaagctattgggtccaatgggctagattctggctgtgttgtgtttgcttacaatggttcaatacctgagattgctaagaaggcgccgaagtctcctaagccgcctcttagttctgatggtaagtgtgacaccagttcttcgcctcctccatatgtaaataaggatggattcttcggccgctcggatggctctgccgatccggaatgggagctgatcttcaacggcgccggtttctatgttgtcagaaagcctggaggggctgactttacaagtgagctgtcttgggacacttctggctgctgatagttttttcagttacggaccccgctatttgcggggttttcttttttatggagtcgaaaatgtccacattcacagcaagtcgggttgttgatattgatggcgttgagttgaccgtgcgggaacttagcgttgcggatgttcgaaagctaatgcaggaggtcagtgaccaagacctcgtcagtaatgctctcttcgaagatatcaggctttccgatctgtgcctgatgacgtcggttacggagagccaaattaacgatctccggcctagccaactcgccaagttgcgggatgcatgtaaagaggtgaacccgcattttttcggaatgctgggccgtctctcgaaactccgcgacaagccttgaggagtttggagcgcgccatttgcgttctggtgaggcttgggcatcaccacgtccttgaatatccctggtcgctgttcttgaccgcgctgaaggctgaatgaaatggctgacgtaaagatccggctgactgctgacctcgatgatgcgctgcgcgaggtgtcaggtttccgcaaggaatacgccgaactggtcagacaggtcgcgcaacctctcaagcgtttaaacgatttcactgctctcgaaagcacccttgaggacacgcaacgccaggcgcgctcggcgcgcgagcagatccgcacgctcggcaacgaactggcatcgacgatcaggccaagccgcgaattgcagcaggcttaccgggactccatttcggacttgcgcagcctggagcgggcagagacggtccagatagctcggctttccgcgatgcggcgggagttgaagcaggcggggctggatacgaggagcctgacatccgaacggcagcggctccagcgggagttggatcgaaacctccaggctggccggaatgatgcggccaccaccagcctccggcaacaggccgcagcgatcaagcagagcgcgatcgaacagcgccgcttcaacttggagcaagcgcgcagcagcctgggagtagccagggtgcgcgaactgcaggctgccatcgggcagttgaaccagcaatatcgcttgcttcggtccagcggaacgctatccacaagggagcttgccgttgcgcagcgggcgctcaagaagcagatcgcggagaccaagagcgaactcaactcgcttggggccggctcgcggctgtcgagcatcggctctctccgcgggagcggcccggcactggcggttgcaggtctcgccgccgcagtaggcgctgcaacggcgaagctagcgaacggggccgacactgttggccggcttgattctaggcttggcctggcaacccgctcgcaggaagagttcaacaccgcgcagatcgagctcgaccgtatcgccgatgatgtccagggtgatgtcggcgacctcatcggcctttattcgcggttgcagcgcccgcttcgggatgcgggcatggatcagcgcgccgccctcgaaaccgtagaggcggtatcccttggcctgaaaatcggtggagcctctgccgaggagtcggcgtcggtcattacccagttctcccaggctattgccagtggcgtcctgcggggcgaagagttcaataccgttctggagtcctcggatcgaattgctggcgctctggcggactccttcggggtgactgttggccggcttcgtgagatggctgccgccggtgagctgacgtcggagcagatcgttatcgcgctgcggaaggaacttccgaagctccgcgaggagatggcttcgtttgcgccggagatcggcgcggggctgaaccggatcttttccgaaacccagaaatattgggggcgcagagcgaagaatacaggcatcgtcgattgggttgcgaaccagttgaacgatgttgccaagtcgatcaacacggcgactacgctggtgaaaaagggcgagggcagcctcacggccaccctcgccgccgagaaggcgcgtcaagagcagatcgtgaagcgccagaacgatgccctgaagcgggctcgggaacagaacgtcgccgatctccagtctgaggttgttcggaccaaggccctccttgaacagtccaccaagaacctcaacgacgcgctatcgcgccaggcagatgtccgcaaggagtttgccgacctggtgaagggtatccaggcgacgcccacctccggaacgcagaccttcggtgatgccactgcggcccaggcctcggctcgcaacgcgctgaccgccggcaacaatcaaaaggcgatcgaggaggcgcgccgcgcgctgcagatcctccagcaactgaaggacgctggcgcgaacagctacggcttcgaaggcgtggccaaggaggtggagcgcatcgccaacaaggccgcagaggtcgaggctggtaatgccaaggctgcggatgacgtcaaccgcctgaacctggccgacctcgaggagcgcatcaaggctgtgcaaaacgtcgaggtgtcgttcggaatggacttcgaaagcgcggagaccttgaagcaacaggtcgccgacatcgccgccggtttggctgagcagctcgtgatacctatcacgctggttccgcctccggagatgggcttgcctggcgtgcccagcatcacccccaagatacccgggtttgccactggtacgcagagcgctccccctggtatggcgtgggttggggagcgtgggccggagttgatgatgatgcgcggaggagagcgcatcttcaacgcggtgcagtcgctgcagatgtcgcagaggtatcaacgaactctccccgagatacccgagattccgactgcggcgcttcagcaggcgaatccgccggcagccatgcaaaacctgggatcgctgaccctcaacctgggtggagacgatgccggtttcaccgttttcgggacacacgacacgctccgagatatacgcaaggccgcttcgaagttcgggcggacgcgcccaaaatgaccaagcccgcctcgcgcgggcttttttatggagttgtgaatgatcattccgaacgtgatgcttgggggcgtaccgatcgtgatacacggcggcgccccgcagtgtcagtaccaggctgtagatggcggcgtcgagcgattgaggctcagcggaggtgcggcagtacagatgacgcactggcgcaagacggcaatcaccatcagcggttcaggatggatcggcacggggatgcttggactcgacttcgacaacccgttggagctgcgatgcaatgcgtcgcttggcatttccggccgtactgccgccgaccgagtattcacaatccctggagaggttcgccccgatgccagtccgtgggggctggcgctggtcggccgtgagtgggtcagaacggacgtgtcgtccgccggccaggtggtaaccgtgtcggagatcccaggcgcgcaactctaccgcgtcgagtggtggccgctgttccacgtcttcgcgtccatccctcctgaggcgcttgattcttcgaacaacagccggacctggcaaattgtcgctgaggaaatctgatgctcaacggtggaccgctcaatagcgctgcgctgaactcggccgctcactccgctgtgcctggtcctgagccgatcatccctggctacgctttcacatggcgcccaatcgtgcgcgtcggcgatgacgacgttacgccgctcctgaccggggagatcgaggtcgatcgtgaagagggggcggctggcgtcgcgtccttttcgatctatctcggcgacgggcctgttgtccctacggactggatcggtcgaaccgtaaccatcgactacgcaacggagaccgcgggtgaactgagtcaggggcgacggtttacggggagagttacacagccagcctggaatcctgttcggcgcgtcctggacgtcagttgcacggaccaattgcagcagcgtgtagaggccatggagattgcggccgtcgacgccttggtcggcggcgcctggtccgccgatgtgttcgagccggtcgatgggcgctcacgatgggactacgcccaggagcgtttgaccagcgtaaccgggagcttggactgttcgccatatggtgctctccgcgtcacgtcatggctttcggtggcgcctgcctacgagttcggccaaggctctacggtatacggatcgcttgcggtcgagttggccgacctgagctcgcagacgaacagggtcgagatcgagtgcgactaccgattcagccggctctggcagttgaacgcctcgtatggttggcagcaccccggcacggggaacgctgtcggcgaggcggggttctgtaattggcgcggcgacgacaccgagttaccggatgtcgagatgatcacctcagcgaccgaaagcagcggccagacgttgttctatgcgacctggtatccactgccgcccacgggcgtctactgcaatccgccggcggcatggagaaatgacttcaccgagctgctgctcggcggaaattggatagctggccggcgctgggtgcagtccgtcacagagcgctaccggctggtcatggaagttcagccgagcgtggcggcgacaggtccgattgtcggtcggcagcgtgcctcgttcgagatcgagtcggacaaggccgagcgctgggaaagcgacccgatcaccggcggcagcaccggccacgacgacgagaaggatggcaaccggcgtttgtccgcgctgaactgcttgttggcccagggcgccacgacgctcattgctgcgcaccgcggcacgaccgtgacctgggatgtgccgacgtccatggtcctgccgatcgatcttgtacatacgctccgcctcgatgatcagggcgcgcgtgcggtgggcaagtgtcgccgcattgtcgaccggctcgacctcggatccggtagcgccctgaccacgatctctatcgcggtgatgcgaggcgggggcggcgcagcagacccccttgttcctcctgctggctcgtccgatcccgtcagcccaccgtcgggcggggggcagctctcgacgcagcttggaggacgcaacggcagtcccgcgtatgacgatgaggcggatggtttcgcaggcaactggagcaaccgcgatcccggcgctgagttgttcccgcggcgcttctcgttgaccgcaagcgacattccggagacctaccgggacgagcatgcgccggagatcgcggccacctaccgggtatccgtgcctgatgacgtactggagatgtagcgatggtgagagcctggatcaacaactggaagacgacgctgagcgccggcctttcgcctggcgaattgagcctgacggtgccggatgctgccgccgcgctgctgccgctctctggcggtaactgggtgctgctgacgctggcggatgatgccggcgctcagcatgagatcgtgaaagcaaccgcgcgcgctggtggggtggtgacgatcgagcgcgcccaggaggccaccgccgccggcaactggccggcgggaacagcaatctacgccgcagtaaccgctggcgacctcatgacgctccaggcgcgcatccaggctctggagtccggggcgtctggcggcacccttgtcgacgaaaccggcgcaacgctggtcgacgacgcaggcaacaacctgatcatggagaacaactgatggcaactgttacgcacgtcctgtctggcgccggggagccgctcgatccgccaccaagcatcggtgctcactacgtgaacacgaacaacggcgcgctataccttgcgaagggcaccgcgagcggtgccgattgggtgaaactgggtagtggcggtggcagcgctccgagcgaggtgctgcatgtcaacaccgacggccagttccttctcgagcctcaacactcatttgttgaggcccgtctgttcgcaattcccgagctcggcactgcagcaattggaatcgatcccagcacatcccgacagttcgacctgaatatcaggaccgccggtccgagcgggcagcaactgcagatcagagttacgtccggtgaattgtccggagggatgtcgatcgttggcacaaccaggcagtgggctgttcaggagtcgtatggattcttgatcaacgcaaatgacctcaacggcgaagtgtgggcgcgcgtctatttcgatgctgacgaactcactctgtcgatgcttgtgttcagcgatgtgccgaacgcgtaggagatagcgcatggctctatcagatgagcgccgcggcatcggcgcgaggaacgaagcgatccgccgcgccggcggccagcgggtcgaagcggagcgccgcggtgaccagggcttgaccgccgcgctcaaccgtctgatcgagccggaacgccaggcgcggtcgctgcggaaaatcgatccgcgcggcgccctggatgcaaagcgcgggcgggcggactacaaccccgccggaaagcagctcggtgggggtggcggtattgcgagccccctgatcgaagaagatgccgcccagcgcgaatattacgaactgcagacaatccccaccagcgatggcctggcctggctccggtatcgcagcgtgaagaagatcgtcatgaccgacgcgtcaggcgcagaagtggtgatggagtacgcgaacgatgtttcccaatagcccgctcgatgaagctccgcaggtatgggggtggccatggcacggcctaatacgacagccaatcaacgccgttgattcgacattgacgttaccaagcgggcgaacgatgaagatgccgcctgtcaggctcgcaaataatacagccctttgggacgtaggcatgcatatccctgaagtggaaaccgatgatccagatgagcagtggctaaaccgagcgattttgcgtggaacggatttgtccgaagcttatggcggggtttccttacagcctgcatttatacgtggttacacgattcgatacggcgtaagcgttcaatacaatttttttctcgaaacaatagctgctagctgtttgtttcgggatggatttacagggttttctgggacggtcagtagcaatgcaatatctctgtcagaccttggattgcccgtcaagccggacggtatctctttcgaagttctggatgtaaataacgacggaacacgccgtctctacctggctagataccaagagaccgctgggagtggattcattggtgttggtgggatgcttgagttgcgtgtgagtgcgagcggcgcgaacagctttcaagcggaactgtccgtggttgcaccttgggagcgaatacaattcgagactatcgacagcagtcgaacagatgttgacccgaatacccatacccgcttttggcgtgggacgccggaggacccagacggcccgttcaatgaaagcagtggagagccgccacccccgccatacccggggcatccgtgggcgcctcacgtgtatagagttctaatcggagagttttcagcatcacttcgcgcaaggtcaactgctggagcgtggtatggattgtctggctcccttgaactaataacgctcgaagtttctatcgtgtcaacgatgtcgcgctcggcaggtatctctggcgatcacatctcatttagcatgaccgaagatatttcgttttcctacaccttgagctcttcttccggcgggtcctcagagtcgctgtacaactcgctttctacgagcggggttcttaatgggcctggttctatccaatggactgacagcatcactggtcaaagtgtcgcgagtggatcggagtctattagcttgggtgatatatacctgcttactcctgatgttggcgacagttatgcggaaggattggactggtcgtcgccaattgagctgttcccggggcgtccgtcgacgataagcgaccaatctgcgtggccggtgcttagatactcaaacaagcttctaggcctttttttctatcgtggtagagaccgtcggtttgctggagtggctctcaccccgcatggcccccacggatcgcgtcaggttgatgtggatgttagtggcttttccccgttagagatggaggcgtggggcaagggctcctacaaccctctcaccggcgacgctatacgcaacgaccccagcgctttctattcctacgtttgatccctccaaaggagaagccgcatgacgccggcctgtgtacccctgcgcgtggagcgcggggcgacgttccgcgacacgatgcggatcatgcaaccgagccttgtctaccgaccaatcacccagatcgcgccgactgctcctgtccggctgaccatccctgggcacggattgcccggcacgtggctggcctggatcgatggtatccagggcatgcccgagctgaaccgcgcccggcttcggcaactgcctcaccgggtcgcgtccatcgacgacaacaccgtcgagatcaacctgctttcagccgttgggctggcgcctgtgggcgggcaattgatctaccagccacccgttgacctgactggcgcctcggtacggatgcagatccgcgacgcgccaggcgggactgtgctgatgacgctggcgctcggctccggccttgagatcgctggcgccggaacgatctcgcgcgagatatcggcatcggctaccgcggcgctggaatggtcgacggcggtctacgacgtggacgtgacctacccggatggaacggtccatcgctactacagcggaccgatcactgtgagccgtgggggagggtgcgatggatgacgccgccgagccctgggcgctggcgatcgaggttgattgcgagccgcttgtgctcagcgagatgcaggaatacgcggtcaccgtgacgccaccggccgatgtgcttgtggttgttgcgggtgaccaagggcctcccgggagggatggcgtagacggtgcccaatggggcgcgactgattggtgatgaaatggcccagattcgatttttcaaagtggcaaccctgccgggtacgctggaacccgattcgttctacttcgtcgagaacggcagctactcggagtcctacctgacgaacagcgccggcgtggcgcgctcgatcggtaacagcgcgatgatcaatgcgttgatcaacgaggcgttggccagcttgcccggcaccggcgcgccgatcctgttcgttgcggatatcgcggcacgcgacgccctggagccggagtcggcgatattcgttctggttcaagacgcttccgccgacccgacagtcgaatccggcgctgcgctgtacgcctggaacccggcgaccagcgcgtggctgaaggtggccgagtatgagtcgatggacgtcgagctcaactgggacgcgatcaacgggcggccgacctcgacgccggcgcagatcgacactgccgtttcccaggcgcacacgcacgcgaacaagtcgacgctcgacaagttcagcgaggatggcggcctggttcggttcggcgggcagccgattccggcggagtggaacggggcggcctggtaaatggccgtcctccagacccacaaggtcgtcgcgcaactgcctgccgcgctggagccgaacgcgatctacttcgtccggcgcagcaccggctacgaccagttcgtcaccaacggcgcgggcgtcgtggtggcatacccgatgaacgtccgcatcccagcggctgtccctgggtatctcgccgacggctccatgttgcggctcgccatgaacccagacggccaactgccggcgtacaccgccggcggcgcaactctcaacctgcaggtgcttttcaatggctgatgtacgaccgacgaagttgcagaacgacggaaacggctacggcagtctccgcgagttcgccgacggcgaaacggtgccggttgcgcttggcgggacaggtgcgccgactgctgctggcgctcgcacttctcttggtctggggagcgctgcagttcgtagcgcccttggatcaactggggctttgtactcgcgagacagcatcctcggcgccgtttcgcagtcgagcggggtgccaactggcgcggtgatccagcggggtagtaatgcgaacggtgagttcgtgcggttcgctgatggaacgcaaatatgcatagtcacgttgttgggcgacggtagtcagcagccaggtacgtctatatcactgcccctgccggctgcatttctgggtaattggaccacaggtgtcagcgtgagttgggcgtcgcatgcgagcaatccttctgtggcaaacgggctgaaagttgcctatgcaaacggctcgacattgttcttcatccttcaggacgcactggccaccaatcgtttgattttcactttggtagggagatggttctgatgatcatcaagttgtcaccgtacgcaccactgccaggcagcgacgagcacctgtcgctgagcagggctggcgatgtactcaccgtgaacggccaggcgttcgacttcacaccgttaccggagggtggcgaactgccggctgaggctattggatcagagtggttcgccggtcccgcagtgcgacgtgccgaccggctggaactgagcctgcggttcccgctggctgatgatgcaagtgccgccgctcgcttccctgaaccgttgctgatcgataccgatggacccgtggagttaccgcgatgatcgactggagccaggtaaagaccgctgaacagcaggcgcaaggacgctggcaggctgagtacgatgccgcggccgtggctcgggcaaatgcctaccgcctggagagtgacccgctcaagaccgaggccgagttcgacgctatcaaggccggcgtggaaccggactactctgcctgggtcgccaaggtcgaggagatcaaggcccgcttcccgttgcctggtccactacccgaataggtagttgtgacgaggttcgcgtttttgccacgttccgacagtctgatatgcggagtagatagggatgttggtatggacgagatgttgcggcgtaggctccgggcggagttactggaggtggggttcctcaaccagtgttgccttgacctgatggaaagcatggaggctgagttcagcctcactgatgaccagcgcgagtgcatcgagcagctcagccgatttctgcaggaggggatcggcaagctgacatctctgtcagagcgtgtggcggctggcgatattgtcgtgctttgttgagcgtttaaattccctttccgcacgtcaaggccggcgctgaaccagactacagcgcttggatagccaggggcgaggaggtcaaggccaggtatccgctgccggaggcgggcggcgtgtagactacccattttgaatggggtcatggcgaaccgtgcggggcgtctacgaggtagagcgctgattgagagcaagcgcttgcatacaaatggaaaccccgccgaggcggggtttcagctaggtttctagtccacggcgataagaccgtttcgataggtgcctatgcagtcacgaatctgggttggcgcagagggggcgcgccttatgtcttgagaggatgggattgccccgctcctatccgaacaggaaatttggcgtgagcgactatttcggtcattttggctggatctgccgatctgcccagaaacgtcacgatagttagaggtcatgtgaatagcccgtatggttgtgaaccagttttggctcattgagcattgcgaatttctcgcctctcttgagcacaccaatgtgggttcttcctccaacggtagctacaccgttggcgaaccgctgcatccctgactgcaagttcaccagcaattcagctagctcaactgcatactgggttgggagatttccaaagtcaatatctgcaacgcaatcccaccaggggagattcatttctctttgaggcgcctcgaacgtgaagccttcagggatattgacacctgcggccagcagctgatcaaccaccgattgagccgcttgtcgggtgcgcgattcgatctcgcgatttatcactccactgacagattcgacaattctgccatccaccccaacaagaagcctctctacaaaatcagactgcccgccgaaacacgcgcctgagcgtgtctgccaaagaaactgctcctcgatcgtcaaatctttgacgaatatcttgtaaaccttactcgtctcatcgtctgctccatagccaccgacaataaattgaacgtctggcatatagggcttctgttcttctgggcaattctggtagttgacctgcttttcccactcctgacgaacagccgccataaagtcctttgcgacctgctctaccgtccggtaacgacggctctccgatgcacagaggcgactgaacttcttggcgaaacctgcaatcgtcacaccattcaacgtcgccatgccagcggttacggccgcgacagaggtatcctcatcttcgtagaggaggaacatcttttgtgctccagagaaaacgttggtgacgaacggctgcaggtacgcagtggacacaaccttctctcctgaagcatcaatcaattcttgaccattcgcgtctctggcaaaggttgcgtcatttcggaacggcagaattgcctgttcgacgatgctcgataggctgtcgcaccctaagacgattgagtcataggttgcgattgcgatgttaattgtcaagggcgctctccttagcaagggtgcgagagtatcgcgccaaggcgttttgccatcaaattttggtgatgatcggcttagcctcgacggtgggttaggcgtgtaccgtgaagcagtcgcggatttgggcactccctctccaaataggctcgcccgtcaaaaatagtttccgcatcagaaaccagaccccccggttttgctggtctgcaagccctgtctggattttctggtgcggaaatgtatttttcctaactaattgatatgtatggatatggttgctgc
>LESB58.AGEnt_accessory_0041_length_233
ttcgctagcttctgaccctttccatgctcatcgagcattgacggtaaggcgctggagagcgaagcctgcctggaatctttcgccttctgcgcatttggttaatctgttaacgttgtcggcccgcgaaaggagccaggcccgcgcgctgccagggtgaacgaggtcgcggcgcgaggatttcccggacggcgaacttgcatccgcgtgcacggcggtgtcgtctggaccgaaag
>LESB58.AGEnt_accessory_0042_length_93
cggtggccagtcccgccaaggattcaggcggacccggggctcgcctgcatccgctgcggcctgtagggcggataacgccatgggcgttatccg
>LESB58.AGEnt_accessory_0043_length_6568
atgcgcggtttcgatacctccggcgtacaaatccacgtgtcgggcgatacacccccgatacatctcccaggcgaaatggccacatccgaaccgcggcgcccgggacgaccccagaaggttccgccgcccggttcgtaccggcgcccaccagcgccgcgcctgcggcccggccgcgtttactgtggagaagaagcatgtccgttttcgattcgcgtcaaaagacttccgccagcctgctcggtgccgtactggtgggggggatgctgctcggcggttcggcgttcgccgtcgagccgctgggccaggggctgcaagtggcggcggcgagcgccggcgaaggcaagtgcggagaaggcaagtgtggtagcggcggctccgcgaagaccccggccaaggccggcgccgagggcaagtgcggggagggcaagtgcggcgacgcctcctttgcccgaaccgacaccgatcacgatggcaaggtctcgcgcgccgagttcctcgcggtggccaaggaccgtgccggtgagttcgacagcatcgatagcgaccatgacggcttcatttccgaagccgaggcctacgaacacctgcgcaagacctacgaggccaacggcaagccgatgcccgccgggctgttcagcaagctggagcaaggccggcactgagcctttccacaccctggcggcgccctctctttcccctgggaaagcgggggcgtcgccgtttccggagctatcccatgaccctgatcgacaacgccgccggcctcggcctgaggcgcggcctgcttccgcaactgctggcgatggcgcccggcgcggtggacttcctcgaatgcgcgccggacaactggatcgacgtcggcggtgccttcggtgccgacctggagcgcctggtggagcgctttccactgacctgccacggtctctcgctgtccctcggcggctccacaccgctggatgccgccttcatcgagcagacccgacgctttctcgtccgccaccgggtcgcgttgtacagcgagcacctcagttactgttccgacgatggccatctctatgatctgttgccgctgccgttcaccgaggccgcggtgcgtcacgtcgcggcgcgcatccgcgaggcgcaggaacgcctggagcggcgcatcgcggtggagaacatttcctactatgcagcgccgtaccgggagatgagcgagatcgagttcgtcaacgcggtactcgacgaggccgactgcgacctgttgctggacgtcaacaacctgttcgtcaacgcctgcaaccacggctacgacgccctcgacttcctcgcccggctgccgcccgggcgggtcgccgcctaccatgtggcggggcactacgacgaggcgccggacctgaagatcgacacccatggtgccgccgtgaagcctggcgtctgggccttgctcggagccgcctatcgtcgcttcggcgtgcgcccgaccctgctcgagcgggacttcaactatccgccgctgggcgaactgctgctggaagtggagcagatccgccaatggcaacgcgacgagggacgccgtcatggatgagcgcctgcgccaacagcagttcagcctcgcccggcacctgcgcgacccgcttggcaatgcgccgccgccggacatcgaagaacgtcgcctgcgggtctaccgcgagctgttctacaacgccatcgaaggcctccttgccagcggcttcccgcgcttgcgcgggctgcttggcgagcagcagtggcatggcctggtgcgcgagttctatcgcgaggagagaagccatacccccctgttcacccgtatcgccggggtcttcgtcgactacctgcggcagcggggcgagtatcggccggcgtggcaagccgagttggcccacttcgaatggagcgaaacgcgcctctacctggccgagcccgacgatccgccgtatcggcgtgaaggcgacctgctcgacggggtgccgctgctgtcgagcctggcgttgccgctgggctatcgctggccggtgcatcggctcgaagaggacgtcgcgctcgccgaagcgcctgcggaaccgaccctgctgttgatgcaccgcgattcctcgcatcgcgtgcataccgcgcgcctgactccgctggcctaccgcctgctggagtcgctggcgagacggcgcctgagcgggcgcgagcacctggcggcgctggcgctcgaggcgcggagtgcgcccggagcgctcgacgcggcggggctggagttgctggcagcgttgcggacccagggtgtcgtgctcggaaccctggaacgcgattgggcgggcggatgacgacgcagcccttgtggagtcgatgcatcggcggatagcgcctttggcgctatccgccctacgtggtgggtgggacggtcttggtgtagggcggataaccgcttgcggttatccgccggggtgggtccggtgtatcggcgaatagcgccgttggcgctattcgccctacgcggtgggtgggatggttctggcttgctgtgaaaaaccccggaggcgatcgcgttccggggtttttccgtggctggccgaatcctagcgggacaggcccaggcgccgcccgagccagtggtccaggctcagcttccccgcccccgccaacagcagcggcagcagcgccgccaggtagatcgccgggagcttgaaattgccgaagccgtggtcggtgatcgagtagccgcgggccagttccgccaggctcgaccactccgccggccagtgtacggcggcggtcgccaccagggtgacgacgatcagcaccagggcggtcaggcgggtaccgaggccgagcaggaggaacagcgcgccgagcagttcggcccacagcgacagttcccagttgaaggcggcgggcaggcggtcgaagggaaaggggaaagccgactggatatcgccgaaccagttctcgccgttccacttttcccaaccggactcgaagaactcccaggccaggaacagtcgcagggacaggtcggcgctccagccgccgcagcggtcgagcagggcgaagggtcggcgccaggcgcgcaggtcggatgcttgcatgatcgatgtctcgttgagggcggtggatgggtcaggccggctgtacgtcgcgacgacgcaagcgcacggcgagcttggcggtgagcttgaggacgatggcggagaagatcgtggcgaacgccagtacgtaccagccgcccatggggatgcgtttgaagaacgacaggcagaagatgcccgccagcacccaggtgccggtcgagtgcagggctttccaggcgcgtgggccgagcagtcgggccggggtgcggaaggaggtgagggtgagcagcaggatgaacaggtagccgatcgagccggggatgttcgccgcgaccgagcggccgctccagaatgtctcggggaacagcttccagtaggccaggatcagcaaggcgtgtactgcgtgggagaaggcgaaggccaggcccaggtagcgcctttcacggagcagcgcgcgggtccccgggccgggcaccagggtcgccagcgaggacgcgaggaaagcggcgaggaacagcgcgaaggaactgcgcgcggtggcgcggatggcgctgcgcaggccctccaccggttgcgcctggagagccaggacgagggcggtcatgcacagcacggcgacggcgaggacggcgaacagtcgccagccgtgccaggcggattgagaggttgggacggtcatggtggggctcctggttgccgggagcggctcggcgatgtgccgccgcttcccgtggccaggagtgttgcaagcgggtttatccgcagtgtgtccgccgagggcggttatgtatcgctctgtacgggcgcctcaggggtccagctcgatgcgcgcgcaaagcccgccgccggcgcggttggccagggtcaggcggccgccgagggccaggctcagctgctgcgcgatggccaggccgaggccggtgccaccggtgtcgcgattgcgcgagttttccacccggtagaagggcttgagcacctcgtcgagttcctcggcgggaatccccgggccattgtccagcacctggattcgcgtgccgccatcggtacggcgttccacttccaggcgcgcggcgccggcgaacttcagcgcattgtcgaccaggttcaccagcacccggcgcagggcgtgcggacgggtgtcgatcaccgcgccggtacggccgtcgagttgtacctgcttgccgctgtcctggtagtcgaagaccaggctgtcgaggaaggcgtcgaggtccacccggcaactggtttcggtgctgccgtgcatgctgcgggcataggccacgccttcgcggaccaggtgctgcatctcttcgagatcgttccacagcttgtccctgtcgctggaggcgtccatgaactcgacgcgcagcttcatccgcgtgatcggcgtctgcaggtcgtgggaaatcgccgcgagcaattgcatgcgctccttgaggtagtcggcgatgcgcgcctgcatggcgttgaaggccgccgctgcatgcgccacttcgcgtgggccggtttccgcgagaggctgtgccggacgattcggatcgagatgttccacggccttcaccagccgggtcagcgggccgatggcggtgcgcaccgcgaggccggtgcagagcagcagcaggaacaactgcaccagcagcaccagcggcagccagccggacagcggcaccggggccggcgtgacgtcgatggtcagcgggctgccgtcgcgcaggcgcaggaggacctggaagtgcggacggctgtcggccaccttgcgcagggtcagcggatattgaccgtcgagggcgcgttcgatggagtgcgcggcaaccggcgcgtcggccagcgccagcggctggccgggctcgccggcgtcgaggcgatagcggtaggtgcgtcgttccaggcgcggcagccaggcctcgcgctcggcgggcgtcaggcggtcgagcatggctaccgagatcgccacgtcctgttcgaggctgtcgagcatcatgtgcttcgcggtctggtagcgctcgtagaactgcgaggcgaaggacagcccgtaggccagcaccagcccggggaagaggatcagcgccaggcgcgcggcgaggctgcgcgggcgcggcacggcgagcttcatggatgggcctcgaccagtcgcaccagcagcgagaacacatagccctcgctgcgcacggtcttgatgtactccggttcgcgggcgtcgtcgccgaggcgttggcgcaggcggctgaccagcaggtcgatggaacggtcgaagatgtccgcctcgcggccctgggtcaggttgagcaactggtcgcgactgagtacccgttgcggatgatcgaggaacacccgcagcaggcggtactcggcgccgctgagggcgaccacggtgccggcgtcgtcgagcaggtggcgggcgctggtgtccagttgccactggccgaagccgatcagccggctgctctcgctcacggtgaggttcggcggcagcatccgcgtacgccgcagcacggcgttgatccgggcaagcagttcgcgggcggagaagggcttggtcaggtagtcgtcggcgcccatctccaggccgatgatgcggtcggtctcgtcgttgcgcgcggtgagcatcagcaccggcgtggccttgtgcttgccgacgcgcagctcgcggcagagcagcaggccgtcgtcgccgggcatcatgatgtcgaggacgatcaggtccaccgtgttggcttcgaggaacgcgcgcatctgccggccatcggcgacgatggtggtgcgcaggccgttcttcttcaggtagttgcctaccagctcgcgaatctcgcggtcatcgtcgacgatcaggatgtgatcgacatgctccattgcctggctcccgtggcggttggtgtgcttgcaagcagtgtatccgcgcccgcggcgcttgcctgccggggtttgtattgcactgtatccggagccggggcgaataccggggcgtgcaaaaaagcccggttgtcgctgtcgcgaacgggggagacgacggatggcgccgggcgcgattcgtccggcgggagcggggcggcgaatgtacggccatgtatcggccggcagcggcgatacagcggctgacgaatcgggcattccagcgacacatccgggacaactccgcggcctggaataggcctcgacgaaggcatgtcgccttccaccgacgcggtcctgccgccaggagatcccccatgactcgcaccctgctcgccaccaccctgctcgccgcgcttgcgcttcccgcgttcgccgcccaggccgccgcaccggtaccgaccgaaagctaccgctacggcatgccgctggatgtgcacaaggtggtggcgacccaggaacaggcgtcgaccacctgcgagatcgtcgatgcacggatggactacctagactccgccggcaagctgcattcgctggcctaccgcaagtacgccagcgcctgcagccagggcggctagtcaggcgccggccagagcctgcacggccggttgtcgcgcggg
>LESB58.AGEnt_accessory_0044_length_3142
ggcgctcaggccacccggtgcgccgcgcgctggcgcgcttcctcatcggcgcggcgcttgaggtaggtgcgggtggccaccgccggcgcgtcgctggcaacggagatctcgtagctatcctcatcggcctccgcgagtaccttttccagcgctccgaggccttccacgtcctcgacgaaggcggcgaacagttgctcgtgcatgaaagcgccgacggtctcgtcgtcctgggcgaaatcgcgtccgtggacgatgaagtagtgcatgctgccgtgggtctccggggtgaggatgtgcgccgtgcggatgtggaattccggtcgccgctcggcgggcagggctgtgtcgtagaaggtcgcgctgacctggtgcaggcctggcgagagaaactccgaggtggtgatgcgcgccgccgtgggacagccgtcgaggccggtggtgcggccccagaccggcgacagggtggtcggcagcacgtgccgtaccagccggtagtggccttccttcaggtccagctcatagggcgccccggcgtaatccggggtgccgatggtattggcgtggaggtaggtgagatgggtcaggtccatcaggttctcgtgcatgctcacgtagttgcccgggtgtaggaagtagcccttggagcaggcccagcccggatcctccagccagggccgctgcggcagtcgcttcgggtcggccagtcgcgggtcgccgagccaaatccagaccagcgggccgcgctccagaagcgggtagtgacggatgccgacgccgcgcggacaggctttctgcgacggtgtctcgatcaactcgccctggctgtcgtagcggaaaccgtgatagccgcagacgatcccgtccccctccaggcgactgcgcgatagcgggaaggagcgatgcgcgcagcggtcttccagggctaccgcctggccggcgagggtgcgatagagcaccacgcgcttgccgagcagagtgcgcgcgagcagttcgcggccgacctcctcggcgaaggcggcgacgtaccactcgttgaagatgaacgacgtgtcgcgcgtggccatctgcgcggcggccttgcgtgaactggcgatgagattggcgttgggcaggctcatgaggcgtctccgtggttgttcttcggggtcagagatcgagttccaggtagttgccgcggcagcgtgatacgcagatcagcaaggtttccccgctggcccgctcggtgtcggaaagcacatggtcgaagtgctccggctcgccggcgcagacgcgtgtctcgcaggtcctgcatatcccggcgcggcaggcgtagggaggctccaggccctgttcctcgaggacttcgaggatgctctggtggctttcgacgcgcaggctcagggcgctgcggcgcaactccaggcggaaggcgtcggtgccgccggacgaggacgccggcgttactggagcgtcgaagcgttcgaagtgcaggcgttccgcgcagtcgctcccggcgtcgcggatggcctgcatcaacccgtcgggtccgcagcaatagagttcttcgtcggcacctaggccggcgatcagcgcggtactgtcgagtgggtcgccttcctcgctgcaatgcagccgcgtccgttcgccaccgagcgtcatcagttcggcgaggaaggctgcgcgctggcgttcgcggaccgcatacagtaggcgccagtccttgccctgcgcctggcaccagcgaaccatcgagagaatcggggtgatgccgatgccgccagcgacgaaacagtagcgcgcggcgtcttcgcgcagcatgaagtggttgcgcggtgccgccgcgtgcaggcggtcgcccgtgcgcagttggcggtggatgaagcgggcgccgccacggctgtcgtcgccaaggcctatcgccagttggtagcgcaggcgttcgcggcagtcgttgagcagggagtagtggcggatcaggccgttgcccaggtgaagctccagatgcgcgccgggggtgaaggccggcagttcggtgccgtccacggcggccagctcgaccagcaccacgtcgcgcgcaacagcgcggaaatcggtgacctgcaggtgcagccgggaggaaggcgatgcgctcattgtcgggggttccttcggcagacatgcagcgaggctagcgctcctccagtgccggcctgtccccccagaggtggacagcgggtttaccggcgtccgtcgcggttgctaacgtgtcggtcgaggcctggacaggacctgcccttcctcacccattacaacaagaacaacgatgcgtgcccgcaaccatgatcagcttctggaatgccccgccggggtcgccgtcggcggacctgcgccccttcgtcgagctggcctgcgccttgggtggcgaaggcttccccgccgctctgctggaaacccttggccattgggttgccgcccgtcatttcaacgtgctgcgcatcggtgcaccgcgccccgaactgctcctggccggcactcgccatcgcgacgcgcaactagtgtggcgctgctggcaggcctattcgcggtactaccacagccatgacccgctgttcctgcgcatgcagcgccagcgccgcggcccggtgccgctgctgggccacctgctggccgaggacatcgagttcgatgcttaccgcgaggcgatctatcgggacaatggcctgagcgagcggctgtcgagcctgcattgggacgaggaaggccggccgctgctgttcaatctctaccggcaccgcgaggacggctatttcagcgagcgcgagatcgccgccttcgagcagtgggtgccggccctgctgcaactgctgagggggcacctggccttgcgccggggacgcagcgcgaccgacgagtggcggctggcgctgttgcaccgggcgacggacctgacaccccaggagctggcggtctgcctgcacctgctgcgcgggttgagccatgccggtatcgccgccgagctggggctcaaggaaagcacggtgaaaacctaccgcaaccgcgcctttgcccgcctggacatccattttcgcagccagcttttcgccctggtgcagggctgaggagggccggacgccgcctgtggggcggctccggagagaggggtcaggcggctcggcaggctcgc
>LESB58.AGEnt_accessory_0045_length_23
cgctgccagtcggcggggcatgt
>LESB58.AGEnt_accessory_0046_length_740
catggagcgggactggggggaaatcttcgctggcgtccgccacctggccgagcaggaactcgagctggcacggcgcctggccctgcatcatctgcagatcgcttccattcgcctgctgggtagtcctgaacagcagcgccgcctgttgccggccagcgtcgagcgccgctggctgtggagcgaggcggtcgatctgcggcgcgcccagcccgaagcgcaggagcactggcggggcggtttcctggtgggtggacggggtagcgattgcttcgccgtggaagacgtggatcgcttgctgatctcagcctggcacgcgccctcccgcgctcacctgatcgctgtcgccgaaacggggcgggcaggcatcgacatctccggcctcgccgatggctcggggctgttcttgcccgccgggcagcggctgcattaccagcggctgcggctgcatcccgaggacatcctggtgccgcccggcctgccgccgaccccgtgcgggcaactgcgcgaaggcttgacccgattggcccaggccaacctcgacctgggccaggctgcgcgggtgccgggcgacgtggcggggcagggagaggcgccgcgtctcctcgccctcgcgctgcgtcttgtcgaactggcggcggagtccttccaggcggcattcgcccgcggcggcgcgctgacattccgcgaaagcgcggcggcgtcgctgctggcgagcgaggcggaggcggtggcccgcgccg
>LESB58.AGEnt_accessory_0047_length_121
ttcccgccttgcaccatccaggccggttcggcggataaccgcgctgcggttatccgccctacgggagcggcggatgcgccctactgaagccttggtagggcgaataacgccgcaggcgtta
>LESB58.AGEnt_accessory_0048_length_141
gaggtagccggcggcaatcgccggccgatatcccgcccggttgaaaaagccgggcgggatatacatcctgccaggcccggtccggggaccgggcccgcatcgttacccgatcgggatgaggcgccttgcgccggcctgccc
>LESB58.AGEnt_accessory_0049_length_479
ggcgttggtcgccatgcagaaaggccaccctcgggtggcctttctgcatggcacgtgggcctgtagggcgaataaccgcttgcggttatccgccgttgtggcgggatctcggcggataacgccggtggcgtattcgccccacggaacggagccccctccagggtggccttccagtgtggcacgtgggcctggtagggcgaataaccgcttgcggttatccgccgtcgtggcgggatctcggcggataacgccggtggcgtattcgccccacggaacggagccccctccagggtggccttccagtgtggcacgtgggcctggtggggcgaataaccgcttgcggctatccgccgttgcggcgggatatcggcggataacgccggtggcgtattcgtcccacggaacggaggtcactccagggtggccttgctgcgtggcacgtgggcctggtagggcgaataaccgcctgcggttatccg
>LESB58.AGEnt_accessory_0050_length_125
tcgccagcggccagggcgaggccgctcttctggtaggccagcagggtctcgtcgccggtctcgctgctgtacagctcgcccccggaaaacatcacggcataaccgtcgcaggaactgcgtgcgat
>LESB58.AGEnt_accessory_0051_length_59
gctagctggcggagcgcggcttgcgacgggtagcgaagcctctcaagggcgttgacgaa
>LESB58.AGEnt_accessory_0052_length_1441
cgttcctagactggcggagaaacatcaggagaaggcaaccatcatgcatattcaatcgctccagcagagtccgtctttcgccgtcgaattgcaccaggccgccagtgggcgtttgggacagattgaggcccgccaggtcgccacccccagtgaagcgcagcagttggcccagcgccaggacgcgccgaagggtgaggggctgctcgctcgcctgggcgcggcgctcgtgcgtccgttcgtggcgatcatggactggctgggcaaactgttgggctcccacgcccgcaccgggccgcagcccagtcaggacgcgcagcctgcggtcatgtcctcggccgtcgtgttcaagcagatggtgctgcagcaggcattgcccatgaccttgaagggactcgacaaggcgagcgagctggcgaccctgacaccggaaggactggcccgggagcactcccgcctggccagcggagatggggcgctgcgttcgctgagcaccgccttggccggcattcgtgccggcagccaggtcgaggagtcccgtatccaggctggccgcctgctcgaacggagcatcggcgggatcgcgctgcagcagtggggcaccaccggcggtgccgcgagtcaactggtgctcgacgcaagcccggaactgcggcgcgaaatcaccgaccagttgcatcaggtaatgagcgaggtcgcactgttgcgccaagcggtagagagcgaggtcagcagagtatcggccgacaaggcgctggcggatggcctggtgaagcggttcggggcggatgcggaaaagtacctgggcagacagcctggtggcatccacagtgacgccgaagtgatggcgcttggtctctacaccggcattcactacgcggacctgaatcgcgctctgcgtcaggggcaggagctggatgcgggacaaaagctgatcgaccaaggtatgtccgcggccttcgagaagagcggacaggctgaacaggtagtgaagactttccgtggcacccgtggcggggatgccttcaacgcagtggaagagggcaaggttggccacgacgacggctatctctccacctccctgaaccccggtgtcgcgaggagcttcgggcagggcacgatatccaccgtgttcggcaggtccggaatcgatgtcagcgggatatcgaactacaagaatgaaaaagagattctctataacaaagaaaccgacatgcgcgtgctgctgagcgccagcgatgagcagggagtgacccgccgggttctcgaagaggcggccctgggggagcagagtggccatagccagggactgctcgatgctctcgacctggcaagcaaaccggaacgttcaggcgaggtccaggaacaggatgtacgcctgaggatgcgcggccttgatctggcctgaccggtcgtaaaagaaagacgtcacgaacggacacct
>LESB58.AGEnt_accessory_0053_length_2899
ggcgggcaagggggagtgcctgccctttgcgaaaattcgatgaggccccgcgtggcctccgaacagaaggtcatcggtttcgagcccaaccaaagatatgtggccaattgatggccttgtggtaaacgtctcccgagttgcaaggacgcgtaccgcaccgcctgcctgggagcggtgctttgcgcccggtctgcgtgcctgccatgggggtgggctctgggggatgcatggtggggcgttggagtgcgtggatcgtcgccgtggcgatctgtctcatggtcggggacgcgaccgccgctggctggcgttcggcaaacttccgtgtctatagcggcgcaggcctacaaccgttactcctatggctggaataatccgatcgccagtgtggatccgacagggtatgcgttggaggagatttcttcgtccaaaagttggtactcgccagttattgataatagttggttgttcttgagcaacttgtggatggggaatggtccggaaagtggcttcgaatttagcctgggcattttaaaaggagggctatccttttctcagtctatgtcatgggtcaatccagttgccggaggtgttcaatatctttcgaataactgggcttctcaagctatttggggtgaagggtttagtgagttaatatcttataaaaatatcgatcagtgctggcggtggcttgtttgatgttggcagtgtctttcttcctgtcgggcgcgcaatagtttctgtaggttttgactttatgttcggggccgtctcgggagcggagcgcggtctaggagggcgtggtggccataaatatgctgctggtatactttctgggggtagtgggaaagcgttcgcagggcacggtaaatatgttttcggtagcggggatttttgggtgcctgatgggacgtacataactcttccaaggcctggaattaatattctggatgaaaccggtcgatttattgaattgggtgattgggctggtttggcgcaggctgcaaaaattaatccgagacttgcaggtgatattgaaggcatggctacttatttgccgcgtgctgagattcctaactatactctaagtgctccagctgctagaggtccagcattgcatatcgatggaaactcaacgactgttgagttcagtacccccttggaaaaactattacagcttgggatgggatgcgtgcagtgggctgcttgtacaatatttgcgaggtaggtgatttatgtatttcccagacatgtctttttattcgtattttcttttgaggccgttaggtagtgtaagaaacataggttggttaggaagagggcagcagtactccagggggcgggtaagttctggattgcttgataaattgaagttgataattatgtcggagggggcggttgatttccacgttaatagagtaatgagcgcacatgagtgtgtagtcgctggatgtcgggatttgttcgtgggagatgttggtttgggtttttctgaaatatggattcctggagttgagaaaggagcatattttgcatctccttcgttgatacttcattatattgaagagcatgattattgccctccacagatgtattcggaggcggtgatggctgttgatttggaaattggctataaagcccaggaggtatatgtggggcttgtggctggccatttttagatttatcgagtcttgcggttattaggtctgttccaacctattgataagattcttctgaaagtttttcaggctttaagggccaagctagggttctttgtcaatgaggggctggaaggttatggggaggtcggtcagaaaaagcataagtttttttggttcagtcaggaagtatgacgtgaaggttgagcaccagagagggatgtgatggctgattttgaatattatattaaaggtgatatggcgctacggtgtaattcagaagggttgtggtatttgtccgtgggggatcaggttttttttctccaggaggaagagagtttttggagggttctggttttattggagaaaccttacgaagaggtcagggaaaagcttggggggggattttgttacttaaatgttgttttggcgggactagctagtgagtctgattactggattggtttggcactttcttggatagagcaaggaggagcagaagccagtgatctactactagcacgcttgaagggggtggttgaggggcggagcgccaatcaaaaaaacaggcataaagctttttcagtattgagaaaaataggtgggtaactacttggatattggtttttctaaaagcatagttgctttagttggttgatagagcgggttttgaagtttttgcagcgagtgttgttgtgttttttttgttatggctggtttgaaattttttgttggtgttttctgtttctagatttaagacggtttctatgaccagagtactgatttttttgtggggtggtgaagaaatgctttgtatatcgttgaaaaatggcatttaggaggttatatgggcaagagagtggttgtattgctatggctgctattcacatcaatgtcagcccacgccatcgataaaaaagtcaacaacgtcaccatcatgcgtgtgggcttcatggtagacgcgaattctccgggtggaggctggggcttcatcgtcagcaagccgggagcggcggattgcggctttggcctgatgcgcctgccgccgatgaataccgatgccggcaaggccatgctgtcgctgatgctgagcgcccaggccacacagaacaaactgccggagatcgcctattcggccagcgccacggtgaacgcggtatgccagatcacttcggcgcagatagacagcggcgcctgaggggagaaaggtacgaggccgcagccccgtaccttggcgagagtgc
>LESB58.AGEnt_accessory_0054_length_1008
tttggcaggggggcggtcagcgtgcgatagcgagtgcagtgccgggcgctagcgatgcaacggttgccggaaatgcgggttttgaatctcgtctggtgtgggcgtgggcaggctgcctgttcttgaatggcaagtgtctgaagggcgctcgacgcaggctccgcgatggacgtgcttgtgttacccacttattacagtgtattggccgtacattgaagaagtctcattgagaagtccgctggcgagcgcgaaagtaagcgcatccgacgtagcctggatgttacgcaaatgctgaaagactttcgttgtggtaactgcaagcgacttctagcccgaatgggccttttcacggaactccagattaagtgctctcgctgcggtgcactgaatcatgcgaaggctacgagcctcgagctatcgccattgagcgacacccatgcggaattttccgcccctgttatgcgactcaaaaggtgaagctatgtatgctgaaaaaattggcaagcactttcgttctctgttcccgaatggtcaggtagtacaactggtggatccggccgagaacaccgatgggctgtacgttcggtatgccaacgcggctgcgggtaacggttatgtgaacctgtatgcctctcctacggcaccgtctggccccggcgacatcaatacccggatcatcttctgtggcaacaactctggcagggccggagagcaagcccaggtgtttctgccctatcctttgttcattccagctgggcacggtatctgggcgagcagtggtagcttccaggctggcgctgcgcctaccggtggccttggtctgtcatgggacttccttggctagaccgagaagagcgaggagcgcctcagcgtcatgctgaggcgttttttatcggagatatgccatctgcccacgcgtcagacagcgcgttttctgtctgtgctgagggtgtcgagcgttggttgtccggtagctttctgtggcgttctgcaagcactgctggtgag
>LESB58.AGEnt_accessory_0055_length_6939
agccacttcttccctggtgattcatccgaaagacaacggccgtaaggccgttgtcttttatggctccgccaaatgatgtctgtatagcgttggctggtggtccggcaactgtttaacggccgttttacggttgaatcggcccgtcgatcatgagatatactgcttcgctttaatgatgctttgctaattgtcatggcagcttttcagtgaaaagtgtcggtttctcggggctgtcgaaatttcgcagcatttttggggtttcattgtttcagaggcgagtttcgggatgaaaataaaggccgcgttgattgttgatgatctttcattgagtgagtggcaaaagcgggcgattgaagactcttctgagtatcttgatattcaattggttctcagttgtcgtaatagcgcgaccaagaaaagtgtcatcaagcattgcgggtattattttctcaatattctttccctgaagaatgatatgactcgtcgagtgcagttagactctcgtggctcagaagtcattcatttcgattctgattacgaaggggcctggcagcgcatcccggaagatgtctgcgcccgaattctggataagggaataaagctggtcatcaagtttggcatgtctctgctccgcatcgatggaggattgcagaggctggacattctttcctaccaccatggcgatccagagtactacagggggcggcccgcgggcttttatgagatctatgaaaatgcagacagcgtcgggatcatagtccagaagctctccaacaaactggacgccggcgaggtcttggtgcgcgggtactccaaggttcatcaccactcctacaagaaaacctcaagaaacttttatctgaattcggtcgtgctgcttcgcaaggcgcttgtcaattactctcggggagagcaggtggtattagaaaagctgggcaaaaactaccgtctgcccagcaatttcaccgtcttcaagtttttctgcaagactatcttccgggggcttgcccggctatcgtacggggcgtttttcgaaaaaaaatggaatgtcgttgcgcttccttacaacgatattccttcgttgcaagaattgtccgtctcagcaggaaagattccgaaggtggagaaggggtatactttctacgccgatcctttctttagtgcggacggtaagctgatacgtctcgaagccttgaatgctagcaacggtctgggtgaaatcattgaattgaaggcccagagtcttgacttttcacgtgtgatcttgaaggggaatcatttttcctatccctattcgttcgaggcgtctggtgtcgaatatctgataccggaagtcgcctctcattccgctccctgtcttctgcctcctcctttcgctctggagagcaagaagctattccagggaatggagggtgagcggattctggatggcacgcttttcgaacacgggggcaggtactacctgttctgcggccaggcggtatcaggttcggacaacctttatctttatgtcggcgagagcctggaaggaccctacacttcccatccctgtaaccctgtggtgatgaatcccggctccgcacgaatgggcgggcgtatcttcaaggagggaggaaagctttaccggttcggtcagaacaactcctatggttatggaagcagtctggccgtaaacgaaatcgaggtgctcgatccagagcattattcggagaagcgtgtagcaaacctggcgttccaggacgcacgcggtccgcataccatcgacattcatgggcaaaccatgatcctcgatttctaccaggacagattttcgcttctggcggggtatcgccgtttggtggccaggctgctcagcaagggctgagccatttccgcgtcgccagcaagttacccacgaactgggcggagcgactactggtcgtagagacgcacatggggcagggtggccgacaggtcgccgtcttctatgtatgcgtcttggcaggccggcgaatttgtgatgttagccatcgattttcttcgctcggcggcggaagcttctgtggttttacctattcccgagcaagcgagggagcggcttcaacaagcaagtacaagtcaggctcatgtcgaacggttatccaccaaagtatcgctctgatattgatggcttgcgcgcagtggcggtgctttccgtcattgtgttccatgccttcccggaagtgttcggtggagtgacctgcccccagttttagtacagctgcctagttagtaggccctggggttgatatcaatttttcctgcttcagctgctgttggcgagttcgccaacgtacagcaaattctgcgccgtcccgtgcttttcttgcagcggtgatgaaacagctgcttacgggatcggacgatctcgataggaaactggattccgctgcattcggaatccagttttccacttcgataatgaccctcgtcccaagagccagcgctatccgcctggccgcttccgcatgcgaggagagttctcatggctatcaggcaaacccccatcaattcgggattcggagcgaaaacgcaggccagcgaggtgatggcggggcgagacctctccggaaagaccgccatcgtgaccggcggctactccggtcttggcctggaaaccacgaaggcgctggccgacgcgggcgcgcgggtcattgttacggcgcgcagaccggatgtggcaagggaggcgctgctcgggctcgacgaagtcgaggtgcaggcgctcgacctggccgagttggccagcgtgcgtcggttcgccgaggccttctccgcctcgcgccgtcgtgccgatatcgtcatcaacaacgccggtgtgatggcctgtcccgagacccgcgtaggcccgggctgggaagcgcagttcgcgaccaatcaccttggccactacgccctggtgaacctcttgtggccgtcgctcgcggatgacgcgcgagtggtcgccgtgtcctccgccgggcaccactactcggcgatccgctgggacgacgtgcagttcgaacggggctacgacaagtggctggcttatgcgcagtcgaagactgccaacgccctgttcgccatccagttggatgcgctgggtcgcgagaggggtgtgcatgccttcgcattgcatccgggcagcatcgccacaccgttgcaacgccatgttccacgggcggagatgatcgccctgggctggatggacgaagccggcaatccggccagccccgacacgctcaagaccccgcagcagggggctgccacccagctgtgggctgcgacctctccgctgctggcggggatgggcgggctctactgcgaggattgcgacatcgcaggcatcgcgccggacgactcgcgcaccctggccggcgtacgcgagcatgcgatcgatccggagcaggcccgccgcctctggaggctttcggcgacgctcaccgggatcgacgcattcgcgtcctagtcgagcacacggaagacgtcgcggataccgcgctttctgtccatcaaacaagcaccgggatcgatcgaatgacagcagcgtagggaaaggtattgccatctccggcatgttcttcatgctcggattgtgtttcgggagcctcagctcccggatggccacgataaaagacggactccagctttccgacggggtgttcggcagtgcgcttttcgccatgtcggccggggtggtgctctcgttgccggtatccggctggatgatcgcgaagctcggcagcagaaacgttggagtaacggcgattctcgcgaacgccgttctgctgtcgttggttcccttggcttctagcgtctaccagcttgctgctctgttgttcgtatcggggttctcctatagcgcggtcaatgtgtcgaacaatacccaggcaagcctgtcggaggcgctcatcggaaagaccgagttaccgtttttccacggtatatgggggttggcgggattcgtcggcgccgggttcggggcgttgatgatcgggcaggactttgccttgtccacgcatttcggcgtgatatcggtgatcgccttcctggccgccctggcctgctggcgctttctccacgaccagcctggcgcggagcgggtcgggcgggccttcacgatgccggacaggaggcttttcaactacgggctgatcgtttttttctcgatggcctgcgaaggcatcatgtatgactggagcgtcgtctatttccaggacgtggtctcggccgagcggcaactggtcggagtcggcttcatggtgttcatgggcgccatgactgtcggccggcttctgctgaaccgagtcgccgaccgtttcggtacgcgcagcaccttgcagtggagcggggggctcgccttgatcggcatggtcacgacgatcgcctatccgagcctgccggcgtcgatcattggcttctgccttgtcggtctcggcatctgtaccgtcattccgctggtggcgggggccgccgcccgctcctcgagcatggcgccgagttcggctatcgcagccgttctgacgatcggattcctgggcacgttgatcggcccgccgctgatcggctttctctccgaagcgttcggcctgcgttatgccttcggcgcgtgcgtggtcctggccatcgggatcatccttcgggcgggaaagataccgtggcaagctccgtcggtcgtttgaccatgcgctcgaccgctcggggaacctgccgcatgggcggttcgccgagcgctatgccctgctggcctgccggctgcgatagtctctgggcgagcatttcatgatgcgtttgaaggcgttgctgaaggcgctgtccgagccgtagcccagggtttgcgcgatcgaggaaatcgtcgctttgctgtcgcgcagggcgcgagcggccaattgcatacgccagtgcgatacatattccagcggcgccagtcccgcggtttgcttgaaacgcagggccagcgtggagcgcgaggtacccgctacgtcggccaggcgctcgaccgtccagactttggccggctcggcgtggatcgcccggatcgccgcgcctatgcgcggatcggacaacgccagcagccaactgggcgtgtcgctgccctcgccggcgagatagaggcgcagcacctgcgccagcatgatgtggcccaggtggtgagcgatcagcgcgctaccgggtgacgggcaggaaaactcatgggccagtcggtgcagcgcccagctcagtacggatgcctggtccgaatcgcttttcacgacggtcaccggaggcagcccgtcgaacagcaggttggcttcttcgccaaaggcgaagcgaccgccgatcaggaaacaatcctcgctttccccatagtgcgcgacgccgtcaggggcatctcggtagagcagcgtggcgtcggcggcgggaagggatagatcgctgccgaccagcagcggactgcggcaggacaccagaaagcagtcgcccgcttccagtcggatcggctcttccatgccgtcggtggccagcaggcaagcgccacggactaccacgttgaacttcacaccttccggtgccggaaagcggagtgcccaatcgccgccggtcttcagggcgccgaaggaggagtcctggctgttgaccagggaaaggacttcggagagaggatccattgatgctggacgatcgcgatagaagataggagttttttgcattctaagtccggagatgttttctcacaatgagattgcatcaggttgccatcgactcggagaacagcatgcacgacagacagtttcacatgcctcccgctttcggcggtgaggccagcgacagtgtcgctctcgcggcgggagagaagcgatgatcaaccgtcagatcgttctgagcgagcttccccggactgcgctcgctgtccggcattttcaggggcgcgaggtgcgttgtccggttccggccgacggtgagctgttgcttcgtgtcctgtacataccgctggacgccgccagccgggcctggatgcacggcgcgacctatcgccccggcctcgtggccggggaggtgatggcggggttggggctggccgaggtggtggaatcgtgctcggcgtcgttccagcccggcgacctggtctgtgccgagaccggctggcagactttcgcggtcgtgccggcggccgggctcatcaggctgccgcgcctcgagcccctcacgcacctgctcagcgtctacggcgtagcaggcctgacggcctatttcggccttctcgaatgcgtgaggccgatgcagggcgaaacgctggcagtgtcagccgccgccggtgccgtcggctctatcgtcgggcagatcgccaggatcaggggctgccgtactgtcggcattgcgggaggcgccagcaaatgcgcctggctggttcgtgaactgggtttcgacgcggcactcgactacaagacggggacgctggccgatgacttgcggcggacctgttcggacgggatcgacgcgtatttcgacaacaccggcggtgcaatcctcgatgcctgtctgccgaacatggcggagcatggacgggtcgcctgttgcggcgcgatttcgcaatacaacctggaccgacccgccgccggtcctgccgggatccccgggctgctcatcatcaagcgcctgacgttgcgcggattccttcttggcgactttctcgagagcagagagcgggcgctctccgatctcaaggcatgggtcgactccgggcagatcaaggtatacgaggatgtgctctacggactggaaagcctgccggcggctctggtcggcctgttgaatggcgagaacttcggcaagcgcatcgtgaaggtagcctgagcgcagtccgcgaccagcgatccgccgctggcgctggggagctcttttgcttgctgcaggtcagcgggagtgtatttgttccgagcgagaactcgccttgtgggcgtg
>LESB58.AGEnt_accessory_0056_length_42747
tttggggttttggctcctccaaaacccctccaatattcctctaaaattctcgccagattatgccacgtcgatccactcggcgccccggctgtcccggtagagatccgtcatcttcgcggagcggtggccgagcaggcgttgcgcatcgcgcccttcttcttcatgaagcctggcagccagggatcgcatctcatggaagcttggcgggctggcgccgaaatcgagtccatgcttcttcgccgccctgtccctcgcatcagcgaacgcggcgcttatggtgtccagcataatcggctgcccagccttggcgcgactgatggtgcggtgatgatggatcatgtagcgggaaagaaccctcccgcggcatgatttgatcactgaggccagatcgagaccaaggacagccagtccgatcgacgtgcttatacgaaggcgcatgcccgtcttcgactgaacaacctgcaggtatccgtcctgctcgtccttgaactgcattgctgcaagatcctcccgcctctggccggtaataaccgccagttccatggctcttttcaaccagggctgtttcgcctcggcatagatcagacgccatgtctccagggtcaagcgctcgcgcttgatcttaacccgcgccgccttcgtcacctccaccgggtttttgtcagtccatccggccgccatcgactccatgaaaacatcacgcagaagggatcgcatggctcgggccatttgtgccttcccttccttcgccatctccgagaagtagccggccacatcaatggtcccgatatcccggatgtccatcgttccgaacctggcgcgcagccgtttcaggcgcatccgagtattacggacactggccgccgccaggccgcgctcgacgtagatcttttcatactcggtgagccagtcgtcaaatagccgcggcggacgtgatggctcagaactgagcctgtcggcgatagtcggctgaagcgattccgtgtggtttgcttcgatcgcttcccgaatcgcgcgggccttgtcctttcccaggccgaacatccggccgcttactggatcccgataggcgtagtaggttacgcctgaccgagagtccgtcttcttgtacaggtttggggggaggtcttttgacccctctttacgcggccttggtgccatggcgtgcgctctttatgcgggatatcagactttcgccaggttctgagcgtttggcaggttcttgactgctgtactccgcatcctggctcacgtagtagcttcgaccatgctttacgggagcagggataatacagccatcccttgcccacctgcggagggtgttgatactcggcggcgtcctgaagtgctcagccgcccattcttctagggttacgagtttcattggacaatacctccccgtcctgctggcgctggtcgggaaaatggttttcggggaatggcagcctatcggctaccgtgcggttagaacgagcagccccattgcagggctgcgaatgctggcgctagctcgatcactgcgtgtagcgcgaccaggctggcgccaattacggctactgccgccatgcgggagagagctttcttcattggggctccggatcagtcgcccgccgctttggcgatcaggtgcatgagcatttcgcgcagttgctcgcgctcgagcacctggccggtctttgcgtattcgtcggcttggctcaggatcgcgtcgatctcaatctcgaacatcggcgaaagcacgtctggctcacactgttcgagcagcaactggattgcgcgagtcggatgtgccatcgctaagccgagccagttgtaagccgacgcggtgcggtagtagcggaggccggcgatctcatgccggcgcggcgggcggaaggttttcgtgcgcatattcaatccgggtagtgggtagcccattatccgaattgctgtatatgcgtacagtggttggcgatgggtggctacgcaacgtcctgatggatcttcgtgcgtcgccacttctgaaccgcttgccctatatcttcctgggtgaacgttgccccgttgaatttccagacaaggcatccgtcaattgcatcgcactcagctaatacagagccgcacggcatcttgatatcaacgggttgtagaagcatatcggtaaaatcttcaggatctgcatccatccaccctccgacataccgcgtaacctcggacacaacatcttccacttcgaaatcccttcgagaccagcctagcgcagcgacgatcgcgcgaaccccgcgctcccaccgatcctttcgtactagcgcgccgtcctggcggaactcgtaatcttcgaccttggcgtcacgaaactccggccggcgaaaatccagttcagttacctctctcattgcttccctccttcctgctcgctcagcagggcgcggagttcttgatgcgctgcgtagttttgctgcgcatcgaatatgccgtcgataccatcgctgtcgagcaagcgtcgcaacagcccctcgctgaccaccacatggcccgctggaataactgccaactcccgcacttcatagcctggccagtcctgagggtttgctctgaccatgtcgtggtgctccttggagcaggggcgccaatctcccggatggcttgtgaagaacgagtagtaccgcttcacctcactcatgacctacctccttgctgaggcgtccagacggaacttgttcgcccaggtcgcgcagcttgttcatgtagatatcgaacaactgggcctggttttcgatgtgctgctgaaccatggggcggatcacggcagccatatggctaccgcagtccagatcatcatttgcccgtatccagcggacgtaggcctgcctagctttgcgcaggtaccaccagacttttagtgacctgagcatcacaccccctccttgccgggcgcggcggcgatagctgagtcaatcgcagcatctacccacgaaaggtttttgaacctgctggacatgccggctgtgcagctactgattccggcgtcactgttctcggtcgagaaggagaagtagaactgctggtcacgaagccagcgatacctctgagcatcacgcatgatatcccccggcacgctgtgctgagcctgggcgctatccccggaggccttcacgcatgacttgatcgacgccaacaggtaggaccaggcgaagccgcgctcctgattcgggcgcaaaccaagcgcacgtgccacgtcatcgcgacactgtttgtccaggtcgttgagttgctgagcctgggctacaggggcggcgtagagcttgatgcctgggccgtagagcccggcggcggcctccgtccacttcacccagaaggcatgaaggccccgattggcgagagctaccggctcctgcctctccagctcagcgaccctggccagggcggcgtcgcgctgggcgatcaactcggctgtgccttcttcgaactggcgaacaaactgacggtgactttctagcattgccgctgcggtcttgcctttctcagctacgacgatgcgctcatgctgggcgacggtcatcactggctcgtatgggcttccctcatagttcgaccagatgaaggcatcgccggtgcttggatagtttcggtcgaagtacgccacaacctccggccgctccgcctctgcctgctcggactgcaacggggatggttgcgcagtggttggctcctcatccaacaagacgccgccttcttcgggatactcagcgcagaaggcgtataggcctgcttcgaggaaatcggcatcctgctggcgccactcgatgcaggcctcgctttccagttgctcggcagtgccatccggcgcaatgaagtccagggcggcgcgcaactggtatccgttgatcaagagactcgagcgcactggggatggttgcgccagggcggcgcgggcttgccagccttgcagctgcagattcaggtcctgggcatcgctagcttcaatcgcgcagagattcatcgagcggtattcgccgcgcttgtcgtcgaagtagatgccttcctgcacggtgaatgcgcgctcgaactctgcacgctcatccccgcctgcctgctctaccgattcctgttcggggtcgatgcgctctgccgacatgagggcaaggaccgcctcggccggcgtcgcgccctcgaccttcgcaagaggaatctcccgatccaggtagaggtcggcgtgccactggccttcgtactccggcgtcagtgcgattcggttggtcgccaccagatccagaatcgcgctgccagaatgcttggcgcacagcgtcacgtagattacgtcggagtactcgcctccgccgtcgctgtattccacttggcacccgcacatggcgggccttccgttgatgaaggtcagcttggcagctacgtctgcctgatctaccgcaggatgtgccgggcacggatggacgagggagccgtcgcctgaagggcaggtgcaaatctttgattcggtcatgggagctttctccaggcctcggtttcgaggtcagaaacggttatcagtcggcgccggcgttcgatgttttcgagttgcaggacattgcccaggctgtcgatgacgacccagtgaatgccggtgggaatgtgcaggtagcgtgctggcgcgggagagcagagggcgtttatgcggcggactgcggggctttcgtcgaatggcatgatgggcaggctccgtaaggtggtgccgtgtagcagtgctcaccgctggcgccctggtctgcgtcgtttgcgatctcgttcagttgtcgcgcgagctggcgcagttgagatgaggagagcagggcgccgaggcgtgggaggccgttgacctcggccaggcgctggccatcctcgccgtccaggaacagcgcggtcaggttgagggtgtgcatggcgtttcctcgggaggccggtaccggatgcagttgcattgcccgatgcgctggccagttgtgcggcagtagatggggcggttcacggcgtcacccgcttgaactcgacgacccagacccatgggtttgcggcccagcttccctcgcctttgagcgattcccagaggaagccgaacgcccccttggctgtgtcgccccagcagccgatatcggcgcaggcttgccgagtgtggtcgcatggctcgccgcgcactccctctgccaacgcctgctcttcgctgatgtcctgtaggcgctcgacgcgaacagcggtgatctccagcaggatgcgggaggcccagcggggcatgtggatacttggcttccatttgcagtggaagtagccgtcgggatcgacgtattcgttgtcgtcgccgctggcgcgataggcgcagtgccctgggttctggaacttcgtcatgtccttccaccatgactggttagcggcctgttcctcatcggaaatcagcggcccttgccatgcttcccgcacccacaggcggtcgcctggctggccgtaggggcaggcagcctctgccagcccacaccaacagccatcgccattctgaagctctcgctcaacatgaagcatcgactggtggaccttgcacggccaatggtggccgccgcttttgctgggcgtgggttgcggcttcatcactcgccgcgtgactgtcttgcgcccgtctaggatggcgcggaccatctggtcgttgaacaggattggccgctcccgcggcttttctgcggacatagggaatacctctcgcctgatggcgacgaatggaggttgaatttggctggtcgtgatgcgaggtggaaatcccacaagaggtttttctgaaggtcgtgacagcaccatgtggcctacacaaacaaccctggtgccacccaaatgaagaaactcgaccatcagcttttccgggcctacttgctgctctcgatcctcggcaaggtggtaacgatatggatcaagctccacccatttgtcgtcgcggccgccctcagttgctgagggcttgcttcgcgatctggagtacgtccatcccgatgcctccggtagagacgtcggtgagcgctgcgatctgctcgagggctttacgtgcggttgccagttgatcctccggggagaggtatgccggcattccggccaggcgccggcatacgaacggatcgttgtcgctcggaatgccgcagcaggtgaattggattgcgcggcacttgcagacgaagtcgggctcagggagcgcctcggcgtcgacgacgtacatgccgagtgtgatagcgaggttgcgctcgatgttcgcgccgcgggaccgctcccaccctggaagcagggccaggatgtcgcagtccatcagccgcttgatcccgtcgcgcatgaatgtctcccaaggcgatccgcggtagaccatgttgacggctgggttctcgaccatgtatccgagggcgcggatccgcttctcctcggcgttgaacgcggggtagttgaaatcaggaaggcccgtcatcggacccgcgagatatacacgtggcatcatgcgacggactccttctggtcgtggagtagatcaagttgagcggccccttccagccaggccgtatccaatcggtttctagcgatggcggcgtactccgggttgagttcgatgagcaccgaccgacgaccttcctgcatggcgacgagggcggtggtgccggcgccgccgaagggatcaaggaccaggcctccccgcggcgcgccggcgagtacgcatggtcggatcaggtcgggcgggaaagtagcgaagtgcgcccccttgaaaccggcggtgggcacggtccagacgctgcggcggttgcgcttgccgcctacgcccgtccactgctcgtcattgccgcgcgctgtgccatccagatttttgtaggactcgcgcgcgtcgcgtttgaagccatttccgctggggtgttcgcttacggcatcttccttcactgcctcatggtcgtagtaataccggcgcgacttggtgagcatgaagacatactcgtgcgccttagtgcagcggtctcgcacgctctccggcatcgggttcggcttgtgccagatgatgtcctggcgcagataccaaccgtcgtcctgtaaggcgaaggcgaggcgccaggggatgcccatcaagtctttctgcttcagtccttccgccggtttgcgacggtgaccgcgccgcactgcgccgcgcgtgtttcgcgaaacaatgtcgtgcttacctgccgacccttctggtgcatagccgccggcgatggaggcatagctgtcgcccatgttgacccagagggttccgtcatcgcgcagcacgcggcggacctcgcggaaaacttccaccaggcgcgctacgaactcggcgggcgtctgctccaggccgatctggctggccatgccgtagtcgcgcaggccgaaatagggcgggctggttatgcagcagtgaaacgactggtcgggcattgcccggagagcgtccaggcaatccccaacccgtatctcatgcgatagggtcatatttagtctcaagacgagtagagccgcgccggccggtggctagcttcggtgatctggtggtgggttactgttcgtcgtcggctacggagagtccggcggctagtagttgtcgcgacacgttttcgcttggcgtgtattcgtgtcgcgacacgacgagtagaggaagaagatcggcatcgggcagggctgaggcgttgagtagcagtgtcgagaacgcttctcgccagtcctcgaaatcgccgaccgcctgcaggcgctcgaacgcggcgtcgatcgccggcggggagggcagcttgcgctcgggtatgccggcctctcgctgtcgctggcgtttctcccgctggcgctgggcgtttgtctttgccatgcggacctcagaagacaaaagactgttggtggctggagctggagcggtaggagaccgttcgaggcttcgcctcttgaactgctggcgcggcggcggacggcggcgtccttggtggctgttgccgaacagccgcggggagcgtgaacacaagcacgatgaagcccagggctgcaccgatgctgccggttcgaattgctcgacgcctggtcacttggcagcctgctggcgcttcaagtgctctgcataggcgcatgcgtcgttgtggttccggcggaacccgcgcaccgccccggtggcggtctcgatgatgtggaagaatccgcgcccctgaggaacaacttggtagggttccgcaaccgctggagccatgatccgcagagcgaacgccatgcgggcgagggcggttttggagagcaggccggcgagaacttcggtttgttcctgatgcttcagcatgatggttctcctatgcgttgatggtgatttcttcgaggcgccgtaccgtgcgggcttctgtgagccgccgctcgttgctgggcctgcgattccggttcatgtggtcgtcatcgatcagcgggtggccggcgacgaggaatgcgagcacgaagacggccggcgagatgattccgcggcggaaggcttcgaggacgagcccgcgcacgctgcgcacgccgagcttgaatttggcgtcgtcgaggcgcttctcgacggttcctggggctatgcccatcctgcgcgcgacctctttcgcggtcagttcgctggcgctccaggcggtagcttcgagttcgcggggagccaggccgaggccctggcggccgatccatccgccgcagttgatggttgcgtgcatgattgattccttggctacatgggtcagcactcggcattgcgtggagtgctcgcgcatgaagtcgagagaggggtgaagcggggcgcccaccgccccgcctctacttacaaaccgccttatggtttgaagcattttgggcgggacgcctggagcccgaactccggacgccccgcgggtacatcgttctcggcctgctggcgccgaggcgcacaggtcaggatcggcgctggcgctatcgagcgcgcgcagcggttcgggccgctggtcgtgaagcaccaggccgatgaggaatggaaggatgaacatggcttacccctggagggactctttcgcctgagcgacgagatccatcaaccgctctacccatgccgagcgagtggtgagggtgatcgattccggcccttcggccaggcctgcgcggagtgccgtagggaaggcctcgacgatatcggtagtgaccttcagcagatcatccagaatggcgcgcggcacggtcggctcggctaccgctctgggggtgacctttgtccctcccgccgcgatcaccttcgcgagctgctggccgagcacctggccggccgcctcgccgtgcttcctgacgaccttcgcagcggtcgtagccgctaccgcgccggaactgatcaactgctgaacatcggtattcgcgttgcctacgaccaatacttggtcgacgtgctgacgggtgcgccccatcttttgggcgatctgttcgacggtccacccgaacgcaatgagccgcttgtagccgtgtgcgagttccagaggggagagcttgcgcccctcctgggaagtgatcacgcggagcacacgctcagcatcattcccggcgaacgcaacgatgggcacccagaactcgccgttcgggtcacgcggcagacggccctcggcgtcgagcttgaggtaagcgcgccggcggcggtgcccgtcgacaacccacatgccgccttcttcgcggggccgcacttccagcgcgggaacgatgccgccctggtgcaggtagtcggccagatccgcgatgctctgctcgaggtcttcgccctcggcgcgcaggttgaagccgggctcttcgtgaaggtcttcgaggcgagccttcatcgcatccgcgcgcttcaggtcgccgtccttgatcatctgcttgaacgatttggccgccatggggcctccgtctgttgtgattgcgtggtggctgtatgggggagtggtctggccggtgctgagtctctgtccggctggattgggtcatctggcggcttgactctgaactgaatcaggtagtacccgcagcacacgctatacccctagcgctgtgcggccagaccactctccgatacagccataaggctggtgttcgttgatgccccggcgaaccggggcggggtgcttagcagggccgcagttctgtgcagtccatggaaggggcgcctaccacgatgcgacgggaaatttcaccgtaggcctgcgggaagtgctggatcagctcgtttgcttcctcttgggtctcagcttcgaaagccggatgccaatatgacgggctatcgccatacttgacttcgatcatgaggtggaatgcttgagcttgagtgttcatcctcttgccctccagggcgtgttgacttcccgtctggccctcggtggagggccagccagtgaaatcggtgtttctcccgcgttcgcctgctgggcttctacaacccgcgggtgttgctcattgctgtcattcccctgactgcggcgccgattgccgcacggcacagccaggttcctgcccattaccgccggggtggcggggcgcattgctttccgggtcattcgctcggttcggtctggtcctcgtccgccgcaggttcttcctgcgttgcccaggcccgcattgcctgagcgcggatcgccggtcgccggtagaggcaatgcgatctgttgttgatttcttgctgtcgggttgtgaaagagcggtcggctcggtggcctcccttgaaccaaaaaggtacatagggtgagatgaaattagtagcgaaaaggtacattgtcaataccttggttgtacctttctggctcttatagggattctgattgatcggatactgtgtttatgtacagttgatgaggtgcttatggctaagaatcagaagcagcaggcgtacgaggtcacaccgaccgatcgcctggggatgcgagtgtccgcgatgatcaactcaccgaaggcgcaggaactggggaaggtgacgattcaccggctagacagtgacccggcggaagcgtgggatgcggtgatggaggttctggctgagacggacggtatcgacctggtgttcaacgacgacggcaccgtgacgctgaggtgggataggcaggaactggaggggtagggcggaaatgaaaagccccgcagatgcggggccattggacgatctctttctgttacgccctcattttttcgaggaactccttcaccggagcggtgctggattcgctaacagttttctcggacgattcgatttcattcagtcgctgacaaatgatttgcttgatctcggaccgagcaaaccgattgagtaggtcgcggatcatcggctgatagccgactccgtggtactcggcaatcttcttgagatcgtttactaattgcttttgtaggcgaatggaaatcagttggaggccgagcgcgtcatccacctcttgctttgagccagtggagacttgggcgtgcgcttcggtcgtcccgagctcgccgctttcccacagttcaacgttgctcatagcttcctcactctttgtcatttgattgcaaattttttgtagatacgtatttcttcagcactgggttcgtacgcagttttcaggaaaaccttgccattctcgaagatgaagcagatctttagggtcctgccagcgttcgtttcggctacgaaccatttcgttacagggtctgtcttgtggtcctctcgcaggtcgatcaggtgttcaccctcgcagttctcgaagcattgctcgatttctctgcggctcacgcccccgtgcttttcctgaagcttcctctcgacggcgtccgaaatgatcagattttccaagcgcggttaccatttgattttgtatatacagatgataggccgctctgggaggtagatcaatccctctgtatatacagacagctaggcggaaaaatggttcggctggaagccagtcagtgtcgccgccggcgcatcaccgaccaccagaagacccacccaatcacgctgatgccgccggcgcgcatctggtccctggtgtactcctcatcggggtactcatcccggttgtagctgcgcaaccggatgccgccgccaggcaggcgatagacgaacttcacccgcagcaggtcgtcatgcttcagggcgtagatctcgccgtcgacgatcgtgttgactgagaggtcgacgccgatgatcgcgccgtctgcaatgagcggctccatgctgttgcctgtgacgttgacgcaaaccgaggtgctcttgtcgacggcggcctcgcgcagggttgccttcgggaatcgaatcttgcgcttagccaattcgaggtctggcactcgcccgccgcccgccgctacctcgacctcgtcgaagtatgggatttcaacctcgtccggcgcgagtggatcgccatctgaccacggtgataagggctccagatttccgccggagtgatactcggcagttggttcagccacccgcagttgctgctctggggtgtgctgaatgtcgagccagccgcggggcatattgaatttttcctcaatgtgcctggccagcctgttgccgatgttcttggtgggattcgagccaatcaagcggctaacctgggttggctcgcgatctatgcgagcagcgaatgcgactgtgccgccttccttttcggccagtgtgagcgcgttcgcgcggcggattgtcgtgatatcgatcatctggccatttcatcatttgtacctaaaaagtacagaaccttgacggtacacttccttttcaccatgattgtaccaaggaggtacatttatggccgtcgagacaccccaaagcacccatacagaagcgcttcgggccttctggaagtcgctcagcatccaagaacgtgatgacgctgcaaaggcgctcagcacgagcgttgcgtacctcagacaggttctggcttgcggccggactccaggggcggcgctggcgcgtgatcttgagcgctttttcggcgcccgcatcacccgccaccagctccgcccagacctctacgacgcgccagcgaggcctcggggccggagtgcggcatagcacgtagcagatgttacggagaggggctggcgctgcttagtcggctgcgacccctgttcaggcatccagtagagcagacagcaaaaagcccgggggcaaccgggctttctgaggaggcaccggagggcggtgccgaacatccaacggagacgaatatgtcacaagttgcagtcatccaacaaggcacggtcctgacgatgagcagtcgcgagattgcggatttgaccggcaagaagcacaagaacgtcttgagggacattcgggagatgctggaagcgttgaggaaggatggctcagatttgagccatgtccgggaagacctcgactcccgcgggtacaccgagaatttccacctcgaccgagacctgaccgagaccctcatctctggatacagcgttcccctccggtaccgggtgattcgacgactccacgaactggagtccagccaggttccgagcatcccaacaaccttgccagaggcactcaggctcgccgccgatcaggccgagcagaaccatgcgctgcggctggtcatcagcgagcaggcgcccaaggtccaggccctggagcgactcagcggtgcagcaggaacgatgtgcatcaccgacgctgcgaagcacctcaagatcaacccctcccggctcttcgactggctccagcagaaccgatggatctaccgccggagcggctcagctcgctggatcggctatcagccgcgaatccaagacggctgggtcatgcacaaggtgacggttctcggccgggacgaccagggcgacgagcgcgcggcgagccaggtacgcatcaccgccaaggggttgtcggtgctggcgcggaagatcgaggagggcaagctgtgatcctcggtagcgtgtcgcgacacgaaatcacgaatcaagaaaatgtgtcgccggaggtgcgccaatgagcacgatcatcatgtcggcctgctggcctctccagggaatgagccccgcgcagaaggcggtactgatctcgctggcagaccaggcgaacgaccaaggggtgtgctggccggcggtggacagcatagcgacgcgttgctgcctgtcgaagcgcgctgtgcagcaggcgatcaagtggctgcgttccgcagggattgtgagcgtcgaggagcgccagggcaggtcgaccatgtactcggtgacccccgcagcatatgcacccctgcaggaaatgcaccccagcagcaaatgcacccgtgcaggaaatgcacccacccccgcagatgctgcaccccaacccccgcaggaaatgcaccccacccccgcagcatctgcacccagaaccgtaatagaacctacaagggaaccatcagggaaccttttgccggccgattccggccagcccgatgcggagcgtgatcggcaacaggcatgccgagcgatctggtcggcgtatgcggcagcgtaccagctccggtacggaacccatccggtgcgaaactcaaaggtcaacggtcaggttcgcgacctgctgaagcgcttgggcgctgaggaggctccggcggtggcggcgtacttcgttggcatcaacgacgcctacctgatccgcaactgtcacgacctgggctcgctgctggccagggcggagtcgtatcgcacccagtgggcgactgaccggcagatgaacggggccacggctcggcaactggagcgcactcaggcgaacctgaacgccgccaaggaggctgcggagagcatccgagaggaggggcgcgccaatgctttcctgtgacgaacaggccgacctggccgccgcgctggtggcgactgctgaaacgcttggccaggagatgagtgccaatgccgcgaagctgatggccaaggatctcgcagagtatccgggggaggcgatccgcagcgctctgcaggcgtgccgccgtgaattgaccggaaaactcaccctcgcagccatcctgcagcgtgtgcaggcagtcgatggccggcctgaaccgaatgaggcctgggcgctggcgctggaagcatcggacgagcgcgcaacggtggtcctcaccccggagattcaggaagcgctcaccattgctgcgccgatcctggaggcgagagacaaggtgggtgcccgcatggcgttcatatcggcctatgagcgcgcagtgtctcgctcccggcgagaggcgcttcctgtcgagtggcgtgtgtcccttggtcacgacgaggccggccgtcaggcgggtatccagaaagccgcagcgctaaaccgcctgccagccgccgaggtggcgcgcctggagggagtggtggttcttcaactcccggccccaacagatgccggccaggcgatcgccgggcttctcactggcaatgcccctgccgaggtcacgaaggcaccgaaggggttcgcggaaaacatggcgaagctcaaggcaagcctggccgcacaccgcgctcagcgcgagcagaaagagaaggacgaagccgtcaggcggcgcgccgatctcaacgaacgaatcaaccggcacaacgaggccatacaacagctacaggagtcccgttcatgaagtggaaggcgctcaacgattatctggcggttagcgacagctccccgccctacaaggtttgcaaacaactggtggccggggaggctcactaccgggcgagcgtgcaaggcgaattcatttgctcccccgttgcgtcgtcgaaagaggctcaggctatttgcgagcgtcaccagcagatcatgtatccgcgggaggtggcatgacgttgtcggcacggaagccccggccgaagaagtgcgcagtatcgacgtgtcgcgcccgcttcgtcccggtgaagtcgtttcagacgtggtgcagccctgagtgcggcatcgtcatcgctcggcagaagcaggagaaggagcgcaagtcccttcagcaacgcgagcggcgcgagatcgcggttcggaaagagaaattgaagagccgtgcagaccacttgagggaggctcaggccgcattcaacgagtttatccgctggcgcgactgggaccgcccctgcatcagttgtgggcgctttcatgatgggcagtatcacgccgggcattaccgctctgtcggctcccatcccgagttgaggttcgacgaggacaacgtccacaagcaatgcgcaccgtgcaacaaccacaagtcgggcgacatcgtgaactaccgcataaacctcgttgcgaagatcggtgacgcggctgtagcgcgcctggaggggccgcacgatgccaggaagtggacggttgaggagatcaaggcgatcaagaccctgtaccgagccaaggccagggatgcgaagagggctgccgcatgaagaagcatggtccggatcttacgaacaaaccgcgtcacctcgttccgtgccccgcatgcaatggccacggtcagcgccgaggagtgttctacgacattgattgcgacgcgtgcggtgccgctggcttcgttgacggggtgacggggctggcgctcgatcagcgggatgcggtggtgcaactgcggatgtgggtaaagcggctggtggaagagcagcgacgccaggcgagcagtctggcgcgagaagagaacaaccagcggggcgccggcggctcccacttcagaggcgactgaaatgaacatcaaggcgttggaatttctgatggagcaatacgggctgtgggtttggtccgacaatggcacgcctcgcggctcttcgccgatgctggcgctgatgaaacggaacccggcgaacgaaaaacggtttgcggctgtggccccctgcatcagtgatgatcgggcgctgcaagtagaccggtttctcgcacgcctctacgacgaagacccggatgccatccgcagcctgatcctctacttcatccatggcatgtcgtatcgagatatacaggaccggatggggatcagctacgcggacgctcgcatgctggttcgcgcgggcctgtcagctctgctggcgtgcttcgtgatggaggagaaaaaggctgcctgaagaaatgtacaggctggacgtattgacagtgataatcgcggcctgtacctttcgtcatacattgcggttttgccgcttaggcgaactgccgcagagcggaacgccacagaaaatagcccagccaccgagctgggctttttcgtttctgggtcatgctgcctcgatattcactgagaggcggagtccgagggcggatagagcgttctccatggcctccatcttagtgttgtggaggaagtcgacgagcctgtcgccctgggtctgtgcgatcccgagaagccggcagaggtcagcctttcgcatatctcgacggaccatttcgttccagagcgcgatcttcgcaacggtaactgccggcagatggataacgcgctcgcctggttgcgcctggctggccgcggggatttctcggcgctgatcaacgtatagcgagagggtcgactcgatggcgtcgactgcctcgccgattgcgtggaccttgtcgtcgccatagctgttcagctccggcaagtctctgcagaaaacggcaacgccaggagcgctatcgtcctgttcgaaacggattgcatagtcgtacatggtcactcctccggggtgatcgttcagcgcttgcaggcgagggggctcatttgagccccagttgcttgatgatcgccttgcgggtcggttctggcatttccttagctccgtggtccgcgaaggtggtctgtttgccgttcggggcggtgatcttgaagtggctccctttgccggcttcgaaggtcaccccttgggccttcaaccatcgtctgaattcgctgaacttcatcacctcgtctctgttgtttagatgggttcattatacaacaaatttgttgtgatacaacaaaaaagtggtatttatttttgcgggcggcgcttagcgctgcggggagtgcggacccttgaaaagccgtgcccgcacccactcacagaccccgcctcacgcggggtttttcattttcgccccgccgaggggatatcgagactatgaagatgccagagaaggacccgtcattctgggccacggtgctgctcgcgctgcgcgagcaagggctggcgatggggctcgccttcatccttacctggctccgtacccagtacgaggggaaggagccgagcatagttcggcaactgatcgaagccgctcttggcgcgatgctggtcatggttgtcggtctcaccgccaaggagtttggctggagtcctgcctggcagttttttgccgccggcttcgttggtgtcctcggggtaagcaccgtgcaaaagctgggcgcgcgctgggcggaaaggaaggtgggctgatgaagatctccgccgatcaactcgaccgcgctaccggctgcggtgctgctactgcaacgacatggctggagcacctcaacggtgccatggcgcggttcgagatcaacacgcccgagcgtgtggcgatgttccttgctcaggtcggacacgaaagccagagcctcaatcgcctgatcgagaacctgaactactccgccgaattgttgctccgtacttggccgaagcggttcacgccggcagaggcgaagcagtacgcacgccagcctgagcgcatcgcgaaccgcgtctacgcaaaccggatgggcaatggggcgccggatacgggtgatgggtatcgataccggggccggggcctgatcatgatcaccggccacgacaactacgccgaagccgcccgcgccctggcgctgccactggtagcgcaaccggagttgctggagcaacggacctgggcagccatcgcctcggggtggtggtggaagtcgcggggtttaaacgacctggcggaccaaggccgattcgagcggatcactctgaagatcaacggcggctacaacggtgctgaggatcgagtggcgcgtctcgaatgggcgcgcgcagcgctggcgggtgcgtgatgaggtggtccccgtggttggtggtcgccctggtagctgcgctggtgttctggcgcctcgatcacgtgaccgctcagcgtgatgacctgcaggccgccgtcgagcaatccgccgagacgatcaccgctatggcccagcaggcccagcgcgatagccaggcacaggctcagaccgacgcaatggcccgcacataccaagcagcactacaggcttcccatgaagaaaaccaattgcgccgcgatgctatcggcactggtgctcgcgtcgtgtacgtcaaagcccgctgccccacaggcggagtgcaccaggctcccggagccaccggcagcgctgatgcaggaagagccgtccttgctgccgctgatggacaggttgtttctgatctccgagccggagtcgagcggcgcgaactgatgatcgcggcgttgcgtaagcatatcgccggcctgccgaggtattgccgaagatgatcagcatcaagccagaagggttccagcagcagctcgcagacctgactgagcttgagcagcggcagattccttacgcgacagccactgcgcttacgcggaccgcgcaaggcctgatggatcgattgcgcgatgagatgcgtgtcgtgttcgaccgcccgaccccgtacaccctgaacagcctgcgcatggtgccagccaggaaagaccggctcgaagcgcgggtttggttcaaggacgaagcggacggtgcccagcctgcatcggtgtggattgcccccgaggtctacggtgggcctcgtcggaacaagccggccgagcttcagctcagggccaaggggatcctgcccgaaggtaagtacgtggtgcctggtgccggtgctgatcttgatcgctacgggaacatcaagcgcggacaggtcaccagagcattgagcggcattcgcggcttcagccaagccgggtacaacgcgaacgccaccgatagcagacggagcagagcgaagggtaatgctcgccgctacttcgtcatgacacgcaagggccagcctataggtattgctgagcgcacaggccgaggccgggatgccgtctcgatcatcatggccttcgtgtcacgcccttcgtatcgccgccggctgagcttcttcgagatcgcgcagcagtacgccgacgagaacctgccgcgtgagttcgaggcggcgatgcgcggcgttgctgctcggttcgctgcgaggcgctgatgaatgcaccaaagtggtgcgtcgcgggtccttccgggggtgcccccgtcagagggtaattcgagccccgcgcgccaaatatgtatgaccatttttcggaggttggttgttgtttagtcatgagcaaaaacgaaacaaccaaacagcgcggatggttgaacaagtccgagatggccgcgagcctcgggatttctccgcaagcctttgataaatggggcgttcaaccaatcgagcgaataggtcgagaggccttctacacggtggcggatgtggtcgaaaaccgcatccagcacgccgctcggaaacaacaacctgagggggagctaccggaaggtctcgatccctacgctgaagccaagctgacacaggagcgactccggctcaccaaggcccaggcctacgcccaagagcagaagaaccaggtccaggacaagctcctggtcccggtcccgttcgccactttcgccttggcgaagatcgccgccaagattggctcggcgctggagaccgtctgcaaaacggtcagtcgccgccacccggatgctgatcccttggtgatggagtccttcgagcgggagatcgccttggcgcgaaacctttccgctgagttcagcgacgacatcccgggaatccttgatgagtaccttgcaaccctggatcagtgatctgcgcactgcggtcaagctgggtttgcagggaatgttcaaagagccgccgatgacggcggtggagtgggccgacaagcatttctacatgtcggccgagtcctcttacaacgagggccgctggaagaccgcacccttccagatcgcgatcctgaacgcgatgggcaacgacctgattcgagtggtcaacttcgtgaagtcggcccggatcggttatacgaagctgttgctggccaacatcggctacaagatccagcacaagcgccgcaacgtgatgatgtggagtccgaccgacccggacgccgaggacatcagcaagagccacgtcaatggcctgatccgcgacgtgccggtcatgctggaactggcgccctggttcggtcggaagcacagcgacaacaccttggacaacaaggtgttcgcgaaccgccgcaacctctggatccgcggtggcaaggcctcccggaactaccgggagaagtcgcccgatgaggtgatctacgacgaactgtcgaagttcgacgccgacgtcgagggcgaaggctcgccgacattcctaggtgacaagcgcctggacggtgcggtctacccgaagtctatccgggggtctacgcctggggtcgctggcagttgccagatcactaaggcggcggaagagtctccgcaccggctgcgcctgcatattgcttgccctcactgtcagcgggagcagcacctgaagtttggcggaaaggattgtgagttcggcctgaagtgggaaaagaacgagctgggtgaggccgagcgcgcctggtacgtctgcgagcactgtgcagcctgttttgaacaccgcgacatggtggtggcccaggctaaaggccgctggatctgcgacgagaccggcatctggacgcgcgacagcatcgactggttcggcccagacaacgagccgatccgcacgccgcgctcggtcagcttctactgctgggcgatctacagcacctggacgacctgggtgtcgttggttgacgagtggctcaaggtcaagggcgaccgcgagaagctgattaccttcatcaacaccacgcgcggcgaggtgtgggaagaggagcagggcgaccgcgtggagtggcagacgctctatgcccgccgcgagaactacccgaaggtgccgccgcaagcgcttgtcctgatgggtggaatcgacacccaggacgaccgctacgagggccgcgtttgggctttcggtcttggcgaggaggcatggcttgttcaccgtttcattctgaccggcgatccggccagtgaggagttgcggcgtaaggtcggcttggaaattcaccggcagttcactcgagctgacggcgttccaatgcgtgtcgagcgttggtgctgggatgccggcggccactatgccgatgaggtagaggccgagagcgtcaagcatggcgtgcactgggtggttccgaccttcggagccagtacatacggcaagccaatcgccaacttcccgaagcgacgcaagcgcaaggtctacaagaccgaactgggcaccgacaacgcgaaggagctgatctacagccgtctgcgtattgatgtacccattccgtggcaaccgacccctggctgtgtgcacttcccgatcgacagcgacatctgtgacgaggacgaactgaagcagataactgccgagaagaagaagccggtgatggcgaagggtgtccgcgtcctgcgctgggattccggcgggcgccgaaacgaggcgctggattgcttcgtgtacgcccttgccgcgctgcgcatcagccagcagcgcttcggcctcgatctcgaccaacttgagcgagcgcgcgttgatcccgtgccggagcaggtcgcccaacagcaaccctcgaacgaaaaccatgccagcacctctcagggctggctcaacactggaagcggaccatggctctgacagcgcagcagatgctcgacaaatacctggaggccgaggccgccgtgctggaagggcggacggtgatcttcaacggacgcacccacaccatggaggatatcgagaagatccgcgccggacgccgggagtgggagcgccgcgcggcggcagatcgggaccgcgccgccggtcgccgtccaggcccggcgctggcggagttctgctgatgaacctgatcgatcgtctactgaaaccctgggcccccgacctggtggctcggcgcctggccgcccgcgaggcaatccaggcgtatgaggctgccaggccagggcgaacccacaaggccaagcgtcaaccgctgggcgccgacacctcgctacagaagtctgcggtctccatgcgagagcagtgccggaaactggacgaagatcacgatctggttaccggcttgctcgatcgcctcgaggagagggtggtgggcggtagtggcatcggcgtggaaccgctgccgctgcgcctggatggctcggtgcatgccgagttggccatggaaatccgcagtgcgtgggccgagtggtcactctcgccggagacctctggtgagctgacgcggccccaggtagagcggctgatgtgccgcacttggttgcgcgatggcgagggcttggcgcagaagttgatgggacgagtcccgaactacacgtttgccacgtcggtgccttttgccctggagctgctggagcccgactacttgcccttcagctacaacaacctgtcgaaaggcattgtccagggtatcgagcgtgacacctggcgccggaaaagggcctatcacctgctcaaggatcaccccggcaacctgcagacgctgggcggcagcctggcggtgaagcgcgtcgaagcggaacggatcatccacatcgcctaccgcaagcggatcggccagaaccgaggcgtgccgatgttgcacgcagtgctgatccgccttgccgacttgaaggactacgaggagagcgagcgggtggcggcgcgcatcagtgctgccctggcgatgtatatcaagaagggtaaccccgacagctacacggtggagcccgggaaggaccggaagaaccgaacgatccccatcgcccccggcatggtcttcgacgacctcgagccaggtgaagacgtcgggatgatcgagagcaaccggccgaaccccttccttgaaggtttccgcaacggccaactgcggatgatcggcgctggcactcgcagcacctactcctcggtgtccagggcctacgacggcacctactcggcacagcgccaggaactggtcgagggctggctgggctacgacctgttgcagcacgagttcatcgactactggtgccggcctgtctatcggtcctggctgcagatgtacctgttggctcggaaggagcgcctgcccgccgacgttgatcaccgcactctctacgcggcggtctaccaggggccggtcatgccatggattaacccgatgcatgaggccaacgcatgggagttgctggtcaaggccggcttcgccgatgaggcggaagttgcccgcgctcgtggtcgagatccgcgcgagctgaagaagtcgcgtgagacggagatcaaggcgaaccgggcagccggcctggtcttcagttcggatgcctaccaccaactggtcaagtccgggatggacccggttgaggcggtgcagaaggtgtacctgggcgtcgggaagatgcttaccgccgacgaggctcgcgagctcgtcaacagatacggcgccggcctacccgtgcctgggccggatttccccaacgagagcaacaatggaggcgccgatgggcagccatcaaaccctgatccataaaagcctgatgctgccgatggcggcggcgttgactgaggccaacgccccgcatgagacctggtacagcatcaaggctgccggtcgcggcgtcgccgaggtgctgttgtacgacgagatcggcgtctggggcatcaccgcgctgcagttcgctcgagacctcaaggcaatgggcgacctgaacaagatcagcctgcacatccactccccgggcggcgacgtcttcgaggggacggcgatctataacctgctgcgcaaccacccggccagcgtcgacgtgtacatcgatggcttggcggcctcgatggcctcggtcatcgccatggccggcgacaccatctacatgcccgagaacgccatgatgatggtgcataagccctggggcatccagggcggcgatgcggacgacatgcgccgctatgccgaactgctcgacaaggtcgaggacaccctggtcatggcctacgccaacaagaccgggaagtccgccgacgacatcaaggcgctcctcaaggaggagacctggatgaatggccgagaggccgtcgctgccggtttcgccgaccagctcactgagccgctgcaagcggccgctcacctttcctccaaacgcatgcaggagttcgcccacatgcccgaagctctgaaaactctactggccccgcgcgcccagacccccgccgcgccgaccaacactcccgcgccgactccggcaccggccgcgccggcggctcccgtggccgccgccccaaccgaggccgatattcgcgcccgcatcctcgccgaggaatctggtcgccgcagcgcaatcactgctgccttcggcgcgtttgccagcggccacgccgaactgcttgccacctgcctgaacgacatgaccatcaccgtcgaccaggcacgcgagaagctgctggctgccattggcgccgataccaagccgaccgccacccctggcgctggcgcccacatccatgccggcaacggcaacctggtgggcgactcggtgcgcgcgagcgtgctggcccgcatcggtcgcggcgagcgccaggccgataacgcctacaacggcatgacgctccgcgaactggcccgtgcctcgctggtcgatcgcgggatcggcgtggcctcgctcaacgccccacaaatggtcggcttggccttcacccacacttccagcgacttcggcctgatccttctggacgtcgccaacaagtcggtgctggcgggctgggaagaggccgaagaaaccttcccgctgtggaccaagcccggcattctcactgacttcaagccggcgcgccgcgtcgggctgggcgagttttcctcgctgcgtcaggtgcgtgagggcgccgagtacaagtacgtcacccttggcgagcgcggcgagcagatcatcctggctacctacggagagctgtacagcatcacccgtcaggcgatcatcaacgacgacctgcagatgctctcggatatcccgttcaagctgggccaggcggccaaggccaccatcggcgacctggtctatgcggttctgaccggtaacccggcgatgagcgatggcaaggccctgttccatgccgaccacagcaacctgctcactggcgcggcttcggcgctttccatcgacagcctgagcaaggccaagacgcagatggcaacccagaaagcccaggtagagaagggcaaggggcgccccctcaacatccggccgggcttcgttctgactccggtggcactcgaggacaaggccaaccagatcatcaactccgagtccgtgccgggcgccgacgtcaatagcggcatcgttaacccgattcgcgcattcgcgcaggtgatcggcgagccgcgcctggacgatgcctcggcgaccgcctggtacatggctgccaagaaaggctctgacaccatcgaagtggcctacctggacggcgtcgataccccgtacctggagcaacaggaaggcttcactgtcgacggcgtggccagcaaggtgcgcatcgacgccggcgtggcgccgctggacttccgcggcctgcagaaatccaacggcgcctgatcggtgccaactcccgagccccgcacctagcggggctttctgtttctgccattaggagaatcaaccatggcgaagaactatgtggaggacggcaacgtcctgactctcattgcgcccgctgacggcgttcagtccggcgtacctgcggtgatcggagacctggtggtggtgccgctggtagatgccgccgcgggcgagccgttcgccggaaaaactggcggcgtctggagcctgcctgctgccgctggcctgacccagggtgccaagtgcagcgtgctcgatggggagctggtagctgctaccactgccgactcggtggcgttcggcaagatcaccgagcccaccgttgacggcttcgcgtcggcgatgctgatccaacaatgagcgcgccgggccgttttggccggctgatccaacggctccacgagcgtgggcaagagcggctatctgatgccgtgggcgagttccgcggcatcggccgccccccgatcaaggggatacctctgcaggtcgatcgaaacctcagttacgacggacctgatggggttttcatcacggacaaggttgggatcagttggctggcgaaggatgttcccacggcatcgcgtggcgacctcttcgttatcgggtcgtcgcgctatctcgtcgaaaagctcattgcgaacgacggttggttgctgacggcagcaacgatcgaggaggaagcatgaagccgaacgtgctcacgatcggccgcttggccttgctggcgcgcctgcaaaccatcacgccaaaccagggataccggacggacgcgggcactcgcgtgctctctgggtggtttaacgagctggtcaaggagcggcatgagggctttccgctgattgtcgtccagccgggcaaggagcagccgccggagcatcttgatgccgccgttcgcttccatcgcggcttcgaagtggtaggcgcggtgcaaggtgggtatgaccactatgaggaggctctggaggacctacagctagaccttctggcgtgtctgatgcctgcccccaagggtcagttcctgcgctggctgccccgagatcgcggcattaccgggctgacgttgggggcgcctgagccgtacccgccgggcgatggagtggccgctgccgtgattcgaatccctgtgtatctgaaaaccatcatcgaggcgtaacccatgaagagcgatccccaggtgccggcctcggtcgacgccgcgccgtcggctgcgctgaacaaggcggtcgaggtcaccctggtcaaggtgcattggcaccagggcaaggagaaggcggccggcgaaaagatcaacgtcagccctgaccaggttgaattcctgcgccgcgaaggcgtgatcaagaaggaggcctgatatggctatcgagaaagagacgtatgtgatcggcggacccttcaagatccgcgagtccggcgctaccacccccttccagttcgctggcctggtgtccagtatccagcagaccatcgagaccaacgagatcactttgccggataccaccaccccgcagggcggtgagtacgatgccgtttcgcgcatcatttcggtcgggttgtcgatcaacttccgcgaactcaagaccagcatcctggctgccttggtgtggggggacgccaccaacgttccttctgccacccataccgacgaagcgcacaccgccgttccgggaggcacgatcgcgctcgacttcatgccgctggagatcaccagcgtgaagagcgatgacggcaccacgacctacgaagagttcgacgactggaacatgaccggcgccggtatcgaaatcgttgaagggggtgcgatctctgcggctacgccgatcaaggtgacttacaagtccgccaccgttgatgtgatcgaggcgctgaccaacagcggcaagacgttcgaatgcctcttcgagggtgagaacgcagccggtacccagcgccgtatccaggcgcgctatttccggtgccgcctgaacccgtcgagccaacaggactggctcaataccgaagacttcctcgctgccgaggccactgccaaggtgctgatggacccgaccaaggttggcgcaggaaagtcgaagtacttcaacatcaagaaggaactggcgacggtgtgacgccgttcatgcccggcagggacgccggatgtgggcgagcccgcgtggtgctacagtggcgccatttagggaggggttgaaatgtactctaggtcgcgcggatttacccttgtcgagctgatggtcattgtcgtccttttgggtgtcatggtcgctttcgccattccgtcttttgtgaatctcataaaaggcaacagcacggcctcggcgcgcaatgatttgcaaaagagtctcgattatgcgcgcgctatggcgatgacaaataagaccggtgcgcaggtctgcgtagctgatgggacaataactatcagcaatgcacgtaaagcggaaaaaatcataacaggcggaagcgggggctctgttcagtacggatttaagtatgactgggaggtcgcaagtaagctctcgtctaaagagtacaaagctattgggtccaatgggctagattctggctgtgttgtgtttgcttacaatggttcaatacctgagattgctaagaaggcgccgaagtctcctaagccgcctcttagttctgagggtaagtgtgacaccagttcttcgcctcctccatatgtaaataaggatggattcttcggccgctcggatggctctgccgatccggaatgggagctgatcttcaacggcgccggtttctatgttgtcagaaagcctggaggggctgactttacaagtgagctgtcttgggacacttctggctgctgatagttttttcagttacggaccccgctatttgcggggttttcttttttatggagtcgaaaatgtccacattcacagcaagtcgggttgttgatattgatggcgttgagttgaccgtgcgggaacttagcgttgcggatgttcgaaagctaatgcaggaggtcagtgaccaagacctcgtcagtaatgctctcttcgaagatatcaggctttccgatctgtgcctgatgacgtcggttacggagagccaaattaacgatctccggcctagccaactcgccaagttgcgggatgcatgtaaagaggtgaacccgcattttttcggaatgctgggccgtctctcgaaactccgcgacaagccttgaggagtttggagcgcgccatttgcgttctggtgaggcttgggcatcaccacgtccttgaatatccctggtcgctgttcttgaccgcgctgaaggctgaatgaaatggctgacgtaaagatccggctgactgctgacctcgatgatgcgctgcgcgaggtgtcaggtttccgcaaggaatacgccgaactggtcagacaggtcgcgcaacctctcaagcgtttaaacgatttcactgctctcgaaagcacccttgaggacacacaacgccaggcgcgctcggcgcgcgagcagatccgcacgctcggcaacgaactggcatcgacgatcaggccaagccgcgaattgcagcaggcttaccgggactccatttcggacttgcgcagcctggagcgggcagagacggtccagatagctcggctttccgcgatgcggcgggagttgaagcaggcggggctggatacgaggagcctgacatccgaacggcagcggctccagcgggagttggatcgaaacctccaggctggccggaatgatgcggccaccaccagcctccggcaacaggccgcagcgatcaagcagagcgcgatcgaacagcgccgcttcaacttggagcaagcgcgcagcagcctgggagtagccagggtgcgcgaactgcaggctgccatcgggcagttgaaccagcaatatcgcttgcttcggtccagcggaacgctatccacaagggagcttgccgttgcgcagcgggcgctcaagaagcagatcgcggagaccaagagcgaactcaactcgcttggtgccggctcgcggctgtcgagcatcggctctctccgcgggagcggcccggcactggcggttgcaggtctcgccgccgcggtaggcgctgcaacggcgaagctagcgaacggggccgacactgttggccggcttgattccaggcttcgcctggcaacccgctcgcaggaagagttcaacaccgcgcagatcgaactcgaccgtatcgctgatgatgttcagggcgatgtcggcgacctcatcggcctttattcgcggttgcagcgcccgctccgggatgcgggcatggatcagcgagccgccctggaaaccgtagaggcggtatcgctcggcctgaaaatcggtggggcatctgccgaggagtcggcctcggtcattacccagttctcccaggccatcgccagtggtgttctgcggggcgaagagttcaataccgttctggagtcctcggatcgcattgctggcgccctggcggactccttcggggtgactgtcggccggcttcgcgagatggctgccgccggtgagctcacctcggagcagatcgttatcgcgctgcggaaagaactgccgaagctccgcgaggagatggcgtcgtttgccccggagattggtgcggggctgaaccggatcttttccgaaacccagaagtactgggggcgtcgcgcgaaggaaacaggcgtcgtcgactgggttgcgaaccagttgaacgatgttgccaagggaatcaacacggcgaatacgctggtaaaaaagggggagggtagcctcacagccaccctcgccgccgagaaggctcgacaagagcagatcgtgaagcgccagaacgatgctctgaagcgggctcgggaacagaacgtcgccgatctccagtctgaggttgttcggaccaaggccctccttgagcagtccaccaagaacctcaacgacgcgctttcgcggcaggcagatgtccgcaaggagtttgccgatctggtgaaggccatccaggcgacgcccacctccggaacgcagaccttcggtgatgccactgcggcccaggcctcggctcgcaacgccctgaccgctggcaacaaccaaaaggcgatcgaggaggcgcgccgcgcgcttcagatccttcagcaactgaaggacgctggcgcgaacagctacggcttcgaaggcgtggccaaggaggtggagcgcatcgccaacaaggccgcagaggtcgaggctggtaatgccaaggctgcggatgacgtcaaccgcctgaacctggccgacctcgaggagcgcatcaaggctgtgcaaaacgtcgaggtatcgttcggaatggacttcgaaagcgcggagaccttgaagcagcaggtcgccgacatcgccgccggactggctgagcagctcgtgatacctatcacgctggttccgcctccggagatgggcttgccgggcgtgcccagcatcacccccaagatacccgggtttgccactggtacgcagagcgctccccctggcatggcgtgggttggggagcgtgggccggagttgatgatgatgcgcggaggagagcgcatcttcaacgcggtgcagtcgctgcagatgtcgcagaggtatcaacgaactctccccgagatacccgagattccgaccgcggcgcttcagcaggcgagtccgccggcagccatgcaaaacctgggttcgctgaccctcaacctgggcggagacgatgccggtttcaccgttttcgggacacacgacacgctccgagatatacgcaaggccgcctcgaagttcgggcggacacgcccaaaatgaccgagcccgcctagcgcgggcttttttatggagttgggaatgatcattccgaacgtgatgctggggggcgtaccgatcgtgatacacggcggcgccccgcagtgtcagtaccaggctgtagatggcggcgtagagcggttgaggctcagcggaggtgcggcagtccagatgacgcactggcgcaagacagcgatcaccatcagcggttcaggatggatcggcacggggatgcttggactcgacttcgacaacccgttggagctgcgatgcaatgcgtcgcttggcatttccggccgtactgccgtcgaccgagtattcacaatccctggagaggttcgccccgatgccagtccgtgggggctggcgctggtcggccgtgagtgggtcagaacggacgtgtcgtccgccggccaggtggtaaccgtgtcggagatcccaggcgcgcaactctaccgcgtcgagtggtggccgctgttccatgtcttcgcgtccatccctcctgaggcgcttgattcttcgaacaacagccggacctggcaaattgtcgctgaggaaatctgatgctcaacggtggaccgctcaatagcgctgcgctgaactcggccgctcactccgctgtgcctggtcctgagccgatcatccctggctacgctttcacatggcgcccaatcgtgcgcgttggcgatgacgacgttacgccgctcctgaccggggagatcgaggtcgatcgtgaagagggtgctgctggcgtcgcgtccttttcgatctatctcggcgacggacctgttgtccctacggactggatcggtcgaaccgtaaccatcgactacgcaacggagacctcgggtgaactgagtcaggggcgacggtttacggggagagttacacagccagcctggaatcctgttcggcgcgtcctggacgtcagttgcacggaccagttgcagcagcgtgtagaggccatggagatttcggccgtagacgccctggtcggcggcgcctggtccgccgatgtgttcgagccggtcgatggacgctcgcggtgggactacgcccaggagcgtttgaccagcgtcacagggagcttggactgctcgccatatggtgctctccgcgtcacatcatggctttctgtggcgcctgccttcgagttcggcccaggctctacggtatacggaacgcttgcagtcgagctggccgacctgagttcgcagacgaacagggtcgagatcgagtgcgactaccgattcagccggctctggcagctcaacgcctcgtatggttggcagcaccccggcacggggaacgcggtcggcgaggcagggttttgcaactggcgcggcgatgacaccgagttaccggatgtcgagatgatcacctcggcgaccgaaagcagtggtcagacgttgttctatgccacctggtatccactgccgccaaccggggtctactgcaatccgccagcggcctgggtcaatagtttcaccgacctgcttttgggcggaaactggatcgctgggaggcgctggacgcaagccgtcaccgagcgctaccggctggtcatggaggttcagccgagcgtggcggcgaccggcccgattgtcggtcggcagcgtgcctcgttcgagatcgagtcggccagggccgagcgctgggaaagcgagccgatcaccggcggcagcaccggccacgacgacgagaaggatggcaaccggcgtttgtccgcgctgaactgcctgctcgctcagggagcaacgacgctcatcgcagcgcaccgtgggacgactgtgacgtgggacgtgcctaccagcatggttttaccgatcgacctggtgcatacgctccgcctcgatgatcagggcgcgcgtgcggtgggcaagtgtcggcgcattgtcgaccggctcgacctcgcatccggaagcgccctgaccacgatctctatcgcggtgatgcgaggcggcgctggcgcagcagatccccttgttccgccggctggctcgtccgatcccgccagcccaccgtcgggcggtggccaacttacgacgcagctcggaggtcgcaacggaagtcccgcgtatgacgatgaggcggatggtttctcgggcaactggagcaatcgcgatcccggcgccgaactgttcccgcggcgcttctcgttgactgcaaacgatattccggagacctaccgggacgaacatgcgccggagatcgcagccacttaccgggtagctgtacctgatgacgtactggagatgtagcgatggcgagagcctggatcaacaactggaagacgacgctgagcgtagggctgtcgcctggcgcgttgagcctgacggtgcctgatgctgccgccgcgctgctgccgctatccggaggaagctgggtgctgttgacgctcgcagatgacgccggtgcgcagcatgaaatcgtgaaagcaaccacccgcgccggtggggtggtgacgatcgagcgcgcccaggaaggaacctccgacggcaactggccggcgggaacggcgatctatgcagccgtcacggccggcgacctcatgacgctccaggcgcgcatccaggctctggagtccggggcgtctggcggcacccttgtcgacgaaaccggcgcaacgctggtcgacgacgccggcaacaacctgatcatggagaacatttgatggcaactgttacgcacgtcctgtccggcgccggggagccgctcgatccgccccccagcatcggcgctcactacgtgaacacgaacaacggcgcgctatacatggcgaagggcaccgcgagcggtgccgattgggtgaagctgggtagtggcggtggcagcgctccgagcgaggtgctgcatgtcaataccgatggccagttccttctcgagcctcaacactcatttgttgaggcccgtctgttcgcaattcccgagctcggcactgcagcaattggaatcgatcccagcacatcccgacagttcgacctgaatctcagaaccgcggctccgagcgggcaacaactgcagatcagagttacatcgggtgaattgcccggaggtatgtcgatcgtgggcacctcgaggcagtgggcggttcaggagtcgtatggattcgtgatcaatgcaaatgacctcaacggcgaggtgtgggcgcgcgtctatttcgatgctgacgagctcaccctgtcgatgcttgtgttcagcgatgtgccgaacgcgtaggagatagcgcatggctctatcagacgagcgccgcggcctcggcgcgaggaacgaagcgatccgccgcgccggcggccaacgggttgaagcggagcggcgtggcgaccaaggcttgaccgcggcactcaaccggctgatcgagccggagcgtcaggcacgcgcactgcgcaagatcgacccgcgcggcgccctggatgctgcgcgcggcagggccgactacaaccccgccggcaagcagatcggcgggggcggtgtgtcctggccgctggccgagaccgacaagtcgaagcgcacggtggccgacgaggagatcgtgagcaccgatggcctggtcgtcgttgtgttcaagcgcgtcaccagcttcgagatgcaggatggcggctcgaatattggccgcatggagttcaaggcatgaatcaactgatgccctgggacggcgaggtcgttcgcatgggctggccgtggcacggaaagatccgccagccgaacaatgatctggccggctacgtcaccctgccgaacggggcgacgcgcccagcaatcgcgtactatggcaactggccgatgaatcacacgcatctgttcgacatgggcctaccggaccaggacgaccagcaggtcgaggagcagggcgggaagtggtgggggcgtacgatcctcagaggcggaggcaattacgactatcagttgtactacggcggcgcgacgacctcggccgaggggcagtcctatacaggcgacgccccattcagggggctccccctctggtggtctagcgacgaggagccgcgccgcccgctgtatgtggatatctacctcaatgtggagcagggcagctactacctcgatttttggacaaagggcggaacgattcacgcccttcggaagaagataacgcttgaggatgttggacagggcgcaggacagccggagtgtgcggtaaaagatctgctcgggagcaacttcgactactggttttttggtgaaaacgtcaaactggactacctgaagctgctcggggtctaccgaaatcggttgctgctgggggtggtggtgacacagggtgacgggatgcggcagattgacccaccgcccggaacgtcggtggtcagcggttcgtccccgtctggagcccctcaggggttgtatggtctcgtcgaggtgaccattgccccggatatccgagatccagaggcggatcacagtcagacggtcacaatagacgtgatcgagaatcgccaggccgcgctcggtaatccggttcatcaggtgaccgacgagagcagtcagccgggcgatcccatcgaaaccacgctctatcgagaggaatggaaccagacctccgggttgctgaccgcctggtatgacgcccagggaaacatccagaccgcgcgctacaaccgacgccactatgcacttaaggagtaccgcaacgagcccggcgtgacgacaagaacagcgacggagcgaagcagcgaggttgcgctgttgagcggctccggatcagttgtcgacagcacagtgctgacagagcagttcgaggcgatctacatcccagggacaggactgcagatcactcggacggtgaagtgtacgggggagccggatgacgtcacgacctataccgacccagaccatacgggtgggccggtggtcaccccgccgacgacgacattccccccaggcatgcatatcgtcaacaccgttgtgacctaccagtggcttgtgaacgacgagaacatgctggccaaccaggaccagcatcaggtgtggctcgccgcgttgagcaacaacagcgcagccatctgccacatccgcgatccgttcgactatcccgaggggcagaccacaacaaccgtcagcgttcgccagggcccggccgtgcgcctcggcggcgtgacctctggaacggttaccgacaccctgaccaagagtaagcccgcgcatgagtaccggcgcggatttttctgggagccagccgaccgctgggtgcgagccagttgcaaccccgtcaccggagagctctctcgcggctcggagtgcatccagtacctgaccagttgggtttagccccttctactacttcaaggagaagccgcatgacgccggcctgtgtacccctgcgcattgaaaaaggggcgacgttccgcgacacgatgcggatcatgcaaccgagcctggtctaccggccgatcacccagatcgcgtcgaccgctcccgtccggctgaccatccccggccacgggttgcccgacacctggttagcctggatcgatggcgtccagggcatgcccgaactgaaccgcgcgcggcttcggcaactgcctcaccgcgtcgcgtccatcgacgacgacacgatcgagatcaacctgctgtcagccgttgggctggcgcctgttggcgggcaactgatctaccagccacctgttgacctggctggcgccgaggtacggatgcagatccgcgatgcgccagatgggacggtgctgatgacgctggcgctcggctccggccttgagatcgctggcgccggaacgatctcgcgcgagatatcggcctccgataccgcggcgttggcatgggcgtcggcggtctacgacgtggatgtgacctacccggatggaacggtccatcgctactacagcgggccgatcactgtgagccgtgggggagggtgcgatggatgacgccgccgagccatgggcgctggcgatcgaggtcgatagcgagccgctggtgctcagcgagatgcaggaatacgcggtcaccgtgacgccgccggccgatgtgctggtcgttgtggctggtgatcaggggccgcccggcagggacggcgtagacggtgcccaatggggcgcgactgattggtgatgaaatggcccagattcgatttttcaaagtggcgaccctgccgggtacgctggagccggacagcttctacttcgtggagaacagcaacttcgccgaatcgtatttgacgaactcggcgggtgtggcgcgctcgatcggcaacagcgcgatgatcaatgcgctgatcaacgaggcgttggctagcctgcccggcaccggcgcgccgatcctgttcgtagccgatatcgctgcacgcgatgccctggagcctgagggcgcaatattcgtcctggttcaagatgcgagcgcggacccgacagtcgaatccggagctgcgctgtacgcatggaatcctgctaccagcgcctggctgaaggtggccgagtatgagtcgatggacgtcgagctcaactgggacgcgatcaacggccggccgacttcgacgccggcgcagatcgacactgccgtttcccaggctcacacgcacgcgaacaagtcgacgctggacaagttcagcgaggatggcggcctggttcggttcggcgggcagccgattccggcggagtggaacggggcggcctggtaaatggccgtcctccagacccacaaagtcgtcgcgcaactgcctgtcgcgctggagccgaacgcgatctacttcgtccggcggagcaccggatacgaccagttcgtcaccaacggcgccggggtggtggtggcctatccgatgaacgtccgcatccccgcggctgttcctgggtatctcgccgatggctccatgcttcggctcacgatgaaccctgacggccaactgccggcctataccgccggcggcgcaactctcaacctacaggtgctgttcaatggctgatgtacgaccgacgaagctgcagaacgacggcaacggctatggcagcctccgtgagttctccgatggcgacacggtgccggttgcgcttggcggaacaggagcagcaaccgctgccggcgcgcgcttgagcctgttcgacgccaggctgcagaacttcagccttctgctcggtggcgctgaccagctcccgttccagactgggccgaatacttgggcgcagacaccgctgacgagcgtagggcgcgctatgatcgcggcatctacgcaggcaaatgccctgaactacctcggcggcgttcccaagagcctgtcgtccagccggaccgtctcggacccgaacacggtaccggacgagtgcgggttctacggtatcggtgccgctccttactcgaacttgccgccaggcatcgatgctctgaaccccatcggatcgatgctctatcaccatccatacgacgtcgcgaccgcagtgcaactattcgttccgcggacctcgaacatcctgtatttccgccggagggtcgccggcgcgtggcagtcgtgggttcgcgtgctgtccgacgctcagttgctgggtacagtggctcagtctggaggagtcccgcttgggtcgatattggagcgaggcagtaacgcgaacgggcaatacgcccgactcgccgacggcacgcagatttgcacgatcagcctgcttggcgccaacgaccgcatggcgaacacaagctacacactcacattgccggcggcgttcactccagattggaccgtgggggtatcggtatcctgggcgtcgcacgcaacgaaccctgcaacatacaacggcgtgaaggtggcatatgcgaacggcacctcggtgacgttcatcctggctgagaacctcacgacaaaccgtttgatcttttcctgcatagggaggtggttctgatgttgatcaagctttcgccgtttgtaccgctgcccggcgacggcgtcgagatgcgcgtgtccgttcgaggggatgccctcactgtgaacggtgtcgagttcgatttttcgccattaacggagggaggtcagctacctggcgcggcgaccggttcgtcctggtttgagggagtgattacccgccaggctggccgaatcgagctgacgctgcgtctaccgctggcgcctgacgcaagcgatgccgctcgcttcccggctcccatcgaggttctcgaaggagatgtggagttgccgcgatgatcgactggggacacatgaagacgcctgagcagatcctcgaggagcagcgtgcggcagtgcgagagcagcggcgcgaggcctatacgaaagagtcactgccgctctatctggaagcgcagtatctcgcagcggtcggccaggggcccgcagatctatccgagtggatcgcgaaggttgcagagatcgatgccaggtatccgctgccggaggcgggcgcagtgtagattgtgctcgcggatcgctgccaactgatctggatgctactcgagaacctggcgtgcaaatagcaaaaggcccgccggagcgggcctttctctgcctattcggcagtgggtgcatcacaagaagcattatttcttagctacctattcggcagtagatgcttcatgaggggcgcaacgatcagatcattttttcgcaggcgctgtcaaatcagttcgtccgcatcacgccgagccggtcgagcaggtaatgccaggctgcgaaactgattttctggcgattcgcggcagagtccccggctgtgtacttacggaaattcgtcgcggacattccgagcagagcggccgcagcggcgccgcttacgccagtaaacgacccctcgccgacaacgtggcgtagctcccaactggtcggcggtcgccactcctcggcgtcatgtgtcagtacctcgccagggaggagccctgtgatccatgcaagtggaggggcgctgagttcgattgcgagcgcggtgtactcgttcagggtgacagggagcccgagccgtgggcggctggcggtcactagccagtatgggaatcgatcgtctggtatgcacccggacaagccttctggcagtcggctcacggcgactcgcgcgagcactgcgtcaccatccgagttcaccagttccagaacatcgggcgcgtatcggtcccgggcgtcgatgacgaactcggcgatgatgtctgagaactcgtccctcacctccgacgaggtgtaactgtccggtagggtctttatcgccatttcccggggcccgtagtatagggtccaccggtgatgcggcaggcccccgtaatgcagtccgcgggcagccggagtgatcgagaacggcccgatatggatggcgttcatcagaacccccagcgagcggtaagcgcgttgtactcagcagcgattttcgccaccttgtcggcttgtccggcggcctgggcagaacgatgctgggcaagcaaggccttctgctgcattacgaatccggcgatttcctgagcactagcgttgcgattttcgatccagaatttggcggcagtgagcaggccgcttggatcgcaggccatttccgcctggtcttgactcatctgctgtaccttctcggcgcggatcttctcggcccactccttctgcctggctgtgccggtgagggcgcgaccgccaaaggcctttgccacggcgcgagcgtctatgccgcgcgggctcaatgaggcccggcgggtgttcgaggcgtagtcgtacgacgggtcataggcgatcccggtttcgaggtcaatccactgcccattctgctgggcgggaatgtcggcgctgtcgagccaggtctggaaattggtcatttggcgtctccgaggaggttcagtgctggcggtgtgccgcgctgttggtattactatactagctcggatcgagctatgcaatgatattctgtcgagccggtacactgcgggttttcctacaaggggcgcgacatgctggtcattcgattcatgggctggtcggtgaaactcgaccaccaggtgggcagcgctgggaggttcggcatctggtcgttccacggctcggagagcagctacgtaccgggcatggagacgattctccggcatgcagcgatccggccggctgagccggcagaagggaagagcaccgaggtagaggtggccatctgtcggcctggtgatccggaggagaagtggattccggttgggatgggcgtggcggtctacgaggcagagcgctgatttggtctttttttcctccaaaacgctaccgtaagcatttgattctgttggcttgcggatgttctcaaacgaattgatttttgatggtatttttcatcataactacttgatgaatataggaaaaagcaaattctatcgtgc
>LESB58.AGEnt_accessory_0057_length_951
cggggctagttcactgccgtacaggcagctaagaaatcgttcacgcaagagggcacggacggcctcgatgttcactgccgtacaggcagctaagaaataacgtaacgtctgcacattatgcgaagccaggttcactgccgtacaggcagctaagaaaaaaatctgatgccgaccatcgtgatttcgaacgttcactgccgtacaggcagctaagaaagcccgctggggaagccgcagttatccggagtagttcactgccgtacaggcagctaagaaaatgctcatttcgccacctcgattccggcttgtgttcactgccgtacaggcagctaagaaaaggttgaccagcatggccggcatcgacagcgtgttcactgccgtacaggcagctaagaaaatgcagccagggcttactccgctgctgctggacgttcactgccgtacaggcagctaagaaattgagcttgtcgttgtactcgtcgaggctcatgttcactgccgtataggcagctaagaaaatactgactcagccagggaaaagtcacttggagttcactgccgtataggcagctaagaaaagcgtgccatggcggcggtaagtcaaaccgttgttcactgccgtataggcagctaagaaatggtcgaacagatggcggtcctcggccaactggttcactgccgtataggcagctaagaaaacgtcggaacgcaactacctgaccgcgttggtgttcactgccgtataggcagctaagaaaatcgaccacgacagtgcttccctggtctattcgttcactgccgtataggcagctaagaaaattggccgtgcaaggtccaccagtcgatgcttgttcactgccgtataggcagctaagaaactcaagaaagagcagaacggccagcctgcgccgttcattgccgtgtagtcccgtagggcgaatgccgccatag
>LESB58.AGEnt_accessory_0058_length_119
cgagagccgcctcggtccacgaaggaccgtggcggcgtgccgccgggagcaacgatgcagcgagggcaccccagccgagaggcggctggggccggatgccggggcgagtcttttggttc
>LESB58.AGEnt_accessory_0059_length_60
caaacacgtacgaaagaccgggagacggactgccgttgcgtctcccggggtcgcgctcac
>LESB58.AGEnt_accessory_0060_length_36961
gcgtgtggggaggtgactgttttgacacatgccaaaagagggagggataggccagagcccctatagcactagggctccagccggacaggcgctgtgggacagtttggaaaaaatcgatcaggattgagcaaggactgcaaaatattgatcgttaattggcacggaatgagcgctaagccatccatcggcctgaccacacgacgcgcccgatgatgtcaactgcttccaagtcctgcttagagacgaacattgtctgataggcagggttagcactgatgatcgcgaggccgccattgatctgccgttggacgcgcttggcgtacaagtggtcatccaggcgaatgacgtagacagcttcgtcacgaacctcattgcagctgtgatcaatcatcaccgtatcgccatcgctcaacagcggctccattgagtcaccgccgatgcggacggccgacatattcgctatctccaggccttgcttccgcaagctgtagcgagtgaacgccaactgagcgagtatccgtgccccctctgtccaggagccgtgaccagcgctcacccgagcgtcatacagagggatataggcgtaactgtcgtctcccttctcgcgactatcttccgcagacgtaggggtgccgaaagccagccacatagcggaagtccctgcggccttggcgatctgctcaagtcgatccaaggttgggaaagtctcccccgacagataactgcgcagggtagcctcggacaagccgcattccttagaaaatcctcgcaggctttgcgaggaaatcgcctgtttcagacggattttgaagtatccgattccatcctggggaatcggatgcccagacaattcagtcggggcgccatccgtttgttcgtaacccattgattttcctagtgttcattgtttttccgcgcaccgttgcgagaaaaaactaaacggatgagtggaaatccgttgctgtgcgaggattttctcgctatgtttatgccctaagtcacgttagacaccccaaaaaaccaccctgcacggtggttgagatggaacgtaggcatgaacagaaccgaaatcccccgcgacaacaacgcccgttgggagtggatcaaataccagctccgcaccagaggatcgtccctggctgaggttgctcgctccctcaacgtctccagcccagcggtcaaaaacgcaaaactgaccccctaccctcgggtagagcgcgccatcgctgccgtcctcaacctcagccccctagtgctgtggccggagcgctggctcgacgaagagaatccgaagcggcagcggccgaatcgttcggagaccttgcaggcatatgtcagacatatgccaggtgctgaggaaaataccagatacgctgaccaagcgcagcgtaaagccgacgtgggggcttgaacatggcccgccgcaaagacgaccgcaccctagacatcttcgatgttccgcagccggctcgcgctatacccggtgagtgcaactatgccgcccaggtcagcgagctggtcagcgaaattctgaaggccgccaacctcgaccgttacgagattgcagcccgcatgtcgcgcctatctggcgatgacgtgagcaagaacatgctcgacgcctggtcgagtcccgcccgagctgatcacaacctgcctttctaccgcgccgccctcctggaggacgtctgcgcgagccacctgctgaccaactggctggtcgatgtgcggggtggtcgcgtggcctatggccgagacgcactgctcgccgaactgggccgcctggagcggacccgcgaggaagcgggtcggcaggcgcgtgagctgaagcgaatcctgggggaaccgtgatggaaaccaccaacctgacggcgctgctcagcaacctgcggcacgccaccgagttctggaacgcagtgaaggaatccggccctgatcaagacaccaccactactggcgtcttttcggacgctcatgagtggctgacaaccgccgcgcttgccctcggcaacgccctgatcgcccagcgcgaagctgctggaggcgaccatgagtgaatggttctctgcccaagagcttgcagggttgccaggggttcctggaaccgcgcgaaacgtcaaagcaatggccgagcgtaagtcgtggagtggacggcgccgcgtcggcaccaaggccatcgagtaccacgtttcggccctgccgaaggaaacccgcgccgcgctgctgaacgccgccctgggcgaggtggccaccaaggcggtccgccaggagacgcagctggccctggtcgaaaccaaccgccagcaactggtcgccgatgcccgccagggggtgctgcacgccctagacctgatgatggcccgcaccggctacagccggaagcgctccattaccctgatgctggacatggcgcgcctcggccaggtcgagccgcagctgctcgccatgctcaagatggcccgcgatcctcgcggccgcccgagcgcggatggcctgccgagcgtgcgcagcctggagcgcttcctggaccaggccgagcgtggcgccctggtgccgaaggtccgccgcccggacatgagcgttcccgactgggcgcctgccttcatgacgatctaccaagggccggagaagcgcagcgcccgcgctgcccatgcactgctggagaagcactggcaggggcaaatgcccagcctggaccaggtctatgcgttcctgcgcaaggtgggcaacgtcagccgcgaggtcgggcgtatgggtgagcatgaaatcaaggcactgcgcccgttcattcgccgcgacttcaccaagctactcccgaccgacgtctattcctgcgacggccacacgttcgacgccgaggtccagcacccgatgcacggccggcccttccggccggaaatcaccaccattatcgacatccgtacccgtcgaattccgggatggtccaccggcctggccgagtcggccctggtggttgtcgatgccctgcgcgacgcctgcaccaagggcggcattccggccatcttctacgtggacaacggctcaggctacgtaaaccacatgatgcgcgacgaggcggtcggccttatgggccgcctgggcatcgatatgaaaaacagcctgccctacaacagccaggcgcggggcgtgattgagcgcgtccaccagagcctgtggattcgggccgccaaggaactgcccggctacatcggagccgacatggaccgccaggccaagctggccaccttcaagctgactcgccgggccattgccaagggcggcaccatgccgctgatgtcttgggaatcttttgtcgcgttctgcgaacagcagattgccgagtacaacgaccggccgcacagcagcttgccgcgcatcgttgacccgaacaccggccgccgccgccatatgacccccaacgaagcgtgggcgctgcacgaagcggagggtttcagcccgatgcgggtcaccgacgacgaggcccggccgctgttccggccccaggtgctgcgcaccgtccgccgctgcgaactggagttcatcggtaaccgctacttcgcccgcgagctggaggaattccacggcgaccaggtggccgtgggctacgacatccacgacgccagccgggtgtgggtctacgacggcgagggccgcttcctctgcacagcagagctgaacggcaacagccgcgactacatgccggcttcgtatgtcgagcgtgcccgcgagaaacgcgcagaggcccgcgagaagcgcgccctggctcacctcgacgagattcgcgccgagcgtgacggcgggtatgccctggaaatggatgcgccgctgtccatccccggcctcggcacgatcacccctgagcaactccggtcgcgcagcgccgcgaccctcgaaatgcaggccgagcggatcgacgaaccgcgcccggccgcagcgaccgcccaagccaccaccgcccaggtcttcaccctgccgaccgctcccgctcagcgctaccggcaatggtgcgagctggccgagcggcagcgctccggccaacccatcgagccggacgccgcccagtggttcgaggtttaccccaaatccaaagaattcgccgcccagcagcggcaagcatgaaaggagctgtattcatgaccaccccgaaaaccacccaactggccagcggcatggccgacatcgccaacatcgccctttgcgatatcgccctggagaaagcgctgtcgcgtacctccaccttgcccggcctggtctgcttctacggcccgtccggcttcggcaaatccgtttcggccgcctgggtcgccaatcgccgccgcgcctactacgtccaggccaaaagcgtctggacccgcaagcacacgctgaagtcgatcctgggtgaaatgggcatcaagccggccggcaccatcccggaaatggccgaccagatcgccgaggaactggccgccagcggccgcccgctgatcatcgacgaaatggaccacctggtcgccgctggccaggtcgagctgattcgtgatctgtacgagtccagccaagcctccatcttgctgatcggcgaggaaatgctgccgaccaagctcaagaagtacgaacgcttccatggccgcgttctgagctgggttccggcccagccagtgtccctggaggacgcccgcaacctggcgccggtctacagccccggagtggctatcgctgacgatctgctcgcgcacctggtgaagaagtccctgggctctgtccgtcgcgtcgcggtgaacctggagcagttggccgaagccgccactgttcaaggtcggcgcgagctggaactggccgacctccagcgcctgaacctggagctgtataccggtgcggccccgagcccgaggacttcgaagtgagcctcggcaagaacccggctcacctctgcatggtcgggggcaagagcccccgccagcagatgtgggaagtcatccgggccaaccgcgaagagttcaccgtctaccgcgtggcgcgccgctccaaccagcacgacaagaccgtcgagaagtatgtcgcctgcctgcgcctgggcggctacgtcgaggcgatccgcggattcaagcgcggcgaagaggtcgttttccggttgatccgcgacaacggcgtcgaggcaccgaacctgaacgccgatggcaagccatcccagcagggttacaccaccgaggcggtctggcggacgttgcgaatcctcggcccatcgaccccggaacagatcgccgcatcggtggcggcctcgggcacgcccgtgtcgcccagcaccgttcagcgctacttcatcgacctccaaaacgccggatacctgacccgcaacggccgccactacgccctcaagccgggccgctacaccggtccacggccgcccatcgtccagcgcgagacgcgccgccaggtctacgacccgaacctggaccaggtcatgtggagttcgcacggcgagtaccagcacaaccggagtcgttccaagaaatcagaacaggaggtgccgccatgcgccgaacactgatccccatcggcatcttcctggccctcggcctgctgctgatcctggccggtgatgccctgatgcttggccgccgcctcattgcctggcagtgggggtgctaatggaccgcgcaatcgatctgtcggcctggggcgagcgtccgcccgtcttcgtccagctgctggccgccgaggtggcccgcagcagccagacgaaagccggcgaggcaatcggcatgagccgttcgaccgtcagcaccatcctcgccaaccgctacccgtcgccctcgacgatccgcgtcgagcgtcgtgtcctggccgcgctgagccgcattgagtgcccggccctgggcgaggcagtgacctcggtcgagtgcagcgagtacctccagcggccggcgccgctgaacaaccccgtcgcgatgcgctgctggaaagcgtgccgcgcctgtccacgcaacccgcataccgcccccatgaaacgagaggaacaaggccatgagaaccgcattgcccttgaaagtcttgacgcctgacttggcccggagcctgcgcaccttcaacgacgccgcccggctgctccagcgcatgggggttcgccttcatcgcctggagccgacagaggggcgcgtgaccatcgccgcagacgacgctcgccagctcctggagaaaggctacctgatgggtttccagcgcgacgcctcggccggcagcacccgttacatcacccgcttccagggcatcaccctggcctggagcgaaccgatcagctaccgcgacttcgccggcagcaaccccgtaattcactgaacaggagaacgccaacatggcaccgaagaaacgtctgaaatccgctgccgccgtctacgtcccgcagacccgcgaacaggtcatcagcgatatcaagaacatcggcgacctccagcgcgagctggcccgactggaaaccgcaatgaacgatgaaatcggccagatcaccgagcgctattcggagccggccgaagacctgaagaagcgcctcgcggtcctccagggcggggtccagtcctggtgcgaggccaaccgtgccgagctgaccgacaacaacaaagtcaagtacgcaaacctcactaccggagaggtccaatggcgcatccgtcccccgtccgtgactgtgcgcggcgccgatgcggtcctggagctactgcgcagcaaggggctaatccgtttcatccgcgtcaaggaagaggtgaacaaggaagcgattctcaacgaacccgaggccgtccaggggcttccggggctgaccgtgaactccggcatcgaagacttcgccatcgtgcctttcgaagcggaggtgcagtgacatggccgaggaagtcagcatcgacaccatcatgtcgcaggcccaggtattcgccagtgcttgggcactggtcgggggcacattcgacgacggccacgccatcgagaacgcggaggaagccaaggctgaactgcgcgaaatgctggaggacttctgttcgaacactgacctcctgcgcgtggctgagctgctcacctcttggcaccagaacgggatgggcaagattgatcaggcgctgaatgcgccggatacggccgaggttcggattggctcggtcaggctcactggttcccaagtcctcggcttccgaatcggcctacaagtggctcgccagtggcttggcgaactcccgctatcgctcaccaagcaggaggcgtgacatgaccaagacgttcgccatgtgccgcatcgacggcctgatcgagctgcgggaggaacacccaggcgagggctacttcgcccttgccgtgggcgacttggccagcgtgcgggcggcggtctttgcaaccgctgagccgcaccaggtcggcaagaaagtcgcccggcgcgtgccgggtgtgagtcccgacgccaccgaccgcgaaaacctgggctccatcgcccgctacatccagaccctgggccagcaggatcggcccggcttccgtgcgctgggggtgtgaaatgcagcagtccaaccccttcaatcatcccggacagagctacggcgccgtagacgttgatagccgtctccgcgccgttgccggcttcgacctggagcaatgccgcgctgcgctcgcggtcaccggcctccagaagatcgtcgagaagaaagttcgcacccgcatccgccagctggaaaagcaggcatccgcacagaaggaggcataaccatggcccattacaccatcaccatcagcgacaccgaagacggaataaatttctccatgcaaggcccgccgctgcacgactccgaagcatcgaagatcgcctacgcccttatgcaatcgacgatgtccctaggccaggcactcgcaaagcagaacggagttggtaacgccgtttcctgcgcctgcgacgagtgcctggcacgccgcgctcgcggcgaggaaccgcaacaggaaatccactccaccaaggccaagagccgcaccgtccattgagcgaaaccgccccggcctggccgggacggtctgccggacgtggtggtccggtactgacgagcagccaaccaacgaagaggtatcagatggacattcaacctgcgtttcagcccttaccaaagggctatcaggtcgcctggtacggtatggaaaagctctgcaccaaatgtcgggaatactggccagcggatgccgagttcttcttcaccaacccggacggaacactcaaaaattcctgtaaggcctgctggtacgaaatgccttccgtacagcggcgcttacagggtaaggcgcggaggctgcaatgagcctacgcgccgtcaatctcgcaaaaatccacatcgccaaggcccagctgggcatggacgatgacacctatcgcgcattgctcgctcgcgtcgcgggcgtgcgctcggccaaggacttagggccgcgccagatcgaccacgtactggtcgaactccagcgcctgggctggaaaccgaagagcaaccggcagggccgggcgacgccaaaagtgccgcaaaaccggcaaaccgtgctgcgcaaaatcaccgcgctcctggccagcgcccatcgcccctggagctacgccgaccacatggcccggcgcatgttccaggtcgagcgggtcgagtggctggacgacagccagctctaccggctgatgcaggcgcttatcatcgataggagccgccatggccaggtctgaggtggatcttcgggaggtccaggacatgctgccggataccgtccgcgacatggccggacgcataggactgccggccaccctggtggtggtcgagcagctcggcggaacgtcctggcggatagccgagggccgggcgcggaggggcgaagcgcgccgggctgcgctggccgagctggtgggcagcgacatcgaggagcagctccacacgcactatcggggcgaagaaatttacgtggcccgctgccacaaggcgctggtacggtggcgcgatctggagatcgtcgagcgcttcgaacagggcttgcgtgatgggcaaaccgcccgtagcctgctcagcgatctagcccgccagtacaacctgtccgaccgctggatatgggagattgtcaaccggccgagcgagccggcatcgcagcaatccaccctgttccactaagccggggcgcaacgccccggccggcgtctccgcgccgatcctgtctcagccgttgaaccccttccgctaatcccgcgtcgcactcgccgccacgatggcggcatgagcacatctagcccccccacgtctctacgcagcccccgcgactacgccgccgccatcctggccgagcccagccgcgagcgtcgtaacgctctgctggaagcctgcccggtcaactggcagccgctcgttcgggcgcacgtcgaggacgccttcgcgaaggtcaaggcatatcgccagatgatggacagccgcgccgagtcgatccggcgcggcccgcctcctgctccccgcgtcaccgacaccgatttccgcatatccaactacaccaagtccgccccggaggtaggcaatgcgcacctatccgcaattcgggcagcgctcgcaacggaagcaccaaatgcctgatcccgcatccacctcggccggcagcgccgcgctgctgaaaatgttcggcatccacataagcgcgggcgccctggctgccgccctgggcttcctggtcctgtggccccggaccatgaaagaggggttcgcccggctgttctgcaccatcgtcgcgtccagcgtctttgggccgattctggtggtttacctgcactccaaccgccccgagctgttcgagtcggcccaggtggtggccgggctctaccaactggagccagcggtcggcctgctgttcgtttccgctccgctcctggtgattgccggtctgcccgcctggtggctgatcggggcggccctgcgcctgtttgagcgggacggcgattcatggctgggcgcgttcgcccagtgggtaaaacgcaaactggagaacaactgatggcccttcaacctcgcggcatccgcaacaacaaccccggcaacatcgtttggtcggcacgcaacaactggcagggtcaactcccccacgacccgcagatcgaaccgcgcttctgtcgtttcgacacggcgcataacggcatccgtgccttggcaaagctgttgctgaactaccgcaaggtctatggcctgcgcaccgtcgaatcgctgatcgcacgctgggcgccgtccaacgaaaacaacacccgcgcctatgccttggccgtggcccgagcgatgggagttccgccgcaggccagcctgcacctggaccaggccaccctggtcgccctggtgaccgccatcattcaccaggaaaacgggcagcagccctacagcgccgagcagatcgctcaggccgtgcgggaggtgctgtgatgcaacgccccagcggaatcagcctcagcgatctgttcgcgatctgccgtgaagacccggccaaccgatggctctggatacgcctctatctccgcgacctgctggcccgcgtcgtgattctggtcttcatggcaattggtgccgcaggcctcgcctatggcctgggcggggcgttcgcctacggcttcatgcagaccgttgcgtcctaccaggtccagctcagcgtcgagaaatcgccatgacctggcgcgtcggcctggttgtctttgtactcctggtgatggtctggacggccggctggtggggcggtcgcgaggccggtctggccgatgggcgcgccgcctgcgctgacgcacagacccgcgcatatcgcgacgtcctggagcaatcggcggcacaactgaagacggtccaggacaccagcgcggctcttttccagcgcctggccaagcgggccgacagcgaccaacaaactactcgggagcttcgccatgccctggccgaaaccgctgctgatcgcgctgcctgccgctttcctgctggcgtcatgcagcagctcgaaaccgcccgtcaacgtgcctcccaggccactaccggcggccttggctcaaccgtgcccgaccccagtggcggtgactgatgacagccccgatgccgccgcaattgccctcaaacaactctacgaccaatacggcgtttgcgccggcctgcactgggacaccgtgcggcaccttcaaaaggactgatccgatgaccgaaaagaaagcctctccagagttcgaactgctgcaacgcatcgacggccgcctggagcgcttcgaagaccgattcccgcagatcgagcgcaaggccgtgctgtacggctcggcggccggcgcgctggcgggtggcctggttgcctgcggcctgctcgcggcgcgtatcaagctcggtatctgaggtagtccatggcgcacccgaaggaaacccgcgacgccctgcgccgcgcctatgtcctcgaccgccagtccctggaggtcgcggccgccatgttcggcgtctcctatggcaccgctcgccgctggaaacagcaggcggaagccgagggggacgactgggacaaggcgcaatcggcgcagttgctggccggtggcggactggaggacgtggcgcgccaggtgctggccggtctggtgactcagttccaggccaccatggaagccgtccaggtagacgcggacatcaagcccgccgtgaaggtgcagctgctcgccagcctggccgacgcctacaacaagacggtcagcgcgtccaagcgtgttctgcccgaaacatcagcgctggccaccgctatggaggtgctccagcgcctggccagcttcatccgtgagcggttcccgcagcacgcccaggcattcgccgaggtgctggagccgttcggcgaggtcattgcgaaggagcttggatgatgatccaaccagattcccgtattgtggttcagttcagttgcggcgccgcatctgcggtagccggcaagctggccctggcgcagtatggcgatacccacgatgtccagttcctcaatgcctatctggccaacgagcatcaggacaaccggcgcttccttgccgactgcgaggtctggactggccggaaaatcacggtgctacgcgacgaaaagtacggggccgacgtactcaacgtcttccgccgcgagcgctacatgaagggccgtaccggagcgccctgcaccaagctgctgaagcgtcgcctgctggacgcctggaagcgtcccggcgacgtgatggtgctcggcttcactgcggaagaagagcaccgcctggacgacttccgggagcggaaccccgaccgtccggtgatcgcgccgctgattgagcgcggcctgggcaaggatgactgcaaagccatcatcgcccgcgccggcatcgaactgccggccatgtaccgtctgggctacgagaacgcgaactgcatcggctgcgtgaaaggcggcgaagggtacttccgggctatccggcaggacttccccgagcagttcgaggccctgtgcaaggtgcaggacggccttgggtcaggctcgtacctcttccgcaaccgcaagaccggagaacgctactcgctccgcgaccttcccgccggaccgatcctccgcaacgaagccatcccgagctgtagcttcttctgtgagctggccgaagctgacatcatttgccgggagtgacgtagtgaaagccaagtccttcctttccgagctgaccgagcttgccgtccagttccgccgccagatcgaggccgaggtcgcaggcttcgaccccgacccgaaggccagcgccgcccggcgtgaacgggccagcgcggactatgagtatttcgcccggacctacttcccgcactacgtgaagcgcggtaacgcgctgctccacgactacctctacaagcggttgcccgagctggtggaccacccggacggccagcacgaagccattgcggcgccgcgtggtaatgccaagtccaccctggtgagccagatattcgtgatctggtgcgtactcaccggccgcaagcattatcccctgatcatcatggatgccttcgaacaggccgccacgatgttggaggcgatcaaggcggagctggagttcaacccgcgcctggccatggacttcccccagggcgccggcaagggccgcgtctggcaggtcggcaccatcgttacggcgaacgatgccaaggtccaggtcttcggctccggcaagcggatgcgcggccttcgacacggcccgcaccgtcctgaccttgtgatcggcgacgacctggagaacgacgagaacgtccgcagcccggagcagcgcgacaagctggaaaactggctgaaaaagaccgtgctgtccctcggctcggccgacgacaccatggacgtgatcatcatcggcaccatccttcactacgactcggtcctgtctcgcctgctgaaaaacccgctgtggaagcggcgcaagttcaaggcgatcatcgaatggccgcaccgcatggacctgtgggagaagtgggaggaactgctgctcaactccgacgacgagggcgccgccgctctggccttctaccaggaacgcgctgccgccatggaggacggcgcgatcatctgctggccagatgggcagcccctctacaaactcatggtgaaacgtgcccgcgatgggcactcggcgttcgactcggaacagcagaacgaccctgtccagggcgaaaacgcccccttcgccgcctgcatcacgttctgggtcaaccgcctggcgcaatggatgttctacggcgcgtgtgacccgtcccttggcaggcaaggtaccagacgcgaccccagcgccatcctggtgggtgggttcaatcgggaaacaggcgtcctggacgtggtcgaggccggtatccgcaagcgcctgccggacaagatcatcgaggacatcatcaccatgcagcgggcctatcgctgcctagtctggggcgtcgaggcggtccagttccaggagttcctgcgcaccgagctggtgaagcgctcggccaaggcgggctgcccagtacctgcccgagcgatcacgccacacgccgacaagctactgcgcatcgaaagcctccagccgcacatggccaacggcctaatccgtctgcatccaagccagaccgtcctggaacaacagctgcgccacttcccggccgcagaccacgacgatggccccgacgccctgcacatgctctggatgctcgcgacaaccggtttcgcttccatggagttcgccctggtaggccggcaagggaccgccagctctggtggatttgacgattcatttgacgtaggtggccgcatgggcggcgactggtaggagacgcaacgatggccaccatcgtggatatttacggcaaccccctgcgaacccagcagctgcgcaagcagcagaccgcgcacctgacgggactggccaaagagttcgccaaccacccggccaaggggctgaccccagctaagttggctcgcatcttgatcgaggccgagcagggtcaactccaggctcaggccgagctgttcatggacatggaggaacgcgacgcccacctgttcgccgaaatgagcaagcgcaagcgcgctgtcctcggcctggactggaccatcgagccgccgcgcaacgcctcggccgcagagaaggccgacgcggagtatctccacgagctgctgctcgacctggagggcattgaagacctcatgctcgattgcatggatggcgtcggccacggctatagcgctatcgagctggactggtccctccagggacgggagtggctgccgcaggccttcgaccaccggccgcagagctggtttcaactgagcccggacgaccaggacgagctgcgcctgcgcgataacagcatcgcgggcgaggtactccagccgttcggctggatcatgcacaagccgcgttcgcgctcgggatacgtggcgcgtagcgggttattccgggtgctggcctggccgtacctgttcaagcactactccacggccgacctggcggaaatgctcgaaatctacggtctgccgatccggctcgggaagtacccgcccggcacgccggacgaagagaaggtgaccctgctgcgggccgtgaccggcctcggccatgccgcagcaggcatcatccccgagagtatgtccatcgagttccaggaagcgtcgaaaggctcggccgagccgttcatggccatgatgcgctggtgcgatgactcaatgtcgaaggccatcctgggcggcacgctcaccagccagaccagcgagtcgggaggtggtgcctatgccctggggcaggtccataacgaggtgcgccatgaccttctggcggcggatgcccgacagctcgccgccacgctgagccgcgacctactctggcccctcctggtcctcaaccgctccggcaacctcgacgcacgccgcgccccccgcctggtgttcgacctcaaggaccgggccgacctggccgccatggcaacgtcattaccgcccctggtcaagctgggcgtccaggtgccggtcaactgggtccaggagcagctgggaatcccgctgccagccaatggcgaggcggtcctgggcgatcagaccggcgcaggcatcgcccaactgagccggcgccctggtcctcgcatcgccgcgctggcccaggtgattggaccacgctaccgcgatcaggaagcgctggaccaggtgctggccagcctgccggcccaggacatgcaaaaccaggccgatagcctggtcgcgccgctcctggatgtgatcagccgcggaggtagcgaggccgagctgctcggcgccctggccgaggcattcccggatatggacgacagcgctctggcggatgccctccaccggttgctgttcgtggccgacacctggggccggctcaatggcacgttggatcggatcgactgatggcaacgccaaccgaggccgatctgcgggccatcttcgccatgcggccggaggccgccattgagtacctggagcgcaagggattcgccattacctggaactggcacgatgttgacgcggccacccatgcccgagcgctgacggtggccaaggcggcacgcctggacgtgctccaggacatccgcgacgccctggtcgataacctggagcgtggcggaacgctgcgcgacttccagcgcaacctgcggccgatcctggaggccaagggctggtgggggcgtcagatagtggttgcgccggacggcggggccgaggtcgcccagctcggcagcccgcgccggctggaaacgatctaccagaccaacatgcagtcggcctacatggccgggcgctatgccgccgcatacgaggccagggaaactcacccttactggatgtatgtcgccgtcatggacagcgtcacccggcccagccatgcggcgctacatggcaaggtgttccgctgggacgacccgatctggcagcacatcatgccgccgaatggctacaactgccggtgccgaatcgttccgttgacggcggccgctgtgcgtcgccgtggtctgacggtcgagtccagcgccggcaagaccggccaggtgaccgtcgagacgggcgtagacaagcggacaggggagattcgggagcagaccttgaccaccctggagacgaccgaccgggccggtcggaagatccaatttcgccccgatgccgggttcgacggcagcccgatacagagcgcgctgatggaccaggtgctgtacaacaaggccgagcgcaccctgggagcgcctgccgccctcggcgaggtccaggacgtgctcctggacccggtacgccagcgcgcctggcaggcgtttgtggaccgctccacgtcgccccagggacagacgatgtcggtcggcgtcctcgatccgaccgacatcacctatgcggctgcccagggtgcccagctccaggctggcgtggtatcggccagcgacaccgtgatccgtaacagcccggtcgctcgcgagcagctggcgaacctgccgcagcgcctggcccagcccgcgatggtgctgtgggagcgtggcagcgagtccttggtctatgtcgtccaggacggcgactcgaccctggcggttcggctgcgcggtggcatctatgggccgggccaaatggagaacatcagccaggtgacagaggtgacgatggaaagcatcgacgacgggctcgccctgggccgctacaggagggttcgctaatggccaatcgcatcgagctggagctggtggaccgcgaggtccaggagcgcctggcggcactctacgcggctgtaaccgacaccctgccgctgatgcgcggcattgctgccgagctgctggccgagacggagtttgcattcatggacgaggggccgggatggcctcagttgagccccgttaccgttgcagcgcgtgcggcgaaggggcgcggcgcgcatccgattctccaggtcaccaacgccctggcgcgctcgatcaccacccgcgccgaccgtgaccaggcgcagatcggctctaatctgagctacgcagctatccagcagttgggcggtcaggctgggcgaggccgcaaggtgacaatcccggcgcgcccgtatctgccggtcctcagaaacggccagctcaagccaagcgcccgcgatgcggtcctggacgtcctcctgactgttctgtcccagggtcgctagagggagtgcattcggataagcggcacattgtgcctattgtgaattaggcacaatgtgcctaatatggcgtcatgccagccacaacggcgaggcgccaagaaggatcgaagccatgagcacccaacatacctacgaagaaatcgctgaagacttccgtctctggggcgagtacatggaccccaacgcagaaatgaccgaagaggaattccaggctctctccaccgatgagaaggtcgctatgcaggtcgaagcatttggcatggaaggtgagcaatgagcagcacgatttcagatcgcatcgtcgcccactcggttattgatgcggctcgattcatccagtcctgggaggatgcggaccccgacaacctgactgaaagccaggttctggccgcttctggtttcgccgccaggctccatgaggggctccaggctaccgtcctgcaacggctggtggacgagtccaatcatgaagagtatcgcgagttcaaggcatgggaagaggcgctgctcaacgcagatgggcgggtcgcgagcagcccgtttgctgattggggatggtggtatcgcatcgccaacgtgatgctggccactgcctcgcagaacgtaggtgtcacctggggaagccgcgtccatgggcgtttaatggctatttttcaggacaagttcaagcagcggtatgaggaacaggcatgagccgaccaacagtcgttactgtgacggaaacctccaggaatccgggcagctacgaggtcaacgtagagcaggatggcaaaatggtcgtcggccggaccagcgctggccatgatcctggcgcggctgcggcgaaggccatgcaaatggccatggagtgggggaatccgaactacgtcattctcggtagcaacaaggttcttgcgttcataccggaacaactgcgggtgaaaatgtgaaacctgatgcctccagccacaatccagacccgcgctacctgcgcgggctgctcaagaaagccggcatcagccaacggcgcgcagccgagctgctcggcctcggtgacagggtgatgcgctattacctgagcgaggacgtcaaggagggctaccgtcccgcgccgtataccgtccagttcgccctggagtgcctggcgagcgacccgccatctgcgtgatcacctgatccgcccgcaaacgcgctacacgcgccgaaacggggttagccgctacctcgcatcagagtcggtgcgttaaccccgttagaaccccgttagaaatcgttccatcgccatccgcgtgccagggcttggccagaagatggtgccggacggtttccgcagtcgttgaaccccttcccgtaaccgccgcgctcgaccgtcgccaccattggcggcatgaagaagaaccgcctacacgtcgccatcgccgcctgctcgttccagctccccaagctggaggacggcagcgcctggattcaagttacgcctgctggtgagttctggcccatggatgggcgccctatggatgtgccgggctggcggatcgatgccgccagtgccgccgcagtgatcgagcgcgcacggtcgcgcaagaccccgcccgtcctggactacgagcaccagaccctcaagaaagagcagaacggccagcccgcgcccgctgccggccgcttcctggacttcgaatggcgcgaaggctccggcctgtgggggcgtgtcgaatacaccgcccgcgccgcgaagctgatcgaggacggcgaatacctctacttcagccccgtcttcagctacgccccggacggcacggtcctctccatcctcatgggcgcaatgacaaatgaccccgccatcgacggtctggagcctctcgcacgccgagcggccgcgacctttggcctctacaaccccgacgaggaaacccctgtggatgaactcctgaaagccatcatcgcggccctgtcgctgaaagaaggcacgactgaggcagaggccattgcggccctgaccgccctgaagccggccctggacgcccaagcgaccaacctggccaagctgcgcgaaaccctcggcctggccaaggatgcggacgtcgagcagatcgccgcagccaccgcccaactgaaggtcgccgcccccggtaaccccgacccggcgaagtatgtgcccgttgaagccgtcacccagctccagggccaggtcgcggcgctgacctctcgcctcaacggcggcgagctggacggcctgatcaacagcgctatccaggagggccggctcattccgtccatggagccctgggcgcgtgaatacggcgccaaggacttggccggcttgaagagctacctgggccaggccaagcccatcgccgccctgacccaacagcagagcgccgggcgtacctcggtgcctacctcggttgaccagctggacgaggccgccctcgcggtttgctcggccatgcagatcaagccggaggattacctcaagaccctgaaaggccagtaaggaggcgctatgaccgccctgaccaccgaccgcaacaccccgcttcaggacgccgaggtcatcggcgtgccggtagcggccaacgtccaggtcttcgccggcgccatcgtcgtggcgaacgctaccgggttcgccgtaggcggcagcaccgccaccggcttgacctacctgggccgcgctgaggaatacgtggacaaccgcaatggcgcggacggcgccaaggtcgtccgcgtgcgccgcctgaacgccttcaagtgggcgaacgacggcagcgtcacccaggcgcacctgatgaaacccgcctacatcgtggacgaccagaccgtcgccgccacggacggcaccgaaacccgctccccggccggccgcatcatcggcgtcgaaccggacggcgtgtgggtggaataacaggctcaccaacggagaaccggacacatgctgatcaacaagcagagtctcaacgcggcattcgtcgcgatcaaaaccatcttcaacaacgccttcgcggcggcccccaccacctggcagaagatcgccatggaagtgccgagcaacaccagcagcaacgattacaagtggttgagcacctttccgaagatgcgccgctggatcggcgcgaaggtggtcaagaacctgaaagcctacaagtacgttgtcgagaacgaggacttcgaggccaccgtcgaggtggaccgcaacgacatcgaggacgaccaaatcggcatctactcgccccaggcgaagatggccggttactcggcggctcagctcccggacgagctggtctatgaagcggtcaacggcgccttcaccaagccctgtttcgacggccagtatttcatcgacacggatcaccctgtcggtgatgcctcggtgagcaacaagggcaccgctccgctttccaacgccagccaggcggcggcgaaggcaggttatggcgctgctcgcactgcgatgaagaagttcaaagacgaggaaggacgttccctcaacgtctcccccaacgtgctcctggtcggcccggcgctggaagacgtggcgaagatgctgctcaccaacccgaagctcgcggacaacaccccgaacccctacgtcggcactgctgagctggtagtggacgggcgtatcgagtccgacaccgcctggttcctgctggacaccaccaagccggtaaaaccgttcatcttccagcccaggaagcagccggaattcgtttcccaggtcaacctggattcggatgacgtcttcaacctgcgcaagctgaagttcggcgccgaagcccgcgctgctgccggttacggcttctggcagctggcctatggctccaccggcactggcgcataagggggcagctcatggcacgcaaagccgcaactaccgccaagccgaccgccaagccgaccgccaggctggcccgccaggcggcgggcgatgaagcccagcagagcgtcgagggcatcttcgtgcgcagctatccgccgaccttccggcgtgctggcttcgcgttcaccagcgaaggaatcggaatcgccctgtccgccctgaccgaggcgcagctcatggccatcaaggaagagccccagctgcgcgtcgagtcctgcgagttcctgccggacgacgtcggcggcgagggtgagccgcccgcgtcggacaacgacacccaggaataacccaccccagcagagggaccgcccctggccacggatggccacctattcatcaggagttcgacatgagcgaccacaccctggccatcagtcaactgaccatcgccgcgcagaacgccgagcacaatgctccgatcatcgaagcccagggcgacctcgcccaggccgagctggatcgccgggtcgctgccgagtgccatagcgccatcgacgtcctggagcaccaggagcagcaacagtgagctattgcacccaggccgacctggtcgagcagtacggcgaggcgtccatccgccagctgagcgaccgcgtcaataaacccgccacgaccatcgatccggcggtcgtggcccaggctatcgccgatgcggacgcggagatcgatctccacctgcacgcccgctaccagctgccgctggcccaggtgcctgtggtgctgaagcgcgtagcgtgcgtgctggcatttgccaacctgcacacccaggtcaaggacgaccaccccgcgatcctggatgccgagcgcaagcggaagctgctgggcggcatttcctccgggaagctcagcctggccttgaccagctccggcaccccggcgcccattgccaataccgttcaaatcagttcgcaacgcaacgatttcgggggcacctggtgagcactgccgagccgttcgattacctgttcctggagacgctcctggtcgagcgcatccgcgccgaggtgcccggccttcaggacgtttcgggcatccccgatctggccaccctcgacgaacagcgccagggctcgccttgcgtctatgtcgtctacctgggcgacgagatcggcaccggggcgtcgcaccagggcggcagtcgggcgattcagacggtcacccagcactgggcagccgtgctgacgttgtactacgccgacgcccagggcgacggccagggcgcccggcgcgaagccggcccgctgctcggccagctgctcaaggcactgaccggctgggttcctgatcagggcgtcagcccgctggcccgcagcccgcaggcttcgccagtcagctacagcaacgggttcttctatttcccgctggtattcaccgccaactttgtcttcccgaggctcaagtcatggaaaccgtaaaagtcaccatcaccgccgagaaacccaatcacacccatgccggcaagccggtggcgcagggcgacgagatcgaagtcagtcgcgccgatgccgagtttctgctgcgccgtcaattgatcaccaagattcccgccgagcccaaggccgacgagaaacgcgacaagtaacgcgcaacatctgattcctacggaggcctcacatggcacaggaaacgtatttctacgggcaaggtgagattgacgccgcgcctatcgtcaacggcgtcctcggcaaatggcgctggattcaggatgtctcggccatgagcatccagctcgcagtcgagaaggtcgagcacaaggaaagctacagcggccagaaagccctggtccgaagcttccccatcggcaagaccgccaccgtcaacatcaccctgcacagcatcggcccagacaacctggcgcttaccctctatggcaaggtcgtggccaaggcggcgggctccgtgacgggcgaggtactccccgccgacctggtggctggcgatgtgatccgcttggccaatttcggcgtcagcgaactggtcatcaccgacagcgcgagcagcccggcgcccctcgacccgcagtattacgccctgcgagccgatggcgcctacggcgaggtccaactgctgggtctgccgacgccggccccgacccagccgttcaaagcggcctatgagtacgccgccaccaagcaggtgggcatgttcaccgcgccgcagccgaccgttgccctgcgctataagggcatcaacctggccgaaggcggcgcgccggtcatcgtcgagctgtacaaggtcgcgaccgacccgctccaggagctggcattgatcagcgacggcaacaccgtcgccggtatgcagatcagcggcggaatcctgctggacaccagcaagccggataccggcgacctgggccgcttcggccgcattattcagctggggtgagtcatgaagaagccgaacgacacccccgtcgatgacagcctggaagttctgttccccgaccgtcgtttgacggtcgggggcgaggacctggttgtccgcgagctgaccttcgaagagcagctcacccaccacgcggccctcaaggccattgccgaggcgttcctccaggtgccgcgtgaacacctcgaaggagtcgagggcgcgaccattgcgttggacgtgctgacggagcactggaagctcgttctgccgttgattgccgtgagctgtggcaaggcggatgactgggtccgttcgctccgtccaagcgacggtgagtccctgatgctggtctggtgggcagccaaccagggttttttcgtccgccgcctgtggcgcccgatagtagtggctcaagccctccaacaacgtggggtcgagtcttcgcctgcctcgtcgcagcaggacaccagcgcgaccagctcggccgctacaccgagcgacagctaatgctgttcttccgcgaagccgaggcagaaaagggccgccagcaagcccgcgagctgatggcggtcaaccatggcttcgccgggggctctgtagcgattgccgcctatgatcagctcatgagtaattgaacgtggccgaccaagaccttgtattagccctgcgcatccgcgctgaccttcagcagggtgcggaccaggtcgaggaactgtccgactcgatccaagccgctggcgaccatgccagccaggctggccgggagctgtccggtttgggggagacagccgaccagcaggcggcccggatcaaggcgatggtcgccgcctccctgcaacagcgggaagcgctggacgcgctggcggaaagttcggatcggatgaacaccgccacgcgggcagccaccagcggatggcaggaaagcgcccgtgcgcaatcggcgtcgatgaatgcctaccacaacgccgagcgcgcccgcgaacagcaggttgcagccgagcaacgagcggccgaggctgcggcgaaagccaccgccgagttcgaccggcagcaggccgagctgggcaaactgctcgcggccatcgacccggtcactcgcgagctggagaagctcgacagcctccaggcgcgcctgaatgctgccaggggtcgagggatcgacccggacgtctttacgacctacaacgccaagctccaggagcaacgggaccgcctgctcggcacgtctgacgccatggccgtggccggcatttcggcaggtcagtaccgccaggccatgcggcagttgccggcgcagatcaccgacgtggtcaccagcctggccagcgggatgccactgtggatggttgccatccagcaaggcgggcagatcaaggacagtttcggtggcgtcggcgcgacgtttcaggcgctgggcgatcaggtcaaatcgttcttcgggatcgcgagtaacgccagcgacggcctggacgacatcgcccgaggggcggacgctgccgcagcgtcggccaacaacgccaagacggctatggtggggctcagcggagcaggtagcgcctttatcatcatcggcgcggcggtggccgctgcgggcgtggcgctggctctggcgtatgagaaaggcagctcagaggcgaacgagctgaacaaggccatcgtcctgaccggaaactatgccggaaccaccgccgggcaactgtccgccatggcggcgtcactcgccagggcgaacggcactcagtatgaggccgtggcggtactgtcggaaatcaccgcgaccggcaagttcacggttgaccagatcgagcaggttgccactacctccatcgcgatgcaggaagcaaccggcaaggctgtttcggatacggtcgccgagttctccaagctggccgacgaaccggtcaaagcctcgcagcagctcaacgagaaatatcactacctgaccgcctcggtttacgagcagatagccgccctcgatcagcaaggcgattcgctgggtgccgcccagctggccatggatgcctatagccaggcaatggacgagcgggcgagccagatcgtcgagaacctgggcaccctggaaaccgcttggaagaccgttgccggggtggccaagggcgcctgggacgaaatgctcggcgtgggccggacggagacgcccgaggaacgcctggagcaactgaccaaggggcaggccttccagccggggcgcgctgtggccagcggggctgtcttcggccccttgggctggttcaacgagctacgcaaggcgtatcagcgcagctcgatgtcggacgacgagcgcgggaagcaattcaccgatgccctccaggaaatccaggacgagggcgagaaggcgcagaaggcgcgcctggatcgctacctggaggacgaggcaatacgcggccagcagagcatggacaagctgctggagtcggtgcgcaccaacaaggaaaagcgcgacaagctcaacagggagctggaccggagcattgccgcgatccaggcggctaacccgaacgacgaacgcctgcggccggaaaatatcgccgccgctcgcaaggccatcgatcagaagtacaaagacccgaaaaccccgaaaggaccgtctacgcccctcgaccagtccagcgtcaccgaggcgaagaaccgcctggaccagttgcaaaccgatttcaggaacgccgagcagaagctccaggcgcagcagcgcgccggcctgctgagctatgcggactatgtcgcgcaacgcggcgaactgatcagccagaacaaggaccaggtcaccgcagcctatgagggggaaatccaggcgctggaggcgctgcgcgacaaaagttccaccacggcggcccagcgcatcagcctggaccagaagatcgccgaggccaggaccaacatggtcaaggcgcagaagaaggccgacgccgacctggaagtcctccagctcaacgaacaggggcgcctgaagaaacaggcccaggcagtcaaggcctacagcgatgcgctccagcaacaacaggatgcgctggccctccagggccaacgtgccgccgctgccgtgggcatgggcgcgcaacagcgccgcctgttcgatcagcgtggcagccttgacgaccgattcgcacagcagcgcctggacctggcgagccagtacggtgacgggtcgcgaggcatgagcctcgacgagtacaacgacaagctcaaggcgctggaagctaaccatgccgcgatgacccagcagctgcaacgcaactacgccgacctccaggccgcccagggtaactgggtcaacggggcgacgtcggcgttcgctgattacatcgactccgccagggacgtcgcgggtcagacctacgaactgtttagtaacgccttctccggtctggaggatgccgtcgttacctttgtgacgactggcaaggcctcgctggatgacttcgtccgcaccatgattggcgacctggccaggatggcgacccgccagctaggggcatctctgctttccgggtttggcctgggcggtggtaccgatggcggcgcccaggggctgacggtcggcgcctcggccgtatccgcctcggccggcgccctggcgactgctggcggcacgctcctgagcggcgccgccgctatccaggccgctgccgcttcgctggccgccgccaatggtgtcagtggggtgagcggcgctgcgggagctgccggggccgctggagtggctggtggcgggagtggctggttgtcttcgatcaccagcattttcggcttcgcgggtggcggccaggtccagggaccaggcacacccaccagcgacagcataccggcctggctatccaacaatgaggtcgtaatccggtcggcatccgccatgcagccagggcttactccgctgctgctggacatcaaccaacgcggatgggctgcgctccatgactgggcgggagccgtccgccacgctaccgggggcgtcgccggcattcccgcgccatccctgccacgcccaagcatgggcgccgctcagatacaggaaccgtccaagaacttcagtacctcggtctccaacgcggtccacctccatgctgttcaagaccccgaccaggtggcggccgacatgtgggccggcaagggcggcgaccattacatcgtctggctgaacaagaaccgccaggccgtcaagcaaatactcggaaactaggaatccatggctactgaaatcggcactgcaacgaaccatgctgacctggtcgagcgcctcgtccagttcctcaccgcgaacccagacctggtcgcggctgggcaggcctacgagaaggttttcgacaacaccatccccgcgtccggcacggccatcgccgtgcgccaggtgaccctgcgcgcccctggcctgggcggcaccgatagcatctacatggggattcagagctacggcgataccgccctggactactacaaccttcgcctgatgggcggcacggcgttcaatcctggagcaatcccgcctggcggcgactactggaccgcgtttgctaactacagcccgcgggttcaggcgctgctgtggaatcagcccttgccgtactggttcttcgccaacggccgacgcttctggatcgtcgtgaaagtctcgacgatctacgagtcggccggcgccggcttcatcctgccaccctgtccgccgtcgcagtatccgtacccgcttgccgtcgtgggctcctaccgtggtgacgttgcaactcgctggtcagacgtcagcgaccggcaccgaggcatcagcagcccctacgagcgaagctgctatctccgcgatcccgccgggcgctggctcggtttcactgtagacggaggggctgccaacgagtccgactacaacaatcggacgctcctcccgctgggctgcggccgttatgcgggcagcagtgacaccgtggtcaaacaactgcgggattcattcgggaagttcccgctcaaggcgctgtcgttcgtcacccgcgaaaccgagggtcgccgaaacctgggcgacttcgacggcgctttctacgtgccaacgctcaactccggcgccgaggacgtgattgtcgaggacggagtggaccacgttgttttccaaaccgcctggcgctcgggcaacccctggctctacgcgatcaggaaggactgacatggcctatttcacaggaacagcgaacaacccggccgacttgctcgccaaggtgcgcgtccacgccgagtcgctcggctgggtcaccgaccgcgcctcggcatcggaatggctttgtcacaacgctgatgggtactggtcattcaatgccggagccaatcagttccagatggcgggcaatacggggttcgataacagcctggcgtggaacgcgcagcccggtaactcggtgcagaacaacccttattcgtcgaaggggccgaccgtcgcacagctgagcggtgggccgttcacgcgctaccacctgtttgccacggcggcttatctgcacctgcacgtcgagattgcggccggtcagttccggccggtgatgattggctcgctcaacaagcgcggagtcgaatacagcggcggccagtacgtatgcggctccgtaatctatcaggcgggccagatgctgacatcgagctggtcctgtcatccgttcgacggctatcacgttcgctatagcgacggtggttgcgtactgcgtgtggatggcctggatggcggcccctcgcccgactggctgccattcgactacacgacgaacatcccccggcgggtcatcgggccaggccgtggaaactacagaagtcagtaccatcctgacgtcggactgatcgacgccagcgcaaacgagctgaacagctcgaccaccactgtgccgtgcgccatctatgcgttcggcgctcagcagcgctcgcgctacgtgggcgaagtgccggactttggcatatgcaacatggccttcctcgcgcctggtgatccgcttgtcgtcggtagcgacacttggcgcgtctatccgttgctccaacgcggaaccgctaccgacttcgacagcaccagcgcctgggtcggctattgcttccgggtggtcgagtgatggcgacgtttccggggttccaggtgccgaagcctgtggaggggatcgttgctggcatcacgccgaatatcgacgccctggagctgaaccaggacatcagccttgcagcggtcgcggcctcgacctggggcggcgcttatggggcgcatcagccggtagaggtgatccattcgacctaccaggctgtccaccaaagcgctctggaagagaactactacaaccgcctctggttgattccgaccgcaatggaactgggcaacgtcgtcagcacccagatacgaccggcatcagtctggaacgcatatttcagtccgcgcacgctgaccgcaatcgaccgcgaagccgcagacggcatcacgctgtctggccaggcgtcgccgccgctgggtttcgccgccctggaggaacgcacctggaccgtcagcattggcacggacggcccgcccgtcgtcaatgcgaggatcgtctggagactccagggcgagccgaacctggtcctggtcatcactggcaatcgcatcatcgcctggacgttcgcaccggactggggcgacagcatcgtcgaacgcctgagcgcatcgacaaatatcctgcaaagcgaatcggccgtgacccagcgccgagccatgcgcctggcgccgcgccgagagttcgacgcgaacatgtacgcggtggatcgcgagcggcagctgctggacatgacgctgttcggctggggcgcgcgcatttgggcgctgccgatctggcctgatatccagctgctccaccagccgctggcggccgggtcgctgggcattccgtgcgacacggccggcctcgacttccgcgacggcggtctagcgatgctgcgcggtgaggacgcttttacttatgaggtcgtcgaggtcaagacggtgaccgccagcggcctggacctggtccggcccgtccaggctgcctggagaactggctcccggttgtacccggtacgcaccgcgcagctgaccgagcagcccacgctgacccggctgaccgataccgcgcagtctgcgcgggtgtcgttcctggtgatggaacccagcagttggcccgaggtgatgccggcgacgatgtaccgggggcgtcctgtcctggaacagcgcccggacgaaagcgaagacctcacctccagctatcagcgcctgctgtccaccctggacaacggcagcgcgattccccgcgtgaccgacgtcgccggcatggcgctgcccgtcatcggccatcgctggatcggtatgggccgagccgagcggtcggcgttccgtagcctggtctatgcgctgcgcggccagcagaagccgctatgggtgccgacccacgccgacgacctgaccctagtcgccaccgtctcgcagctgtccaccgcgctggacgtgcgcaatatcggctatgcccgtttcgccaacggccggccgggccgtcgcgatatccgcatcgagctatacgacggcacggtctatcaccgccgcatcctcaccagcacagagctggacgccgacaccgagcgcttggccatcgatgccgccctgggccggctggtcgagcctggtgacgtggcgcgcatttgtttcatggcgctctgtagcgccgccaccgacgtggtcgagatcgagcacgtcactgatagcgagggcgtagcaactgccgccctgacgttcaaaggggttcgtgacgatgagttttaacagccgcgaaagctcgctcgcggatgggcagccggtgcggctgtaccagttcagccgtggagccatccgctggagctacaacagcagcgaccgggacatcacttatcaaaaccagattttccgcaccgtgccgggcggcatcatcgacaacgggatcatctgttccggcgatccgcagtccgaccagttcgtcatcaccgcgccggccgacctcgacgtcgcgctgctgtacaagtcccggtcgccgagcggtgccatcgacctggtcgtctacgacatgcactacggcgacaccgaggcagcggtttcctgggtgggccagattggcgatgtggactggccgaccgtggatagctgccgcataacgtgcgtgtcagaagacgaactgatggaccagcccggcttgatcgacacctactgccgcacctgcacggcagtcgttggcgaccatcgctgcaaggtcaacctcgttccgtatcgcgtgacgctgacgccgcagagcatcagcggctgggtgatctccagcggcgtggtcgccggctatgtcgatggctggtttaccgggggctacgtcgagtggcaagtggacggcgacaactacgatagccgctacatcgagcggcacgccggacccgatctttacatcctgggcggcaccgagggcattccggcaggtggccaactgcgggtttatccaggttgcgacgggctcgcgcagacctgcgacgacaaattcagcaacctccccaacttcagggggtttaacgcgatgcaaggcaagtcgccattcgatggcgaccaggtctggtgaggtaggccatggacccgatcacaatcaatctcgtcatcctggcggcgtcgttcatcctatccaaggtcttggcaccgaagccgcagaagcccaagccgaccgcctttgaagacatcgatttcccgcgctgcgacgagggtgacgaacaggtcgccgtcttcggtcagtgctggtcgaagagctggatggtgctgaccgtgggcaactacagaacgaaggcgattaagaccaaagggagcaagaaatgatcgttacggctcagcacctgcataccgtgccgacctggaccactcggcagggctactgccaccggcaggcgcgggacttcttcaagcgccatggcctggattggatggcgttcctacgggacggcatcgaggccgacgtgctagtcgcgaccggcgacgcgctcgcgctcaagctggttgagcacgcatgccaggaggtagccgatgggcgctaaaccgaaggcacagacggtcgggttcgagtacttttttgacatccatttcgccctgggtaagaagatcgacgaggtctgtgcaatccgggcaagcggcaagaccgcatggaagggctcgatcaccagtaacggccaggttcgcatcaatgcgccggacctcttcggcgggaagaagggcgaaggcgggctcgacggaacgcttgacgtgctgtttggcgaggaggaccagggcgtcctgccgcgcctggcggcgatgctcggcggcctggtaccggcgttccggggcgtcaccacgtgcttctattccggcctggtcaccgccatgaacccctacccgaagacctgggagattctgcgccgaggcggcaaccgcctgtgggacggcaacccctggtatcccgaaaagcaatttatctggctcgcggacggtcagatcaaggcgatgaatccggcgcatatcctctatctcgtctacaccggccgggacttccgggggctggcccgcacgcggatggacgaggcgagctggcgggccgctgccgacaagctgtatgccgagggtttcgggctgtgctttgaatggaccaggtccgacacgttctcaaacttctgcgagacggtgaaatcgcatatcggcgccgaggtttacccgaaccgacagaccggacaaatcagcatccgcctcctgcgggacgactacagcgttgcagacttgccgctgttcgacgaggacagcggcctcctggagatcacccaggagaagaccggctcgacctcgctcgcgccgagccagcttatcgtcaagtacatcgaccagaccgacggcgcgcagcgccaggtcatcgtcaacaacaacgcggtcgccgcttcgcaggggcggcggtcgtccgaggaagtcgagttcctgggcgtgccgactggcgagctggccgggcgagtcggggagcgggaaatgcgtctgaagacaaccggtctgaagcgctataaaggcgtattcgaccgccgcgcccgtagcctgaaccctggccagccgttccgcatccgttcgacccggcgcggcatccctgaaaccgtcgtccgggtcggccggatcgaggacaacttcctcggcgacggcaagatcaccctgaccgtcgtccaggaccagttcaatctgccggcgactaccggcgtggcaccaccgccaccaggctggaccccgcccgaccggacgcctcgggcggtcaccgtgcggcgtctgatcgaggcgccatatcgcgaactggccggcgtgatcgatccggcgaatctccagctcctggacgtgtccgcctcgtatcttgccgccttggccgaggcgccgacgagcctgtcgcagagctacaccttgaccgaccgcgtcggcagttctggcgcgttcgttgatcgcggaaccggcgactggtgcccgaccggactactcgccgccgagctgccgctggcggccggcccgaacgtcgtcacgttgacgaacgccacccggctggaggacgtcactgtcggccaggccgctgtggtggacgacgagatagtccgggtcgatgccgtcaactatgccagtggcaccgtcaccctggcgcgcggctgcgccgataccgtgccggccaagcacttggccggggctcgggtctggttctacgacacgttcgaagcggtggacgagacggtatacagccagggcgtgacgctccaggcccggctgctgaccaacaccagcgagggccagctcgccccggcgctggccgctaccgacagcctgacgctgaccgggcgccaaggtaagccatacccgcccggccagttccgcatcaacggcagcgcgtacccaacgaaggtctacggggcgctgtcggtgagctgggcgaagcgcgaccggatcggccaggccgaccaattgatcgataccactgtcggcaacatcgggcccgaagatggggcgacggtgacgctccaggtctacagcggcacgacgctgaagcgcacctatgccggcctcaccagcagcagttggtcctatccactcgccgaggatatggcggatggcccgctccaggacatgcgccttgtcctgcgcagtgtccgcgacggcatcaactcttggcagcagcacgacatcacgattgatcgccacggcctcggtttccggctgggcgaagagcttggaggcgtttccgcatgagtcttaccatggggccgaacactggcctactgatcaacggcgcacccggtgaggggcattacagcgaactgatccgcatgttgcgctgggatgacttcctgcgccaaccggtcgtcaaggggcgcgtcgccacactgcccacaaccggccaggccgagggggacacgtacattttcactggctccggctccaatcagaaccgcctagcgcgctggtgggcaacgggcgccaccacggcaatttgggagtacatgccgccacggctgggctggcgtgtccaggtcgcaaacgagacgacgccgagcgggcaggtcaagacgtatgagttcggggccgatggctggacggaactggtgggcggtatgtcggacgcgcccagcgacggtagcaactacgcacgcaacaacgggacgtgggggaagctgggaaccgctgccggagcagacctcaacggcatgccgttcctcaatctgatgcccgatagcgggcggtacgcaggcagtatcaacccgctaatcctgcgattcactgaggctttttccagtacgttcctgacgccatggaatggcgcgtcaatcgctgacggcggaaagtacatctacgacaacaccacaaacggcgggacggctggcaatctgaatcaacgtgtccaggacttgctggtggcgatggggcggtccagtggcagcttggcgcgctatggcgtggagttctataccgctgtgctgaccgctggccccaacgcaacgaccggttctacgggcgccgacggcacgacccgttatctccagatgacgaactcgtcgagggcgctcttcatcgccaacggctggtgtactgcggttctttggatacgcgcggaggccggatcgcttcacttcatgccggcaacggccccgacgactgactacaagatatggctgaatggtgcgcctgtactgccggggcaggtgctgaccccggccgatggatggaagcacgtcaggatttccaaaaagagcgcgcagggctacgacaacggcttcccgttcctctatatgtcgctgggcgccagtgcagctatggcctgtccggcattcttcggcggcctggtcgatcccggcatccacgtcgcgcctattgcaaccgtcaactcacagagcgcatgacaatgacgaaacgagttctattgaaaggcgagttcttcgcagagtgggccggctcgctggacgaggccgccgcactcgctggcgtcccggtcggcgacctggcgttccatcccgacgacctcctggccgaagtccaggagttacgccgccaggcctatcgcaccgagtccgacccgctgcgcctggaggccgagtttgacgccatagccgctggcaccgagccggacctggaggcatgggtcgcggccgtgcaggcgatcaaagaacgctatccgctcccccagtcctaagcgttttgataattgtgaccaacgtcgcctttttgctacggtccctagctgatgtgcggagtagatagggatgttggtatggacgaggtgcttagacggaggctgcgggcggagctgctggaggtggggtttctcaaccagtgctgccttgatctgatggaagcgatggaggccgagttcagcctcaccgaggaccaacgtgaatgcatcgagcagctcggccgattcctgcgggagggcatcggcaagctgaccgctctgtctgagcgggtagccgatggcgatatcgtcgtgctgtgctgatcttttgaaattcttttgccgctggcgaaacggttagggcgcgtcatttattgcgcaaatccgcgccaaatttcgcgccgcgctacaggg
>LESB58.AGEnt_accessory_0061_length_18
ggtggacaagcgcgttgt
>LESB58.AGEnt_accessory_0062_length_2268
aatatatcgggcacttaccgcacatcgcttctcccgggccagttctttgtcagggcatggtgggtgcagtaagcctacaaagaaagcctcgtcctgaatcgctcagacggggcttttccatgccggccagctcaaatgtctgtcgtcagcgccagcaggacaaccgggtggcctgcgccgctcccggtaagctcgatcctcgctttcccttctcatcgcgaccttcgcgcgcgttcttaatcctccgaataccctaccaagcgcatcgctggatgcagcttcgagatctttcaccttcatcgagagcacgtcctcattgtggttttccgggcagttctagcctagtgccattacgtcgaggtttgggctcgatgtgatggtgtgcctaagggcggtgccggcagatcgcatccaggcgaatgaggtgctggagataggcggaattttccgccgatcaggaggggccagaaactttccggactctggccggagagggggtgcggaatcattgcagatcctggccaagccatgccggaaaattttccggtatatggcgggaaagtctccggcacatgcgacgggcacgcttttgtaccgtatcgggtgggatccctcggcgactggtctggcaaggtaggtttttctcactttcccccattagtagtggtcgtgatctgtggtgcctgactgtctcctcaaaattgtgggcacggtcgcgcgaccctctcctgaaaattcaggaatttcgtccccagctcaaaagaacgttttgcgtcctttagcctgggcgagataccgggagttttcctgcattgcaggagatccgaactggcgattttccggttttgccggggtgtcgtttcatcgtccttgggcatagcgggacggtatcctcattggccgtcctccattggagtttttgccgccggcggtggccgcaaggcaggccgactgcgccacctcgtccgaggtcggtagattcctggcttaatcaccttggccgcgtgcttgctcccgtctggctcacggacagaaatttgcgtaaacgccgtcggttcttaagactggctcacggaatacagtgaacatctatacgaaactcgactgccggatatgatcggcactggatttggggcgaatagtaagccgggtagatgatcgagggggcttcactgcgaaccggaagtggcaggaaacgaagctttttgtggcccaggagaaaggataaatgaggactaaggcaagtctattagctcaggggaggctacgttctgtaacgcgtttaatgttcacgttgttcttcgcccagagcgctaatgctgaactttatcaatggaaaattagcataccaggggaacctacagccttctttccatcctatgcggcggcgtgccagtactacttcgataatacatcgaaaaactggctaaaaaaaattgagaaaatgaatcccaagtgggttcaatgcaatgtttcgggtactggcgggattacttggcagacctcgggagctaccttgatcggcaacagctgcccactaggggctgagcttaataacgagacaggaagctgcgattgccgccccggttacgaaatgaatgacggtggctgtaagcttccagataaaaatggccccgacaagggggggccgccgccggagggttgcgcaggaaacccggtcaacatcaccaatggcaacaaatatcaggtcgagcatgacttaataaccccgattccgcttgcccgacactacaatggcctggacggattatggcgtcattcgttctctgcgcgcataacacgcaaggatgatagctacctactttaccgcgaagacggaaaggtttcggagttcagtggggccgggagagatctaacttccctcacggatctgggaaagcttagccgactagcaggaagatttttctatacctcggagctcaacgaaactatagagtttgacccgtatggaaaactcgccaggctcaagaccaaggagggtcgaaagtatcgtgtagagcgaggcgctaatcttacggttagcgacgaacgtggcaacaaactcgttctctcggagggagccaaccatcaactccttcgcgctcagatagggggtatatccattgagtacacatacgacaaggaacagcgactcacttcggtaacacgaacagatgggcaatacaacacgaaaacacagtacctctatgacgacccgaggaacataaaactacttacaggcatccaggataacaataatcgccgctt
>LESB58.AGEnt_accessory_0063_length_2287
ggctacccgcgcaacgccggcggccaggtcgccagcgtgaccctggcagtgggcgacaaggcgccgagcaccctggtcgggcagatcgcctacctgcccttcggcccgctgcagcgcctgacctggggcaacggcatcactctcagccgcgagtacgaccaggactaccaactgctgcggcagaaggtcggcccctggcagagcgactaccagcacgatgccaatggcaatatccagcagcaccgccacagcctctggggcaccctggactaccagtacgacccgctggaccgcctgaccgaggaacgcggcgtccagggcgggcgcagctatgcctacgacgcggtcggcaaccgcacccaacgcagcgacaaccccgcctcaggcggcaccgccagcagccaggactaccagtactcgcccgacagcaaccgattgaccgccatcggcgcgcaagcggtgaccagcgacgccgccggcaacctcacccaggaccgcgccgcgcgcaaactggcctacgacgcccagggccgcctgcaaagcgtcagcctcgacggccagcaggtcgccgaataccgctacaacgccctcggccagcgcatcgtcaagctcacccccgagagcgtcaccacctacctctacggtcccgacggccagttgctcggcgaagccgaacacgacggcagcggccggaaactgcgagcccagtactacctgtggctggacagcctgccgctggccaccatcgacgccgactacgacgcccagggcaaggtcggcaacccgaccctgctctacctccatggcgaccacctcgacaccccgcgcctggccaccgacgccagcggccagatcgcctggcagtggcagtccgacgccttcggccgcggcgaagcgctgagccagggcagcacccaggtcaacctgcgcttccccgggcagtactacgatgcggagagcgggctgcactacaactacttccgcgactatgatccggagactgggcggtatgtggagagtgatccgattgggttggccggcggcttgaatacgcttggatatgccggccaaaatcctgtaatgcaccaagatcctgatggcttggcatttatgcttttagctctcccctttgcaggtggaaccagcctaggctctgcgctcacatcagctacagcattaggaataggggcttgggggctaaccacccttggtgactcccccgtgcaaatggctgctccagggaacgtagctgattcgcaaattgttcgagattacggcgaagacgcatctcaagcacgccagtgtggaggtaaagcccctgatcgatgtgaatggcttgagcaaaacaaaaataactatcgccctgaccaggttaaggcaacccaaaaagcatggggatgtcgtagaagtaggcatggtcgttaaacttaaatagtggagtacgaaatgattgacgaccttgacgagtcatcctcaatacttaggctgctcgttgcagactcacttaaaagatggacagataatgctcttcttggtctgctaagtgaacaggatgctattgttagaaccgccgcagctcgagagctacagatgagaggggggcgtgacatatttgagaaagttcagcatctatctggaaacgagaatcccgagactcgggagattgcagctttcattcttgggcaaattggaacacctaaaatgccttttaaggatgaatcgcttccgaccctgttatcgcttgcagatgatgaggatgcgggggttcgatcagccactgctgctgcatttggacatttgtgctatgaaagtatgcctctcaatgtagagaaatgcttaattaagctttgctctgacagtaatgaaagtgtcagggcatgtgcagcatatgcactaggtaactcttctggaggaaaagaagttcgaattttacttgaaaagcttttggctcaagaaggagttggcgaatatgccgagcttgggcttgaaattcttgaggccaaaaaaaataaataattaaatattgaatgatggatgtaaagtgcacgttggggactctgttgaggatttcccgaatcaggtgaaatgtaccgatcccgttaccctgctttccgatgaggcaggtgagtttctctgataccgagagaaaaggggcagatttatttttactactctaacttcggcgactgcgcccacgctgaactacccaaagcaaataactcgctaaaccatgcgcccttgcctaggcatcgcgaagttcctttacggcatctgctctggagcctcc
>LESB58.AGEnt_accessory_0064_length_2875
tccatgctaggaggattagagtagagaaaataaatctgtcccctttatgctcagtaacgggaagggtcgttgctgttggtacacgtgcctacagaccgctagatgtaatacctgatgacgagatgcaacatggtgtatacggctctcaccacaatatctttgtcgccaaacaagcgccgaggggcactccaaggccgtgtaagtgtcagtgggtaaagcaaaattatgtattgatgccacacgagctaaccccccgacatgatacctatagagccatttgcaggctaaggtgacgcatgaagtatttaaccggagaaacagtcgagctaggggacttagtgttgattgagtccggcaaaatgccgggcgtggtatatgcgattatagaaacccctgaagatgcacaaaactgggggcttgatgaggctggtatttcaattgaggcggaaccatttggattagtattctggccgcaatctgaaactgaagatccagttagatttatttccagaaaagagatcagctagtcttgctggaaatataaaggggaatggggcagatttatttatgtcacctgactttccagaaggtataagcccagccctgcgctgggctttttcctccgcgatttagccgattaccttgcaccgagtagcgctcgttggcgggctttttccgagaaaaggggaccgagaaaaggggatagacttatttttactactctaatttcagcgactgcgcccacgctgaactactcaaagcaaataactcgctaaaccatgcgcccttgcctaggcatcgcgaaattcctttacggcatctgaactggagtctccatgctagaaaattagagtagagaaaataaatctgtcccctttatgggtcccctttatggtcgtatgaggaatgttcgggtggaagcgttaagatcactagcgccggggcagaatctctgacagtacctatgcgacctacaccaatactgatggcacaaccctgaacctaaccgcaggacggtacgccgagctttgaagcaatgaacagctggatcctgaagtgaatcgtagccacagagatgtggctatcggctacaatcggcgcctgtcagtctggaggatgccatgtacgcgatgctcaccggtgcaaccctgctcatatttgcagtggctgcgaggcttctagcgcgtagcgccatacacccctcggtcgctatgcctatcacctgggggctaggtctcatcgctgtcagtctagcatcgttgatagggttctaccgtgtcgagtctgatgcactgctaatttttctgtttggtgtgatgtcattctccctctccgctgggtgtttctcgtttctttacaacggttactttcgtgcgccgagttcaaattttctgttcgatagcgaacttcggaccagggcgctcgtaatctttttctgcttggcgcacatcgtatttcttacggtaatttatagagacttgtcttctatagctccaacactgcgcgaggctgcgtatatggcgcgcgcccagtctgtatccggtgagcccgttttaagctcgctctcaatgaactatttacagcttggacagaccgtcataccacttgtggttttactatacttgcgcggtaagtgtggagtcctaggcttcttggctatatctgttccatggatgggggttatcttgctcgcaagtggtcgagcatcacttatgcagatgcttgtcgggttattctttatctacatacttgtcaaggggagtccttctttaaaaagccttcttgtaataggtttggcaatgtttttagttattgctgttggcgctgtcgctacatccaagattcaatttcatgaaggtgatgggatctcgactcttttcatagagctctatcgtcatgtggcgggatatgctttgcaagggcctgttctcttcgataggtactatcagggctcaatacatttagagccatattggtcgccgctaaatggcttttgcagcatattggctacagttggtctctgccagaaaccccctcttcatcttgacttctatgagtatgcgcctggtgaactcggcaacgtttactcgatgttcttctcaatgtatccgcactatggcgctttgggcgtaataggagtgatggctctgtatggaatgctttgctcttatgcatactgtaaagcgaagaaaggtagcctatactttacagtcctttcctcgtacctcttttctgccattgtcttttccctgttcagtgaccagatatccacctcctggtggttctacgtcaagatgacaataattcttggaattctgtgcttcgtattcaggcgagatcgaatgttcgtgatccgccttccacaagctgggtaatcatcagtggtttgtattgtgctgtatatggctttcgttagaaatccctctcaaactccctagcatctgcatcaatggcgtccctcttcgggacgctatgtgccaaacttccgtcgttctgcgttgcaggaaagaatatctccataccatatctcgtatgcatatgcgccaactccataaggagagaaattatttggcaatgagctaatattcgagtgaatttcatgcttcttgccgttaatgtgtagacagtatttattacctgggctctaccttggggactccccgcatcgctcctgatgtctctgagcttgttttcacctcttgggattgccttgccgcctgtcttcgtcaccatcggggcgcggcaagcgactgtttccagtgcctgactgtgtagaattcccatagaggcttggtacgtcgcccagaaggctggatgcttcggatgccgtttgcatacgcttgtcacttccatgttttacataacgatacatgaa
>LESB58.AGEnt_accessory_0065_length_605
gccgaccagaacaataacaagaggggtatcgtcatgatgctgggactggttctgctgtacgttggcgcggtgctgtttctcaatgccgtctggttgctgggcaagatcagcggtcgggaggtggcggtgatcaacttcctggtcggcgtgctgagcgcctgcgtcgcgttctacctgatcttttccgcagcagccgggcagggctcgctgaaggccggagcgctaaccctgctattcgcttttacctatctgtgggtggccgccaaccagttcctcgaggtggacggcaagggcctcggctggttctgcctgttcgtcagcctcaccgcctgcaccgtggcgatcgagtcgttcgccggcgccagtggtccgttcggcctgtggaacgcggtcaactggacagtctgggcgttgctctggttctgtttcttcctgctgctggggctgtcccgcagcatccagaagccggtggcctacctgaccctggccagcgccatattcaccgcctggttgcccggcctgctgctgctcgggcaggtgctcaaggcatagcaggaagtcggaaagggatggcggcttgccgccatcccgtcccttccgaactc
>LESB58.AGEnt_accessory_0066_length_881
agatggaatccaaatttgaaagttattgtggaatgggagaaggatccaaatccccatgccgttataaaacgagataaatatgggcggttggatgagagtgattatttgaggcatgcctcaagttacacccgtcacaaggcgactgtgaatgtgcctaggtatgatgaaaaggtgtgcttgctgcaggtgcacttcttgccgtgtgacgaggtggctgtttctacgacttgttatgggccaaatcatccaaaatatcctgataaggcctatttcgagatgagaaagtcaacgatatgtccggctaactgaaggcaggtgggaagatgcctaattttggatttcatatagcacccacccatcctgtggcagggcgcctgatttatgattctaaaaaattatcagaaaatatattaaagcagcagagcgatgaacgggttttttcaagggcgcaagagcaaaaaaggctttctgaaggtgacgtagtcggtggtgcgccttgctgtaaagctatccatattacacttggttttgatgggactaataataacgataaggctgatggttcatcggtttctccatcttgcagtaatgtcgctaggctaattcatgcaagtattgggagcggcgatgatataaacagtagggggatttttaagtactattgcccaggtgtgggtacggtgtttccggatattaaagaatttacgccttcaaacatgggattaattggtgctgagggaggcgaaaatcgaataaactgggggctggttcagttagttgatgctcttttctatactttattaaaaagtaggcttaaactaaatgaggttcagggcctagtagaagaaatgtccactaactggaccgtcagtacgctcact
>LESB58.AGEnt_accessory_0067_length_103
ccctgcggactttcgatggttgccggtgtgacggccggggcggattcaggcgcgctcgggatcgcctcgttcgtcgccgactgcggttttcctgccccgtgca
>LESB58.AGEnt_accessory_0068_length_13451
gtgactctggcagatacgaggttttttcaatgcaatggctcgggcggattttgactgctgtgtttgtgttggtggttgcgctggtggtcctggttttcgtattggaaaatcagaatagcgtcagccttgccttccttgggtggcacactcctgacggtccgctttctctcttcgtgtctctggctttcatcctcggtgggctcggtgggttgttgagtggggcattgcttcgtttgagggggcgtcgacaaaaatctcttcgctctgaatcaacctctctataagttcgtcccttccgaactaattgcgtgccagctccgcagtgggtctcttcttgctgaaaagggttgctgccggcgggtcgtaacctctcgtggaaggtatcctctggcctgcttgaccccatttttctgctgtgggcactaatctctgactgtcttgtctaacatacgtccgtgcatcctgaatcgcgagctaggctctgttatcagcgattggtgcgctgaaggtgtttgcgtcgtatccctatctcctggagtcgatggtcgcgaccgtgcggcttgtaatctcgtagcatgctgtcaaaatgcagcagcttcctgatgcatctccacgtcaggaggggggctgccgcatgatgactccttaacccaagaattggatccgttgtgacagaaaaaaattttccctcctataaagccaagagcggcgagttcgatctgatagagattatgagtgggttgtggtccctgagatggctgattgctttgctggcagtgttgccggtgttgttggctattgtttatctattcatcaccaagcccgtctatgaggctcgtgtctcgacgctgcctccttcactcagcgatatagctggtttcaacttgggaagatcggaaaacgggcttcccgcgttttcggcaaatggtgtctattcaatcttcgtgcgaaatctccagtccgaagagactcgccgtcagttctttcgagatgtatatattccttccttggaggagggggcttctgttggttcgcgggatcagctttatgcgcttctcatgaattcggtaactattcagaagcctagcaaagaggatagcgagcgctacactgtcgtcatcgagcggcatgatccttcgcaggcggcggagtggggcgagaaatatataggaattgcagtcaagcgttccatgcaggaaatgcaagaaggagtacgccgcgagtttcaagtgaagaatcgcaatatacagcaacagatcgacatcttgcgtgaaactgcgaaggctcgccgtgaagatcgtatctctcgactgaaagaggcgttgcgcgttgcggaggccttgaagctggaaaatcctccgttgatagaagggcaggttgatcaacagctttcctccatcatggaaggcggactgatgtacatgcgtggtgccaaggctattcgggcagaaataaaaacgctgcaagatcgtgtctccgatgatcctttcattcccgcattacgaggcttgcaggagaagtatgctcttctggaggggctgacgctgaatctcgataaagtcgctgtttttcgtcaggatggtacgatagaggtgccagatgatcccgtccgtccaagaaaaggcatagtgcttatcctaagcatgcttgctggtggttttttgggggttgcggtggctctagccatccttatggtgagaggtgggtttaggcgcacggtcgatgctgcatgagttttttgcttgtagggtcggcagaagtttatagtcaatgggattttcagttttcaatccatcggattttggttgagaactgttctacatgaagtgaggtgcgcgttaaatgaaggatctgaaggttgcagttgttgggctaggctatgttggtcttccgcttgctgttgaatttggtaaaaaacgaaccgttgtcggtttcgatatcaatcaggggcgaatcgctgaactgcggcaaggcattgactctactcttgaagtagatgcggctgagttgaaagaagcgtccgaactgagctttactttcaatcttcaggacttgcaaaagtgcaatgttttcattgtgacggttcctacacctattgatgaacataagcaacccgacctcacccctcttgtaaaggcctcggagagcatcggaaaggttctgaagaagggcgatattgtaatttatgagtctaccgtttacccgggagcgacggaagaagactgcgtacctgttctggaaaaattttccgggctgaggtttaacgaggacttcttcgccggttatagccccgagcgcatcaatcccggcgataaggaacatcgggtctcttcgatcaagaaggtcacttccggctctacgccggagatcgcggagttggttgactccctgtatagagaaatcatcactgccggtactcacaaggcgagcagcattaaagtcgctgaggctgccaaggtgatcgaaaatacgcagcgagatctcaatattgctctgatcaacgaactcgccatcattttcaatcgaatgggtatcgataccgaggcggtcctcaaggctgccggcacgaaatggaatttcatgccgttccgcccgggcctagtcggcggtcattgcatcggagtcgatccatattatctgactcataaagcccagagtattggctatcatccagagatcatcctggctggccgccgtttgaatgacggtatgggtgcctatgtcgtttcgcaactggtcaaggctatgctcaagcgtcgtatccacgtggacggtgctcgcgttctgcttatggggcttacattcaaggaaaattgtccagacctccgcaataccaaagtcgtcgatattgtccgtgagttggcggaatacaacatacaggttgatgtttttgatccttgggtgagcgccgaagatgccatgcatgagtatgggattactccagtcggtacgccatcccatggcgcttatgatggaattatccttgcggtcgcgcacagtgaattcaaaaatatgggcgcagaaaatatacgaaagttagggaaggctgagcatgttctctatgatctgaaatatctactcgatgaagataagtctgatctacgcctgtaagatcagttgtaagctttgtgagtagacgagagggaatatgatgagtcgttatgaagagctaagaaaggaattgccggcgcagccgaaagtctggctgattacaggtgtggcgggctttattggctctaatcttcttgagactttgctaaagcttgatcagaaggttgtcggtctggataattttgctactggtcatcagcggaacctggacgaagtgcggtccttggttagcgagaagcaatggtcaaattttaaatttattcaaggtgatattcgcaatctggatgattgcaataacgcctgtgcaggtgttgattacgttttacatcaagctgccttgggttcggtaccgcgttctattaacgatccgatcacctccaatgcaacgaacatcgatggtttcttgaatatgctgattgcagccagagatgccaaggtgcagagtttcacttatgcggcaagtagctctacctatggagatcatcctggtttaccgaaggtggaggatactataggtaagcctctttccccttatgcggttaccaaatatgtgaatgagctttatgccgatgtgttttcacgctgctacggcttttcgaccattgggcttcgttatttcaatgtgttcggtcgtcgacaggatcccaatggtgcctatgcggcagtcataccaaaatggacctcttcgatgatccagggtgatgacgtctatattaacggtgatggcgagaccagtcgggatttttgttatattgaaaacactgttcaggccaatctgcttgctgcaaccgcggggcttgatgctcgtaatcaagtttacaatattgctgttggcgggcggacgagtttgaatcagttgttctttgcgcttcgcgacggccttgccgaaaacggtgtgtcctatcaccgggaacctgtttatcgtgattttagggagggggatgtacgtcactctctcgctgatatcagcaaggctgccaaactgctggggtatgcgccgaaatatgatgtgtctgcaggtgtggcgttggccatgccttggtacatcatgtttttgaaatgatattcactctggtgcgtttggatgaaagtagcgtcgtttccaagagcggcgctatttttgcttttgagagtcgcctggtgctccaagtgctcaatattagggggcgtgtgattctctattttcatcgcggagcactttttctatgattgtttttttattttttactcattgttttctcttttttatggtttagaaaagtatgctgggaaaacatagtctggtttattttttgttcaagtcttttccggcaatattgactcttgtcggtctttccgtttttactcgtctgttgagtccgggtgagtatggagtctattcgctgacaattatagttgttggcttcctcaatacggttttcttgcaatgggtggcgctgggggttggtcgttatctgcctgagtgtagtgatgaccaagctcgggcgaggcttcttggcacggctagggccattagcttccttgtttcactcgttatcatattcgtcacgttcctgctttgggagtggcgtgaagagataggtttctctattctttattatatggtcggttttctttgcctggcacaggcttggcatgatttgaatctgaagattcaaaatgcgatcttgcagccgctgacctacgggaaaatgttgttgatcaaaggggctggaagcttctttatcggtgttctccttgtttatttcgggtttggcgttgatggtttgctgctgggtacgcttgtgtctctggtactggcgaccattttcttccaagatgcgtggcggggagtcagttgggcgttggtagacaaggagcagttaaccaggttgtttgcctatggtgcaccactgacgcttactttcctttttgcattcatagtcaatgcgtctgatcgcttctttattggggcatttctgggggatgccgcggtaggtgtctactcggtgtcatatgacctagcgcaatatagtgttggtacagtggcttctgtcgttcacctggcggcttttccgctggtaatggagaaactttccaagagcggcttgccacagacacaggaccaactgcggaagacctttatttttatctttgcagtagtctcgcctgctgcctgtggtctggccatggtggctccggaaatttcaggatctattatgggcgaagagtttcgtgagggtgccctaaagataattccgttgatatccctttcggcttttctgggggccttgaaatctttttactttgactactctttccaattggctagtgctacacgagtgcaggttgtgacagtggcggtgtcggcagtggttgatgttgtttttaatttaatccttattccggagtttgggatagttggcgcggcggtatcttctgttatggcgttttcctctgcaatactaattagtatcttcttggggcgacgtgttttcccaatgcccgcccttccggggaaagatgctatgaaaattgcgttgtctgtgctgttgatggcggtgtcagttgcatccttcagtttggagagtgctttttttggtctggttgtgaaagttgtcttggggggaggggtctatttggcggcaatgattgttcttgatgtatctggcatgcgtactttcctgaagagcaagctaattcgatgataagcagtatgccgacttgctttctgtttggaggggatggggcccggtttggtggggagtgcccagagcactgcgatctcccgttggacaggcgtgtccaggaatcaaggaggggtaaatcatgatagcggagctcccagcagtgcgggttcgggcttttacccaaggtagatccgttcccagttcgagatttcgcgtgaaggctctgctcgaagggcttggcacgcgaggtatcgacatgcatatgtcggaagcgctggtctctgcctatcctccggctcgtcgactggatcgcccgctttggttgctgagagaactgcttcaccgccttcctcaggtaatcggctcttacggaagtgacgttgtgatccttcaacgagagcttctctcgacaattccaactcttgagtttcttaccaaggcgcccagaattctggatgtcgatgatgcaatatggctgcatcgtagggggatcgccgcgaattcgattgctcgtcgtgtcgaccatatcgtgtgtggcaatcaatacctggccgattacttcggtcagttcggtaggccgactacgatcattccgacgggcgtcgatactcttcgttttttacccagaagggaacgcagggagaatagagtgatcggctggtccggcacgtcgggtggctaccgctttctttatgacatagaaatcccgctgtcccacctgttcagagatcaccccgaatggaaattgaggatcgtttcggaccgtcctcccgagttcaaggtcattccagccgaaaaggttgagttcattcgctggacagagaccaatgaggtcgaaacgattgccggaatggatatcggtataattcctcttgccgatgatctatggtcgagggggaagtgtagctacaaaatgttgctttatatggcctgtggcttgccggtagtggtttccgagtatggtatgaaccgcgatgttctagcccgaggcttcatcggatatggtgcggtggacgacgagggctggtatgagtcacttgcggctttggtcaaagatccggaagcccgtgtgcgtgcagggcaaaatggaagagatattatcgaaaggcactattctctcgatgtcgtttgtgacctgtgggcaatggtcattggctcggtagcgcctggaaagggaacgaggtgatttgatgtgtggtatcgctggcttctggaatattacgggaactctcctaggggataatgcacgtgtggcccggcagatggctgccgccatacatcatcgtggaccggatgagtcggggatttggtacgaggctccgcgcgccccgatacttgtccatgcgcgtcttgcggttctggagctttcccccgcaggcagccagcccatgcactccgactgtggtcggtatgtgctgatttacaatggcgagatatacaaccatctggctcttagggctcgcctgagcgaggcaggtgtaacacattcctggcgtggcggatcggacaccgaaaccttattggcatgctttgcccaatggggcgtggagagtaccctcaagctcaccgtgggtatgttcgctctggccttgtgggatcgacaggagaaaacaattactctggctcgtgatcgaatgggcgaaaagcctctctattggggctggcagaatggcgtgcttttttttgcatccgaactgaaggccctgaaagaacatccgctttttaggggggatattgatagagatgccttggccctatttctacgatatggatatgtcccggctccctatagtatttataaaggtatcgggaagctaagggcagggagctatttggtcctatcggaacgttcattgaacgagacctgcgaacctgctgcctattggagtgcgaacgccgcgatagaagaggctctctccaatccattccagggaacggatgccgaggcagttgatcttctggaaagtcagttgagaactagcatatcggatcagatggtctccgatgttcctttgggagcttttctgagcggtggggtggatagtagtacggtcgtggcgctgatgcagcagcagtcctcgcgccctatacggacattctctattggctttgatgagcctgggtatgatgaggctgtttacgcaaaggcggttgcagaacatatcggtaccgatcatacagagctctatgtcaattcaaaagatgctctagatgtaattccatctttgccaaagatctactgtgagccatttggtgacagttcgcagataccaaccttgattgtcagtggattggccaggcagcaagttactgttgcgctgagtggagatggtggtgatgaactgtttggcggctacaatccctatcagtttactccccgtgtctggcgcatgctggagcgatttcctcattccatgcggcgtttcgcatcggcttttgctcaggacttacctttacctgaaaagttggggaagctgcgtgacgtatttgcttcgaggacggccgaggagcttttctatcgattgaacagtcactggagaaatcacgaatacccggtcataggtgcacagggtcacacggcactattggatactccagaaagatggccaagggtggactcgttccagcactggatgatggccatggatgttcagggctacatgcctgacgacattctggtgaaggtagacagagcagcgatggctaacagcctggaaacccgggttccactgatagaccatcgcgtgttcgaactggcttggcgcatgccgttgcatatgaagattcgcaatggaaaaggaaagtggttgcttcgtgaagtcttgtataggcatgtttcgcgagagctcatagagcggcccaagaaggggttttccgttcctgtctccgattggctgagaggccctctgaaagagtgggctgaatcgctgcttgatgagcgacgccttcagcaagaaggttatttggatagtaggttgatacgcaggatctggaacgaccacttggcgggaaggcgggaccactcaagacgcctctggagtgttctcatgttccaagcgtggttggagtcatgaccacagtaaaagttatccacgtgatagccggcctgaagaaagtcggcggtgctgagctaatgctcaagcggttgatcgagactcaaaatggcggcagtgaattcgaacattcgattatttcactgtctgatcttggtgagtttgggcagggtctgattgaggctggtatatctgttgatgtgcttggcatgacctcgatgagggatatgcctcgagtgctccttcgtctgatagggatatttcgtgaaaggaggcccgatatagtccaaacatggatgtatcattccgatcttcttggtggattggctgccagaatggccggtattggcgggattatatggggagtccgcacgaccgaccttcaagagggcggcaagagtacgactgttctggtacggaaggtgtgtgcctggctatccggattcttgccaaaatatattgtttgcgccgccgaggcctcaaggcgctcacacattgctgttggctacaacgcaagcaggatgctggtcattcccaacggtttcgatctcactcgcctgcaggcgaccgacgaacagcggtccgctatcaggagtggagctggcatagaggccagcgatatcgtgattggcagtctaggcagattccacccggtaaaggatcatgcttcctttgtcgcagctgccggtctgctggctccacgttattcgcgcttgaagtttcttttggtgggacgggagctgctgtcttccaatgctgaattgcagcgcctcatcgaagctaccgggtatgcggagcgcttcatcctgcttggagagcggcaagatgtagcttcgtgtctgaaagccatggatatcttctgtctgcattctcgcacggagggattccccaatgttcttggtgaagccatggccatgggattgccttgtattaccactgatgtgggggatgcggcttatttgctaggtaacgacggtgtcgtcgttccggccttggatccgaatgcgctcggcaaaggtatcgaggatctcattgcgttggatgtcgagggtcgtcgggcacttggtgaggctgcaagacagaggatttactcgaacttcacgatggccagtgcctctcagcgtttcatgagtctgtatcgcgacattcttgtaaaaagaaaagcttgacgagcttgaaggttatgtttgtaaaacgcatcgaggagtttgcatgaagccggtattgttgatgatagtgaacgacccggctttcttcatgtctcaccgtttaccggtcgctgtcggagcccagcaggctggtttccaggtacatatcgccacacgccctggtgacgcggtgaaaaagatcgtctcccaaggttttctgcatcatgaattgccactgtccagaagcggaaaaaatcctttttcagagctgtatctgctgacttatgtctggcgccttttgtggagattgcggcctgatgttttacacctggttaccatcaagccggtaatctatggcggtatcgccgcacgcttggcgccggtgaagggggtcgtggcggccgtttccggacttggtttcgttttcatggccaagggtctgaaggcctgcgcgtttcgtgcctgtgtcgcctggctttatcggcgggctttgggcaagaaaaagttgcgtgtcatctttcaaaatcccgatgatcgggacgcgctgatcggcctgggtgcgatcacttttgaaaagtccgtcctgattcgcggttcgggggtcgacctgacgcagtaccagccggccccggaaagccccgaaacgccggtggtcacattggcggctcggttgctcagggacaagggtgtgctggaattcgtcgaagcggcaaatatccttaggcagcgcagcgtaccggcacattttcaactggtcggagacctggatcctgggaaccccaccagtatcgagccgtccgaactagagcgttggcgtagcgagggcacgatcgagtgtcttggttatcgccaggatatcgcgtctgtcttcgcccgttcgcatatagtcgttctgccttcttatcgtgaagggcttcctaaggtcctggtcgaggcgtcggcgtgcgggcgtgcggttgtgacgaccgatgtaccgggttgccgggatgcaatccaggctgatgttacgggcctgctcgtgccggtgcgtgattctgctgctctggcggatgccattcagcgtcttatcgagtcgccagagttgcgcaagaagatgggagctgctgggcgagcgttggcagagcgtgattttgcgatcgaaagtatcgtccaacagcacctggatatttatcgggcactagggagcggagcttgacgcgacataatgtattggtaacgggggcaaccggattcatcggggccgcgctggtcaatagtctctgttcttccgggcagtacaaggtttgggccgggtgccgccgaagaggtggggcctggcctcgaggggttactcccttgcttctgggtgaactgggcagttctgttgtctgggatgcggagtcggccatcgatacggtggttcattgcgctgcccgcgtgcatgtcatgagcgagacggcctccgatccgctcgtcgagttccgcaaggccaacgttcaggggacacttgatctggcccgggaggccgtatcccggggagtgcggcgtttcatctttatcagctcgataaaggtcaatggcgagggaactgagcccggtcggccctatactgcggacagtccgcccaatcctgtcgatccctatggcgtttccaaacgggaagcggagcaagcgctattggatctggcggaagagaccggactggaggttgtgatcatccgaccggtcctggtttatggtccaggggtcaaggccaacgtacagaccatgatgcgctggctgaagcgcggcgtgcccctccctctaggggctattcataatcggcgtagtctggtgtcgctggataatcttgtcgacctcatcatcacctgcatcgagcatccggctgcggtcgggcaagttttcctcgtaagcgacggtgaggatctttccaccaccgagttgctgcggagaatgggacgcgccttgggcgctcccgctcgcctgctgcctgttcccgccagttggatcggtgcagcggcgaaagttctgaacaggcaggcatttgctcgccgcctgtgcggctcattgcaagtcgatatcatgaaaacccgccaagtgcttggctggactccgccggtaggggtggaccaggcattggagaaaaccgcccgctctttcctggatcgccaatgatgaatctatggttgttgttgccggcggttgccgctctttccctgctgttgaccgccggcttgcgccgttacgcgattgcccgcagcttgatcgatgtacccaatgctcgaagttctcaccaggtgccgacgcctagggggggcggtgtcgctatcgtgctctccttcctgctggcagtgctgcttgcggcgatattgggcgcggtgaaaccggatctggccactggtatcctgggggcgggtattgggatcgcattgctgggcttcctcgacgatcatggccatatcgctgcccgttggcgtttgctcggccatttcgccggtgcttgctggctgctgtactggcttggaggtttgcctgcattggcctttttcggccttgtggtcgatctggggtgggttggacacatagctgcggcgttctatctggtatggatgctcaatctctacaatttcatggacggtatcgatgggattgccagcgttgaggctgtgtgtgtgtgcgttggcgctgccctgcttgtcgtggtcagtggtgtaggttccgatgaggcatcccagggcgtttggttggcggcgctgctggcagccgcggtgacggggttccttttctggaatttccctcctgcgcggatcttcatgggggatgctggtagcggtttcttgggggttatcattggtggcctttccctgcaagccgcatgggtctcgccgcaactcttctggggttggctcatcctgctgggggtattcattgttgatgccaccctgaccttgttgcgccggttgctgcggggagacaaggtttatgaggcgcatcgcagtcacgcataccagtatgcttctcgtcattacgggcgtcatcttcctgttaccctggcagtgggaggcatcaacatcttctggttgttgccactggcactgcttgtcgcagcggggaagatcgacggcatgcttgctttgttgattggctacctgcctctggcgttcctggcgctccgttttaaggccggagtcctggaatcacgcgctgcttgaatgtcccggttggctggaggcgcgggacgattttccgggaacgtataatatgaaaggaatgtgcaagcgatgatcagtagtgactactgccgatagcgtgatttgggttccggaatggtatttgccagaccaaggaaatggactgcccggacttgttcgggtggatgcgggtgcagtgaagggggctgattaataggatgttggataacttgcgtggacgcctcctgggattgccgcgccgccagaagcgcattcttcaggttgcgacggacatcggcc
>LESB58.AGEnt_accessory_0069_length_59
tatctgttcgcatgacggatgggacgctgtgcctggttcgccgcgggcgttgcccgcgc
>LESB58.AGEnt_accessory_0070_length_2409
tcagctgtcgtgccgtcggtcgggtcccatggcgggcggcgttggatgtgttattttgctatgaaaatatagctatgattatgtagataaatatgcccaccaaccaggatctccaactggcagcgcatctgcgcagccaggtcaccaccctgacccgccgcctgcgtcgcgaggcgcaggccgatccggtgcaattctcgcaactggtcgtgcttggcgcgatcgaccgccttggcggcgacgtcacaccttccgagctggccgccgccgagcggatgcgctcgtcgaatctggccgcgctgctgcgcgaactggaacgcggagggctgatcgtccgtcacgccgatccgcaagatgggcgcagaacccgcgtgtcgctgagctcggagggccggcgaaatctctacggcaaccgcgccaagcgcgaagaatggctggtgcgtgccatgcacgcctgtctcgacgagagcgagcgcgccctgctggcggcggccggtccgttgctgacacgcctggcgcaattcgaggagccctgaatccagggctttgggttccggcagatggaagaggagttcccgatgaacacagcactgatcggtctcgactacatcgtcgatatcatgcatcccgacggtaggattgcccgctgtgcagaacaggccgccttgcgtggcgtggtcgcgcgtttcaaccgcgctctcgccgtcgccgagcagcgtggctggctgcggatcgcggtgagggtgggcttcgagcccggctatctggacctgccggaacattcgccgatcttcgctgccgcgcaggcactcggcgctctcgacctctgcgggcgcggttgcgcatttcatcctgacctgaagcgggatgccgtgcagatggaagtgctcaagccgcgcatcagcgccttctatgccacgcgcctggaggccgtgttgcgggcgaggcggatcgagcgcctggtgctcgccggtgtcagtacgacctgggctgtgcaggccgccgcgcgcgatgcgcacgatcgcgactaccaagtgctggtgttggaggaggcctgcgcggcggccagcgacgaggagcaccggcgctccatcgaggtcctgggcggcatcgcgcggatcgtcacgctcgaccagttggcagcgctctaggcggcgcgtcgtgtgtgcgcctcgctgacacgcctgttcgacggccgcgccatggggcgcgcgctcgccgtgtcgctgccgctgttcgtgctctacagcgccagcggcgatgccaactggctgctggcgaatatcgcgacgatctccgtggcggtcgtcgtcgagcgggtcggtagcgcaccgctcgcggcgctcggccagggggtggcgatcatcctcggctttctcggcctgtcgttcgcgctcgcctggggagcggcgtttgccatcgcttgcgcagcgctcgccgctgctgctgtcgcgctatccggcctggatacgcgcttgcgcacgctgggcaatttcgtctttattcctgtgctctatctggcctgcgaggttgccgcgacgcaccgcgctgcgctgtccctggtgccgtatctcgtcgtcgcgacgctaccatcggtggcgctcgccggtgtcgataccttgcgccacgcagcgctcgcacgccgttacggcaccctgctgcgctggcgtggggcgcacttgacgggccacgcggccgcgcatgacgagctgctccaggctgtgttggcggtcacactcgccgtagcctccagcgcgaccttggtggcgtggcggcacatcgaatacggccagtgggcgatctggtcgtccgccagcgtggttaccggcaatgccgccagcgcgcacctgaagctgcgcgatcgcgggcttggcgcgctgctcggcgtaccgctcggcctcgcggtaggggccgctctaccgcatgttctattggtccacaccttggcgactcttgcctcggtcctcaccctcgtcggattccgtcactacgcgacaggctttgccgcgcgttgcgcgtgcatcgcctgcgcctcctgggcgattcagcagtcgcccctggtcgcctcgctgcgggtcgccgaagtactggcgggtggggcgataggcgtcgcctcggtgtggctggtgcggttcctcgcacgcaactgaaggcggtgcgaccgcacgcgcgtgcgccaaatgcccggcgcctttcgttggccggaaaagacaacttgtttcacggatttaataaatatttagttattagcgaacggcgtctaccgaaccgatgggtctagacgaagtgacttccgggggcttccggagggccgtcgactttcctgatgaagtgcgtgaaacctgggctttccactttgccacaccggtgtctcgggaagcgcggagttgacctgcaaagcgtcacggg
>LESB58.AGEnt_accessory_0071_length_6872
atccgcaccgccctggtgcttttcccgattccccccatgttcccctcggcaggccgctgtcccgccgcatctgctcgctcgatcgtcgagacgaaaaaggccactcgtggagtggccttctctggtggagcgacggcggcgatcagggcagcgctttgagcaccgtcagcaggctggtgaggttgtcggccacgcccagctggccgatcttctcggtggcgccgccggcggcgctggtatccagactgtagatctgcatcacgcccatgttggaagcggccagggccagggcgttctgctgttgctgggcagctaccgaattctcgaacaggatgccggtggagtgggccatggtctggaagatcgagcccagcgccatggccggggcttcaccgatcaccttgacgttggactgggtgacggcatcggtgatctggttgtttactgcggttgggaagctcatggtgattctcctgaatcattgcgaaggatgtacggcgactgcttggacccggcgggtcaggctcaggtgaaggatttcagtacggtcagcaggctggtgaggttgtcggccacgcccaactggccgactttctcggtggctccggcatcggcggcggtgtcgaggctgtagatctgcatcacgcccatgttggaggcggccagggccagggcgttctgctgttgctgggcgctcaccgcgttctcgaagagaatcccggtggagtgggccatggtctggtagatggtgcccagcgccatggctggcgcctcaccgacgaccttgacgttggactgggtgacggcatcggtgatctggtcgttgactgcggtcggaaaactcatgatgtgactccctgtgagtgaacggcacggctcatgtcgtgctgtcttgatgaacgctccagccagggagttgtgaatccgtcggcgccaggcctggcgggcggcgaaaatgcaagcgccccgcgaggcggggcgcttgtcggtgcggtctcatgcggcgggcgggtcgggcttgtccggcggcggtgcggacgtgttgtggttgctctggttgaagatggcgatagcgttctccagttgctgcttgagcgagccgaagttctgctcgaagcacaggcgtacctcgctcttcactaggttggccaggcggtcggcaatctgcgacatcaccaactggttggcgcttgcctggccgctctgcaggtggctgggacgcagttcggccaggctgccggcggcattgaccgcctcaagaatcgcctgctcgccgctgtcctgggcgcggagggcctgggtcgaggcctgctggacgttctgcaggatctggcggatggagccttcggaacgctgccggccgttctcgatcacctgttcggcctgctgtcgcgcgtgcacggccggatcgctgctggcgtcgttgccgaggccgagctggaactgtctcaactgctcgtgttcttcgctggtgagggggcgtttcagccagcgttgcgccaactggaccagattccttcccaattcttccgagatcgacatgcgcggactcctctgcgatagacgcgcggtgcgcggggtgtcgtggcgaggcttcagtactgctgcgtgccgtccgccgagggggcctgcgcgctgccgccggtatcgccggggtaggcggcggcagcggcctgcagggtgctgtaggcggtgctcaactgcaccgccaactgtccaaggctggccgggtcgtccacgctgtctccctgggacagggcctggagccagccttgcaggcattcggtgaggagtgccttgacctgggtgacgagggtttcgagttcttccttcatgacgcttctcctggggtgggtgctcatccgagcagtttcagcacggccaagagcttggccgcatcgctgtccgatatttccagcaggcgctttccgctcgccggcctgctggggggcggttggtcccgtgtctcctcgctggcgtccggcgaacgctgcgccgggcggtccgcggcggcgagcgcgcggcgtctgatgtagcgtgtgtaggcgctcatcggtcgctcctcaactgctgcgggtggagatgcgcacgaccgaggcgggggcggcgaacccttcgaagcgctgcagctctcggtcccgatggggcgcgccggccaggtcgacggcgccgatggtttcctcccagtaggcgctgcccagttgcaccagcaggcgttgggcattctccagcgaagcgaccggtacccggccgtggcggtccgcggcggcatagttgagcaggagcgccatgcggatcgcttcgtcctgtacgttggagtgctcgacaccctggccgtcggcgcccagcagataggagcgccagttgaggacctgggcgaagaggcgccggtaggcttcgaactggaagtagcgatcctcctcggagcggtagagcgcgcactgacttgcgaagaactgttccagcgcgggtttcgcccagccgggtgtacccgggaggtgttcgcccagttcgtcgaagccgctctggctttccgccagggcatggacgtactgcatctgttgtgggtccaggcgctgttcgccctggtaggcgatggccaggctgagttccttgagctggtcggtgccgacgtatccgtcgagatggcgcaggccacggttcaggcggtattcctgcagcgagtcgaagaggccggaggcgccggtaatgaaattgcttcccaggttggtgtcgaagcacagctcggggaacttgctggccagatagttgcggtagtagtaggcatggccgatgcgcaggctgaacagatcgctctccagcaggcggcggtagtagctgttgccgtcggcgtcgcggctggccagcgcctggcagaggttcacgacgttggtgcgggcgtagtaggcgaccagggcctgggtagtcccgctggtgatgtcgaagcggcgtagccgcaggccggaggaggtcaggctgttgccgaaaaacagttcgtcgaaaaggccggcgagggcgctgggcgccttgtcacggtcctgcaggttctcccgttcgcgtagccgcgccttgccctggccgatggtgttgccatagcacttccaggcataggcggagagcgctgcgtagaaatcgtccagcgcgttggcgttgcgcaggaagtaaccgcacagcgaccggttgtcgtcggacaccccggtcccctctccacaatggatgtgcaggaccaccttgcgggtttccggcttgccgtccaggtagcggcgaaacaccgcggcctgtccgaggaggaagtcgaagaactgtcggtacaggccggtagcggtctccatgccgagcaggtcgatgccgaccagccgggcctgcggtggctgcccctgctgtatttcgaaatgacggaggatcctgtgcagctcggcatcgaaggcggcttcgctggcatagccatgcgcggtgtgggcgagcaggcggtaggcggtcttctcggaggcgttgaattgttcgaacagggaatcgaggacggccacctcgtcttcccccgtcgccgtctgggtatggctgattccttcgtggaggaggaaccccagcgtcaggcaggcgaattcgcccggatggcgatcgcggatggcgccgcgggcccagtaggcgtcgtcgaacggcgtgtacttgttgccgctccagatcttgcggttgaagtagcggacgaactggtccgtctcgctgtcgcgaaccgcgctcgcaccgagcagttccagggtgccgaggtagatcgccggctggtcgatggccgctggcggcgaggtccggccaaaacgttgtgccaggatgaggcaggcgagatagatgttctccgccgcgcattcgccgcgcaggtagccctgacggtcggtcgcggcgaacggattgcgcctgaccatccgctgcagagccagttcgaacagttcatagtgcgcggcctggcgagcctcctccagcgccttgccgtcgacctccggagcgacgccgcgggcactcatcagcagcccgatcagggaaagctcctggcctttctccaggctcacctgccgctcgccgacgcggaagacccggcggtcgcgcgtccagcggctgttgctttccaccggcaggatgccggcgaagtgactatggaagtcgaagggatagcgatggaacctgaccggttcttccagcttgaaataggccatgacggctctcctgtgccagggccggacgccgccggccccgccggtggtggctacgattgggtgtccttgccgccgcgactggcgagggtctcgctgtacttggcgatgctctggtcgatcttgtcgatggcgaagctggccgattccgcctcgatcgccccggccgccgcggctaccgcggcggcagcgcccatcagcaggtcggtggcaagggcgccgagcgcgtcctcggcagcctgggccagcttgttttcggcgatgttctgggtcatctgccggagcaggatcgcctggctggccagggcgatcttgctgactccgtcgaagtagctggcggcggattgcgccaccagcccggaggcctggctgatcatcatgttcggcgcgatggcgatctgcgacggcgcatagccggcggtttcgctgttgctcatctgcaccgcctgcacgacttgactgttcagggcgctggtgtccggcggcggcgcctcggtctgcttgagcaggcgctcgctcatgccggccagcggcgaagggcgcgacggcagcttcacgtcgccgttggcggacgccctgccgccgctggctggcgtctgccggccggcctcgccgggggcggcggcttgctcgctgtcgccggatggcgcgggcgcggatttcttgccgaagccgaacatgtctgggcactcctgggatcaaggggcgggtcagatacctttcttgtcttctatcgccatgatcatcgacaccgccttggaaaccaccgcggtggagatctggttcagggcctgctggctgtagactgcgttctgcagggacaggccggcggaatggctggcgatctggtagagcgcggcgatggcctgggccggggcttcggcgaccaccttgacgttggtctgggtgacggcatcggtgatctgggcattcacagccgtggggtcagccatgggactctccttgaatgggcaggtgcttgtcgggcagggggccggtcgcacgggcctcgactcgtttgtcaggaatgaacgcggctgcgtctgtcttgtgaaacgtcgccggcgaaaaagtcggcgctcagccgcgagcgcagcaactgcacgcgcttgcgcaccagcggcggggctatgccgagctggctggcgatgtcggcatagggcagttcctcgatgaagcgcagttcgaagagctgctgctgttggcgcgacagcgaggccagggccttgtccacctggtcgagacgttccagctgctccaggcgttccagcggcgagccgacggcggcgaagcgctccaactggccatcgtgcaggtcgatgccgcggtcgatgaggcggtcctcgcggatctggtggcgcgcgctgtccaggtagacgtgttccaggaccaggaacaggaagccctgggggtcgcgtacccgctccggtgactggcgcaggaacagcagcgccttgaccgcggtgctcgacagccattcttcggcccgatggctgttgccgcgcgcaaggcgttgtgcgcgtttgcgcaggccagcctgcgcggcacgccagctttcctcgaacaggcgatcggaaccggtttcgttgccgcctggctgattcggacgatccataaccgctacctccctggttgctcgtgtcggcgagcagtctgtgaggcgggcggtgggcgaggctgttacctgggtgacaggggcgcggctggtagttcggccttgcgtcgcaggcgaccgaggtcgttgatcaggatccggtcgttgcggcagctgatcagcccttcgcgtttccatatttgcagttgcgcgttgagcttcggccggctggcgttgagcatcgctgctaggatgctctggttggtcggtagcgtcgcgcaggctccctcgggttgttcgctcgccaggctggccaggagatggcgcgccaggcgcgactccaggcgatgcaggcagaccctctcgacgaaaccggaggcttcgcgcaggcgcgaacagaggagggccagcgcgcggttgaggaattccgtgtcggcgatcaacggggcgaagtgacgtcggtggaggatcagcaccgacgccgcgccggaggcgtaggcagaggtctcgcggcggttcggctggatcagcgcggtttccccgatcacttcgccaggacggatatcattgacgatcagctcccgcccgtccggcccgtagagcacggtatagaggtgtccgccgaggaccaggccgatgaagtcttcagggtcgtgcttgaggaacaggacgtccttgtcgcgcaaccggcgctccgacgcatgggtcgccacgtgccgcagcagatcgggcagcccgtgcagcagcgggcaccgttgcagcagggtgtagtggcgtgaacagcggtcttccgttgactcgttcgagtgcatgcctgcgccttcgccagattgatcggcagctccggcgaggtacgacatgctcgctgcagagcaatcagtggggacgtgtgcggcgaaggggtgtgaagctccggctacccggcagaactgctaggtacggactcggcgcgctccggcaatcgggcgggcggtccgttttttattcggaaagggtagcgaggtttgggctggcgggaggcggccccgagcgcacggatggcggtcggggcgggacggccggtggccgtggcgggc
>LESB58.AGEnt_accessory_0072_length_3373
gaatcggcgtgagagggcggcgggggcgttggtcggttctgggcgcatcgggacttcggtagggggagcggagcagggcgagggattttatcagggatggggcctttgccatatcgtcggtaatgagcagttccacccgcccagcgtcggtgtccgataacccgaggctttccagcacggctcgtaggctgtcatcagtacttcgattcggatgatgtctccatcagcctctcgacctgggccgccaccgtttttcagtcactgaccagaatctccgcccctggtacatctttcgtggggatggactcgatcgccattttctggggcgctgccaggcaaaatggttgccagacccgaggaggtagtcgttaccctccactgggcctctctacatgcgctcgacgatagtatcgagctcccggatcttgaaagccttttggcagggaggcgggttccagcccaaaggagcgctcccggtgagtggccttgacgctactgatggtcagcttcgatagccccgaggagtcgccgagcacatcgccgatgcttttatcggaggtgggatcgagcgagggaagttgccaagggtctgggcggcggtacgcgggaacgaccgttgcttctgtatggctggcgcactctacatgcgtagagttttcgccacttcatcgatttcggtgatcgtggcgtggtcggaaatgactctggccatgaggtagtcatgcaactctgcatcgccatcgacacagccgtctctgagcacaaccaactggtagtccagatcgaacgcctggcgaaccgtcgtcagcactacgcctgaggtagtggctccagcgatgagcaatgtttcaatatcatgcgcccagagaagctcgtccagttccgtacccgtgaaggcgccgacgcgactcttcgtaatgaccggttcgctttcgatcggctgcaaggcggcggtgatcgccaacccggggcttcccggttcgatcaagccactttcacgtagctcgcggaatagcctgttgcgcctgtccattggcggaccatcgggcgggcagcccaccgttacatgaactacaagcatatcggtttgccgtaccctggaaagaaatctggaggtgcgggccactacctcggctgcgcgaggtgcgggcacgaagttgttcagcacgaattcctggaaatccatcagcagcagggcggaattaaagggagattcaagcacgagctcagtcatgacgacctctgggtggtggaaaaccgtctagcgggtggagtgcccaagggctcgccagttgaatagcgcccctgccagcatcaacaggctggttaccaggaaaacgctgcgtatcccgaactggccaccgacgaaccctccgattaccggcccgattacctggccggcgaattgcgcggatagcgaccagcccattgccgagccgacgaatcgctccgggacgctatggcggattacagcggccatgcacggaagcaggccgccaagcgccatgcccatcaggaagcgcagggcgatgagttgccaccccgcatatacgaaagcctggggaatcagcaggacggccgcgacgctcagcgcggctatcatgatgacgccgtagccaatccggtcggccaccttacccagataggtcgcggagatgatgcttccgagcgctgccgccgacatggccagacccgccacagacgtcacccgcctcgagtcctcgagcagcgtttcgatatagacggtgataatcggttcgaccgacatgttggcaatcatcagcagcaggcctgtcgccagcatggcgaggatcaccgccttgttgggcatattcgaccaaccgaccttgggaggttcttcgacggcggggacggaggggcgtgcagtctcgcgcaacatgaaggtcgtgaagacaaacgcaatgaagatcaatccactggcgccccagaatgtggctcgtatgccgatcagaggaggcaggaagccgccaaccagcggccctaacagattgccggccatcacgcccgaggaaagaagacccaatgcccatgccgaacgggatttcggagcttgcaccgcgaccaggatcgttgcccccgacgagtacccgccggcgattcccgccaacaagcgcaagccgatgaattgccagatatcggaggccagccccatcagcaacatggtgatcgccattcccaggctagctcggaccagcatgggcttgcgaccgtagcggtcgccaagcatcccccaaagcggtgctaccaacccggcggtgacgaaagtggcggcgtaggcgatacccgaccactgcacgattgcagcgtggcccgataccccgagttgacctatgtagaccgggaggaacggcaggataagtgtcatggcgaagacggtggtgaaggctccgaacaagcacacggcgaggttgcgttgccagcagtcgatagcgggttcgttcatgttgccttgcatcagcagactccgatcagagacactcgataccacacagtcaatttggtataccaatttggtatacattgacgttggccaatggatctgtcaatcggaggcacctaatgacggtcattcagcaggctgaagagcggctgcgccgcttgattctggatatggagatcggccctggagagcgcctgacggagcgctggctcgaagggcagacaggggcctcgcgaagctctatccgcacggcactggttcgtcttgaggctgaaggtctcgttgcgagggagggccggggatggctggtgccgcccatcgatcttcaggaaatagaacaattgttcgtataccgggagatgcttgaggtaacggcagttcgcctcggtggaaaagaggcggaagaaagctatttccgggagggggaggccatactggatgcggtgccgataaatgcctcggcagaagagaccgagtctgccggacgccaattccacctttggattgccggtttggcccgcaatgaattcatcagtcgggggctcggcgaggccctgacgcgcctccagcgtgtcagatggttggagagccaaccggaacatcacggctgggccgagcatcgcgccatcatcgccgccttgagggcatgcgatatcgaacgcgccgcggggatggtcgaatcgcacgtccgggagacaagggaccggttgctggaaactctccgaaaagaccggcgcagtctcagggcacgcggaatcaccattcttcctgagtgatgccggccgggcagggcgattcagtctcgtttcccgaggaggggcatgccaggcggcgccgattccgacgcctgaaggtctgcagccggttgtgggcagtctgatcgggaggagccgaaccaacgagggccggcgg
>LESB58.AGEnt_accessory_0073_length_2355
atgtccttgccagcgtctagcccgatgtacttcccctcaacccgcagagcgacaagccatgagggccgtttcatcattttcctgggggcaatgagtgcgttgtccatttcaatgggtggacgttcagccggccccgccagtagaccgtgtagcgtagcttcgttttcgcaggaatgatgccgagattgggacggaagttgatgtcacggtgcgatggggctcagaggacttggggcggtggggctttgtcacgatcccggtcatatcatgggctgctgacaagggagcatggcgattgcggctgcccttttcccggtgaagtgcgaaacggatttttcaggaggaagcatgagctacgacacgaccggttccatggagggggccacagtaggagaccctagcgatgagcgatggaatgcgttgattgacgaaaccgacctcgtaaagggcgcatcacttataggcagatcggcaatggttttagccagcctggccgattttccagatgttccgcaaagctacacccatgagtacatcgttcaaggccacagacccggtattaccactggtggtggcaggttctactgggatggggcggttgcgcggaatcgccacaacggcgggactatcatcagccccactgttcctgcgtacactgcccagacggggttggctggctatctggatggctcgggggaaactgagccgtccgcctttggctgctttgtccgcaaaatcgaaggctatggtattcgcctcgaatggttcggctggctgccgggggaactcgctaccgcgccagcgcaaaagcttctgcaacaaacccgttcgaacgaaggctctgcggcccacatcggttacacggccatgtttcccccggcgaccgttcgctccggtccattggttatcggttcggaccagatcatcgccggaaccagccggactgtcattctccaggagcccggtacggtgacgatggatgtccagccgttcatcagcatggccggacagagcaatgtgttcatcttcggcaatggaatgcagatcaatggacagaagaacgaggcacgcagcggcgaaggtcgatatggacttttcatctatggctcgaaaaaagtcctggtccaggacctgacaatcaacgcgttctccggtgatggattggccgttaccggcgatgcggggcgaccaagcgaagacgtacgcatcgaccgagtcctttgcaacttcaatggacgcaatggcttttcggtcatcaatgccaggcgcgcgacgctgctgaattgccgagcgactaacacgaataccaatggacttggtgcatcagccaatggaccctgggcggccttcgacatagagcccaatgaaggaagcggttacttcatcgaagatatcaacctgatcggttgttcgagcgagggcaatgctgggaacggagtccagttcaccatcccgaatacggactcccctgtctccgtcagggtgtccggattccagtcccgacgagacggttcggctactcaatacggggcgaagaatggcggagtgggtttcatatatggagggggcctctctccgaaaaacactatgtcgggtctgatccaactggttggcatcgttgtcgacgagccttttggcagcgctatgcgtttccgcaactggagcgccagaaacgcgccggtactcatcagggatgtcacgataagaaatgtgaacttcggcgtggccacgggaaacataaatcgatgcggagtctggcaggactcttctgactccatggaagtgattgaaccaaagggcaatttcgaagtggatgggctgaccgtcttcgacgataaccaacagctcattcgacccgtgtggaccatgggaatagcggcggctcctacaatcgccaaggtgaggaatgtctacgtcaaccgacatggctatcctgctgttttgccgttacgtacgaaagtacaaggaggcgtagggtggagcgagctgccgatggtgtccttgtcctcgtcctcagcaatcgcaggaacggattatgtcggacaaatggtcgagttgacggggagcggaggattcgtactgccggaggccgctcttgcctcgggctgtgtcttcaggatcaggaatggttcgagcggcagcatcaacgtcacggcactggctggaggaatcacgggcagtacctacggtagctacaccaacacaggaagcagcctgaccttgatcaatgggcagtatgccgagctatggagcaatggaagcacctgggtcctgaaatgacgcgtaaaccttttatttggcttgcctccgactgtcgtggcgtatggtcggtatgctaggacagcttttcgagcg
>LESB58.AGEnt_accessory_0074_length_1869
ctggtggcccatcgcttcggcaaggcttggcgttggcggaggcttgccggctcgataggcgggcgccgtcggatccgggaacgcccggcgtcagggcgctgcctgctcgcagagatcgttgccgaggaggcgcgcgcccaggccgcgaagcaggtaggtctcgacatggctgccgtccgggcagtcgactcggtagccgagcgccaggccggcggaaagaagaacgaacaggaacaggccgatatgttgcagtttgctcatggtgttttctacgaaagaggcttgagggcgcaggcgctgcgccgggcgattctagtgcaatgaggcagggggaggagccgatttgcatgcctaagcgttctacatggtccagggcgcccagcgattcgacagtcgccctgcgccgatcgacggcgagccggagcgaatccggctgcaactgcgtctgtacctgggttgagccgttgacgggcgctgtcgctgcctttataagaccgcctcacgcagccggcaggcagtcgaagatgagcgacgaagacgatattcacgaacccgaacacgatcacctgctggataacgattacctcgaggacgagcgtgacgaagatacgttcggcgcgctcgacgagcccgatgcctgcggaaccggcaggcgacgttcctgcgaatattgcgacgcggtccaggtgccagtcgatagcgagggtttctctatctgcgccgattgcgcagggctggaggactagccctggtcagacgctgaccacccggttgcgtccggcacgcttggcgtcgtacagcgcggcatccgcccgggcgagtgcctgttccggttcttcgccgctgccggccagggtacagccggcactgatggtcaccggcacggacgtgccggcacagtcgatcggggtcgcttccatcagttcgcggatgcgattggcgatcatggtcagttccgtggtctcgcggacctggaccatcgccacgaactcctcgccgccgaaacgcgccaggagatcttccggccgcagcgccgcgcgcagtcgcgaagccgcctcgcggaggacgctgtcgccggcccggtgccccagggtgtcgttgatacgtttgaaatggtcgatatcgctgtagatgatgccgatgcgctggtcgctggcccgcgccaactccagttcatgctggtgcagcgcgtggaagccggcccggttccacaattgggtgagggggtcgagcagtgacttgcgctgctcccggtcgatctcctggcgcaggaagcgggtgtgctcggtgaggctgcgtagctggagatatccttcggccaggatcgacagtcgattgagctggcgtccttcccggagattcagcagccgcgggctcgggtcgatcaggcagagtgtgccgatggcctggccattgctggcgtgcaggggctcgccggcgtagaagcggatgaagggcggcccggtgaccagcggattgtcgtgaaaacgcggatccctggaggcgtccgtcaccatcagcggttcgctggccaggatggcgtggccgcaaaaggacaggtcgcgcggcgtctgttcggcatccaggccgatacggaccttgaaccattggcggtcgtggtcgatcagactgatcagcacggtcttcaccccgaaggtttcccgcgccagttccaccagggcgtccaggtagtgttcggcgggggtgtcgaccagcgccatgtcgtccagggcctgctggcgcagggcttcgtcgggagggagggggcaggcgagcatactggatcctgatcacggtggagactttcggtatagctgccggacaggctgaaggccagcctggcgtccgcagtcggcgcaagggtgaaga
>LESB58.AGEnt_accessory_0075_length_733
tatgcctgaaggttttcgagtatctccgaattttgccccactttttgccccaccgctgtttttgatctgcgaatgccaacctcagtcgcgggctctggctgcagcgatcctgttgcagtgatggcttcttccgccatcctgctgtgcgttatctctgccgcagtaccggcgctcgctcccgtgtagcgaatgtcctcgtgtgtgatgcctgaggcagattggcccaggcacgtctttttgccgcagttgtgtcatggaagctgcaaagacgtagggcatgtccccaggatgggtagagccagtctacggcgagatagcgccctgccagctgctgccagactattcggctagtcgtgccagtccttaagcgtggcgcccttgtatagagccggactttttcacttccccccccagggccgattaccctgcttgctggctaggtctacttcgacttgaggtaatgggagaagcgcagctcgttgtcacgcctgccaggctggcagatcagttgctgtgcgacaaagctttgcagcaacccgccaaatgcgttgtcgggcttattccagtcagcagttaccttcacgtcggtaagtgaactcccaagccagagtctttgatgtggctattggcggcttgatgaggcgtttgatggcatggggtgcctagcggacagtgtgcgtataagaagaaggtgcactagcacttacaagtagagggtgatggcgtgtcgctg
>LESB58.AGEnt_accessory_0076_length_39827
cttgaactggaaaacagccgattgaagaagttgctcgccgaggcccacctcgacatcgagtcgctgaaagtggtcgcccggggaaaagggtaagcccgacagcacggcgggaggcggtgcaggagatgcaggcgcgaactggcatctccgagcgtcgtgcctgtcagttgatcgggctgtcccgctcggtgttgcgctaccagccgcgagccagtgtgcaaaacaccgagctgcaagcccaactggtggaactggcccaagagcgccggcgctttggctatcgccgcctgcacatcctgctgcggcgtgctggcgtgcaggtcaaccacaagcggatctatcgcctgtaccgcgctgccggcttgatggtgaaacggcggcgccgccgccatggcgtcgcggtggagcgcgaacgtctgagtttgccgagcgcaccaaaccaggtctggtcgatggacttcgtcttcgatgcactgagcaccgggcggcggatcaaatgcctgacggtggtcgatgacttcaccaaggagtcggtcggcatcctggtggagcacggtatcagcggctttcgtgtcacacgggcgctggacgagatggcgcggtttcgcggctacccgaaagcgatccgcaccgaccaggggcccgagttcaccggcaaggcactcgatcaatgggcctatcagcgcgacatcaagctgaagctgattcagcctggtaagcccacgcagaatgccttcatcgagtcgttcaacggtaagttccgggacgaatgcctcaatgagcactggttctgttcgctggccgaagcgagaatccgcatcgcggcctggcggcgggattacaacgaacaccgaccgcacagcgcgattggcaatctcaccccggcagaatttgctgcaagttggcgaactcgccagcagcagctgaagcaggaaaaattaatatcaaccccagggcctactaactaggcagcggtactaaaactgggggcaggtcaagcatggcttcggtgcgagtcggggctaatggccccttggaatgttttgcgtgctaaccactctagctgaatggttatcgaaaggatgggcgcttgcgatggaaccgccaatggttcagtaagttgggagacttcgccgtacggtccggtttgagggggactcaagaccacagcagtttgctggtcgatagcctcgtttcctcggaatcggtggcatgatgcagtcattgaaaatggaagcccgcttggttgggaaaaggagtgctgcgtgctggatctgaagaatggcgatgacttgaaggaagcctgtgtgcaggcactgcagcaggctcattcgcactcttggtaccaggattggactgccggaatccttagcttgatgaggcgattgcgcgaggtcgagcgctccgagttcatgagcgaagggttccagttcgagttgtggaatagcgaagccgtggcctcgacgggcatgggaagcgtggatatctccgaggtcgcgcggagtagtgagattgccgcgctattgtgggatttgaaggagcagtatttttatgcagagcgggtgcagcaggatgggttgatccgggatgcctgggctgaagtggcgagtcttgttggtcggcttgccaagcgtaatcccaggctcaagatgttccgcgtgtttgctcttctgtgcccaggtgcattcaccaccatcgcccacgttcgcaagcttcgagagcttgcctcggtattgggaatccctcctcgaggagcgccgcacactttgcatcgggcagttctggatcgactggacgaggccctcggccaatcaggcgaggcactgggtttgcaggcagcagagcgtatgacattgccctggctgctgtatgtggatcatgtgcagagcccgcagccagaggctacagagatagcggacgagttgagtggagaggtgaagctaaagtacctaccgccggaacgccggcgccggggcatgctgggtatcggcggtggcgcagccaccgtgctagcgatgatcgagtttgctcgcgaaggctgtacccgtgaggacttcattgagcatctccagtcgctcaatccgcaggcaaagaagtcgacgctgaatacgcagttcaatgcactgctcgccgaatggggagtgctgcacgctgagggcaacaagctgcagctaaccccccgaggggaggcgtatctcgagaccggcgaccctgatgaagtcatcgattggatgattacgcgcattcttggattcgacaatttgctacatgctttcatgcagaatcccatgcctggtagccaggcagtattggctctgcagaaggtgaatccgggttggacatccgactttgcccccaatgtcctgatcaactggttgcgcaccctgcagttggttgagctggatgcccaaaaacgtttgtgtctgaccgaacgtggcgagcaatgggctcgacgtatccactgggtgccgggcgcattgaatgtgcctgccagtccaacggcacttacagtagaggcagatgaaggtggggtggttgaaccccgagttggcaacctggaccggctgccattatcaaaaattatcgaaggctttgatcctgctcttcagtttcccaaggagctgatcggtcaacttgatgcgggcctttggagtcatccacgccggcattttgctgtgctgactggtctgagtggggcgggcaagacccagctcgcgcgtgggtatgcgcgtagtctttggcagaattctgacgccccacaggatggtttgttgatcgtgcctgtgcagcctggttggcatgacccggcaagcctgctgggctacgttaatccgctggacaacgacacctacgtcagaaccaaagcgcttgattttctattgcgtgcgagcgccaacccgtcccggccatacacgttggtgctggatgaaatgaacctgtcgcaccctgaacagtacttggctccactattgtccgcgatggagactggcgatgatattgagctgcatgcccaagatgcagaggtgaacggtgttccatgctcaattccctatccggccaacttgatcctgattggcactgtgaacatggacgagaccacgcacggcttgagcgacaaggttctggatcgtgcctcggtgatcgagttctgggatatcgatgttgatgaattcccaggctgggagaagagcagccttcaggaggagcggcttcaagaggttcgacatctgatgaagtcactgatgcaggcgctgcgtcccgtgcggctgcattttggttggcgaacattgcatgacgtgatcggctacctgcaggaagccgagcgcggaggggtgattgaattttcgcgtgcgcttgatcaggcgatttacacgaagatcctgcctaagctgcgcggagaggacagtcctcgcctgcagaaggtcttcacggagacgagcgatatcttgcgtggcgcagaattgaacgaagcatctgccaaggttaccgaaatgctggacgacctccggcatctcggcgcagccaggttctggcgctgacgatgaccacgctttcatgcattgatgcagatggtcgacggttcgatgtcgtcgcagaacacctctgtgcaggctttatggagcagggcgaataccatttcctttgtattgctggcgcaggtttatacattgatgatctgcctcttgcgattggagtccgggatggggagagcttctggctctggtctccaggctattttgccggcgaggtatgtgcggagctgttgaatagccagggagagctacttgcccgttatcggctggatgtgtcgccgagtgcccaaaagctggggcgcgagtctttcgagcggatgcttgagcagatctttgaattcgaccctgcgttactgtttggcaccgaaagcgcccagttcggcataggcagccatggccaggagattagcccccacctgcaatattcgcgtctgcgccgctatggggaacagctgctcaggacgttgaagcaggtggcagcaaagccgttggtgtcgctgcggcacgagcgcactcggctgcctgcacagcaggtcaaacgactggatcgtcagtcgttacaccaggtgctgcgcgatcctgcggcgctggcgctattgagtccgaacgcggctgtccggtcctcaccggacgaggtccgcttcgatgtgccaagcgtctatgaagatgaggacaacccagccaaccaggcgctggctatggtgctgcatgaggtgctgcggcgttgccgacaggttatgaccgcttttgagcaattggcgacgagtgaaaaattctccgagtcccgttcgccactggctcccaggctggctaggcgtattgcctatctggagtcattacatcgcggtctgcggaagctccagggcatgcccccattctgcaatcaacggcgccggcaggtcactgctgcggggcttaatgtcatttcggctcatccggcctatgcgcgagcctaccgttttggctggtatgtgctgcgtgcagggctgcaggggagcactcacgacgaaagcttgtggatcacgcctacgtgggaagtcttcgaacgttggtgctacgccatgctggcagagcagtttcagcgcttctatccagagctcaaatggcggcgccatgatcgttcgacgcgagacgattgcattctgtggtcggggcgcagcgatgcccttgagatcgatatctggttgcaagtcagttgccctgcggttgaccagccgccctactgcggattctcaagcatttcccggcagcgatatccggacattgccctcaccgtgcgaagagatggtcgtgagcacttcatcgttatagacgccaagtaccgtagcagccgcagtgcggtgctggaggccatggcttccgcccacctgtaccgcgatagcctgcgctggcgaggacgccgtccggagtgcgccttgctgctgattccgcgcggtggtgcggtgccagccctggaatgttcgcagtacagacaggacaatgccgtcggtgttgtgtctgtcagtgaccccaatgacgcagctgaactggtgcgggtactcgctgagtactggtcggatacacctgtcagccctcagggcacgtagcactcccaagtgtcaggtggtgtcggctgttgttaggcttgaggcgactttgagcgaggccgagtaccagtatctcgaggctgaactgtaagtaactgccgagcaggtcgcccagcacttgggtggcgccaaggacaacttctaccgttggtctaagcggcgcggcgtgcctatgcatcgcatcggtcggctatggatattcaagctgtcagaggtcgataactgggtgtgcgccggtggtgcagatgactccgtataccaacacgaccacccgtaaggccatcaagagaatgaagggcagccttaccaagagggggcgacgccatcaaaccggtggccaacgagttgctggaaaagctggtcggcggaacgctgcagctcgaccactggcgcgaaaaggccacggctcaggctcagaaaggcagagatcatcaagcacctgtatgccaatctgccgtcaggtctgtttggcgtggaagagatcaatctcaagacaagtgtggtgttcgcgcatatctacacggcaggtgccggtgagggcgcgccggtatatcactgaggctccttccaccgcatgggcgcggtgcgaacacctggccgtggctggctgggacgataaaaattaaacagagggcatgaccagcgtgagcagcttggatactgctcacgctggtctacgccgttctgtcagtgtggtgattcgtctgcagtctgctgtagtcggctgaagatccagcaggccaggagcacggcaatcagtagcggtggaaaacgcaccatcaggatcaccagcagcagcgccgccaggcaacccgcgaggatgccgacgagaatgaaagccgcacctaagatgcgcagtagcttcatctgcgttttctcctcacaggtagcccaactcagccagcgatacgcagccttcgcgacccacgatgatgtggtctagcgttcgcactccgaccaggctcagggcctcctgcagtttgtgggtcaggttacggtccgcctggctgggttctggatcaccggaagggtggttgtgtaccagtaccatcgcagcggcgttgtgcttcagggctaccttgacgatttcccgcggatagacgctggcgccgtccagggtgccccggaacatctcgtggaaggcaatcacccggtgccggccgtcgagcaggagcagagcgaaaacttcgtgctcataatcggccagcagtgcttgcaggtgactgaacacttcctggggagaagtcagtgctcgtccccggcgtagacgcagatttgccaactgccgggccattaacaggatgtcgatttcggtgactggtgaatcgatctggtaggtgccggccgattcattggccttcagcttgtgcaatttcatggcgggatccttgagttagatttagaggagcaagctgacgctgcgcttgggcttccaacttctcggccaggttggctttcgatgaggtctgggctgtgttggtggttgctgattggacttcctcgattgggtagaactcctcgacgatggccccaacgtcttcttcgctttcctcgaatgctccgttgccaaagccgcgtttggcggcatcgtccagcgcaccctggtcgaagcctgccgtttgccgttgcgcataaagctcgctcgcttgctgcagcgcttcggagatgtccataccgccacgtaccgtgaggtcggcgtagaagatcggtgtgctatgactctgccgagtggacttaccgcgcagacgcagttccagtggcaggcaggccaggcggttacccgagatggcttggaagtaatgcaggcgagcagccagagtgcggatgctgttgaagccggtggtgcggaagacgaagctgccaagtggatcctcatcaccaatcaccacattcagccggccgtagggtttgcaggcaccgcccttggccagcggacaggcgtccggtgacgggcagggcaacgactgcatcccatcctgggtgacacgcttgcaggtctcgccattaccgatgcacatcgggcgtccggtctgccgatcgaacagggtgtagtcagcacggaagttcaattccggttcgttgaacagcaggcgtaccgggatgctgcgcagcttgtcgtccttgctctggcgcagctcgtcgttgagcggatgcagcagccagccgtccttgccttgtacttgggaggtgatggtgaactggtcatccttctccggcaggcgcttgccgttcttctcgatgaccttgccgatggaaatgcgcccgaggactgggggcgtcagagccaaacctttcaacatggtggttctcctagaagcgaaaaaaggccaccgggcgtgagctcaggtggccaggaggggatggggagggagagggttaattgatgaggaagcggcgactgccttccttgatcttggtgtagcgagcctgcaggtagggcttgtccttcagcatgcgctcgatatcgaacacgctgctgtccttggatttcttccaactgatgtaaccgttggagaactccgcccatgtcgcgtcgcccatagcctgttgcaggatctgcttgagctgagcctcacgcttttctttgtcgctgatggattggcgcacggccttgagttccaggtaagccgcggccaatccagcattgccgctgaagtccactgcttggccgttgtcctccaggtagaggcaccgcaaggcgagctcggccgacgcgctaccatctgccggtggaggtgtgtcggtttctacgtacagccagaaccgccgctccagttcgatcaggcgagcgatcatctgctcgtcccgttcgatgcgatggatctccagcgtttgaccaccgagcaacacggccacatcagctgcctgtttgccggtcaccgcaagctggtgcataacctgcaattgcacatattcgggtacgccttctttcctgaggcgtgccccgtttatgccggcggtcttgcattcgaggatctgcacgtcgtcagcgccaatcacctctcggtcgatgttggcgagcatccagggcagctcgggattcgggtgctgcaacacggcgttgatgcgccgaaccttgtgcttggttcgcttgctgtagtgccaggcgacgatgggctccaggacattgccccagtacatcgggctttcctcggcctggggatcggccttgggcatgccagcatcgcgaccggttttttccagccatagctccagttgcgatttgtagggattgagaccgaccgccgctgctgcatccgaactgccgatgccttgcttgcgcacggcgagccagtcctctcgggggagctccttggtactgatcaggcgcagcgccgggcgtaccttgcccttgttgctcaatggagtcgctttcatcggatcaccttgtggacataaaaaacgcccgatcagcgcaaggccgaccgggcgtcgtgggtgggggaggagagtggtcaggcgaccatttgcagagcagcgtccagcgcgcgttgtttgatctgcgcaccttggccgaaccaggccgagtccatgcggtactcattgctacgcgctcgtcgctcgtggtcgacgaactcggtcacggcgttgagcagaccccaggcagtaccattggccgattccagcgtgctgccacggccgcgtccttcgtacaggctttgcaccttacgcagggcgcgttcgttgggcagtacttccggcaagattccagttggcgtggtttcacacagcacattcatgaagaaacccagcgcctcatgccactgcaccttgcgttcagccagtgcgcgcatgcgatacatgaagtcgtcccattgcgagacggcaatgccgagttgtttcttcaccaccttggaatcgaagcgggtgttgtgcggcaccttgattgcacggctggtgccgtccaaggcgacggtcagggtgttgttgcagacgacgcgtacggtggtgggagtggcagtggtggccagggttccatcacacgacgtggccaaaagcagatagccgttgacctggtcgttgcccttgagtgcagcaccttggccagttcgcgccagcgcccagaacttgcgtccgcccttgagcacgccggccgtttccaactcgtagccggagacctcagtgaggtcgcggtagaactccagaacctcacgcggctgtaccgtgtggtagcggctggagactactgacagcggggccttggtgtccgagcggaagagtactttctgttccggaaaagaatggatggtacctagatggccgatgacttccgatttgaagtgcacggggctttccagaatctgccagtccataccggcttcgcgctgccagatctccaggggttgtttcggggtgagccggttgccaagtccatgccagggcgtggtaccgacgtaggccatttgttcgatttgatgagccatatgagggactccttgggggcataaaagcgccgcgctctgcgcagcgagtcagaggtgttcaacaatggtaggcagagggggagggctgttcatgaacgcagatgcgatagccacaattcagccagagactgtcagccagggactggttcgtaggctgcttgagatcaagtgggccttgctcgctatggtcggacaggcaactgagcagtgtgctggccagcgtgcacagcatgacgctgagcggtgttgccagcatgcccgcagtcagtgtcacagggcctccgagcatcgtctgccggtggtcacgaatagcgataccgataggggtgatggtgcaaacgatcttcaggaccgaagctagtcggaggttcttggggagggaatatctgaaacgttgcagtgacatggcttggcgctcatgggatgggttcactgcagtgatatagatgtgaaaagaagtggaattgacagtgactggatcgggggctttcagaaattttggtcttcgaaattggcgacagacatgaaatccgaaagagtaccgatgctgatgatattaactgttcagtactgccttgagcgctgcgcacgttgcattccgccctacgattaacagcaacgatttggcacgactcatcccgacatacagcagctcttgtcgctgtgacaaatcgatggtgtccaaaccccacaagataacgatcggcgactcgagtcccttgaaccgttgaatggtgtcgatcaggaccgtggtcttgcctctgacgccctcttcaagccaagttgccggctttggcaacggaagtcttcgcaaggccgcgtagtactcggccttgtgcaaggcgtcagccagcaacaccgtgatatcacttggcgagacgccctgcctcgctatcaagtcgacgatgcgggcattgatcttcgcagcttgagcgtctcggtttggcgactcatcaaactgaacatcgtcaccctggatatcaggtggattcaccggaatgcccttgtagtgcttgtaggcagcttcgtgaataggtgccgtgttgcggcaattcgtggtcagtgagaatgcttcctcgcggattggaaaagtccctgcgcgggcatacaaattctggttgtcgtcgtagaacacatacagcggactagtgtcgtagtcagttagaagcagctcaagcggcacccagaattcctcacggaaatcctgaccctcatcgcagacgatggcatcgtaccgatccggaaggatttcgagggagtatccgagcgcattaggtagttgtacctcgtagagatccttgcccggataggtgacttttgcctcagcaacaaggtctcgtccagatgcacggttggctgtctcgacttgacggtggcacagctgatggaaactcatcacatcgaggttttgggtacccgagcaaaggcttgaaagatgatctgcgagctgccggttataacaagtgagcagcgttctgaacccctcggacgcaaggcgacgtgccttttcaagcgctaagacggtcttgcccgtacctgcgccgccgctcacggcaactctgcggcgggaacgcaagaagtcgagcacacgaatctggtccttcgtgagaaccagccgacgcgcctcttggtcggccaattgcgatgacatcagtggtgcgacttcgaacgagcgcgcgaacacctcgcgaaaaacatctacaccacgcctgcccatgggggtgaatcccgatgcgtcgttgccccaataggcaaatacggcatcgacccaagctttggtgtcatgaagatctttggcgcatccgatcagcgcggttggcatatcggggcgactgagcgcatttgcatcgccaatatctggaaagaacaccgcatggcctctgaggacgttggcgagagacagatcccgccaacgcttgtgttcattcaacttggagcggatcgaatacttggctttcagcgcttgactgactgggttgttgattgcgtgtttatgatggtgcctgtcaacggaaaaccagtccccgctgctggaatcgaacccgacaccgccgcccttaacttcaacgcaaacgtacccgagatccgggtggcagatgacgaagtccgtttcgccatctttcgcttgctcttcctctcggcgcaagatccaccctacctggaagaagacaacaaagtcctgaggcagcccctccctgagcgcccgatagaccttcgcctccgcctgggatggcaattctgccaattgggcgtctgtcagctcaggaatgatcgttgtcatcggtatcttcaaccaccgtcatcgtctgcagatttaaagtgaccgtgcgtcgaccgctggtctcaaactctatggacatcacacgagttgaacctcgtaaatccattgattcaattcgcccaatgccaaagtgctggtgtttgacccttgctcccgcgataaatgcaagtgctgggtcatcgcgctcctctgcaacagcatcgcgccagttgccgtcgaacatgaacgatgtcacctgcgtggcagggctgcgaatggcgtgaacgcgggtgtgctcagggtcagaaacaaactcaaccacgtacaaccagtagcgatcaccgtagtcttgggcgttgctgaactgcagcctggacaaacccacacctgtctgattccactcgccgttgacgcccttcacctcgatgaaacggtcttcgcctgtcaacggatttcggctgatgatgtcgtagcccgggtgggtttggggcatctgttcagcgacgcgtccccgggacctttcataggcgcagacagctgcgcgagctataacctcaacggtaaggttgtgttcagacggaccttcctgctcgtccgcatcgggaaactccacctgccttcttcgaacataagaaagcagtcgtcgatcccattgctccttgtgctttggacgcggtctcttagcgcgctccgcgctgccaatcggcgaatcggttctgtggtcgtgcccagtagcccggtcaccatcaggtacatccatttctcgtgcgtcgttagaaccggtctgtggacgccctttattgggcggcggcacattcttgggaggaacattcgaatcacctgtcggctcactcgtaccaggccgattcggcgcgagctctccaccttttgtcacatcgattgacgcgccatccggtttgctccctggctggcaccccggctctgtcgtgcctcccaagtcgtccaaactcgacgaggtcagatcatcttcggggctggagtccccctgtgcttcgagatgcggaaaacccgagtctgttagatcttgatgagcctcctcgactgacatccgcatccgtggccccgccatgccagtgagtttcagtatttcattgcctgactcttccggcatcagctggtggaagatggcattcagaacatgcggccaactccgatcaaccactggccgctccacgatcaactggtgcgtctctatgtcgtaaaacgcttgggtgcgtttaggttctgacaatctcggcggagccgcgtctccatccccaacgacgcaaacagacgattgaacacggacaacttcgtggcttatggccttcagcttccaaattgcttctcgaatcttcttctggactgtggtcggtttgtcgtggagcaatcgggcaaggatgccgatacgctccatcagcttctcggcaagctgcggctcctctgccttttgaccatcaacgaactcaagtgcgacctcagcgctctcactgagccgcctaacgccgatcttctcaaggatcggccacagctccggggcgggtttgcacagcgccaagtcaagctccccgttgaagaaacctgcgtgccactcgctgtcttgaagaagcacttcgtcagggtgcgttggctgtcccatcagattcagtatcgacggtgcttcctgcagtcttcgaatgtccgaggtgcccagttcttggcgctcatctgaggctgcgatgccgataaggcaggcttcgtaaacagaccgatctacccctgtaacgggcttcgattgctcgaaatactcagcaacgatgtccagcaggatgtcgacgtagtcccgaccttcgggggcattctttacccctatcgcattgaacaagggcttgaacgcttcgaggttgcctggaatagtgaacgcgtagcgcccgagctgctggggcgaccagtaaagctgattcgggcggacaaagctcttctgactctcgacatagatgcagcgagagccagccaacgttgagatcagcgaatcggaacgctgcgcccgctcgttcagcacctggtaggtcgaaacgtgaggctgagcgccggtcttcacgcagtactgcaaatggtcgattaccagcctcgtttccggattgatggtgacgtccagatcttccagcagctccgttttcaggcgtgcagtgtttctgaagtcgaggatgtttgcctgcgacctgaatgcctctgcgcggtatggtgcgtacagatcgccaccagagtgccagttctccgtatcgccttcagcggggaggcacgccaccccacggaggcagtcgattgcacccgggaagaatggcttttccttccactcgtcgtagtggtcacacaggacatagaaggcttcaccgctggcgcgctttgcatcttccgtcggcaggtacttctcagcgatgaagagcaaccgctccaccaggtgctgagcaagtggtgaccggcgtattccgaggctgtcgataaaagtgtggactgaccgggcgttgggcaaccgactggcatcgagccagaggtgcgtcgcattgccaagcaccttaaccaagtcatcggtgcgcctgtaggtgttggtggggcgtgaccaattcccatcctgcgtgggaattatcggcagtgcccccaatagccggcggatgctttcatcattcacgagcgccggatagttggctatttcgccaataagccgggcgtatttagatgcatccagaggtccttcctcattgaagaatctcggcaagacattttgtacgaacgcttcaatagtctgcgtctgaacgccgagtttgctcgacacgaactctctggcggacgcagagagaacagaggcttctagaagatcggcctggccagtaggatcggtgaaattccccggcaatagcgcttgtgacgctttgatcagacctcggcttgagagccagattggcagatttcgaagcgactgatacaccgctgcgtcgacataaccgtggcggtccagatcagcaaacatcgcatacaggtcacgcaactcttcttgctcaacgccgatgacgtcctcgatggcatccgtagcgcacatcgagctgaggtgactgacgactgcgccaagctcaagttgtcgaatttgtcgtgcgatcttggggaatccgaggacgtggcgcgatgcaatggccagccttggcagtagcgatgctacccgcccagcttccagcgcagcgggcgcgacaaaggactgactgatcgtaacggcgtacaggtcctcagtgacaacaaagggaatcgcctgcaaccgctgaatggctgctttcgtagctggagggggcgttattgcctctgggaacaactcgttaatcattccccatagcggacgatagaagccctcaaggcattcttcttccacctgtagtgtgccagccgcctgcggtgacatggcttgttcaagcagcccaacaaggcgttcaaacgtcaaaaatggggcgcccaactgattgactgccgttctgaacggccgcaaatcctcggtgatgacgtgcccgccaacttccttcagtgcactgacttgagcagagttcagtgctttatcagggaagaatacgccgctgggaacgtgaacccccccatcctgtgcaggagcaatgcgagcttgagaggctgtggccagcatccgctcccaaaaccgcttgaagcaagccgggtgatttgacggtctcgacaaatcaaacgttcgcgccatgatctgccaaaactgaacgtcgccgagcatcctgagaagaccctcgggatctctggccagttctgttgccgcgacatcaatgagcatctcattccaggcctgttcatgctggtgcccagcaaaaatcacggcctttcgatcagactctggaaagaagtctgcattgatatgcagaggcagccctgtcgattgttcggttggcaggaacgcgtagagcagtccctcggcgagcggctcgggatcgatcctcaagccaatgctgatcttggtgccccgaccaagggactcaagtcggggatgcgaggcatacagacgagctgcagactccgcggcatcagcctgcaagatgtgccactgctccacctcaccactcgggcgaaaactaacgatcagatccgacccatccccgcgctccagatcgcaagccaacagcagtttgccattgcgccgcagctctgcagtccgaacatgcctcaggaacagcaagcttttgcgcaggaccttttgaaaatcgtcgacgagctgatcaatgtgtgcggtgctgacatgcgacaccccgagcgccaagcgtgcctcagtattcgggtcatctgcccagggcaagaagaaagtggtgccctcgggctgctggagtggttcgacggaccattgccctttttcggggtgcaatgtcagtttgatcccagcagatcggatctctgggtgatctgtgacctgataggtcgagacgaagccgataccaaagcggccaatgttctcaccacgagtgagctttccaccgctgccgacatccgtgattcggtggtagtcacacttatagttaccttcggcaagaaaggcgcacggccggtctaggccgccacagtaggtgaactgaccgctattgaatacaacgagcccctgatcggtgacgtcaaaaaccaccgactccgctttcgcgtcgtccgcgttctgaatgagttcaagggccatgacgtcatagccttgaagtcccgccaggtggcttctgatgtttccaagcaggttcgcggtgtacgagccgctgatgtgcggtttggccatttgatccattttttcccccatcctgtccctgaccggcactcaccgcatctcccgggctccccgcaagaggatgatctagcctattccagtcgcgcaatggtaatcataatgcatcgaatatatgtattattaagactcgacactagatccattgggtgactaacatgccttcgcactaagctgagccaaccattgccgaactggatgagctagtcaggatgtcaataacacaacttgccgacttgacccaaccgcagcgcgaccgtctcgcatttgtggagttgcgcatacgcttcatcggggagattcgccgtcaggacttagtgtcgcggtttggcatccaatctgccgccgccacacgggacttggctctgtacaaagagatcgctcccggcaatatcgactacgacgccaaagcgaaggcttacggtctgggcacgaatttccggccggtctttgatttccccccggggcgagtaatgtcctggctgactcaaggtttcggcgacggcgagccgatgcacatcagcgcctggttgatcagcgagcgaccgttttgcctcacctacccagaactggatgtgctggcgagcgtgacccgggcaattcaccaggaatgcccgcttggcattgagtaccactccatctccagtggtcacactgaacgagagattgtcccgttcgccttgatcgataacggcctccgctggcacgtacgtgccttcgaccgtaaatctcaggagttccgggatttcgtcataacccgtatcaaagcccctgtcgtgctcaagggactgtcagtagcgccgcacgagagaaacgaccaagacattcaatggactcgggtcgtcgagctggaattagtgccgcacccggatcaacctcgaccagagatcaccgagatggactacagcatggaggagggcgtcctgcgtatgaagctgcgtgccgcgacagccggatacattctgcgtagatggagcgtggactgctctcctgaccatagcctgcgtgggcatgagtatcggctctggctaaaggattctctagcgctttatggcgttgcaaatgcaacgcttgcccctggttatcgagccccgacacctcacccctccggcggaggggctgcatgagtgactttgatctattggacatcgttcggcgaggtatgaaaaccggccccgtcacactggaccagttgtgggtggaccatggcgcgcattggcatcagctgggatggagtcgtgcgcagttgagcctatggttggcttgtacgccgtccttgcaacgctgtgaattgcccggtggtgaactcgcgtggtctctcaaagctgggccaggccatgccgcccccagtctggccgacgaaatggtggcgctactacaaaaggcgggccgccccatgcctttggtccagctcatcagcaaattgccgaccggcttggtggtcaccgagccgatgctgcgcagtgcagcacaacaagatgctcgactcgaattaaaaggcccgctactcaagctggcttaatggatacacaggacagaagaacccatggcaaccgaacaaacgctggaccagcgctaccaagccatccgcgccaaatacagcgattacaccgatcacaccccgctgaatagcgaccacgatttcgccaaagccgggctggtctggggggtggatcaaggtaatcagactccctcagtgttgttgatcgccctggagccggggcattgggactattcccgcgaagacaagctggatcagctggcttacgaactgttggccagtgtcagtggtgactggccagtgtttgcccatctgcaagacgacaaaaacacccgctgctacagcctgtttggcgtcgatggcagtgatggcacccactcggtggacgaggtgccttccatcgagctaattcgcaattacgaaaagctggaaaaagacccgaccttccgctggtcgatgcgtatctacacccgtctgatgcaccgctttgacgccttccatgaacaggtcttccaggccgtcaaggatcgcgtcaacgacaagaacgacatcatcgaggaagtggccaagctgctattccttgaaacctttcgcgtccatcacggtgatgagctcagctttaccgaccacgaaggcaagacccagcgctttcgcgaggtgtttgaccatcgttacgtggccaagcacggtgccaaggcagtcgagcaaatcaaggcagcctttgaagcctttaaagcacacgaagactacgtggtagtcagcgatgacggtactcgcaacgccatcttccccagcgactcccacctacgcctgacgcagccggaaaactaccgcaccttgctggaagccatgcaagaccttgggccggtaacggacaaccaggggcgtatgatcgctggtaaagaagtgggcaccttggccgatgtggcgggcgatctgctgggccgggtattcgatgtgttcctgcgtgcaaactttgaatccaaaggcggcctgggggtgtacctcacgcccaacccggtcaagcaggctatgttggaaatcgccatgcacgatatccagcaagacaactccgctatggaacgccttacggctggcgctttccgcttttgcgaccccacctgcggttcgttcggctttggctcggtggcgctcagccacatcgagagcgtggtcgatcatctgggcggcatgagcgatgcgcagaaaaaagcgctcaaacaaaccttgcgcgacaccgccttcactggtgccgatgcggcaccgcgcatggtgatgctggcccgcgtcaatatggccttgcaaggggcacccaaggccaagattttctacaccgacaactcgctcactaccaaggcgttcaaagccaacagctttgacctgatctgcaccaacccgccgtttggcactcccaagttcaccagcgacaaaaagggtaaagaatccaaagagcgctacgaggcgcagatggagcaagtgttgggcggcttccgcccggccaaactcgaaactgagtacgttgcttattacgattacgtcaagaaaacctggcaagacctaggcaatctcgacctagatgaagacggcagccccaagtggccaggctaccgcaccgacttgcgcaatgtgtccaccggcaaaaaggcgatctacaacctgttccccaccaccggtggtttggccttgggcagcaagcccgatggcaaaggtaactggaaaccggtgggtgccaccatcgacccggctgtgctgtttattgaccgctgcctgcaactgctgcgccccggtggccgcctattgattgtgttgcccgatggggtgctgtgtaactccggcgaccgctatgtgcgcgagtacatcatgggcaagaaggatgaaataaccggccagtttgtcggtggaaaggccatcgtcaaggcggtgctctccctcccggcggacaccttcaagctctccggcaccggagccaagacctcggtgctctacctgcaaaaacgccacgccagcaatgagcacccagagcagttcctgccggagccgcaaggcgatgtgttcatggccgtagcagaaacgctgggatatgtagtgaagaacaatatcgaggactactcggctggcgtgccgaatgacctcgacaagatcgttggtgcttataagcgaggtgagtgatgtttaatcgcgtaagtgctgagaagcttcagtcccgtcttgacgcagacttctacaaaaaagaattcattgcaaatgatgagcttctgaaggcgtcaggtgccgttcgtttaaatagcttgatcgatgttacaaagtcaaattatggcgtgctgccaaagtctgaagaatatgtcacctctggcgtgccgctcattcgcggaggagatctgagttttggcaaagtaaatccacctgaggtacatgcgccaacttcctatgcgggggggaaggggactgcagaggagggcgacatccttgttttgattaagggggcatgtattgatgggccagagggtgtggctcgggtaggtgagagcgaaaagggctttattttcaatgggagttgttatcgtctagcgttcaaggatcgtgatgtggatggctatttttttatagcctattcacaggctcgtcagtttttgatgcaaaaaaaacgtcaggttgccaatacaggtatctcttataatgatgaggactcgatactcgggtactgggtaccaaatcttcatcagataacaaggagatatattggcgacaaagttcgtcaagctgagcgtctgcgggaaggcggaaaattagttcactccagagtcctcgataaatttgagtccttacttgggtgttacgacaagcaaagtaaatcgttcgagagagttagccctgacctcttggaagacaggctcgatcagaatcactacaaaacttcgttgctaagctgctttaagctattgcagtcgaagaaacatgtttcgcttgctgacaaaaagtactttacaggtttgacggatggagatcacgggaacccaaagtatggcatggggccaatttacctccgagcttctgaaatgaaggaagggctgatttctattgattcagttgcaagagttgatcctgagtatgcaaagggtgtttcgataagctgttgggccaaggcagatgacattattttctcggttgttgggactcttggtttgacagcaatcgttgattcgagaacgtctggcttaatgtcgcgaggcgtggcaaaagtctttagtaatatacttccgggttactacgtaaaggcttttttcaaaactcactattttcaggcgcaattggagcggcattcggtaggatctgtgcagaggggagtttatctgtcggcactagagaaaataattgtcccaatatttgaccaatctattctcgatgagattgctgaaggcgagagattggcagatgacatggttaaatccgcaacgcagctgaccaatgccgcaaaacttctcgtcgaggccctcatcgaaggccagctcaccgaggctgaactgctcactgcggaaaaggcactgcaagcgggcaacgaccgactggatcgcgttattctgagccgattgaatactgatggtatcgatggccaaggtccggcgctatttggcgatctggacgagctttaccagttgctctcacttgctgagggggagtgatgactagcccccatgctactttggttgccttgatcccgcacttgcgcggcttgctcacaacgggctttatgcctgacattccgaatgagtgcgacggctcggcgctgttacgcgacctggctcacccggtagaggcaaatggggccggcaaccaaggtataggtaagggggcgcaggatcatctgggcactggtacaggttggattatcagccagcgcctactcgccgtgcgcccggccttggcgtctgacgccgagttgctctgttccctcctggcacggaagtctgaggtgcgccttgcatggctggcgattgccgctgcgcgctgtaaagaggcgggggagatggctactctatcggcggcgcaggggaactcaccgttggtcgagttggtatctggcttggggccagccgctgcctgggtggaagcggccctggaaggcgcgcgacttactgctagcccctacgctgcgcttgagcgggagttgctgggcgtgagctttgagcaggcgtcagcaacgcctgcactggtgcgtattctggctgtcaccgctcagttggccgcgtttgccgatgtgctccctcccttacccaaggtggacgccagcggcatccatgcgcagcagaattgggtaacgggaagactgttggctttgcccgttgtactggacctttccgagcaaaagccagctatcgatgcgcacgtgatcttgcagggtggcttgatgccagcaataccagaaggccaaaccaccatgaactgggtgttggctcagccctgggcgctgctgctagccatgctggtgtttgcgcaggatgcctggcgcgcagaaaaccgcggcggtttactactagagctgcctgcaggtcagaatgcttttgcgcctgctgaaattgccgtcacagtgattggcactgagggcgacgaggtgcgctgtggcacgctggccgacctgctgttgggcatgctggcaaggctgggggtagcctgctttccgcagccgccttcggcttccgaattgaatgcgctactgtcaccgctggtgggcttgttgctcaagcacgcggtctggcgttatcaggacggtgccagtaaccaactaggccagttccagattcatccgcagttttctgatcagtgctacagcctgcccgcgagccgggtgttcaaccgcaccggcaagttgctgtggcaggccgcacgcttggctgccgaggcactgtatcaggactacaagaaagtctatcaacaccgttccgtccgcgaaccggaggcggcgtacgtggttcagggggaacctactgcatgaataaaaacgatcagcttaccgccaccgacattgccggcttggcccgtctccatagctgggcagccaccggcgtttccgattatccgccgcgtgatcccttagttggtcagagtcgcttctttaaacgctatcgcaccttcatccacacggtggatcaggatgcggacaactttgcccatgtgtttgcggtggaggcagaatgggggcgcggtaaatcgcgcctgggtcatgagctgatcgcccagatcaacgattgttccaaaggctggtttgtgcgtgaagacggcgcgcagctggaagataaaaagctgtttgatcaggccacgcaagataagtacctggcgctgtacatccgctattcgcaagtcgcctccgactaccagaactcggacaactggtttggctttgggctttacagggcgctgctgccactggcgaccggcaagtttgatggatcgattcaaagcaaaattgccgagcaggcgctgcatcgtctgaatccggcaggcttcgaccctcagcagctggcgcaatgcctggagttggaccaagcccattctgaagagtcactctacgaagaagaaggcttggtcgtgcgcctggtgcaggctgcctatagctatctggaaaaatttggcatcggctatgtgctggtagtgctggacgagcttgaaaccgtggccgaggcggcaacgtttggattggagcaagacgacgccaagcgcctcgatggccaagccatccgcctgattggcaaagccatcaaggaggaggacccgcgacgcaagctgccttggctgcgttatgtggctttgtgctcgcccttgctgggccagcagttgcgggagattcaatccgtcgctcgccgttttgagctggtggagctggagcacaatgcctttgccgatgtgtctgactatgtggcccagctcaaagtcgagcgcaagttggcacacgactaccccatagggctggttgaagcggcctacgctatgagcggagccaactttggttggttcaacgtgatcatggccaatgtggatgcggtgctggctcagtacgcggcagtgggtaagcaagttaccgatatgggcgtactgttcgatgcggtggttgagagctctggccgtgtcgctgagcatgtgctggacaagcacgccatcgagggcatcaagactggtgatcacgatctgcgcgccatcgcgcagtcgttgctgtacggccaactgcctgtagcccaggatgccgcaccagcgcgctgcagagaactgttgcagctcgccaatgaggatggcgaaccggtcgccagtctgtatcgcaagatgccatttgacgcgctccaatgccgccaggcgttggaagaggccaagttcaaacgagaaaaggacgaatggctgtaccccgctgtcgaacaggcactcagcctcacggccttgctgcaaaacctgcgtacctttgccatcaatgaggccgagaaagatgtgctgctgatgccgctgtcgcgcggggagttcaagcatctattgagtttgctatacgaccaccctgcggtggagtttgccgccgacgctctgtggcaaaagctgattggtggcgaccagttcattccgaatgaagaggccacgcatattggccctagcgtggccatgttgctgcgattggacttgcgctaccgcaaccagcaacacaattcgatgatcttccgcgacccggcggatgcggctgtgcacgaagctgcgatgaagaacttcttgcaggccagcggtcacagtcctggtctgcgctggacggcacgtctgatgggtttaatacgtttgctggacaagaattggcagtacgcacagacgggtctctccaacaaagagaatctgcacattcaaaccagcccacgtgggcaaggcgcaggccagcgtggtggcttgttgtattgcgaggggttgaagctgcacccggacaatctggcgtggtttgcctgggtgaacaaccgtgaggagctggagcgcctgcatcaattggcagcaacgcgccatactgatgaaggacgcttcccggtgatggcattcacggcatcgactcacttgatggagcagtacaaccggggcgatgtcagtgaaaagctcaaagacaatctgctgctctattacctgaaccccagcgaagtggaccagctggaacgcatcggcctctcggccgagcaatgcaagggcttggtgctggatgatgcacgactgaccagcaagttcaagaacaagctcaacgccctgcgtgactttgcctatcaagcgatccatcaatggcgtgcccgcttgaatgagcgcggcttgattgcttggccgctcaagccaaccggcaagatcaacgcgcaagatcgcgatctgctgctgcaggcctggagcttgtttgtgttcaaagagccgaccctttctggtctgaatgatctggaaaccaggcacgctattgatgccgaagaagtggcatcgctgatgcaacgcctggccttgccaagcaagctgctcagtctcggttttgctttgcacgagcatgcaggcttgtttagcgatttggccaacccgcagcaggcgcaagcaaagttccccttcttcttggcgcatatagcaaaccctgccagcacacaggaatggacactggagaaggccaggcgcgactggtactggggctacttgcagcatgccagcgtgacagccaagaacgtattcgatgactggatgtggtggtgcggggagttgagtttgttgcagctgcaagatgccacggctgctacagccaaatggcaaagcctgccacgggccaaattggataacgccatcaacgaggcgcagaactggtttaacggcaacggtgccgacggctacaaggctgtggttgccaagttggaacgtgttttcggttatgaccgcatccctgggctcttcgcacccttgggtaagtcacccaccggcactgaaacggtggaagcgcacgaattgctcaaagcggcccgctccgcctttgacgcgctgaaggtcggcgaagaggcgctcgctttgcaaggcaccgatgatttgtctgctattgcgagcaagatgcccactctgcttgccgggcgctttgaagtgctgcagcgcgttgcgggtgttaaaccggagcatgtgcctgatatcaccttgggcaatatcaataccctgcgcctcgatgacaagagccaatcgctctatcagcgcatcgaacaggcccggctgtttgcagattacgtggagaaggcggcaactcaaatcaagcaaggcatcgatcatctgatcaccgacatcgaagctgatgcaaagaatctggctttgttcccgcgtagtttgttcaccctgtcgctacagacggtgaccaacattcttgatggggctttgcagcaacacaacgccagcggcactgcggcggcagagggtactgcgagctcagacaccttgctgcattacctgcgctcacttcaactggacaaggcggcggatcgcctgcgtctgctcgccgaggaagcgggcgtcaatatcgacaatggaacggctttggggctggccgataaccttggctgcattgccagtagctatcgagcgggcaagaaaaaatttgttgagatcaccgggtacctcgcggaattgcaaacacgatgtgcagaggctgcacgcgttttggagcccatgcctgcggattactcggcgccagaacacgcacaagagctagcaacgctcgctcaaaaactggtgttgattggcgatgcgtttgaggacttggctgacttggccaagaacgagcgtgaaaagtttcgcgagcaagcacgcaaggggcagttcagtgccatccgcgacatccctgaccgtttgctcaaccccattcactctcagttgcacagcgttggtggcgccatcagcaaggttgaaaacaccatcctgtcgcatcgcgaaaccttggtgagtcagaccaatgagcgctaccttccagtgctgatgccactgttcagtgcttgcagcgaagctgcgccagcggcaattagcctaagtagcgtatctccactcaccttgcatgacctgcatgtgacgatagatgtgcagcaaacgcagtgggaaaccaaagcgactcagttgttaagcgggacaggccttgacttcgcgagctggcaagatttggcgaaggcgatagctgagggcaaaagcccagtactgtcgcaacccgctcaagaggctttggtggccaagggcatcctgaaaatgaagctctatttcgggggggatgcgtgaagctttatttgactccggaattgcaggcacaccgcagagggcgtttcttggccagcttgctgggaatctcccagtcgtctcagcttggcttgccgaagaccggttttgtgttgatgacaggcgaagctttgcaagcctcgagagagactcaggaggaatgtgctgcctgggtacgccaacccggttgttcactgctgctgctgccgccataccaggaagggagtatttttcattttctggactggatggttgagttggcccagtccaattcactagccgccaaacaggcatcgcttgcgagcatgctagagggcgaggtggcgttcaatctgcgtgggatagatggcgcttgtacaggggaaatgacgccgggggagctgaccggccatacacgctattggaaggcacactccaatagcggcctgatcgctgccacaacgctaccgctttggtccatcagtttgttggatcaggcgtcgttggttcatgactttctggccagtattgagcggcattgtgggttgccctctcttagtgtcgaagaaataaagccccaagaaaatgatgcgatacgcccggaggatgtcaccgtgttggtgtgctgctacggattcaatgtcgcgacagccgagggcatgctaagcaggctgaagacatatgccgtgccgctgttgaacttggccagcttcgatttgccggaaagcatggttcgccttagaaatgccggactgatcaatgaacatggattaactgagcagggattagtctatctgatggggtgtagatactgggcatttgccgaaagcttgagaaatgaggcctagccaatgaaagcaaaaactcttgcgcaagcattggctattgatagtcagctgggattgccgggcagtgctgggcgtttgctcaaacagattcgtgatattgagcatgtggcccccatatttcgggatgccggcttaattaagggtgtcaagcggccagctgtcgtcaacctcacggtttcaggcattgcgagtcactcatgcattcaccgtgctctggggggctttatctacgcatccgcagctgtgcggacagatctcaccattcaggacaataaggtcggcacagctgggtccgattcagtatcagagttagacgacatagatttcgaagcccagagaaagcgcttggacttggtggagatgaggcactgctatgcccttgtcgagcgactgttaaaacagggtggttctgccaacttgattttgatcgacaccccgttgttcattgaccgggaaatggtgcctctgaagcggaatgcacggcactgggccgagtttgaaaagaccagagatgtaattgaacaattttggcagaaaaaccggaaggctttatttccatggaatccggaaggtcctgtgctcgttagcattctggctgagcgattctctgccattgtcagtatcgctcgtcaggacttacgaactgaagacggccgcaagcacattttgatcaacgatggttttgcaccggaatcggccgccatgctcgaaggcctagaagctcgactgagcggcattggtgatatgcgttttatcaatggaatattaggcaacttcacccgaactattgcttttcggatgactgaaaatcgctcccgaatggaacctgctagtgaagtaagccaaggcgttatcggctttcacttccgcagtgcgcgtgcaagtcaaataaagatggctcaattggccggcgaagagtcggactgggattccgccttgttagataccgtggcatctcgactgatgattctggacatgcaaagccagaaaaaagccatgccactaccgcagctactcagtcggcagcaactcaatattctcgaaaagttctctgcctactaccggcaggggctaaatgaagcattgcggagtaacgacgtggaaagtacgtggttatccggtctcgatgaggggtttgaatcatgaaacacaaggtacttggaaagctggtcggtaacaccggcgacgcggcgcagctgactatggtggttcaggattccttttccgttcgtcgtggagagtttgtccgcatcatgcatcaggagcgcgcggatgaaagcgtggtgccggtgcttgggcgagtcaccaggattacccgaaccaatatgctgttcaacgctggatttggtgatggagtaactgagcttgagttgctccccggtgccagtgtcacaggcgagaacctctacgcaaatgtcgaactggtcggctatcgcgatccggtttctcgccagataaaaattccacgccgtccgctagacccaggtgctgccgttgaaacagtagatttccaatttctaagcgacttctacgagttcaacgaacacaccagtttgcacctggggaatctggttggctatgagcgcggcgataacacggtgccagtctttttagacgtaaacaaactggtcactgagcacatggccgtactggcgatgacgggatcgggaaagtcctacactgttggccgtatcattgaacgattggtagcgttgaacaacggaaccgtggttgtttttgatccgcatggtgagtatggaaaggccctggcgaaggggcaattgaatttctcgggaggtctagcggagagcgaagacggacgcgatcgtacggcactacccaaaattcgcgaaaccttggaacgattgcaggaagccggagcaggcgtccatgtttacacgccacaaaatgaatcgttcaaacacaagtacgcaggcaaaaacgtccagcttgcgctgcagttcgatcactttgaaatggatgatgtggcagaaattctgcctgggctgaccgagcctcaacagagggtgcttgatgttgcgttgcgctattggcggacagccgacaagaccgagccacgggacatcaatcgccttcgacatcttctcggagatggtatcgaagaattgcgtgagtgggatgacctttccgaggcagaaggcaaagcattgaatggacgcagtgccgctgtgacatcgatgaagctgtcgcgggtgctcaacgaagcgcaaagcttttactctgctgccatgtccgctccaaccgacatctacaaaatgatcgggcgtccttcgaataagcaagggcgactcgttgtgatcgatctgcaaggactgagtgatacggctaaacaggtaatctgcgcactgctttccagtgaaatcttgcgcgcagcctccagcaaaacagatcctctacgtccttgtttcctggtttatgaggaaggacataatttcgcgccagctggtggaagtgccgtcagccatcgaatcatcaagaaaattgccggcgaaggtcgcaagttcggtgttggtttcgccatcgttagccagcgcccctcgaagctcgatgctgacgtgacgtcgcagtgcaataccttgatcaccatgcgactgaagaacccggatgaccagcgatttatcgcaaaagcatctgacatggtaagtaaggccgacctggatgagttgccaaacttatcaacgggtgaggccttggtctgtggtcgatctattccggcatcgctactagttaaagttggtggcaaggcactgatacacggtggtgagtcgcctgaagtgctgcgcgtttgggggagttttggtgactgaccttccagcgcgcatttgttccgcaatgtccactctggagtttgtcgatcgcagctatcccatgctgtcgagctggggcgttcgtgacgaggatgtattggtgcacagcttgggttgcagtgcctggaatgagcttggatctgagcttggctttatggcggtggcggaatgtcctgtgccgatgacgcatggggcagacattcgggccgactcaacctggtttagtcgaacgcaacgcacacctgatgtcttgattgagtttgaacggttcgatggtaccgatcggggacaaaagaagcttgacgagaagctttgtaatttactggaggcatcgatgagatggggtgatgccccctctgtgctaatcctttcggcatggaacaaaggagttgtctccgcgccaaataaggaagtgtttgtacagcgatgtcggcaaggtttcaagtcgtcggttggtgcgcaggtgccgccacttcgaaatacagcagttcttttcagtcggttcatttttgagattgagtgtagtggaacgctgcttctcaaacagatgcgctgtgagaggttattgtgaatataaaatccgcacactttctgccgggaactaataagcgcttaggggataggtatctcttgcttgaatgcctcggtgacggtagtcatggttgggtatggcgggcggagaggctgtcggacagtaccatcgtcgcagtgaagattcctaaagatctgacaaaggatgatcgtctgctggctgaagggaaagagctactgacaataaatccacatcccaatattgttcggatttgcgatatggggagaattccaccagagaacgaatggttcttcatcgaaatggagtatttcccgagccaaagtcttgcccaaaagcttgagcagagaagtcagaattttggaaatacgtttgagcgcctgtttggcatctacgcgcaggtgctcgacgctgttggttttttggcgaccttgccgacacctatctctcacggcgatatcaagccgcacaatattctcgtgggtgcgggagatttggtgaagttgactgacttcgggagctccgctctgcccgaagaaatttatgttcgaactagagagaacggcggaactgttttgtacgctgcgccagaattttccgacagtgtttcacgtaaggggacttttgatgacttactgagaggcgacatctacagtctcggtgttctcttgtaccaactgctaacgggacagctccctcacgacacgccatctcaagtgcgtcgtcatgcgccatttaagcgccccagcgaaatcaacgccaacatcgtacctatggttgacgccttaatccttaggtgcatggaaagggtcccctccgctcgatatcaagatattgcttcgcttcgcagtgcttttgagtcggcgaggcagcaacaattagacgcgcctcagtattccataacgccatttggcgggcaggcttcggttgattggtcgacggcagttgtcgagtctctggagacaaaagactacctaaaggcggcaagagttgcggaagaggagttcgcccgtacccacgattccgctgcgttgctgcaacagctcaatgccctctatcgcgcaaacaggcttttcgagtttgaagaagtattccatcgagagtacaagggcgacttgcatggcgacgatcaaaagctgattcggttgcttggcattaaggcattcctgacgcttcgtaaaacaaattttgcgaaagatctcattcaagatgccgagaggcaggatggagaatctttagagcttgactttttgcgggcgaccttatttggcttggaggctaacttttccgaggcgcgcgaagcgcttgagagaatcaatagaaagtgcccaagtaggcctcgcattttaatccgcttgatccaggtttgtgagcaaatgcgtgactacccagccgcagtggggtatttaaagcacgcattgcgcataaccaataattctgccgagttgatggcgaaacggcaccgttaccaggggctagggctatggtgaaaattccatagacataatgctgtgtatgcgctgctaggggcaataaatgccctggcgtttggcgaaagattcacttgcccatcgggcggctgcaaaagatgacttgatcactggcctgctgccagccagacgtagacacttagtgaggagcttttctgggccgactccagtgtcgcacgctgtgttctagacacttggtttccgcatctggctgaaagtggaattttgcaaaacgatatggctggttgagctgctcgctacatcggttgtcaggatctcttcgagtctctctcctagagcgcgccatgcctcggttttttccttggcatagtcatggtgcagataatgtcggcggaccttagaacctcccagcaagtggttctggcagcggtcaataatctccagagttacaccgagctcctgcatcatcgttgcgcctgtgcggcgcaagtcatgagggggccactcacctctcgagcctttgcttagcactagtgagtcgtcgtggtggcggcctgacagaggtttgctgcggttcttgaaccgacactgacggtcgccgattagcttgctgaccgttttggtgtcgacttggttttccccgtccttgctgggaaagcaaaacggcgtatgcccagtatcttttttgaggcgcctgaactgctccaaggcaaaggctgacagaaacacatggtggtcctggcgtttgcccttatgccctttggtggcttcggccgggatgagccaggtgcctttctccagatccacatggcgccattcggacttgagcagctcaccaatacggcagagggtgctaaggcaaatccatacggcgcattgcacgcgaaggttgactggtcgaatgccggagtatttctggccggcggcgagggcgtcgtagtcgcgctccaggcggacgaagatgtcgcgtagttcgcggatttcgtcgggggagagcaggcggtcgcgctgttcctggtagtcatggtcgagcagcttgttgacatcaattaggtcggctgggttgccgtcagccattagggtgcgccaaggcttgcgtttctcggcccagcgcagcatttggccgatgtccttgctgcggatcacgacagtgcggttcaaaccgcgggcttttaccaagcgtaggacgttgagcaggtctttctcagtcagggtgcgtagaggctttttgccaatgagcggcagcacgtccttggtgaagctgcgatggagttctgcgttgccgtcctggcgtgataccccatcgcgcatccactcctcgaagaggtcggcgactgtcttgttctctgcagcctggcgttcggcttcggcaatggtagcggcgatagcggcctgggcttcgatcttggcggccttgcgggcagcagtgggattgatccctttggaggctgtcgctttcacttcgtcgcgctcggtgcgaatctgcgccagcgacttcttgggccaactgcccaggcgatgatcgcgcttggttccatccagtttgaactcgtagcgaaacatgacagtgacgccgcgtacgccagcgcgaaccttggcaaccaggccgccatcttcacgtagtgtcttgccatcgtcggccgaggtgagtgcttccaattgcttagccgtcagtttcgccaccgtctaccccttgcacgtttcgggcgccttggaattttgccccacttttgccccaccgaatcgcttggctgtcggtggatgctgtggatcgtgatggacgccaatctagcctgtataccccgtatttactaggttataggtgttctatcggtgtccgttagcatccatggaaatccattaaataagcgcatggggtgcaaggggtcgagtgttcgaatcactccgtcccgaccaaattttgtagacggctcaagcatttatagtgcttgggccgttttactttctggcctcgcgcaaaaccggcgcaaaatgtgcgcaaaactatccggcgaattcggtaatatccagatccggaacagcctctgaccagacgacatcggcatggtcgcgctggtagtttcgcgtcatttcctcgctggcgtgcccggcgatcttctgaccgtcctttccggctttcttgtacaagtgcagtgacagcgccctgatctcatgaaagcccggcatttcctcctctgaccatcccgagtagcagccggccgcatcccgagcatccttgaaggcacgggtcaggtagcgctcctcgaccttcgtccagtgctctttctgttccgcctgcttctgtcgcttccgctcagggcgtcggtggatcaggaaaggagagggaacgttgtcgcggcatctcgccaagacggcctgcagttctgcggtgacgcgaaaacggatccaggcggcatcgctcgccttggccgtcttctgctggacaacgtataggaaaccatcccgaacatcgtcgaaacgcatcgccaggatgtcggtgcgtcgctgggcggtgatgagtgccaggtcaatcgcattctgcagccaggctggggcctgctcgcgtattgctcgcaacccctccaccgtatgccgcttccgctgcttcttctcgatcctggcgatggtgctggccgccgggttgtctgggcagagccccttggcggcggcgtggttgaagatgtcgaccagaagagcgcgcgcctggttagcggctcggggagtcaggctgtcgagcagttcggcgaccatgcgaatagtgatttcgtcaacagcctgcgtcggccaggccgctcggaattggcgaaacctaaccgcgtagaggtccagggtcccctttgccagttcccgcggcggcagtatctctcgttcgtatttgtccagaaacgcgacgaagaggtcggatccggcaccttgtaccttgttcaccaggtcggcgccgcgcatgaactcaaggtttagttgcttggcggcgtcgatcgctttagcccggtcggggccgaaggggaaccacttcccgtccgtggggcgcttgtagcggtatgtccctcggcgggcgtcgaggtaaaggttctggggcaatcccttgttggccttattccggggacgtggtgacattacgtggctcctcttaggaccatggccaccagatcgttaccgtgggccgggctggtgaatgctgtccagtcgacataccagagcttcccaatctgctcacctggaatgtctccgttccggatcttgttgcgaatcgcctggctacacatcggggtcccattgtcaccccagcgccggcgttggaattcgctgatcttgatgagttcttttctcatagttctttccctcgcccgaaggctgggtcgtattgcggcggccctttccgttgggccgcgggcatggatgatttcaggtaggatgcactggctcaccggtgacgggaccagccttggcgggcatgtgcccttgatccggtgggctttcgctgggcgaaggtctggccggatacggctttcccgccaggatgcccagggcgccggtggcgcgctggacgatgttgagcgccacctgcagcgccgccgcgtcatcttgcatacgcatgagtgcggtcatcttgggccggtgctcggcacatactctgtcgcgaagctgaccggcggcgcggcgaacagcgtcggccgtaccgtggtgctggagcaccagggccatgaccagtaccacgtcgacgctgtgcatctgcatcgttgtggtccgcaggagccagcggggaagggcgatgcctggtttctgcttcatccgaagcaccccgcctgccaggctgcgagcgtgcggatgatagggaatatctctaccagccctaccatggccaggccgagggcggcgatgatgccgagggcggtcagtgctctacgcatcgtgcggctctccctggtccgccgctgcccggtctagccgttcgatctcggccagcgccagggcgcaggcctttaccaggtcgcgtcgtgcggtgctcggcttccaccactgttcatcccagggccatgccagcgacaccagcagggcggcggttccatcgttcggagcgctggagccggccagggcgtagcaggcggaggcgcgggccatctggccgtggctgtgctcgtcgtcgtgctccggcgtccatccctcggcggtgatctgccggcggcgctctgcctggcgttcgaggacctgctccagttccgcctcaccatccggacgacgctggcgaaatatctggacgcgtcgaacttccctggcggcaatcccgacgctgatccctcccaggagatcgtcgaaatctggtacttggaccagaaaaccaacgaggacggccagtacgtggcttgggaactggcctcgccaggcgacgttggcggcgagcaggtcggccggcagatgaccaccctttgccactgggcgatgacgggcgggtaccgcgggcccgactgcggctacaccggcccgtacttcgacatcgacggcaaccccaccgatgacccagcccgggacgagtgtgatggctgcctgggcaccggttgcatcccgcgcttcggtgaaggcaaccaactgcccttcggcggcttccctgccgtctcgatcatcgccaggagctgaccatgctcaagcacatcctgtctgccgtgcagaagcacgctgcggcagagtatccgcgcgagtgctgcggactgatcatccgttctggccggagccagcgatacgttccctgcgaaaacaccgctgccgacgccggcgaggagttccgcatcgcaccggaggcgtatgcagaggcagaggatcagggagagatcgtcgccgtggtgcacagccaccccgatgccaccagccgaccgagtgccgcagatgtcgcgatgtgcaacgcctcgggcctgacttggcacatcctgagctggccggagggcgacctgcgtaccatcgagcccgtcgatcaggtgccgctgctcgggcgcgcgttcgtgcatggggtgcaggactgctggcaggtctgcgccgactggtaccagagggagtggggcatcgagttcccgcacttcgagcgtgccggtgtctggtgggagcgggcagacggtccaagcctctacgaacagcagttcgagggggccggcttcgtccgggttgatcggccgcagcgcggcgacatgatcgtaatgtcagtggggcgcgccgcgcacccgaaccacgccgggatctacctggcggacgacccatcactacctggcgaggatgcgcagcacttcggcgccgggccgttcctgttgcaccacctgtatgggaaaccctcagaaatcatcgtgttcggcgggccgtggctcgaccggatgcgactggtgctgcggtatcgcgaattgccgaacgacgcgggtcggcaaagtcaatcggaaaatccacggtagccctcccggcatttctttggtgacgaaaaaaaatactccgggcacctaccgggtatttcttgcggcaatcgaaaaaccgtttggtcaaactttcttcaccggccaaaaaagcaaaacccccgagagctggccggcttcgggggtttttgtttccaccccttgggaaggacaaggagcagaacattgttcaattatagacccaagcatcgggtcaaggtagatgggaaaatgaacgcaactgatgccggaatcgttggtaagcgcctggccaacgccgcactcatcctagccacaggcttagctattgcatgcatcatagcatccattggagttgcgctgggttgactgaaaccgaccgttaagcgattggtgacctgcccccagttttagtaccgctgcctagttagtaggccctggggttgatattaatttttcctgcttcagttgctgctggcgagttcgccaacttgcagcaaattctgccggggtgagattgccaatcgcgctgtgcggtcggtgttcgttgtaatcccgccgccaggccgcgatgcggattctcgcttcggccagcgaacagaaccagtgctcattgaggcattcgtcccggaacttaccgttgaacgactcgatgaaggcattctgcgtgggcttaccaggctgaatcagcttcagcttgatgtcgcgctgataggcccattgatcgagtgccttgccggtgaactcgggcccctggtcggtgcggatcgctttcgggtagccgcgaaaccgcgccatctcgtccagcgcccgtgtgacacgaaagccgctgataccgtgctccaccaggatgccgaccgactccttggtgaagtcatcgaccaccgtcaggcatttgatccgccgcccggtgctcagtgcatcgaagacgaagtccatcgaccagacctggtttggtgcgctcggcaaactcagacgttcgcgctccaccgcgacgccatggcggcggcgccgccgtttcaccatcaagccggcagcgcggtacaggcgatagatccgcttgtggttgacctgcacgccagcacgccgcagcaggatgtgcaggcggcgatagccaaagcgccggcgctcttgggccagttccaccagttgggcttgcagctcggtgttttgcacactggctcgcggctggtagcgcaacaccgagcgggacagcccgatcaactgacaggcacgacgctcggagatgccagttcgcgcctgcatctcctgcaccgcctcccgccgtgctgtcgggcttacccttttccccgggcgaccactttcagcgactcgatgtcgaggtgggcctcggcgagcaacttcttcaatcggctgttttccagttcaag
>LESB58.AGEnt_accessory_0077_length_2926
gctagctcctattggcaatcgagcctcccgccactacgcagtcacccttgaggtgcgaggtgatccgaccaggatcacccggcctgcccgcgcccatccagcaagccttagctcacccaaacaggatcacacggagacttgcggcttgacttttatatcgaaattgatataaaattgagttactggccacagtaaatcaatggcgccagggttcccctcaatgagggcctcctggcacgtgtgtccagcaatcaaccgaggaaaagccatgaaacggcataacggtcaatattttgggcgaagacggagggaacatgcagcaagagcagacgaaggaagtgaagttcgtagacagcagcctggacgatctgcgggacttgcccgctgaagtcatgcaacgagtgggttaccagcttaatctggtccagcatggggatgagcccactgactggaagccgatgacaacggtcggtccaggtgtaatggaaatccgggtgagttttaaaggggcttttcgcgtgttctatgtggctaaccggcctgacgcgatctacgtgctacatgtcttccagaagaccacacagcagacggaaaagcgtgatatcgacctggccaaagccaggctgaaatcactggactgagggtgttgggatatccctctccggctacggaatggccgtgagggggctcatcaacacagggtcctgactctacagcaacacatactcatcaagaggtaacaaacgatggcaaacgaacgcgctaccagtgtctgggatgcgctggttgattcgccagaagaagccgaaaacctgcgtatccgttcccaactcatgcgggctctcacccgtactgtcaagggctgggatcttccgcaaaaagatgctgctgctcgcctgcgagtgacgcagccgagattgaatgacctgctcaaaggcaagattgacaagttctctctggacgccctggtaaacctgctgggcgcggctgatctggctcttgagatatcggtgatcccacgcgcagcataagccgtgggggcgcagcctgattgcggtcaccgagtggttgcacgacagcataagtactacccacaagccctgcctgaaatggcagggctttttcatttcagggcttcgctacagcccgtgaaactgccttgtttgtacatttagcaagtagtgtagtgacagtaaagcactggctcatctcctagcccctctggcatgttgacgcttgcaggtgctgtgcagctaactgcgcccgggtgagcagggagaggaaatgtcgaaaacttacgaagtacgggtggtcagtacccagaagaaatattccagggaattccaggtcaagaacgaattcgaggatggctggaaatcggtcctgcaacgagcacacggtacccctgtggtctgcctgtgccccggcaagggtaatcgctatctctcggtgaaacatcgggaggggagcgacaactatcaccttgcccggtacgccaacaccggtccggagcatgcaaacgactgccgattccatgctcacgccccagagcgatcaggcctgcagggctacgctgagggagttgtagaggaggccgatgacaacaccctgcgcatccggctagcccatggccttcgagtcaaagaagcgtctcccgccgccgatgacgtggccgacgttccgcgtacgccgggggttaagaagccttcgatacgtctgctcgggctgctccagctgctgtggttagaggctggactggccaactggtacccactgatggaaggcaagcgaacgcccgcgaatgttgcctattgggtatctgaagccgcaaagcgtatccgggccagccgaatgacggtgttcgacgtcttgctgatgtcggccaagaagaactcccgcatggcgaagcgcaatgctgaggtcgtggagctggcgcaggagcattcgcgcaggctcattgcggtgtcgccgctggcgtccttcaactcggaacgacgcaatctcttgacgctttctgtctcgggacccttcgggatgccgacgatggacattcgagcggaggttcggcgccgagttgaacgtagctttgcttctgagctagtcgcgtgggagtctgggcacgaggttattgcgatcgcgcagctgaatctgaagaaggggcgctacgcggatgtcctggatttggcgctgatgcgcgtcagcgaccggatgattccgctcgactccggctacgaagccacaattgaggaaaagctccacgccgagggacgtgccttcttcaagcccccacgctttgaagctgaggatgaaatttttcctgacttctggctgctagacatgggccgtgacacgcaatatcccctggaggtattcgggatgaatacgccgacgtaccaggcgcgccgacagagaaagattcgttggtacaacggtcagttcggttccgctggctggtggcactgggatgccttcatcgataccaaaggggaggggatcccaggcttcccagaacgaacgatcgattaccgcagtagagaaaatgaagaaaccgccggcgaagacgtaccggaatctgtagccgataccgaatagccacataacaatgcccgctcgagcgggcattttgattggttcgtggtgagcgcggtcatgtcttacaagccggcggtttcgggcccgcaatgcacccgctggattacaggccttcggccaggacctggtcgatgcagtcgacaaagtagtccacgctatcacgcgctgattctgctcaaccgagatgcgttctataccgtagggcggctgcagtcggaaacccctaacatgattagccgtttgcaggaggattgggctagcaccctggggctgcagatcaatcaggtgggggcgaactaccagacaacgcgatgtacaaggtggagtgagcatt
>LESB58.AGEnt_accessory_0078_length_35
cggatcgaatgccttgccgcggcgccagccggccc
>LESB58.AGEnt_accessory_0079_length_42
accgctacgagttccgggtgccaggcttggcggagcgcctgc
>LESB58.AGEnt_accessory_0080_length_56
ccgccagtctagtcggctggcgtgcggcgacctgggcaggcgccgaacgggaggtc
>LESB58.AGEnt_accessory_0081_length_1481
ggcctgaatcctggccggacggggctggaggaggcgctcgcctactgggctggcgccgtctccgcagccatgagcttgaggctttgctccagcaccttggcgaacgtgtccggtgggacatccgcgcgacccagttgttcaaggaatgcagcggtcgcggtagaaacgtcctgcgccgaggcttgctcatggtcttcgcgggcaacccgtaccagcaaccaggagccgcctcgatagagttgcatggtcttcgcttcgaccagcaggggattgtgggacccggtggacactgtcaactgcccgaaggccggcaggcggtcacgctgctccattctcacgaaggcgtagtacccctcgcgcaagggagcccggctgctgatgctggtcccgttgcgtggctgcgtatccgttttccgcgtgcgtccctggtacggcggatcgaactccatctggtagcgaagttcgacgtcgtcgccgttggcgctgagcagcgcgtcgccgaggctgttcagcagattgagaaccggcgtgccgggggcgtaggaggcgctgccgaccttggccagctcctgcaggagcttgcggctctgtttgttctcgttctcgtccagttcgagtatcgccaggtcgacgaagaaggtcccgccgtcgtaggtcttcggaccgtagatcgggatgttgagcgcgttgatcaattggccgctctcgcggatgtcctcgttgtaatagacaacccggccgttgcgcttgatgtcggcgggattgaagctgaggccgttggaggtcgcaccgcgttcgccggcactggcggtgatggcgatctcgccctgagtgctgcgcgcattgtcgaacaggctgccgtcgccaccggtgcagaggctggattccttgttgccgctcgccagaaggtcgccattgcctttctcctcgcgaaaatcgcagaggtaggccgcgatcagcttgatcgacagggcttcgcccttttcgatggcggtcgtcgagttgcgtccggacggtaggaagatgctgctcatcgcacgcttgtccgggctgtgcgctacctgtgtcgccccctcgttatgttgcaggctgctggagcaaccgccgaccagcagcaggctgatggcgtagagagtattgccgcgtcctttgccgttcatgtcgtccttcctgattcgatgcctcttctgtttgcaacgctagatcagattcgagtgatggcaagttggcattgctggcaggattcctgcgctgctcatgtgagcggggcttgaggggtgggagagccggggatcgcgaggacaaaaggcttcgggatagctcctcttcccaacgccgcagagggttgcagtggaggcgtttccggggtcggtgtccggaggacgcagccctttcggtaggacgaagagccgccaggcggttgtccttcaatccgaccttctctcgcgggcggaagaaagggacggcgtaagcgtaaaggg
>LESB58.AGEnt_accessory_0082_length_461
gacgcaatccgaaactcaaccatgacggcggggagagcgccgatcgcgtccgcctgccgtctacgcaggtcgctgcaaccccctggcagccgcggcgtcgcttgagcgcgggcagggggcaggtggtgcgccgagtcgtattcgtcgaactcgccatgccgccccaggccggggcggcgtgcaggttgccagtccctggcgtacggggcgctcagtgcgtgctttcgtttcactgagccaggttttccagcgctatgaagaaatcgccccgattgcaggatgagtcttgctttcgtcccggtttccctgccgctggctgctgaatcgagggtgcactccgcgcagtccggcccctcaccttgagagccgttgccattgtcggggttacccacgtgctttccagcaggtacggagccgatgggagatcgagttggcgagagtgccggcttgctccggccttc
>LESB58.AGEnt_accessory_0083_length_1502
gtcagccacggacgcaagcgtgccagcggccggatcagcccggcacgctcctgggcatcgatcaccggccccaccggcttgtaggcgcccggggcctcttcgatgcggcgctcctcacggagggtcacgcagtgccagggcagcgcgctgtcgcccgggcctttcagcgctcgtagcgcctgccggcggatgctgcggccggccccatggctgcaggaccatagccagtccgggtggcccaggccgctggcgatgtacgagtaatcgcccatcgagccgggaatcagcagcagatcgccctggcgggccggcgtggcgcccttgcggtggagattcaggccctgttcctggagcaccacgttgtgcgggacgtccaccagcagggcgctgtcgtcgcgctggaaggtctcgcgcaagaccttgcgcaccagctccgccagcaccacccggttcagccaggcatagcgcgcagcgccacccatggcctggaggtattctccggccagctcgccgcccagcgcgtagaggccggacgcggggtggcgccggccgcgcggccaggcggtgcgggcacggtccatccagcgctggccgacgtggaagccgacatcgcgcgagccgctgtggatcatcaccaccagttcgtcggccctgaggcccagggcgaaggcctggtggcggtcgagcaggcggtccaccacctgcaactcgacgaagtgattgccggaaccggtggtacccaggccgggatcgcggatcaggctgcggcggcgatcgcgcaaggcctcgggggcatactcgagacgcccgccgaattcatccagaccgatgcagccctgtaactcgcggaacagccgcgcctggtcgacctcggcccacaggccgtcttcgctgagacgctccaggcagtgcccggggctttcggcgaacagcgcttcgaacgcttggacccgcaatggtacgtcgcgaccgttacgcagcaggacgtgggtcaggccggcgaccagggcttgcctgtgctcctcggcgctggacagggtcaggccggtacgcagcaggcgcatgccgcaattgatgtcggtgccgatggcagcgggaatgacgaagtccgccgtactggcgacgatggagccgaccggggcgatgctgccgggatggaagtccggcgtggcgcaggccttgcagacgtgcccggtgtcgccgggtgcctggaccgaggcgaagtcgagcaactggcgcacggccttttcctccagcgcgaagctggcgggcagcaggacctgggccgaagtaccgtcgtgacgacgggtgagggtgacgatgtcctgctggcggtcgacgaggatgccgctacgcaggaaggctttttcaagccgggaatgtttggacatgacagtgccgctctacagacaatgcgaagccgtccggtggaaaccggaggctggcgtctttccgctcagcagcacaggcgggaagggagcgcggactctaaggtccgcgcg
>LESB58.AGEnt_accessory_0084_length_50121
ctggatcgtctccctaccgctgcgcggagacgttgaccatttccgcaacatatctgtcatttccgcaactcttccttacttcgttggctccacgatctcgccgacgcgacgatagacggtctcggtgatgcgcttgtcggtgtgtccaagcagcctggatgcccggcccaagtcagcaatttctgaggctgctttcgggcggatgtcccggaactggaactgacggattgcggtggccagcgtctcgtcgaggtcctcaagcgccgcgccggcggcggccgaccgtgcctcgtcaaagcgaatgcgcagcatggaggatgtcatccggcgcccatcgggcgtagtgatcaggtacgggccggctacgccgcgctggcgccgctgctcgcacagccgcgcaacgagttctccaagcgccgtcgggctgccgtcgacatcgagcatgatgcgcaacttcttcgacgtcttgccctgggcgatctgcaggtgcccatcctgaatgtccgcctcccgaatgatcagtacgtcgctcggccgctgggcggtgagataggcgaggtccattgcgtcgcggagttccggtggagccgcgccgtataccgcgttccagacctcggccctggcgtagaagtcgcgcggcgtctcgcggttcttgcgaacccccttcaccgggttttcagccgtgacgattccccactccctggcgatgttgaagatgtgggagaagagggatagctccctgttcgcccgaaccttcgcggaccgcttgtcccggtactgtgccagcacttggggggtgagcgcctcgaccggcgcctctgaaaatgcctttcgcagttgcgtcagcgagaggaggttgtccttttgggtgcgtggcgctttcccggggatgatctctttttcgtaccggtcgaacacgtcaccccatttgcgcagggtcttcggagccggactggcatccagccgcgcccactccagctttgccaggtccaggtcggtgccgagcgggatttccttcctctttccgtcctcgccgcggccgtcgtagtagtatccaacccacaatttccctcctttcagcttcctgatccggcgaatcatccggggtgggaggtccctgttcttcggctgcttcggccgcatttcaactcaccttcgacagatccagcgtccacggttcctgtacagcgaccgttccgttcggtttcactccggccagccgcaggcgggcatagatccgcccgacgacgggtcgctgcgcagcattcaattcgtacttccagccatgagatgccagccactcgacctgttttttcgatgacttggcgccgatcatggcctccaactcctccttcgagaggaactcagatggggtttccatgggcaatgcctctccgcccaggcgatcgcccgggaccgaaattgagtgttaggattctcgtcccagccgggactggcctcaggaagaggccgtggtggctcccggctggggactttgcgatatgcatgcccggtcgagacgttcgatctcggccagcgccagggcgcaggccttgaccaggtcgcgtcgcgcggtgctcggtttccaccactgctcatcccagggccatgccagcgacaccagcagggcggcggttccatcgttcggagcgctggagccggccagggcgtagcaggcggcggcgcgggccatctcgccgtggctgtgcgcatcgtcgtgctccggcgtccatccctcggcggtgatctgccggcggcgctctgcctgaacgtcgagccatgcctgcggcacttccttgccgggcgcggcggcgatagctgagtcaatcgcagcatctacccacgaaaggtttttgaacctgctggacatgccggctgtgcagctactgattccggcgtcactgttctcggtcgagaaggagaagtagaactgctggtcacgaagccagcgatacctctgagcatcacgcatgatatcccccggcacgctgtgctgagcctgggcgctatccccggaggccttcacgcatgacttgatcgacgccaacaggtaggaccaggcgaagccgcgctcctgattcgggcgcaaaccaagcgcacgtgccacgtcatcgcgacactgtttgtccaggtcgttgagttgctgagcctgggctacaggggcggcgtagagcttgatgcctgggccgtagagcccggcggcggcctccgtccacttcacccagaaggcatgaaggccccgattggcgagagctaccggctcctgcctctccagctcagcgaccctggccagggcggcgtcgcgctgggcgatcaactcggctgtgccttcttcgaactggcgaacaaactgacggtgactttctagcattgccgctgcggtcttgcctttctcagctacgacgatgcgctcatgctgggcgacggtcatcactggctcgtatgggcttccctcatagttcgaccagatgaaggcatcgccggtgcttggatagtttcggtcgaagtacgccacaacctccggccgctccgcctctgcctgctcggactgcaacggggatggttgcgcagtggttggctcctcatccaacaagacgccgccttcttcgggatactcagcgcagaaggcgtataggcctgcttcgaggaaatcggcatcctgctggcgccactcgatgcaggcctcgctttccagttgctcggcagtgccatccggcgcaatgaagtccagggcggcgcgcaactggtatccgttgatcaagagactcgagcgcactggggatggttgcgccagggcggcgcgggcttgccagccttgcagctgcagattcaggtcctgggcatcgctagcttcaatcgcgcagagattcatcgagcggtattcgccgcgcttgtcgtcgaagtagatgccttcctgcacggtgaatgcgcgctcgaactctgcacgctcatccccgcctgcctgctctaccgattcctgttcggggtcgatgcgctctgccgacatgagggcaaggaccgcctcggccggcgtcgcgccctcgaccttcgcaagaggaatctcccgatccaggtagaggtcggcgtgccactggccttcgtactccggcgtcagtgcgattcggttggtcgccaccagatccagaatcgcgctgccagaatgcttggcgcacagcgtcacgtagattacgtcggagtactcgcctccgccgtcgctgtattccacttggcacccgcacatggcgggccttccgttgatgaaggtcagcttggcagctacgtctgcctgatctaccgcaggatgtgccgggcacggatggacgagggagccgtcgcctgaagggcaggtgcaaatctttgattcggtcatgggagctttctccaggcctcggtttcgaggtcagaaacggttatcagtcggcgccggcgttcgatgttttcgagttgcaggacattgcccaggctgtcgatgacgacccagtgaatgccggtgggaatgtgcaggtagcgtgctggcgcgggagagcagagggcgtttatgcggcggactgcggggctttcgtcgaatggcatgatgggcaggctccgtaaggtggtgccgtgtagcagtgctcaccgctggcgccctggtctgcgtcgtttgcgatctcgttcagttgtcgcgcgagctggcgcagttgagatgaggagagcagggcgccgaggcgtgggaggccgttgacctcggccaggcgctggccatcctcgccgtccaggaacagcgcggtcaggttgagggtgtgcatggcgtttcctcgggaggccggcaccggatgcagttgcattgcccgatgcgctggccagttgtgcggcagtagatggggcggttcacggcgtcacccgcttgaactcgacgacccagacccatgggtttgcggcccagcttccctcgcctttgagcgattcccagaggaagccgaacgcccccttggctgtgtcgccccagcagccgatatcggcgcaggcttgccgagtgtggtcgcatggctcgccgcgcactccctctgccaacgcctgctcttcgctgatgtcctgtaggcgctcgacgcgaacagcggtgatctccagcaggatgcgggaggcccagcggggcatgtggatacttggcttccatttgcagtggaagtagccgtcgggatcgacgtattcgttgtcgtcgccgctggcgcgataggcgcagtgccctgggttctggaacttcgtcatgtccttccaccatgactggttagcggcctgttcctcatcggaaatcagcggcccttgccatgcttcccgcacccacaggcggtcgcctggctggccgtaggggcaggcagcctctgccagcccacaccaacagccatcgccattctgaagctctcgctcaacatgaagcatcgactggtggaccttgcacggccaatggtggccgccgcttttgctgggcgtgggttgcggcttcatcactcgccgcgtgactgtcttgcgcccgtctaggatggcgcggaccatctggtcgttgaacaggattggccgctcccgcggcttttctgcggacatagggaatacctctcgcctgatggcgacgaatggaggttgaatttggctggtcgtgatgcgaggtggaaatcccacaagaggtttttctgaaggtcgtgacagcaccatgtggcctacacaaacaaccctggtgccacccaaatgaagaaactcgaccatcagcttttccgggcctacttgctgctctcgatcctcggcaaggtggtaacgatatggatcaagctccacccatttgtcgtcgcggccgccctcagttgctgagggcttgcttcgcgatctggagtacgtccatcccgatgcctccggtagagacgtcggtgagcgctgcgatctgctcgagggctttacgtgcggttgccagttgatcctccggggagaggtatgccggcattccggccaggcgccggcatacgaacggatcgttgtcgctcggaatgccgcagcaggtgaattggattgcgcggcacttgcagacgaagtcgggctcagggagcgcctcggcgtcgacgacgtacatgccgagtgtgatagcgaggttgcgctcgatgttcgcgccgcgggaccgctcccaccctggaagcagggccaggatgtcgcagtccatcagccgcttgatcccgtcgcgcatgaatgtctcccaaggcgatccgcggtagaccatgttgacggctgggttctcgaccatgtatccgagggcgcggatccgcttctcctcggcgttgaacgcggggtagttgaaatcaggaaggcccgtcatcggacccgcgagatatacacgtggcatcatgcgacggactccttctggtcgtggagtagatcaagttgagcggccccttccagccaggccgtatccaatcggtttctagcgatggcggcgtactccgggttgagttcgatgagcaccgaccgacgaccttcctgcatggcgacgagggcggtggtgccggcgccgccgaagggatcaaggaccaggcctccccgcggcgcgccggcgagtacgcatggtcggatcaggtcgggcgggaaagtagcgaagtgcgcccccttgaaaccggcggtgggcacggtccagacgctgcggcggttgcgcttgccgcctacgcccgtccactgctcgtcattgccgcgcgctgtgccatccagatttttgtaggactcgcgcgcgtcgcgtttgaagccatttccgctggggtgttcgcttacggcatcttccttcactgcctcatggtcgtagtaataccggcgcgacttggtgagcatgaagacatactcgtgcgccttagtgcagcggtctcgcacgctctccggcatcgggttcggcttgtgccagatgatgtcctggcgcagataccaaccgtcgtcctgtaaggcgaaggcgaggcgccaggggatgcccatcaagtctttctgcttcagtccttccgccggtttgcgacggtgaccgcgccgcactgcgccgcgcgtgtttcgcgaaacaatgtcgtgcttacctgccgacccttctggtgcatagccgccggcgatggaggcatagctgtcgcccatgttgacccagagggttccgtcatcgcgcagcacgcggcggacctcgcggaaaacttccaccaggcgcgctacgaactcggcgggcgtctgctccaggccgatctggctggccatgccgtagtcgcgcaggccgaaatagggcgggctggttatgcagcagtgaaacgactggtcgggcattgcccggagagcgtccaggcaatccccaacccgtatctcatgcgatagggtcatatttagtctcaagacgagtagagccgcgccggccggtggctagcttcggtgatctggtggtgggttactgttcgtcgtcggctacggagagtccggcggctagtagttgtcgcgacacgttttcgcttggcgtgtattcgtgtcgcgacacgacgagtagaggaagaagatcggcatcgggcagggctgaggcgttgagtagcagtgtcgagaacgcttctcgccagtcctcgaaatcgccgaccgcctgcaggcgctcgaacgcggcgtcgatcgccggcggggagggcagcttgcgctcgggtatgccggcctctcgctgtcgctggcgtttctcccgctggcgctgggcgtttgtctttgccatgcggacctcagaagacaaaagactgttggtggctggagctggagcggtaggagaccgttcgaggcttcgcctcttgaactgctggcgcggcggcggacggcggcgtccttggtggctgttgccgaacagccgcggggagcgtgaacacaagcacgatgaagcccagggctgcaccgatgctgccggttcgaattgctcgacgcctggtcacttggcagcctgctggcgcttcaagtgctctgcataggcgcatgcgtcgttgtggttccggcggaacccgcgcaccgccccggtggcggtctcgatgatgtggaagaatccgcgcccctgaggaacaacttggtagggttccgcaaccgctggagccatgatccgcagagcgaacgccatgcgggcgagggcggttttggagagcaggccggcgagaacttcggtttgttcctgatgcttcagcatgatggttctcctatgcgttgatggtgatttcttcgaggcgccgtaccgtgcgggcttctgtgagccgccgctcgttgctgggcctgcgattccggttcatgtggtcgtcatcgatcagcgggtggccggcgacgaggaatgcgagcacgaagacggccggcgagatgattccgcggcggaaggcttcgaggacgagcccgcgcacgctgcgcacgccgagcttgaatttggcgtcgtcgaggcgcttctcgacggttcctggggctatgcccatcctgcgcgcgacctctttcgcggtcagttcgctggcgctccaggcggtagcttcgagttcgcggggagccaggccgaggccctggcggccgatccatccgccgcagttgatggttgcgtgcatgattgattccttggctacatgggtcagcactcggcattgcgtggagtgctcgcgcatgaagtcgagagaggggtgaagcggggcgcccaccgccccgcctctacttacaaaccgccttatggtttgaagcattttgggcgggacgcctggagcccgaactccggacgccccgcgggtacatcgttctcggcctgctggcgccgaggcgcacaggtcaggatcggcgctggcgctatcgagcgcgcgcagcggttcgggccgctggtcgtgaagcaccaggccgatgaggaatggaaggatgaacatggcttacccctggagggactctttcgcctgagcgacgagatccatcaaccgctctacccatgccgagcgagtggtgagggtgatcgattccggcccttcggccaggcctgcgcggagtgccgtagggaaggcctcgacgatatcggtagtgaccttcagcagatcatccagaatggcgcgcggcacggtcggctcggctaccgctctgggggtgacctttgtccctcccgccgcgatcaccttcgcgagctgctggccgagcacctggccggccgcctcgccgtgcttcctgacgaccttcgcagcggtcgtagccgctaccgcgccggaactgatcaactgctgaacatcggtattcgcgttgcctacgaccaatacttggtcgacgtgctgacgggtgcgccccatcttttgggcgatctgttcgacggtccacccgaacgcaatgagccgcttgtagccgtgtgcgagttccagaggggagagcttgcgcccctcctgggaagtgatcacgcggagcacacgctcagcatcattcccggcgaacgcaacgatgggcacccagaactcgccgttcgggtcacgcggcagacggccctcggcgtcgagcttgaggtaagcgcgccggcggcggtgcccgtcgacaacccacatgccgccttcttcgcggggccgcacttccagcgcgggaacgatgccgccctggtgcaggtagtcggccagatccgcgatgctctgctcgaggtcttcgccctcggcgcgcaggttgaagccgggctcttcgtgaaggtcttcgaggcgagccttcatcgcatccgcgcgcttcaggtcgccgtccttgatcatctgcttgaacgatttggccgccatggggcctccgtctgttgtgattgcgtggtggctgtatgggggagtggtctggccggtgctgagtctctgtccggctggattgggtcatctggcggcttgactctgaactgaatcaggtagtacccgcagcacacgctatacccctagcgctgtgcggccagaccactctccgatacagccataaggctggtgttcgttgatgccccggcgaaccggggcggggtgcttagcagggccgcagttctgtgcagtccatggaaggggcgcctaccacgatgcgacgggaaatttcaccgtaggcctgcgggaagtgctggatcagctcgtttgcttcctcttgggtctcagcttcgaaagccggatgccaatatgacgggctatcgccatacttgacttcgatcatgaggtggaatgcttgagcttgagtgttcatcctcttgccctccagggcgtgttgacttcccgtctggccctcggtggagggccagccagtgaaatcggtgtttctcgcaaaccctcacgccggtagccggtggtgagcgcattgcgcatttcgtaccgtccaacggaactcaatagccggatcaactcggcgcccgttggctcgtcttcaggttgttaaagagcggtcggctcggtggcctgggccagtggtgtattgctaggccgttgaagataaattagcagtgctgttatcaaatggtcaatagcactgctgatatttttctctcgcccatgaaaaagcccgcgctaggcgggctgtgcgatcacggtcaggggaggctagagcttggaggcatcactcttggttttttcagcggcggcccgagagctggcctctgcggccggcttgttgagcactattgcgccaaaggtatttatgtctgtcgagaatcgctcaagcgtaatgctgacgcgcgctccatcccataccagagtgtcgttgacgaaggatgccccggccttggttttcactgatggagcagcgcgggatgtaggctttccgtatttctcggtgaagagttcggtcactttatcgaaatcatcggtatgacccgtaagcatgaagtactctacctggccttcgttcagcttggcggacaagtgatagttgtatcgaagaccgatcgagggctttccctcaatcgtgtagagattgccatatggtttttctcggcaaagccgtgtctgctggaagccgatcacgcctggcgcacactgagggagcgccatgacgctgctgctttcgaaggtcaggccaagaaagcttgatggctcttgggtccaggccttggtggctggctttgcggcaaaggccgagcatgatgcgagaatggctgcaagaatgactgcggacttcatgggtacctccctgtgagttgagccgccatcctagcaccctggcgcgtcgccatcacgcaggcggggctcgctcaggcgtcctttggatgcggcgccagacagaaggggcggcgctgtatcgagttcagcgccggggcagggcggtcgtcagatcagtgcggagccgggagtggagggcatcctggaacgaaaaggccgcgccggagtcgagcggcgacctgtgccggactgctgccttcccaggccggcagagggaatctgtcaaaggcttcggagacgtaaagccccgcgggtgcgggccttggatcaatgtagcgctgggctgtagtgcttctcgaaatccgtcagtcgtatcgtgctggcgatatctcctagtacgctgatttctgcttcggcccgctcttcttgacctcgatcatcgacgataaacagcaacttaagcggatcttcgctgcggttaatgagaacggctttcctaagccgcgcgttcaccgactgcgccacaggtcggatggcatcaacataagtatctccccacaggaagtcgaaggatatctcgttcttcccaatggacacggtagcgttcctgaccagttgcttctctggcgccttggcgcggagcagcatctcaatctctgacgtgagagagaagtcagtatcgccctcactgaaacgctcgtcttcccaggcggcgatagccgcaaagagtttgaggatgcggccgccccattcggccatatccgattgaaggaacacagcctcaaacgatcccgactcggtcaggctaaacccgtgcttgatggctagattctccagacctttccagtttcgcttatcgcctagttgataccctaggccgctgagagcgaacatagtgatcccatcgtcagtgaactcaaccagctctccgcgggggatcagatagaaatccagaggtttgccaccaggaagcacgatcggagtgctgatgtaggtggccatggcgccgccggcctggactacctgacagtgccatccagctttagtgaaaaacgttgagcagcttagagcagccatggatcacccaaacaaatcatcagtgaacggagcacacaactgacggaggtcattgtccaggattctagcgtgtcttcggaatcgctcaatccaccgattgacggtcggcccatctaaattggcatggacaatacgcgtgatctgatcgagccgtggatcgcccagatggatgtgcggtccgaagaaaaccactccattctctgaatgcgagcgctcatgtttgggatagatctctagcatgaagaccctgcgcatctctcgctgttctcgatacatgagaccgtagctgatccggtcgcccatccttccagggcgatactctcccttgaatagcaaacgaggcagagtgacacggctttcgtccagtaaagcgctggtcgcttcaagccacccgctatgatttggccgctctccccattccagttcttcggaaaggtatttgatctttttgcaccaatcccggcactcatcaagccaagtggccttgttcactcccttgctccttcggctatctgacaagcaatcctttcaattgctccatcactcccttatgacccgcccatagctacagatccccacccctccagatgaccttgcctatgatgcggtgctcgtcgttgtcttcgcgcgacaggttacggtctggaaactcggccttgtcttcgttatcacttcggattatccagcgacctaaaggggatgaaaccagtctcttgacgatggcgccctcagatccggcgagcacgaagacctgatggtcttcaggctcaatcttagataaatcaacgaggagcacatctccatcgtttatggtgggctccatgctctcgccatccgcataaatcacggccaggctctttgggctgacacccttcgccttgagccattcccgcttaaaagccaaggtagctcgaatctcaacatgcgggttctcacttcctaacccggctgctgccttggcatcgtactgaggcacgaaggcgtatcgctcctcactcaggtcggcagcatcaagacgatccgggaatggcgcattggcggcttcgcgatcaggcgacttgactccatctggacgaccggcgcgtctgattccagaagccagcgttgggctcacctctgacggctcaaactgaagatgctcggccagcttgacaagagcctcaaggttaagcgcaacgcgtccagtcatgtactggctaacggtgctttgcccggacttccagccacatttctcacccaattcggcctggttcagtattggattctcaccgcgctcacgcgattccttgactcgcttcttgtagatagcctggaggcgcttggcgtcgtccaactgggattgtgacagaggggttcttacgggctttttcatccgagtgattaagtagcagagctgatatttatgcaaacagcactgctgctgttttgcttgaaaaatcaataacagcagtgctaatgtgtgtgcaggactccagcgagagcacaccatgaagaccgtaaccctcattgaatacctggctgagcacggcacgcaggctgatttggccaaaggccttggcgtgcagcagagcgctatctctcagatgctccgcgctaaacgaaacataaccatcacgatctgtgacgacgggaagctggaggctgttgaaacgcggccgatcccggcgcgcaaggccgttgcctgaccccgaccaatctaccggccgggaggccagccatgaccgaattcatgcaaatcctgatctttgggacctcgttggcgatggcctacttcctgggcgctacgtcgtcgaggaagagctccagtgaaatccggctgatcgacaagtggccaacggcctacatccagttcgactcagacatgagccaagaggatgcgctgcgtttcatcgagctggcccgcgaaatggttctggccgggccagagaaagtgactgccgagaaagcgctgaaggatgacgaggagagccgagacgctttctgggcgcagtctctcaagactggtttggcctcgttcgaatcgcgttccaagtcttcacataaccctcgagacccccaatgacttcgtccggcagctgcgagtacgccaagaacgatcgcatgtgcgcaatttcgttatcgaacccgtcgagaaccctcccgagttccgcaggtgttagcgagcgtgccactgccataaggaaggcgttgatgcccatcagttcgcctttctgcgcgttgatcgtcgcaacgatcttgtcgatttcgtcagtcatgtccggcctccgcggccttttcgtgtggaagcaaaaagctaccacggttgcgccggactccacattcgaagcgctggctttcgccgtcccctcaattcacggctgacagcgtatagcaccgacctcaagggaagaactagagcatgaaaacgcccgtactagagacccgcagaaaggtaatgaccacggtagccaatgcctatccgggaggtcgcgattgcgctgctgcgcgtctggggattccgctcaagcgcctggaaaaccagatgtacgaaacggcgggcgtgaagcccctgagcgacggtgacctgcacgtcctggagcaggagatggggacttcctatctgcctgactacatctgcgcgatgtatgggggagtgtttgtgcggacgccggaagcgggcgatctggacaacgtagacctgcaccaccgttcgctgcgtacagcggttaagcgtggccgggttgatcagatgatcgctctggccctggaggacggggagatcagcgccgatgaggcgaaagagattttggccttgcatgccaagcacatggccgccaggcatgaagaggttcgggccgtgctcgaactgcacagggcgaagtgactatgcgccctcgtctcacgaactctgactacgccgcaatggctaacgctgctgaagagctggcgggtatggggtcgagtgagtggaggcgcagatacaacaaagccctgagcgattactacagggctttgtcggtgcgtggatcggtggcagccgaatcacgcgtgggaaaacaacatcaggtgacaggtgaattatgcaacctcgaacgctgacttacaacgccttggagcttcgtccggtgaaggactccattgtcatctgccagggtggacagatcgtgatcgtcactctggatcaactccaccagttcacaagcgatctctgcattctcgccgcctccatgcgcgaagacatgcgcaatccgctggaggacgaataatgagcggatacggttttgtttatgttctgaccagtcctgccatgcctgggttgtataaggttggtgcgactactagatctccgcgtcagcgtgctgaagaactatcacgcgggactggtgttccgcatgagttcgaagtggctttctatgctgaagttcaggagccgttcctttgggagcgccgtgtccatgcattgctctcagacaagcgactttccagttcccgtgaattcttctacggccccctgatcgacatcattaacaccatcgagggcgatggcgaatgcctgtcttactgggatagcgatcaagccactgaggcccgtaaccctgggatggtgtggcccggaaagccgctttggttcgagcagaatctgcatagcgccggttacctggagcgcctgcggaggaacgcacaatgagcttccaagctatggcgtgggctactgagcagaagctcccaacacgagagaagttcgtgttgatcatgctcgccaactatgccgggaatgagcagtgggattgccacccgagcataaataccttggccgatgacaccggcatgagtcgcgacacggttattagggcgataaaggccctggaagatgcctctctggtgaagatcgttcgccgcaatgttgacggtatcaacctcccaaatatctaccgtctcgttcgtgcagggggtagtagcactgtgcagggggtagtagctgtatgcgaccagggtagtagcactgtgcagggggtagtagctgtatgcgaccagggtagtagcactgtgcagggaggggtagtagctgtatgcgactctaaccagtcattagaacctatcattgaaccagtagagctgcgcgcatccgcgccgaaaaaagattccgggttgatcgggctggatgaaatcaaatccgagtttcccgacctgccggaacagcttgtccgggattttctccgcgtccgaagggcgaagaaggctccgctgaccgaaacctcatggcggcggatcgcgaaagttctttccgaagcttccgagaagggctgcactccgagtgacgctctcgggttggcagttgagcgtggctggcagggtctttcgctgcaatggctttccaatgccggcttgctgacctcgaacgttaaatcgatccgcaaagggctcggcccggacggcaagttgctgccgggttacttctggcacgacgccgatatcgaccttccggttgagaagcgccgcatcctgagcgatgaaacccacgaccgcgcctccgggtatcgctgggactacctgcgctccagggggctggcatgactccctcgcagatcgcccagcgcctcgcagatcgcgtgatcgacgtggctcaccacctgctgcccggtggcaagcgtgagggctcggagtggcgcgtaggcagcgtgaacggcgagaagggccagagcctgggggttcacctcaagggcgagaaagcaggtgtctggtgcgacttctcgaccggtgaaaccggcgacttgctggacctgtggcgtgcagttcgcagttgtgacatgggcactgcactcaccgaggcgaagtcctacctggggatcgccgagcccaagctcgaagcgccgtcgaggaaggcctacgtccgccctgatcgcccgaagtgcaaggcgcctgccgatgagtctccggtcatggcttacctcgctggccgtgggctcaagccggaaactatcgcggcgttcaagatcggcgagaagggccgcgacatcgtgtttccgtttctgcgcgacggcaccctgatccactggaaaacgctgtgcatcgaccgcgagaacggcaagaagaaaatctttgcctcgaaggattcggagccgtgcctcttcggctggcaggcgattccagaaggcgcccgagaggtgaccatcaccgaaggcgagatcgatgccatgaccgcctggcagtacggtcgtccggcgttgtcggtgccatttgggggcggcaaaggcgagaagcaggcgtggatcgagcacgaatactcgcggctctcccggttcgacgtgatctacctcgcgatggacaacgacgaggctgggaagcaggcgaccgaggaactgatcaagcgtcttgggcgtgagcgctgccgcatccttgacctgggctgcaaggacttcaacgaagccctggacgccctgttctacacgcgagacgacattgacgactgctacgccaaggccaagacccttgatccggagaagctggtaggagccgaaaccttcgccgatgacgtttgtgctgagttctttgagcgcaacccggtggtgatggggatggcgaccccgtgggagaagtctcacgacaccattcggttccgcgacagcgaggtcactatctggaccggctggagtggtcacgggaaatcccagctcctgaactacctcgccttccacggcatgcgccagggcgaaaagttctgtatcgcctcaatggagatgccggccaagcgcaccctgcaacgcatggttcgccaggcggcggggctgaaccttccgtctcgcggatacatccacgcgatcctggagtttctaggaggtcggctgtggatctacaaccagatgggttctgccaataccgccgagatgatcgacaccttccgctatgccgctcggcgatacggggtgaagcagttcgtcgtcgacagcctggcgaagctgggcatggctgaggacgactacaacggccagaagcaggctatggaagccatcgtcgggtttgcccacgaaatgggcgtccacgtccatttggttgcccacccgcgcaaggctgacgacgagacaaagcttccaggaaagctcgacgttcgtggtggcgcaatccttaccgacctggccgacaacgtgatcaccgtttggcgcaacaagaagaaagaagtcgccatgaaggacggtagcgaagaggaccgcgcgtactacgcatctcattccgacgtgaagatggtcatcaccaagcagcgcctgaccggcgtcgaggaaaccatcccgctctggtttgaccctgcgtccgctcaatacatggagcgcgaaggccacaagccgcgccagtggattgagtactccggaatcccacaacaacaagccgatcaggaggccgcatgaagcgctgctggaaggtagttctgccgggccgcccggcgttcacgatgattctgatggaggactgcgacccgttagaggtcgtgaagagcatttggcctgaagggaggatcgagcagtgacgcccgcaaaacaggagtccctcatgcaggggcagaccggcatcgcgaagaaggtctacgagtgcgtaccgatctctgagccctggcgttcgttccaggtgctcaccgcgctccgcaacatgaccggaagcacgccggacgttcggattgtccagggctgtctgcgcgatctggtcgattccggactgatccgccgcactggtactgaccactaccaacgaatccaagtcgagaaaaagaccaagcctcaggagccgaagatgggcgagcccgcgaagaagatcgaaacccagtccgagccgaagcgctccgcctccccgctggagatgttgggcgaactggcaaacgagctcgccggcatggccgagcacatgaagcgcctgtctgatcgcatcgaggacgtcgcgttggcagtcgagcaggaacgcgaatcgaacgccaagtcgatggaaagctatcgccagctcaaggcactgctgaagagcctgcaaggggagggtgagtgacatggatatcgtagacatcgccaatgactacgccgagcgtgaactcgctgaacgcctgtactcccgagtcaagtacgtcggcgagagcctgtccgaatgtgaagactgcggcgaggagattcctgtggcgcggcgggcactcgttcctggggttcggaagtgcctttcttgccaggaatacttggaggcaatcaatggacgctgaaagcatcatcgggcttcgggtgggcaaggtggttgttgaagcattctcccactgcgccggcaaggcttcccattgggtttgccgttgcgactgcggtaaccgagtcattatgcgccgaggaaatctgatgagaaaccgaactacgaccagttgcggttgctctcggttttctcacgggatgaccggaactccaacgtacagctcatggagcaacatgattgatcgctgtacgaatccctctaacaagcgatatgtcgactaccaaggcagaggaatcactgtttgtgaaaggtggatgacgttctccaacttcctggctgatatgggcgaaaggccagacgccacctcccttgatcgaattgacaacgacgcaggttacttcaaggaaaactgccgctgggcaactgccttagaacagatgaataacactagaagaaacaccttcgttgagtatctaggtaggcggcaaacagtttctcagtgggcaggccagcttggtattcccgaatgcactctgcgcagccggctaaatcgtggttggtcgattgaagatgcaatgcagaagcctatcagcaagcagcgccgggagtgcaagcagaagaagggaaagcgccgtggctgaactcgctctcatccgcacagcccagggcctggtcccggcgaccgaggcagatcgcgaaaccgttcagaagtggaaggccggccaggtcgtccacgggaaattcacccggatgcgcaatgccaagttccacggcaagttcttcgccatgctggatctcgcatgggagtactgggagccgaaaggtggtcttgtgccgcgccaggagatgcgtggcatccgcgggctggccaaatacttcgaggatctgaatgggcgtcctggccaattgcagaacgccgtcgccgcgtacatcgccaagcttgaggctgatcgagcgggccgcttcccggcagtcgagaagagccgcgaggcgttccgcgagtggatcaccattgaggccggtcacttccacctgatccatacgcctgacggcgttcgcaaggaggctaagtcgatcagttgggccagcatggacgatacggcctttgagcccctctatcgggatgtgttcgcggcgtgctggcggctggtcctttcctctcacttcgaaaccgaggctgacgccatggcggcggctgatcagatggggactttcgcatgagcaagttcaaggcaggagacctggcgcttgtgatcaatcacaccttccctccggtggttggaacctgcgttgaactgatcagccgccatttggttgggccggttgatcgtagcgatccgatggacccaggagtttatgaaacccctgacggcgagccggtgtgggtagtggacgatcaaggcgccatcgtttgggagaagtggctcatgccgcttcggggagacttccagcccgagcagcagaaggcgaaggaggtggaggtatgagctactgccgttggagcagcgatgatttccaatgcgatgtttacgtatacgaaagcgtagccggtggattcgtcactcacgttgccgccaatagggtggttttcaaggatgaactgcctgccctggttcctttcgagccggagtacgttgaccagttcttggcgcgccacaaccaggtaatggcaatggttgatgcggctgatcgtgtgctgatcggtcttccacacgacggcgacagcttcgatgacgccgatcaagaggcctgtgcggaccgactggagtatctgaaggggctgggctacgtcgtcccgcagtacgccattgacgcgctgcgcgaggaagcagaggagggcgaagcatgacgctttccgtccgcagttcgaagcccaggaagtgcaagaacccagcctgcggcaaagagttcatcccgcagcgccttggccagtgcgtgtgctctcctgcctgcgccctggccatcaaggacaagcactcaaagccggcgcggaaggcaatcgcagaccgcgagcggcgggagatcaaggttcggaaggagaggctgaagacgcacagcgaccacatcaaagatgcagagaaagccgttcgggactaccggcgcacctacgaactgtccatcggaagcggctgcataagctgcggcaagtctcaggccgaggtactagccgaacaaggctggaagactggaggtgcattcgacgcagggcattttctcggcaagggggcaaggcccgagcaccgcctggagccatccaacatatggcttcaatgcaaggcctgtaacgccggctccagcaagtacgccaggaaggggcttaccgtttcccagggcttccgtgagggcttgatcgaacgcatcggcctggaagctgtagaggctctggaagccgatcaccgtccccgcaagtacaccaacgacgaactgaaggcgatcaccgccgagtaccgcgccaagctgcgcgagctgaagagggctacggcatgaatctaaacagcgcgcgcattgcctggcacgatgcgttctataccccttggaacagcggcatggccgaggcggcggagcgagctgctcttggaattgtcgaggctggcggatatgtccgtcgacgcatcaccgagatcgacgatgaaggggaggctgtctcctacagccaatacacctttgtgccaggaatccaccagaccaagactgagcgcgacatcagcactcctcgggctgttcatcaggcactcgccggcgtgattcaaaaggcgatcgataccctcccggcgcatctgaaggtgttcggcaatcacatgtacagccctatggctggcgaagacgacaaggaggctgcggaagagatcgtgttcagggtcgcttacgaaaccggcccaaggatgtacacgaagaaattcgagaaggcgcgctatgtcgctgcgggagtcttgttccggtaccgtcgcatgcaccagggcggccagagcgaaggcgttgatccctgcccaagccctgagtcgttccgcgcctggcttgaccgtatgcatggcattgaacttgacccaagaaactgggatagggaatgggacggctttatccaggcctgtttcgatgcctgcaacgatctcgacaaggccgcgcttgtgcctgtctcttcggcgataaaaatgatgaaaaatgctgcttgacgacaaatgtgcggctgaggcacacttatctccatcgtgacaaattcgcctctggcgaaagtcaccaccgaagccctggcatctgccggggctttttcgtttccagccgtctacggagttctgcaatgtctgctgaatcgaaagatgtttggctgctcaagggtatcggcggtggcgcgctggtcctgctgctcctggttggagcggtagtagtactgatctgaatccttctgggttgcgactacgcggccgaggatggtcaaaggtgggacccggccctaccgtgacctaatactctgggatcgccttggacacgcaggcgttaaagtgaagtgggagccggtggaagcccggcacggagtgaatgcgcaggctgatgcgcagcaaggaatacccgactggatacgatgctatccgaaaccgccttaagtgggggtgacagcagggccagtcatgccggagatcagcaccggtcactccaaatcacgcatgcggcagaagaaagcaagggtcaccactggtgatcaaggcgaaagccccggctccttgctctgcgggcgtgacgccgggttcgcccggcacctattccgcggctctagctcaaccggcagagcactgtccttccaagtcagatgttgcgggttcaagtcccgcgagccgctccaaactcgattcaatgacgtgtagctcagaggtagagcggtcggctgttgcccgactggtcgatggttcggtcccatccgcgtcagccaataagccggtatggcgcaacagggagcgctgctgatttgtaatcagagggttgcgggttcgactcctgctgccggcaccacactacaaggcccaggcaaagacctgggcttttctgcatctggagtacgtgaatatggccgagccgagtggtgcggtagcagtcgccggcttggtcggtattggtgcgtctgcattgatccctggcattgatgccaatgcagtgatcggtgcttttgctggggcgatcttcttcgtggtgtacgccaaggacatttcggcctgggcgcgccttggttacttcgtcgtgtcctggatcgttggctactacgtcgccggcgaagtcatcgggcgagagtgggccagaacatcgggcctggtcgcgtgtggcggggcattgttctgcgtcgcagtgggcaccagcttgctggagtgggtgcagggggggaagacgcctggttggctccgcttcattgcggaccgctttggaggtcgtaatggttgacccttggactctggtggctgcgatgatttgcggcgctatctgcatgaggctggcgacataccgccggcaaggtgcgaggtatcgccggggcgtttcctggctcgcctaccttctgtgcgtaggtagcggatgcttcgctctgagcgtgatgctcgatgcgctccacggctacaggctgaatcccgtctctccctggcttaccttggttctagcgatcttgctcggccttgtgtgtcgtgcgcgggggaatctggcccacattctgagggtgtactgatggatgctccgcttctactgaagaacactggcacgtgcctaatcttatgtgacgctaacgggaaaccgcttcctggccagctttccttgagcatcagcaacgacggtctcgtgccagcggtcacggtcacgttcgcactcgacaatgagcgtgtgaggctttgcggggaaggagtggagtcgaaagagccgtgtatcgagccgtttagctgggacctggtggccggcacacgcgggaaaggacaaatctgatgaccaaatgcaccttctgcaacaagacgcttgaatgggcaaagaagtgggctcgggtcgcgatggaacgcgcgtcctctgctatggccgccaagccgaagcgacccggagcaagcgatgactgagtccgaggaagaggttcgactcctcctgcgcgatctcctcgatgagcagcgcacgaccaaccaactgttgcatctgctgatccaggctctcgccgaggatggtgatgatcctgaagccgcgcccaccagctacctgagtggagagccgatctgatgtcggtatttatggggtccgccagggagacccagatagcttctgtccgggtgcgccgcggctggtttggcaaactggttgttcaggttcgctacaagatagagcgccccgaaagcccgctccctggtcgggagctgatctaccacgtatgcggctttccccatggcgagacgccaacgcaaatgatttcgctgagtcgctgctggtcgcgaaactcatcggtatgtctgatgaaggaaagccgatatgaagaaccgtccaattcctgctggcgtcgagatcaaccccggtcgtgcctggacccctgatgacgtaaccggatacagcgaagaagtggagagtgcgataaaggttctggaacccctgctgcgatctggcctcctggctctccatcctgatgaatggcagggcggcaagctctcattcctcaggccagcacaagccaggcttcaaggttggactccgccgagtcaggaacgccttaatgcctgacctccctcagcgtcacacgaagccaaaggccaaaggagtgaccaagcacgaggtagaggacaaagcatgggggaatgggcgtggtggcagaccgtggcgccgcaagcgtgagcgcatcctcaagcgggatggctacatgtgccagtgcccagagtgcaagggagtgaagaggatcgccacagaggtggatcacatcatcccgctgagccagggaggcacagacgatgactccaacctgatggctattgctggccacccatgtcatgcgaggaagacggcgagggagtcggcggcatctaggaaatagtctggctctctcggcacacggacacgacgattctagatatttacgaataatggtagtggttttcactgtctgcgtgcggtttgaccgaaaaatcgagttaaatgagaaaaagtctcatttataggggtggggcgggtcaaaaccttagaacctttcgctaggacaccgcgccaccaagtcactttccatttccacagaatttaggtttcaagatggcacgacacaaacagccagatgtcgtcgccaagttcaaaggcgccgacaagaaaaacccccagcgctaccggcaggagccggcaaagggagagggggaggtcggcgaagcgcccatccatctgcaaggccccgctcgtctcgcatggaaagagttgtgcgctcagtcgatcaagggcgttctgacgggatcggaccggatcatcctggaggtcaccgcgaacctgctcgctgaataccgtgccaacccgacagagttcgcggttggcaagtacacccatctgatcggaaacctggcccggcttggactaacgccgtccgaccgccagaagttcggcctggaaaagccgaaggagaaggacgagttcgaggatttctgagatgacccccagcgacattgcgcgacagtacgctagcgatgtcgtgagtgggggtatcgttgcgtgccggtatgtgaagcttgcatgccagcgcttcctgaatgacttggaccgccagggcgatgacgattggccatacgttttcgatgaggccaaggcagatcgtgctgtcaagttcatgcagctcatgcctcacaccaaaggcaaatggagcgcttcgaagtcgaagctagtgttcgagccttggcaggtattcatcgaggccaacatcttcggctgggtgaagaaggacaccggcaagcgcaggttccgcgaggcctacgaagagattcccaggaagaacgggaagtcggcccgtcttgccgcacgaggcatttacctattcgccgcagatggcgagtcgggggccgaggtctactccggcgccaccaccgagaagcaggccttcgaggttttccgtccggcgtggatgatggcgcacaagctggagaacctgcgtaaccgattcggtatcgagctttctggcaaccagaagaaccctggccccatgttcgtcatggaggatatgtcgaagttcgagacggttatcggcaacccaggggacggtgcgagtccccatgcggccctggtggacgagtaccacgaacacgacacggatgccctggttgacaccatgcagaccggcatgggggcacgagaacagccattgctgtcgatcattacgacggcgggatcgaatctcggcggaccctgctacgagaagcgacgggatgtgatccgcattctcgaggggcagacgatcgatgagacgattttcgggatcatctacacgatcgacgaggatgatccgtgggatgacccggccagcctgatcaaggccaatccgaattacggagtgtcggtcttccctgacttcctcctggcccagctccagcaggccaagcgttcggcgtcgaagcagaacgccttccgcaccaagcacctgaaccagtgggtgggggctagaacggtctggatgaacatgctggcctggcagcgacagaagcgcgacttcaagattgcggacatggccggctgccgctgctggatggctttggacctggcgagtaagaaagacgtggccgccctggtaatgctgttcgagaaagctggtcagttctactgcatcccgcggttctatgcccctgaagctgctgccgaggaaaacgagaagtatcagaacttcgcacttgaaggtcacctgatcctgacgcccgggagcatgacggactacgcctttatcgaggcagacatccttgacctggcaaaacagatcgacctgcaggatgccgccttcgacgactggcaggccaactacctgattacacgcctctcgaacacctcaatcccggtcgtggacttcaaccagacggtcaagaacatgagcgacccgatgaaggaggtggaggcgagggtgatagcgcggacgctctggcatgacggaaacccagtcatgacctggatgatgggaaatgtggcggcaaagatcgatgccaaggaaaacatctacccacgcaaggaaaacgacaacgaccccaactgcaagatcgacggtccagtgaccttgatcatggctatggggcgcgccctggttgccggcgttgatgacggcgacgacttcatgaacgccatacggaacccgatcatcgcatgaacatcgctactggcctctacctcttctttggcgtccttggtctggctcttttcgtagccggaaccttcgtgctgctggggctcggctgggcgctcatttccggtgcggcgtcggcgttcgccatagcggcgttcattcgcaaggggctgaccagtgagtaagagtctcggaaaagtcctgagcagtgctacgtctgcgcccaggtcttcattgttcggttggaaggataagaccatccgcctgacagatggcgcgttctggtcgcagttcctggggcgagagtcgtctagcgggaaaaaggtcactgtcgacaaggcaatgaagctgtctgcggtatgggcttgcgttcgcttgatctctacttctgtcgccggtcttccgcttggagtgtacgagcggaaagcggacggaagcagagtcgatgctcggtcgttcccgctctacgatgttgttcacaacagccccaacgacgacatgacggccttccagttctggcaggccatggtcgcatcgatgctgctttggggtaacgcatacgcggagattcgccgcgctgcgggcagaccggctgcgttggacttcctgcttccatcgagggtcgacctggagtgtgatgacaacggtcggctgaagtacttctatacgccaaagaagggtgctcgtagagagatcgagcgtactaacatgctgcacatcccggcgttcacgctggatggtcgaattggtctctctgcaatcaggtacggcgttgatgtcttcggctcggtcatgtcggcggaggacgcagccaacggcacattcaagaacggacttctacccacggtcgccttcaaggttgatcgcattctccagcctgcgcagcgggaggagttcagggagtatgtgaagtccgtatcgggcgcgatgaactccggaagatccccggttctggagcagggggttacccctgaaaccatcggcatcaatccggtcgatgctcagttgctggagacgcgagagcatggcgtgatcgagatttgcagatggttcggggtgccgccctggatgatcggccagaccgacaaggggagcaactgggggacagggcttgaacagcagatgctcgcgttcctgacattctcgatcagctcgatcaccaatcagattcagcagtgcgtcaacaagcggctgctaactgcgcccgagcggattcgctattacgccgagttctcacttgagggattcctgaaggctgatagcgctggtcgcgctgcctggtacagcaccatggcgcaaaacggtttcatgacccgcaacgaaggtcgccggaaagagaacctgccagaactccccggcggagacattctcaccgtccagtccaacctggttcccctagatcaactggggggggcagcgaaagaaagctctccgccgtagaggcggttcaaaaggcctacctcggcgttggaaagatgatcaccgccgacgaagcgcgacaactcgtaaatcagcatggtgcaggactgaaagttcctgggcccgacttcgaagaaacacaggagtaacccatgactctgcgaaatcttccggcagcgccggaggctcgcccgcgctcgggcgtccagtgcgacctggcgcccaaagcgctagatgcatggcgtcctgagcttcgagcagcttctggcgataacccggactccacgatcaccatatacgagccgattggctacgactggtggaccggtgaaggtgtcacggcaaaacgcattgctggcgctctgcgctccatcggcagcgatatcgatgtgaccgtgaatatcaacagccctggcggcgatgtattcgaaggcctggccatttacaacctgctgcgcgagcacaagggcaaggtcacggtgaacatcatcggcctggctgcctctgccgcctctttcatcgccatggcgggggatgaaatccgcatcggccgcgccgccttcctgatgatccataacgcctggctgatcgccatgggtaatcggaatgatctccgtgagatagccgattggctggagccattcgacatgacgctggctgacatttacgcacagcgcacgggaatcgacatcgacgacatcgtgaagcagatggacgccgagacctggatcggcgggcgcgaagccgtcgacaaagggtgggcagatgccttcctggagtccgacgagatctccagcgctcccagcaaccgcagcgaagccatcctggccaagcgccgaatggatgccgccctggctcgcagcggcatgccgcgaagccagcgcaatgaactcatcaacgacttcaagaccagcatgcttggcgctgctggcgggggtggtgacaccccgaccgatatgcctggcgctgtcgctcctgacctctccgctgcactccgggcagcacaagacatcaccaaattcctccaaggagaatcgcaatgagcgacttcgaaaaacaaatcggcgaactgaacgccagcctcaagcaggtcggcgaccagatcaaggcccaggccgaacaggtcaacacccagatcgccaacttcggcgagatgaacaaggaaacccgcgccaaggtcgacgaactgctgactgctcagggcgaactgcaagcacgactgagcgccgcggaacaagccatgctggccaacgagaagcgtgacggcggcgaggaagcaccgaagaccgccggccaaatggtcgcagagagcctgaaagagcagggtgtaaccagctccctgcgcggttcgcatcgcgtatccatgccgcgctcagccatcacctccatcgacagttctggcggcgccctggttgctcctgatcgtcgccccggtgtcgttgccgccccgcagcgtcgactgaccatccgcgacctggttgcgcctggcaccactgagtcgaactccgtcgagtacgtacgcgagaccggtttcgtcaacaatgccgctcctgtttcggaaggcacccagaagccgtactccgacctcgccttcgaactggaaaacgcgccggttcgcactatcgcccacctgttcaaggcaagtcgccagatcctggacgacgcatcggccttgcagagctacatcgatgcgcgtgctcgttacggcctgatgctggtcgaagaaggtcaactgctctacgggaacgggaccggcgccaacctgcacggcatcattccgcaggcacaggcctacgctccgccgagcggcgtagtggtgactgccgagcagcgaatcgaccgcatccgcctggcgatccttcaggcgcaactggccgagttcccggccagcggtatcgtcctcaaccccatcgactgggcgctgatcgagctgaccaaggacgccgagaaccgctacatcatcagcagcccgcagaacggcaccactccgaccctctggcgtctgccggtggtggaaacccaggccatcactcaggacgagttcctgaccggtgcgttctctctcggcgcccagatcttcgaccgcatggacatcgaggttctggtttccaccgagaacgacaaggacttcgagaacaacatggtcaccatccgcgctgaggagcggctggccttcgcggtttatcgccccgaggctttcgtgactggttcgctgaccgccagctgattggaaggggccgggagaccggcccctctttctttgaggtgactatgcctgacgtaatgatcaagccaattcgctcatacctggacggcggtcgcgtgagaaaggctggtggtgatgcataccttgcatccgagcatctggctcgccagttggtggcgcgcggtctttgccagattgtggaatcagagatcccaaagcctgtggctggcgagtcgccgtctgcctcgcaagtggccccagcctcacagcagaagactgcgagcgagtcagagaatggcggaactcctcgccgcagagggcggccatctgcacgaacacaacgttccgactgaccccctgggctgatgcactgtgggcaatggatagggcctggtgggagagatacgtcgcagaggccaaagcaaacttctgtggcgagcttctgacactcagcgccaatcccttcggaatcaagacggcgcgcatcgagcactacaggaactcaggcggcggcgcagtttccttggccatcgccaggggtgctaaacgcatcatcctgctgggctatgacatgcagaaaaccaatggtcaatcgcactggcacggtgaccacccgaaggggcttgggagcgccggcaagatcgcggaatggccatccgagttcgagcgcctgaagcgcaacaacccgacaatcgagatcatcaattgcagtcgcgaaacagcgctgacctgcttcgcccgacgcccgctggaggaagtgctgaatgagcatgatcccgcttgatacagcaaagtccttccttgatgtgatccacgactgggatgacgccaagctccaattgctgctggacggggccgaagacgaggcctgccaattcatgtggcgccagtctcttgatggcctttgcaattgcgaagagagcagtgaggtagtcagcagcgagccaggcattccgcctagcgtggtcatcggagtgcttcttttgcttcaggccagctatcaggctgctcccgaagaaatcgcaacgctgcgcaaggcggccgaagtgaagctgatgccgtacagatgcggcttgggggtttgaatgctggcctaccgtatgcgccaccgcatccagttccagaagcgggtgcaggcgcaagacccgaccacgggcgagatcaccatttcctgggagtcggtgttgttctcggggcgcgccgacgttcccgctgaggtgctgaccgggcctggtcgtgaactgatcgccgccgatgcgcaacaggccgagaccactgctcgcatcaattgccggtggttcccggtggatcggttggaactctacacctggcgaattctttgggatggccgggtttacaacatcaccagtgcagagaccgatgccaccgctcgccgtgagtggcggctgcgctgttccgatggcctaaccgacggccagtaacgatttcgcccgcaagggcaccaaatacgcagcctagagtcgctctcgaacggcggatgtcgctcatccgtccgccccgctgcgtttcttttccggtcacagctagggggcacccgaaagcgccttccctggggcgttgctgtgaccgatccaatcccagggctattgcaggggataatatgaacgtgctttctggcgatctgtttcaagggctaaacgaaattgcgaggatggcaattgagagcccggtcgaagctatgtgcttgttggctggcgaagagttccagcacgaggatttgatgtggatacgggcgtgcgtcatgtttgaggcggcccgcaatatggcggccgagactcgctctagcgtagcgccaccttttacagaatttgatgtccatcgcgagttttgggaaaggctgtctgaactggttccaggtgccaagcgtgttcaggggccatcagatgggatcaacgttcctgatggatgggtagaaataggtggcgaactggtcccagttgaagtgaaaagagacgttttcaacggaagagccagaaaccaattacagcggtacatgaccgcgtacagagccacgcgaggcattgcggtatgcccaaagttcagctgcgaaacagatatttcaattattcgggttgtgtgcaggcctgcctgccttgcacattgattgctggctcgatatttcgaagcccatcgcttcgccttcactgaccaacccgacgaacgaaagcccgccaagtgcgggcttcgtcgtttctggagattatgaaatgaccgaccaagctatcgagcaagagattcaagccaaaggcttgagcgcgccgcgcatcacgccggttgacatcgaggcgaatattgctggcgagtattacttcaccgccgctgatggcgtgaatcaacgtcctgactgcaaccctgactctgtagtggcaggcgtgcatggatcactcggccttctgaccctctgcgtcctggtgctgaagaacggcttcaccgtcacgggtgagtcggcctgtgcaagcccggataacttcgacgccgaggtcggtcggaagatcgcgcggcagaacgcggccaacaagatctggccgctgatgggctacgaactgcgcagcaagcttgccggctgatctgtgctcatcaagggaatgctcggccttggcgattcgatttactcgcgcgccttcgtgaagaactatccaggcgcgtttctcgaaacgccatggccgcaattgctgaaagacctcccggtcaagtgcgtgcgccccgacacgaaactgcgcacccagcttcgcaacgtaaaccgagagcatgaatggcacgccccggtcggcggcccgcaactgcgcatcgcctacggccgcgacccgatcatccaggggctgcgcaaggcgttccgctacgagccggcggagttcgatctgccagatttcggccatgcgccggtcgaaggtcgctatgtgctggtccgcccagccacggtacggacggaatggcgtgccgacacgcgcaaccctctgccggagtacatcgcccaagcggccgccgagatgcgcggccgcggctaccaggtcgtctcggtggccgacctagagcacggcaaggaatgggcgctcgacccgctgccaccggctgatatccggttccaccatggcgaattgccagttgaacaactgctgtccctgctgcagcacgcggatgcggtgattggcggcatcggctggatcgtgccggccgccatcgccgccaaggtgccggcctggatcatctgcggcggccagggcggatacaactcgccagaacacatcaccgacaagtgcatggacctgtcccgcatcaccttcgcggcccccgacaggttctgccgctgcaccctgaaacagcacacttgtgacaaaaggatcgccgatcatgacgcacgctttgccgcctgggctgaccgactgcctgctctggtctgaagagcttggtatgggcttccacccgcgccctccgatggactacacgggaccgtatttcgagaagtaccagctgcttgacgctaccccgatgggcgctgcgctgacccaggctcgtattgatctggtgcgccgtcactttgccggccaggtggtagacatcggtatcggcggaggccgtttcgtcacagagtccggcgcgatgggctttgacgtgaatccggaagcggtggcttggctgagggcgcaggagcgctactacgacccgtaccagcaccacgcagaggctgtgacctgctgggacagcctggaacacattcccgagccggagaagctgctcgaccatgttggcgagtggctgttcgtctccatgcccgtctacaaggaccaggccgattgcctgaagtcgaagcacttcaagccaggcgaacacctccactattggagcgtgcgcggcctaatcggctggtttgcaaagatgaacttcgggtgcgtcgagatcaacgagcgcgaatccgatctcgggcgcgaggggatcaccagctttgcgttccggagattccatggctgatggcgttgagttcagcatcaccggtttggattccttgcttggcaagctggactccgttactgatgacgtgaagcggagaggcgggcgcgccgctttgcgtaaggccgcaatgatcgtagtgcaggcggccaaacaaggcgcggcaaaaatcgacgatccaggaaccggccggagtatttccgacaatatcgcgttgcgctggaacggtcgtctgttcaaacgcacgggcgacttagggttcagaattggcgttctgcatggtgccgttcttcccaagaaaggggagcgctcggacaagactgcgaatgccccgacgccgcactggagacttcttgagttcgggacagaagacatgcgggctcagcctttcatgcgaagcgctctggcagacaacatcgcagaagtcacaagcactttcgtatctgaatacgagaaaggcatcgatagggccatcaagcgcgcagccaagaaggctgctcaggggtgagtatgtacccgccaatctttaaggtctgctcaagtagcctcgctgttaccgcgatccttggcgcgtccccgctgagaatgtatcagtttggcctggccccccagctcgtcgtcaaaccgtacgcaacatggcagaccatatcgggatcgcccgagaactacctgtggggccgccctgacgccgatgggttcaccatccaagtggacattttttcggctactgctgcggaggctcgagatgccgccaaggccatcagggatgcgattgagctttcagcctatgtggtccgctggggaggggaatctgttgaccctgataccaagacctaccgagtcagctttgacgttgaatgggttgttctgcgttaattacgctcagtcccatgtagagaagtgtatccatgccttatcctgaaattggttacggcaagttctgcatcgcgtttttctttgaagtaaccaaggaagatcgatgatccgctcaggttgactcgcgctctccatcggccagatgctttatggagcccgactccagttattccactagagttatctttccttttcggtgcgttgcgggcgttctctgtgtgagttgctggccttatattgctccatcggttgtctgtggagatttgatttatatgatcaatctgttcttcaggccactcgccggtcatgtaaagccatgcgagcctgtgttcaagatatatctttccaaagattccgattatccgtcgtttatatccttccggagttgtgcacacgcttcctgcccttttccctgcgtagcaggtgttccaccgtttccagtgggtttcgctactgaatagccgcgccggcctctgaagccatgtaaaagatccattttcggggcagtagagaagaagctccctgagaagctctgcggttatattttgttccataggttgtagtctcttctttggagcttaaaggcacagcataaccagtcgtataaaagcagttaatggccaatcatccgatagacaaaatatcttcacaatacctatcaatcagggccatccctaataacccaaaaacccgccgcgtgcgggcttttttgtgcttcaataaacccgccacaggagaaacacaatggcaattttggcccaaggaacccagatctatgccctggttccgtccagagattctagcggcagcccgactggtgattacgaagtaatcgaggtcgagtgcgcaaccgcgttcaaccctggcggcaaccccgccgaccagatcgaaaccacatgccttagcgaaactgttcggcgctacctgcgcggcctgcgcacgccggggcaggcttcgctgactctcaacgccgacccgcgcaacagttcccatatccgcctctaccaactgtccgagtctgacgatcagatcgaccaggacatcgctttcgcggttggctggtctgacgggatcggcattgcacccaccgaggcccaggacagcaacggcgactgggactttgttctgccgccgacgcgcacttggttcgtcttccgcggctatgtgagcgatttcccgttcgatttcgcagccaacgctgttgtcacttccactgcaaccattcagcgctccggcggttccgcctggattcgcaaatccgcgtaaggagtggtcatgcatctgtcgattgattcgcttaaagaagctggtgccttcactggggctcctatcgaaaaagagatcacctggaagcagggcgataaggaactgaccgccaccgtctacgtccggcccctgtcgtacagcgccgctgtctctgacctccttgcgatgaatggcaaggtcgatggcgtagcaggacgtatcgctgcgtcaatcgtggacgaagagggcaggccggtattcacgccggcagatatcaccggcgaggctgatcccggtcgtggcgccctggatggaaacctgaccatcgccctgctcaccgttatcgccgaggtgaacaacttgggaaagacgaccagctcagtgaactagatgaggtgtggcatgagctggttatgtgcgggattggcggcagaaccattgcggaagccaagtctcgcctcagctacagggagttcctgagctggtgcaagttccgggacaagcgggggagcctccatgttggcatgagggtagagcgcggctcggcattgcttgctgcgctctacgccaactcgcatagcaaggagacgtacaagttgtacgacttcatgccgcatgaagaagagcccgtaatcagtctagatcaggccctcgagacctgggcctagtccttcgttttgcccggatcattccgggctttttcattggagcccggtaatggcatcacgcagcctagggacgcttacgcttgatctcatcgccaaggttggcggcttcgtggccggcatggatgccgccgagcgccggtctgccaagtggcgcgcccaggtcgagaaggacatgaaggcggccggaaaaacgattggaatcgcgctcggggctggggccactgctgcggccactgcccttgtccttgtcgtaaacaagcagcgtgacctgattgaccagcaggcaaaagccgcgcagatgctggatacgacctataccagcctggcaaacctaggccgggccggcgaactcggcggcgtcggcatggagaagatcgaggcggccagtcggcagctgaacctaaatatcggcagagcgattggcggaacaaaagcccaggctgaggcattcgaacgtctaggtttgagcgcccaggatgtttatgaactgccgcttgatcagcgcattgcaaccatcaaccaggcgctgcgagataatgttcaggcatccgagcgggcgtctgttgctgctgatatctacggcgccaagaacgcaaaggcaattcagcagcttgaccccgggacaattgccgaagcggcgcggcaagtcgaactgttcggtctgaacctttcggatgttgacgctgcaaaggtcgagatggccaacgatgcgctgtcgactttcgggctgctgggcgatggcattgccaagcagttgactgttgagctggcgccgattctgaaggctgtaggagacctgtttctggagtctgctgaagaggcaggaggcctgggcaatgtagtgcaggactccgtgcagacagctgtcaatgccctggcatttctggcggacgctgcagatggggtgaagcgcgttttcgaactcgctgcggacgcaataatcaccggtttcagcaaggcatcctctatcgttgcgaacaatgctgcctcgattctgaatgtggtcagttaccttcccggagttgactactcggataccgtttccagccttcgccagttcgccactgaggcaaatggcgtcgccagggaagcgatggcgaatattgatcagaccttgagtcgcccgctagcagggcaagcgttcaagcagttttatgcggatgcacagaaggctgcagaagattctgcgcaagccaccattgatgctcgagaggaggtaaagaagaccggcgatgcgtttgtcgaagagtcgtcgaaaagccagaaggcgataaagcaaacagttgacgctatcgactcgcagatccgcgcgctgcaattgcaggcggaaatggttggtatgagcacgcgcgagcaaaccttgttcaagctggcgctcgatggcgcaacgcaatcccagcttgatcaggctgaagcggcactgaatgcagtggatgcattcgacaaggtgaaaaagcagcaagaggactacaagagtcttgttgccgacctgcgcaccgaagaagagcagctcaccgaccagatgcgcgagcgccttgctgttcttgacgcaatgcagggcctgagcgatgaggaaagaaatcgtgtcgcttcgcggatcgtgtctgactcgttctctgctccgccttctttcggtggcgcagacgctgtagtcgctgggcctcaaggtgaactcgacaagatcgacaaggcagaggaagaacttgagaagtggtatcaaacccaactcgatcttctgaatgccagtcgagaggcaaaagctgaattgactgctcaatgggatgagcaggaattgaagctaaagcaagagcacgaagatgccttggccgccattgagcgttcccgtcagcaagtgacgatgagcgccaatgagcagttcttcggaaacctgagcggcttggccaggactttcttcggagagcagtcggggctctacaaggcggcgtttgtcgccgagaaatcctacgcgattgcgaaaacactgctgaatgcgccaaagaccgcctctgacgcttattcagcgatggcggggattcctgttatcggtcccgcactggggattgcggctgccgctgcggctgttactgcccagcttgcccaggttgcagcagtgaagaacgtaaacctatctggcatggcccacgacggtattgatgctgttccggagaccggcacctggctgctccaaaagggggagcgggtaacgaccgcagagacgagcgcaaagctcgacaggacgcttgatgacgttcggtcaaaccagggacagagcgggaataccaccgtcaacatcgtggagaacaaagcccgtgcaggccaggtggagcgccggagagatgggcgacaagagttcctggaagtgttcgtggctgacatcaatggcgacggcccggcatccagagcgattgcccaggcattcggaattcgaaggagcgggacatgaagcagtacccaaatatctgcccgcctcagcgggagggctatgggcttacccctgttagccctctaatccgcacggagatgcagacggggagggcgaggcagaggcgtcacttcaccgctactccaactatggcaagcgtcaggtggaggctcagcgacagcgaggcaatgctgtttgaggcatggtttcgtgatgttctagtggatggttaccactggttcgaatgcccgctaaagacgcctgagactcctgatgatttgcgtgcgtatgccgccagattcaccgacatctatgacggtccaaagctggtcagcggcagtatctcgctctgggatttcaccgccacactggagttgcgtgagcgccccgtcatcgatgctgggtgggccgagattctgcccgagtacatcctcctcgcggatatcttcgacatcgcaatgaacagggagtggcctcgccatgtcgacggctcttgagcggttctatgcatcggatgggccggatcttccgattgcaacgatcgagattactcggccctctaggcccgatccgatcctcatctgtcaggggttcaaagacctgacctgcatgacagaagacggacggctactgacattcatcgctggcgctatcgacgtttcgatcccgaagcgcgacaacagcgggaaccagaacgttggctttgcgatcgacaacgtgactggctttgctcagcaatatattgccgaggccatcgacgccggagagccggtcacgcttgtcctgcgaatctacatcgaaagcgacctgactgcgccggccgagcggccgtatcggatgcgcgtgaaaggggccgacttcgaaagcctcactgtccaggtagaagccggctactacgacctcatcaacaccgccgcgctgcgccacatctacaacgttagcgagttccctggcctcaaatactggccctgaccccatgccgaacagatacctcaccgccatctataccgagggcggacgggccctgccgtgccttgactgctggggcctgacgctcatcgcgcgggttgagttgttcgggctgccgatgctgaccgacttcggcggtgtcacgcggcgcaccccggtttcgatgcaaagggcgtgcgatacggagatccagcgcgcgctcgagcaatgcgagccaggacctggggtcatcgccgcggcctacagagggcggctgctcgatcacgtaggtctgctggtcgaagcggatggacgcctccaggttctcgaaatcaacccgggaagcggggtttcactcaccccgctccagaagttctccgacaaatactccaaggtggtcttctaccgtgatcgaaatctacccatcgctccttgacggagaaccgctggagcggcatccgatcggccgcaggatgacgattcatgcctggctgaccgcgaattcgcccgggtaccgctgccacgacgtacacccgttctctatcggtgttgtccccgctgaggttgcgctctgcgatgacctcaccgacaagcagaaaaaggcccatgaggatttcatccatcccggtgagtgggccgagcgcatcatcgaccgcggcgacattgtgaggatctacaagctcccgcgcgggactgatccgttcacgattactgcggcccttttcaagggggcgcaatcggtttttcggatgctcatgcctcaattgcccggcatgccgacgaaccccgggcagggcgcgtcgctctctgaaaccagcgcgcgcgggaacaaggtaaaactcggcgatgcgatccgcgaagttgctggccgtcgtctgatttatcccgactacatcctgccgcccaggaagtatttcgccggtccgcgtgagcagtggaccgaaatgctgttgtgcattggccgtggtcggttccagatcgccgaaggtgcagcgaaaatcggtgacacgtcgttcctggcactgggcgctgatgcctctttccagattttcgaaccagggcagaacgtcagcgggcacccggcatcggtctggtggcacctggttgaggaagttggtgcgagctcaactggtaatgccggcctggacctgaccgagagctccaatctcaccccgaacccgtcggcaactacgttcacgttttccggaacgaacatcatcatttctgccggagccgggtcgttcccctctgactgggttgcggggacgatcctgcgggttgaggcgatgtacccctattcggttaacgatggcggcgggacgaatcgcgacgtcgtgacgggggatatcgctcagctcgggctggatgttggcgatgagatcgaggttgttggcaccaacggcggcctctacatcgtaaacgacatcacctccacgtcgatgacgctcaactacagcaacggttctccggcgaatgcgctccagaccgggtccggcagcgccgcaatcggcccgcgcggactgcgctatcggatcacgtcctacagcgcgcagcaactcaccgtcgagcggctgaccagtgccggcggtgtagatgtggactggcctggatttaccgcgctcaactcgtctacgtctcgcgtcacgatcgatccgactagcctcgaagggggctggcgcgggccattccctgcatgccctgtatcggagaagaccaacttcgtcgagatcgacgtgttttgcccggaaggcctgtgcggcgtaggcagggaagggcagatctaccagatccgcacctattacgacatccagtggcgagacatggccatcggcggcgcatggacgacggtcagcaagaaccatgctggaagttctctcgaccagcagggttttacggacggcatcccgctgccgtacatgatgcggcccgagtttcgcatcagaaaagtgttcgtcaaccagggcggcaactcaacatccgagtaccgagaccgcacccagtggtacgggatgcgcgcgcgcctccaggctccatcgtcttacgccggcgtcacggtaatggctgttcggtatcggtcgtctgaccgtatcgcagcgcagaccgaaagccgcgtttcggtggaagctactcgcatgctaccgactcggcagagcggtgcatggacacccgagatcgctacgcgagacatcgtcccgttcctctgctacatcgcgaaggagcgcggctacaccgatgcggatctcgatctcgaagaactggatcggctggacgccatctggaaggcccgcggcgacacgttcgacatgatctacgaggacggtaaggtcacggtcgcccagatcatggacgacgtgcttgcggccgggtacgccgagaagaccatcaagcgcggcgtgatctctgcggcccgagacgagccaaggacaacattcgggcacatgtactcgccgcagaacatggatggtccactgaggatcagcatcagcgctccgtcagaggacgactacgacggagttgatgtggagttcgtcaatgccaacggctggatcgaagataccgtccagtgccgcctgcccggcgatgtcggtcggaaggtcgagaaaatcacggctgtcggcgtaacaaaccgcgaccgagcctggcgctacgggatgcgccgcaggatggcacagcgataccggcgaaccgagtattcgttcgataccggcctcgacgcgctgaacagcgagttctgggattacgtggccctcgccggcgatgttcccggtaccggattggcgcagagcgcatacctgaaatcgttcgtgatctcgggaaactcggtcctaatcgagtccagcgagccgctcgactggtcgctcctgtcctccccagcactgtacctgcgccgcccagatggaacggtatccggcggatacccggcatctcggatcgacgactaccggctgagcattcccagcatcgattttgtccctgatgtttcctgggaaatcgaaccgccgcacctgctgctgggaaacccatacccggtgctgatcagttccatcgatcccaacggaaataccgcggcatctgttcgtgcggtgaactacgaccccagggtctacacctacgacaacgccagcgccccaaactgaccgcacacgaaaaaccatagcccgccatagagcgggctttttcatgctaggagaaaagtatgacttacgacaccggcgaccttccgctcggctcgaaggaccctcgcgctctgtacgaaaacgctgagcatctcgatttggcaatgaactcgctggatcaagatcgctggatggaccgtgggcctcagcgccctccggttgcacgatggacctggtggggaatagagcagtatgtcatgcagtggctcgccgctcagggatttgaaccgacccctctcgagtatgtcgacggctccccgctgattgttgatcgcccgaatcaactgattcagcgtgacgggaatctgtatagcgttcaacttccagcagatttcccggtcagcctcagcgggaactgggccaccgacgagagtctgctggttgcccaggtcgaccgctcgctgcgtcagcagttgagagctccgggtggcgccggaatgatcggttacgatccggcggaaacgtacccatcagatacggttgggtacgaactgcaggctctacgttctgctcggcgcattgcgatcagttcgttctggccagccggcggaggagatgacggtacttccgcatgcgaggccgcgattgttgcggctggggctggcggagaggtgttctttgatgtccctgacttcatcatcactcgaaagctagtccagcttcagagccagaagtggtatgggcgcggagggcagcgagggacgacgattcgcaagggggcggacatcgacatgatcgaagtttccactctcggcactattaccgacatcaacctagaaggcgtgggcgctacgtatacaggcaaaggatttgttgttccgtctggtttcagccagaacttggtgcgttgccgcgccgtgaatatggggggggagcctctgtatttcgcccttaatgcggggggaggagccaacgtaacggcgttcgagggatatccactcgatacctctctctatgctggtatcgcgattgccggcgatactacacctcacccgcgctttttccgcgggatatggctaagtggggcgaattttgctcttggtcctggggcgggcaatggcggatcgttgacgcagttctatgttcgagacctgagattcgatgcgacttctacactgttccacatttccaatgggcgctgcgcgacgcttggggctacgacgaccattaagggctttgatcactcaattgatggggttgccttcgcaggtcccgtagcgcttgattctgcccagggtatcaacctcggaccttcgtgttctgtcccaacgtttacggaaaacccttcaaactgccaatacaactcagtgtatgtccagcgcaggacgtacacccctacatggacgcagacgtctgctacgccgtcggtggggaacggtacgctgaccgggaactacatccgccatggccatcagtgcatggttgagatcgagcttgtggctgggtctacgacgagcttcggtgattccacatcagcatatcggttctcccttccgttccctgggcatctttcgttcaaccagaagcggttccctgtgcgaatttatgattcgagtgcaggagctgattttactggctgggcatctattggtgccggtcaagactacataacgattgcggttggtgcacagcaagtgcgcgccacgtcacccatgacctgggcgaatggagacaccctggagtgctcgttctcctatatgacacgctagcgccgttgtgccatgatcgccggtcctcacggcggcgatcatggagaactcgcggtgtcatcaatgaaatacattccaggggttgacggactacggtcaattgctgtaatgagcgtgctcctgttccacgcaggatttagctctctagctggcggattcgttggcgttgacgtcttctttgtgatcagtggtttcttgatcactcagttgatttacaaggaggtctcaaacactggaacctttgactaccacaggttctactcgaggcgcgtgagacgcctttttcctgcgttattcgtaacagttttagttagctttatttgtgcaaacctttttttcagtccagagcatttaagtagattttccggagaggttatttactctctattctcgttgtctaatttttacttctggagtgagagcggttattttaacaccgcgtctgatttcaagcctcttctgcatacatggtctctatctgtagaggagcagttttatatattctggccaattcttgtcgttttctttggaaagagatttggttccaagggagtggtttcgttcctcttgatctccggtattgctagccttctaggaaacgtttccttcattgatggatctagcgtccttgtttcgtgggctggaacggttgtatctgggtggttctctgatggcgcatcgacaatattttatctaacgccatttcgcgttttcgagttttgtctgggtgctatcattgtatttcttccaaaagttaactcttcttctgttcataactttctgttcgcatcaggcgttgcgctgattggatattctgtttttgagttcaatgcactgactccattcccaacctataacgccttgattccatgtgtggggtctgctcttgtaatatattcttccggctcttatttttctaagctgacaatatctacgtcgccatttgtattcctcgggaagattagttattcgatatacttggttcattggccgattatcgtattctataagtactattattcaggggatgtatcgctatctgctaaggttgccattgtcctagtgtctgttgcgctcggatatctgctgttcaggttcgttgaaactccatttcgcagccagagtggcaagactatatccagtaacggtttcaacttgtcctgcttgatgctttcttgtcttcttgtggttccatctgcaaccgcatggggaaattcaggctggacgtggcgagtatccgagccgccaaaagggattgctgctcaactggctgattctaagaaattccacatagaccagtatggaggaaacggatatcaggagaggggatggattagcgggggaggtattgcggatgtggttgttattggtgatagccatgcacgacagtatgcatacggactagatcaagtcctcggcaagccagagaagctcaacatttaccttagctctgttagctgcattctgcttcccggtatgaccaggttgacgccaggaaccgattgggattcgctgtgctcggcagcactcgatgatgcgcttgcggctctggacagaaacccaaaggcggttcttgtgatagctcaactatgggttgaccagttaacgatagctgcgacaaaccctgggcacgtacctgttccagatagtaaagacgctggtggataccgcctgcttatcgagaagatacgtgaactcaagagccggatcggatcgcgaaaaatgatcgtgatcggaaatgtgcctggtgctggctctccggatattgccgggtgctacaaccgaccgagcattgcgagaggctactgtctttcgaaaattggcattccctattcggatgttaggtctgtagcgattaacaaggctcttgccgacgtctcaaaaataccaggcgtgctcttcataaatccgcatgatgttttctgtcatgatggcttctgcaaatctattgcgcacgactcgatcttgtacagcgacagtaatcatctttctaaagctggttctgaatattttgtgtcaaaagagaagggcaatatcttgacgcatataaagagacctccagaattgtccttgtcaaaaggtagctagttagaagcccgcattaagcgggcttttttatttcaggagaacgtatgcctatcaccgagcagcagttgctgcatatcctcccgaacgccggccctcgagccggcgtttttgttggtgcgctgaaccgcgggatgacgcggttcggtatcacttcgccggtgcgcgcggcggcattcctcgcccaagttggccacgaaagcggccagttgacccgcctggtggagaacctcaactacagcgcgcgcggcttggcggcgacctggccgagccggtaccgcgatgccgacggccagcccaacgccctggcgcagcgcctggcgcggaacccacgggctatcgccaacaacgcctacgcatcgcgcaacgggaacggcgatgaggcctccggagacggctggcgtttccgcgggcgtgggctgctgcagatcaccggccgggcgaactaccgcgccgccggcgccgggctgggccagccgctggaagcggagccggaactgctcgagcaaccggagtgggcggcgatctcggcggcctggtggtgggccagtcacggcttgaacgacctggccgaccgtggtgagttcgccgccatcacccgccggatcaacggcggcatgaacggccaggtagagcgcctggcgctgtgggagcgagctacggaggtattggcatgagcgccttcgtccgagtgtcgccaatcctggagaaggcagacggcaaactgttcttcgattgcccaggctgcgagatgctgcacggcgtcaacgtcgaggtcgacggtccgccgcgctggagctggaatggcagcgtcgacaagccgactttccatccgtcgatcctgtgtcgctatccatggcgactactggagaacggggagcgcgaacaggtcgtctgccactccttcgttaccgatggccgcatccagttcctgagcgactgcacgcaccacctggctggccagacggtcgatctgccgcaactggagggtgacgaatgacctggctcagctactggaagcccctggccctggtgcttgccgcgctgctgctgatcggcgtgggcgccgccggcggtgtctggatcggcgcgcggcactaccggccacagctcgatgccgcattggcagatctggtcgcctgccgcgccgcccggggagagttggaatccgcagtggcggagcaggtccggcaggttgccgcgctgcgtcaggctgatgaacagcgcgcccgggatgcagcccaggcgctggagcagggacgacagcaggccgccgagcgatatgccgcggcacagcgcctgctgtaccagcgaaccgccggcgagcagtgtgcggccgccgatgcggtcatcgatcaggagttgggcctatgaagctgcaggcgtggcgaaagactgcaggtgcagcgattttcggcaggtgcagccaaaaagcgcaggtggtgcaggtgctggggttggtgttcgcgctggcgggatgcgccggccggcaggaagccgagccgcgcacggtgcgcgtagaggtgccggtggcggtgccttgccgagtgccggcggtggaggtgccggcttgggcaaccgctgggctgaggaagggcgacgatatccagaccaaggtccgtgcgttgctcgccgaacgcttgcagaggatcggatacgaggcgcagctcctggctgcgaaccaggcctgtcaggattaggagtagactacggccttttcctacgagggcagggcatgctggtgattcgattcaagggctggtcggtgaaactcgaccaccaggtgggcagcgctgggaaacatggcatctggtcgttccacggctcggagagcagctacgtaccggacatggagacgattctccggcatgctgctattcggcctgcggagccgaaagaaggcggggaggtcgaggtattcatctgtgattcgcgtatgccgcaggacgaatggcgggcggtagggaccggcgtcgcggcttatgaggccgagcgctgaaagtcaggcccaccgccatggccggaagtcgcttgggatctgctcgacaagcagcagcgtgccgccagcgtcgagctcgatctccagaccgcgcacaacgccggcgcgctcaagcgcctggcccatgcgcaagtatgttatcccgtccaggggatcccggccgaggcagcccaggcgctgtagctcgggtgcgggcccgtggtagatgccctcgtcgtccacgctcccgacgacggcgccgccgtcgagcacgtcgtagcagcagtcagcgcagtaatgcgtctcgcgcgttatgctgtgctcgatcgcccatgagtacatgccgagggcgtcggtgaccatgtcgtgccggtcctgcaaccccacgacgccgcactggtagagttcgttggcctcggcgaccaggtacaggtactgctcatccgcggcgtacagccaagcggcatgctgccgtatcgcggcgagccattgggtgacgcgctggtggtggcagatacgagggtcggagtaggacatggaatctccggcgggctgttgggccggaaattatgctgtatgaatacccagtattcgagggcggccgacgagtggagagtggcgctcgggcatgtctggagaagggcgaaatcatttccgcaatttaagaatcgacccaggcagcaagcggcatccatcgaaggaaaaatgtctgaattgcggaaacgaaatccagccgcaacccgcataaaccttgaattcagcgataga
>LESB58.AGEnt_accessory_0085_length_31793
cgaacccttcgatgccaacgtggcagcgtggtgcggcgccccttttgctttccagtgtgatacccggaagagagcgttggccgcgaccaacgctccgcgggcacgcgcgtcgcgtgtgcccgcgccattcccattggatcagcttgaggcaatgccatgtcgacgctctgtcttccccacgtactgtttccgcaacacatcattacccagcagcaaatgatcgagcacctgcaacagttgcaccgcgaccacccgcagctggccctggccgcgcggatgatccgcaacaccgaggtcaggcaacgccacctgttgctgccgatcgaggcgttgacggcacaccggggcatcgcacggcgcagcgagttatacgaacaggaggcccggcggatgtcttcccgtgcagcccgtcaggctttacgtaacgccggcctgcgcccgcaggatatccgcatggtcgtcgtgacctcctgtaccggtttcatgatgccgtcgctgaccgctcacctgatcaatgacctgggcttgccgggctccaccgtccagttgcccatcgctcagttggggtgtgtggccggagcagccgccattgcccgcgcttacgatttctccaggcagggaccggaccgtcatgtgctgctggtgtccctggagttttcctcgttgtgctaccagccgcaggatgcccaattgcaatccttcgttgccggcgcgctgttcggcgatgccgtctccgcctgcgtgctgcgtgccgacgatggggcgaagggattcagggtcgaagccaccggctccttctttcttcctgacagcgagcactacattcgctacgaggtactcgataccggttttcattttcgcctggacaaggcggtaatgaaggcgatctcggcggtggcgccggagatggagcggctcagccgcgagcatttcgaccaggtatgcgcccgttgcgactttttcatattccacacgggcggccgcaggatactcgacgaactggtggcccatctgacgctcgccgaggagcaggtcgcgccgtcgagagccagcctcgccgaggtcggcaacgtggccagcgtggtggttttcgatgtgcttcgcaggcttttcgaaaatccgccggaagctggcgccaggggcttgttggccgccttcggcccaggcttcagtgcggagatggcgctgggacagtggacggactgaaacgcccggaccgaagtggcgcgggtgagtcgggcattcgctcgcgccggacctcgggcctggctattgaaccctgcacttgcgcaggaagcgattgtccaggttggcatagtcatacggcagcaggtctgcggcgtgctgcccgagcaggcggtgcagggtcgagatggcatccgccgatgacaggcgcttctgtcgcaccccgtccatcacccgacaggcgctttcgaagaagtcctcgtatccgggggcgtcgaacgacaggtggccggggcagcgcgccgactcgaggtgggcatcgaacgccgagccggactggccgtcgcggagtgcctgcagcaagccacccagataggcgcctccgaggttcgaaccgctgagccagacgcgatgccaggcgttccacagcgggaagtcgcggaaagcttcgtacgagcaggacaccaggcggtcgttgaccgccaccgcgttgcgcaggtgacgctcgacgctggcgaatctgtccagttgccagtgatcctggcgcacggcgtcgatcaatcggggcatcaggcgcaggatggattcgaaggtggttatcaggccgcgggagaacagcgggtcgatgaaacctgcggcttgtgccagcaggcagaagcgttcgccaaggatggtccggctacggtagttgagccgtggcgcatgcacccagtcacgcgctacgcgggcctcggtgaagtgccgggcgatcgacggatatcggtccagcaacctggagaactcctgttccggcgtgccgctgggctggtatttcagacagttgtactggaagcccacgctacatagcctgttggtactctcggagtggttgtcgaacgggatgatccagagccagccctcctcgaagatgtggtggagcgtgctctggaacagggggatgggagattggtcggtgttgctggcgacttcctcgtaagccttcacgttgagcatatgggtgaagaaggagcaggtgtgggttgccaggccatcggtggtgcgcacgcccagttgacgtgcgagcggcgatccctgcgcggcggcatcgatgacatagcgagcttgcaggctttcgccgtcggcgagacggatggccacaccctcgggaaggaactcgaatccttcgatgcgcgtgtggtggcgggcgttcgcgccgtgctggagcgcgagcagcaaggcgtagaagtcgatgtcctggcgatacaggtgggcctccggagcgtccagcggcggggcgacgacatgctcggcagcgctgtccacgccggcagcgtgccaggcgaagctgaatgccagcttgatcccgcaggcggacgatccgatgtgtcggacgatctgttcgggactggcgatgaaggccagttcggggatcccgaagcgttgcgcgaggaggcgcaggagcaggccgctctcgggggtcatggcctcgccgatggagaatcgcggatgttgaccggcatccaggatgagagttttcagaccgtgcttcgccagaatcgctgccgaaatcgagcctgcgataccgctgccaatgatgactatgtcgtacgtacgactcatgaactaacccggtttgtcgtggtggatctggaaagtgtcgtggtgcgtgacgcggatgttagaaggagccggccaattgagctggcgtctgctggaacggcaggtcccagtagggcgtctcgccgattgcgctcttcagctcgctgagaaacagcgagatcttcgccggtaccaccgaaccctgcggtcgcagtgcgtagatgccaccctgtgcctgctccggcagagcgtgtcggtcgagaaaggtcaccagcctgccgctggccacttcttcgtggaccagccaggtcggcgcatgaatgatccccaagccttgcaaggctccttccaccaggagctcggcactgttcacggacaggcggctgaccggcgagatcctgattcgcctggtaatgtcggcgctgctgaactgccagctcaatgaggcgttgctgcagccgttgtgttgcaggcaggtgtgccgttcgagttcttccggggtgcgtggcagaccgtgcttcagcaggtattccgggctggcgcagagcacccggcgtagccccgccagcttcgagcagatcaggctgctgtccggcaggatgccgagacggatgcagagatcgagtttttccccgacgggatcggcaatcctgtcgttcagggagaaatccagtttgaggccgggattctttttcagcagtgtgctgaccagtggtgcgatatgtcgccggccgaacgcgaccggtgccgagactctcaacgtacctacggccgaagaggtgtgttcctttatttcgtttctggcctggttgatgttctcggatattttcctggcgtgttttagaaacagagcaccggtttccgtcaagaccagtttcttggtcgagcgattgatgagtctggtctcgagtttttcctcgaggttgtttattcggcgcatgaccgatgaagcgggcatctcgaagactctgccggtttccgaaaaactaccggtaagtgctacggatatatagaggtcgaaatcatcgctaaatccaagtgttttcatcctatgaataccttgaagcgttatagttatatattgccagttaatatgcactggcgattcgctatccccttgtatgaccatcatggaaggatgtcaagagcgaggtgtaagcagttgcgacatcggaaagttaccccgtcattcgattgcggcgacatcctgttgaccttggaaagtcatgaaaccgaaaccggaagatatagccggacgtaaccaggagagtcgattcgagcgcgtgtatcgtttcacttcaggcagatactttaggcatgttcatacaatggtcgagatgctcttcgtcccttgatctgcatcaaggtgacggggagtggatcctgtagttgcgctgcgcgcgaatattgtaattggtagtcattgtcaagctgtgacaattagcaggtcgtccggcctcggcgcagcctcttcagggaaccgcgagctcccgcatgccattgcttgcagcggcttggacggttgccatggcgattccttccgggaacgttgcgcgatagtccccgtaccgtcctagagcgcctttgcgcagccgcaaaggccttttgcggattgcgctattcaaattccaaatgttctcgtggaaggttggctggcaatttaattcgtgccgcttaatgaacttctaggggacgtgctcatggatatggaagagattaagggaaaaatacgtcgttatattatcgacgaccttgtcggtgatggtgttaaggaaaacgagttgcaggacgatactccgctgctcgagtgggggatattgaattccatgaatatcgtgaagcttatagttttcgtcagggatgaaatgggagtgcatattccctcgacgcacataactggaaagtatttccgggatatcaatgcggtttccacgaccgtcatgcagctcaatgccgaaccggcttgaatcgagggagtttctcatgggtgattatgatttcgacgtaggcatcatcggcggaggcccagccggttccacgatggcgtcttatctggccaaagctggtatctcgtgcgccgtattcgagaaggagctgttcgagcgcgaacatgtgggagagtccctggtgccggccaccacgccggtcctgctggacatcggcgtgatggacaaaatcgagaaggccaacttcccgcgcaagttcggtgccgcctggacctcggcggattccggaccggaagacaagatgggtttccaggggctggaccacgacttccgcgcggcggagatcctcttcaacgagcgccagcaggaaggggtcgatcgtgacttcacgttccacgtcgatcgcggcaagttcgaccgcatactcctggagcacgccggttcgctgggcgcgaaggtcttccagggcgtcgaggtggcggacgtcgatttcgtgaagcccggtgatgtccgccttaatgtgaagctcggcaaccagaaggtcggcatcaggaccaggatggtggtcgacgccagcggacgccatgtcctgctcgggcggcgcctggggttgcgggaaaaggacccggtgttcaaccagttcgccatccacgcctggttcgacaatttcgatcgtcgctcggcaacgcgcaatccggacaaggtcgactacatcttcatccacttcctgcctctgaccaacacctgggtttggcagatcccgatcaccgagaccatcaccagcatcggcgtagtcacgcagaagcagaactacacgaaatccggcctttcatacgacgacttcttctgggaggcggtgaagacccgcgagaacctctacgacgccctgaaagcctcggaacaggtgcgtccgttcaagaaggaggcggactacagctacggcatgaaagaggtctgcggcgacagcttcgtcctggtcggcgacgctgcgcgcttcgtcgacccgatcttctcaagcggtgtgagcgtggccctgaacagcgcacgcattgccagcaaggacatcatcgctgcggtcaggaacaacgacttcggcaaggccagcttcgccgagtacgagggaatgatccgcaacggcatcaagaactggtacgagttcatcaccctctactaccgcctgaacatccttttcaccgccttcgtgcaggaccctcgctatcgcctggatgtgctccagcttctccagggcgacgtgtacagcggcgagcggttgaaggtcctggacaagatgcacgaaatcgtcgccaccgtggaaagcgatcccgatcacctctggcacaagtatctcggtgacatgcaggtgccgaccgcagaaccggcgttctgatgggcaatacccacatggaggagtgattcggatggttccgaaggcatctgcgggtttcgaacccgtcgcaatcatcggcagcgcttgccgttttcccggcggagcgtcgtcgccggaggcattctggaacctccttcgtcgtgggaccgatttcgtcgggccggtccccgcgggccgctgggatggcgaggcgattcacgacgctggtgcgagccgtcccggtaccacctattgccgggagggggccttccttgatgaggtggaccgcttcgacgcgcgtttcttcgggatatccgcttccgaggctcgcgaaatggacccccagcagcggctgctgctggaggtcgcctgggaatgcatggaacgggcggggctctgctctgaacgcctgaaaggttcccgcactgcggtctacgtcggcatgctgggcatggattaccttaccctgcatgcgcgcgaggccggtatcccggcgatcaatccattctatgcggctggcaaggagttcagcttcgccgccgggcgcatcgcctatcaccttggcgtgcacggtccggcgatggcggtgagcaccgcctgctcctcttcgctggtggcgattcacctgggttgtcgcgccttgcagaatcgcgaggcggacctggcgatagccgctggcgtcaatctgatgctgtcgcccgagctgactatctacatgagccagatcaaggcgatttcgccgagcggacgctgccgggtcttcgacgccgccgccgatggcatcgtccgcggcgaagggggtggcgcgttgctgctcaagcgtctggaggacgctcgagccgacggcgacccgatcctggcggtgattcgtggctcggcgatcaaccaggacggcgagagcgccggccagaccgtgcccaacgccaatgcccaggccgctgtggtacgcgcggcactcgacgctgcggggctggagatcgacgacatcgcctatgtcgaggcccacgggaccggaacgcccctgggcgatccgatcgagctgtcgtcgctggccgaagtcttccgtcagcggaagaaacctctgctggtgggatcggtcaaggccaacatggggcacctcgatgccgccgccggcatggctagcgtgatcaagacgatgcagttgctgcgccatggcgaagtaccgccgcagttgcacctggtcaagccgaatgcgctggtcgactggcagcgctccagcctgcgggtggcaacttcccttgagacactgccggaaggaccgcgcctggcaggcgtcagtgcattcggcctcagcggcacgaatgtccacctcatcctcgaaggggcggatagcgctgaagcgccgccggatgctgtcgacattcagcggacctgggtgctgccggtgtcggcgaagacggaagcggccgtacgcgagctggcgcggcgctatgcccaggcgctgccggaggaagacgcggccctgcgcaccttcgtcgcccgggtggccagctaccgcgaccaccatgtccggcgcgcggcgctggtcggtggcgacgccgcgagcctccggcaacagcttgcgtatcttggcggtggaacgcttgctgtcagcgagatacgcgacggcaagccggccgacgggccggttttcgtctataccggccagggcgcgcagtggctcggcatggccaccggcctgctgcaacgcgagccggccttcctcgagacgatccgcctgtgcgatcggcacatgcgcgagtggtccggttggtcgatcgaaaccgagttgctcaggccggcgggggagtcccgcctgcacctgaccgaaatcgcccagccggcgattttcgccatccaggtcgccctcaccgaatgcctgcgccgctggggtgtcacgccaggcgcggtggttgggcattcgatgggcgaggtggcggcggcctggtgcgccggcgccctggacctgcgctcggcggtacaggtcatctatcaccgcgccaacgccatgaagggtaccctcggcggcggccgcatgatggtggtcggggcttccgccgaagagctgcaacccatgcttggcccgtcgctggaaatctcggtggtcaacagccacgtctcctgcgtggtatccggtgaggcgggcgccgtggccgccctggaacagcgcctgggagaagccggcaggttcaccttcctgatgccggcaccctatgcgttccattcgtggcagatggagccgtgccttgccgacatccaggccagtctcgccgacatcgagccggatgccgcgaaaattccatggatttccagcagcgccgctaacctgcagggcgaatgcgccgacgccgcctactgggtgcgcaatgcccgcggagtggtgcgcttcgatcgtgctatcgagcgactgctcgaggacggcgcacgcctgttcgtcgaattggggccgcacgcggttctggcgcagtcgatccagcaactggcggtgcgcgccgggaaagcggcgcgggtgttcagcgccctgcagcgcgagggcgatggatccacggagctggcggctatcctcgccggtctttacgaaaacggtgtggcgccggactggaaggcgtaccagggggacgctggcttcgtcgaactgcctacctacccctggcaacgcgaggcctactggttccaggcgacgcagggcgtgccggcgcgcgcgcaagccttgcatgccagggtgcaggtgttcgacgctgagggacgactctgtgccacggccgaggatgtcgccctgtgcacggtcgacgagcctgcggcagcgcttgccaatgttccggcgaagaaggctggggcgcgcccggcggtcaccctggcgcaggcgcgggaagtggtcagcgcggcgttgtcggagatactcggggtgccatgcgacgagctggatgccgaaaggggttttttcgaactcggcctgacctcgatctcgctgatcgagttcaagcgcaagctggaggcacgggtgggattggaactgcctgccacggtcggcttcgactatccgaatctggaggcgctggcgcggcgcctcgagcagttgggtgcggcgaaggaaatccagccgacgacctgtgcgccggccgcgcgcggggcggataccggacacgaggtggcagtgctggggatggcttgccggctgccgcgtgcggacagtcccgaggcgctctgggaagtattgctcgagcaggcgacatgcgtcgtgccggtgccgtcgtcgcgcctgaccgagccggtcggcacccggcgccatgccagcctggtcgagcgcgtggaagggttcgacgaggactttttccggatctcgccacgggaagcgggcagcatggatccgcagcaacgcctgttcctgatggttgcctgggaggccctggagcgggcaggtattccgccgcatgacttgcgcgaacgccaggtcggtgttttcgtcggcgccaatgcccacgactacgaggcacgtttgctggcctgcgccgccggcatcgacgcgaactacggtaccggcagcgcgttctcggcgatttccggccgactgtcgcatttccttggcctgcgcggtccctccctgaccgtggacacggcgtgctcgtcatcgctgacggctgtgcacctggcctgcaacagcctgctagccggggagtgcgagattgctatcgtcggcggggtgaacgtcatcgcatcctcggcaatcttccaatccatgggcgatgccggtgcgctatcggcggacggcacctgcaagaccttcgacgatcgtgccgatggctacggccgcggcgagggttgcggcgtggtgatcctcaagcgggcggaacgggcgcgggcggacggcgaccgggtcatcgccgttctgctgggctcggcggtcaaccatgacggcgcctgcgcggggctcacggtacccaacggaccggcccaggaggcgttgattcgcgaagcgctggccaacgccagcctgtcggccgcggcggtgggctatgtcgaggcccatgggaccggcacagtgctcggcgatccgatcgagttgcaggccctggccaacgcctatcgaggtactgagcgcgtgcccttggcggtggcatcggtgaaaggtaacgtcggacatctggaggccgccgccggtatcgcttcgttgatcaaggcctgcctggtggtcgagcgtggggtgattcccggacaggctggcttccagcgtcctaacagccgcttcgactggcaggcaacgagtctccaggtgccgcaggccaatcagccctgggaggtgccagcggcagaacggatcgcgggcatcagcgctttcggtttcaccggtaccaatgtccatgtgctgttgcgcggtgaggtgcgggaccccagcgaaaggagcgacggcgacggttcgcgaccctggccgttgtgcctctcggcgcataccgacgaggcgttgcgggacatggccgccagctacgagcgcttcctggccgctggcgaagcgtccgcagcggcggtttgccgtagtgccgcgctcggccgcagtccgctcaaggcacgcctgctggtgttcggacgcggttcagccgagctcgcggtggcgctcgcggactggcgccgggggatcgatgcaagcatgcctgctgagctggacgaagggactcgcagcgcgtgcacggccttcctgaatggacagccggcggactggctcgcggtgttcggcgatgtccgggcatgggtcgacctgccgacctatccctggcaactgcgtgattactggctcgagtatggcgtccgggagccggcgctggaggatgatcatccgtgcctgctgttgcacagccgtgggatgggtggcgagtggcaatggctgggtcgcctgcccgaggaaaagagcggcgacgagactcactggcatccgtccggtgcgcttctgctggatgccttgctgcaggcgctggcagtggccgagccggagcgcgccttcgccctggtcgagctgcgcctgtcggtgccacgattttcgcgttgcgggccgctcgcttcgcggctgaccttgagcctctcggacaaggcctcgatcaccctggcgttgcgtggcgagcatgaccatgaatggcgtgacgtgctcagcgccgtgccgttggagtgcgcctccccggatgtcgatcagctcgaactgtccccggcggacctcggccaggccgaagccggcctggttgcggccgcgctcgaggggcagcgcgacggccggtacggcaactatcgctttcctctgcgcagcgatgcggctcgtcgacggctgctgctggcggaaaccctcgcgctcttcgaaggcgcccatgccgctcccgtggtcggattcgcccgggtgcaggtcctggacgacctgcccgagcacattgcggtgcgggtttccggcgccgaactggggcgcctgcaatcgctgtacgcggtcgacgaggatggctgcgtggtggccctgttcgaagggccgctgttgctggcggacgaaccagagcaactggccttggcggatgaaccggcagcctccttcctggtcgctcgctgggaggactttccggatgagccggtggtacggaaaagcggcgagtggcggcttctgcttcctggtggagccggcatgtcgcgcctggtttcggcattctcggcgcgcgggctgggcgtccgcgagatgccctgggaggacgtcccggacagctcggagtggctggccgaggctgcgctcgatacgacctgtgagggcctgctcgtgccctgctgcggtgactgcgacgagcagcgtttcgctgactttctgctcgccctggggcgggcggtggcgacgtgcccgacgggtaagccgatctggttcctgcatccgccagccgagcgtgccgatgccgccgcagccaggaggctcgggatactgtatggggcgacgcgggcgttggcgctggaacaacccgcctggtggggtggtcgagctcgacccggccgacggtcgcggcctgcatcgcttcgctcgcctgcttgtcggcgtgccccggcacgatcacctgaagatccgcggaacgcgggtcttcgcccggtatctggaggtccgaccggccgcgtcgcgccgaatcggtagcgcctcggcggggggcggcacggttttgttgcatgtccgcgccggtaccgacctgacgccctacctgctgctctcgccggtacgccgggcgcggcgcctggtggtgctgtgcgaacagccaccgagactgcccgtggagtgggccggcgcgccactgccggagacattgattgtcgattgcgcggaccgtcgcgccctggccgaggtccttgggcgcctgcaggcggagcagtcgatcactggtttcatccaggcacggccggaatggaccgctggtcggttggaagagccgacatccgccacccgggttgccgccgctcggcgcgaaattcacgcgctggagaacttccatgggttgctggcgggacagccgctggcgttcttcctgattctgggcagcctatcctcgctgctggggggggcgggtttcgcccaccaggcgatggtcgatggcttcgccctgtggcttcacggcgaacgccgccgcgcgggacttccctgccagttgctgctgggcctgcagaccgaggccgagctggatggtctgcacgaggttcgtcaacgcctgctgggcagcggcctgcagccgctgaaggaggagcggctcgttcgggcgctcgagactctgctggaggagcccgacggctgtgtcggattggccgatggtgtcgattgggcgcagttgaagccgctctaccagaacgagctgccgtggccgctgctggaccggctcggacagccgtccgcgacggttccggaacgggctgcggggttcgcgcggatgcccgagcacctgaggcgcagggccctggcggcattggtagcggaacaggtcgccgcagtcttcggctatccggatgcggatgccatagagcgcagcaagggcttcaccgagatgggcatgtcctcggtgatgtcgctggatttccgttcgcgcctcggccgcgcgctgggtctccagctgcccgccaccttcgccttcgaatactgctcgatagatgccgtcaccgactatctcgccctgcacctgcaggccgggcccgcacccgtgtccaccgagcccccggcgcgccccgcgcaggagcccggcgagcggcgcgagatatccgcgctgtcgcgcagcgagctgatcgacgcgctggaagaggaactgagagatatcgagaactactagttcaccgcaccgcaggacgactgagacccgatcgaggcctttcatggaaaacgaaacgtcagatgtgagcaagcagcagttggaggccagtctcgcccaggccatcggcactatccgcagcctgaaggagaagctggcgggaaggacgcacagcggggccggaccgatcgcggtggtcggcctgggttgccgcctgccgggtggcgcggatagccccaggcggctgtggagcctgttgaagaacgctaccgacgcgaccggcgacatgcccgccgagcgacgctacgccaccgattactacgatcccgacccggatgtcccgggaaaggcctacgtgatgcgcggcggcttcgtcgaaggcgtggagcgcttcgacgcggccttcttcggtatctcgccgagcgaggccgagggcatggacccgcaacagcgaatcgcgctcgaagttgcctgggaagcgctggagcatgcggctatcgacccgttttccctcgatggcagcaagctgggcgtgttcatgggggccagtaccaacgactatgtacggctgcgccagcaactcggcgaggtggctgacgtcaatgcgcaccagttctacggcgagaccagctttatcgccggacgtatcgcctacaccctgggcgggcaaggcccggcgatgatgatcgacacctcctgctcgtcttcgttggtggcgctgcaccaggcctgccagagcctgcgcagcggcgaaagcgacctggcgctggccggcggggtgaacctgatcctttcgccctatggtttcgtcctggtcagcaagttgcgggcggtcgccagcgatgggcgttgcaagaccttcgacgccgccgccgacggctatggccggggagagggctgcgtggtgctggttctcaagcgcctggccgacgccgagcgtgaccgggatccggtgctcggggtgatccagggtagcgcgctcaacaacgacggctccagcagcggaatcacggttccgaacatccacgcccagcaagcggtgatcgccgctgccttgcgcaatgccggagcccaggcgagccaggtcgactacatcgaggcacatggtaccggcactccgctgggcgacccgatcgaactgcgcgcgctggatgccgtgctcggcgcgcagcgcccggctgacaggccgctgctggtgggatcgataaaggccaacatcggccacctcgagccagtggccggcgctgcgggactggcgaagatcctgctcgcgttgcaacacgacgagttgcccggacaggtcaacttccacactcccaacccacgcgtcgaatggcgacgcatggcgttgcgggtggtgcgcgaggcgactccctggccgcgtcacgagggccagcggctggccggcgtgagttcgttcggcgtgaccggaaccaacgcccatgtgctggtcggcgacgctacaccgcgggcgcgcggaacgggccggggcaacccctggcagctgttcaccgcgtccggccgtggcgagacaccgaggcggcagatgtgcggacgttacgagcgctatgtcgccgaacatccgcaggtgccgctggaagacctctgctatacggtgaacgccggtcgcgcgcacttcgagcatcgtttcgcttgcgtcgccgacgaccgtgagcgcctacgcgagcaattggcggcctacgcttctcggaagctggtcggcgataccttcgagggtgtctgtcggcctggtgtgccgccggcatccgcctggctgtttcccggccagggctgccagtatccgggaatggccaggacgctgtacgacagcgagctgccgttccgtgaggcattggacgagtgtctcgtggcgttgcgcgggatgggtgtcgagctgtcctgcgccttgttcgagtcgacgccggaggcagaggcgttgctggcgcagacacgctatgcgcagccggcgattttcgccgtggaatacgcgctggcccgcttgtggatggcctggggcgtgctccccggcgcgctgttcggtcacagtttcggtgaaattggcgccgcctgtatcgccggggccctcacgctggaggacgccctgatgatggtcgaggcgcgcggacgcctggcccaggaactgatgaccgccggaggggtgatgcatgccgtgaacctcggtgaagcggaattgctcgggctgctgcgcgagcaaggattggcgggtatcgagctggcggcggtgaacagtcccgaggacctggtcgtcgccggtcctgaagcggacgtcgaagtgctgctggaaaaactcgcggcgatgcaggtgaggacccgcaagctcgcggtttcccacgccttccacagtgccgcggccgagcccatgctcgagcgtttccgcgaggtagtccgcgagatccgtttcagcgagccgcggataccgctggtgtccggcgtcagcggacgcctgcatacgctggaaagcctgtcgtccgccgactactggtgtgcccatagccgtgacagcgtacgtttcagcgacggcgtacgtaccttgctggagcagggtaccgagctgttcctggaagtcgcgccggaagcggtgctgacaccgctggtgcttcgtcaccaggtggaccggtcattgctcgtcgtgcccagcatgcgccgtggcggtgatgcagcgcgggaaatacgcctggcggctgcgcagttgtacaccggtggcgtcgacctggattggcagcgcctgcatgcgcacgacggcgccttgcgccaggcgttgcctggctatgctttccagcgcgagcgctactggtttaccccggcccgtgcccaggctggcgggcgcagccagattggcggcgtgggacgcttgctcgggcaaccgatcaatgcgccattcccggtcttcgaggcgaccctcgacgccgatgccatgctggcgctgggcgccacggctagcgaggagctggtgcggctggagccaggcaggctgctttcgctcctgctcgaggatgtccttgaccacctcggtctggatgacttcgagctgagcctggagcgactcggtgagggcctggcgatccatcctggcgatcggctctatctctataccgagctggaagccttgccggaaaaatgctggtccgtcacctgctcgctgcgtagcgaggccgaatgccaggcgggcctgggttggcgcgaggcggtcttggcgatggtccatgcgctgccggcatcgagcgctctgtcgccgctggacggggaggggcggtcggtggaactcggcggcgctgctagcgggtgcctgttcgcccgcctgctcgacggcaagccggcttccgccctcgagtcgatccgcaggatgcgcggacgccgtgcgctgttgaaccagacctggcgatcgctcctcatgccggccgaggatggcgtgggcttcgactgcaacctttacgacgccggtcaggagctcctcggtacgctcgaggggatgtcgctcgggatggcgctggaagatgccaggttggtggaacgcatcgcgcaacccgatgtgctgtatcggctcgactggccatcgcggccacgccagccaggcaacccgtgtctcggcgaacgaggtttcgcggtgctgtcgtcggatatcgaggccgctcgccagttggcggcgctcatgcaggcacgcgggctgcgcgcgcaacccttccagcctggccaactgcaggaggcgctggatagcgtcgccccctgcgatatcgtttttctcgacgaacgcgcaaggggggccgggccaaccctggatagcctggacacgctgcggtcacgggtactgcatccgttgctggcgctgatccaggcgattctgccacttggcgacgaggccgttggccggctctggctggtcacctttggcgcccaggccgccgggctcgccagcggcgtgccggtgaacgtggcgggagccccgctatgggggcttggcaagagcatggcgctcgagcatccggagcactggggagggttggtcgacctggcgccggacgaccccgactggtgcgccaacctgctggacgaactgctgctgaacgatggtgagaatcaggtctgcctgcgtcgcgatggccgccgggtgcatcgcctggagcgcgacaccggcactggttggccgaactccgtcttcgccccgagcaaggatggctgctatctgatcagcgggggaatgggtgggataggcctgggcatggccgattggctactggcgcacggcgctggtcaggtggtcatcaccggacgcagtccggcgcgggcccagggcgagaaactggcgcgcttcggtgcggcggtctcccgggttcgctacgtacaggcggacatcgcctcgaaggcggagatgagcgcattgttcgaggagctgtcggcgatgccgggtgggctccgcggaattttccatgccgctggcatttcgattccacaggatcttcgagacgccgaccgcgacagcttcgaccgggtgctgaggccgaaggtggacggcgcctggctgctccatgaattgtccctggggctggaactggagttcttcgccatgtgctcgaccatcgcttgcgtctggggctcccagcacatcgccagctacgccgcagccaatcagttcctcgatggcctcgcggcctatcgccatgccctggggctgcccgcgctggtggtcgactgggggctgtgggctggcggtagtcatctgttcgacgaggaagtgctcggtttcctcaagagcgttggcctgaaaccgctggcgccggcccagggcatcggcttgctggcccgcttgctgggcagcgacgttggccaccaggtgatcgccggggtcgactgggcgcgcttcaaggccttgctcgagtcgcgcggggcgcagcccctgctggagcacatcgaggtcgaggacacaccgaccaggcccggcgatgtcgcggcggaccagggcttgctgcggaagctttccgcggtggaggggcgcgagcgcttccagttggtcgatgactatgtctgggggcagtacgccaacctgctgggtgtgaaggtcgagcaggtccgggccaagctcgaggacggaggcagtctcatggactacggactcgattctctgttggtgatggagatggtggcgcgttgccggcgcgacctgaaggtgcagataaaggcccgggaattcctcgagtgccccggcctgatgtggccggatttcctcgccaggtccatcgaacaacaaggagtgctcgacgccgtatagacagcggggcggcgcgcgtcgccctttccatccttcatgcaacggtgaggtcaccatggttggtatgtccagcatgcctggaacgaggcatttcgatatcgcgctgttcggctccacggcgagcgtgtacatgctcgccgcgtgcttggcgcgtaatggcattggcgtggccctgttccaggaccgttcgacagagcccgataccacgggggaggcgacgattccctatacctcgatgatcttcgaactggtcgctgaccgttaccaggtcgcggagatcaaggatatcgcccggacccgcgatatccataggcaggtaatgccgtcttccggggtcaagaagaacctcggtttcatctatcacgagcccggtcgcgccgtggacatgggcaaggccctgcagttcaacgtgccctcggagcatggcgagaaccatctctaccgaccggatgtcgatgctcatctgctgaacgccgcggtgcgctacggtgcgacagtcttctcggtcggcacggatgcgcggatcgaattgcatgacgacaagggagtgcgggtcctcacccggcaaggccagtgggtcgctgccgacttcctggtcgatggcagctatcgcggggccgcgctggcgaaagcgttgccgcggatgccggacgaggcgccgctgaggacagcctcgacctgcctggcggcgcacatgctggatgtcgagccgttcgacgcctgcgtgtcgtccgactttccaggccaatggcatgccgggacgctgcaccatgtgttcgccgagggctggatcggcgtgatccccttcaacaaccaccaacactcgcggaatccgcgggtctcggtgctgctgtcgatcaatcggagaatgctcgatccggccgatggggatcgcctgctggccgaactgatcgaccgctatccttcgctgcgccagcacttggcgagtgcacggcgggtaggggagtggcaggtccgggcaccagcccagcacttccaccatgagcccctgggccgacgccacctgctgttcgacgagggggcggcgtccaatgacctgctgttttcccgaaagctgtccaacgccggcgagttggtcctggcgctggcgcaccgtttgatcgatgcggcacgccagggcgattaccagagcaccgccttgcaggcgttcgtcggcatccagaacagcatcgtccacctgaacgaccggatcacccggggagcctatattgctttccgcgatccggatctctggaacgcctacgctcgtgtctggctgctgcaatcgatcgctgccaccatcaccgcccgcaagatcaacgatgccttcgcccggacccgggatccgcacgtcttcgacgagatcgaccgggtcaccgacgacggtttctggatgccgctctaccaaggctataaggacatcctgaacttcgcactggaacgttgccatgaagtcgagatcgggaacctgtcgtcgtccgacgccgcgcggcagatcttcgcgcagcttgccgctgccgattttgttccgcctatttttgattttgctgatcctgacgctcgtgtctatcagctgactacctggcgaaagctcaaggcgttgtggtgggggctggtgaaagtgccctcggaagtggggcgcctgatcttctaccgctccttcagaaacccatccatgcgcaaggagagttgacatggacttcaaccttgacgattcccagaaaaagctggcacgacaaatcgccgagacctgccgcgaacgcctgccggagcgcccgaccgcgcatttctcgcccgagcaatgggctgtctgcggggaggccggcctgctcggcctctccattccccgcgactatggcgggcaggggcttggcgcgctgtcgacggcggtcgcgatgcacgccttcggacactcctgtgcggacatgggcctggtgtttgcagcggcagcccaccagttcgcctgcgcgatgcccatcgtcgaattcgccagcgaatcgctgcggcgcgacctgctgccgaagatggccagtggcgaactgatcggctccaacgccatcaccgagccaggcgcgggttccgactcgaccgcactgaagacccgcgcactgccgcaggacgacggtggttatatccttgacggtttcaagagcttcgccggcaacgcaccggtagctgatgtattcgtcgcctacgccaccacccagccggaatacggtgcgctgggcatcaccgggttcgtggtggagagcgagcgcccgggcgttatggtcagcgagccgttgcgcaaggtctgcctgcgcagctgtcctgccggcgaagtgactttcgccggctgccgggtccctgttgccaaccgcctgggtgaagaagggcagggccgcttcgtgttccagagttcgatgggctgggagcgcgcctgcctgttcgcggcattcctgggcatgatggagcgccaactcgaagagacgcttgcctacgcccgttcgcgtcgccagttcggcaaggcaatcggcgcctaccaggcggtatcgcaccgtatcgccgaaatgaagtttcgcctggaatcctcccgcctgctgctgtaccgggcctgctggggcatggaccagggcgatccccagcaactccacatcgccttgtcgaaactggccatcagcgagggcgcgctggcctcgagcctggacgctgtgcgcatcttcggcggtcgtggttgcctggaggggttcggcatcgaggaaatgttccgcgactcggtcggcacggtgatcttttccggaacctcggacatgcagcgcgagatcgttgcccgggagctcggcctatgaagctcctgcatgagtgcctcgtgcgcagtgcgcgcgagtatccgggcaatatcgccgtcgttgaccaggccggctcctgtagctatgccgaactggacgcgcgggccgaggcctatgccggcttgctggttgcgctgggggtggggcgcggagagcggatcctgctctgggcggaaaagtcggtggagttgccggcgctgatgcagggggccttgcgccagggcgttgtctatgtcccggtggatccgctgggaccggtgtcacggctggaaaagattctcgccgacagcggggcgagcctggttttttccaccgcgagtcgtctggcggatctggacgctctggaacggcgcccgcgtatcgtggtcctggacgatcccgcatgccccctgcactggtctcatgtggagctacccgccagcgcatccgccccggaggaaataggcgaacacgatctggcctacatcctctacacctcgggctctaccggcacgccgaaaggcgttgcgctgagccaccgcaatgccctggccttcgtggagtgggccaatgagcgttttgccttcgaggcacgcgatcggttttccaaccatgctccgttccatttcgacctgtcggtgctcgatctctattgcgccttcagccgtggcgcggcggtttgcctggttccggaaggcatcgccttttccccggcgctgttgacggcgttcctccaggaacagcggatcagcgtctggtattcggtaccttcggtcctgctcatgatgatgcgcgacggcaacctgctgcagtcttgcccggactccctcagagtcgtgctgttcgccggtgagccttttccgatcaaacacctgcgtgtgctccgggaagcgttcccagggctgcgcatggccaacctgttcggtcccaccgagaccaatgtctgcacctgttacgaggttgtcgcggtcgatcctgctcgtctccagccggtgcccatcgggacggctgcttccggcgacgaagtctgggcggaaaaggacgatggccggcgctgcgaggtcggggaggagggcgagctgatcgttcgcggccccaccgtgatgctcggctatttcggccagccggcggttaccgggagctatcgcaccggcgacctcgtcaggcaactggacgatggcaactacgagtatctcggtcgtcgtgacgacatgctcaaggttcgtggctatcgcatcgaacggggcgaggtggaggccgctctgctggcccatccgcgggtacgcgaggctgcggtgatcgtcgccggtggcggcatggacgccgcgctctgggcgttcctggtgtcaagcgatggcgaggcagtctcgctcatcgaactcaagcgtcactgcgctgagcgactgccgcgctacatgatcgtcgaccgggcgaagacgctagcggaactgccgcgcaacgctaacggcaaggtcgatcgcttcaagttgaaagccctggtggaggactgacagatgaggctctctgcgatgtcggaaatggccctctggtttccctatgccaaccggccacggggaaagatgcgactattcacctttccctatgccggcagcggtgcgtcggtattccataactggttcctgccgctgtacgacagcgtcgatctttacgcactgcagttgcccggccgggaaagccgtgcggccgaggctccctaccgcgacatggaggaggccggcggggcgatcgccgattgcctggcgaacctgttcgacgacgatgtcccgtatgttttcttcggccatagcatgggcgcgctgctggcttaccgggtcgcctgcgtcctgcgcgcgcgtgggcggacggagccctgtcggctagtgctttccggcatggctccgccgcacctagggcaggcggtgcagcccttgcatcgcctgccggccaaccaggcgatcacgctgctcgggagaatgggcggggtgcctgacatcgtccttggcgagcccgacctcatggagatgttcctgccgatcatccaggcggatatcgagctggtctactcccatggctgccgggagccgcagccgctggactgcgcgctgacctgcctggcgggagatcgagatcgaatcgcccccgccgatcggatggcggaatggcggcgctacagcagcgggccgttcgagcatgcctgcctaccgggcgggcattttttcctcaacgaaagcggggtccaggccatggcccggattcgctcggcactggctgcgagcagcgcggtctcgtgcgcgttcgtcacactctgagccgcgtcaggaggggtcgtggtgccggcgtatggcttccagtccgctgcgggcgaagaggttcaggtggttcttcagggcgtcggcgtcgtgcagcaggatcgcttgcatcgggctcgactggtcgcgatcgatgaccatcagcatcaggcagggcgcgatgatgcttatgacgcagcgcgacagggcggggtcgtggcggggcaggccggtgatctcgccgatgatccgctccaaggcttcgaacttgggcatcacctcctcgcggatcaggctggcgaagtgcgccgtcggcgcgaggatttcgcgagcgcagaccttgctctgccaactgcggtcgtcgagcaggcgggaaacaatggcattgatgaaacgctccagcttggtttccggcggaagagcgctatccgccagttcgcggaggtcgtgcaggctgacgaactgcttgtgtccttcgaccagcaccgccttgtacaaggcgtcgcggctaccgaaatggtagttgatcgcggcaaggtcggccccagcttcctcgcagatggccttgctggcggtattggcataaccgtgctgggcgaacagccggccggcgacttcgagaatccgtgcgcgggtactttcgccgtcgcttcgtggggtgcggcgtcgtgtgctcatgggagtcctgctgtcagggggttgataagggcgattgtctgttatttactagatcaaattcaattggaatttgatttcgacatctcctgcgctgaccaagggacccagacatgaagaagcagctgattgccggagccgccgtactgcttgccataggagcgggggcgagctggtatttccttggcgcggacgacagcgaggatgccctgaaactgtacggcaacgtcgacatccgtcaggtttccctggcgttcgagaacagcgaacgaatcgttgcgctgcatgcggaggaaggcgacaaggtgcgcgccgggcaggttctggccgagctcgatacgcgtacccttcgcctgcgtatcgagaccgccagggcgaggatcggtgtgcaggagcaagtgttgctgcgcctgcgcaacggcacccggccgcaggaggtcgaccagtccagggcgcgcctgcaggcggcacaggcggaagccgaactggcccgcctggagttggtgcgcctgcagcggatcgccggtggcaccgacggcaagggcgtcagtcggcagagcctggatgcggccgccgcgcgactgaaggtcgccagggccgaagtggagaaccagcgcaaggcctggcagctcgccgacatcggcccgcgggacgaggacatcgcccaggcgcaggccgaactggaggtcgcccgggccgacctgaggcttctcgagcattatctttcgcaggcgcaattgaaggcacctcgcgacgcgaccgtccggacgcgcttgctggaaccgggcgacatggcttcgccgagcaggccggtgttcgctctggcgctgaccgatccgaaatgggtgcgcgcctatgtcaacgagcggcaactgggacgcgtgcatcccggacagaaggcgcgggtggtcaccgacagcgtgccggagcggcccgtcgatgggcgggtcggctatatctcctcggttgctgagttcaccccgaagacggtggagaccgaggacctgaggaccagcctggtctatgagatccgggtgttgctggacgatcccgaggatcgcctgcggctggggatgcccgccaccgtctacctcgacgaacccggcgccgggggtgggcagtgatggagacggtggtcccggtagaggcgtgtggactggtcaagcgcttcgccacccgcggcggcaccccgctagtcgcgctcgacgaggtcagcctgcggattccggcggggcggctcagcgccctggtcgggccggacggtgccggcaagaccaccctgctgcgactgatcgccgggctgatgaaggccgatggagggcaactgagggtactcgggctggacgttggcgccgaaccccaagccgtgcaggaccggatcagctacatgccgcagaagttcggactctacgaggacctgacgatccaggaaaatcttgatctttacgccgacctgcacggtgtggaacctggccagcgcaaggagcgttttgcgcgtctgctggagatgaccgatctttcacgcttcaccgggcgcctggccggccagttgtccggtggcatgaagcagaagctcggcctggcctgcaccctggtgcgttcgccggacctgctgctgctggacgaacccacggtcggcgtggatccgctgtcacgccgtgagctctggcagatcatcgagcaactgatcgagcaggagcggctgagcgtgctgatcagtaccgcctacatggacgaggcgcagcgttgcgcccaggtcttcgtgttgtaccagggcaacctgatcgccgagggaaccccggaagacctgagcgagcgtgccaaggacctgtgctatggcatcgagccggcagccggggtgccggccaggaccttgcaggccaggctgatcgatgaccgggagcatatcgtcgatgccgttcctcatggtggccaggtgcgtttcatccgctccggccatgcgtcgctcgaggagattccctcgctacacggagagcaggctgcgcagccgctggcggctcgtctcgaggatggcttcatggtgctgttgcgcgagcacgccagcgaccagggccagccctctccccaggcgcctgcggacgagccgggcggcgaggaggaactggagagcgagcgtcgcccgatcatcgaggtccgcgacttggtgcgcaagttcggtgatttcacggcggtcgccagtacctcgttcaaagtgttcaagggcgagatttttggtctgctcggccccaacggagccggcaagaccaccacctttcgcatgctctgcggcttgctgccagcctccagcggccacctggaagtggccggggttaacctgaggagcgcccgggccgccgctcggcggcgcatcggctacgtttcgcagaagttctctctctacggcaacctgtctgtccaggagaacctggagttcttcggcggggcctacggcctgttcggggggcgactcaaggcacggctcgataccgtcctgcgccagttcgagttgcaggggcagcgcaatgatcgcagcggggacctgccgggcggctacaagcagcgcctggccatggcggtggccttgctccacgagccggacatcctcttcctcgacgagcctaccagcggcatcgacccgctggcgcgccgcgccttctggcggcagatcaccgaactggccgcggcggggaccaccgtcgtcatcaccacgcacttcatggaggaagcggagtactgcgaccggatcgtcatccaggatgccgggcgcctgctggcgctgggaacgccggaagaggtccggcgacagggaggcgagcaggcttccgacatggacagtgccttcatcgccgtggtcgagcgctcgcgcgcccgactgggcatggcggcgggctaggaggaacgacgcatgcaccatccggacagcggtttcaggcggcgcctcgtcgccctgacgcgcaaggaactccgccagttgctgcgcgacaggagcaacctggcgatcggcgtgatcctgcccatcgtgctgatcctgatcttcggctacgggctttctctggatatccgcaacacgcccctggcgatcgttctcgaggacagctcgccggccgcgagggacgtggctgcgaagctggcgggctcgagctacttctcgaccgtccaggtggcaagtatccgcgaggcggaagacctgatgcggcagcgtacggtagacggcatcctgcgcatcccggtggatttctcgcgacgcctggagcagggggacgggcgcatccagctactcctgcatggtgccgacgcgaacagcgcggccaccctcgggcgctacgtgaacggggcgctgcgggtctggcacgagcaacgcgtggaccgtctgggcggcgagcgggtgcaggggggcgtgcggatcgtcgagcggatgtggttcaacgccgccaacagcagtacctggtacctggtaccggggctgatcgcccttatcatcaccctcgtcggcgccttcctgacctcgctcgtggtggcgcgcgaatgggagagggggacgctggagtcccttttcgtcaccccggtgcgctccgcggagatcctgctggccaagatcatcccctacttcctggtcggtctcctgggattatcgatgtgcctggtgtcggcccgcctgctgttccgcgtaccgatacagggatcgctggtgctgctgctgttcagttccatgctgtatctgttcgtcaccctcggcatcggcctgctgatctccgccaggacacgcaaccagttccttgccagccaggtagcgatcctctccagcttccttcctgcactaatgctgtcgggcttcctgttcgacctgcgcaacgtgccgaccttcatccgcctggtcggctcgatcctgccagcgacctattttatggaactggtcaagaccctgttcctggccggcgacaactggcacctggcgctgaagaacctgctcatcctcgccggctacgcggtattcctgctgaacgctgcgcggctatgcacacgcaagaagctggactgacgccatggccaatctcatctcggtcgtccgcggcctgttgtacctctgtcgcaaggagttcctggccatcgtcaaggatcccgccaaccgtgtgatcctcatcgcgccggcgatcgtgcagacgctgttgttcggctacggcgcgacctacgacctcaactacgtgccctacgccgtgcttgaccagagcaacgggacagcgtcccgtgaactgctcgcccgcttcgactccaccggggtcttccagcgggtggagaccctgcggcgggtggaagatattgccagggtcatcgatggcggcgatgccctcctcgtgctgcacatgggccccgatttcgaggagcgcctggccagggagcgaggcagcgacctgcaactgatcctggacggtcgcaactccaccaccgccggcatggcggcgggccacatcagccgcctggtcggcgagttcaacgcgcgctatctgcgccaggggcagccacgtgtgcagttggagatgcgcgcctggttcaacccgaacctggagacccgctggaatatcgtgccaggcctgatcgcggctcttagcatgatccagactctgatgctggccgcgctctcggtcgcaagggagcgtgagcagggcaccttcgaccaactgctggtgactccgctgacgccgctggaaatcctcatcggcaaggcggtgccgtcggtcctcatcggcctcctgcagtcgaccctgatcctcgccatcggtcttttctggttccgcatcccaatggccggttcgctgctcgacctgtatctgggtctgctggtgttcactaccgcgtgcgtcggcatcggcctgtcggtctcggcactgtcggccaacatgcagcaggcgatggtctacaccttcgtcatcatgatgccgctgatcctgctctccggtctcatcacgcctatccacagcatgccggaaaccctgcagatcctgacctacgccgacccgttgcgcttcgccatcgacctggtgcgcagggtgtacctggaaggcgcgagcctggccgacatttccgggaacttcattccaatgctgagcgtcgccgcagtcaccctgccgctggcggcttggctgtttcgcaatcgactcgtctgatggggcatgccatgcacgctattcatcttcataccaggtcaggcgcaggtgtcctgcgcgggttggtgctgctgctgtcgctctcgtcgagcgcctgcaccgtgggccccgactaccagccgccgcaaagcgtttctccacaacgctggggcgactggcacagcgggccggaagccctgcgcagtacccaacacgagggcgaaagactgcgcgaccaagcctggtggaaggtgttcggcgatccggtgctggacgacctccaggccagggcgatacaggccaacccggaactgcatggcgctatcctgcgcttcgcccaggctcgtatgcagcgccggatagtctccagcgcctacctgccggaagtgacgctggaagggggagtgtcgcgccagaaacagagcctctacggtatgaacaaccgcttgctggaggctaccgagccgggcaaccgggaggccttggagaaagccctcggcgacccgttcacgctgtaccaggcaggcttcgacgcctcgtgggagccggacctctgggggcgggtcggacgttcggtagaggcggcccgggcggagatcggcatggccgcggccgcgctcgacgacacgctgttgagtatctcgagcgaggttgccaggagctatatcgaggtgcgtaccgcacaacgccagatccgtctgctcgaggaggacatccgcatgctcgaggagcgtctgcgcctggtgcgggttagggcgggcgaaggcctgaccgatgagctctatgtcgagcggcagaaagctgagctggaggcgttgcgcggacggctgccggcctggcaggcgagcgagacggaagcgaccaaccgcatcgccgtgttgctgggcgaacgtcccggcgccctggcacgggcgctcgaggcgaagccgggcaacgtgctggaaagggcgttgcccgatttcaggctcggcgtgccctccgagctggtccggcagagacctgacattcgtgcggcggagcaatccctgcaccgtgccaccgcggacatcggcatcgccaaggcggcgctctatccgagcatcgccctgggcgcgcgcttcggctacgagtcctaccgggacgggaagttcggcgaatggggcagtcgcgcctggagcatcgggcccactctcgacctgccgctgttcgatgccggccgcaggcgaaccgtcgtgcgtctgcgtgaactggagcagcaggaggccgcggtgaccttccagcgtacggtgctgggcgcctggcaggaggtcgacgatgccctgagccgctaccacgccgaataccagcgcaacctgcacatgcgcgacaaggccgccagcagccgccaggcctatgaatggacacaggtcaagtacgcccaggggcaggtggacttcctcgaggaaatcgacgcccagcgtacgtccatgcaggcgcagcgcgagctgatcgatagcgaggcgctgctgaggacccaattgatcgcactctacaagaccctgggtggctgaaggacgccgcccggttccacgcgttcgtcaacaggaaaacaacaacggcttctcgctggagggaaccatgcttgccgaagatatctacgcgatcatgctgttttcatcgctcatcctggtcgtcccggggccatccaacaccttgctgctcagcgccggtttccatttcggctcgctgcgggcggcgcccttcatcctgctcgaggcgttgggctactcgctatccatttcggcatggggctgggtattggcgcgcctgtccgagagcaatccatggatcatcagtctgaccaaggcactctgcgcgctgtatgtggcgctcctggcggtgaagacctggaatgcctcgatccgcagtgccgggaccggtaacttccgccgatggcccttgcacctgttcgtggcaaccctgtcgaacccgaaggcgctgatcttcgccagcgtgatctttcccggcaaggcgttcctcgacttctggaacaactacacgatctcgctgctggccttcctggttgtgctggcgcccatcgggatgctttgggtcgggctgggggccggtattcgaaaaggctacctggggtcgatatccggcccgctgttctccaaggtcacctcggtcatcctggcactgttttcagcttccctgacctataccatggtgcgggcggcctgagcgtgccatccgtggtcctcgatgctcgc
>LESB58.AGEnt_accessory_0086_length_111709
[truncated: 394,763 more chars]
