# Supplementary material for: ClustAGE: a tool for clustering and distribution analysis of bacterial accessory genomic elements
Source: BMC Bioinformatics. 2018 Apr 20;19:150. doi: 10.1186/s12859-018-2154-x (PMC5910555; doi:10.1186/s12859-018-2154-x)
Supplement: Supplementary file 1 — Archive containing relevant output files from the Spine and AGEnt analyses of the reference genomes. (ZIP 4849 kb) [file 12859_2018_2154_MOESM1_ESM.zip › Spine_and_AGEnt_results/LESB58.AGEnt.LESB58.AGEnt.accessory_coords.txt]

contig_id	contig_length	start	stop	out_seq_id
FM209186	6601757	6701	6859	LESB58.AGEnt_accessory_0001_length_159
FM209186	6601757	51696	54135	LESB58.AGEnt_accessory_0002_length_2440
FM209186	6601757	54415	55901	LESB58.AGEnt_accessory_0003_length_1487
FM209186	6601757	112369	112927	LESB58.AGEnt_accessory_0004_length_559
FM209186	6601757	118349	121436	LESB58.AGEnt_accessory_0005_length_3088
FM209186	6601757	163279	163322	LESB58.AGEnt_accessory_0006_length_44
FM209186	6601757	212241	214365	LESB58.AGEnt_accessory_0007_length_2125
FM209186	6601757	229365	229405	LESB58.AGEnt_accessory_0008_length_41
FM209186	6601757	238073	238560	LESB58.AGEnt_accessory_0009_length_488
FM209186	6601757	255166	255206	LESB58.AGEnt_accessory_0010_length_41
FM209186	6601757	257382	257771	LESB58.AGEnt_accessory_0011_length_390
FM209186	6601757	279191	279276	LESB58.AGEnt_accessory_0012_length_86
FM209186	6601757	281279	287541	LESB58.AGEnt_accessory_0013_length_6263
FM209186	6601757	290782	291764	LESB58.AGEnt_accessory_0014_length_983
FM209186	6601757	336142	336199	LESB58.AGEnt_accessory_0015_length_58
FM209186	6601757	363529	364453	LESB58.AGEnt_accessory_0016_length_925
FM209186	6601757	398059	398122	LESB58.AGEnt_accessory_0017_length_64
FM209186	6601757	508029	508296	LESB58.AGEnt_accessory_0018_length_268
FM209186	6601757	548599	551781	LESB58.AGEnt_accessory_0019_length_3183
FM209186	6601757	610431	610470	LESB58.AGEnt_accessory_0020_length_40
FM209186	6601757	619302	619637	LESB58.AGEnt_accessory_0021_length_336
FM209186	6601757	621127	621274	LESB58.AGEnt_accessory_0022_length_148
FM209186	6601757	621645	621644
FM209186	6601757	645221	646185	LESB58.AGEnt_accessory_0023_length_965
FM209186	6601757	663727	663856	LESB58.AGEnt_accessory_0024_length_130
FM209186	6601757	666953	679131	LESB58.AGEnt_accessory_0025_length_12179
FM209186	6601757	680384	680417	LESB58.AGEnt_accessory_0026_length_34
FM209186	6601757	772930	772986	LESB58.AGEnt_accessory_0027_length_57
FM209186	6601757	799977	804253	LESB58.AGEnt_accessory_0028_length_4277
FM209186	6601757	808465	811948	LESB58.AGEnt_accessory_0029_length_3484
FM209186	6601757	813004	813510	LESB58.AGEnt_accessory_0030_length_507
FM209186	6601757	818246	819663	LESB58.AGEnt_accessory_0031_length_1418
FM209186	6601757	820067	820303	LESB58.AGEnt_accessory_0032_length_237
FM209186	6601757	821893	823817	LESB58.AGEnt_accessory_0033_length_1925
FM209186	6601757	826929	829401	LESB58.AGEnt_accessory_0034_length_2473
FM209186	6601757	830403	832848	LESB58.AGEnt_accessory_0035_length_2446
FM209186	6601757	834750	844338	LESB58.AGEnt_accessory_0036_length_9589
FM209186	6601757	850641	851307	LESB58.AGEnt_accessory_0037_length_667
FM209186	6601757	860239	860943	LESB58.AGEnt_accessory_0038_length_705
FM209186	6601757	863350	863728	LESB58.AGEnt_accessory_0039_length_379
FM209186	6601757	863875	906011	LESB58.AGEnt_accessory_0040_length_42137
FM209186	6601757	908705	908937	LESB58.AGEnt_accessory_0041_length_233
FM209186	6601757	939414	939506	LESB58.AGEnt_accessory_0042_length_93
FM209186	6601757	944196	950763	LESB58.AGEnt_accessory_0043_length_6568
FM209186	6601757	959350	962491	LESB58.AGEnt_accessory_0044_length_3142
FM209186	6601757	1009098	1009120	LESB58.AGEnt_accessory_0045_length_23
FM209186	6601757	1118481	1119220	LESB58.AGEnt_accessory_0046_length_740
FM209186	6601757	1132709	1132829	LESB58.AGEnt_accessory_0047_length_121
FM209186	6601757	1148959	1149099	LESB58.AGEnt_accessory_0048_length_141
FM209186	6601757	1159008	1159486	LESB58.AGEnt_accessory_0049_length_479
FM209186	6601757	1202970	1203094	LESB58.AGEnt_accessory_0050_length_125
FM209186	6601757	1203203	1203261	LESB58.AGEnt_accessory_0051_length_59
FM209186	6601757	1225429	1226869	LESB58.AGEnt_accessory_0052_length_1441
FM209186	6601757	1232871	1235769	LESB58.AGEnt_accessory_0053_length_2899
FM209186	6601757	1247840	1248847	LESB58.AGEnt_accessory_0054_length_1008
FM209186	6601757	1305014	1311952	LESB58.AGEnt_accessory_0055_length_6939
FM209186	6601757	1433797	1476543	LESB58.AGEnt_accessory_0056_length_42747
FM209186	6601757	1571718	1572668	LESB58.AGEnt_accessory_0057_length_951
FM209186	6601757	1572804	1572922	LESB58.AGEnt_accessory_0058_length_119
FM209186	6601757	1658268	1658327	LESB58.AGEnt_accessory_0059_length_60
FM209186	6601757	1683959	1720919	LESB58.AGEnt_accessory_0060_length_36961
FM209186	6601757	1729551	1729568	LESB58.AGEnt_accessory_0061_length_18
FM209186	6601757	1814342	1816609	LESB58.AGEnt_accessory_0062_length_2268
FM209186	6601757	1818332	1820618	LESB58.AGEnt_accessory_0063_length_2287
FM209186	6601757	1821794	1824668	LESB58.AGEnt_accessory_0064_length_2875
FM209186	6601757	1828860	1829464	LESB58.AGEnt_accessory_0065_length_605
FM209186	6601757	1918351	1919231	LESB58.AGEnt_accessory_0066_length_881
FM209186	6601757	1991631	1991733	LESB58.AGEnt_accessory_0067_length_103
FM209186	6601757	2055137	2068587	LESB58.AGEnt_accessory_0068_length_13451
FM209186	6601757	2144348	2144406	LESB58.AGEnt_accessory_0069_length_59
FM209186	6601757	2158661	2161069	LESB58.AGEnt_accessory_0070_length_2409
FM209186	6601757	2421615	2428486	LESB58.AGEnt_accessory_0071_length_6872
FM209186	6601757	2447467	2450839	LESB58.AGEnt_accessory_0072_length_3373
FM209186	6601757	2453046	2455400	LESB58.AGEnt_accessory_0073_length_2355
FM209186	6601757	2472145	2474013	LESB58.AGEnt_accessory_0074_length_1869
FM209186	6601757	2504388	2505120	LESB58.AGEnt_accessory_0075_length_733
FM209186	6601757	2505360	2545186	LESB58.AGEnt_accessory_0076_length_39827
FM209186	6601757	2545427	2548352	LESB58.AGEnt_accessory_0077_length_2926
FM209186	6601757	2549294	2549328	LESB58.AGEnt_accessory_0078_length_35
FM209186	6601757	2559545	2559586	LESB58.AGEnt_accessory_0079_length_42
FM209186	6601757	2561441	2561496	LESB58.AGEnt_accessory_0080_length_56
FM209186	6601757	2591920	2593400	LESB58.AGEnt_accessory_0081_length_1481
FM209186	6601757	2605334	2605342
FM209186	6601757	2610744	2611204	LESB58.AGEnt_accessory_0082_length_461
FM209186	6601757	2638038	2639539	LESB58.AGEnt_accessory_0083_length_1502
FM209186	6601757	2687910	2687911
FM209186	6601757	2690426	2740546	LESB58.AGEnt_accessory_0084_length_50121
FM209186	6601757	2751715	2783507	LESB58.AGEnt_accessory_0085_length_31793
FM209186	6601757	2796729	2908437	LESB58.AGEnt_accessory_0086_length_111709
FM209186	6601757	2929282	2929536	LESB58.AGEnt_accessory_0087_length_255
FM209186	6601757	3022322	3022327
FM209186	6601757	3047708	3048064	LESB58.AGEnt_accessory_0088_length_357
FM209186	6601757	3051243	3057523	LESB58.AGEnt_accessory_0089_length_6281
FM209186	6601757	3061365	3064000	LESB58.AGEnt_accessory_0090_length_2636
FM209186	6601757	3064892	3067252	LESB58.AGEnt_accessory_0091_length_2361
FM209186	6601757	3067389	3068231	LESB58.AGEnt_accessory_0092_length_843
FM209186	6601757	3068367	3070502	LESB58.AGEnt_accessory_0093_length_2136
FM209186	6601757	3070639	3073402	LESB58.AGEnt_accessory_0094_length_2764
FM209186	6601757	3075113	3076472	LESB58.AGEnt_accessory_0095_length_1360
FM209186	6601757	3076847	3077939	LESB58.AGEnt_accessory_0096_length_1093
FM209186	6601757	3110865	3111462	LESB58.AGEnt_accessory_0097_length_598
FM209186	6601757	3126508	3127991	LESB58.AGEnt_accessory_0098_length_1484
FM209186	6601757	3128718	3128824	LESB58.AGEnt_accessory_0099_length_107
FM209186	6601757	3147025	3192077	LESB58.AGEnt_accessory_0100_length_45053
FM209186	6601757	3203775	3204756	LESB58.AGEnt_accessory_0101_length_982
FM209186	6601757	3220764	3222684	LESB58.AGEnt_accessory_0102_length_1921
FM209186	6601757	3264968	3267963	LESB58.AGEnt_accessory_0103_length_2996
FM209186	6601757	3268553	3271543	LESB58.AGEnt_accessory_0104_length_2991
FM209186	6601757	3277010	3277474	LESB58.AGEnt_accessory_0105_length_465
FM209186	6601757	3292869	3293099	LESB58.AGEnt_accessory_0106_length_231
FM209186	6601757	3317051	3319925	LESB58.AGEnt_accessory_0107_length_2875
FM209186	6601757	3358041	3358090	LESB58.AGEnt_accessory_0108_length_50
FM209186	6601757	3386051	3386050
FM209186	6601757	3390924	3391142	LESB58.AGEnt_accessory_0109_length_219
FM209186	6601757	3391804	3391908	LESB58.AGEnt_accessory_0110_length_105
FM209186	6601757	3392633	3429962	LESB58.AGEnt_accessory_0111_length_37330
FM209186	6601757	3432859	3433493	LESB58.AGEnt_accessory_0112_length_635
FM209186	6601757	3460163	3460882	LESB58.AGEnt_accessory_0113_length_720
FM209186	6601757	3462225	3462801	LESB58.AGEnt_accessory_0114_length_577
FM209186	6601757	3463503	3464913	LESB58.AGEnt_accessory_0115_length_1411
FM209186	6601757	3465315	3468228	LESB58.AGEnt_accessory_0116_length_2914
FM209186	6601757	3478903	3479112	LESB58.AGEnt_accessory_0117_length_210
FM209186	6601757	3540124	3541547	LESB58.AGEnt_accessory_0118_length_1424
FM209186	6601757	3554279	3554495	LESB58.AGEnt_accessory_0119_length_217
FM209186	6601757	3554674	3554687	LESB58.AGEnt_accessory_0120_length_14
FM209186	6601757	3585955	3586256	LESB58.AGEnt_accessory_0121_length_302
FM209186	6601757	3586421	3588300	LESB58.AGEnt_accessory_0122_length_1880
FM209186	6601757	3602887	3602898	LESB58.AGEnt_accessory_0123_length_12
FM209186	6601757	3636687	3639575	LESB58.AGEnt_accessory_0124_length_2889
FM209186	6601757	3716486	3716632	LESB58.AGEnt_accessory_0125_length_147
FM209186	6601757	3743219	3752013	LESB58.AGEnt_accessory_0126_length_8795
FM209186	6601757	3752814	3752981	LESB58.AGEnt_accessory_0127_length_168
FM209186	6601757	3758360	3758513	LESB58.AGEnt_accessory_0128_length_154
FM209186	6601757	3779950	3781424	LESB58.AGEnt_accessory_0129_length_1475
FM209186	6601757	3791397	3791588	LESB58.AGEnt_accessory_0130_length_192
FM209186	6601757	3808957	3810136	LESB58.AGEnt_accessory_0131_length_1180
FM209186	6601757	3850086	3850213	LESB58.AGEnt_accessory_0132_length_128
FM209186	6601757	3985565	3985566
FM209186	6601757	3985591	3985687	LESB58.AGEnt_accessory_0133_length_97
FM209186	6601757	4001944	4024762	LESB58.AGEnt_accessory_0134_length_22819
FM209186	6601757	4065137	4065659	LESB58.AGEnt_accessory_0135_length_523
FM209186	6601757	4215127	4215281	LESB58.AGEnt_accessory_0136_length_155
FM209186	6601757	4217681	4217688
FM209186	6601757	4220948	4222574	LESB58.AGEnt_accessory_0137_length_1627
FM209186	6601757	4223491	4224840	LESB58.AGEnt_accessory_0138_length_1350
FM209186	6601757	4299521	4299620	LESB58.AGEnt_accessory_0139_length_100
FM209186	6601757	4307697	4307829	LESB58.AGEnt_accessory_0140_length_133
FM209186	6601757	4312527	4312582	LESB58.AGEnt_accessory_0141_length_56
FM209186	6601757	4313255	4313786	LESB58.AGEnt_accessory_0142_length_532
FM209186	6601757	4352773	4353948	LESB58.AGEnt_accessory_0143_length_1176
FM209186	6601757	4395047	4395203	LESB58.AGEnt_accessory_0144_length_157
FM209186	6601757	4398659	4400351	LESB58.AGEnt_accessory_0145_length_1693
FM209186	6601757	4433324	4433337	LESB58.AGEnt_accessory_0146_length_14
FM209186	6601757	4436569	4436833	LESB58.AGEnt_accessory_0147_length_265
FM209186	6601757	4492981	4493092	LESB58.AGEnt_accessory_0148_length_112
FM209186	6601757	4497619	4497682	LESB58.AGEnt_accessory_0149_length_64
FM209186	6601757	4510551	4510613	LESB58.AGEnt_accessory_0150_length_63
FM209186	6601757	4510750	4511723	LESB58.AGEnt_accessory_0151_length_974
FM209186	6601757	4511910	4512361	LESB58.AGEnt_accessory_0152_length_452
FM209186	6601757	4545200	4552014	LESB58.AGEnt_accessory_0153_length_6815
FM209186	6601757	4552147	4555748	LESB58.AGEnt_accessory_0154_length_3602
FM209186	6601757	4599063	4600459	LESB58.AGEnt_accessory_0155_length_1397
FM209186	6601757	4601086	4603993	LESB58.AGEnt_accessory_0156_length_2908
FM209186	6601757	4604448	4604677	LESB58.AGEnt_accessory_0157_length_230
FM209186	6601757	4614056	4614168	LESB58.AGEnt_accessory_0158_length_113
FM209186	6601757	4660074	4672556	LESB58.AGEnt_accessory_0159_length_12483
FM209186	6601757	4777672	4777950	LESB58.AGEnt_accessory_0160_length_279
FM209186	6601757	4931528	4949351	LESB58.AGEnt_accessory_0161_length_17824
FM209186	6601757	4949591	4960920	LESB58.AGEnt_accessory_0162_length_11330
FM209186	6601757	4966363	4971822	LESB58.AGEnt_accessory_0163_length_5460
FM209186	6601757	5004155	5004280	LESB58.AGEnt_accessory_0164_length_126
FM209186	6601757	5077232	5077262	LESB58.AGEnt_accessory_0165_length_31
FM209186	6601757	5094252	5107978	LESB58.AGEnt_accessory_0166_length_13727
FM209186	6601757	5387329	5389362	LESB58.AGEnt_accessory_0167_length_2034
FM209186	6601757	5402746	5405496	LESB58.AGEnt_accessory_0168_length_2751
FM209186	6601757	5407173	5407458	LESB58.AGEnt_accessory_0169_length_286
FM209186	6601757	5432581	5440120	LESB58.AGEnt_accessory_0170_length_7540
FM209186	6601757	5506945	5507296	LESB58.AGEnt_accessory_0171_length_352
FM209186	6601757	5695165	5695174	LESB58.AGEnt_accessory_0172_length_10
FM209186	6601757	5695267	5695276	LESB58.AGEnt_accessory_0173_length_10
FM209186	6601757	5706263	5706262
FM209186	6601757	5706390	5706389
FM209186	6601757	5719418	5719744	LESB58.AGEnt_accessory_0174_length_327
FM209186	6601757	5720211	5720254	LESB58.AGEnt_accessory_0175_length_44
FM209186	6601757	5801374	5801401	LESB58.AGEnt_accessory_0176_length_28
FM209186	6601757	5839693	5839714	LESB58.AGEnt_accessory_0177_length_22
FM209186	6601757	5865277	5865367	LESB58.AGEnt_accessory_0178_length_91
FM209186	6601757	5944573	5946951	LESB58.AGEnt_accessory_0179_length_2379
FM209186	6601757	5951326	5952210	LESB58.AGEnt_accessory_0180_length_885
FM209186	6601757	6010964	6011057	LESB58.AGEnt_accessory_0181_length_94
FM209186	6601757	6059387	6059495	LESB58.AGEnt_accessory_0182_length_109
FM209186	6601757	6060101	6062082	LESB58.AGEnt_accessory_0183_length_1982
FM209186	6601757	6162663	6164007	LESB58.AGEnt_accessory_0184_length_1345
FM209186	6601757	6261919	6266687	LESB58.AGEnt_accessory_0185_length_4769
FM209186	6601757	6324110	6324439	LESB58.AGEnt_accessory_0186_length_330
FM209186	6601757	6426714	6426939	LESB58.AGEnt_accessory_0187_length_226
FM209186	6601757	6545544	6546827	LESB58.AGEnt_accessory_0188_length_1284
FM209186	6601757	6578856	6579127	LESB58.AGEnt_accessory_0189_length_272
