# Supplementary material for: ClustAGE: a tool for clustering and distribution analysis of bacterial accessory genomic elements
Source: BMC Bioinformatics. 2018 Apr 20;19:150. doi: 10.1186/s12859-018-2154-x (PMC5910555; doi:10.1186/s12859-018-2154-x)
Supplement: Supplementary file 1 — Archive containing relevant output files from the Spine and AGEnt analyses of the reference genomes. (ZIP 4849 kb) [file 12859_2018_2154_MOESM1_ESM.zip › Spine_and_AGEnt_results/LESB58.AGEnt.LESB58.AGEnt.accessory_loci.txt]

locus_id	gen_contig_id	gen_contig_start	gen_contig_stop	strand	out_seq_id	out_seq_start	out_seq_stop	pct_locus	overhangs	product
PLES_00401	FM209186	51696	53511	+	LESB58.AGEnt_accessory_0002_length_2440	1	1816	17.11	8795,0	probable hemagglutinin
PLES_00411	FM209186	54415	54918	+	LESB58.AGEnt_accessory_0003_length_1487	1	504	80.00	126,0	conserved hypothetical protein
PLES_00421	FM209186	55207	55740	+	LESB58.AGEnt_accessory_0003_length_1487	793	1326	100.00	0,0	hypothetical protein
PLES_00931	FM209186	112369	112387	-	LESB58.AGEnt_accessory_0004_length_559	1	19	6.67	266,0	hypothetical protein
PLES_00941	FM209186	112384	112927	-	LESB58.AGEnt_accessory_0004_length_559	16	559	42.07	0,749	hypothetical protein
PLES_00991	FM209186	118349	119245	+	LESB58.AGEnt_accessory_0005_length_3088	1	897	86.42	141,0	Putative 3-oxoacyl-(acyl-carrier-protein) synthase
PLES_01001	FM209186	119246	120193	+	LESB58.AGEnt_accessory_0005_length_3088	898	1845	100.00	0,0	hypothetical protein
PLES_01011	FM209186	120204	121118	+	LESB58.AGEnt_accessory_0005_length_3088	1856	2770	100.00	0,0	hypothetical
PLES_01021	FM209186	121125	121436	+	LESB58.AGEnt_accessory_0005_length_3088	2777	3088	25.30	0,921	hypothetical protein
PLES_01451	FM209186	163305	163322	-	LESB58.AGEnt_accessory_0006_length_44	27	44	2.87	0,609	putative nucleoside 2-deoxyribosyltransferase
PLES_01881	FM209186	212648	213463	+	LESB58.AGEnt_accessory_0007_length_2125	408	1223	100.00	0,0	hypothetical protein
PLES_01891	FM209186	213460	214341	+	LESB58.AGEnt_accessory_0007_length_2125	1220	2101	100.00	0,0	hypothetical protein
PLES_02131	FM209186	238073	238487	-	LESB58.AGEnt_accessory_0009_length_488	1	415	94.75	23,0	conserved hypothetical protein
PLES_02541	FM209186	282147	282332	-	LESB58.AGEnt_accessory_0013_length_6263	869	1054	100.00	0,0	hypothetical protein
PLES_02551	FM209186	282512	283948	-	LESB58.AGEnt_accessory_0013_length_6263	1234	2670	100.00	0,0	hypothetical protein
PLES_02561	FM209186	284098	286254	-	LESB58.AGEnt_accessory_0013_length_6263	2820	4976	100.00	0,0	hypothetical protein
PLES_02571	FM209186	286251	286748	-	LESB58.AGEnt_accessory_0013_length_6263	4973	5470	100.00	0,0	hypothetical protein
PLES_02581	FM209186	286752	287541	-	LESB58.AGEnt_accessory_0013_length_6263	5474	6263	25.82	0,2270	conserved hypothetical protein
PLES_03251	FM209186	363686	364411	+	LESB58.AGEnt_accessory_0016_length_925	158	883	100.00	0,0	conserved hypothetical protein
PLES_04931	FM209186	548599	549561	-	LESB58.AGEnt_accessory_0019_length_3183	1	963	96.11	39,0	hypothetical protein
PLES_04941	FM209186	549639	550646	-	LESB58.AGEnt_accessory_0019_length_3183	1041	2048	100.00	0,0	hypothetical protein
PLES_04951	FM209186	550662	551363	-	LESB58.AGEnt_accessory_0019_length_3183	2064	2765	100.00	0,0	probable pili assembly chaperone
PLES_05581	FM209186	610431	610432	+	LESB58.AGEnt_accessory_0020_length_40	1	2	0.41	487,0	putative metal-dependent hydrolase
PLES_05591	FM209186	610440	610470	-	LESB58.AGEnt_accessory_0020_length_40	10	40	4.45	0,665	probable hydrolase
PLES_05701	FM209186	619428	619637	-	LESB58.AGEnt_accessory_0021_length_336	127	336	56.45	0,162	hypothetical protein
PLES_05921	FM209186	645221	646185	-	LESB58.AGEnt_accessory_0023_length_965	1	965	34.59	338,1487	organic solvent tolerance protein OstA precursor
PLES_06111	FM209186	666953	666980	+	LESB58.AGEnt_accessory_0025_length_12179	1	28	6.22	422,0	putative holin
PLES_06121	FM209186	667002	667517	+	LESB58.AGEnt_accessory_0025_length_12179	50	565	100.00	0,0	hypothetical protein
PLES_06131	FM209186	667514	668071	+	LESB58.AGEnt_accessory_0025_length_12179	562	1119	100.00	0,0	putative baseplate assembly protein V
PLES_06141	FM209186	668224	668550	+	LESB58.AGEnt_accessory_0025_length_12179	1272	1598	100.00	0,0	probable bacteriophage protein
PLES_06151	FM209186	668547	669434	+	LESB58.AGEnt_accessory_0025_length_12179	1595	2482	100.00	0,0	probable bacteriophage protein
PLES_06161	FM209186	669427	669960	+	LESB58.AGEnt_accessory_0025_length_12179	2475	3008	100.00	0,0	probable bacteriophage protein
PLES_06171	FM209186	669962	672067	+	LESB58.AGEnt_accessory_0025_length_12179	3010	5115	100.00	0,0	probable bacteriophage protein
PLES_06181	FM209186	672558	673718	+	LESB58.AGEnt_accessory_0025_length_12179	5606	6766	100.00	0,0	probable bacteriophage protein
PLES_06191	FM209186	673731	674234	+	LESB58.AGEnt_accessory_0025_length_12179	6779	7282	100.00	0,0	probable bacteriophage protein
PLES_06201	FM209186	674249	674593	+	LESB58.AGEnt_accessory_0025_length_12179	7297	7641	100.00	0,0	hypothetical protein
PLES_06211	FM209186	674763	677000	+	LESB58.AGEnt_accessory_0025_length_12179	7811	10048	100.00	0,0	putative tail length determinator protein
PLES_06221	FM209186	677010	677882	+	LESB58.AGEnt_accessory_0025_length_12179	10058	10930	100.00	0,0	putative tail formation protein
PLES_06231	FM209186	677857	678063	+	LESB58.AGEnt_accessory_0025_length_12179	10905	11111	100.00	0,0	putative phage protein X
PLES_06241	FM209186	678121	679110	+	LESB58.AGEnt_accessory_0025_length_12179	11169	12158	100.00	0,0	putative phage late control gene D protein
PLES_06271	FM209186	680384	680385	+	LESB58.AGEnt_accessory_0026_length_34	1	2	0.78	256,0	hypothetical protein
PLES_07321	FM209186	800131	800961	+	LESB58.AGEnt_accessory_0028_length_4277	155	985	100.00	0,0	probable binding protein component of ABC transporter
PLES_07331	FM209186	801046	801744	+	LESB58.AGEnt_accessory_0028_length_4277	1070	1768	100.00	0,0	probable permease of ABC transporter
PLES_07341	FM209186	801741	802445	+	LESB58.AGEnt_accessory_0028_length_4277	1765	2469	100.00	0,0	probable permease of ABC transporter
PLES_07351	FM209186	802442	803185	+	LESB58.AGEnt_accessory_0028_length_4277	2466	3209	100.00	0,0	probable ATP-binding component of ABC transporter
PLES_07361	FM209186	803194	804198	+	LESB58.AGEnt_accessory_0028_length_4277	3218	4222	100.00	0,0	probable iron/ascorbate oxidoreductase
PLES_07371	FM209186	804239	804253	-	LESB58.AGEnt_accessory_0028_length_4277	4263	4277	1.25	0,1182	probable FAD-dependent monooxygenase
PLES_07401	FM209186	808465	809390	-	LESB58.AGEnt_accessory_0029_length_3484	1	926	69.68	403,0	probable major facilitator superfamily (MFS) transporter
PLES_07411	FM209186	809526	810845	-	LESB58.AGEnt_accessory_0029_length_3484	1062	2381	100.00	0,0	putative oxidoreductase
PLES_07421	FM209186	810938	811666	-	LESB58.AGEnt_accessory_0029_length_3484	2474	3202	100.00	0,0	probable transcriptional regulator
PLES_07441	FM209186	813021	813488	+	LESB58.AGEnt_accessory_0030_length_507	18	485	100.00	0,0	hypothetical protein
PLES_07451	FM209186	813492	813510	-	LESB58.AGEnt_accessory_0030_length_507	489	507	2.97	0,620	putative transcriptional regulator
PLES_07491	FM209186	818396	819139	-	LESB58.AGEnt_accessory_0031_length_1418	151	894	100.00	0,0	hypothetical protein
PLES_07501	FM209186	819239	819640	-	LESB58.AGEnt_accessory_0031_length_1418	994	1395	100.00	0,0	hypothetical protein
PLES_07531	FM209186	822308	823231	-	LESB58.AGEnt_accessory_0033_length_1925	416	1339	100.00	0,0	probable transcriptional regulator
PLES_07541	FM209186	823371	823769	+	LESB58.AGEnt_accessory_0033_length_1925	1479	1877	100.00	0,0	putative translation initiation inhibitor
PLES_07551	FM209186	823801	823817	-	LESB58.AGEnt_accessory_0033_length_1925	1909	1925	2.12	0,784	probable nuclease
PLES_07591	FM209186	826929	829240	-	LESB58.AGEnt_accessory_0034_length_2473	1	2312	95.97	97,0	second ferric pyoverdine receptor FpvB
PLES_07611	FM209186	830468	830926	-	LESB58.AGEnt_accessory_0035_length_2446	66	524	100.00	0,0	probable acetyltransferase
PLES_07621	FM209186	831058	832548	+	LESB58.AGEnt_accessory_0035_length_2446	656	2146	100.00	0,0	probable transcriptional regulator
PLES_07631	FM209186	832564	832848	-	LESB58.AGEnt_accessory_0035_length_2446	2162	2446	87.16	0,42	hypothetical protein
PLES_07651	FM209186	834966	835682	+	LESB58.AGEnt_accessory_0036_length_9589	217	933	100.00	0,0	probable short-chain dehydrogenase
PLES_07661	FM209186	835692	836723	-	LESB58.AGEnt_accessory_0036_length_9589	943	1974	100.00	0,0	ferric enterobactin transport protein FepG
PLES_07671	FM209186	836720	837742	-	LESB58.AGEnt_accessory_0036_length_9589	1971	2993	100.00	0,0	ferric enterobactin transport protein FepD
PLES_07681	FM209186	837773	838678	-	LESB58.AGEnt_accessory_0036_length_9589	3024	3929	100.00	0,0	ferrienterobactin-binding periplasmic protein precursor FepB
PLES_07691	FM209186	838805	839602	+	LESB58.AGEnt_accessory_0036_length_9589	4056	4853	100.00	0,0	ferric enterobactin transport protein FepC
PLES_07701	FM209186	839609	840397	-	LESB58.AGEnt_accessory_0036_length_9589	4860	5648	100.00	0,0	probable transcriptional regulator
PLES_07711	FM209186	840653	842737	+	LESB58.AGEnt_accessory_0036_length_9589	5904	7988	100.00	0,0	probable TonB-dependent receptor
PLES_07721	FM209186	842805	844112	+	LESB58.AGEnt_accessory_0036_length_9589	8056	9363	100.00	0,0	putative oxidoreductase
PLES_07791	FM209186	850641	851307	-	LESB58.AGEnt_accessory_0037_length_667	1	667	83.27	40,94	probable short-chain dehydrogenase
PLES_07851	FM209186	860239	860239	-	LESB58.AGEnt_accessory_0038_length_705	1	1	0.08	1256,0	probable secretion protein
PLES_07861	FM209186	860336	860635	-	LESB58.AGEnt_accessory_0038_length_705	98	397	100.00	0,0	hypothetical protein
PLES_07891	FM209186	863965	865014	-	LESB58.AGEnt_accessory_0040_length_42137	91	1140	100.00	0,0	Integrase
PLES_07901	FM209186	865240	865596	-	LESB58.AGEnt_accessory_0040_length_42137	1366	1722	100.00	0,0	hypothetical protein
PLES_07911	FM209186	865601	866290	-	LESB58.AGEnt_accessory_0040_length_42137	1727	2416	100.00	0,0	hypothetical protein
PLES_07921	FM209186	866463	866654	-	LESB58.AGEnt_accessory_0040_length_42137	2589	2780	100.00	0,0	hypothetical protein
PLES_07931	FM209186	866767	868254	-	LESB58.AGEnt_accessory_0040_length_42137	2893	4380	100.00	0,0	unknown
PLES_07941	FM209186	868765	869349	-	LESB58.AGEnt_accessory_0040_length_42137	4891	5475	100.00	0,0	conserved hypothetical protein
PLES_07951	FM209186	869820	870203	-	LESB58.AGEnt_accessory_0040_length_42137	5946	6329	100.00	0,0	transcriptional regulator, LuxR family
PLES_07961	FM209186	870555	871343	-	LESB58.AGEnt_accessory_0040_length_42137	6681	7469	100.00	0,0	transcriptional regulator
PLES_07971	FM209186	871763	872272	+	LESB58.AGEnt_accessory_0040_length_42137	7889	8398	100.00	0,0	EndY
PLES_07981	FM209186	873107	873601	+	LESB58.AGEnt_accessory_0040_length_42137	9233	9727	100.00	0,0	hypothetical protein
PLES_07991	FM209186	873714	873890	+	LESB58.AGEnt_accessory_0040_length_42137	9840	10016	100.00	0,0	hypothetical protein
PLES_08001	FM209186	874209	874973	+	LESB58.AGEnt_accessory_0040_length_42137	10335	11099	100.00	0,0	putative phage-related protein
PLES_08011	FM209186	875391	876269	+	LESB58.AGEnt_accessory_0040_length_42137	11517	12395	100.00	0,0	hypothetical protein
PLES_08021	FM209186	876266	877054	+	LESB58.AGEnt_accessory_0040_length_42137	12392	13180	100.00	0,0	DNA replication protein DnaC
PLES_08031	FM209186	877087	878481	+	LESB58.AGEnt_accessory_0040_length_42137	13213	14607	100.00	0,0	Putative DnaB-like replicative helicase
PLES_08041	FM209186	878846	879535	+	LESB58.AGEnt_accessory_0040_length_42137	14972	15661	100.00	0,0	Putative metallophosphoesterase
PLES_08051	FM209186	879550	879810	+	LESB58.AGEnt_accessory_0040_length_42137	15676	15936	100.00	0,0	hypothetical protein
PLES_08061	FM209186	879951	880196	+	LESB58.AGEnt_accessory_0040_length_42137	16077	16322	100.00	0,0	hypothetical protein
PLES_08071	FM209186	880514	880840	-	LESB58.AGEnt_accessory_0040_length_42137	16640	16966	100.00	0,0	DNA-binding protein
PLES_08081	FM209186	881354	881686	+	LESB58.AGEnt_accessory_0040_length_42137	17480	17812	100.00	0,0	Holin, phage lambda
PLES_08091	FM209186	881683	882300	+	LESB58.AGEnt_accessory_0040_length_42137	17809	18426	100.00	0,0	Predicted chitinase; lytic protein
PLES_08101	FM209186	882536	883006	+	LESB58.AGEnt_accessory_0040_length_42137	18662	19132	100.00	0,0	Putative lysis protein Rz
PLES_08111	FM209186	883003	883746	+	LESB58.AGEnt_accessory_0040_length_42137	19129	19872	100.00	0,0	hypothetical protein
PLES_08121	FM209186	884141	884443	+	LESB58.AGEnt_accessory_0040_length_42137	20267	20569	100.00	0,0	Putative small subunit (Nu1 homolog) of DNA packaging dimer
PLES_08131	FM209186	884436	886391	+	LESB58.AGEnt_accessory_0040_length_42137	20562	22517	100.00	0,0	Putative large subunit (GpA homolog) of DNA packaging dimer
PLES_08141	FM209186	886603	888249	+	LESB58.AGEnt_accessory_0040_length_42137	22729	24375	100.00	0,0	Putative portal protein
PLES_08151	FM209186	888578	890314	+	LESB58.AGEnt_accessory_0040_length_42137	24704	26440	100.00	0,0	chaperone with DnaK; heat shock protein
PLES_08161	FM209186	890381	890698	+	LESB58.AGEnt_accessory_0040_length_42137	26507	26824	100.00	0,0	hypothetical protein
PLES_08171	FM209186	890889	891491	+	LESB58.AGEnt_accessory_0040_length_42137	27015	27617	100.00	0,0	hypothetical protein
PLES_08181	FM209186	891495	891689	+	LESB58.AGEnt_accessory_0040_length_42137	27621	27815	100.00	0,0	hypothetical protein
PLES_08191	FM209186	891691	892443	+	LESB58.AGEnt_accessory_0040_length_42137	27817	28569	100.00	0,0	hypothetical protein
PLES_08201	FM209186	892525	893166	+	LESB58.AGEnt_accessory_0040_length_42137	28651	29292	100.00	0,0	hypothetical protein
PLES_08211	FM209186	893631	896114	+	LESB58.AGEnt_accessory_0040_length_42137	29757	32240	100.00	0,0	Putative tail length tape measure protein
PLES_08221	FM209186	897077	898372	+	LESB58.AGEnt_accessory_0040_length_42137	33203	34498	100.00	0,0	hypothetical protein
PLES_08231	FM209186	898375	898785	+	LESB58.AGEnt_accessory_0040_length_42137	34501	34911	100.00	0,0	hypothetical protein
PLES_08241	FM209186	898785	899330	+	LESB58.AGEnt_accessory_0040_length_42137	34911	35456	100.00	0,0	hypothetical protein
PLES_08251	FM209186	899341	899763	+	LESB58.AGEnt_accessory_0040_length_42137	35467	35889	100.00	0,0	hypothetical protein
PLES_08261	FM209186	899750	901243	+	LESB58.AGEnt_accessory_0040_length_42137	35876	37369	100.00	0,0	hypothetical protein
PLES_08271	FM209186	901322	901852	+	LESB58.AGEnt_accessory_0040_length_42137	37448	37978	100.00	0,0	hypothetical protein
PLES_08281	FM209186	902041	902601	+	LESB58.AGEnt_accessory_0040_length_42137	38167	38727	100.00	0,0	hypothetical protein
PLES_08291	FM209186	902602	902883	+	LESB58.AGEnt_accessory_0040_length_42137	38728	39009	100.00	0,0	hypothetical protein
PLES_08301	FM209186	903430	903741	+	LESB58.AGEnt_accessory_0040_length_42137	39556	39867	100.00	0,0	hypothetical protein
PLES_08311	FM209186	903738	903977	+	LESB58.AGEnt_accessory_0040_length_42137	39864	40103	100.00	0,0	hypothetical protein
PLES_08321	FM209186	904050	904274	+	LESB58.AGEnt_accessory_0040_length_42137	40176	40400	100.00	0,0	hypothetical protein
PLES_08651	FM209186	944390	944857	+	LESB58.AGEnt_accessory_0043_length_6568	195	662	100.00	0,0	hypothetical protein
PLES_08661	FM209186	944932	945762	+	LESB58.AGEnt_accessory_0043_length_6568	737	1567	100.00	0,0	conserved hypothetical protein
PLES_08671	FM209186	945755	946510	+	LESB58.AGEnt_accessory_0043_length_6568	1560	2315	100.00	0,0	hypothetical protein
PLES_08681	FM209186	946763	947272	-	LESB58.AGEnt_accessory_0043_length_6568	2568	3077	100.00	0,0	conserved hypothetical protein
PLES_08691	FM209186	947304	947933	-	LESB58.AGEnt_accessory_0043_length_6568	3109	3738	100.00	0,0	hypothetical protein
PLES_08701	FM209186	948063	949367	-	LESB58.AGEnt_accessory_0043_length_6568	3868	5172	100.00	0,0	probable two-component sensor
PLES_08711	FM209186	949364	950104	-	LESB58.AGEnt_accessory_0043_length_6568	5169	5909	100.00	0,0	probable two-component response regulator
PLES_08721	FM209186	950461	950721	+	LESB58.AGEnt_accessory_0043_length_6568	6266	6526	100.00	0,0	predicted protein
PLES_08731	FM209186	950722	950763	-	LESB58.AGEnt_accessory_0043_length_6568	6527	6568	2.50	0,1638	probable dehydrogenase
PLES_08811	FM209186	959355	960467	-	LESB58.AGEnt_accessory_0044_length_3142	6	1118	100.00	0,0	possible ferridoxin oxidoreductase subunit
PLES_08821	FM209186	960496	961461	-	LESB58.AGEnt_accessory_0044_length_3142	1147	2112	100.00	0,0	putative flavodoxin reductase
PLES_08831	FM209186	961647	962426	+	LESB58.AGEnt_accessory_0044_length_3142	2298	3077	100.00	0,0	hypothetical protein
PLES_08841	FM209186	962470	962491	-	LESB58.AGEnt_accessory_0044_length_3142	3121	3142	4.29	0,491	4-hydroxyphenylacetate 3-monooxygenase small chain
PLES_10371	FM209186	1118481	1119220	+	LESB58.AGEnt_accessory_0046_length_740	1	740	80.35	119,62	hypothetical protein
PLES_10581	FM209186	1148959	1148960	+	LESB58.AGEnt_accessory_0048_length_141	1	2	0.14	1390,0	conserved hypothetical protein
PLES_11331	FM209186	1225472	1226833	+	LESB58.AGEnt_accessory_0052_length_1441	44	1405	100.00	0,0	exoenzyme S
PLES_11391	FM209186	1235373	1235723	+	LESB58.AGEnt_accessory_0053_length_2899	2503	2853	100.00	0,0	hypothetical protein
PLES_11491	FM209186	1247840	1247891	+	LESB58.AGEnt_accessory_0054_length_1008	1	52	3.31	1520,0	putative membrane protein
PLES_12061	FM209186	1305201	1306877	+	LESB58.AGEnt_accessory_0055_length_6939	188	1864	100.00	0,0	hypothetical protein
PLES_12071	FM209186	1307616	1308479	+	LESB58.AGEnt_accessory_0055_length_6939	2603	3466	100.00	0,0	possible dehydrogenase
PLES_12081	FM209186	1308631	1309692	+	LESB58.AGEnt_accessory_0055_length_6939	3618	4679	100.00	0,0	hypothetical protein
PLES_12091	FM209186	1309744	1310700	-	LESB58.AGEnt_accessory_0055_length_6939	4731	5687	100.00	0,0	conserved hypothetical protein
PLES_12101	FM209186	1310849	1311844	+	LESB58.AGEnt_accessory_0055_length_6939	5836	6831	100.00	0,0	probable oxidoreductase
PLES_13211	FM209186	1433854	1434957	-	LESB58.AGEnt_accessory_0056_length_42747	58	1161	100.00	0,0	phage integrase, putative
PLES_13221	FM209186	1434938	1435180	-	LESB58.AGEnt_accessory_0056_length_42747	1142	1384	100.00	0,0	excisionase, putative
PLES_13231	FM209186	1435396	1435713	-	LESB58.AGEnt_accessory_0056_length_42747	1600	1917	100.00	0,0	hypothetical protein
PLES_13241	FM209186	1436168	1436377	-	LESB58.AGEnt_accessory_0056_length_42747	2372	2581	100.00	0,0	hypothetical protein
PLES_13251	FM209186	1436451	1436591	-	LESB58.AGEnt_accessory_0056_length_42747	2655	2795	100.00	0,0	hypothetical protein
PLES_13261	FM209186	1436690	1438276	-	LESB58.AGEnt_accessory_0056_length_42747	2894	4480	100.00	0,0	hypothetical protein
PLES_13271	FM209186	1438273	1438479	-	LESB58.AGEnt_accessory_0056_length_42747	4477	4683	100.00	0,0	hypothetical protein
PLES_13281	FM209186	1438443	1438691	-	LESB58.AGEnt_accessory_0056_length_42747	4647	4895	100.00	0,0	hypothetical protein
PLES_13291	FM209186	1438774	1439643	-	LESB58.AGEnt_accessory_0056_length_42747	4978	5847	100.00	0,0	hypothetical protein
PLES_13301	FM209186	1439735	1440271	-	LESB58.AGEnt_accessory_0056_length_42747	5939	6475	100.00	0,0	hypothetical protein
PLES_13311	FM209186	1440268	1441263	-	LESB58.AGEnt_accessory_0056_length_42747	6472	7467	100.00	0,0	DNA methylase N-4/N-6
PLES_13321	FM209186	1441328	1441630	-	LESB58.AGEnt_accessory_0056_length_42747	7532	7834	100.00	0,0	hypothetical protein
PLES_13322	FM209186	1441838	1442086	-	LESB58.AGEnt_accessory_0056_length_42747	8042	8290	100.00	0,0	hypothetical protein
PLES_13331	FM209186	1442097	1442483	-	LESB58.AGEnt_accessory_0056_length_42747	8301	8687	100.00	0,0	transcriptional regulator, LuxR family
PLES_13341	FM209186	1442793	1443659	-	LESB58.AGEnt_accessory_0056_length_42747	8997	9863	100.00	0,0	hypothetical protein
PLES_13351	FM209186	1443886	1444092	-	LESB58.AGEnt_accessory_0056_length_42747	10090	10296	100.00	0,0	hypothetical protein
PLES_13361	FM209186	1444616	1444870	+	LESB58.AGEnt_accessory_0056_length_42747	10820	11074	100.00	0,0	protein of unknown function DUF1654
PLES_13371	FM209186	1444923	1445282	-	LESB58.AGEnt_accessory_0056_length_42747	11127	11486	100.00	0,0	hypothetical protein
PLES_13381	FM209186	1445686	1446441	-	LESB58.AGEnt_accessory_0056_length_42747	11890	12645	100.00	0,0	hypothetical protein
PLES_13391	FM209186	1446952	1447656	+	LESB58.AGEnt_accessory_0056_length_42747	13156	13860	100.00	0,0	hypothetical protein
PLES_13401	FM209186	1447721	1448554	+	LESB58.AGEnt_accessory_0056_length_42747	13925	14758	100.00	0,0	hypotjetical protein
PLES_13411	FM209186	1448541	1449338	+	LESB58.AGEnt_accessory_0056_length_42747	14745	15542	100.00	0,0	unknown
PLES_13421	FM209186	1449538	1450119	+	LESB58.AGEnt_accessory_0056_length_42747	15742	16323	100.00	0,0	ninG protein
PLES_13431	FM209186	1450414	1450788	+	LESB58.AGEnt_accessory_0056_length_42747	16618	16992	100.00	0,0	hypothetical protein
PLES_13441	FM209186	1450939	1451367	-	LESB58.AGEnt_accessory_0056_length_42747	17143	17571	100.00	0,0	hypothetical protein
PLES_13451	FM209186	1451414	1451596	-	LESB58.AGEnt_accessory_0056_length_42747	17618	17800	100.00	0,0	Putative uncharacterized protein PflO1_0304
PLES_13461	FM209186	1451722	1452111	+	LESB58.AGEnt_accessory_0056_length_42747	17926	18315	100.00	0,0	hypothetical protein
PLES_13471	FM209186	1452111	1452728	+	LESB58.AGEnt_accessory_0056_length_42747	18315	18932	100.00	0,0	COG3179: Predicted chitinase
PLES_13481	FM209186	1452932	1453165	-	LESB58.AGEnt_accessory_0056_length_42747	19136	19369	100.00	0,0	hypothetical protein
PLES_13491	FM209186	1453195	1453938	+	LESB58.AGEnt_accessory_0056_length_42747	19399	20142	100.00	0,0	hypothetical protein
PLES_13501	FM209186	1454019	1454603	+	LESB58.AGEnt_accessory_0056_length_42747	20223	20807	100.00	0,0	Putative small subunit (Nu1 homolog) of DNA packaging dimer
PLES_13511	FM209186	1454575	1456539	+	LESB58.AGEnt_accessory_0056_length_42747	20779	22743	100.00	0,0	Putative large subunit (GpA homolog) of DNA packaging dimer
PLES_13521	FM209186	1456667	1458391	+	LESB58.AGEnt_accessory_0056_length_42747	22871	24595	100.00	0,0	Putative portal protein
PLES_13531	FM209186	1458363	1460444	+	LESB58.AGEnt_accessory_0056_length_42747	24567	26648	100.00	0,0	Putative Clp protease
PLES_13541	FM209186	1460511	1460828	+	LESB58.AGEnt_accessory_0056_length_42747	26715	27032	100.00	0,0	hypothetical protein
PLES_13551	FM209186	1461019	1461621	+	LESB58.AGEnt_accessory_0056_length_42747	27223	27825	100.00	0,0	hypothetical protein
PLES_13561	FM209186	1461821	1462573	+	LESB58.AGEnt_accessory_0056_length_42747	28025	28777	100.00	0,0	hypothetical protein
PLES_13571	FM209186	1462655	1463296	+	LESB58.AGEnt_accessory_0056_length_42747	28859	29500	100.00	0,0	hypothetical protein
PLES_13581	FM209186	1463761	1466244	+	LESB58.AGEnt_accessory_0056_length_42747	29965	32448	100.00	0,0	Putative tail length tape measure protein
PLES_13591	FM209186	1466272	1466805	+	LESB58.AGEnt_accessory_0056_length_42747	32476	33009	100.00	0,0	hypothetical protein
PLES_13601	FM209186	1466805	1468502	+	LESB58.AGEnt_accessory_0056_length_42747	33009	34706	100.00	0,0	hypothetical protein
PLES_13611	FM209186	1468505	1468915	+	LESB58.AGEnt_accessory_0056_length_42747	34709	35119	100.00	0,0	hypothetical protein
PLES_13621	FM209186	1468915	1469460	+	LESB58.AGEnt_accessory_0056_length_42747	35119	35664	100.00	0,0	hypothetical protein
PLES_13631	FM209186	1469471	1469875	+	LESB58.AGEnt_accessory_0056_length_42747	35675	36079	100.00	0,0	hypothetical protein
PLES_13641	FM209186	1469872	1471530	+	LESB58.AGEnt_accessory_0056_length_42747	36076	37734	100.00	0,0	hypothetical protein
PLES_13651	FM209186	1471560	1472147	+	LESB58.AGEnt_accessory_0056_length_42747	37764	38351	100.00	0,0	hypothetical protein
PLES_13661	FM209186	1472336	1472896	+	LESB58.AGEnt_accessory_0056_length_42747	38540	39100	100.00	0,0	hypothetical protein
PLES_13671	FM209186	1473171	1474103	+	LESB58.AGEnt_accessory_0056_length_42747	39375	40307	100.00	0,0	hypothetical protein
PLES_13681	FM209186	1474103	1474402	+	LESB58.AGEnt_accessory_0056_length_42747	40307	40606	100.00	0,0	hypothetical protein
PLES_13691	FM209186	1474399	1474626	+	LESB58.AGEnt_accessory_0056_length_42747	40603	40830	100.00	0,0	hypothetical protein
PLES_13701	FM209186	1474835	1475521	-	LESB58.AGEnt_accessory_0056_length_42747	41039	41725	100.00	0,0	hypothetical protein
PLES_13711	FM209186	1475521	1476267	-	LESB58.AGEnt_accessory_0056_length_42747	41725	42471	100.00	0,0	hypothetical protein
PLES_15271	FM209186	1658324	1658327	-	LESB58.AGEnt_accessory_0059_length_60	57	60	0.90	0,440	hypothetical protein
PLES_15491	FM209186	1684131	1684844	-	LESB58.AGEnt_accessory_0060_length_36961	173	886	100.00	0,0	putative c repressor
PLES_15501	FM209186	1685013	1685369	+	LESB58.AGEnt_accessory_0060_length_36961	1055	1411	100.00	0,0	Ner-like protein
PLES_15511	FM209186	1685372	1685806	+	LESB58.AGEnt_accessory_0060_length_36961	1414	1848	100.00	0,0	hypothetical protein
PLES_15521	FM209186	1685806	1686012	+	LESB58.AGEnt_accessory_0060_length_36961	1848	2054	100.00	0,0	hypothetical protein
PLES_15531	FM209186	1686005	1688074	+	LESB58.AGEnt_accessory_0060_length_36961	2047	4116	100.00	0,0	transposase A
PLES_15541	FM209186	1688071	1688841	+	LESB58.AGEnt_accessory_0060_length_36961	4113	4883	100.00	0,0	DNA transposition protein
PLES_15551	FM209186	1688838	1689485	+	LESB58.AGEnt_accessory_0060_length_36961	4880	5527	100.00	0,0	hypothetical protein
PLES_15561	FM209186	1689586	1689999	+	LESB58.AGEnt_accessory_0060_length_36961	5628	6041	100.00	0,0	hypothetical protein
PLES_15571	FM209186	1689989	1690273	+	LESB58.AGEnt_accessory_0060_length_36961	6031	6315	100.00	0,0	hypothetical protein
PLES_15581	FM209186	1690290	1690808	+	LESB58.AGEnt_accessory_0060_length_36961	6332	6850	100.00	0,0	COG4396: Mu-like prophage host-nuclease inhibitor protein Gam
PLES_15591	FM209186	1690810	1691187	+	LESB58.AGEnt_accessory_0060_length_36961	6852	7229	100.00	0,0	hypothetical protein
PLES_15601	FM209186	1691189	1691470	+	LESB58.AGEnt_accessory_0060_length_36961	7231	7512	100.00	0,0	hypothetical protein
PLES_15611	FM209186	1691472	1691678	+	LESB58.AGEnt_accessory_0060_length_36961	7514	7720	100.00	0,0	hypothetical protein
PLES_15621	FM209186	1691681	1691950	+	LESB58.AGEnt_accessory_0060_length_36961	7723	7992	100.00	0,0	hypothetical protein
PLES_15631	FM209186	1692255	1692662	+	LESB58.AGEnt_accessory_0060_length_36961	8297	8704	100.00	0,0	hypothetical protein
PLES_15641	FM209186	1692649	1693098	+	LESB58.AGEnt_accessory_0060_length_36961	8691	9140	100.00	0,0	putative integral membrane protein
PLES_15651	FM209186	1693541	1693963	+	LESB58.AGEnt_accessory_0060_length_36961	9583	10005	100.00	0,0	hypothetical protein
PLES_15661	FM209186	1693963	1694379	+	LESB58.AGEnt_accessory_0060_length_36961	10005	10421	100.00	0,0	putative structural protein
PLES_15671	FM209186	1694379	1694621	+	LESB58.AGEnt_accessory_0060_length_36961	10421	10663	100.00	0,0	hypothetical protein
PLES_15681	FM209186	1694618	1695019	+	LESB58.AGEnt_accessory_0060_length_36961	10660	11061	100.00	0,0	hypothetical protein
PLES_15691	FM209186	1695130	1695318	+	LESB58.AGEnt_accessory_0060_length_36961	11172	11360	100.00	0,0	hypothetical protein
PLES_15701	FM209186	1695327	1695827	+	LESB58.AGEnt_accessory_0060_length_36961	11369	11869	100.00	0,0	conserved hypothetical DNA-binding protein
PLES_15711	FM209186	1695824	1696600	+	LESB58.AGEnt_accessory_0060_length_36961	11866	12642	100.00	0,0	hypothetical protein
PLES_15721	FM209186	1696605	1698254	+	LESB58.AGEnt_accessory_0060_length_36961	12647	14296	100.00	0,0	phage uncharacterized protein
PLES_15731	FM209186	1698266	1699852	+	LESB58.AGEnt_accessory_0060_length_36961	14308	15894	100.00	0,0	portal protein
PLES_15741	FM209186	1699852	1701138	+	LESB58.AGEnt_accessory_0060_length_36961	15894	17180	100.00	0,0	virion morphogenesis protein
PLES_15751	FM209186	1701718	1701882	+	LESB58.AGEnt_accessory_0060_length_36961	17760	17924	100.00	0,0	hypothetical protein
PLES_15761	FM209186	1701879	1702298	+	LESB58.AGEnt_accessory_0060_length_36961	17921	18340	100.00	0,0	hypothetical protein
PLES_15771	FM209186	1702379	1702534	+	LESB58.AGEnt_accessory_0060_length_36961	18421	18576	100.00	0,0	hypothetical protein
PLES_15781	FM209186	1702531	1702752	+	LESB58.AGEnt_accessory_0060_length_36961	18573	18794	100.00	0,0	hypothetical protein
PLES_15791	FM209186	1702972	1704078	+	LESB58.AGEnt_accessory_0060_length_36961	19014	20120	100.00	0,0	protease (I) and scaffold (Z) proteins
PLES_15801	FM209186	1704088	1704486	+	LESB58.AGEnt_accessory_0060_length_36961	20130	20528	100.00	0,0	hypothetical protein
PLES_15811	FM209186	1704514	1705422	+	LESB58.AGEnt_accessory_0060_length_36961	20556	21464	100.00	0,0	putative major head subunit protein
PLES_15821	FM209186	1705434	1705748	+	LESB58.AGEnt_accessory_0060_length_36961	21476	21790	100.00	0,0	hypothetical protein
PLES_15831	FM209186	1705811	1705987	+	LESB58.AGEnt_accessory_0060_length_36961	21853	22029	100.00	0,0	hypothetical protein
PLES_15841	FM209186	1706397	1706876	+	LESB58.AGEnt_accessory_0060_length_36961	22439	22918	100.00	0,0	hypothetical protein
PLES_15851	FM209186	1707076	1707846	+	LESB58.AGEnt_accessory_0060_length_36961	23118	23888	100.00	0,0	hypothetical protein
PLES_15861	FM209186	1707850	1708335	+	LESB58.AGEnt_accessory_0060_length_36961	23892	24377	100.00	0,0	hypothetical protein
PLES_15871	FM209186	1708646	1712026	+	LESB58.AGEnt_accessory_0060_length_36961	24688	28068	100.00	0,0	hypothetical protein
PLES_15881	FM209186	1712033	1712989	+	LESB58.AGEnt_accessory_0060_length_36961	28075	29031	100.00	0,0	hypothetical protein
PLES_15891	FM209186	1712991	1713914	+	LESB58.AGEnt_accessory_0060_length_36961	29033	29956	100.00	0,0	hypothetical protein
PLES_15901	FM209186	1713950	1715617	+	LESB58.AGEnt_accessory_0060_length_36961	29992	31659	100.00	0,0	hypothetical protein
PLES_15911	FM209186	1715652	1716428	+	LESB58.AGEnt_accessory_0060_length_36961	31694	32470	100.00	0,0	hypothetical protein
PLES_15921	FM209186	1716437	1716676	+	LESB58.AGEnt_accessory_0060_length_36961	32479	32718	100.00	0,0	hypothetical protein
PLES_15931	FM209186	1716881	1719088	+	LESB58.AGEnt_accessory_0060_length_36961	32923	35130	100.00	0,0	hypothetical protein
PLES_15941	FM209186	1719085	1720236	+	LESB58.AGEnt_accessory_0060_length_36961	35127	36278	100.00	0,0	hypothetical protein
PLES_15951	FM209186	1720233	1720526	+	LESB58.AGEnt_accessory_0060_length_36961	36275	36568	100.00	0,0	hypothetical protein
PLES_15961	FM209186	1720605	1720829	+	LESB58.AGEnt_accessory_0060_length_36961	36647	36871	100.00	0,0	hypothetical protein
PLES_16931	FM209186	1815627	1816609	+	LESB58.AGEnt_accessory_0062_length_2268	1286	2268	67.42	0,475	hypothetical protein
PLES_16941	FM209186	1818332	1819756	+	LESB58.AGEnt_accessory_0063_length_2287	1	1425	53.61	1233,0	hypothetical protein
PLES_16971	FM209186	1822915	1824168	+	LESB58.AGEnt_accessory_0064_length_2875	1122	2375	100.00	0,0	hypothetical protein
PLES_17021	FM209186	1828893	1829411	+	LESB58.AGEnt_accessory_0065_length_605	34	552	100.00	0,0	hypothetical protein
PLES_17741	FM209186	1918351	1918659	+	LESB58.AGEnt_accessory_0066_length_881	1	309	55.68	246,0	hypothetical protein
PLES_17751	FM209186	1918674	1919231	+	LESB58.AGEnt_accessory_0066_length_881	324	881	21.06	0,2091	hypothetical protein
PLES_18451	FM209186	1991676	1991733	-	LESB58.AGEnt_accessory_0067_length_103	46	103	6.44	0,842	putative permease
PLES_19071	FM209186	2055137	2055140	+	LESB58.AGEnt_accessory_0068_length_13451	1	4	1.40	281,0	integration host factor beta subunit
PLES_19081	FM209186	2055868	2056869	+	LESB58.AGEnt_accessory_0068_length_13451	732	1733	100.00	0,0	O-antigen chain length regulator
PLES_19091	FM209186	2056979	2058247	+	LESB58.AGEnt_accessory_0068_length_13451	1843	3111	100.00	0,0	UDP-glucose/GDP-mannose dehydrogenase-like protein
PLES_19101	FM209186	2058288	2059310	+	LESB58.AGEnt_accessory_0068_length_13451	3152	4174	100.00	0,0	wbpP
PLES_19111	FM209186	2059510	2060934	+	LESB58.AGEnt_accessory_0068_length_13451	4374	5798	100.00	0,0	ORF_8; similar to Polysaccharide biosynthesis protein; potential multiple membrane spanning domains.
PLES_19121	FM209186	2061056	2062102	+	LESB58.AGEnt_accessory_0068_length_13451	5920	6966	100.00	0,0	WbpR
PLES_19131	FM209186	2062107	2063990	+	LESB58.AGEnt_accessory_0068_length_13451	6971	8854	100.00	0,0	ORF_10; similar to Asparagine synthase
PLES_19141	FM209186	2063987	2065138	+	LESB58.AGEnt_accessory_0068_length_13451	8851	10002	100.00	0,0	ORF_11; similar to Glycosyl transferases group 1
PLES_19151	FM209186	2065182	2066312	+	LESB58.AGEnt_accessory_0068_length_13451	10046	11176	100.00	0,0	ORF_12; similar to Glycosyl transferases group 1
PLES_19161	FM209186	2066543	2067271	+	LESB58.AGEnt_accessory_0068_length_13451	11407	12135	100.00	0,0	ORF_13; similar to NAD dependent epimerase/dehydratase family
PLES_19171	FM209186	2067268	2068308	+	LESB58.AGEnt_accessory_0068_length_13451	12132	13172	100.00	0,0	putative group 4 glycosyl transferase
PLES_19181	FM209186	2068506	2068587	+	LESB58.AGEnt_accessory_0068_length_13451	13370	13451	4.10	0,1916	nucleotide sugar epimerase/dehydratase WbpM
PLES_19931	FM209186	2158753	2159196	+	LESB58.AGEnt_accessory_0070_length_2409	93	536	100.00	0,0	probable transcriptional regulator
PLES_19941	FM209186	2159239	2159811	+	LESB58.AGEnt_accessory_0070_length_2409	579	1151	100.00	0,0	hypothetical protein
PLES_19951	FM209186	2159824	2160810	+	LESB58.AGEnt_accessory_0070_length_2409	1164	2150	100.00	0,0	hypothetical protein
PLES_22461	FM209186	2421757	2422077	-	LESB58.AGEnt_accessory_0071_length_6872	143	463	100.00	0,0	putative protein associated with synthesis and assembly of refractile inclusion bodies
PLES_22471	FM209186	2422140	2422460	-	LESB58.AGEnt_accessory_0071_length_6872	526	846	100.00	0,0	putative protein associated with synthesis and assembly of refractile inclusion bodies
PLES_22481	FM209186	2422611	2423156	-	LESB58.AGEnt_accessory_0071_length_6872	997	1542	100.00	0,0	conserved hypothetical protein
PLES_22491	FM209186	2423210	2423449	-	LESB58.AGEnt_accessory_0071_length_6872	1596	1835	100.00	0,0	hypothetical protein
PLES_22501	FM209186	2423678	2425819	-	LESB58.AGEnt_accessory_0071_length_6872	2064	4205	100.00	0,0	hypothetical protein
PLES_22511	FM209186	2425870	2426496	-	LESB58.AGEnt_accessory_0071_length_6872	4256	4882	100.00	0,0	conserved hypothetical protein
PLES_22521	FM209186	2426527	2426769	-	LESB58.AGEnt_accessory_0071_length_6872	4913	5155	100.00	0,0	Hypothetical protein rebB3
PLES_22531	FM209186	2426838	2427431	-	LESB58.AGEnt_accessory_0071_length_6872	5224	5817	100.00	0,0	putative RNA polymerase sigma factor
PLES_22541	FM209186	2427497	2428222	-	LESB58.AGEnt_accessory_0071_length_6872	5883	6608	100.00	0,0	putative transcriptional regulator
PLES_22771	FM209186	2447467	2447514	-	LESB58.AGEnt_accessory_0072_length_3373	1	48	4.80	951,0	putative TIM-barrel protein
PLES_22781	FM209186	2448107	2448430	-	LESB58.AGEnt_accessory_0072_length_3373	641	964	100.00	0,0	hypothetical protein
PLES_22791	FM209186	2448728	2449942	-	LESB58.AGEnt_accessory_0072_length_3373	1262	2476	100.00	0,0	hypothetical protein
PLES_22821	FM209186	2453046	2453065	+	LESB58.AGEnt_accessory_0073_length_2355	1	20	6.87	271,0	hypothetical protein
PLES_22831	FM209186	2453394	2455325	+	LESB58.AGEnt_accessory_0073_length_2355	349	2280	100.00	0,0	hypothetical protein
PLES_23021	FM209186	2472235	2472405	-	LESB58.AGEnt_accessory_0074_length_1869	91	261	100.00	0,0	hypothetical protein
PLES_23031	FM209186	2472492	2472890	+	LESB58.AGEnt_accessory_0074_length_1869	348	746	100.00	0,0	hypothetical protein
PLES_23041	FM209186	2472897	2473922	-	LESB58.AGEnt_accessory_0074_length_1869	753	1778	100.00	0,0	conserved hypothetical protein
PLES_23471	FM209186	2504830	2504970	-	LESB58.AGEnt_accessory_0075_length_733	443	583	100.00	0,0	hypothetical protein
PLES_23481	FM209186	2505360	2505452	+	LESB58.AGEnt_accessory_0076_length_39827	1	93	35.23	171,0	transposase A
PLES_23491	FM209186	2505485	2506327	+	LESB58.AGEnt_accessory_0076_length_39827	126	968	100.00	0,0	insertion sequence IS407 OrfB
PLES_23501	FM209186	2506736	2508898	+	LESB58.AGEnt_accessory_0076_length_39827	1377	3539	100.00	0,0	GTPase subunit of restriction endonuclease-like
PLES_23511	FM209186	2508901	2510478	+	LESB58.AGEnt_accessory_0076_length_39827	3542	5119	100.00	0,0	hypothetical protein
PLES_23521	FM209186	2511166	2511345	-	LESB58.AGEnt_accessory_0076_length_39827	5807	5986	100.00	0,0	hypothetical protein
PLES_23531	FM209186	2511828	2512778	-	LESB58.AGEnt_accessory_0076_length_39827	6469	7419	100.00	0,0	hypothetical protein
PLES_23541	FM209186	2512855	2513856	-	LESB58.AGEnt_accessory_0076_length_39827	7496	8497	100.00	0,0	Phage-related protein predicted endonuclease-like protein
PLES_23551	FM209186	2513934	2514902	-	LESB58.AGEnt_accessory_0076_length_39827	8575	9543	100.00	0,0	hypothetical protein
PLES_23561	FM209186	2515459	2517183	-	LESB58.AGEnt_accessory_0076_length_39827	10100	11824	100.00	0,0	hypothetical protein
PLES_23571	FM209186	2517164	2521975	-	LESB58.AGEnt_accessory_0076_length_39827	11805	16616	100.00	0,0	hypothetical protein
PLES_23581	FM209186	2522173	2523087	+	LESB58.AGEnt_accessory_0076_length_39827	16814	17728	100.00	0,0	transcriptional regulator-like
PLES_23591	FM209186	2523507	2525630	+	LESB58.AGEnt_accessory_0076_length_39827	18148	20271	100.00	0,0	hypothetical protein
PLES_23601	FM209186	2525630	2527141	+	LESB58.AGEnt_accessory_0076_length_39827	20271	21782	100.00	0,0	hypothetical protein
PLES_23611	FM209186	2528448	2532734	+	LESB58.AGEnt_accessory_0076_length_39827	23089	27375	100.00	0,0	hypothetical protein
PLES_23621	FM209186	2533562	2534704	+	LESB58.AGEnt_accessory_0076_length_39827	28203	29345	100.00	0,0	hypothetical protein
PLES_23631	FM209186	2534701	2536386	+	LESB58.AGEnt_accessory_0076_length_39827	29342	31027	100.00	0,0	protein of unknown function DUF87
PLES_23641	FM209186	2537197	2538426	+	LESB58.AGEnt_accessory_0076_length_39827	31838	33067	100.00	0,0	serine/threonine protein kinase with TPR repeats
PLES_23651	FM209186	2538613	2539950	-	LESB58.AGEnt_accessory_0076_length_39827	33254	34591	100.00	0,0	phage integrase, putative
PLES_23661	FM209186	2540392	2541504	-	LESB58.AGEnt_accessory_0076_length_39827	35033	36145	100.00	0,0	phage integrase, putative
PLES_23671	FM209186	2541793	2542125	-	LESB58.AGEnt_accessory_0076_length_39827	36434	36766	100.00	0,0	hypothetical protein
PLES_23681	FM209186	2542291	2542821	-	LESB58.AGEnt_accessory_0076_length_39827	36932	37462	100.00	0,0	hypothetical protein
PLES_23691	FM209186	2542804	2543022	+	LESB58.AGEnt_accessory_0076_length_39827	37445	37663	100.00	0,0	phage minor tail protein L (pseudogene)
PLES_23701	FM209186	2543025	2543819	+	LESB58.AGEnt_accessory_0076_length_39827	37666	38460	100.00	0,0	NlpC/P60 family protein
PLES_23711	FM209186	2544219	2545061	-	LESB58.AGEnt_accessory_0076_length_39827	38860	39702	100.00	0,0	insertion sequence IS407 OrfB
PLES_23721	FM209186	2545094	2545186	-	LESB58.AGEnt_accessory_0076_length_39827	39735	39827	35.23	0,171	transposase A
PLES_23731	FM209186	2545741	2546067	+	LESB58.AGEnt_accessory_0077_length_2926	315	641	100.00	0,0	hypothetical protein
PLES_23741	FM209186	2546711	2548018	+	LESB58.AGEnt_accessory_0077_length_2926	1285	2592	100.00	0,0	phage minor tail protein L
PLES_23761	FM209186	2549294	2549328	+	LESB58.AGEnt_accessory_0078_length_35	1	35	1.86	146,1700	hypothetical protein (pseudogene)
PLES_24131	FM209186	2591920	2591926	+	LESB58.AGEnt_accessory_0081_length_1481	1	7	0.58	1199,0	putative NADH dehydrogenase, FAD-containing subunit
PLES_24141	FM209186	2591961	2593079	-	LESB58.AGEnt_accessory_0081_length_1481	42	1160	100.00	0,0	hypothetical protein
PLES_24541	FM209186	2638038	2639428	-	LESB58.AGEnt_accessory_0083_length_1502	1	1391	99.07	13,0	COG1690: Uncharacterized conserved protein
PLES_25021	FM209186	2690501	2691526	-	LESB58.AGEnt_accessory_0084_length_50121	76	1101	100.00	0,0	site-specific recombinase, phage integrase family
PLES_25031	FM209186	2691570	2691806	-	LESB58.AGEnt_accessory_0084_length_50121	1145	1381	100.00	0,0	hypothetical protein
PLES_25041	FM209186	2691885	2693795	-	LESB58.AGEnt_accessory_0084_length_50121	1460	3370	100.00	0,0	hypothetical protein
PLES_25051	FM209186	2693792	2693998	-	LESB58.AGEnt_accessory_0084_length_50121	3367	3573	100.00	0,0	hypothetical protein
PLES_25061	FM209186	2693962	2694210	-	LESB58.AGEnt_accessory_0084_length_50121	3537	3785	100.00	0,0	hypothetical protein
PLES_25071	FM209186	2694293	2695231	-	LESB58.AGEnt_accessory_0084_length_50121	3868	4806	100.00	0,0	hypothetical protein
PLES_25081	FM209186	2695254	2695790	-	LESB58.AGEnt_accessory_0084_length_50121	4829	5365	100.00	0,0	hypothetical protein
PLES_25091	FM209186	2695787	2696728	-	LESB58.AGEnt_accessory_0084_length_50121	5362	6303	100.00	0,0	DNA methylase N-4/N-6
PLES_25101	FM209186	2696847	2697149	-	LESB58.AGEnt_accessory_0084_length_50121	6422	6724	100.00	0,0	hypothetical protein
PLES_25111	FM209186	2697357	2697605	-	LESB58.AGEnt_accessory_0084_length_50121	6932	7180	100.00	0,0	hypothetical protein
PLES_25121	FM209186	2697616	2698002	-	LESB58.AGEnt_accessory_0084_length_50121	7191	7577	100.00	0,0	transcriptional regulator, LuxR family
PLES_25131	FM209186	2698312	2699178	-	LESB58.AGEnt_accessory_0084_length_50121	7887	8753	100.00	0,0	hypothetical protein
PLES_25141	FM209186	2699405	2699611	-	LESB58.AGEnt_accessory_0084_length_50121	8980	9186	100.00	0,0	hypothetical protein
PLES_25151	FM209186	2699962	2700540	-	LESB58.AGEnt_accessory_0084_length_50121	9537	10115	100.00	0,0	hypothetical protein
PLES_25161	FM209186	2700847	2701596	-	LESB58.AGEnt_accessory_0084_length_50121	10422	11171	100.00	0,0	hypothetical protein
PLES_25171	FM209186	2702162	2702968	-	LESB58.AGEnt_accessory_0084_length_50121	11737	12543	100.00	0,0	cI repressor protein
PLES_25181	FM209186	2703084	2703281	+	LESB58.AGEnt_accessory_0084_length_50121	12659	12856	100.00	0,0	prophage Pfl 6 Cro repressor
PLES_25191	FM209186	2703314	2703658	+	LESB58.AGEnt_accessory_0084_length_50121	12889	13233	100.00	0,0	hypothetical protein
PLES_25201	FM209186	2703995	2704459	+	LESB58.AGEnt_accessory_0084_length_50121	13570	14034	100.00	0,0	hypothetical protein
PLES_25211	FM209186	2704841	2705263	+	LESB58.AGEnt_accessory_0084_length_50121	14416	14838	100.00	0,0	hypothetical protein
PLES_25221	FM209186	2705260	2706150	+	LESB58.AGEnt_accessory_0084_length_50121	14835	15725	100.00	0,0	hypothetical protein
PLES_25231	FM209186	2706147	2707976	+	LESB58.AGEnt_accessory_0084_length_50121	15722	17551	100.00	0,0	hypothetical protein
PLES_25241	FM209186	2708092	2708601	+	LESB58.AGEnt_accessory_0084_length_50121	17667	18176	100.00	0,0	hypothetical protein
PLES_25251	FM209186	2708796	2709428	+	LESB58.AGEnt_accessory_0084_length_50121	18371	19003	100.00	0,0	hypothetical protein
PLES_25261	FM209186	2709421	2710008	+	LESB58.AGEnt_accessory_0084_length_50121	18996	19583	100.00	0,0	hypothetical protein
PLES_25271	FM209186	2710005	2710274	+	LESB58.AGEnt_accessory_0084_length_50121	19580	19849	100.00	0,0	hypothetical protein
PLES_25281	FM209186	2710633	2711274	+	LESB58.AGEnt_accessory_0084_length_50121	20208	20849	100.00	0,0	hypothetical protein
PLES_25291	FM209186	2711271	2711957	+	LESB58.AGEnt_accessory_0084_length_50121	20846	21532	100.00	0,0	hypothetical protein
PLES_25301	FM209186	2712478	2712744	+	LESB58.AGEnt_accessory_0084_length_50121	22053	22319	100.00	0,0	hypothetical protein
PLES_25311	FM209186	2712838	2713212	+	LESB58.AGEnt_accessory_0084_length_50121	22413	22787	100.00	0,0	hypothetical protein
PLES_25321	FM209186	2713205	2713489	+	LESB58.AGEnt_accessory_0084_length_50121	22780	23064	100.00	0,0	hypothetical protein
PLES_25331	FM209186	2713489	2713740	+	LESB58.AGEnt_accessory_0084_length_50121	23064	23315	100.00	0,0	hypothetical protein
PLES_25341	FM209186	2713858	2714019	+	LESB58.AGEnt_accessory_0084_length_50121	23433	23594	100.00	0,0	hypothetical protein
PLES_25351	FM209186	2714019	2714327	+	LESB58.AGEnt_accessory_0084_length_50121	23594	23902	100.00	0,0	hypothetical protein
PLES_25361	FM209186	2714417	2714818	+	LESB58.AGEnt_accessory_0084_length_50121	23992	24393	100.00	0,0	hypothetical protein
PLES_25371	FM209186	2715031	2715411	+	LESB58.AGEnt_accessory_0084_length_50121	24606	24986	100.00	0,0	hypothetical protein
PLES_25381	FM209186	2715413	2717104	+	LESB58.AGEnt_accessory_0084_length_50121	24988	26679	100.00	0,0	terminase
PLES_25391	FM209186	2717101	2717265	+	LESB58.AGEnt_accessory_0084_length_50121	26676	26840	100.00	0,0	hypothetical protein
PLES_25401	FM209186	2717258	2718520	+	LESB58.AGEnt_accessory_0084_length_50121	26833	28095	100.00	0,0	portal protein
PLES_25411	FM209186	2718652	2719542	+	LESB58.AGEnt_accessory_0084_length_50121	28227	29117	100.00	0,0	ClpP protease
PLES_25421	FM209186	2719539	2720726	+	LESB58.AGEnt_accessory_0084_length_50121	29114	30301	100.00	0,0	major head protein
PLES_25431	FM209186	2720893	2721489	+	LESB58.AGEnt_accessory_0084_length_50121	30468	31064	100.00	0,0	hypothetical protein
PLES_25441	FM209186	2721470	2721790	+	LESB58.AGEnt_accessory_0084_length_50121	31045	31365	100.00	0,0	hypothetical protein
PLES_25451	FM209186	2721791	2722147	+	LESB58.AGEnt_accessory_0084_length_50121	31366	31722	100.00	0,0	hypothetical protein
PLES_25461	FM209186	2722934	2723293	+	LESB58.AGEnt_accessory_0084_length_50121	32509	32868	100.00	0,0	probable gene 66 protein
PLES_25471	FM209186	2723312	2724124	+	LESB58.AGEnt_accessory_0084_length_50121	32887	33699	100.00	0,0	hypothetical protein
PLES_25481	FM209186	2724135	2724692	+	LESB58.AGEnt_accessory_0084_length_50121	33710	34267	100.00	0,0	hypothetical protein
PLES_25491	FM209186	2724685	2725179	+	LESB58.AGEnt_accessory_0084_length_50121	34260	34754	100.00	0,0	hypothetical protein
PLES_25501	FM209186	2725182	2725547	+	LESB58.AGEnt_accessory_0084_length_50121	34757	35122	100.00	0,0	hypothetical protein
PLES_25511	FM209186	2725544	2726101	-	LESB58.AGEnt_accessory_0084_length_50121	35119	35676	100.00	0,0	hypothetical protein
PLES_25521	FM209186	2726292	2726813	+	LESB58.AGEnt_accessory_0084_length_50121	35867	36388	100.00	0,0	hypothetical protein
PLES_25531	FM209186	2726823	2727182	+	LESB58.AGEnt_accessory_0084_length_50121	36398	36757	100.00	0,0	hypothetical protein
PLES_25541	FM209186	2727188	2727460	+	LESB58.AGEnt_accessory_0084_length_50121	36763	37035	100.00	0,0	hypothetical protein
PLES_25551	FM209186	2727510	2729903	+	LESB58.AGEnt_accessory_0084_length_50121	37085	39478	100.00	0,0	hypothetical protein
PLES_25561	FM209186	2729900	2730379	+	LESB58.AGEnt_accessory_0084_length_50121	39475	39954	100.00	0,0	hypothetical protein
PLES_25571	FM209186	2730363	2730854	+	LESB58.AGEnt_accessory_0084_length_50121	39938	40429	100.00	0,0	hypothetical protein
PLES_25581	FM209186	2730859	2731266	+	LESB58.AGEnt_accessory_0084_length_50121	40434	40841	100.00	0,0	hypothetical protein
PLES_25591	FM209186	2731238	2733967	+	LESB58.AGEnt_accessory_0084_length_50121	40813	43542	100.00	0,0	hypothetical protein
PLES_25601	FM209186	2734027	2735715	+	LESB58.AGEnt_accessory_0084_length_50121	43602	45290	100.00	0,0	hypothetical protein ORF051
PLES_25611	FM209186	2735728	2737803	+	LESB58.AGEnt_accessory_0084_length_50121	45303	47378	100.00	0,0	hypothetical protein
PLES_25621	FM209186	2737848	2738477	+	LESB58.AGEnt_accessory_0084_length_50121	47423	48052	100.00	0,0	lytic enzyme
PLES_25631	FM209186	2738552	2738800	+	LESB58.AGEnt_accessory_0084_length_50121	48127	48375	100.00	0,0	hypothetical protein
PLES_25641	FM209186	2738797	2739174	+	LESB58.AGEnt_accessory_0084_length_50121	48372	48749	100.00	0,0	hypothetical protein
PLES_25651	FM209186	2739536	2739799	+	LESB58.AGEnt_accessory_0084_length_50121	49111	49374	100.00	0,0	hypothetical protein
PLES_25661	FM209186	2739803	2740315	-	LESB58.AGEnt_accessory_0084_length_50121	49378	49890	100.00	0,0	hypothetical protein
PLES_25771	FM209186	2751871	2752920	+	LESB58.AGEnt_accessory_0085_length_31793	157	1206	100.00	0,0	PhlD
PLES_25781	FM209186	2752984	2754498	-	LESB58.AGEnt_accessory_0085_length_31793	1270	2784	100.00	0,0	probable alkylhalidase pltM
PLES_25791	FM209186	2754557	2755525	-	LESB58.AGEnt_accessory_0085_length_31793	2843	3811	100.00	0,0	PltR
PLES_25801	FM209186	2756178	2756444	+	LESB58.AGEnt_accessory_0085_length_31793	4464	4730	100.00	0,0	PltL
PLES_25811	FM209186	2756461	2757810	+	LESB58.AGEnt_accessory_0085_length_31793	4747	6096	100.00	0,0	putative halogenase
PLES_25821	FM209186	2757842	2763775	+	LESB58.AGEnt_accessory_0085_length_31793	6128	12061	100.00	0,0	polyketide synthase type I (pseudogene)
PLES_25841	FM209186	2765146	2770365	+	LESB58.AGEnt_accessory_0085_length_31793	13432	18651	100.00	0,0	polyketide synthase type I
PLES_25851	FM209186	2770421	2772058	+	LESB58.AGEnt_accessory_0085_length_31793	18707	20344	100.00	0,0	putative halogenase
PLES_25861	FM209186	2772060	2773193	+	LESB58.AGEnt_accessory_0085_length_31793	20346	21479	100.00	0,0	putative acyl-CoA dehydrogenase
PLES_25871	FM209186	2773190	2774683	+	LESB58.AGEnt_accessory_0085_length_31793	21476	22969	100.00	0,0	putative acyl-CoA synthetase
PLES_25881	FM209186	2774702	2775481	+	LESB58.AGEnt_accessory_0085_length_31793	22988	23767	100.00	0,0	putative thioesterase
PLES_25891	FM209186	2775488	2776138	-	LESB58.AGEnt_accessory_0085_length_31793	23774	24424	100.00	0,0	PltZ
PLES_25901	FM209186	2776249	2777259	+	LESB58.AGEnt_accessory_0085_length_31793	24535	25545	100.00	0,0	membrane fusion protein
PLES_25911	FM209186	2777259	2779028	+	LESB58.AGEnt_accessory_0085_length_31793	25545	27314	100.00	0,0	ATP-binding protein
PLES_25921	FM209186	2779041	2780174	+	LESB58.AGEnt_accessory_0085_length_31793	27327	28460	100.00	0,0	inner membrane permease protein
PLES_25922	FM209186	2780179	2781297	+	LESB58.AGEnt_accessory_0085_length_31793	28465	29583	100.00	0,0	inner membrane permease protein
PLES_25931	FM209186	2781297	2782805	+	LESB58.AGEnt_accessory_0085_length_31793	29583	31091	100.00	0,0	outer membrane channel protein
PLES_25941	FM209186	2782873	2783478	+	LESB58.AGEnt_accessory_0085_length_31793	31159	31764	100.00	0,0	probable transmembrane protein
PLES_26051	FM209186	2796936	2798879	+	LESB58.AGEnt_accessory_0086_length_111709	208	2151	100.00	0,0	phage-related integrase
PLES_26061	FM209186	2798946	2799587	-	LESB58.AGEnt_accessory_0086_length_111709	2218	2859	100.00	0,0	transcriptional regulator, LysR family
PLES_26071	FM209186	2800012	2800905	-	LESB58.AGEnt_accessory_0086_length_111709	3284	4177	100.00	0,0	transcriptional regulator, LysR family
PLES_26081	FM209186	2801226	2801822	-	LESB58.AGEnt_accessory_0086_length_111709	4498	5094	100.00	0,0	4-hydroxyphenylpyruvate dioxygenase (pseudogene)
PLES_26091	FM209186	2801863	2802039	+	LESB58.AGEnt_accessory_0086_length_111709	5135	5311	100.00	0,0	transcriptional regulator, AsnC family (pseudogene)
PLES_26101	FM209186	2802140	2802334	+	LESB58.AGEnt_accessory_0086_length_111709	5412	5606	100.00	0,0	Heavy metal transport/detoxification protein
PLES_26111	FM209186	2802409	2802636	-	LESB58.AGEnt_accessory_0086_length_111709	5681	5908	100.00	0,0	glutaredoxin (pseudogene)
PLES_26121	FM209186	2802873	2803145	-	LESB58.AGEnt_accessory_0086_length_111709	6145	6417	100.00	0,0	glutaredoxin
PLES_26131	FM209186	2803369	2803707	-	LESB58.AGEnt_accessory_0086_length_111709	6641	6979	100.00	0,0	[2Fe-2S] ferredoxin
PLES_26141	FM209186	2803723	2804202	-	LESB58.AGEnt_accessory_0086_length_111709	6995	7474	100.00	0,0	transcriptional regulator, MerR family
PLES_26151	FM209186	2804218	2806647	-	LESB58.AGEnt_accessory_0086_length_111709	7490	9919	100.00	0,0	hypothetical protein
PLES_26161	FM209186	2807081	2807305	+	LESB58.AGEnt_accessory_0086_length_111709	10353	10577	100.00	0,0	hypothetical protein
PLES_26171	FM209186	2807415	2808572	-	LESB58.AGEnt_accessory_0086_length_111709	10687	11844	100.00	0,0	dihydrolipoamide dehydrogenase
PLES_26181	FM209186	2809400	2812546	-	LESB58.AGEnt_accessory_0086_length_111709	12672	15818	100.00	0,0	heavy metal efflux pump, CzcA family
PLES_26191	FM209186	2812560	2813459	-	LESB58.AGEnt_accessory_0086_length_111709	15832	16731	100.00	0,0	hypothetical protein
PLES_26201	FM209186	2814258	2815349	-	LESB58.AGEnt_accessory_0086_length_111709	17530	18621	100.00	0,0	outer membrane efflux protein (pseudogene)
PLES_26211	FM209186	2815869	2816126	+	LESB58.AGEnt_accessory_0086_length_111709	19141	19398	100.00	0,0	protein of unknown function DUF156
PLES_26221	FM209186	2816136	2817446	+	LESB58.AGEnt_accessory_0086_length_111709	19408	20718	100.00	0,0	putative nrbE-like protein
PLES_26231	FM209186	2817640	2818602	+	LESB58.AGEnt_accessory_0086_length_111709	20912	21874	100.00	0,0	cation efflux family protein
PLES_26241	FM209186	2818646	2819023	+	LESB58.AGEnt_accessory_0086_length_111709	21918	22295	100.00	0,0	transcriptional regulator, ArsR family
PLES_26251	FM209186	2819556	2819822	+	LESB58.AGEnt_accessory_0086_length_111709	22828	23094	100.00	0,0	hypothetical protein
PLES_26261	FM209186	2819989	2822703	+	LESB58.AGEnt_accessory_0086_length_111709	23261	25975	100.00	0,0	heavy metal translocating P-type ATPase
PLES_26271	FM209186	2822815	2823417	+	LESB58.AGEnt_accessory_0086_length_111709	26087	26689	100.00	0,0	efflux transporter, RND family, MFP subunit
PLES_26281	FM209186	2824136	2827312	+	LESB58.AGEnt_accessory_0086_length_111709	27408	30584	100.00	0,0	transporter, hydrophobe/amphiphile efflux-1 (HAE1) family
PLES_26291	FM209186	2827333	2828838	+	LESB58.AGEnt_accessory_0086_length_111709	30605	32110	100.00	0,0	RND efflux system, outer membrane lipoprotein, NodT family
PLES_26301	FM209186	2829354	2830535	+	LESB58.AGEnt_accessory_0086_length_111709	32626	33807	100.00	0,0	major facilitator superfamily MFS_1
PLES_26311	FM209186	2830987	2831127	+	LESB58.AGEnt_accessory_0086_length_111709	34259	34399	100.00	0,0	hypothetical protein
PLES_26321	FM209186	2831394	2832848	+	LESB58.AGEnt_accessory_0086_length_111709	34666	36120	100.00	0,0	mercuric reductase
PLES_26331	FM209186	2833295	2834071	+	LESB58.AGEnt_accessory_0086_length_111709	36567	37343	100.00	0,0	major facilitator superfamily MFS_1 (pseudogene)
PLES_26341	FM209186	2834118	2834621	-	LESB58.AGEnt_accessory_0086_length_111709	37390	37893	100.00	0,0	hypothetical protein
PLES_26351	FM209186	2834803	2835192	-	LESB58.AGEnt_accessory_0086_length_111709	38075	38464	100.00	0,0	hypothetical protein
PLES_26361	FM209186	2835545	2836240	+	LESB58.AGEnt_accessory_0086_length_111709	38817	39512	100.00	0,0	transcriptional regulator, GntR family
PLES_26371	FM209186	2836396	2836806	-	LESB58.AGEnt_accessory_0086_length_111709	39668	40078	100.00	0,0	transcriptional regulator, GntR family
PLES_26381	FM209186	2836987	2837688	+	LESB58.AGEnt_accessory_0086_length_111709	40259	40960	100.00	0,0	putative exported protein
PLES_26391	FM209186	2837699	2837956	+	LESB58.AGEnt_accessory_0086_length_111709	40971	41228	100.00	0,0	glutaredoxin
PLES_26401	FM209186	2838131	2839003	+	LESB58.AGEnt_accessory_0086_length_111709	41403	42275	100.00	0,0	2-dehydro-3-deoxyphosphooctonate aldolase
PLES_26421	FM209186	2839054	2840925	-	LESB58.AGEnt_accessory_0086_length_111709	42326	44197	100.00	0,0	Relaxase
PLES_26431	FM209186	2841242	2841868	+	LESB58.AGEnt_accessory_0086_length_111709	44514	45140	100.00	0,0	hypothetical protein
PLES_26441	FM209186	2841881	2842513	+	LESB58.AGEnt_accessory_0086_length_111709	45153	45785	100.00	0,0	hypothetical protein
PLES_26451	FM209186	2842598	2842963	+	LESB58.AGEnt_accessory_0086_length_111709	45870	46235	100.00	0,0	conserved hypothetical protein
PLES_26461	FM209186	2842975	2844495	-	LESB58.AGEnt_accessory_0086_length_111709	46247	47767	100.00	0,0	STY4579
PLES_26471	FM209186	2844511	2844882	-	LESB58.AGEnt_accessory_0086_length_111709	47783	48154	100.00	0,0	hypothetical protein
PLES_26481	FM209186	2844879	2846276	-	LESB58.AGEnt_accessory_0086_length_111709	48151	49548	100.00	0,0	conserved hpothetical protein
PLES_26491	FM209186	2846286	2847233	-	LESB58.AGEnt_accessory_0086_length_111709	49558	50505	100.00	0,0	conserved hypothetical protein
PLES_26501	FM209186	2847230	2847622	-	LESB58.AGEnt_accessory_0086_length_111709	50502	50894	100.00	0,0	hypothetical protein
PLES_26511	FM209186	2847839	2848333	-	LESB58.AGEnt_accessory_0086_length_111709	51111	51605	100.00	0,0	RadC family DNA repair protein
PLES_26521	FM209186	2848516	2849301	-	LESB58.AGEnt_accessory_0086_length_111709	51788	52573	100.00	0,0	conserved hypothetical protein
PLES_26531	FM209186	2849315	2852200	-	LESB58.AGEnt_accessory_0086_length_111709	52587	55472	100.00	0,0	conserved hypothetical protein
PLES_26541	FM209186	2852621	2854039	-	LESB58.AGEnt_accessory_0086_length_111709	55893	57311	100.00	0,0	conserved hypothetical protein
PLES_26551	FM209186	2854937	2855629	-	LESB58.AGEnt_accessory_0086_length_111709	58209	58901	100.00	0,0	conserved hypothetical protein
PLES_26561	FM209186	2855626	2855958	-	LESB58.AGEnt_accessory_0086_length_111709	58898	59230	100.00	0,0	hypothetical protein
PLES_26571	FM209186	2856049	2856408	-	LESB58.AGEnt_accessory_0086_length_111709	59321	59680	100.00	0,0	conserved hypothetical protein
PLES_26581	FM209186	2856425	2856658	-	LESB58.AGEnt_accessory_0086_length_111709	59697	59930	100.00	0,0	hypothetical protein
PLES_26591	FM209186	2856655	2857038	-	LESB58.AGEnt_accessory_0086_length_111709	59927	60310	100.00	0,0	plasmid Ignore, RAQPRD family
PLES_26601	FM209186	2857242	2857712	+	LESB58.AGEnt_accessory_0086_length_111709	60514	60984	100.00	0,0	DNA binding domain, excisionase family
PLES_26611	FM209186	2857709	2858284	+	LESB58.AGEnt_accessory_0086_length_111709	60981	61556	100.00	0,0	conserved hypothetical protein
PLES_26621	FM209186	2858302	2859216	+	LESB58.AGEnt_accessory_0086_length_111709	61574	62488	100.00	0,0	AAA ATPase, central domain protein
PLES_26631	FM209186	2859680	2860180	+	LESB58.AGEnt_accessory_0086_length_111709	62952	63452	100.00	0,0	hypothetical protein
PLES_26641	FM209186	2860180	2861082	+	LESB58.AGEnt_accessory_0086_length_111709	63452	64354	100.00	0,0	hypothetical protein
PLES_26651	FM209186	2861121	2861846	+	LESB58.AGEnt_accessory_0086_length_111709	64393	65118	100.00	0,0	hypothetical protein
PLES_26661	FM209186	2861898	2864480	+	LESB58.AGEnt_accessory_0086_length_111709	65170	67752	100.00	0,0	COG1196: Chromosome segregation ATPases
PLES_26671	FM209186	2865267	2867456	-	LESB58.AGEnt_accessory_0086_length_111709	68539	70728	100.00	0,0	conserved hypothetical protein
PLES_26681	FM209186	2867461	2867964	-	LESB58.AGEnt_accessory_0086_length_111709	70733	71236	100.00	0,0	conserved hypothetical protein
PLES_26691	FM209186	2868006	2868575	-	LESB58.AGEnt_accessory_0086_length_111709	71278	71847	100.00	0,0	conserved hypothetical protein
PLES_26701	FM209186	2868578	2869315	-	LESB58.AGEnt_accessory_0086_length_111709	71850	72587	100.00	0,0	conserved hypothetical protein
PLES_26711	FM209186	2869328	2869972	-	LESB58.AGEnt_accessory_0086_length_111709	72600	73244	100.00	0,0	putative secreted protein
PLES_26721	FM209186	2869969	2870430	-	LESB58.AGEnt_accessory_0086_length_111709	73241	73702	100.00	0,0	putative secreted protein
PLES_26731	FM209186	2870707	2872986	-	LESB58.AGEnt_accessory_0086_length_111709	73979	76258	100.00	0,0	conserved hypothetical protein
PLES_26741	FM209186	2873123	2873428	-	LESB58.AGEnt_accessory_0086_length_111709	76395	76700	100.00	0,0	hypothetical protein
PLES_26751	FM209186	2873518	2873838	-	LESB58.AGEnt_accessory_0086_length_111709	76790	77110	100.00	0,0	hypothetical protein
PLES_26761	FM209186	2873889	2874998	-	LESB58.AGEnt_accessory_0086_length_111709	77161	78270	100.00	0,0	conserved hypothetical, plasmid-related protein
PLES_26771	FM209186	2875063	2875710	-	LESB58.AGEnt_accessory_0086_length_111709	78335	78982	100.00	0,0	hypothetical protein
PLES_26781	FM209186	2875787	2876047	-	LESB58.AGEnt_accessory_0086_length_111709	79059	79319	100.00	0,0	conserved Hypothetical protein
PLES_26791	FM209186	2876064	2876471	-	LESB58.AGEnt_accessory_0086_length_111709	79336	79743	100.00	0,0	conserved Hypothetical protein
PLES_26801	FM209186	2876576	2876917	-	LESB58.AGEnt_accessory_0086_length_111709	79848	80189	100.00	0,0	conserved plasmid protein
PLES_26811	FM209186	2877012	2877701	-	LESB58.AGEnt_accessory_0086_length_111709	80284	80973	100.00	0,0	hypothetical protein
PLES_26821	FM209186	2877796	2878623	-	LESB58.AGEnt_accessory_0086_length_111709	81068	81895	100.00	0,0	protein of unknown function DUF932
PLES_26831	FM209186	2878769	2879767	-	LESB58.AGEnt_accessory_0086_length_111709	82041	83039	100.00	0,0	hypothetical protein
PLES_26841	FM209186	2879985	2880269	-	LESB58.AGEnt_accessory_0086_length_111709	83257	83541	100.00	0,0	hypothetical protein
PLES_26851	FM209186	2880577	2880837	-	LESB58.AGEnt_accessory_0086_length_111709	83849	84109	100.00	0,0	hypothetical protein
PLES_26861	FM209186	2881389	2881904	-	LESB58.AGEnt_accessory_0086_length_111709	84661	85176	100.00	0,0	Tn3 family transposase (pseudogene)
PLES_26871	FM209186	2881923	2883611	-	LESB58.AGEnt_accessory_0086_length_111709	85195	86883	100.00	0,0	Mercuric reductase MerA
PLES_26881	FM209186	2883622	2883909	-	LESB58.AGEnt_accessory_0086_length_111709	86894	87181	100.00	0,0	Periplasmic mercuric ion binding protein, MerP
PLES_26891	FM209186	2883922	2884272	-	LESB58.AGEnt_accessory_0086_length_111709	87194	87544	100.00	0,0	Mercuric transport protein MerT
PLES_26901	FM209186	2884344	2884751	+	LESB58.AGEnt_accessory_0086_length_111709	87616	88023	100.00	0,0	Regulatory protein merR
PLES_26911	FM209186	2885013	2885837	-	LESB58.AGEnt_accessory_0086_length_111709	88285	89109	100.00	0,0	COG1100: GTPase SAR1 and related small G proteins
PLES_26921	FM209186	2886126	2886404	-	LESB58.AGEnt_accessory_0086_length_111709	89398	89676	100.00	0,0	COG0528: Uridylate kinase
PLES_26931	FM209186	2886502	2887239	-	LESB58.AGEnt_accessory_0086_length_111709	89774	90511	100.00	0,0	COG0834: ABC-type amino acid transport/signal transduction systems, periplasmic component/domain
PLES_26941	FM209186	2887323	2888009	-	LESB58.AGEnt_accessory_0086_length_111709	90595	91281	100.00	0,0	hypothetical protein
PLES_26951	FM209186	2888192	2888584	-	LESB58.AGEnt_accessory_0086_length_111709	91464	91856	100.00	0,0	hypothetical protein
PLES_26961	FM209186	2888606	2889019	-	LESB58.AGEnt_accessory_0086_length_111709	91878	92291	100.00	0,0	conserved hypothetical protein
PLES_26971	FM209186	2889156	2889467	-	LESB58.AGEnt_accessory_0086_length_111709	92428	92739	100.00	0,0	hypothetical protein
PLES_26981	FM209186	2889804	2890304	-	LESB58.AGEnt_accessory_0086_length_111709	93076	93576	100.00	0,0	putative lipoprotein signal peptidase LspA
PLES_26991	FM209186	2890308	2893262	-	LESB58.AGEnt_accessory_0086_length_111709	93580	96534	100.00	0,0	Heavy metal translocating P-type ATPase
PLES_27001	FM209186	2893315	2893710	+	LESB58.AGEnt_accessory_0086_length_111709	96587	96982	100.00	0,0	transcriptional regulator, MerR family
PLES_27002	FM209186	2894786	2895421	+	LESB58.AGEnt_accessory_0086_length_111709	98058	98693	100.00	0,0	Co/Zn/Cd efflux system component
PLES_27011	FM209186	2896145	2898175	-	LESB58.AGEnt_accessory_0086_length_111709	99417	101447	100.00	0,0	DNA topoisomerase III
PLES_27021	FM209186	2898459	2898899	-	LESB58.AGEnt_accessory_0086_length_111709	101731	102171	100.00	0,0	Putative single-stranded DNA binding protein
PLES_27031	FM209186	2898973	2899500	-	LESB58.AGEnt_accessory_0086_length_111709	102245	102772	100.00	0,0	Putative integrase regulator R protein
PLES_27041	FM209186	2899497	2900288	-	LESB58.AGEnt_accessory_0086_length_111709	102769	103560	100.00	0,0	Domain of unknown function DUF1845
PLES_27051	FM209186	2900718	2901956	-	LESB58.AGEnt_accessory_0086_length_111709	103990	105228	100.00	0,0	hypothetical protein
PLES_27061	FM209186	2901960	2902520	-	LESB58.AGEnt_accessory_0086_length_111709	105232	105792	100.00	0,0	COG0635: Coproporphyrinogen III oxidase and related Fe-S oxidoreductases
PLES_27071	FM209186	2902535	2904214	-	LESB58.AGEnt_accessory_0086_length_111709	105807	107486	100.00	0,0	COG1475: Predicted transcriptional regulators
PLES_27081	FM209186	2904460	2905335	-	LESB58.AGEnt_accessory_0086_length_111709	107732	108607	100.00	0,0	Cobyrinic acid a,c-diamide synthase
PLES_27091	FM209186	2905378	2905590	-	LESB58.AGEnt_accessory_0086_length_111709	108650	108862	100.00	0,0	phage-related protein
PLES_27101	FM209186	2905709	2906455	-	LESB58.AGEnt_accessory_0086_length_111709	108981	109727	100.00	0,0	hypothetical protein
PLES_27102	FM209186	2906906	2907406	+	LESB58.AGEnt_accessory_0086_length_111709	110178	110678	100.00	0,0	hypothetical protein
PLES_27291	FM209186	2929529	2929536	-	LESB58.AGEnt_accessory_0087_length_255	248	255	0.54	0,1480	probable sulfate transporter
PLES_28331	FM209186	3048020	3048064	+	LESB58.AGEnt_accessory_0088_length_357	313	357	2.65	0,1653	hypothetical protein
PLES_28341	FM209186	3051243	3057523	+	LESB58.AGEnt_accessory_0089_length_6281	1	6281	37.08	1413,9244	hypothetical protein
PLES_28341	FM209186	3061365	3064000	+	LESB58.AGEnt_accessory_0090_length_2636	1	2636	15.56	11535,2767	hypothetical protein
PLES_28341	FM209186	3064892	3066767	+	LESB58.AGEnt_accessory_0091_length_2361	1	1876	11.08	15062,0	hypothetical protein
PLES_28351	FM209186	3067521	3068126	+	LESB58.AGEnt_accessory_0092_length_843	133	738	100.00	0,0	hypothetical protein
PLES_28361	FM209186	3071601	3071852	-	LESB58.AGEnt_accessory_0094_length_2764	963	1214	100.00	0,0	hypothetical protein
PLES_28371	FM209186	3071999	3073402	-	LESB58.AGEnt_accessory_0094_length_2764	1361	2764	53.24	0,1233	hypothetical protein
PLES_28381	FM209186	3075113	3075549	-	LESB58.AGEnt_accessory_0095_length_1360	1	437	48.56	463,0	hypothetical protein
PLES_28391	FM209186	3076372	3076472	-	LESB58.AGEnt_accessory_0095_length_1360	1260	1360	10.83	0,832	hypothetical protein
PLES_28391	FM209186	3076847	3077304	-	LESB58.AGEnt_accessory_0096_length_1093	1	458	49.09	475,0	hypothetical protein
PLES_28401	FM209186	3077918	3077939	-	LESB58.AGEnt_accessory_0096_length_1093	1072	1093	4.10	0,515	hypothetical protein
PLES_28681	FM209186	3110951	3111418	+	LESB58.AGEnt_accessory_0097_length_598	87	554	100.00	0,0	hypothetical protein
PLES_28691	FM209186	3111435	3111462	-	LESB58.AGEnt_accessory_0097_length_598	571	598	4.96	0,536	sigma factor PvdS
PLES_28721	FM209186	3126640	3127458	-	LESB58.AGEnt_accessory_0098_length_1484	133	951	100.00	0,0	hypothetical protein
PLES_28731	FM209186	3128718	3128789	-	LESB58.AGEnt_accessory_0099_length_107	1	72	9.06	723,0	hypothetical
PLES_28931	FM209186	3147025	3147864	+	LESB58.AGEnt_accessory_0100_length_45053	1	840	78.65	228,0	hypothetical protein
PLES_28941	FM209186	3147954	3148907	-	LESB58.AGEnt_accessory_0100_length_45053	930	1883	100.00	0,0	Sip
PLES_28951	FM209186	3149052	3160094	+	LESB58.AGEnt_accessory_0100_length_45053	2028	13070	100.00	0,0	PvdI(3)
PLES_28961	FM209186	3160096	3163467	+	LESB58.AGEnt_accessory_0100_length_45053	13072	16443	100.00	0,0	PvdJ(3)
PLES_28971	FM209186	3163480	3176583	+	LESB58.AGEnt_accessory_0100_length_45053	16456	29559	100.00	0,0	PvdD(3)
PLES_28981	FM209186	3176748	3179207	+	LESB58.AGEnt_accessory_0100_length_45053	29724	32183	100.00	0,0	FpvAIII
PLES_28991	FM209186	3179624	3181276	-	LESB58.AGEnt_accessory_0100_length_45053	32600	34252	100.00	0,0	pyoverdine biosynthesis protein PvdE
PLES_29001	FM209186	3181636	3181848	+	LESB58.AGEnt_accessory_0100_length_45053	34612	34824	100.00	0,0	pyoverdine synthetase F (pseudogene)
PLES_29011	FM209186	3181969	3184428	+	LESB58.AGEnt_accessory_0100_length_45053	34945	37404	100.00	0,0	FpvAIII
PLES_29021	FM209186	3184845	3186497	-	LESB58.AGEnt_accessory_0100_length_45053	37821	39473	100.00	0,0	PvdE
PLES_29031	FM209186	3186857	3187069	+	LESB58.AGEnt_accessory_0100_length_45053	39833	40045	100.00	0,0	pyoverdine synthetase F (pseudogene)
PLES_29041	FM209186	3187190	3189649	+	LESB58.AGEnt_accessory_0100_length_45053	40166	42625	100.00	0,0	FpvAIII
PLES_29051	FM209186	3190066	3191718	-	LESB58.AGEnt_accessory_0100_length_45053	43042	44694	100.00	0,0	PvdE
PLES_29141	FM209186	3203775	3204088	-	LESB58.AGEnt_accessory_0101_length_982	1	314	31.53	682,0	probable transmembrane sensor
PLES_29151	FM209186	3204252	3204731	+	LESB58.AGEnt_accessory_0101_length_982	478	957	100.00	0,0	probable sigma-70 factor, ECF subfamily
PLES_29291	FM209186	3220764	3220925	-	LESB58.AGEnt_accessory_0102_length_1921	1	162	8.07	1845,0	conserved hypothetical protein
PLES_29301	FM209186	3220962	3221960	-	LESB58.AGEnt_accessory_0102_length_1921	199	1197	100.00	0,0	hypothetical
PLES_29311	FM209186	3222068	3222601	-	LESB58.AGEnt_accessory_0102_length_1921	1305	1838	100.00	0,0	hypothetical protein
PLES_29321	FM209186	3222675	3222684	-	LESB58.AGEnt_accessory_0102_length_1921	1912	1921	0.39	0,2540	probable ClpA/B-type protease
PLES_29671	FM209186	3265055	3266395	-	LESB58.AGEnt_accessory_0103_length_2996	88	1428	100.00	0,0	hypothetical protein
PLES_29681	FM209186	3266418	3267963	-	LESB58.AGEnt_accessory_0103_length_2996	1451	2996	65.23	0,824	probable TonB-dependent receptor
PLES_29681	FM209186	3268553	3268787	-	LESB58.AGEnt_accessory_0104_length_2991	1	235	9.92	2135,0	probable TonB-dependent receptor
PLES_29691	FM209186	3268937	3269848	+	LESB58.AGEnt_accessory_0104_length_2991	385	1296	100.00	0,0	probable transcriptional regulator
PLES_29701	FM209186	3269945	3271543	+	LESB58.AGEnt_accessory_0104_length_2991	1393	2991	98.89	0,18	probable sulfatase
PLES_29771	FM209186	3277124	3277270	+	LESB58.AGEnt_accessory_0105_length_465	115	261	100.00	0,0	hypothetical protein
PLES_29911	FM209186	3293049	3293099	-	LESB58.AGEnt_accessory_0106_length_231	181	231	8.29	0,564	hypothetical protein
PLES_30081	FM209186	3317051	3318420	+	LESB58.AGEnt_accessory_0107_length_2875	1	1370	97.37	37,0	hypothetical protein
PLES_30091	FM209186	3318445	3319242	+	LESB58.AGEnt_accessory_0107_length_2875	1395	2192	100.00	0,0	probable permease of ABC transporter
PLES_30101	FM209186	3319239	3319925	+	LESB58.AGEnt_accessory_0107_length_2875	2189	2875	80.35	0,168	probable ATP-binding component of ABC transporter
PLES_30741	FM209186	3391804	3391826	-	LESB58.AGEnt_accessory_0110_length_105	1	23	3.42	649,0	hypothetical protein
PLES_30751	FM209186	3391869	3391908	-	LESB58.AGEnt_accessory_0110_length_105	66	105	5.56	0,680	conserved hypothetical protein
PLES_30761	FM209186	3392881	3393543	-	LESB58.AGEnt_accessory_0111_length_37330	249	911	100.00	0,0	hypothetical protein
PLES_30771	FM209186	3393593	3393955	-	LESB58.AGEnt_accessory_0111_length_37330	961	1323	100.00	0,0	hypothetical protein
PLES_30781	FM209186	3394329	3395399	+	LESB58.AGEnt_accessory_0111_length_37330	1697	2767	100.00	0,0	hypothetical protein
PLES_30791	FM209186	3396072	3396614	+	LESB58.AGEnt_accessory_0111_length_37330	3440	3982	100.00	0,0	hypothetical protein
PLES_30801	FM209186	3396637	3397836	-	LESB58.AGEnt_accessory_0111_length_37330	4005	5204	100.00	0,0	conserved hypothetical protein
PLES_30811	FM209186	3398131	3398997	+	LESB58.AGEnt_accessory_0111_length_37330	5499	6365	100.00	0,0	hypothetical protein
PLES_30821	FM209186	3399082	3400044	-	LESB58.AGEnt_accessory_0111_length_37330	6450	7412	100.00	0,0	hypothetical protein
PLES_30831	FM209186	3400055	3402373	-	LESB58.AGEnt_accessory_0111_length_37330	7423	9741	100.00	0,0	hypothetical protein
PLES_30841	FM209186	3402466	3404052	-	LESB58.AGEnt_accessory_0111_length_37330	9834	11420	100.00	0,0	hypothetical protein
PLES_30851	FM209186	3404136	3405560	-	LESB58.AGEnt_accessory_0111_length_37330	11504	12928	100.00	0,0	hypothetical protein
PLES_30861	FM209186	3406115	3406762	-	LESB58.AGEnt_accessory_0111_length_37330	13483	14130	100.00	0,0	hypothetical protein
PLES_30871	FM209186	3406873	3408240	-	LESB58.AGEnt_accessory_0111_length_37330	14241	15608	100.00	0,0	phytoene dehydrogenase
PLES_30881	FM209186	3408302	3409174	-	LESB58.AGEnt_accessory_0111_length_37330	15670	16542	100.00	0,0	hypothetical protein
PLES_30891	FM209186	3409638	3410219	+	LESB58.AGEnt_accessory_0111_length_37330	17006	17587	100.00	0,0	hypothetical protein
PLES_30901	FM209186	3410744	3412129	+	LESB58.AGEnt_accessory_0111_length_37330	18112	19497	100.00	0,0	aromatic-ring hyroxylase
PLES_30911	FM209186	3412126	3413001	+	LESB58.AGEnt_accessory_0111_length_37330	19494	20369	100.00	0,0	hydrolase
PLES_30921	FM209186	3413232	3414389	+	LESB58.AGEnt_accessory_0111_length_37330	20600	21757	100.00	0,0	1,3-propanediol dehydrogenase
PLES_30931	FM209186	3414402	3415733	+	LESB58.AGEnt_accessory_0111_length_37330	21770	23101	100.00	0,0	Probable amino acid permease
PLES_30941	FM209186	3415812	3417236	+	LESB58.AGEnt_accessory_0111_length_37330	23180	24604	100.00	0,0	Probable aldehyde dehydrogenase
PLES_30951	FM209186	3417282	3418535	+	LESB58.AGEnt_accessory_0111_length_37330	24650	25903	100.00	0,0	Putative aminotransferase
PLES_30961	FM209186	3418624	3419544	+	LESB58.AGEnt_accessory_0111_length_37330	25992	26912	100.00	0,0	Putative dehydrogenase
PLES_30971	FM209186	3419848	3421506	-	LESB58.AGEnt_accessory_0111_length_37330	27216	28874	100.00	0,0	Predicted symporter
PLES_30981	FM209186	3421503	3421826	-	LESB58.AGEnt_accessory_0111_length_37330	28871	29194	100.00	0,0	hypothetical protein
PLES_30991	FM209186	3421883	3423532	-	LESB58.AGEnt_accessory_0111_length_37330	29251	30900	100.00	0,0	Putative Acyl-CoA synthetase
PLES_31001	FM209186	3423757	3424524	-	LESB58.AGEnt_accessory_0111_length_37330	31125	31892	100.00	0,0	Putative Dehydrogenase
PLES_31011	FM209186	3424524	3425696	-	LESB58.AGEnt_accessory_0111_length_37330	31892	33064	100.00	0,0	Probable Acyl-CoA dehydrogenase
PLES_31021	FM209186	3425747	3426103	-	LESB58.AGEnt_accessory_0111_length_37330	33115	33471	100.00	0,0	putative acyl-CoA dehydrogenase
PLES_31031	FM209186	3426100	3427113	-	LESB58.AGEnt_accessory_0111_length_37330	33468	34481	100.00	0,0	FadE36, possible aminoglycoside phosphotransferase
PLES_31041	FM209186	3427352	3429304	+	LESB58.AGEnt_accessory_0111_length_37330	34720	36672	100.00	0,0	propionate catabolism operon regulator prpR
PLES_31051	FM209186	3429370	3429873	-	LESB58.AGEnt_accessory_0111_length_37330	36738	37241	100.00	0,0	hypothetical protein
PLES_31061	FM209186	3429932	3429962	-	LESB58.AGEnt_accessory_0111_length_37330	37300	37330	1.35	0,2264	paraquat-inducible protein B
PLES_31331	FM209186	3460386	3460799	-	LESB58.AGEnt_accessory_0113_length_720	224	637	100.00	0,0	conserved hypothetical protein
PLES_31351	FM209186	3462327	3462671	-	LESB58.AGEnt_accessory_0114_length_577	103	447	100.00	0,0	conserved hypothetical protein
PLES_31371	FM209186	3463662	3464828	+	LESB58.AGEnt_accessory_0115_length_1411	160	1326	100.00	0,0	probable alcohol dehydrogenase (Zn-dependent)
PLES_31381	FM209186	3464848	3464913	-	LESB58.AGEnt_accessory_0115_length_1411	1346	1411	15.49	0,360	putative small intergral membrane protein
PLES_31391	FM209186	3465378	3465548	-	LESB58.AGEnt_accessory_0116_length_2914	64	234	100.00	0,0	hypothetical protein
PLES_31401	FM209186	3465632	3466516	-	LESB58.AGEnt_accessory_0116_length_2914	318	1202	100.00	0,0	non-heme catalase KatN
PLES_31411	FM209186	3466770	3467279	+	LESB58.AGEnt_accessory_0116_length_2914	1456	1965	100.00	0,0	conserved hypothetical protein
PLES_31421	FM209186	3467276	3467560	+	LESB58.AGEnt_accessory_0116_length_2914	1962	2246	100.00	0,0	hypothetical protein
PLES_31431	FM209186	3467854	3468123	+	LESB58.AGEnt_accessory_0116_length_2914	2540	2809	100.00	0,0	hypothetical protein
PLES_31441	FM209186	3468225	3468228	-	LESB58.AGEnt_accessory_0116_length_2914	2911	2914	0.35	0,1130	putative ligase
PLES_31561	FM209186	3478903	3479087	-	LESB58.AGEnt_accessory_0117_length_210	1	185	88.10	25,0	hypothetical protein
PLES_32081	FM209186	3540451	3541547	+	LESB58.AGEnt_accessory_0118_length_1424	328	1424	99.64	0,4	alcohol dehydrogenase (Zn-dependent)
PLES_32221	FM209186	3554680	3554687	-	LESB58.AGEnt_accessory_0120_length_14	7	14	1.05	0,751	probable short-chain dehydrogenase
PLES_32481	FM209186	3586000	3586256	-	LESB58.AGEnt_accessory_0121_length_302	46	302	31.61	0,556	hypothetical protein
PLES_32481	FM209186	3586421	3586812	-	LESB58.AGEnt_accessory_0122_length_1880	1	392	48.22	421,0	hypothetical protein
PLES_32491	FM209186	3586812	3588242	-	LESB58.AGEnt_accessory_0122_length_1880	392	1822	100.00	0,0	probable transporter (membrane subunit)
PLES_32841	FM209186	3636687	3636697	+	LESB58.AGEnt_accessory_0124_length_2889	1	11	3.49	304,0	putative membrane protein
PLES_32851	FM209186	3636822	3638282	-	LESB58.AGEnt_accessory_0124_length_2889	136	1596	100.00	0,0	hypothetical protein
PLES_32861	FM209186	3638423	3638944	-	LESB58.AGEnt_accessory_0124_length_2889	1737	2258	100.00	0,0	hypothetical protein
PLES_33841	FM209186	3744943	3745923	-	LESB58.AGEnt_accessory_0126_length_8795	1725	2705	100.00	0,0	hypothetical protein
PLES_33851	FM209186	3746351	3746851	-	LESB58.AGEnt_accessory_0126_length_8795	3133	3633	100.00	0,0	hypothetical protein
PLES_33861	FM209186	3748112	3750196	-	LESB58.AGEnt_accessory_0126_length_8795	4894	6978	100.00	0,0	hypothetical protein
PLES_33871	FM209186	3750200	3750367	-	LESB58.AGEnt_accessory_0126_length_8795	6982	7149	100.00	0,0	hypothetical protein
PLES_33881	FM209186	3750650	3751597	-	LESB58.AGEnt_accessory_0126_length_8795	7432	8379	100.00	0,0	hypothetical protein
PLES_34091	FM209186	3780145	3780396	-	LESB58.AGEnt_accessory_0129_length_1475	196	447	100.00	0,0	hypothetical protein
PLES_34101	FM209186	3780400	3781424	+	LESB58.AGEnt_accessory_0129_length_1475	451	1475	83.54	0,202	putative halovibrin
PLES_34361	FM209186	3809253	3810128	+	LESB58.AGEnt_accessory_0131_length_1180	297	1172	100.00	0,0	dihydrodipicolinate synthase
PLES_34661	FM209186	3850086	3850116	+	LESB58.AGEnt_accessory_0132_length_128	1	31	3.74	797,0	streptomycin 3''-phosphotransferase
PLES_36031	FM209186	4001944	4001977	+	LESB58.AGEnt_accessory_0134_length_22819	1	34	1.48	2261,0	periplasmic beta-glucosidase
PLES_36041	FM209186	4002080	4002724	-	LESB58.AGEnt_accessory_0134_length_22819	137	781	100.00	0,0	type III export protein PscL
PLES_36051	FM209186	4002703	4003323	-	LESB58.AGEnt_accessory_0134_length_22819	760	1380	100.00	0,0	type III export protein PscK
PLES_36061	FM209186	4003332	4004078	-	LESB58.AGEnt_accessory_0134_length_22819	1389	2135	100.00	0,0	type III export protein PscJ
PLES_36071	FM209186	4004075	4004413	-	LESB58.AGEnt_accessory_0134_length_22819	2132	2470	100.00	0,0	type III export protein PscI
PLES_36081	FM209186	4004413	4004844	-	LESB58.AGEnt_accessory_0134_length_22819	2470	2901	100.00	0,0	type III export protein PscH
PLES_36091	FM209186	4004841	4005188	-	LESB58.AGEnt_accessory_0134_length_22819	2898	3245	100.00	0,0	type III export protein PscG
PLES_36101	FM209186	4005191	4005448	-	LESB58.AGEnt_accessory_0134_length_22819	3248	3505	100.00	0,0	type III export protein PscF
PLES_36111	FM209186	4005451	4005654	-	LESB58.AGEnt_accessory_0134_length_22819	3508	3711	100.00	0,0	type III export protein PscE
PLES_36121	FM209186	4005617	4006915	-	LESB58.AGEnt_accessory_0134_length_22819	3674	4972	100.00	0,0	type III export protein PscD
PLES_36131	FM209186	4006917	4008719	-	LESB58.AGEnt_accessory_0134_length_22819	4974	6776	100.00	0,0	Type III secretion outer membrane protein PscC precursor
PLES_36141	FM209186	4008719	4009141	-	LESB58.AGEnt_accessory_0134_length_22819	6776	7198	100.00	0,0	type III export apparatus protein
PLES_36151	FM209186	4009175	4010005	-	LESB58.AGEnt_accessory_0134_length_22819	7232	8062	100.00	0,0	ExsD
PLES_36161	FM209186	4010103	4010939	-	LESB58.AGEnt_accessory_0134_length_22819	8160	8996	100.00	0,0	transcriptional regulator ExsA
PLES_36171	FM209186	4011237	4011650	-	LESB58.AGEnt_accessory_0134_length_22819	9294	9707	100.00	0,0	exoenzyme S synthesis protein B
PLES_36181	FM209186	4011914	4012351	-	LESB58.AGEnt_accessory_0134_length_22819	9971	10408	100.00	0,0	ExsC, exoenzyme S synthesis protein C precursor.
PLES_36191	FM209186	4012477	4013364	-	LESB58.AGEnt_accessory_0134_length_22819	10534	11421	100.00	0,0	Translocator outer membrane protein PopD precursor
PLES_36201	FM209186	4013376	4014548	-	LESB58.AGEnt_accessory_0134_length_22819	11433	12605	100.00	0,0	translocator protein PopB
PLES_36211	FM209186	4015044	4015928	-	LESB58.AGEnt_accessory_0134_length_22819	13101	13985	100.00	0,0	type III secretion protein PcrV
PLES_36221	FM209186	4015938	4016234	-	LESB58.AGEnt_accessory_0134_length_22819	13995	14291	100.00	0,0	regulator in type III secretion
PLES_36231	FM209186	4016262	4016696	-	LESB58.AGEnt_accessory_0134_length_22819	14319	14753	100.00	0,0	transcriptional regulator protein PcrR
PLES_36241	FM209186	4016693	4018813	-	LESB58.AGEnt_accessory_0134_length_22819	14750	16870	100.00	0,0	type III secretory apparatus protein PcrD
PLES_36251	FM209186	4018810	4019139	-	LESB58.AGEnt_accessory_0134_length_22819	16867	17196	100.00	0,0	conserved hypothetical protein in type III secretion
PLES_36261	FM209186	4019144	4019509	-	LESB58.AGEnt_accessory_0134_length_22819	17201	17566	100.00	0,0	conserved hypothetical protein in type III secretion
PLES_36271	FM209186	4019506	4019877	-	LESB58.AGEnt_accessory_0134_length_22819	17563	17934	100.00	0,0	putative type III secretion protein
PLES_36281	FM209186	4019864	4020142	-	LESB58.AGEnt_accessory_0134_length_22819	17921	18199	100.00	0,0	putative protein in type III secretion
PLES_36291	FM209186	4020123	4020989	-	LESB58.AGEnt_accessory_0134_length_22819	18180	19046	100.00	0,0	Type III secretion outer membrane protein PopN precursor
PLES_36301	FM209186	4021180	4022502	+	LESB58.AGEnt_accessory_0134_length_22819	19237	20559	100.00	0,0	ATP synthase in type III secretion system
PLES_36311	FM209186	4022499	4022975	+	LESB58.AGEnt_accessory_0134_length_22819	20556	21032	100.00	0,0	translocation protein in type III secretion
PLES_36321	FM209186	4024039	4024762	+	LESB58.AGEnt_accessory_0134_length_22819	22096	22819	77.85	0,206	translocation protein in type III secretion
PLES_38131	FM209186	4222097	4222363	+	LESB58.AGEnt_accessory_0137_length_1627	1150	1416	100.00	0,0	hypothetical protein
PLES_38151	FM209186	4223911	4224681	+	LESB58.AGEnt_accessory_0138_length_1350	421	1191	100.00	0,0	hypothetical protein
PLES_39001	FM209186	4312527	4312582	+	LESB58.AGEnt_accessory_0141_length_56	1	56	3.27	1174,480	hypothetical protein
PLES_39011	FM209186	4313255	4313786	+	LESB58.AGEnt_accessory_0142_length_532	1	532	46.54	196,415	hypothetical protein
PLES_39411	FM209186	4352872	4353426	+	LESB58.AGEnt_accessory_0143_length_1176	100	654	100.00	0,0	conserved hypothetical protein
PLES_39421	FM209186	4353534	4353887	+	LESB58.AGEnt_accessory_0143_length_1176	762	1115	100.00	0,0	hypothetical protein
PLES_39851	FM209186	4395183	4395203	-	LESB58.AGEnt_accessory_0144_length_157	137	157	0.78	0,2688	probable cation-transporting P-type ATPase
PLES_39871	FM209186	4399906	4400262	-	LESB58.AGEnt_accessory_0145_length_1693	1248	1604	100.00	0,0	hypothetical protein
PLES_39881	FM209186	4400303	4400351	-	LESB58.AGEnt_accessory_0145_length_1693	1645	1693	3.03	0,1568	probable ATP-binding component of ABC transporter
PLES_40841	FM209186	4510551	4510598	+	LESB58.AGEnt_accessory_0150_length_63	1	48	7.66	579,0	probable NAD(P)H dehydrogenase
PLES_40851	FM209186	4510606	4510613	-	LESB58.AGEnt_accessory_0150_length_63	56	63	1.03	0,772	probable NAD(P)H dehydrogenase
PLES_40851	FM209186	4510750	4511385	-	LESB58.AGEnt_accessory_0151_length_974	1	636	81.54	144,0	probable NAD(P)H dehydrogenase
PLES_40861	FM209186	4511470	4511723	+	LESB58.AGEnt_accessory_0151_length_974	721	974	28.41	0,640	probable transcriptional regulator
PLES_40861	FM209186	4511910	4512361	+	LESB58.AGEnt_accessory_0152_length_452	1	452	50.56	440,2	probable transcriptional regulator
PLES_41181	FM209186	4545251	4546267	-	LESB58.AGEnt_accessory_0153_length_6815	52	1068	100.00	0,0	putative bacteriophage integrase
PLES_41191	FM209186	4546267	4547559	-	LESB58.AGEnt_accessory_0153_length_6815	1068	2360	100.00	0,0	hypothetical protein from bacteriophage Pf1
PLES_41201	FM209186	4547817	4549079	-	LESB58.AGEnt_accessory_0153_length_6815	2618	3880	100.00	0,0	hypothetical protein of bacteriophage Pf1
PLES_41211	FM209186	4549081	4549431	-	LESB58.AGEnt_accessory_0153_length_6815	3882	4232	100.00	0,0	hypothetical protein of bacteriophage Pf1
PLES_41221	FM209186	4549441	4550565	-	LESB58.AGEnt_accessory_0153_length_6815	4242	5366	100.00	0,0	probable coat protein A of bacteriophage Pf1
PLES_41231	FM209186	4550705	4550923	-	LESB58.AGEnt_accessory_0153_length_6815	5506	5724	100.00	0,0	hypothetical protein
PLES_41241	FM209186	4550937	4551188	-	LESB58.AGEnt_accessory_0153_length_6815	5738	5989	100.00	0,0	hypothetical protein of bacteriophage Pf1
PLES_41242	FM209186	4551200	4551292	-	LESB58.AGEnt_accessory_0153_length_6815	6001	6093	100.00	0,0	hypothetical protein of bacteriophage Pf1
PLES_41251	FM209186	4551309	4551743	-	LESB58.AGEnt_accessory_0153_length_6815	6110	6544	100.00	0,0	helix destabilizing protein of bacteriophage Pf1
PLES_41261	FM209186	4551946	4552014	-	LESB58.AGEnt_accessory_0153_length_6815	6747	6815	20.72	0,264	hypothetical protein of bacteriophage Pf1
PLES_41261	FM209186	4552147	4552278	-	LESB58.AGEnt_accessory_0154_length_3602	1	132	39.64	201,0	hypothetical protein of bacteriophage Pf1
PLES_41271	FM209186	4552282	4552572	-	LESB58.AGEnt_accessory_0154_length_3602	136	426	100.00	0,0	hypothetical protein of bacteriophage Pf1
PLES_41281	FM209186	4552576	4552788	-	LESB58.AGEnt_accessory_0154_length_3602	430	642	100.00	0,0	hypothetical protein of bacteriophage Pf1
PLES_41291	FM209186	4553482	4555278	+	LESB58.AGEnt_accessory_0154_length_3602	1336	3132	100.00	0,0	hypothetical protein
PLES_41671	FM209186	4599417	4599950	+	LESB58.AGEnt_accessory_0155_length_1397	355	888	100.00	0,0	conserved hypothetical protein
PLES_41691	FM209186	4601764	4603752	-	LESB58.AGEnt_accessory_0156_length_2908	679	2667	100.00	0,0	pyocin S2
PLES_41701	FM209186	4604448	4604596	+	LESB58.AGEnt_accessory_0157_length_230	1	149	40.38	220,0	hypothetical protein
PLES_42251	FM209186	4660074	4660338	-	LESB58.AGEnt_accessory_0159_length_12483	1	265	89.23	32,0	hypothetical protein
PLES_42261	FM209186	4660361	4660741	-	LESB58.AGEnt_accessory_0159_length_12483	288	668	100.00	0,0	hypothetical protein
PLES_42271	FM209186	4660863	4662287	-	LESB58.AGEnt_accessory_0159_length_12483	790	2214	100.00	0,0	flagellar capping protein FliD
PLES_42281	FM209186	4662373	4662744	-	LESB58.AGEnt_accessory_0159_length_12483	2300	2671	100.00	0,0	hypothetical protein
PLES_42291	FM209186	4662823	4664289	-	LESB58.AGEnt_accessory_0159_length_12483	2750	4216	100.00	0,0	flagellin type B
PLES_42301	FM209186	4664650	4669734	-	LESB58.AGEnt_accessory_0159_length_12483	4577	9661	100.00	0,0	flagellar glycosyl transferase, FgtA
PLES_42311	FM209186	4669727	4670389	-	LESB58.AGEnt_accessory_0159_length_12483	9654	10316	100.00	0,0	Possible sugar nucleotidyltransferase
PLES_42321	FM209186	4670365	4670967	-	LESB58.AGEnt_accessory_0159_length_12483	10292	10894	100.00	0,0	conserved hypothetical protein
PLES_42331	FM209186	4670972	4671733	-	LESB58.AGEnt_accessory_0159_length_12483	10899	11660	100.00	0,0	hypothetical protein
PLES_42341	FM209186	4671788	4672556	-	LESB58.AGEnt_accessory_0159_length_12483	11715	12483	58.26	0,551	flagellar hook-associated protein type 3 FlgL
PLES_44861	FM209186	4931528	4931542	-	LESB58.AGEnt_accessory_0161_length_17824	1	15	2.33	630,0	conserved hypothetical protein
PLES_44871	FM209186	4931593	4932705	+	LESB58.AGEnt_accessory_0161_length_17824	66	1178	100.00	0,0	shufflon-specific recombinase
PLES_44881	FM209186	4932820	4934979	-	LESB58.AGEnt_accessory_0161_length_17824	1293	3452	100.00	0,0	hypothetical protein
PLES_44891	FM209186	4935687	4938929	-	LESB58.AGEnt_accessory_0161_length_17824	4160	7402	100.00	0,0	hypothetical protein
PLES_44901	FM209186	4939040	4939495	-	LESB58.AGEnt_accessory_0161_length_17824	7513	7968	100.00	0,0	GCN5-related N-acetyltransferase
PLES_44911	FM209186	4939618	4940079	-	LESB58.AGEnt_accessory_0161_length_17824	8091	8552	100.00	0,0	hypothetical protein
PLES_44921	FM209186	4940136	4940525	-	LESB58.AGEnt_accessory_0161_length_17824	8609	8998	100.00	0,0	putative excisionase
PLES_44931	FM209186	4940702	4941292	+	LESB58.AGEnt_accessory_0161_length_17824	9175	9765	100.00	0,0	hypothetical protein
PLES_44941	FM209186	4941825	4943678	-	LESB58.AGEnt_accessory_0161_length_17824	10298	12151	100.00	0,0	Serine/threonine protein kinase
PLES_44951	FM209186	4943767	4945038	-	LESB58.AGEnt_accessory_0161_length_17824	12240	13511	100.00	0,0	hypothetical protein
PLES_44961	FM209186	4945126	4945974	-	LESB58.AGEnt_accessory_0161_length_17824	13599	14447	100.00	0,0	conserved domain protein
PLES_44971	FM209186	4946356	4948122	-	LESB58.AGEnt_accessory_0161_length_17824	14829	16595	100.00	0,0	hypothetical protein
PLES_44981	FM209186	4948384	4949226	-	LESB58.AGEnt_accessory_0161_length_17824	16857	17699	100.00	0,0	conserved hypothetical protein
PLES_44991	FM209186	4949259	4949351	-	LESB58.AGEnt_accessory_0161_length_17824	17732	17824	35.23	0,171	conserved hypothetical protein
PLES_45001	FM209186	4949630	4949956	-	LESB58.AGEnt_accessory_0162_length_11330	40	366	100.00	0,0	hypothetical protein
PLES_45011	FM209186	4950049	4950675	-	LESB58.AGEnt_accessory_0162_length_11330	459	1085	100.00	0,0	hypothetical protein
PLES_45021	FM209186	4950868	4951437	-	LESB58.AGEnt_accessory_0162_length_11330	1278	1847	100.00	0,0	hypothetical protein
PLES_45031	FM209186	4951518	4952906	+	LESB58.AGEnt_accessory_0162_length_11330	1928	3316	100.00	0,0	hypothetical protein
PLES_45041	FM209186	4953066	4955258	-	LESB58.AGEnt_accessory_0162_length_11330	3476	5668	100.00	0,0	hypothetical protein
PLES_45051	FM209186	4955251	4955787	-	LESB58.AGEnt_accessory_0162_length_11330	5661	6197	100.00	0,0	hypothetical protein
PLES_45061	FM209186	4955955	4956188	-	LESB58.AGEnt_accessory_0162_length_11330	6365	6598	100.00	0,0	hypothetical protein
PLES_45071	FM209186	4956406	4956831	-	LESB58.AGEnt_accessory_0162_length_11330	6816	7241	100.00	0,0	hypothetical protein
PLES_45081	FM209186	4956846	4957397	-	LESB58.AGEnt_accessory_0162_length_11330	7256	7807	100.00	0,0	hypothetical protein
PLES_45091	FM209186	4957363	4957791	-	LESB58.AGEnt_accessory_0162_length_11330	7773	8201	100.00	0,0	hypothetical protein
PLES_45101	FM209186	4958093	4958827	+	LESB58.AGEnt_accessory_0162_length_11330	8503	9237	100.00	0,0	TraX family protein
PLES_45111	FM209186	4959191	4960168	-	LESB58.AGEnt_accessory_0162_length_11330	9601	10578	100.00	0,0	RepA
PLES_45171	FM209186	4966784	4967422	+	LESB58.AGEnt_accessory_0163_length_5460	422	1060	100.00	0,0	hypothetical protein
PLES_45181	FM209186	4967665	4968000	+	LESB58.AGEnt_accessory_0163_length_5460	1303	1638	100.00	0,0	hypothetical protein
PLES_45191	FM209186	4968174	4968692	+	LESB58.AGEnt_accessory_0163_length_5460	1812	2330	100.00	0,0	hypothetical protein
PLES_45201	FM209186	4968944	4969390	+	LESB58.AGEnt_accessory_0163_length_5460	2582	3028	100.00	0,0	hypothetical protein
PLES_45211	FM209186	4969407	4970495	+	LESB58.AGEnt_accessory_0163_length_5460	3045	4133	100.00	0,0	hypothetical protein
PLES_45221	FM209186	4970871	4971194	-	LESB58.AGEnt_accessory_0163_length_5460	4509	4832	100.00	0,0	hypothetical protein
PLES_46251	FM209186	5077232	5077236	+	LESB58.AGEnt_accessory_0165_length_31	1	5	0.56	895,0	probable glycosyl transferase
PLES_46401	FM209186	5094252	5105587	-	LESB58.AGEnt_accessory_0166_length_13727	1	11336	90.38	1207,0	hypothetical protein
PLES_46411	FM209186	5105770	5106882	-	LESB58.AGEnt_accessory_0166_length_13727	11519	12631	100.00	0,0	hypothetical protein
PLES_46421	FM209186	5106968	5107978	-	LESB58.AGEnt_accessory_0166_length_13727	12717	13727	91.33	0,96	probable binding protein component of ABC transporter
PLES_48941	FM209186	5387329	5389362	-	LESB58.AGEnt_accessory_0167_length_2034	1	2034	88.40	15,252	probable outer membrane receptor for iron transport
PLES_49061	FM209186	5402798	5404183	-	LESB58.AGEnt_accessory_0168_length_2751	53	1438	100.00	0,0	pilus biogenesis protein
PLES_49071	FM209186	5404259	5404723	-	LESB58.AGEnt_accessory_0168_length_2751	1514	1978	100.00	0,0	type 4 fimbrial precursor PilA
PLES_49081	FM209186	5404792	5404992	-	LESB58.AGEnt_accessory_0168_length_2751	2047	2247	100.00	0,0	hypothetical protein
PLES_49091	FM209186	5404954	5405496	+	LESB58.AGEnt_accessory_0168_length_2751	2209	2751	31.92	0,1158	type 4 fimbrial biogenesis protein PilB
PLES_49101	FM209186	5407173	5407458	+	LESB58.AGEnt_accessory_0169_length_286	1	286	23.48	515,417	still frameshift type 4 fimbrial biogenesis protein PilC
PLES_49311	FM209186	5432581	5432589	-	LESB58.AGEnt_accessory_0170_length_7540	1	9	0.82	1086,0	probable D-amino acid oxidase
PLES_49321	FM209186	5432724	5433233	+	LESB58.AGEnt_accessory_0170_length_7540	144	653	100.00	0,0	type 4 fimbrial biogenesis protein FimT
PLES_49331	FM209186	5433339	5433845	+	LESB58.AGEnt_accessory_0170_length_7540	759	1265	100.00	0,0	type 4 fimbrial biogenesis protein FimU
PLES_49341	FM209186	5433836	5434393	+	LESB58.AGEnt_accessory_0170_length_7540	1256	1813	100.00	0,0	type 4 fimbrial biogenesis protein PilV
PLES_49351	FM209186	5434390	5435214	+	LESB58.AGEnt_accessory_0170_length_7540	1810	2634	100.00	0,0	type 4 fimbrial biogenesis protein PilW
PLES_49361	FM209186	5435211	5435798	+	LESB58.AGEnt_accessory_0170_length_7540	2631	3218	100.00	0,0	type 4 fimbrial biogenesis protein PilX
PLES_49371	FM209186	5435810	5439301	+	LESB58.AGEnt_accessory_0170_length_7540	3230	6721	100.00	0,0	type 4 fimbrial biogenesis protein PilY1
PLES_49381	FM209186	5439303	5439650	+	LESB58.AGEnt_accessory_0170_length_7540	6723	7070	100.00	0,0	type 4 fimbrial biogenesis protein PilY2
PLES_49391	FM209186	5439647	5440072	+	LESB58.AGEnt_accessory_0170_length_7540	7067	7492	100.00	0,0	type 4 fimbrial biogenesis protein PilE
PLES_49401	FM209186	5440119	5440120	-	LESB58.AGEnt_accessory_0170_length_7540	7539	7540	0.21	0,943	LytB protein
PLES_51861	FM209186	5719499	5719744	+	LESB58.AGEnt_accessory_0174_length_327	82	327	34.02	0,477	hypothetical protein
PLES_51861	FM209186	5720211	5720221	+	LESB58.AGEnt_accessory_0175_length_44	1	11	1.52	712,0	hypothetical protein
PLES_52941	FM209186	5839693	5839714	-	LESB58.AGEnt_accessory_0177_length_22	1	22	2.36	400,511	putative ornithine cyclodeaminase
PLES_53161	FM209186	5865352	5865367	-	LESB58.AGEnt_accessory_0178_length_91	76	91	1.49	0,1061	biosynthetic alanine racemase
PLES_53841	FM209186	5944993	5946891	+	LESB58.AGEnt_accessory_0179_length_2379	421	2319	100.00	0,0	asparagine synthetase (glutamine-hydrolyzing)
PLES_53851	FM209186	5946946	5946951	-	LESB58.AGEnt_accessory_0179_length_2379	2374	2379	0.42	0,1416	LPS biosynthesis protein RfaE
PLES_53881	FM209186	5951326	5952190	+	LESB58.AGEnt_accessory_0180_length_885	1	865	71.72	341,0	O-antigen ligase, WaaL
PLES_53891	FM209186	5952209	5952210	-	LESB58.AGEnt_accessory_0180_length_885	884	885	0.23	0,883	probable glycosyl transferase
PLES_54301	FM209186	6010964	6011057	-	LESB58.AGEnt_accessory_0181_length_94	1	94	4.38	573,1478	Type 4 fimbrial biogenesis outer membrane protein PilQ precursor
PLES_54761	FM209186	6059387	6059495	-	LESB58.AGEnt_accessory_0182_length_109	1	109	16.98	108,425	hypothetical protein
PLES_54771	FM209186	6060157	6060978	-	LESB58.AGEnt_accessory_0183_length_1982	57	878	100.00	0,0	hypothetical protein
PLES_54781	FM209186	6061035	6061910	-	LESB58.AGEnt_accessory_0183_length_1982	935	1810	100.00	0,0	hypothetical protein
PLES_54791	FM209186	6061914	6062082	-	LESB58.AGEnt_accessory_0183_length_1982	1814	1982	7.55	0,2069	hypothetical protein
PLES_55671	FM209186	6162663	6162779	-	LESB58.AGEnt_accessory_0184_length_1345	1	117	63.93	66,0	hypothetical protein
PLES_56581	FM209186	6262062	6263033	-	LESB58.AGEnt_accessory_0185_length_4769	144	1115	100.00	0,0	hypothetical protein
PLES_56591	FM209186	6263264	6266533	-	LESB58.AGEnt_accessory_0185_length_4769	1346	4615	100.00	0,0	hypothetical protein
PLES_56601	FM209186	6266530	6266687	-	LESB58.AGEnt_accessory_0185_length_4769	4612	4769	7.61	0,1918	conserved hypothetical protein
PLES_57131	FM209186	6324110	6324439	+	LESB58.AGEnt_accessory_0186_length_330	1	330	60.11	74,145	hypothetical protein
PLES_59121	FM209186	6545544	6545579	+	LESB58.AGEnt_accessory_0188_length_1284	1	36	4.12	837,0	pyridoxamine kinase
PLES_59131	FM209186	6546826	6546827	-	LESB58.AGEnt_accessory_0188_length_1284	1283	1284	0.34	0,583	putative membrane protein
