# Supplementary material for: ClustAGE: a tool for clustering and distribution analysis of bacterial accessory genomic elements
Source: BMC Bioinformatics. 2018 Apr 20;19:150. doi: 10.1186/s12859-018-2154-x (PMC5910555; doi:10.1186/s12859-018-2154-x)
Supplement: Supplementary file 1 — Archive containing relevant output files from the Spine and AGEnt analyses of the reference genomes. (ZIP 4849 kb) [file 12859_2018_2154_MOESM1_ESM.zip › Spine_and_AGEnt_results/M18.AGEnt.M18.AGEnt.accessory_coords.txt]

contig_id	contig_length	start	stop	out_seq_id
CP002496	6327754	6694	6859	M18.AGEnt_accessory_0001_length_166
CP002496	6327754	51612	53825	M18.AGEnt_accessory_0002_length_2214
CP002496	6327754	54106	55248	M18.AGEnt_accessory_0003_length_1143
CP002496	6327754	111737	112295	M18.AGEnt_accessory_0004_length_559
CP002496	6327754	117717	121023	M18.AGEnt_accessory_0005_length_3307
CP002496	6327754	162867	162910	M18.AGEnt_accessory_0006_length_44
CP002496	6327754	211816	213940	M18.AGEnt_accessory_0007_length_2125
CP002496	6327754	228940	228980	M18.AGEnt_accessory_0008_length_41
CP002496	6327754	237648	238135	M18.AGEnt_accessory_0009_length_488
CP002496	6327754	256909	257096	M18.AGEnt_accessory_0010_length_188
CP002496	6327754	278484	279074	M18.AGEnt_accessory_0011_length_591
CP002496	6327754	281077	287341	M18.AGEnt_accessory_0012_length_6265
CP002496	6327754	290581	291563	M18.AGEnt_accessory_0013_length_983
CP002496	6327754	335932	335989	M18.AGEnt_accessory_0014_length_58
CP002496	6327754	363319	364243	M18.AGEnt_accessory_0015_length_925
CP002496	6327754	397853	397916	M18.AGEnt_accessory_0016_length_64
CP002496	6327754	507812	508079	M18.AGEnt_accessory_0017_length_268
CP002496	6327754	548456	551638	M18.AGEnt_accessory_0018_length_3183
CP002496	6327754	610288	610327	M18.AGEnt_accessory_0019_length_40
CP002496	6327754	619159	619494	M18.AGEnt_accessory_0020_length_336
CP002496	6327754	620984	621131	M18.AGEnt_accessory_0021_length_148
CP002496	6327754	621503	621502
CP002496	6327754	645079	646045	M18.AGEnt_accessory_0022_length_967
CP002496	6327754	663588	663717	M18.AGEnt_accessory_0023_length_130
CP002496	6327754	666813	666838	M18.AGEnt_accessory_0024_length_26
CP002496	6327754	668091	680282	M18.AGEnt_accessory_0025_length_12192
CP002496	6327754	746312	762518	M18.AGEnt_accessory_0026_length_16207
CP002496	6327754	789015	789071	M18.AGEnt_accessory_0027_length_57
CP002496	6327754	816080	820356	M18.AGEnt_accessory_0028_length_4277
CP002496	6327754	824569	828052	M18.AGEnt_accessory_0029_length_3484
CP002496	6327754	829108	829614	M18.AGEnt_accessory_0030_length_507
CP002496	6327754	834350	835767	M18.AGEnt_accessory_0031_length_1418
CP002496	6327754	836171	836529	M18.AGEnt_accessory_0032_length_359
CP002496	6327754	838117	840042	M18.AGEnt_accessory_0033_length_1926
CP002496	6327754	843151	845623	M18.AGEnt_accessory_0034_length_2473
CP002496	6327754	846625	849053	M18.AGEnt_accessory_0035_length_2429
CP002496	6327754	850955	860543	M18.AGEnt_accessory_0036_length_9589
CP002496	6327754	866846	867512	M18.AGEnt_accessory_0037_length_667
CP002496	6327754	876444	877148	M18.AGEnt_accessory_0038_length_705
CP002496	6327754	879555	879933	M18.AGEnt_accessory_0039_length_379
CP002496	6327754	882768	883000	M18.AGEnt_accessory_0040_length_233
CP002496	6327754	913479	913571	M18.AGEnt_accessory_0041_length_93
CP002496	6327754	918261	924828	M18.AGEnt_accessory_0042_length_6568
CP002496	6327754	933370	933450	M18.AGEnt_accessory_0043_length_81
CP002496	6327754	954969	955469	M18.AGEnt_accessory_0044_length_501
CP002496	6327754	980604	980626	M18.AGEnt_accessory_0045_length_23
CP002496	6327754	1089984	1090723	M18.AGEnt_accessory_0046_length_740
CP002496	6327754	1104212	1104332	M18.AGEnt_accessory_0047_length_121
CP002496	6327754	1120461	1120601	M18.AGEnt_accessory_0048_length_141
CP002496	6327754	1130510	1130601	M18.AGEnt_accessory_0049_length_92
CP002496	6327754	1174086	1174209	M18.AGEnt_accessory_0050_length_124
CP002496	6327754	1174318	1174376	M18.AGEnt_accessory_0051_length_59
CP002496	6327754	1196545	1197985	M18.AGEnt_accessory_0052_length_1441
CP002496	6327754	1203987	1206886	M18.AGEnt_accessory_0053_length_2900
CP002496	6327754	1218957	1219261	M18.AGEnt_accessory_0054_length_305
CP002496	6327754	1275433	1282374	M18.AGEnt_accessory_0055_length_6942
CP002496	6327754	1453390	1496046	M18.AGEnt_accessory_0056_length_42657
CP002496	6327754	1542024	1543092	M18.AGEnt_accessory_0057_length_1069
CP002496	6327754	1543228	1543346	M18.AGEnt_accessory_0058_length_119
CP002496	6327754	1628694	1628753	M18.AGEnt_accessory_0059_length_60
CP002496	6327754	1654410	1654442	M18.AGEnt_accessory_0060_length_33
CP002496	6327754	1663128	1663145	M18.AGEnt_accessory_0061_length_18
CP002496	6327754	1747903	1749742	M18.AGEnt_accessory_0062_length_1840
CP002496	6327754	1753934	1754538	M18.AGEnt_accessory_0063_length_605
CP002496	6327754	1843441	1844321	M18.AGEnt_accessory_0064_length_881
CP002496	6327754	1916742	1916844	M18.AGEnt_accessory_0065_length_103
CP002496	6327754	1980244	1993694	M18.AGEnt_accessory_0066_length_13451
CP002496	6327754	2069455	2069513	M18.AGEnt_accessory_0067_length_59
CP002496	6327754	2083777	2084060	M18.AGEnt_accessory_0068_length_284
CP002496	6327754	2344572	2346566	M18.AGEnt_accessory_0069_length_1995
CP002496	6327754	2365554	2368926	M18.AGEnt_accessory_0070_length_3373
CP002496	6327754	2371133	2371238	M18.AGEnt_accessory_0071_length_106
CP002496	6327754	2387984	2389852	M18.AGEnt_accessory_0072_length_1869
CP002496	6327754	2420227	2429780	M18.AGEnt_accessory_0073_length_9554
CP002496	6327754	2431018	2431618	M18.AGEnt_accessory_0074_length_601
CP002496	6327754	2441834	2441875	M18.AGEnt_accessory_0075_length_42
CP002496	6327754	2443730	2443785	M18.AGEnt_accessory_0076_length_56
CP002496	6327754	2444546	2444592	M18.AGEnt_accessory_0077_length_47
CP002496	6327754	2474216	2475696	M18.AGEnt_accessory_0078_length_1481
CP002496	6327754	2487630	2487638
CP002496	6327754	2493040	2493502	M18.AGEnt_accessory_0079_length_463
CP002496	6327754	2520338	2521839	M18.AGEnt_accessory_0080_length_1502
CP002496	6327754	2584025	2615822	M18.AGEnt_accessory_0081_length_31798
CP002496	6327754	2629096	2629649	M18.AGEnt_accessory_0082_length_554
CP002496	6327754	2646239	2692952	M18.AGEnt_accessory_0083_length_46714
CP002496	6327754	2697224	2699883	M18.AGEnt_accessory_0084_length_2660
CP002496	6327754	2792665	2792670
CP002496	6327754	2818037	2821977	M18.AGEnt_accessory_0085_length_3941
CP002496	6327754	2823688	2825044	M18.AGEnt_accessory_0086_length_1357
CP002496	6327754	2825419	2826511	M18.AGEnt_accessory_0087_length_1093
CP002496	6327754	2859438	2860730	M18.AGEnt_accessory_0088_length_1293
CP002496	6327754	2875777	2877260	M18.AGEnt_accessory_0089_length_1484
CP002496	6327754	2877987	2888260	M18.AGEnt_accessory_0090_length_10274
CP002496	6327754	2906361	2906391	M18.AGEnt_accessory_0091_length_31
CP002496	6327754	2907251	2911003	M18.AGEnt_accessory_0092_length_3753
CP002496	6327754	2911150	2918160	M18.AGEnt_accessory_0093_length_7011
CP002496	6327754	2918293	2940471	M18.AGEnt_accessory_0094_length_22179
CP002496	6327754	2952204	2954320	M18.AGEnt_accessory_0095_length_2117
CP002496	6327754	2969169	2970281	M18.AGEnt_accessory_0096_length_1113
CP002496	6327754	3012555	3015550	M18.AGEnt_accessory_0097_length_2996
CP002496	6327754	3016140	3019130	M18.AGEnt_accessory_0098_length_2991
CP002496	6327754	3024597	3024645	M18.AGEnt_accessory_0099_length_49
CP002496	6327754	3039778	3040008	M18.AGEnt_accessory_0100_length_231
CP002496	6327754	3063976	3066850	M18.AGEnt_accessory_0101_length_2875
CP002496	6327754	3104967	3105016	M18.AGEnt_accessory_0102_length_50
CP002496	6327754	3132962	3132961
CP002496	6327754	3137835	3138053	M18.AGEnt_accessory_0103_length_219
CP002496	6327754	3138715	3138819	M18.AGEnt_accessory_0104_length_105
CP002496	6327754	3139544	3146486	M18.AGEnt_accessory_0105_length_6943
CP002496	6327754	3173156	3173875	M18.AGEnt_accessory_0106_length_720
CP002496	6327754	3175218	3175794	M18.AGEnt_accessory_0107_length_577
CP002496	6327754	3176496	3177905	M18.AGEnt_accessory_0108_length_1410
CP002496	6327754	3178307	3181220	M18.AGEnt_accessory_0109_length_2914
CP002496	6327754	3191896	3192105	M18.AGEnt_accessory_0110_length_210
CP002496	6327754	3253118	3254542	M18.AGEnt_accessory_0111_length_1425
CP002496	6327754	3267275	3274389	M18.AGEnt_accessory_0112_length_7115
CP002496	6327754	3305662	3305963	M18.AGEnt_accessory_0113_length_302
CP002496	6327754	3306128	3308006	M18.AGEnt_accessory_0114_length_1879
CP002496	6327754	3322594	3322605	M18.AGEnt_accessory_0115_length_12
CP002496	6327754	3334894	3334901
CP002496	6327754	3356516	3359405	M18.AGEnt_accessory_0116_length_2890
CP002496	6327754	3436326	3436472	M18.AGEnt_accessory_0117_length_147
CP002496	6327754	3463083	3464732	M18.AGEnt_accessory_0118_length_1650
CP002496	6327754	3465535	3465702	M18.AGEnt_accessory_0119_length_168
CP002496	6327754	3471078	3471168	M18.AGEnt_accessory_0120_length_91
CP002496	6327754	3492583	3494057	M18.AGEnt_accessory_0121_length_1475
CP002496	6327754	3504030	3504365	M18.AGEnt_accessory_0122_length_336
CP002496	6327754	3504450	3504506	M18.AGEnt_accessory_0123_length_57
CP002496	6327754	3521787	3522966	M18.AGEnt_accessory_0124_length_1180
CP002496	6327754	3561769	3561896	M18.AGEnt_accessory_0125_length_128
CP002496	6327754	3697253	3697254
CP002496	6327754	3697279	3697375	M18.AGEnt_accessory_0126_length_97
CP002496	6327754	3713631	3736460	M18.AGEnt_accessory_0127_length_22830
CP002496	6327754	3776835	3777357	M18.AGEnt_accessory_0128_length_523
CP002496	6327754	3926755	3926909	M18.AGEnt_accessory_0129_length_155
CP002496	6327754	3929309	3931925	M18.AGEnt_accessory_0130_length_2617
CP002496	6327754	3932165	3933157	M18.AGEnt_accessory_0131_length_993
CP002496	6327754	3936397	3938024	M18.AGEnt_accessory_0132_length_1628
CP002496	6327754	3938941	3939058	M18.AGEnt_accessory_0133_length_118
CP002496	6327754	4013773	4013872	M18.AGEnt_accessory_0134_length_100
CP002496	6327754	4021949	4022081	M18.AGEnt_accessory_0135_length_133
CP002496	6327754	4026778	4026830	M18.AGEnt_accessory_0136_length_53
CP002496	6327754	4027503	4028037	M18.AGEnt_accessory_0137_length_535
CP002496	6327754	4066992	4067508	M18.AGEnt_accessory_0138_length_517
CP002496	6327754	4108621	4108777	M18.AGEnt_accessory_0139_length_157
CP002496	6327754	4112233	4113925	M18.AGEnt_accessory_0140_length_1693
CP002496	6327754	4146894	4146907	M18.AGEnt_accessory_0141_length_14
CP002496	6327754	4150139	4150403	M18.AGEnt_accessory_0142_length_265
CP002496	6327754	4206491	4211337	M18.AGEnt_accessory_0143_length_4847
CP002496	6327754	4215867	4218503	M18.AGEnt_accessory_0144_length_2637
CP002496	6327754	4231386	4231448	M18.AGEnt_accessory_0145_length_63
CP002496	6327754	4231585	4232559	M18.AGEnt_accessory_0146_length_975
CP002496	6327754	4232746	4233197	M18.AGEnt_accessory_0147_length_452
CP002496	6327754	4309336	4310737	M18.AGEnt_accessory_0148_length_1402
CP002496	6327754	4311364	4314803	M18.AGEnt_accessory_0149_length_3440
CP002496	6327754	4315255	4315484	M18.AGEnt_accessory_0150_length_230
CP002496	6327754	4324863	4324975	M18.AGEnt_accessory_0151_length_113
CP002496	6327754	4370882	4392288	M18.AGEnt_accessory_0152_length_21407
CP002496	6327754	4497425	4497703	M18.AGEnt_accessory_0153_length_279
CP002496	6327754	4656717	4659594	M18.AGEnt_accessory_0154_length_2878
CP002496	6327754	4691870	4691995	M18.AGEnt_accessory_0155_length_126
CP002496	6327754	4757961	4765186	M18.AGEnt_accessory_0156_length_7226
CP002496	6327754	4765319	4768827	M18.AGEnt_accessory_0157_length_3509
CP002496	6327754	4775843	4776529	M18.AGEnt_accessory_0158_length_687
CP002496	6327754	4793521	4807247	M18.AGEnt_accessory_0159_length_13727
CP002496	6327754	4897473	4898085	M18.AGEnt_accessory_0160_length_613
CP002496	6327754	5090415	5090421
CP002496	6327754	5090470	5090472
CP002496	6327754	5093371	5095123	M18.AGEnt_accessory_0161_length_1753
CP002496	6327754	5108747	5111510	M18.AGEnt_accessory_0162_length_2764
CP002496	6327754	5113187	5113472	M18.AGEnt_accessory_0163_length_286
CP002496	6327754	5138595	5146134	M18.AGEnt_accessory_0164_length_7540
CP002496	6327754	5212948	5213298	M18.AGEnt_accessory_0165_length_351
CP002496	6327754	5282086	5289323	M18.AGEnt_accessory_0166_length_7238
CP002496	6327754	5289456	5294962	M18.AGEnt_accessory_0167_length_5507
CP002496	6327754	5425135	5425134
CP002496	6327754	5425262	5425261
CP002496	6327754	5438304	5438630	M18.AGEnt_accessory_0168_length_327
CP002496	6327754	5439097	5439140	M18.AGEnt_accessory_0169_length_44
CP002496	6327754	5520259	5520286	M18.AGEnt_accessory_0170_length_28
CP002496	6327754	5558486	5558507	M18.AGEnt_accessory_0171_length_22
CP002496	6327754	5584070	5584160	M18.AGEnt_accessory_0172_length_91
CP002496	6327754	5663355	5665733	M18.AGEnt_accessory_0173_length_2379
CP002496	6327754	5670108	5670992	M18.AGEnt_accessory_0174_length_885
CP002496	6327754	5729748	5729841	M18.AGEnt_accessory_0175_length_94
CP002496	6327754	5778172	5778280	M18.AGEnt_accessory_0176_length_109
CP002496	6327754	5778885	5780035	M18.AGEnt_accessory_0177_length_1151
CP002496	6327754	5780641	5780866	M18.AGEnt_accessory_0178_length_226
CP002496	6327754	5828437	5828497	M18.AGEnt_accessory_0179_length_61
CP002496	6327754	5881576	5882920	M18.AGEnt_accessory_0180_length_1345
CP002496	6327754	5980833	5985601	M18.AGEnt_accessory_0181_length_4769
CP002496	6327754	6043032	6043361	M18.AGEnt_accessory_0182_length_330
CP002496	6327754	6145641	6145866	M18.AGEnt_accessory_0183_length_226
CP002496	6327754	6264367	6265650	M18.AGEnt_accessory_0184_length_1284
CP002496	6327754	6297688	6305111	M18.AGEnt_accessory_0185_length_7424
CP002496	6327754	6327754	6327754
