# Supplementary material for: ClustAGE: a tool for clustering and distribution analysis of bacterial accessory genomic elements
Source: BMC Bioinformatics. 2018 Apr 20;19:150. doi: 10.1186/s12859-018-2154-x (PMC5910555; doi:10.1186/s12859-018-2154-x)
Supplement: Supplementary file 1 — Archive containing relevant output files from the Spine and AGEnt analyses of the reference genomes. (ZIP 4849 kb) [file 12859_2018_2154_MOESM1_ESM.zip › Spine_and_AGEnt_results/M18.AGEnt.M18.AGEnt.accessory_loci.txt]

locus_id	gen_contig_id	gen_contig_start	gen_contig_stop	strand	out_seq_id	out_seq_start	out_seq_stop	pct_locus	overhangs	product
PAM18_0004	CP002496	6694	6695	+	M18.AGEnt_accessory_0001_length_166	1	2	0.08	2419,0	DNA gyrase subunit B
PAM18_0042	CP002496	51612	53273	+	M18.AGEnt_accessory_0002_length_2214	1	1662	16.03	8709,0	putative hemagglutinin
PAM18_0043	CP002496	54106	54609	+	M18.AGEnt_accessory_0003_length_1143	1	504	71.79	198,0	conserved hypothetical protein
PAM18_0094	CP002496	111737	111755	-	M18.AGEnt_accessory_0004_length_559	1	19	6.67	266,0	hypothetical protein
PAM18_0095	CP002496	111752	112295	-	M18.AGEnt_accessory_0004_length_559	16	559	42.07	0,749	hypothetical protein
PAM18_0100	CP002496	117717	118613	+	M18.AGEnt_accessory_0005_length_3307	1	897	86.42	141,0	3-oxoacyl-(acyl carrier protein) synthase
PAM18_0101	CP002496	118613	119773	+	M18.AGEnt_accessory_0005_length_3307	897	2057	100.00	0,0	hypothetical protein
PAM18_0102	CP002496	119795	120715	+	M18.AGEnt_accessory_0005_length_3307	2079	2999	100.00	0,0	hypothetical protein
PAM18_0103	CP002496	120712	121023	+	M18.AGEnt_accessory_0005_length_3307	2996	3307	25.30	0,921	hypothetical protein
PAM18_0145	CP002496	162893	162910	-	M18.AGEnt_accessory_0006_length_44	27	44	2.87	0,609	putative nucleoside 2-deoxyribosyltransferase
PAM18_0187	CP002496	212223	213038	+	M18.AGEnt_accessory_0007_length_2125	408	1223	100.00	0,0	hypothetical protein
PAM18_0188	CP002496	213035	213916	+	M18.AGEnt_accessory_0007_length_2125	1220	2101	100.00	0,0	hypothetical protein
PAM18_0213	CP002496	237648	238062	-	M18.AGEnt_accessory_0009_length_488	1	415	94.75	23,0	hypothetical protein
PAM18_0253	CP002496	281126	281329	-	M18.AGEnt_accessory_0012_length_6265	50	253	100.00	0,0	hypothetical protein
PAM18_0254	CP002496	282312	283811	-	M18.AGEnt_accessory_0012_length_6265	1236	2735	100.00	0,0	hypothetical protein
PAM18_0255	CP002496	283898	286054	-	M18.AGEnt_accessory_0012_length_6265	2822	4978	100.00	0,0	hypothetical protein
PAM18_0256	CP002496	286051	286548	-	M18.AGEnt_accessory_0012_length_6265	4975	5472	100.00	0,0	hypothetical protein
PAM18_0257	CP002496	286552	287341	-	M18.AGEnt_accessory_0012_length_6265	5476	6265	25.82	0,2270	hypothetical protein
PAM18_0325	CP002496	363476	364201	+	M18.AGEnt_accessory_0015_length_925	158	883	100.00	0,0	hypothetical protein
PAM18_0456	CP002496	507812	508078	-	M18.AGEnt_accessory_0017_length_268	1	267	71.20	108,0	hypothetical membrane protein
PAM18_0496	CP002496	548456	549418	-	M18.AGEnt_accessory_0018_length_3183	1	963	96.11	39,0	hypothetical protein
PAM18_0497	CP002496	549496	550470	-	M18.AGEnt_accessory_0018_length_3183	1041	2015	100.00	0,0	hypothetical protein
PAM18_0498	CP002496	550519	551394	-	M18.AGEnt_accessory_0018_length_3183	2064	2939	100.00	0,0	putative pili assembly chaperone
PAM18_0561	CP002496	610288	610289	+	M18.AGEnt_accessory_0019_length_40	1	2	0.41	487,0	putative metal-dependent hydrolase
PAM18_0562	CP002496	610297	610327	-	M18.AGEnt_accessory_0019_length_40	10	40	4.45	0,665	putative hydrolase
PAM18_0573	CP002496	619285	619494	-	M18.AGEnt_accessory_0020_length_336	127	336	56.45	0,162	hypothetical protein
PAM18_0575	CP002496	621129	621131	-	M18.AGEnt_accessory_0021_length_148	146	148	2.17	0,135	hypothetical protein
PAM18_0596	CP002496	645079	646045	-	M18.AGEnt_accessory_0022_length_967	1	967	34.85	339,1469	organic solvent tolerance protein OstA precursor
PAM18_0615	CP002496	666813	666834	+	M18.AGEnt_accessory_0024_length_26	1	22	6.32	326,0	putative holin
PAM18_0618	CP002496	668091	668092	+	M18.AGEnt_accessory_0025_length_12192	1	2	1.42	139,0	hypothetical protein
PAM18_0619	CP002496	668408	668902	+	M18.AGEnt_accessory_0025_length_12192	318	812	100.00	0,0	hypothetical protein
PAM18_0620	CP002496	668914	669261	+	M18.AGEnt_accessory_0025_length_12192	824	1171	100.00	0,0	hypothetical protein
PAM18_0621	CP002496	669291	669545	+	M18.AGEnt_accessory_0025_length_12192	1201	1455	100.00	0,0	hypothetical protein
PAM18_0622	CP002496	669592	671430	+	M18.AGEnt_accessory_0025_length_12192	1502	3340	100.00	0,0	hypothetical protein
PAM18_0623	CP002496	671423	671764	+	M18.AGEnt_accessory_0025_length_12192	3333	3674	100.00	0,0	hypothetical protein
PAM18_0624	CP002496	671772	672467	+	M18.AGEnt_accessory_0025_length_12192	3682	4377	100.00	0,0	putative minor tail protein L
PAM18_0625	CP002496	672470	673240	+	M18.AGEnt_accessory_0025_length_12192	4380	5150	100.00	0,0	hypothetical protein
PAM18_0626	CP002496	673295	673897	+	M18.AGEnt_accessory_0025_length_12192	5205	5807	100.00	0,0	putative bacteriophage protein
PAM18_0627	CP002496	673956	677609	+	M18.AGEnt_accessory_0025_length_12192	5866	9519	100.00	0,0	putative phage-related protein, tail component
PAM18_0628	CP002496	679671	679973	+	M18.AGEnt_accessory_0025_length_12192	11581	11883	100.00	0,0	hypothetical protein
PAM18_0629	CP002496	679970	680194	+	M18.AGEnt_accessory_0025_length_12192	11880	12104	100.00	0,0	hypothetical protein
PAM18_0698	CP002496	746312	746313	+	M18.AGEnt_accessory_0026_length_16207	1	2	0.40	496,0	single-stranded DNA-binding protein
PAM18_0699	CP002496	746446	747732	+	M18.AGEnt_accessory_0026_length_16207	135	1421	100.00	0,0	integrase family protein
PAM18_0700	CP002496	747725	749287	+	M18.AGEnt_accessory_0026_length_16207	1414	2976	100.00	0,0	phage integrase family protein
PAM18_0701	CP002496	749244	751319	+	M18.AGEnt_accessory_0026_length_16207	2933	5008	100.00	0,0	Uncharacterized protein conserved in bacteria
PAM18_0702	CP002496	752599	753069	+	M18.AGEnt_accessory_0026_length_16207	6288	6758	100.00	0,0	hypothetical protein
PAM18_0703	CP002496	753430	755757	-	M18.AGEnt_accessory_0026_length_16207	7119	9446	100.00	0,0	putative RecF/RecN/SMC N terminal domain protein
PAM18_0704	CP002496	757936	759663	+	M18.AGEnt_accessory_0026_length_16207	11625	13352	100.00	0,0	Type III restriction enzyme, Mod subunit
PAM18_0705	CP002496	759666	762314	+	M18.AGEnt_accessory_0026_length_16207	13355	16003	100.00	0,0	Type III restriction enzyme, Res subunit
PAM18_0742	CP002496	816234	817064	+	M18.AGEnt_accessory_0028_length_4277	155	985	100.00	0,0	putative binding protein component of ABC transporter
PAM18_0743	CP002496	817149	817847	+	M18.AGEnt_accessory_0028_length_4277	1070	1768	100.00	0,0	putative permease of ABC transporter
PAM18_0744	CP002496	817844	818548	+	M18.AGEnt_accessory_0028_length_4277	1765	2469	100.00	0,0	putative permease of ABC transporter
PAM18_0745	CP002496	818545	819288	+	M18.AGEnt_accessory_0028_length_4277	2466	3209	100.00	0,0	putative ATP-binding component of ABC transporter
PAM18_0746	CP002496	819297	820301	+	M18.AGEnt_accessory_0028_length_4277	3218	4222	100.00	0,0	putative iron/ascorbate oxidoreductase
PAM18_0747	CP002496	820342	820356	-	M18.AGEnt_accessory_0028_length_4277	4263	4277	1.25	0,1182	putative monooxygenase
PAM18_0750	CP002496	824569	825494	-	M18.AGEnt_accessory_0029_length_3484	1	926	69.68	403,0	putative major facilitator superfamily (MFS) transporter
PAM18_0751	CP002496	825630	826949	-	M18.AGEnt_accessory_0029_length_3484	1062	2381	100.00	0,0	putative oxidoreductase
PAM18_0752	CP002496	827042	827770	-	M18.AGEnt_accessory_0029_length_3484	2474	3202	100.00	0,0	putative transcriptional regulator
PAM18_0754	CP002496	829170	829592	+	M18.AGEnt_accessory_0030_length_507	63	485	100.00	0,0	hypothetical protein
PAM18_0755	CP002496	829596	829614	-	M18.AGEnt_accessory_0030_length_507	489	507	2.97	0,620	putative transcriptional regulator
PAM18_0759	CP002496	834500	835243	-	M18.AGEnt_accessory_0031_length_1418	151	894	100.00	0,0	hypothetical protein
PAM18_0760	CP002496	835343	835744	-	M18.AGEnt_accessory_0031_length_1418	994	1395	100.00	0,0	hypothetical protein
PAM18_0763	CP002496	838532	839455	-	M18.AGEnt_accessory_0033_length_1926	416	1339	100.00	0,0	putative transcriptional regulator
PAM18_0764	CP002496	839596	839994	+	M18.AGEnt_accessory_0033_length_1926	1480	1878	100.00	0,0	putative translation initiation inhibitor
PAM18_0765	CP002496	840026	840042	-	M18.AGEnt_accessory_0033_length_1926	1910	1926	2.12	0,784	putative nuclease
PAM18_0769	CP002496	843151	845462	-	M18.AGEnt_accessory_0034_length_2473	1	2312	95.97	97,0	second ferric pyoverdine receptor FpvB
PAM18_0771	CP002496	846673	847131	-	M18.AGEnt_accessory_0035_length_2429	49	507	100.00	0,0	putative acetyltransferase
PAM18_0772	CP002496	847263	848753	+	M18.AGEnt_accessory_0035_length_2429	639	2129	100.00	0,0	putative transcriptional regulator
PAM18_0773	CP002496	848769	849053	-	M18.AGEnt_accessory_0035_length_2429	2145	2429	87.16	0,42	hypothetical protein
PAM18_0775	CP002496	851171	851887	+	M18.AGEnt_accessory_0036_length_9589	217	933	100.00	0,0	short chain dehydrogenase
PAM18_0776	CP002496	851897	852928	-	M18.AGEnt_accessory_0036_length_9589	943	1974	100.00	0,0	ferric enterobactin transport protein FepG
PAM18_0777	CP002496	852925	853932	-	M18.AGEnt_accessory_0036_length_9589	1971	2978	100.00	0,0	ferric enterobactin transport protein FepD
PAM18_0778	CP002496	853978	854883	-	M18.AGEnt_accessory_0036_length_9589	3024	3929	100.00	0,0	iron-enterobactin transporter periplasmic binding protein
PAM18_0779	CP002496	855010	855807	+	M18.AGEnt_accessory_0036_length_9589	4056	4853	100.00	0,0	ferric enterobactin transport protein FepC
PAM18_0780	CP002496	855814	856632	-	M18.AGEnt_accessory_0036_length_9589	4860	5678	100.00	0,0	putative transcriptional regulator
PAM18_0781	CP002496	856858	858942	+	M18.AGEnt_accessory_0036_length_9589	5904	7988	100.00	0,0	putative TonB-dependent receptor
PAM18_0782	CP002496	859010	860317	+	M18.AGEnt_accessory_0036_length_9589	8056	9363	100.00	0,0	putative oxidoreductase
PAM18_0789	CP002496	866846	867512	-	M18.AGEnt_accessory_0037_length_667	1	667	83.27	40,94	putative short-chain dehydrogenase
PAM18_0795	CP002496	876444	876444	-	M18.AGEnt_accessory_0038_length_705	1	1	0.08	1256,0	putative secretion protein
PAM18_0796	CP002496	876541	876840	-	M18.AGEnt_accessory_0038_length_705	98	397	100.00	0,0	hypothetical protein
PAM18_0799	CP002496	879730	879933	-	M18.AGEnt_accessory_0039_length_379	176	379	69.39	0,90	hypothetical protein
PAM18_0832	CP002496	918455	918922	+	M18.AGEnt_accessory_0042_length_6568	195	662	100.00	0,0	hypothetical protein
PAM18_0833	CP002496	918997	919827	+	M18.AGEnt_accessory_0042_length_6568	737	1567	100.00	0,0	hypothetical protein
PAM18_0834	CP002496	919820	920575	+	M18.AGEnt_accessory_0042_length_6568	1560	2315	100.00	0,0	hypothetical protein
PAM18_0835	CP002496	920828	921337	-	M18.AGEnt_accessory_0042_length_6568	2568	3077	100.00	0,0	hypothetical protein
PAM18_0836	CP002496	921369	921998	-	M18.AGEnt_accessory_0042_length_6568	3109	3738	100.00	0,0	hypothetical protein
PAM18_0837	CP002496	922128	923432	-	M18.AGEnt_accessory_0042_length_6568	3868	5172	100.00	0,0	putative two-component sensor
PAM18_0838	CP002496	923429	924169	-	M18.AGEnt_accessory_0042_length_6568	5169	5909	100.00	0,0	putative two-component response regulator
PAM18_0839	CP002496	924526	924786	+	M18.AGEnt_accessory_0042_length_6568	6266	6526	100.00	0,0	hypothetical protein
PAM18_0840	CP002496	924787	924828	-	M18.AGEnt_accessory_0042_length_6568	6527	6568	2.41	0,1701	putative dehydrogenase
PAM18_0848	CP002496	933429	933450	-	M18.AGEnt_accessory_0043_length_81	60	81	4.29	0,491	4-hydroxyphenylacetate 3-monooxygenase small chain
PAM18_0865	CP002496	954969	955469	+	M18.AGEnt_accessory_0044_length_501	1	501	59.86	39,297	hypothetical protein
PAM18_1001	CP002496	1089984	1090723	+	M18.AGEnt_accessory_0046_length_740	1	740	84.77	71,62	hypothetical protein
PAM18_1021	CP002496	1120461	1120462	+	M18.AGEnt_accessory_0048_length_141	1	2	0.14	1390,0	hypothetical protein
PAM18_1097	CP002496	1196588	1197949	+	M18.AGEnt_accessory_0052_length_1441	44	1405	100.00	0,0	exoenzyme S
PAM18_1103	CP002496	1206490	1206840	+	M18.AGEnt_accessory_0053_length_2900	2504	2854	100.00	0,0	hypothetical protein
PAM18_1113	CP002496	1218957	1219017	+	M18.AGEnt_accessory_0054_length_305	1	61	3.86	1520,0	hypothetical protein
PAM18_1171	CP002496	1275620	1277296	+	M18.AGEnt_accessory_0055_length_6942	188	1864	100.00	0,0	hypothetical protein
PAM18_1172	CP002496	1277935	1278897	+	M18.AGEnt_accessory_0055_length_6942	2503	3465	100.00	0,0	oxidoreductase
PAM18_1173	CP002496	1279053	1280114	+	M18.AGEnt_accessory_0055_length_6942	3621	4682	100.00	0,0	hypothetical protein
PAM18_1175	CP002496	1280166	1281122	-	M18.AGEnt_accessory_0055_length_6942	4734	5690	100.00	0,0	hypothetical protein
PAM18_1174	CP002496	1281271	1282266	+	M18.AGEnt_accessory_0055_length_6942	5839	6834	100.00	0,0	putative oxidoreductase
PAM18_1327	CP002496	1453464	1454438	-	M18.AGEnt_accessory_0056_length_42657	75	1049	100.00	0,0	phage integrase family protein
PAM18_1328	CP002496	1455619	1456059	-	M18.AGEnt_accessory_0056_length_42657	2230	2670	100.00	0,0	hypothetical protein
PAM18_1329	CP002496	1456335	1456610	-	M18.AGEnt_accessory_0056_length_42657	2946	3221	100.00	0,0	hypothetical protein
PAM18_1330	CP002496	1456610	1457788	-	M18.AGEnt_accessory_0056_length_42657	3221	4399	100.00	0,0	hypothetical protein
PAM18_1331	CP002496	1458289	1458963	-	M18.AGEnt_accessory_0056_length_42657	4900	5574	100.00	0,0	Eaa1
PAM18_1332	CP002496	1459214	1459750	-	M18.AGEnt_accessory_0056_length_42657	5825	6361	100.00	0,0	hypothetical protein
PAM18_1333	CP002496	1459747	1460124	-	M18.AGEnt_accessory_0056_length_42657	6358	6735	100.00	0,0	hypothetical protein
PAM18_1334	CP002496	1461890	1462279	-	M18.AGEnt_accessory_0056_length_42657	8501	8890	100.00	0,0	transcriptional regulator, LuxR family
PAM18_1335	CP002496	1462497	1463339	-	M18.AGEnt_accessory_0056_length_42657	9108	9950	100.00	0,0	hypothetical protein
PAM18_1336	CP002496	1464348	1464653	-	M18.AGEnt_accessory_0056_length_42657	10959	11264	100.00	0,0	hypothetical protein
PAM18_1337	CP002496	1465104	1465358	+	M18.AGEnt_accessory_0056_length_42657	11715	11969	100.00	0,0	protein of unknown function DUF1654
PAM18_1338	CP002496	1466803	1467444	-	M18.AGEnt_accessory_0056_length_42657	13414	14055	100.00	0,0	hypothetical protein
PAM18_1339	CP002496	1468156	1468989	+	M18.AGEnt_accessory_0056_length_42657	14767	15600	100.00	0,0	hypothetical protein
PAM18_1340	CP002496	1468976	1469773	+	M18.AGEnt_accessory_0056_length_42657	15587	16384	100.00	0,0	hypothetical protein
PAM18_1341	CP002496	1470986	1471360	+	M18.AGEnt_accessory_0056_length_42657	17597	17971	100.00	0,0	hypothetical protein
PAM18_1342	CP002496	1472273	1472455	-	M18.AGEnt_accessory_0056_length_42657	18884	19066	100.00	0,0	hypothetical protein
PAM18_1343	CP002496	1473375	1473707	+	M18.AGEnt_accessory_0056_length_42657	19986	20318	100.00	0,0	Holin, phage lambda
PAM18_1344	CP002496	1473704	1474321	+	M18.AGEnt_accessory_0056_length_42657	20315	20932	100.00	0,0	putative chitinase
PAM18_1345	CP002496	1474907	1475311	+	M18.AGEnt_accessory_0056_length_42657	21518	21922	100.00	0,0	hypothetical protein
PAM18_1346	CP002496	1475393	1475875	+	M18.AGEnt_accessory_0056_length_42657	22004	22486	100.00	0,0	P27 family phage terminase small subunit
PAM18_1347	CP002496	1475879	1477606	+	M18.AGEnt_accessory_0056_length_42657	22490	24217	100.00	0,0	Phage terminase-like protein
PAM18_1348	CP002496	1477606	1478829	+	M18.AGEnt_accessory_0056_length_42657	24217	25440	100.00	0,0	Phage-related protein
PAM18_1349	CP002496	1478807	1479460	+	M18.AGEnt_accessory_0056_length_42657	25418	26071	100.00	0,0	Phage head maturation protease
PAM18_1350	CP002496	1479471	1480673	+	M18.AGEnt_accessory_0056_length_42657	26082	27284	100.00	0,0	putative phage phi-C31 gp36 major capsid-like protein
PAM18_1351	CP002496	1480931	1481251	+	M18.AGEnt_accessory_0056_length_42657	27542	27862	100.00	0,0	hypothetical protein
PAM18_1352	CP002496	1481468	1482019	+	M18.AGEnt_accessory_0056_length_42657	28079	28630	100.00	0,0	hypothetical protein
PAM18_1353	CP002496	1483083	1483868	+	M18.AGEnt_accessory_0056_length_42657	29694	30479	100.00	0,0	hypothetical protein
PAM18_1354	CP002496	1483925	1484290	+	M18.AGEnt_accessory_0056_length_42657	30536	30901	100.00	0,0	hypothetical protein
PAM18_1355	CP002496	1484474	1486615	+	M18.AGEnt_accessory_0056_length_42657	31085	33226	100.00	0,0	Phage-related minor tail protein
PAM18_1356	CP002496	1486727	1487128	+	M18.AGEnt_accessory_0056_length_42657	33338	33739	100.00	0,0	hypothetical protein
PAM18_1357	CP002496	1487130	1488833	+	M18.AGEnt_accessory_0056_length_42657	33741	35444	100.00	0,0	hypothetical protein
PAM18_1358	CP002496	1488836	1489246	+	M18.AGEnt_accessory_0056_length_42657	35447	35857	100.00	0,0	hypothetical protein
PAM18_1359	CP002496	1489804	1490226	+	M18.AGEnt_accessory_0056_length_42657	36415	36837	100.00	0,0	hypothetical protein
PAM18_1360	CP002496	1491924	1492322	+	M18.AGEnt_accessory_0056_length_42657	38535	38933	100.00	0,0	hypothetical protein
PAM18_1361	CP002496	1492535	1493071	+	M18.AGEnt_accessory_0056_length_42657	39146	39682	100.00	0,0	hypothetical protein
PAM18_1362	CP002496	1493071	1493352	+	M18.AGEnt_accessory_0056_length_42657	39682	39963	100.00	0,0	hypothetical protein
PAM18_1363	CP002496	1493345	1494277	+	M18.AGEnt_accessory_0056_length_42657	39956	40888	100.00	0,0	hypothetical protein
PAM18_1364	CP002496	1494573	1494800	+	M18.AGEnt_accessory_0056_length_42657	41184	41411	100.00	0,0	hypothetical protein
PAM18_1365	CP002496	1494829	1495101	+	M18.AGEnt_accessory_0056_length_42657	41440	41712	100.00	0,0	hypothetical bacteriophage protein
PAM18_1480	CP002496	1628750	1628753	-	M18.AGEnt_accessory_0059_length_60	57	60	0.91	0,434	hypothetical protein
PAM18_1603	CP002496	1753967	1754485	+	M18.AGEnt_accessory_0063_length_605	34	552	100.00	0,0	hypothetical protein
PAM18_1677	CP002496	1843441	1843746	+	M18.AGEnt_accessory_0064_length_881	1	306	55.43	246,0	hypothetical protein
PAM18_1678	CP002496	1844277	1844321	+	M18.AGEnt_accessory_0064_length_881	837	881	2.11	0,2091	hypothetical protein
PAM18_1749	CP002496	1916787	1916844	-	M18.AGEnt_accessory_0065_length_103	46	103	6.44	0,842	putative permease
PAM18_1811	CP002496	1980244	1980247	+	M18.AGEnt_accessory_0066_length_13451	1	4	1.40	281,0	integration host factor subunit beta
PAM18_1812	CP002496	1980912	1981976	+	M18.AGEnt_accessory_0066_length_13451	669	1733	100.00	0,0	O-antigen chain length regulator
PAM18_1813	CP002496	1982086	1983354	+	M18.AGEnt_accessory_0066_length_13451	1843	3111	100.00	0,0	UDP-glucose/GDP-mannose dehydrogenase-like protein
PAM18_1814	CP002496	1983395	1984417	+	M18.AGEnt_accessory_0066_length_13451	3152	4174	100.00	0,0	wbpP
PAM18_1815	CP002496	1984616	1986040	+	M18.AGEnt_accessory_0066_length_13451	4373	5797	100.00	0,0	hypothetical protein
PAM18_1816	CP002496	1986162	1987208	+	M18.AGEnt_accessory_0066_length_13451	5919	6965	100.00	0,0	WbpR
PAM18_1817	CP002496	1987213	1989096	+	M18.AGEnt_accessory_0066_length_13451	6970	8853	100.00	0,0	Asparagine synthase-like protein
PAM18_1818	CP002496	1989597	1990244	+	M18.AGEnt_accessory_0066_length_13451	9354	10001	100.00	0,0	Glycosyl transferase group 1-like protein
PAM18_1819	CP002496	1990288	1991418	+	M18.AGEnt_accessory_0066_length_13451	10045	11175	100.00	0,0	Glycosyl transferase group 1-like protein
PAM18_1820	CP002496	1991559	1992377	+	M18.AGEnt_accessory_0066_length_13451	11316	12134	100.00	0,0	NAD dependent epimerase/dehydratase family-like protein
PAM18_1821	CP002496	1992534	1993415	+	M18.AGEnt_accessory_0066_length_13451	12291	13172	100.00	0,0	putative group 4 glycosyl transferase
PAM18_1822	CP002496	1993646	1993694	+	M18.AGEnt_accessory_0066_length_13451	13403	13451	2.49	0,1916	nucleotide sugar epimerase/dehydratase WbpM
PAM18_2145	CP002496	2344929	2346506	+	M18.AGEnt_accessory_0069_length_1995	358	1935	100.00	0,0	aminoglycoside response regulator
PAM18_2169	CP002496	2366815	2368029	-	M18.AGEnt_accessory_0070_length_3373	1262	2476	100.00	0,0	hypothetical protein
PAM18_2172	CP002496	2371133	2371152	+	M18.AGEnt_accessory_0071_length_106	1	20	6.87	271,0	hypothetical protein
PAM18_2191	CP002496	2388074	2388244	-	M18.AGEnt_accessory_0072_length_1869	91	261	100.00	0,0	hypothetical protein
PAM18_2192	CP002496	2388331	2388729	+	M18.AGEnt_accessory_0072_length_1869	348	746	100.00	0,0	hypothetical protein
PAM18_2193	CP002496	2388736	2389761	-	M18.AGEnt_accessory_0072_length_1869	753	1778	100.00	0,0	hypothetical protein
PAM18_2237	CP002496	2420435	2423233	+	M18.AGEnt_accessory_0073_length_9554	209	3007	100.00	0,0	type I restriction modification enzyme restriction subunit
PAM18_2238	CP002496	2423249	2424913	+	M18.AGEnt_accessory_0073_length_9554	3023	4687	100.00	0,0	type I restriction modification enzyme methylase subunit
PAM18_2239	CP002496	2424910	2426481	+	M18.AGEnt_accessory_0073_length_9554	4684	6255	100.00	0,0	type I restriction modification enzyme specificity subunit
PAM18_2240	CP002496	2426478	2428310	+	M18.AGEnt_accessory_0073_length_9554	6252	8084	100.00	0,0	putative ABC transporter
PAM18_2241	CP002496	2428352	2429392	+	M18.AGEnt_accessory_0073_length_9554	8126	9166	100.00	0,0	hypothetical protein
PAM18_2281	CP002496	2474216	2474222	+	M18.AGEnt_accessory_0078_length_1481	1	7	0.58	1199,0	putative NADH dehydrogenase, FAD-containing subunit
PAM18_2282	CP002496	2474257	2475375	-	M18.AGEnt_accessory_0078_length_1481	42	1160	100.00	0,0	hypothetical protein
PAM18_2324	CP002496	2520338	2521728	-	M18.AGEnt_accessory_0080_length_1502	1	1391	99.07	13,0	hypothetical protein
PAM18_2382	CP002496	2584181	2585230	+	M18.AGEnt_accessory_0081_length_31798	157	1206	100.00	0,0	PhlD
PAM18_2383	CP002496	2585294	2586808	-	M18.AGEnt_accessory_0081_length_31798	1270	2784	100.00	0,0	pltM
PAM18_2384	CP002496	2586867	2587835	-	M18.AGEnt_accessory_0081_length_31798	2843	3811	100.00	0,0	PltR
PAM18_2385	CP002496	2588488	2588754	+	M18.AGEnt_accessory_0081_length_31798	4464	4730	100.00	0,0	PltL
PAM18_2386	CP002496	2588771	2590120	+	M18.AGEnt_accessory_0081_length_31798	4747	6096	100.00	0,0	putative halogenase
PAM18_2387	CP002496	2590152	2597417	+	M18.AGEnt_accessory_0081_length_31798	6128	13393	100.00	0,0	Polyketide synthase module-like protein
PAM18_2388	CP002496	2597461	2602680	+	M18.AGEnt_accessory_0081_length_31798	13437	18656	100.00	0,0	polyketide synthase type I
PAM18_2389	CP002496	2602736	2604373	+	M18.AGEnt_accessory_0081_length_31798	18712	20349	100.00	0,0	putative halogenase
PAM18_2390	CP002496	2604375	2605508	+	M18.AGEnt_accessory_0081_length_31798	20351	21484	100.00	0,0	putative acyl-CoA dehydrogenase
PAM18_2391	CP002496	2605505	2606998	+	M18.AGEnt_accessory_0081_length_31798	21481	22974	100.00	0,0	putative acyl-CoA synthetase
PAM18_2392	CP002496	2607017	2607796	+	M18.AGEnt_accessory_0081_length_31798	22993	23772	100.00	0,0	putative thioesterase
PAM18_2393	CP002496	2607803	2608453	-	M18.AGEnt_accessory_0081_length_31798	23779	24429	100.00	0,0	PltZ
PAM18_2394	CP002496	2608564	2609574	+	M18.AGEnt_accessory_0081_length_31798	24540	25550	100.00	0,0	membrane fusion protein
PAM18_2395	CP002496	2609574	2611343	+	M18.AGEnt_accessory_0081_length_31798	25550	27319	100.00	0,0	ATP-binding protein
PAM18_2396	CP002496	2611356	2612489	+	M18.AGEnt_accessory_0081_length_31798	27332	28465	100.00	0,0	inner membrane permease protein
PAM18_2397	CP002496	2612494	2613612	+	M18.AGEnt_accessory_0081_length_31798	28470	29588	100.00	0,0	inner membrane permease protein
PAM18_2398	CP002496	2613714	2615120	+	M18.AGEnt_accessory_0081_length_31798	29690	31096	100.00	0,0	outer membrane channel protein
PAM18_2399	CP002496	2615188	2615793	+	M18.AGEnt_accessory_0081_length_31798	31164	31769	100.00	0,0	putative transmembrane protein
PAM18_2423	CP002496	2646367	2647395	-	M18.AGEnt_accessory_0083_length_46714	129	1157	100.00	0,0	phage integrase family protein
PAM18_2424	CP002496	2647396	2647608	-	M18.AGEnt_accessory_0083_length_46714	1158	1370	100.00	0,0	hypothetical protein
PAM18_2425	CP002496	2647902	2648120	-	M18.AGEnt_accessory_0083_length_46714	1664	1882	100.00	0,0	hypothetical protein
PAM18_2426	CP002496	2648533	2648997	-	M18.AGEnt_accessory_0083_length_46714	2295	2759	100.00	0,0	hypothetical protein
PAM18_2427	CP002496	2651566	2653350	-	M18.AGEnt_accessory_0083_length_46714	5328	7112	100.00	0,0	C-5 cytosine-specific DNA methylase
PAM18_2428	CP002496	2653642	2654166	+	M18.AGEnt_accessory_0083_length_46714	7404	7928	100.00	0,0	hypothetical protein
PAM18_2429	CP002496	2654531	2654731	-	M18.AGEnt_accessory_0083_length_46714	8293	8493	100.00	0,0	hypothetical protein
PAM18_2430	CP002496	2654738	2655637	-	M18.AGEnt_accessory_0083_length_46714	8500	9399	100.00	0,0	recombination and repair protein
PAM18_2431	CP002496	2655650	2656558	-	M18.AGEnt_accessory_0083_length_46714	9412	10320	100.00	0,0	Phage-related protein
PAM18_2432	CP002496	2656997	2657179	-	M18.AGEnt_accessory_0083_length_46714	10759	10941	100.00	0,0	hypothetical protein
PAM18_2433	CP002496	2657229	2657411	-	M18.AGEnt_accessory_0083_length_46714	10991	11173	100.00	0,0	hypothetical protein
PAM18_2434	CP002496	2657408	2657629	-	M18.AGEnt_accessory_0083_length_46714	11170	11391	100.00	0,0	hypothetical protein
PAM18_2435	CP002496	2658265	2658636	-	M18.AGEnt_accessory_0083_length_46714	12027	12398	100.00	0,0	regulatory protein
PAM18_2436	CP002496	2658867	2659451	+	M18.AGEnt_accessory_0083_length_46714	12629	13213	100.00	0,0	acetyltransferase
PAM18_2437	CP002496	2660592	2660936	+	M18.AGEnt_accessory_0083_length_46714	14354	14698	100.00	0,0	hypothetical protein
PAM18_2438	CP002496	2661789	2662685	-	M18.AGEnt_accessory_0083_length_46714	15551	16447	100.00	0,0	hypothetical protein
PAM18_2439	CP002496	2662730	2663587	-	M18.AGEnt_accessory_0083_length_46714	16492	17349	100.00	0,0	putative transcriptional regulator
PAM18_2440	CP002496	2663983	2664555	+	M18.AGEnt_accessory_0083_length_46714	17745	18317	100.00	0,0	hypothetical protein
PAM18_2441	CP002496	2665058	2665951	+	M18.AGEnt_accessory_0083_length_46714	18820	19713	100.00	0,0	hypothetical protein
PAM18_2442	CP002496	2666010	2666609	+	M18.AGEnt_accessory_0083_length_46714	19772	20371	100.00	0,0	hypothetical protein
PAM18_2443	CP002496	2666602	2667045	+	M18.AGEnt_accessory_0083_length_46714	20364	20807	100.00	0,0	endodeoxyribonuclease RusA
PAM18_2444	CP002496	2667134	2667943	+	M18.AGEnt_accessory_0083_length_46714	20896	21705	100.00	0,0	hypothetical protein
PAM18_2445	CP002496	2668045	2668740	-	M18.AGEnt_accessory_0083_length_46714	21807	22502	100.00	0,0	hypothetical protein
PAM18_2446	CP002496	2669118	2669381	+	M18.AGEnt_accessory_0083_length_46714	22880	23143	100.00	0,0	hypothetical protein
PAM18_2447	CP002496	2669378	2669995	+	M18.AGEnt_accessory_0083_length_46714	23140	23757	100.00	0,0	putative chitinase
PAM18_2448	CP002496	2670052	2670444	+	M18.AGEnt_accessory_0083_length_46714	23814	24206	100.00	0,0	hypothetical protein
PAM18_2449	CP002496	2670580	2671278	+	M18.AGEnt_accessory_0083_length_46714	24342	25040	100.00	0,0	hypothetical protein
PAM18_2450	CP002496	2671544	2672038	+	M18.AGEnt_accessory_0083_length_46714	25306	25800	100.00	0,0	Putative small subunit (Nu1-like protein) of DNA packaging dimer
PAM18_2451	CP002496	2672010	2673938	+	M18.AGEnt_accessory_0083_length_46714	25772	27700	100.00	0,0	Putative large subunit (GpA-like protein) of DNA packaging dimer
PAM18_2452	CP002496	2674178	2675653	+	M18.AGEnt_accessory_0083_length_46714	27940	29415	100.00	0,0	Bacteriophage capsid protein
PAM18_2453	CP002496	2675650	2676846	+	M18.AGEnt_accessory_0083_length_46714	29412	30608	100.00	0,0	ClpP protease
PAM18_2454	CP002496	2676843	2677205	+	M18.AGEnt_accessory_0083_length_46714	30605	30967	100.00	0,0	hypothetical protein
PAM18_2455	CP002496	2677272	2678267	+	M18.AGEnt_accessory_0083_length_46714	31034	32029	100.00	0,0	hypothetical protein
PAM18_2456	CP002496	2679291	2680037	+	M18.AGEnt_accessory_0083_length_46714	33053	33799	100.00	0,0	hypothetical protein
PAM18_2457	CP002496	2680269	2680709	+	M18.AGEnt_accessory_0083_length_46714	34031	34471	100.00	0,0	hypothetical protein
PAM18_2458	CP002496	2681316	2684198	+	M18.AGEnt_accessory_0083_length_46714	35078	37960	100.00	0,0	Mu-like prophage protein
PAM18_2459	CP002496	2684195	2684605	+	M18.AGEnt_accessory_0083_length_46714	37957	38367	100.00	0,0	hypothetical protein
PAM18_2460	CP002496	2684654	2688205	+	M18.AGEnt_accessory_0083_length_46714	38416	41967	100.00	0,0	hypothetical protein
PAM18_2461	CP002496	2688205	2689206	+	M18.AGEnt_accessory_0083_length_46714	41967	42968	100.00	0,0	hypothetical protein
PAM18_2462	CP002496	2689194	2690063	+	M18.AGEnt_accessory_0083_length_46714	42956	43825	100.00	0,0	hypothetical protein
PAM18_2463	CP002496	2690315	2691820	+	M18.AGEnt_accessory_0083_length_46714	44077	45582	100.00	0,0	hypothetical protein
PAM18_2464	CP002496	2691820	2692056	+	M18.AGEnt_accessory_0083_length_46714	45582	45818	100.00	0,0	hypothetical protein
PAM18_2465	CP002496	2692386	2692595	-	M18.AGEnt_accessory_0083_length_46714	46148	46357	100.00	0,0	cold acclimation protein B
PAM18_2471	CP002496	2697456	2698601	+	M18.AGEnt_accessory_0084_length_2660	233	1378	100.00	0,0	hypothetical protein
PAM18_2472	CP002496	2698624	2699049	+	M18.AGEnt_accessory_0084_length_2660	1401	1826	100.00	0,0	hypothetical protein
PAM18_2473	CP002496	2699039	2699866	+	M18.AGEnt_accessory_0084_length_2660	1816	2643	100.00	0,0	hypothetical protein
PAM18_2474	CP002496	2699876	2699883	-	M18.AGEnt_accessory_0084_length_2660	2653	2660	0.54	0,1480	putative sulfate transporter
PAM18_2576	CP002496	2820493	2821977	-	M18.AGEnt_accessory_0085_length_3941	2457	3941	54.64	0,1233	hypothetical protein
PAM18_2577	CP002496	2823688	2824148	-	M18.AGEnt_accessory_0086_length_1357	1	461	49.89	463,0	hypothetical protein
PAM18_2578	CP002496	2824944	2825044	-	M18.AGEnt_accessory_0086_length_1357	1257	1357	10.83	0,832	hypothetical protein
PAM18_2578	CP002496	2825419	2825876	-	M18.AGEnt_accessory_0087_length_1093	1	458	49.09	475,0	hypothetical protein
PAM18_2579	CP002496	2826490	2826511	-	M18.AGEnt_accessory_0087_length_1093	1072	1093	4.10	0,515	hypothetical protein
PAM18_2607	CP002496	2859610	2860623	+	M18.AGEnt_accessory_0088_length_1293	173	1186	100.00	0,0	PvdYII
PAM18_2608	CP002496	2860703	2860730	-	M18.AGEnt_accessory_0088_length_1293	1266	1293	4.96	0,536	extracytoplasmic-function sigma-70 factor
PAM18_2611	CP002496	2875909	2876706	-	M18.AGEnt_accessory_0089_length_1484	133	930	100.00	0,0	hypothetical protein
PAM18_2613	CP002496	2879161	2879724	-	M18.AGEnt_accessory_0090_length_10274	1175	1738	100.00	0,0	hypothetical protein
PAM18_2614	CP002496	2879728	2880756	-	M18.AGEnt_accessory_0090_length_10274	1742	2770	100.00	0,0	hypothetical protein
PAM18_2615	CP002496	2880767	2881750	-	M18.AGEnt_accessory_0090_length_10274	2781	3764	100.00	0,0	hypothetical protein
PAM18_2616	CP002496	2881737	2883041	-	M18.AGEnt_accessory_0090_length_10274	3751	5055	100.00	0,0	hypothetical protein
PAM18_2617	CP002496	2883099	2886329	-	M18.AGEnt_accessory_0090_length_10274	5113	8343	100.00	0,0	helicase
PAM18_2618	CP002496	2886326	2887300	-	M18.AGEnt_accessory_0090_length_10274	8340	9314	100.00	0,0	CRISPR-associated protein
PAM18_2619	CP002496	2887352	2888260	+	M18.AGEnt_accessory_0090_length_10274	9366	10274	92.10	0,78	hypothetical protein
PAM18_2639	CP002496	2906361	2906391	-	M18.AGEnt_accessory_0091_length_31	1	31	2.56	453,728	hypothetical protein
PAM18_2640	CP002496	2907437	2911003	+	M18.AGEnt_accessory_0092_length_3753	187	3753	28.74	0,8844	peptide synthase
PAM18_2640	CP002496	2911150	2918160	+	M18.AGEnt_accessory_0093_length_7011	1	7011	56.49	3713,1687	peptide synthase
PAM18_2640	CP002496	2918293	2919847	+	M18.AGEnt_accessory_0094_length_22179	1	1555	12.53	10856,0	peptide synthase
PAM18_2641	CP002496	2919848	2934823	+	M18.AGEnt_accessory_0094_length_22179	1556	16531	100.00	0,0	peptide synthase
PAM18_2642	CP002496	2934872	2935837	+	M18.AGEnt_accessory_0094_length_22179	16580	17545	100.00	0,0	carboxylesterase Est2
PAM18_2643	CP002496	2935946	2938372	-	M18.AGEnt_accessory_0094_length_22179	17654	20080	100.00	0,0	ferrichrome-iron receptor (ferric hydroxamate uptake)(ferric hydroxamate receptor)
PAM18_2644	CP002496	2938544	2940196	-	M18.AGEnt_accessory_0094_length_22179	20252	21904	100.00	0,0	pyoverdine biosynthesis protein PvdE
PAM18_2645	CP002496	2940439	2940471	+	M18.AGEnt_accessory_0094_length_22179	22147	22179	3.77	0,843	pyoverdine synthetase F
PAM18_2653	CP002496	2952204	2952517	-	M18.AGEnt_accessory_0095_length_2117	1	314	31.53	682,0	putative transmembrane sensor
PAM18_2654	CP002496	2952678	2953157	+	M18.AGEnt_accessory_0095_length_2117	475	954	100.00	0,0	RNA polymerase sigma factor
PAM18_2655	CP002496	2953274	2954320	+	M18.AGEnt_accessory_0095_length_2117	1071	2117	78.60	0,285	L-ornithine N5-oxygenase
PAM18_2668	CP002496	2969169	2969330	-	M18.AGEnt_accessory_0096_length_1113	1	162	8.07	1845,0	hypothetical protein
PAM18_2669	CP002496	2969678	2970250	-	M18.AGEnt_accessory_0096_length_1113	510	1082	100.00	0,0	hypothetical protein
PAM18_2670	CP002496	2970272	2970281	-	M18.AGEnt_accessory_0096_length_1113	1104	1113	0.39	0,2540	putative ClpA/B-type protease
PAM18_2705	CP002496	3012642	3013982	-	M18.AGEnt_accessory_0097_length_2996	88	1428	100.00	0,0	hypothetical protein
PAM18_2706	CP002496	3014005	3015550	-	M18.AGEnt_accessory_0097_length_2996	1451	2996	65.23	0,824	putative TonB-dependent receptor
PAM18_2706	CP002496	3016140	3016374	-	M18.AGEnt_accessory_0098_length_2991	1	235	9.92	2135,0	putative TonB-dependent receptor
PAM18_2707	CP002496	3016524	3017435	+	M18.AGEnt_accessory_0098_length_2991	385	1296	100.00	0,0	putative transcriptional regulator
PAM18_2708	CP002496	3017532	3019130	+	M18.AGEnt_accessory_0098_length_2991	1393	2991	98.89	0,18	putative sulfatase
PAM18_2744	CP002496	3063976	3065345	+	M18.AGEnt_accessory_0101_length_2875	1	1370	97.37	37,0	hypothetical protein
PAM18_2745	CP002496	3065370	3066167	+	M18.AGEnt_accessory_0101_length_2875	1395	2192	100.00	0,0	putative permease of ABC transporter
PAM18_2746	CP002496	3066164	3066850	+	M18.AGEnt_accessory_0101_length_2875	2189	2875	80.35	0,168	putative ATP-binding component of ABC transporter
PAM18_2811	CP002496	3138780	3138819	-	M18.AGEnt_accessory_0104_length_105	66	105	5.56	0,680	hypothetical protein
PAM18_2812	CP002496	3139715	3140455	-	M18.AGEnt_accessory_0105_length_6943	172	912	100.00	0,0	hypothetical protein
PAM18_2813	CP002496	3140505	3140867	-	M18.AGEnt_accessory_0105_length_6943	962	1324	100.00	0,0	hypothetical protein
PAM18_2814	CP002496	3141217	3142311	+	M18.AGEnt_accessory_0105_length_6943	1674	2768	100.00	0,0	hypothetical protein
PAM18_2815	CP002496	3142819	3143730	-	M18.AGEnt_accessory_0105_length_6943	3276	4187	100.00	0,0	transcriptional regulator
PAM18_2816	CP002496	3143946	3145154	+	M18.AGEnt_accessory_0105_length_6943	4403	5611	100.00	0,0	membrane protein OpdE
PAM18_2817	CP002496	3145236	3146351	+	M18.AGEnt_accessory_0105_length_6943	5693	6808	100.00	0,0	hypothetical protein
PAM18_2843	CP002496	3173156	3173419	+	M18.AGEnt_accessory_0106_length_720	1	264	98.88	3,0	trehalose-6-phosphate hydrolase (Alpha,alpha-phosphotrehalase)
PAM18_2844	CP002496	3173379	3173792	-	M18.AGEnt_accessory_0106_length_720	224	637	100.00	0,0	hypothetical protein
PAM18_2846	CP002496	3175320	3175664	-	M18.AGEnt_accessory_0107_length_577	103	447	100.00	0,0	hypothetical protein
PAM18_2848	CP002496	3176654	3177820	+	M18.AGEnt_accessory_0108_length_1410	159	1325	100.00	0,0	putative alcohol dehydrogenase (Zn-dependent)
PAM18_2849	CP002496	3177840	3177905	-	M18.AGEnt_accessory_0108_length_1410	1345	1410	15.49	0,360	putative small intergral membrane protein
PAM18_2850	CP002496	3178370	3178540	-	M18.AGEnt_accessory_0109_length_2914	64	234	100.00	0,0	hypothetical protein
PAM18_2851	CP002496	3178624	3179508	-	M18.AGEnt_accessory_0109_length_2914	318	1202	100.00	0,0	non-heme catalase KatN
PAM18_2852	CP002496	3179762	3180271	+	M18.AGEnt_accessory_0109_length_2914	1456	1965	100.00	0,0	hypothetical protein
PAM18_2853	CP002496	3180280	3180552	+	M18.AGEnt_accessory_0109_length_2914	1974	2246	100.00	0,0	hypothetical protein
PAM18_2854	CP002496	3180861	3181115	+	M18.AGEnt_accessory_0109_length_2914	2555	2809	100.00	0,0	hypothetical protein
PAM18_2855	CP002496	3181217	3181220	-	M18.AGEnt_accessory_0109_length_2914	2911	2914	0.35	0,1130	carboxylate-amine ligase
PAM18_2868	CP002496	3191896	3192080	-	M18.AGEnt_accessory_0110_length_210	1	185	88.10	25,0	hypothetical protein
PAM18_2923	CP002496	3253446	3254542	+	M18.AGEnt_accessory_0111_length_1425	329	1425	99.64	0,4	alcohol dehydrogenase (Zn-dependent)
PAM18_2937	CP002496	3267363	3268097	-	M18.AGEnt_accessory_0112_length_7115	89	823	100.00	0,0	hypothetical protein
PAM18_2938	CP002496	3268094	3268789	-	M18.AGEnt_accessory_0112_length_7115	820	1515	100.00	0,0	acetyltransferase
PAM18_2939	CP002496	3268871	3269788	-	M18.AGEnt_accessory_0112_length_7115	1597	2514	100.00	0,0	cysteine synthase
PAM18_2940	CP002496	3269807	3271225	-	M18.AGEnt_accessory_0112_length_7115	2533	3951	100.00	0,0	molybdopterin biosynthesis protein MoeB
PAM18_2941	CP002496	3271248	3271706	-	M18.AGEnt_accessory_0112_length_7115	3974	4432	100.00	0,0	hypothetical protein
PAM18_2942	CP002496	3271708	3272598	-	M18.AGEnt_accessory_0112_length_7115	4434	5324	100.00	0,0	hypothetical protein
PAM18_2943	CP002496	3272731	3274164	+	M18.AGEnt_accessory_0112_length_7115	5457	6890	100.00	0,0	transcriptional regulator
PAM18_2944	CP002496	3274385	3274389	-	M18.AGEnt_accessory_0112_length_7115	7111	7115	0.66	0,751	short chain dehydrogenase
PAM18_2970	CP002496	3305707	3305963	-	M18.AGEnt_accessory_0113_length_302	46	302	31.61	0,556	hypothetical protein
PAM18_2970	CP002496	3306128	3306519	-	M18.AGEnt_accessory_0114_length_1879	1	392	48.22	421,0	hypothetical protein
PAM18_2971	CP002496	3306519	3307949	-	M18.AGEnt_accessory_0114_length_1879	392	1822	100.00	0,0	putative transporter (membrane subunit)
PAM18_2980	CP002496	3322594	3322605	+	M18.AGEnt_accessory_0115_length_12	1	12	1.14	229,815	copper resistance protein B precursor
PAM18_3006	CP002496	3356516	3356526	+	M18.AGEnt_accessory_0116_length_2890	1	11	3.49	304,0	hypothetical protein
PAM18_3007	CP002496	3356651	3358111	-	M18.AGEnt_accessory_0116_length_2890	136	1596	100.00	0,0	hypothetical protein
PAM18_3008	CP002496	3358252	3358773	-	M18.AGEnt_accessory_0116_length_2890	1737	2258	100.00	0,0	hypothetical protein
PAM18_3127	CP002496	3493033	3494057	+	M18.AGEnt_accessory_0121_length_1475	451	1475	83.54	0,202	putative halovibrin
PAM18_3153	CP002496	3521787	3521858	-	M18.AGEnt_accessory_0124_length_1180	1	72	7.89	840,0	hypothetical protein
PAM18_3154	CP002496	3522083	3522958	+	M18.AGEnt_accessory_0124_length_1180	297	1172	100.00	0,0	dihydrodipicolinate synthase
PAM18_3184	CP002496	3561769	3561799	+	M18.AGEnt_accessory_0125_length_128	1	31	3.74	797,0	streptomycin 3''-phosphotransferase
PAM18_3320	CP002496	3713631	3713664	+	M18.AGEnt_accessory_0127_length_22830	1	34	1.48	2261,0	periplasmic beta-glucosidase
PAM18_3321	CP002496	3713767	3714411	-	M18.AGEnt_accessory_0127_length_22830	137	781	100.00	0,0	type III secretion system protein
PAM18_3322	CP002496	3714390	3715010	-	M18.AGEnt_accessory_0127_length_22830	760	1380	100.00	0,0	type III export protein PscK
PAM18_3323	CP002496	3715019	3715753	-	M18.AGEnt_accessory_0127_length_22830	1389	2123	100.00	0,0	type III export protein PscJ
PAM18_3324	CP002496	3715762	3716085	-	M18.AGEnt_accessory_0127_length_22830	2132	2455	100.00	0,0	type III export protein PscI
PAM18_3325	CP002496	3716100	3716531	-	M18.AGEnt_accessory_0127_length_22830	2470	2901	100.00	0,0	type III export protein PscH
PAM18_3326	CP002496	3716528	3716875	-	M18.AGEnt_accessory_0127_length_22830	2898	3245	100.00	0,0	type III export protein PscG
PAM18_3327	CP002496	3716878	3717135	-	M18.AGEnt_accessory_0127_length_22830	3248	3505	100.00	0,0	type III export protein PscF
PAM18_3328	CP002496	3717138	3717341	-	M18.AGEnt_accessory_0127_length_22830	3508	3711	100.00	0,0	type III export protein PscE
PAM18_3329	CP002496	3717304	3718602	-	M18.AGEnt_accessory_0127_length_22830	3674	4972	100.00	0,0	type III export protein PscD
PAM18_3330	CP002496	3718604	3720406	-	M18.AGEnt_accessory_0127_length_22830	4974	6776	100.00	0,0	Type III secretion outer membrane protein PscC precursor
PAM18_3331	CP002496	3720406	3720828	-	M18.AGEnt_accessory_0127_length_22830	6776	7198	100.00	0,0	type III export apparatus protein
PAM18_3332	CP002496	3720862	3721692	-	M18.AGEnt_accessory_0127_length_22830	7232	8062	100.00	0,0	ExsD
PAM18_3333	CP002496	3721790	3722686	-	M18.AGEnt_accessory_0127_length_22830	8160	9056	100.00	0,0	transcriptional regulator ExsA
PAM18_3334	CP002496	3722924	3723337	-	M18.AGEnt_accessory_0127_length_22830	9294	9707	100.00	0,0	exoenzyme S synthesis protein B
PAM18_3335	CP002496	3723346	3723534	-	M18.AGEnt_accessory_0127_length_22830	9716	9904	100.00	0,0	hypothetical protein
PAM18_3336	CP002496	3723600	3724037	-	M18.AGEnt_accessory_0127_length_22830	9970	10407	100.00	0,0	exoenzyme S synthesis protein C
PAM18_3337	CP002496	3724163	3725050	-	M18.AGEnt_accessory_0127_length_22830	10533	11420	100.00	0,0	Translocator outer membrane protein PopD precursor
PAM18_3338	CP002496	3725062	3726234	-	M18.AGEnt_accessory_0127_length_22830	11432	12604	100.00	0,0	translocator protein PopB
PAM18_3339	CP002496	3726215	3726721	-	M18.AGEnt_accessory_0127_length_22830	12585	13091	100.00	0,0	regulatory protein PcrH
PAM18_3340	CP002496	3726730	3727614	-	M18.AGEnt_accessory_0127_length_22830	13100	13984	100.00	0,0	type III secretion protein PcrV
PAM18_3341	CP002496	3727624	3727920	-	M18.AGEnt_accessory_0127_length_22830	13994	14290	100.00	0,0	regulator in type III secretion
PAM18_3342	CP002496	3727948	3728382	-	M18.AGEnt_accessory_0127_length_22830	14318	14752	100.00	0,0	transcriptional regulator protein PcrR
PAM18_3343	CP002496	3728379	3730499	-	M18.AGEnt_accessory_0127_length_22830	14749	16869	100.00	0,0	type III secretory apparatus protein PcrD
PAM18_3344	CP002496	3730496	3730825	-	M18.AGEnt_accessory_0127_length_22830	16866	17195	100.00	0,0	hypothetical protein in type III secretion
PAM18_3345	CP002496	3730830	3731195	-	M18.AGEnt_accessory_0127_length_22830	17200	17565	100.00	0,0	hypothetical protein in type III secretion
PAM18_3346	CP002496	3731192	3731563	-	M18.AGEnt_accessory_0127_length_22830	17562	17933	100.00	0,0	putative type III secretion protein
PAM18_3347	CP002496	3731550	3731828	-	M18.AGEnt_accessory_0127_length_22830	17920	18198	100.00	0,0	putative protein in type III secretion
PAM18_3348	CP002496	3731809	3732675	-	M18.AGEnt_accessory_0127_length_22830	18179	19045	100.00	0,0	Type III secretion outer membrane protein PopN precursor
PAM18_3349	CP002496	3732899	3734188	+	M18.AGEnt_accessory_0127_length_22830	19269	20558	100.00	0,0	type III secretion system ATPase
PAM18_3350	CP002496	3734185	3734661	+	M18.AGEnt_accessory_0127_length_22830	20555	21031	100.00	0,0	translocation protein in type III secretion
PAM18_3351	CP002496	3735327	3735740	+	M18.AGEnt_accessory_0127_length_22830	21697	22110	100.00	0,0	translocation protein in type III secretion
PAM18_3352	CP002496	3735737	3736460	+	M18.AGEnt_accessory_0127_length_22830	22107	22830	77.85	0,206	type III secretion system protein
PAM18_3529	CP002496	3929309	3929314	+	M18.AGEnt_accessory_0130_length_2617	1	6	0.35	1728,0	bifunctional isocitrate dehydrogenase kinase/phosphatase protein
PAM18_3530	CP002496	3929427	3930341	-	M18.AGEnt_accessory_0130_length_2617	119	1033	100.00	0,0	hypothetical protein
PAM18_3531	CP002496	3932165	3932257	+	M18.AGEnt_accessory_0131_length_993	1	93	35.23	171,0	hypothetical protein
PAM18_3532	CP002496	3932281	3933129	+	M18.AGEnt_accessory_0131_length_993	117	965	100.00	0,0	insertion sequence IS407 OrfB
PAM18_3533	CP002496	3933156	3933157	-	M18.AGEnt_accessory_0131_length_993	992	993	0.17	0,1141	erythronate-4-phosphate dehydrogenase
PAM18_3621	CP002496	4026778	4026830	+	M18.AGEnt_accessory_0136_length_53	1	53	3.10	1174,480	hypothetical protein
PAM18_3660	CP002496	4067082	4067468	+	M18.AGEnt_accessory_0138_length_517	91	477	100.00	0,0	hypothetical protein
PAM18_3702	CP002496	4108757	4108777	-	M18.AGEnt_accessory_0139_length_157	137	157	0.78	0,2688	putative cation-transporting P-type ATPase
PAM18_3704	CP002496	4112322	4113911	+	M18.AGEnt_accessory_0140_length_1693	90	1679	100.00	0,0	hypothetical protein
PAM18_3705	CP002496	4113877	4113925	-	M18.AGEnt_accessory_0140_length_1693	1645	1693	2.99	0,1592	putative ATP-binding component of ABC transporter
PAM18_3788	CP002496	4206770	4208860	+	M18.AGEnt_accessory_0143_length_4847	280	2370	100.00	0,0	hypothetical protein
PAM18_3789	CP002496	4208953	4210980	+	M18.AGEnt_accessory_0143_length_4847	2463	4490	100.00	0,0	hypothetical protein
PAM18_3792	CP002496	4215872	4216432	-	M18.AGEnt_accessory_0144_length_2637	6	566	100.00	0,0	putative transcriptional regulator
PAM18_3793	CP002496	4216597	4217394	+	M18.AGEnt_accessory_0144_length_2637	731	1528	100.00	0,0	enoyl-CoA hydratase
PAM18_3794	CP002496	4217451	4218335	+	M18.AGEnt_accessory_0144_length_2637	1585	2469	100.00	0,0	putative hydrolase
PAM18_3808	CP002496	4231386	4231433	+	M18.AGEnt_accessory_0145_length_63	1	48	7.66	579,0	putative NAD(P)H dehydrogenase
PAM18_3809	CP002496	4231441	4231448	-	M18.AGEnt_accessory_0145_length_63	56	63	1.03	0,772	putative NAD(P)H dehydrogenase
PAM18_3809	CP002496	4231585	4232220	-	M18.AGEnt_accessory_0146_length_975	1	636	81.54	144,0	putative NAD(P)H dehydrogenase
PAM18_3810	CP002496	4232306	4232559	+	M18.AGEnt_accessory_0146_length_975	722	975	28.41	0,640	putative transcriptional regulator
PAM18_3810	CP002496	4232746	4233197	+	M18.AGEnt_accessory_0147_length_452	1	452	50.56	440,2	putative transcriptional regulator
PAM18_3879	CP002496	4309695	4310228	+	M18.AGEnt_accessory_0148_length_1402	360	893	100.00	0,0	hypothetical protein
PAM18_3881	CP002496	4312240	4314528	-	M18.AGEnt_accessory_0149_length_3440	877	3165	100.00	0,0	pyocin killing protein
PAM18_3882	CP002496	4315255	4315403	+	M18.AGEnt_accessory_0150_length_230	1	149	40.38	220,0	hypothetical protein
PAM18_3891	CP002496	4324962	4324975	+	M18.AGEnt_accessory_0151_length_113	100	113	1.45	0,949	putative transcriptional regulator
PAM18_3938	CP002496	4370882	4371143	-	M18.AGEnt_accessory_0152_length_21407	1	262	89.12	32,0	hypothetical protein
PAM18_3939	CP002496	4371169	4371540	-	M18.AGEnt_accessory_0152_length_21407	288	659	100.00	0,0	flagellar protein FliS
PAM18_3940	CP002496	4371608	4372006	-	M18.AGEnt_accessory_0152_length_21407	727	1125	100.00	0,0	Flagellin-specific chaperone
PAM18_3941	CP002496	4372006	4373442	-	M18.AGEnt_accessory_0152_length_21407	1125	2561	100.00	0,0	flagellar cap protein FliD
PAM18_3942	CP002496	4373520	4373759	-	M18.AGEnt_accessory_0152_length_21407	2639	2878	100.00	0,0	hypothetical protein
PAM18_3943	CP002496	4373986	4375170	-	M18.AGEnt_accessory_0152_length_21407	3105	4289	100.00	0,0	flagellin type B
PAM18_3944	CP002496	4375395	4378901	-	M18.AGEnt_accessory_0152_length_21407	4514	8020	100.00	0,0	hypothetical protein
PAM18_3945	CP002496	4379016	4380632	-	M18.AGEnt_accessory_0152_length_21407	8135	9751	100.00	0,0	Isopropylmalate/homocitrate/citramalate synthase
PAM18_3946	CP002496	4380636	4381685	-	M18.AGEnt_accessory_0152_length_21407	9755	10804	100.00	0,0	3-demethylubiquinone-9 3-methyltransferase
PAM18_3947	CP002496	4382226	4382993	-	M18.AGEnt_accessory_0152_length_21407	11345	12112	100.00	0,0	CMP-2-keto-3-deoxyoctulosonic acid synthetase
PAM18_3948	CP002496	4383038	4384192	-	M18.AGEnt_accessory_0152_length_21407	12157	13311	100.00	0,0	hypothetical protein
PAM18_3949	CP002496	4384440	4385513	-	M18.AGEnt_accessory_0152_length_21407	13559	14632	100.00	0,0	hypothetical protein
PAM18_3950	CP002496	4385590	4386210	-	M18.AGEnt_accessory_0152_length_21407	14709	15329	100.00	0,0	Acetyltransferase (isoleucine patch superfamily)
PAM18_3951	CP002496	4386207	4387337	-	M18.AGEnt_accessory_0152_length_21407	15326	16456	100.00	0,0	Phenylpropionate dioxygenase-like ring-hydroxylating dioxygenase, large terminal subunit
PAM18_3952	CP002496	4387355	4387987	-	M18.AGEnt_accessory_0152_length_21407	16474	17106	100.00	0,0	Acetyltransferase
PAM18_3953	CP002496	4387998	4388765	-	M18.AGEnt_accessory_0152_length_21407	17117	17884	100.00	0,0	oxidoreductase, short chain dehydrogenase/reductase family
PAM18_3954	CP002496	4388791	4389831	-	M18.AGEnt_accessory_0152_length_21407	17910	18950	100.00	0,0	putative 3-oxoacyl-(acyl-carrier-protein) synthase III
PAM18_3955	CP002496	4389834	4390058	-	M18.AGEnt_accessory_0152_length_21407	18953	19177	100.00	0,0	hypothetical protein
PAM18_3956	CP002496	4390113	4391249	-	M18.AGEnt_accessory_0152_length_21407	19232	20368	100.00	0,0	nucleotide sugar transaminase
PAM18_3957	CP002496	4391538	4392288	-	M18.AGEnt_accessory_0152_length_21407	20657	21407	57.68	0,551	flagellar hook-associated protein FlgL
PAM18_4215	CP002496	4656854	4657081	+	M18.AGEnt_accessory_0154_length_2878	138	365	100.00	0,0	hypothetical protein
PAM18_4216	CP002496	4657746	4658021	-	M18.AGEnt_accessory_0154_length_2878	1030	1305	100.00	0,0	putative bacteriophage integrase
PAM18_4217	CP002496	4658021	4658494	-	M18.AGEnt_accessory_0154_length_2878	1305	1778	100.00	0,0	hypothetical protein from bacteriophage Pf1
PAM18_4218	CP002496	4658643	4658966	-	M18.AGEnt_accessory_0154_length_2878	1927	2250	100.00	0,0	hypothetical protein
PAM18_4312	CP002496	4758473	4759465	-	M18.AGEnt_accessory_0156_length_7226	513	1505	100.00	0,0	bacteriophage integrase
PAM18_4313	CP002496	4759465	4760757	-	M18.AGEnt_accessory_0156_length_7226	1505	2797	100.00	0,0	hypothetical protein from bacteriophage Pf1
PAM18_4314	CP002496	4761016	4762278	-	M18.AGEnt_accessory_0156_length_7226	3056	4318	100.00	0,0	hypothetical protein of bacteriophage Pf1
PAM18_4315	CP002496	4762280	4762630	-	M18.AGEnt_accessory_0156_length_7226	4320	4670	100.00	0,0	hypothetical protein of bacteriophage Pf1
PAM18_4316	CP002496	4762640	4763245	-	M18.AGEnt_accessory_0156_length_7226	4680	5285	100.00	0,0	putative coat protein A of bacteriophage Pf1
PAM18_4317	CP002496	4764396	4764488	-	M18.AGEnt_accessory_0156_length_7226	6436	6528	100.00	0,0	hypothetical protein
PAM18_4318	CP002496	4764505	4764939	-	M18.AGEnt_accessory_0156_length_7226	6545	6979	100.00	0,0	helix destabilizing protein of bacteriophage Pf1
PAM18_4319	CP002496	4765067	4765186	-	M18.AGEnt_accessory_0156_length_7226	7107	7226	31.25	0,264	conserved hypothetical protein
PAM18_4319	CP002496	4765319	4765450	-	M18.AGEnt_accessory_0157_length_3509	1	132	34.38	252,0	conserved hypothetical protein
PAM18_4320	CP002496	4765886	4766107	-	M18.AGEnt_accessory_0157_length_3509	568	789	100.00	0,0	hypothetical protein
PAM18_4321	CP002496	4766602	4768083	+	M18.AGEnt_accessory_0157_length_3509	1284	2765	100.00	0,0	hypothetical protein
PAM18_4331	CP002496	4775843	4775850	+	M18.AGEnt_accessory_0158_length_687	1	8	0.89	895,0	putative glycosyl transferase
PAM18_4332	CP002496	4775884	4776504	+	M18.AGEnt_accessory_0158_length_687	42	662	100.00	0,0	acetyltransferase
PAM18_4348	CP002496	4793521	4804877	-	M18.AGEnt_accessory_0159_length_13727	1	11357	90.39	1207,0	hypothetical protein
PAM18_4349	CP002496	4805039	4806061	-	M18.AGEnt_accessory_0159_length_13727	11519	12541	100.00	0,0	hypothetical protein
PAM18_4350	CP002496	4806237	4807247	-	M18.AGEnt_accessory_0159_length_13727	12717	13727	91.33	0,96	putative binding protein component of ABC transporter
PAM18_4605	CP002496	5093371	5095123	-	M18.AGEnt_accessory_0161_length_1753	1	1753	77.50	15,494	putative outer membrane ferric siderophore receptor
PAM18_4616	CP002496	5108799	5110196	-	M18.AGEnt_accessory_0162_length_2764	53	1450	100.00	0,0	pilus biogenesis protein
PAM18_4617	CP002496	5110270	5110737	-	M18.AGEnt_accessory_0162_length_2764	1524	1991	100.00	0,0	type 4 fimbrial precursor PilA
PAM18_4618	CP002496	5110968	5111510	+	M18.AGEnt_accessory_0162_length_2764	2222	2764	31.92	0,1158	type 4 fimbrial biogenesis protein PilB
PAM18_4642	CP002496	5138738	5139247	+	M18.AGEnt_accessory_0164_length_7540	144	653	100.00	0,0	type 4 fimbrial biogenesis protein FimT
PAM18_4643	CP002496	5139353	5139859	+	M18.AGEnt_accessory_0164_length_7540	759	1265	100.00	0,0	type 4 fimbrial biogenesis protein FimU
PAM18_4644	CP002496	5139850	5140407	+	M18.AGEnt_accessory_0164_length_7540	1256	1813	100.00	0,0	type 4 fimbrial biogenesis protein PilV
PAM18_4645	CP002496	5140404	5141228	+	M18.AGEnt_accessory_0164_length_7540	1810	2634	100.00	0,0	type 4 fimbrial biogenesis protein PilW
PAM18_4646	CP002496	5141225	5141812	+	M18.AGEnt_accessory_0164_length_7540	2631	3218	100.00	0,0	type 4 fimbrial biogenesis protein PilX
PAM18_4647	CP002496	5141824	5145315	+	M18.AGEnt_accessory_0164_length_7540	3230	6721	100.00	0,0	type 4 fimbrial biogenesis protein PilY1
PAM18_4648	CP002496	5145317	5145664	+	M18.AGEnt_accessory_0164_length_7540	6723	7070	100.00	0,0	type 4 fimbrial biogenesis protein PilY2
PAM18_4649	CP002496	5145661	5146086	+	M18.AGEnt_accessory_0164_length_7540	7067	7492	100.00	0,0	type 4 fimbrial biogenesis protein PilE
PAM18_4650	CP002496	5146133	5146134	-	M18.AGEnt_accessory_0164_length_7540	7539	7540	0.21	0,943	4-hydroxy-3-methylbut-2-enyl diphosphate reductase
PAM18_4771	CP002496	5282580	5283581	-	M18.AGEnt_accessory_0166_length_7238	495	1496	100.00	0,0	integrase
PAM18_4772	CP002496	5283578	5284870	-	M18.AGEnt_accessory_0166_length_7238	1493	2785	100.00	0,0	hypothetical protein from bacteriophage Pf1
PAM18_4773	CP002496	5285129	5286391	-	M18.AGEnt_accessory_0166_length_7238	3044	4306	100.00	0,0	hypothetical protein of bacteriophage Pf1
PAM18_4774	CP002496	5286393	5286743	-	M18.AGEnt_accessory_0166_length_7238	4308	4658	100.00	0,0	hypothetical protein of bacteriophage Pf1
PAM18_4775	CP002496	5286753	5287358	-	M18.AGEnt_accessory_0166_length_7238	4668	5273	100.00	0,0	putative coat protein A of bacteriophage Pf1
PAM18_4776	CP002496	5288246	5288497	-	M18.AGEnt_accessory_0166_length_7238	6161	6412	100.00	0,0	hypothetical protein of bacteriophage Pf1
PAM18_4777	CP002496	5288618	5289052	-	M18.AGEnt_accessory_0166_length_7238	6533	6967	100.00	0,0	helix destabilizing protein of bacteriophage Pf1
PAM18_4778	CP002496	5289255	5289323	-	M18.AGEnt_accessory_0166_length_7238	7170	7238	20.72	0,264	hypothetical protein of bacteriophage Pf1
PAM18_4778	CP002496	5289456	5289587	-	M18.AGEnt_accessory_0167_length_5507	1	132	39.64	201,0	hypothetical protein of bacteriophage Pf1
PAM18_4779	CP002496	5289591	5290091	-	M18.AGEnt_accessory_0167_length_5507	136	636	100.00	0,0	hypothetical protein
PAM18_4780	CP002496	5290706	5290960	-	M18.AGEnt_accessory_0167_length_5507	1251	1505	100.00	0,0	hypothetical protein
PAM18_4911	CP002496	5438385	5438630	+	M18.AGEnt_accessory_0168_length_327	82	327	34.02	0,477	hypothetical protein
PAM18_4911	CP002496	5439097	5439107	+	M18.AGEnt_accessory_0169_length_44	1	11	1.52	712,0	hypothetical protein
PAM18_5019	CP002496	5558486	5558507	-	M18.AGEnt_accessory_0171_length_22	1	22	2.36	400,511	ornithine cyclodeaminase
PAM18_5040	CP002496	5584070	5584143	+	M18.AGEnt_accessory_0172_length_91	1	74	3.89	1828,0	hypothetical protein
PAM18_5041	CP002496	5584145	5584160	-	M18.AGEnt_accessory_0172_length_91	76	91	1.49	0,1061	biosynthetic alanine racemase
PAM18_5109	CP002496	5663775	5665673	+	M18.AGEnt_accessory_0173_length_2379	421	2319	100.00	0,0	asparagine synthetase (glutamine-hydrolyzing)
PAM18_5110	CP002496	5665728	5665733	-	M18.AGEnt_accessory_0173_length_2379	2374	2379	0.42	0,1416	bifunctional heptose 7-phosphate kinase/heptose 1-phosphate adenyltransferase
PAM18_5113	CP002496	5670108	5670972	+	M18.AGEnt_accessory_0174_length_885	1	865	71.72	341,0	O-antigen ligase, WaaL
PAM18_5114	CP002496	5670991	5670992	-	M18.AGEnt_accessory_0174_length_885	884	885	0.23	0,883	putative glycosyl transferase
PAM18_5155	CP002496	5729748	5729841	-	M18.AGEnt_accessory_0175_length_94	1	94	4.38	573,1478	Type 4 fimbrial biogenesis outer membrane protein PilQ precursor
PAM18_5201	CP002496	5778172	5778234	-	M18.AGEnt_accessory_0176_length_109	1	63	36.84	108,0	hypothetical protein
PAM18_5202	CP002496	5778941	5779111	-	M18.AGEnt_accessory_0177_length_1151	57	227	100.00	0,0	hypothetical protein
PAM18_5203	CP002496	5780698	5780866	-	M18.AGEnt_accessory_0178_length_226	58	226	7.55	0,2069	hypothetical protein
PAM18_5292	CP002496	5881576	5881692	-	M18.AGEnt_accessory_0180_length_1345	1	117	70.91	48,0	hypothetical protein
PAM18_5384	CP002496	5980976	5981947	-	M18.AGEnt_accessory_0181_length_4769	144	1115	100.00	0,0	hypothetical protein
PAM18_5385	CP002496	5982178	5985447	-	M18.AGEnt_accessory_0181_length_4769	1346	4615	100.00	0,0	hypothetical protein
PAM18_5386	CP002496	5985444	5985601	-	M18.AGEnt_accessory_0181_length_4769	4612	4769	7.61	0,1918	hypothetical protein
PAM18_5438	CP002496	6043032	6043361	+	M18.AGEnt_accessory_0182_length_330	1	330	60.11	74,145	hypothetical protein
PAM18_5637	CP002496	6264367	6264402	+	M18.AGEnt_accessory_0184_length_1284	1	36	4.12	837,0	pyridoxamine kinase
PAM18_5638	CP002496	6264450	6265650	+	M18.AGEnt_accessory_0184_length_1284	84	1284	99.83	0,2	putative acyltransferase
PAM18_5639	CP002496	6265649	6265650	-	M18.AGEnt_accessory_0184_length_1284	1283	1284	0.34	0,583	hypothetical protein
PAM18_5670	CP002496	6298877	6299845	+	M18.AGEnt_accessory_0185_length_7424	1190	2158	100.00	0,0	hypothetical protein
PAM18_5671	CP002496	6299842	6300783	+	M18.AGEnt_accessory_0185_length_7424	2155	3096	100.00	0,0	hypothetical protein
PAM18_5672	CP002496	6300780	6302210	+	M18.AGEnt_accessory_0185_length_7424	3093	4523	100.00	0,0	cytochrome P450
PAM18_5673	CP002496	6302236	6303117	+	M18.AGEnt_accessory_0185_length_7424	4549	5430	100.00	0,0	hypothetical protein
PAM18_5674	CP002496	6303146	6304093	+	M18.AGEnt_accessory_0185_length_7424	5459	6406	100.00	0,0	hypothetical protein
PAM18_5675	CP002496	6304141	6305031	+	M18.AGEnt_accessory_0185_length_7424	6454	7344	100.00	0,0	hypothetical protein
