# Supplementary material for: ClustAGE: a tool for clustering and distribution analysis of bacterial accessory genomic elements
Source: BMC Bioinformatics. 2018 Apr 20;19:150. doi: 10.1186/s12859-018-2154-x (PMC5910555; doi:10.1186/s12859-018-2154-x)
Supplement: Supplementary file 1 — Archive containing relevant output files from the Spine and AGEnt analyses of the reference genomes. (ZIP 4849 kb) [file 12859_2018_2154_MOESM1_ESM.zip › Spine_and_AGEnt_results/NCGM2.S1.AGEnt.NCGM2.S1.AGEnt.accessory.fasta]

>NCGM2.S1.AGEnt_accessory_0001_length_227
cggcagaccgaccctcatagaaaccccggcctggcgccggggttttctttttgcgccaggtagcctggatacgggcgccaggagtgccttgccaaggtgtggccgagcccccggttgctcgccagcattggcaccctggaccctggaccctggaccctggaccctggaccctggaccctggaccctggaccctggacccaggcctcctggcggcgtggcaccgcttc
>NCGM2.S1.AGEnt_accessory_0002_length_4866
cagcttcgccaccggcaagaaggtgacggcgaagaacgatcgggtggaacaccaatcgaccgtggtcagcgccggcggcgatctcagcgtgcaaggcggcaatgacgtgaccttcgttgccagtcaggcgaaggccagcaacgaggcctatttgtacgccggcaacgacctcaatctgctggcggctcacgacgaaagctattcctactacgcgaagaagaaaaaaggctcgttcgggcgcagcagtagccggatgagcgagagcgaaaccagtaccgtggtgtcgtcgtcgatccaggcgggacaaggggcggaactggtcgctaagcgtgacgtcaacgtcgaggcctcttccgcctccagcatgaagggcgagctgacggtcgtggcggggcgcgacgtgaacctcacggcagctgcgaacagctactccagcgcgtccgcgaaatccaagtccggaggcctggggctgtcatccaccagcaaggccaacgcccagtcctcttcctacaccagcgttcagggcgccacgttgagtggcgataccaccgtggtgcaggcgagaagggacatctcggtggccgccagcaatgtggtttctaccgggaagactgcgctgcgtgccggcaacgacatcatcatcgacagcgtggcggagacgtcggagtcgcatcgcagcgagtcgaagaagaagtccggcctgatgagttccggagggatcggcatcacgctcggcacggcgaagaatgcctcgacgcaggacacccgtaccgtcgtcaaccagggcagcaccatcggcagtgtgctcggcgatgtcgacatgcgggcgggcaagaacctgtctatcacggcttcggatgtggtggccggcaaggacatcaacctcgtcgggcagaacgtgagcattctcgctgccgacaaccagaacgtcagcgagcagacccgcaagaccagcaagagcggcttgacgctggccttgtcgggaacggtcggtagcgcaatcgacgccacctaccagaatgccaagcaggccaggaacgaagacgacagtcgcctttccgcgttgcaggggatcaaggccggcttgagcggcgtccaggcctggcaggcagctcagcagaacggcggcatgacgggcgagaacagcgcgcagttcgtcggcatcagcgcttcgctgggctcgcagaagtccagctctcggcagcgccaggagcagcagatcagccagggaagcacgctcaccgccggtggcaacctgaacattatcgccacgggttccggggctgtcggcgaagacggcgacttgcgcgtgcaaggcagcaagctgcaggctggcaaggacctccaactgatcgccaaccgcgacgtcgtgctggaagccgcggccaatacgcagaagctcgatggcaagaacaagagcagcggcggcgctgtcggggtaagcgtcggcgttggttcgggcgaggctggcatcagcattttcgccaacgccaacaagggcgccggcaaggaaatcggcaacggcaccacctggaccgaaaccaccctggacgcgggccagaaggccagcttggtcagcgggcgcgacaccacgctgaaaggggcgcaggtcaatggtgaaagcatcctggcgaaagtgggtcgtgaccttaccctgcaaagcctgcaggatcgcgattactacgattccaagcagaagaacgtcggtggtggggcgagtttggctatcgttggccagggtggcggcgccaacttgagtctcagccagagcaagctgcattcgaagtacgacagcgtgcaggagcagaccgggctgttcgccggcaagggcggcttccaggtggaggtgggcaagcacacgcagctggatggcagcgtgatcgccagcaccgccgaagccgagaagaatcgcctgagcacaggctccctgggctggagcgagatccgtaacaaggccgagtacaagagccaacttcagagtgtcagtgtcagcagcgccaacgatggcgccggtgcgttcgtcagcaacatgcctagcggcatgctcattgcctacaaccacggcgatagtgccagcggtaccacgggttcggcgatatccgaaggcaccctggaggttcgcgatccggcgcgccagcaacaggatgtggcgacgctcagccgtgacccgagccgcgccaacgatagcgtcagtccgatcttcgacaaggagaaagagcagaagcgtctgcagcaggtccaactgatcggcgagatcggcacccaggccatggatatcctgcggacgcagggccaactcgacgccgacaaggcggcgcgggccgaactggaagcgcggggtatctccgcgccggacgccggcgccagcgagcggcaagtcgaggactaccgcaaagcgcttctgggcacgaatgcctaccaggacatcatgggcaagtacggcaccggaggcgactaccagaaggccgcccaggcggtgaccgcagccttgcaagggctggccggcggcgacattggctcggcgttggcgggagcttcctcgccctatgtggcgggcgtgatcaagcaggtggcaggcgacaatgacacggcgcggatcatggcccacgcggttcttggcgcggtggttgcgcaggcccagggcaattcggctgctgcggggggcgcaggagcggcggggagcgaactggcggcgcaggtgatcagcgagcgactgtacggaacccgtgatagcgcgacgctgaacgaagcgcagaagcagaccatcaccgcgctggccagcctggccggcggattggcaggctccgttgtcgatgggagcagcggaggagccattgccggggccgcaggcgggaagaatgcaacggaaaacaacttccttggcggcggaactccgccgggcttgatcagctacggtcaagcagcgagttccttgaccgagtacatgcgcaagaacggcgcgacagccgaggagatcacccaggcgcaacgtgatctggcccagggacagggcttcgatggcgtacagccagcgaatgagttcatcaaggcctggggcgaggccatggttgcggaagctgccggccttgggattgttgcggggttgggtagatttgggttgtggggtgcaaagggagcgactcctgttgtaactgctgaggggcgaatcggtaactcagtatttacggatgttaaccagacggctagaccagcagcccaggcgaatcccaaccaaccgaccttgattgccgatcgagtggacgcaaagatagcggctaaggggacgcctcatccgaatgggaatatggcggatgctcatgcagagattggcgttattcagaaggcatttaatgaaggtaaaacggtaggctccgatatgaccatgaacgtagtaggtaaggatgtttgtggatactgcagaggtgatattgctgcggcagctagcaagtctggtttgaaatctttaactattcaagccaaggatgatattacaggtttgccgaagacgtattactgggaggtaggaatgaagtcaattagagagaaaaaaatatgattgttcttggtgggtatttgattgctcctggggctaaaagaactcaatttccggtgatgtctgatcctgacgaagaagaagttctggaagcgctttctaaacttcgccacagttcgggggtgttggttctaagagttaagccggaacctgagattggcgcttatgaagtggcgcttcatgcagagaatggacgatttatagttatgcttagccagcatgctgaagatggtgagcatgaggttttcacgttaagaggggctggtgaaggtaatggatttacttatattttaggcgaggcatatcctatggcggcagtgacagaaaattttgggttgatatgtaattgtttcaaaaaatttttgctagagaggaaagtgtcttctgatgtgtgggtttaatgtttcaacgtaaatgaaataataaagggaataaagggaataaagggaataaagggaataaagggaatgggtttatttcccctactctaattttctaagcagggaggctccagcgcagacgccgtaaggaggctccgcgatgcctaggtaagggcgcatggtttagcgagttatccgctttgagtgtttcagcgtgggggcagtcgctgaaattagagtggtaaaaataaatctgtcccctttttttgtcgtcccctttttttgtcctttttttcaaagactacggtttatccgaaattataggtgaaagggttaaatgaagattagatacttttggactggggaaggtgagaataaagagcctagctgccaatctgatgttttaagtgatgatggcatagacctattagcatgtttatttgtcgatcatggggggcagaaatatgaaagctccatagcttggttagatgaaggattgtctagggtcaatcagataaggcgtggtgctattgaatgtcctgactggagtcgtgatagctggggtgttgagttgagaaatggaatggcaagaatatattccttgtatgatgaggattgctccgccgctattgcgcttgatgattttgagagagccttattaggttggaagagatttattcaagccgattgagtctctgtaatgagatgaaggagacagatttatttttgctactctaaagctaaaaggcaggtaggttttccccgttcattaattccttgctctttaacaatttacattttcgatttagaagaagagcaccgtgcaagacctcactgtcgccacatccgcagagtcctgaacccccggccccgttatccctggcgggtcgctcgccggggcaacgcatgcgttgcctgtttccgactcgcccc
>NCGM2.S1.AGEnt_accessory_0003_length_1928
ggctgcgccgtcactggccattgccatcgttgcggctgcttacctggggcccgtttatggcgcaatggccagcaatcttgcgactgggaccataaacaatggcggtgacttcggaaaggggctgaagtttgcgacgagctccaatgctttgaagggatatgccgttgcgggtgcgacagcttatttggtcagtccgcaactggatgagatgtttggtgtaagcaccgacaacgtcaataaagtcactaaaggatttgacctgagcactatgagtggtctaggtgggttcgccacctattctatcattcaaggtctctctcaagcgggtattcaaactgccgcgtttggtggaagttttgcagacaacttaggtgatgcaatggccggtcaagcaacaaacttggctatggctgctgggttcaatctcatcggtgattgggctgatggaaagtttgattctggctctccgcaaaaaattatggcgcatgccttgatgggaggattgctcgcccaagcaacaggtggagacttcaaaactggagctatggcagcaggggctaacgaagcgcttgtcaatgtgctgtctaacatggccggtggcgaagaaaagctagagcttatggcctcacagctaacaggtcttcttgctgctactgtagttgatggagatgttgcgaaaggggcagagattgccaagaacgcaacggcctacaatcagcaggttcaccgggacgctctgagtcgactgaaaagaggaatgagtgcgcttcatgaacaaggcaagtatgctgatcttgagccggagatagtgcttgctgagctgcaaaaaatagccagtggcgaagccaaaagcgtttcggatttgaacccgaaagtggttcagtttctgaatagtgaattttctcctgcgagcctgagagaaacgttgttcgagccggagtcctgggaagaatatgctgcgatagccgtcgacgtactttatccaacgcctggggggaaggcagcagctattgagaaggcaggtggtaagctgtctaaagaggcgttggaagctctggagaagaagttttctgaaagcactaaacaggagcttaagtcaaaacttttacaggaagacccaaggaatctaattcctactcagactaaggccgaaatgtcaggctcgcagattaaaaggattgtgaaaagcattaaggagaacggatttgatcaagaaaaaccagtagacgtttggcgtaatccaaaaaccgggcgccttgaaattcaagatggacatcatcgaacggaggcagcaaagaaggccggattagataaaatacctgtaagcatatgggagtgaatacttgtggctagatattcggtggcttttgcattacctatcgggacagatgttagtttttcagaggatgggtgggagtttaaatctcccgcccctctatctttaaatgttaagtctgaatttatttcgaaatttaaccttgagcttgtagagtgctattctggagtagagaaattttccgttgacgggctggagtttttggttttttatagtgatctgcacgctatagagtatatttattttaaaatatatgataaatcttttctggttaaactgagggaatattggagtaataatttaagagattattgttatttattctttcccggagaataatttgttgctaccataagtgggtgggtttattcttggcactctaaaactaaaaggtaggtttccccgttcagtaattccttgctctttaacaatttacattttcgatttagaagaagagcaccgtgcaagacctccctgtcgccacatccgcagagtcctgaacccccggccctgttatccctggcgggtcgctcgccggggcaacgcatgtgttgcctgtttccgactcgccccacaaggaccaactgcacct
>NCGM2.S1.AGEnt_accessory_0004_length_22
cctgcaactgggtgtgggacca
>NCGM2.S1.AGEnt_accessory_0005_length_888
catagttcacgggggacatggctgcgccgcttcagcccttgggaaagcccgtctcgtactcctcgcgggtgatttcccggccgaaacgcagcgcatcgttgaacaggcggttgtcgtgctcaaccggctcgggggattcggcttcgccgtagaagcgcacgtggatcgtgccctgccgatggtcccagcggtaggtgacgtcttcgaagtcgtagtcgatgtagatatcgcgcctggcgaacgcttcgcccttttcaattgccattgcctttcctcactgcgtcgtagtacgcccggctcttctctgcgatggcctgggcctccggggacttcggatccagtacccgccagtcctcatagtacttgtggccctgccctccgggtacgccggccttggccgccaccgcgtcgtaggtgtcgttgccgaggaggatgcgagccatgtcctccgactccttggcgtagatcatctccggcgagttgacctggatctcgccgggtatcccggccttggtgttcatcgtcgagttcaccccgctgtagccgagcgggtcggcgttgccgtcgatcaccttgaccttggcgccgcggttggccagctcggcggcaacggtgttcaccttgtcgccttcgacgatgatggtgttgcgggccagatccttgatcttggtcggatcgcccttgtagtcgttgttgatcttctgcatggcgcgttcgcgcgacttgatcggtgccttggcgaccctgccgccgtgcttcgccgccagtccgtcggccaccgcgtcgatctcggccttggctgccggcgccttgccatagaccttctcgaagcctttcggcacctgggtcttcggcgcgcccttgggtgcgttgccgagccgtgccatc
>NCGM2.S1.AGEnt_accessory_0006_length_3307
cttgccgccagcgtgccgctggagcagccctggcgcggccgcgccaagctgctgaagatggttgcgcgagccatcgacgaggccttgcgcggccagcccgaactcgattgcacggagctgccgctgctgctctgcgtcgccgagggcgaccgtcccggacgctgcgcggggctcgacgagtctttcctgcgtgacctggaaggcgagctgggacgacgcttccatccctcctcggcactcatcgcccgtggccgggtcggtggcgcggtggccctgctcaacgcgcgcaagctgatccagggcggctgccggcaggtcctggtggccggcgtcgactccttcgtcagcggcccgaccctggccgcctacgaggcccgcgagcggctgctgaccagccagaactccaacggcttcattcccggcgagggcgccgccgccgtgctggtcgccgcgccgctccacgaggaggcgccgcagctgctctgcatcggcctcggcttcggcatcgagaaggccacggtggagagcgaggacctgccgttgcgcgccgacggcctgacccaggccgtgcgcgccgccctcgccgaggctggctgcggcctggagcagatggactaccggctcaccgacatttccggcgagcagtactacttcaaggaggcctcgctgaccctgagtcgcaacctgcgcgtgctcaagccgaagttcgacctctggcaccccgccgactgcatcggcgaatgcggcgccgccatcggtccggcgttgctcgccgtggccctggccgcttcgcgcaagggctacggcgacgggccgaacgtgttctgccacctgggcaacgatgccggcgaacgcgccgccgcgctgctcagctatcgacgggtgagggctgcctgatggccaacgaggtgtacgccaacaacatggagatctcctgcaaggcggcgagcggcaagtccatcgcggccttcccggatgtctgcttcaccccgccgcaggcgccgccgacgccgttgggggtaccgatcccctaccccaataccggcctgtccaaggacaccaccaaaggcacccggaccattcgcatcacccgcaaggaggtgatgctgaagaacaagagctactacaagaccagctacggcgacgagccggggcgggcgccgaagaagggcatcgtcaccagcaagatcaagggcaaggtgtacttcacctcctggtcgatgaacgtcaagttcgaaagcaagaacgtggttcgccacctcgacctgaccacccacaaccacgcgtcctttcctggcaatacgccggtctggccctacctcgaccaggccaccgtcgatgctggtggtggaccgtgcagcaatgaagtgaagaaggagaagaaggattgcgctgacttcaagccgcatggcagcaaggatgcctgcgctggccttggcgcgggcaagccttccggcaagaagaccagcaacgaagctgaccgactggcagacaaggtcgctgcccgaaaatgcctgaccgcgcgccggtgtgccctgcaaccgtacaagccgaacagttgctgcccgcagcagaccgctcaccacctgatcgaggccagcgccttgcacgacaagggacgtggtggaaaaggctcggtacccctcaaggggatatccaactattcggagaacaaggctccttgcgtctgcgcggagggcgtcaatcagaacgtgggtacccacggcctcatgcacacgttccagagcgccgctgccgcgaagtcgcgcagtggaaccctgcaattgtccaatggcagctccatctccgcgaagaagaccacctacggaacggcgaaacgtcaatccatggctgccatgggcaaggtctttccgcagtcgaaatgctcgaaggaatgtctgtccgctcagctcgacaactatcacaagcagtgcggaatcaacgccagaacacccatcaaggccgttgaaaccggccagaccgacgtcacggctgcgacgcaggcgataaagacccgcaatgcgcgtcttggcgccacgaggagtcgagtccgctagtgaccgttacaggagattgaaatgttgaagaaactctcgccgattttctcgaacatcaccggcgtcgtccgctatcaggacctggcgtacgtggcctcggtatccgacgagatccaggagcagaacatagcgcacagctatgtcacggagtgggactgcggaacctggtgtgttgctggcgaggatgacgacatgctgccctgggagatcgtgtcggccacggtagtgcacgagccagtggaacaagcattgtttctgggcgctcggggccaggtattctgcatgggctccggcgacatccatgaagagcagttgcccgacggcgacgatgccatcggtggccggggcaatatgcgcggcgttgcctgtatcgacggggtggcctatgcctgcgggatggatcgacaggtctaccggcgcttcgacgagaacgactggcgtgccatcgacagcggcgctcggcctccggcaggcagcgaagcggtggtcggattcgaggccatcggcggcttcggtgccagggaaatctatgccgtcggctgggacggggagatctggcagtacgacggcaagcgctggcagccccgggagagcccgacgaacttgatcctgacggcgatctgctgcgcggaagatggctcggtttacgcctgtggacaggcgggaacgctgctgcgtggacgcaacgaccactgggagatcatcgcccaggacgatgtcgatgaagacttgtggagcctcgcgtggttcgacggcgcactctacgtgtcgagcgcaacggcggtctatacgctggtcggtggccatctcaaggaggtggacttcggtgatgagcaaccccaacgctgcttccaccttagcgctgccgacggcgtgttgtggagcatcgccgcgaaagacatcttcagcttcgacggccagcaatggacgcgcatagattgagcatcgcagcgatcgtcgaccagcacgccgaggaagccgccttccttgccctgctccgcgactacgccgtgcgtgcgccccattacgacctggaggagctcgccgagctcgatcagcgcatcgaggcgcacctggacggcctggcgatcgccggccaggccggccatgacgccctgctcgagcaactcgacgcgcacgcccagggcgaggcgttcgccctcgcggtgctggccatgcaggcaggagacgatgcgttgatcggacggatgcgcgcctgtcttgcggcgtctccggaagcccggcgcggt
>NCGM2.S1.AGEnt_accessory_0007_length_936
cgggcttcccgcggcgcccggcgtgggcgccgcgctcagaacgcgtagccgacgttgaagtagtggccgatcccgctggagtcggtgcggcgtccgtccagttgctcgccgtcgcgccactgggtcatgttgcggtagaccttggcgccgtagccgaacttccagtgttcggtgtgataccagagcccgaggtaggcctggaagccgttatcggtacggtattcgcgctcgaaggcatcgtccttgtcgggcagcttcgagccgaactcgtagtcgaagaagccctggaaggcgatgaagcgcttgccgccgaactgcgccagcggcttgaaccagttcatgtgggcgacgtagccgtcccaggcgttctcgttggacgcgccgtagttcttgtcgatgtagcgcgcgtagagattgagccccaccgtacccagccagggcagctcggtgttggtgccgatgcccgaccacagcacgttcagccccggtccctggcgcgcgtcggcgtagtagtagtcgaaggcgacgaaccattcgcggatcgggccgatggagaagtcgcggccgagcaggcggtcgatggagagacgcggctcgatgtcgacgaaccagttctcgccgtcgggtacgtccgagctggcgtcgtcgaagaggttcttgtagtcgatgtagccgtacaggtcgagcacccccttgcggccgccgaactcccattccaggtagctgtcgtcggtcaggtaggggccgccgcgctggttgaacgcgcggtagacgtgcaggttgttccagagcccttcgcgggcggcgttctcgtcgttgttttcggcgccgaaggcggcggccgcgcacagcggggcggcacagcacagcagggctttgcgcatgggaagtccttgcctggagtgggacgggtcggactcagccgcgggattgccc
>NCGM2.S1.AGEnt_accessory_0008_length_2125
gggacggccgaggcggcgccgtttcgtagcaatttgtaatatgtttcgaaattcttgcaccgacccaaccaatgactggatcgagcgaagtatccagccgttggtcggggattctgcgtatatcgcgtcatgaaagtttcacgcgggtaatccgcaggttattccgcgatcatttcgttcgttaatcgccccatatattcagatacaaaattggcactgccaattcttccagttttcccttccgacaattctcccgaccctccccggaaacaactccaagtatctcgcggcgaaccgccgcgtcccgcatctagcctgcccatcactacgacagcgcggcgccagcgccgggcctcgccctgcgcgtcggcggcattcctgattttctttcggaggagagcggtcatatgaatctcgatagcaaattgttcgacgcgacactcgatctcgaacgtgtgaaagtttcggtgagaacgctggtgaagttatcccgccaggaacaatcggcgatcatccggaccctcaacgagtttggtttcctgctgttgcgcagcgaacagggcgaagacaggcaggaacttctcgcgctcaaggagttgttcggccgcgccgccccccacccgcgcgccgacgccgacggcatcgtgccgatcagcaatgcgcggtatgtcagcggctacctcggctccacgccgctggagcacaagctgcacaccgacggcgctttcctcgacaccccggagcaattgtgcagcctgcaatgcgtgcgcaacgcccgggagggcggggagactctgctggccagcgccggactggccttcgagcgcctgcgccggcgcatgccgaccaagcatctcggcctgctgcgcggcgacgccctgaccatcgtgcgcaagcaccagagcagcacccagccggtgttccgcctgaacggcgaggcgctgcgcatcaagttccggcagaacgacggggcggccgaggtggtcgagcaccctgtggcggtggaggccttcgccgaactggtggcggcgctcgaggatccggcctgccaactgcggatcaagctcgagccgggggaaatcctggtgctcgacaacaccgcggtgttgcacgggcgcactgccttctgcgccaacgaactgcgcgagatgcgccggctcaacttcgacggccacggccgcctgcgagcggagctggaactgggcttcaaggtggggttgtgatcgcccagttcgtcgcggtggtgctgccgatcctgatctgcaccggcatcggtttcgcctggagccgttccgccgggccggtggatacccgcgcgctggtgttcctggtggccaacgtcggctttccctgcctgctgctgtcgtcgctggaccgccccggcctgtccattggcatggtggccggggtgttcctcgccaccgcgctggcggtgctggcgttcgccctgctgggcctggtctccctgcgcctgctgcggatgccggtgcggcgctacctgccgtcgatcatgctgccgaactccgggaacatgggcatccccatcgcctacctggccttcggcgaggaggcgctggtgtatgcggtggcgttctccaccctgatccaggtgggtcacgcgacgctcggcgtctggttcgcttcgggcgatatcaccccggcgagcatcctgcgcaacccgatgatctatgccctggccgtggcgctgggcctgatcgccctgggctggagcctgccgccgccgttgcgcgatgtgacccgcctgctgggcgggattaccgtgccgctgatgctggtgatgctcggcctgtcgctggccggtctgcgcctgcacgagacctggcggccgttgctgctgtctctggtgcgggtctggggcggtttcgcggtcggctatgggatcgctgccggcctgggcatggaggcggtggcggcgggcaccttcgccatccagtgcgggatgccgaccgcggtgctcacctacctgttggccaagcgttacgacggcccggtgaacgaagtggcaggcatggtgctgatcaccacgctgctggtgctgctctccacgcctttgttcatccagttgctgccgcgcgcgtgaggacgatccgggccgcctcgcggg
>NCGM2.S1.AGEnt_accessory_0009_length_41
tcctccagatcgttaaccttggcgtaacggttcgtcgcccg
>NCGM2.S1.AGEnt_accessory_0010_length_76
gttgaggggttccaggcgaggtcaagaagtgctgcgctccgtttcggggggcgtggcacgcggcaaacccctcagt
>NCGM2.S1.AGEnt_accessory_0011_length_418
tgtctagtcctgaaataggtttacacctgctcaggtaggccgataggcctcaaaacgcccgatgcaccgcatcgggcgtttgtttttcagggccatgtgaggccgctctgtgttgtagatctgcacggcttcagcaaccatcttccttgtctgctccagattttcagggctactcagcagcagctctgttttgaggatcccgttgatgcgctcagctagcgcgttctggtagcagtcatatccgtcagtcatcgagcactggacgccatgccgtgcatgcagtgactgatacagcgccgagcaatattgaataccgcgatccgagtggtggaccagtgactggcgacgctgccgtttgcgtagggcctgcctaaaggcttgtgcaactgacttggcatgcaggctttcatgcacatgg
>NCGM2.S1.AGEnt_accessory_0012_length_6847
cttgaactggaaaacagccgattgaagaagttgctcgccgaggcccacctcgacatcgagtcgctgaaagtggtcgcccggggaaaagggtaagcccgacagcacggcgggaggcggtgcaggagatgcaggcgcgaaccggcatctccgagcgtcgtgcctgtcagttgatcgggctgtcccgctcggtgttgcgctaccagccgcgagccagtgtgcaaaacaccgagctgcaagcccaactggtggaactggcccaagagcgccggcgctttggctatcgccgcctgcacatcctgctgcggcgtgctggcgtgcaggtcaaccacaagcggatctatcgcctgtaccgcgctgccggcttgatggtgaaacggcggcgccgccgccatggcgtcgcggtggagcacgaacgtctgagtttgccgagcgcaccaaaccaggtctggtcgatggacttcgtcttcgatgcactgagcaccgggcgacggatcaaatgcctgacggtggtcgatgacttcaccaaggagtcggtcggcatcctggtggagcacggtatcagcggctttcgtgtcacacgggcgctggacgagatggcgcggtttcgcggctacccgaaagcgatccgcaccgaccaggggcccgagttcaccggcaaggcactcgatcaatgggcctatcagcgcgacatcaagctgaagctgattcagcctggtaagcccacgcagaatgccttcatcgagtcgttcaacggtaagttccgggacgaatgcctcaatgagcactggttctgttcgctggccgaagcgagaatccgcattgcggcctggcggcgggattacaacgaacaccgaccgcacagcgcgattggcaatctcaccccggcagaatttgctgcaagttggcgaactcgccagcagcaactgaagcaggaaaaattaatatcaaccccagggcctactaactaggcagcggtactaaaactgggggcaggtcaatggtggccaacaatttttctggaatacgcatccgttaccaggcttaggtacagcgggccgctactggctggcaggtaagtaatgtccgccgcccaaacatgctccggtcctgacgggacaacctggttcgggcctgacttgagtaggttcggatggcggtagaagcgatgaaagctttgtgttgtcttgtgatacgcccgcttgggcaacaccagcaaacggcgctctcccaggacctgaaatagtcggtctcggccaatttggagccgcctatcaggctggcaatgcagcagatagtgcagctttcgtgcgcctagtcgtggctgacgtatccggatttgttgaacaaattcgacaacccgatctgcctggcgtgctttgctatcagcagctcgattgcgcttgtagtaagcctgtcggctcatgccaagaaactgacaagccctggcaatgctcagtcctgcgacttgaccttgcgagaggacttgccggatcgcttttttacgaccgatacaccgtaatcatttttcaggacatcgacgacggtctcgaagaactgagccttctggctcatcaactcaagctgctgctcaagctctttgatccgctgctctggagtgagcgttttggggtcagacatcgcgcaactcttctcggcccgaatcgacgccccttggctccaatcctgccgaccatgcttgcgcaaccataccagaaccgtcgaccggccctggatgccataccgcacctgggcctgcttgtaggtcacctgtccttgtcatctgacgaaaactccatctggcgcgggacaccatcgacctacaaatcgtcctgccagtcggtgctgggtttgaggctgctcaggaactcttccagggcatagtcttcgccgggcggcaaccgggtcgtgagccgactggcgggcgccaccgggtcggccgatggcggcggaccgtcgccgctggcggtctgcggcagcaggtcgacgccgaacgggtcgtgagcgggcttcttccccggcgtcggcgagctgatgccgatcagggtcgcctggtccttgcgccgcaacggcatcaccatgctgctgtcgctgttgaggtagctggccatggtcgccagggcgatgccaacgaagggcgaggccgcgccggtgtcgcccaggcgctgggtcaggtcgtagctttcccgcgagtccagcaggtccagcgaactctgcgcggcgcccagcgccggggtgagttcggccagcggcgtggcgttcaacccgccgtcgtagaacagccgggcgggcgccggcctgagcccggcactggccgtcttccaggcagcggccagttgtgcggtgagagcttcgcgcttgagccgttcgccggtatccgggcgggtcagcggcacactcaccggccgatgcagcctggccagcaccggcaacgcatcccactgctccagagcccgctcggtccagggctggggaatgaacggcgtggggcggaactcaaccggtggcttgcgccagccccagccacggaactcggggtcgatccggttttcgttgaccttggtgtagggggcgaactggcgtagccagtcgacccgctcggggcggccgacgatcagggcgaccatggtgtctgtcaaggtccccggtacacgtgggccagaacctccccctaatgattttaaaggtacatcccgactcgataaggaaccggccatattgaagccttcgttggcgtacaccaacactgctggcaagtctgggttgcgttcgaacaaactgaacaacgcctccagtactccttcaggcgtatcgttacagataatgccatcctgcaaattggcaatccgatgccaatgcagtccagccggaacacggagatcattgacttttactgacaggctttcccgcgtctcctccggagtgaagcgtaggttaggagtgctcggatcccaactacgcaccaccgtcaccgttggtatcggccatttctccagaaagtttttcagccccagttccagggcgtccgcttggcgcttttcatacgccatatccttgtcatccgcagacgtcggatacttcttcgggtccatcggcaggatgctgccgacatgcaaggcctcggcctgcaccgcattctgctcctgcaaggccttccatacctggccctggcgaaacacatccaggctcatgcctatgctgagcacatccagggtttccaggcgcggcgaagttttcggagcgtgataagcatcagcggacatggcggcctccttggccggggtgtaagcggtaacggacgtcgctggattaacgaaacaacgcatcgaagacaaaagtgactcggcggcatacccagcagaactgctcaaaagcaaaccgacgagagagagtgttgagaacgtcaaacgcatcagctcgctcctccaaaacgcaccggccggctgtaatagcggtcttcgatggtttgtgtcgccaccaaggaaggcaggctgtctcctactgtcacagggagtttgccactcttgcggtagactacagtggcgtctattagctcgctatttttaggctcttccgcgtgatacaacgcttgcacctcttcgctcggaatatgtatttcgtcatttgcttggccatttagccccttgtccttagccttccaatccaaccgccaatccgccacccgacacagatactgatagaaaaccacatcatccacgctgtccccggccccgatggccaggtcataggccagtacccgccggttatgctccgggttgttgggtatggccgagtggaacgacaagggctccagatggccctccgccgtctgcaggcgcagccgggcctcgtagggagtttccgcgcgggtgaccagaaccatgccggtgcccagttcacgagcggaaaacacatgggtctgccgggccagttccttgccttcgttcaacgccctctccacgctgcgcgtgtcgcgcccgtagcggtacgccagcgcggtgtccacctgttgcgcgacggcatgcccgctgtccttttccttccagccgccgttgcttacgccgatggcggcgtcgatcggatcgagggtatcgcgcacctgatagacgccgctggcggagttctctcccggcgccgtgacggttccgtcgaaatcgaatcgcgcttccgtcggcaacggcagacgcggcgcggtcagcagcacgctgtcgccctggtcgaagttcgcccggccgaatctgtccttgccgcccagcccggtgtcttcccaggtcttctcgccggccagcagaagagggtagacatggggaggggcgtgcccgccgatcttttccttctcgccattgcgcttgcgtacggtgaagatgcgctggtgaaaaccctgcggcagcccggtccttcccgggagccccttgacctgctcagcaatgccgcgccagccgataccctggacgttggcaagtcccaccgtctggtcctggggcgtgaaatacaggtagacactgccgcgattgtcgcgctcatcgaagctgagccgttccccgtcgatggtcgtctggcagcccaggccacccacccagccgggaccgcctatcgcgccgtagccttggcagttgcgcaacgcgacgctgctcagcgcggggaccggatggcgccggccgcagatgaactcgaggatgcctttgagcgtggccagccgcgcctctctggtctgctggctgctccagccctggagcttctcgttgaggggttcgaacaggccgtagggtgagttgagcatgatcaccccgtccgccggcgccacgccgtcatccttgaggaaggcatgtgccagcagggtcaacagggtgccctggctgtgcccgacgacattgatggtgtcgtccgggtaacgcttgcggatgatcttgatcaacatggccaggcgcatggccgcaaggaccatgtacttgcgccctgccgccgaaaacagcggatgggtcatggtgccgccgaaccagtccagcgagatgaaaccgaacagcttgccgttgaaaccctggccccacatgtccggcaggttggtggtggcattgacgaactgcccgccttccttggtgccggacttgtccagccggttgccgttgcggtccagccattcgccgtgggccgcggtcttgttgatgtattgctcttcctcgcggaagccccagtagaaaggtacgactacgctgcgtacggcggccccgccggcgccactggcgaacttgcgccggtagtagacggcgtcggggttctccgccttgccttcgtcgtccgccggcaggctgtagcccgccggcgtcaggtagccgggattggcctgcccgccgggcaaggtcggcggcatgtccaggcgttcgttgagcccctggcagagccctcgctcgatccgttcgtagcaacccgcgagatcgttgacgccatgcaccacgatggtcacgcaaggcttgggcggaggcggcaccaggtgcacgtcgccgcccttgggcaaggtgatggactgggcagagacgatcgtcctcgaccgaaccctatcgttcatggcttctctccttgccgctcctcggcgttgcgtcgtgccaggcaggtcgcttcgtcgagcagcatccagttgccaggttcgccggccaggcagaattcgacggcaatgctggaaaccgtttgccggtgccgacggctacgctcgttgaaatgaatgaatgcgttgtagctcccatctggctgcaagcgctccggccggcgcaggagcacgctggagccgggatagtcgccgaagacctcgatctccccggcacgccacccgggcgggagctcgatccgccacagcgtttcctggcaatggctgccgacccgccgacataccgaaacacgggtgatctcgacgtcgttggtttccgccagcaaggggcgtagatccagggtcacgcgcccggagccggcgtgcaccgggatctgcggtggcagtttggaaacggccagggcctggacgcttcccaggccgaacaggcaggcaatgagcaaggtcttgcgtttcattggtcagtatcccgttgggaagtttttcagtacgccagcgaacctgctgttcgcagaggcttccccgaactcgttcttctcgaggaaataatctcgaacgatgtctccctgctgttcgatgttgtagtccttcaacgtctttcccggctccaaccggtaggcgtactggtcgcctaggagaaactgcctggcttgctggtaggcccccaccagaaggacgttgacgccatgctggtgctgccagacatgggtcatttcgtggatgaacaggccctggcgctgcaggctctccaggctccagtccgccacgccgcgcaactcctcgccgaagtagatgtggccgttcggcgccatcacgtagtccttgccctgccaggggacatagtcctcgtcgcgcaggcggaccgtggaatagtcgatggagtcgccgaatacgtctttcgccaggctgatttccccttcgctgagagcacgtccggcctcggcgtcggggccactcaggagcttgccgactgcaaccgccgcgccaaccgccgctgctatcccggcaactgcggaggcgggcgatttcgtgtgtttcatatcgaccttggcgatgttcatcgcatccttctgcagcagctgggtggcgccttcggcgtcggtgacgccctcgatgacctcgccgttggccatggtgatggtatagggcacgttgggcatggccgtctgcccgtccagttgcttgaggacgaaccgccgctgcgtctcgcccacctcgaactgcggcagctcggcttccaggctggccgcg
>NCGM2.S1.AGEnt_accessory_0013_length_34664
atggcttttggattgtgaggctgaatggttggagtattttctgcctctgcccctatccaaacaacgcttcagcacgcgtagtctgattgtccaaacgttcaccaagcccagccggtacaagctcacctttccaccgtatgcgtgacctctccctcagccggtattcccccaatgggggcgaaccgccgttcaaatgcgggtggccggcttgaagtcggatagtccgacctcaaaaccggcaaatcgccggttttggatctcctgcattgcaggcaaaggctcgctgcgttcaagcgcaaatacgggaatatcccgcatttgaaaacccggcttcaaaagtacgcaaaacgtccttttgactgcggacgaaattcgtcgtcagtcggtgttttgtgcgtccgaatttcggacgcacaaaatcccccagattcggggtattacgagagtctcgtaaaactctcactccagccaccggctgaagccgccactacaaaatattcgtagtgaacatgccctgatttctcaggagatgatcgcgcgaccgtggccgcaattttgtggagacggcgaccccgctgagttacggcctcgggcattaacgttggagcaacgttggctaacggtggactaacgttgatcgcgttaccgggaaggggcgcatttcaagtgcgccccttggcgcgaccagcgatggctccgaactgagccatgggctaacgcggcgctatctcacaaccgccaatgggggaagtgaggaaaatcccaccttgcctgaccaatcgccaggggatcgaacttaccgggagcgacgcagaccacccggttgccctgctggaactgacgacagacatttgagctggccggcataaaaaagccccgcctgagcgattcaggacggggctttcctttaggcttactgcacccaccatgcacccatgagaggtggcttgtggctaatgacttttggtaagtgcttgatttgtatggcgcatccggcgggattcgaacccacgacccctgccttcggagggcaatgcggtacagatatttaggttggcggcaaaggttcaaaaatgcctctaagtaccgtcctgcaaggccttggccttatgtcgccgtctgcagtttatagctcttagtggtatctaagggtggttatctagggcacaaaaaacgaaatgggccccagcgattttgacacctagccagcccctagctcgtcctgctgccttctcaccgaacctgaattttgacaagcgcctggcggcctacggacagcgacttagcccagcatggtcataggtactaacactatcagtaaggcctgccgctttgggcttccccgcgtccacacaaacccgttttgttgccctctgctgttgctttacatataggcaacccaggagtgcgcaggccccaacgttagcggtacttttctggtggaagactctacccttgcaggggccaaggccgtgcaagatgcgtcgaggttagtgcggcagctagctcactcgtccttggcgtttatctcggcggagaccttgccaaacgactcccagtggccaaccagctcatccacgcgatcaggaatgcgcggtgacttactcagcaccagacagcgggttgtacccacatattcctcaaggaggtagagcgtgtccccaacgtcgacgcccatctcctgcagaacgtcgtcgggtaggcgaatagcaccgtcgccttcccagtcctcaatcactacatgattccgcatcgtgaccccaggaaacggttggatgggtgtccgcagggggaagcaacggcgagtcgttgccagcgaactcccgcagcacaggtcgacagaatagcaaaaagctcctgagctcagagcgctataacgacgccgcccctcatctctagcagcagcttctggcacttgaactcgccccaggcctgccaactaccaccgccgttgttgagctgaaaatcccgcaataccaccggggaaattcactatccccatgccgcacccagctaatccaccagcagctcactgataggtcatcgagacttcgctctatagccaccgtggctgcgctggcttgccgcaggatgccagtggcagtcccgcaaaaaccactgagctgccacatacgctcacagggatctcttcgccgaactagccaaatacaccctcgtgacgacagatccctccgccaaatcgccaatatccagcgtgcgtccccggaataaatcgttaaacctcgactggcctagcctttcactcactttatttcgaacgacgcagctcctgcggaccatcaaacgaagcccacccgccaggacaaatacgtatcatgaggcagcgggttagcttggtaagctcgctctcagacaactcttgtcaatgtggccgtcatggaagaaagcgcgcaacagcgttcagaacgctatgtatctgcccgcagccagcaccccgcgtggcttttgctcgcctcgcgtcgtgctccgctcgtattgggttgcctgcgcactctgttcgaacgggcgcacgatgggatccccatggaggatgcgctgcaagcgctgtccgaaatgctggctgcttatgccagccaggagctttacgagatcgacccggatgcaacgcatctccaagcaggccgtgaacttcgtgaatggatcaagcggcgccttgtcgtagagcgagagggccatatctacgcaaccgacgcgttggagtccgccatccagttcgttgactcgctggatagtcggatcatgacctccacggcatctcgcctgtcggtggtccagcgcgagatcgaaaacctggaaacgggtctgaaccccagcccaactggccgtattgccagcctgcgccgccgaatccagcatttggagcacgagctagcgcaggtagaagctggccacgtcatcgtgctggatgaagcgcaggcgatagagggcatacgcgagatatataacctcgccaccagcctgcgcgcggactttcgacgagttgaagactcttggcgcgaggcggatcgcgcccttcgacactccatcatcagcgagcagtctcaccgtggagagatcgtcgatcggttattggatgggcaagatgccctactcaacacaccggaagggcgtgtctttgaaagcttccagcagcaactgaggcagtccgctgagctggaggccatgcgtgagcgcttgcgcaccatccttcgtcatccagcggttccaaaggctctgaatcgtccccagcaacgtgagctgcgttggttggcgttacgcctggttcgggagtcgcaggctgtgctccaagcgcgcgcccgaagcgagcgtgatgttcgcggcttcatgaagacggggttggccgccgagcatcatcgcgtcggacagttacttagcgacttcttcaatctagcgctcagcgtcgactggcaacgtcagtcagagcgccgtaagcctgttcgtttaccgccggttggcgtagccattaccggtgtcccggcaatagagcgtcttcgcttcaagaccctgggtgacgatgacacgggcgagctggatctgagtttaaagcctgcggggttggaacagattgatgacgacttctgggatgctttcgacgggctggatcgtgaaacgctgattcatgacaccctggctgtgctggtggagcaggggcgccctgtgagtctcggggagcttgcgtctttgcttccacctgatcacgacctggaaacctttgcgctctggttggcgatggcgcgtgaggcaggcatcgaggtgctgaaagaggagcgtcagcttgtggagctagttgaggaggatgagcaacgctggcgcttcaatctgccttatgtcggactcgaccacgaggcactcaagggcatcgattgggaattgtgagcatggcagggatcttcgatcgaattgcaggcgcctctggcgccgacgaaacggatctgacggtggagcccatggcgttggatgacagcatggatgatgaacagcctgtcatgagcgccgctgtacaggtcgatgaacgccggacgccgcaacgggtacgtgaggccgtacaggaaatgctcaagtacgggctgctggaagaaagccacaagcccaacctgtatcgctcagcactttccaatatcgaggcggtcgacagaatcctggagccgctcgacctggccatgggagtcgacgaggttcgggggctggtgtttgttatcgttcgccagggcgaggtggccgaggaggatgactggtcgcaccccctcgtgcgtcggcaaaggctgaatctggagcagtctctgctgatagccattctgcggcagcatttcatcgcatacgaacaggaaagcggtacgggcgccagtcaggcactggtagcggttgatgagctgattccccaactgcaggtttacctgggcgaactgggcagtgaggcgaaggagcgcaatcgtattatcacgctgctggatcagctcaagggtcatggtttggtgtcggctctggacgcccatgatcgcgtcatcatccgccccatcattacccacttggccaacccggagaacctgcaggctctggtggcatggctgcgcgagcaggtggagggcgcggctactccggttgctggtgctgaggaggatgaggcgtgaagcaagcactactctggcgtgacagcgagaccttcattctcagcagcatcgaactctataactggggcggctttcagggctatcaccgtgccgagatcgatccctcaggcaccgccgtgattggcccaacgggtagcggtaaaacgacgctggtggacgcactgatgaccttgctgtgcgccaatccgcgctacaacctggcctccacgggtggacatgaaagtgaccgggatctggtgtcctatgtgcggggagtaaccggcccaggggacgggggtgtggagcaatctcatatcgctcgccagggtaagacggtcaccgccattgccgccacgctcgagcgtgatggtacgcaggttcgactgggtgctgtgctctggttcgagggcacaagctcctcggcgtccgatctgaaaaaactttggcttttaagcgagtcccccgagcagacgctggagcattggctgagccagcatcacgcaggtggcatgcgggcgctgcgtcagatggagaaggatgggacgggtatctggccttatcccagcaagaaagctttcttagctaggctaagggattacttcgaagtgggtgaaaacgccttcaccttgctcaaccgcgctgccggcctgaagcagctcaacagtattgatgagatctttcgagagttggtgctggatgatcgctctgccttcgagcgggctgccgaggtcgcaagcagcttcgatgatctaacggacattcaccgagagctggaaaccgctagaaagcagcagcgctcattgcaaccggtcgccgatggctgggagcgttacaaggccttgcagcaacagttacacgataaacagacgctcgaaggcattcttccggtctggttcgccgaacaggggtatcgcctgtggttggctgaaaccaacaggcttgagaaggcgcaaaaacaggccgaactgaatcaggagcaatgcaggggacagtttgatatccagaagggcgtggtcgatcagcatcgtcagcgctacctgcgagtaggcggtgcagagatagatctattgcgcgcgcgcatcgcggattgggttcgggagtttgataaacggcgcctgaaagccgagcagtaccagcgtttggccaaagggctaggactcgtggtggagttatcagccgctgcgctcgaggaaaatcagcagcagatcacggcacgcctggaagtactggccgagcaaattactgaggcacggcaaaaggcgttcgatgcaggcatcgtccagaaagaactcgatggccgcctgcagagcttgcagcatgagcgtgccgaggttgagcgacggcccggctcgaacctgcctgggcattttcatgcttttcgaggtgatctggcgcaggcgctttgcgtcgatgaatcggcccttcctttcgtcgccgaactggtgcaggtcaagcccgaggagctggcttggcggggggccatcgagcgggcaatcggtagccaccggctgcgtatcctggtgccgcagggctcgtccgaggctgcattgcgctgggtgaaccaacgacacaaccgcttgcatgtgcgcttgttggaggtcaaggagccgtcatcgcggccagtgttctttgacgatggttatacccgcaagctgactttcaaggagcatccgtaccgagaagctgtaaaggttctactggcggacaacgaccgacattgcgtggaaagcacagagcaattgcgtcataccccttacgccatgacggcccaggggctgatgtcgggcaaagagcgcttcttcgacaagcaggaccagaagcgcctcgatgaagactggctgaccggcttcgataaccgcgaccgtctggccttcctgactgaacaaattcgcgaggtcaatgaacagctcgcgcctgccaagctggccttggatgctgcccagggcgatgtccgcaagttggaggatcaagcttcgctgctgcagcgcgtcgaagaactgcagttcgaggagattgatctgccgggcgccgagcgtcagctggagtcgctgcgtgctcagctggacaccctgacacgccccgactctgacctcgcccttatcaagtctgagctggatgaagctgaggcattgctggactctctggatcgacagaggcaacaacttatcgagcagtgcggtcagttgaaaattcagttcgagcaggccgcatccgctacccgtaaggcttatcgcggcgccgaaaaggggctgagcgatacgcaacgtgagttggcgctagcgcacttcccgacgctgagcgctgctgagctcggcgatattgtcgagctggagcgcaagcatacgcatgagcttcaagggcagctcaaagcgctgggtgagaaactgggcgatcagaaatccgagcttgccaaacgtatgtccgacgccctgaaggttgacactggtgcgctgtcagaggtcgggcgagagctggtggacgtaccaaagtatctggagcgtctacgtgtgctgaccgaggaagccctgcccgagaaactcaagcgcttcctggaatacctcaatcgttcctcggatgacggcgtcacccagctacttagctatatcgaccatgaagtctcggtgatcgaggagcgtctggatgacctgaacagtacgatgcagcgtgttgactttcagcccgggcgctatctgcgcttggttgcgacaaaggtcatccatgcaagcctgcgcaccttgcaacaggctcagcgccaactgaactcggcgcgtttcatcgatgatgaaggcgagagccattacaaggcattacaggagctcgttggactgctcaaagatgcctgcgagcacaacaggaatcagggcgccaaagcgcttctggatccgcgcttccgcctggagttcgcggtctcagtgattgatcgagaaagcaagagtgtcatcgaaacccgaacaggttctcaggggggtagtggtggcgagaaagagatcatcgcctcctatgtgctgaccgcttccctcagctatgcgctctgtcccgacggcagcagccggccgttgttcggcaccatcgtgctcgacgaggcgttctcgcgcagctcccatgcggttgccggtcggatcatcgcagcgctgagggaattcggcctgcatgctgtcttcatcacgcccaacaaggaaatgcgcctgttgcgccaccatacgcgttcggccgtcgtcgttcatcggcgcggcgtggaatccagtctggtttccctgagctgggaagctttggatgagcatcatcaacagcgcatcaaggccatgcatgaagtcgcccactgacatcagtcgcagcctggccaaacaatggcagcgctccagcgtacgcttggaacgcttgctcaatcccggcagctggccgcaatgcttcaacatcggtaagccttcggcacgagtcttcgctgaaaacatccatgcggtgctccagcatgtggagaactggcggagcgtgaaagtggggaaggtcgactgggagtcagtcagctatcgagctgggctggccccaatttccttgccgatgcgctggcacttgcgtagtccctccgaatggattgccgcggccaatgatccaacggtcagccgggagtacgctcaactcgaatatctggtcgagcaggtagacagtgcctttcatgcgctgctcgtggctcaacgcagcctgtggttgacgaagccgtctgaagaagtcgtcgccacggcgcaactcgccacccgcttgtcgccaggctgtgcccgaggccgtccactgcgcctgcttgccgagcacggcgtagacaccaagtttttcgagcgtaacgccagcttgctgacccggctcctcgacgagcgtttcgaaggcgcggcgtccgagcaaggcctgacgacttttctggatgcctttgaagaaagcagccactgggttctggtcgttccccttcagcctgagctgttgcccttcaagcggctcagactcaccactgcggaactggccgaaaccccacttcccggttcgcgattgctcgtggtggaaaatgagcaatgcattcacttgctgcctgagaaattaccggacaccctggctgtgctgggctcaggactcgatttgcagtggctagcgtccgcgcacctggccgggaaacagatcgcatactggggcgatatggatacctggggcttgctgatgctggcgcgagcgagactccatcaaccagcagtcgaagcactattgatggagcaagagctgtttgaacagtactcaccggtgagcgcagtcgtcgagccgaccaaagctctggattcggccccacctggtttgctggctgacgaagcggacttctatcggtatctgctggtgcaagaacgaggacgtcttgagcaggagtacctgccaaaggaacaagttgagcgcgctatcgagcagtgggctcgaaagatccctgtatagagcggctggcggtgggatcaatagccctgtaatcctgagaccgcctacccttaaaccacagccttcagatatgccttctctgacatttccaacgttgatcgctttaggcggccggttttcagcgttggtctgcaacgagtctttccacctcgtcgacgatctcagctgcggtgcagcccagggggatggctagcttgagcaaggtggtaatggttggctggttgacgccccgctccatcaggctgacgtaattacgctgcaattctgcctcatgggccaattgttcctgggtaaatcctgctgcgacacgccgcctgcgcaagactttaccgaacgccaatccgacctccacggaagccctcccttaaaagagaggactatctgggtcgagccatctgtggtcttcacaatatactgtgaatttgctaaaacaccgcttcgtaacctgaagccatcatcggtcgcctcgcaggccgactctcgtttacatggtagcgcttggcatggtgggtcggctttaccttattcgcaaggagtgcgcgctttgcatccgccaatcacgtaagcggatcgaaccatcagcaagggatgctcattgagtccgagagcagcatttttacgatgccctgccgctcagaaagtagtccgtcccaaaccaatgcccccaacacttacaagccctggttgtagcgatagggccagaagtagcgcgaccaaaaggtcttcacccatttccttccgcaaatggatcgcgcctcaatacgggcattacaagacaaacttactggaaagatgatatgcgtttcataattaaactagcggcaacagtcgttgctggcactctcctcgccggttgcgggggcgaggatttcacaggcagctatcgcgctaagaatccgtcgaatagcaaagttgagctagtccttaatatccatggcaatgaagctgagctcattgggcaggagctaggtactggccgcatcaagccgcttgtcaaaatgaccgtctctgtcaaagatggaaagcttcttcttgacgacgtaaatagttccgaacgcttggccatgaagcgtaatgtggacgagcaaagccttgactgcctcaactgcaagattcttcgcatcaaggacgatacggtttggaaatatgaccccaaagggccttatgacgtagaccagatgctcaaagatcaggccaggagggacgaggagcaattaaatgccgagcttgccaaaatacaggagaaagccttgcagcaggggatgcgggatctagaagctccgaagctaactccctatgaaggcgattgggtctatcagcgcacaacggaacaagaccctttgaccatcatgaccatctggcgcaaaagccagatcaaaagctggtcgttcaaatttgagaccatggatcgtttggggcacgaggttcctgggttcgaagtttcggaagctgggctgaagattggaactggccccaaggcccacctgtatagtcttagccctgacaagaaaacactgacctgcatggactgcaccaagcccgagcgctggctcaaggctgatcctaataaagacctcagcgatcgttattatgcccgccagatggcaggcaacccgtaaaacctttacccggatagattcccctgcccagctttacgctggacaggggtaccctctgagcttttctgcggggcccagcgttttcgatttcacgctgctggtggaacagtcaaaacaaggcagctaatccttggctatcaagcgttttggcaagcgcgcgctaatcaaacgatgttcagcctccgttcagcaaggcagccgccataccgtccagacgtttttttgtcttttcccaatgcggcatgacctgctgcataaggcggtagaaccgctcactgtggttgtgttcggcgatgtgacaaagctcatgcaagatcacatagtcgatgcattcgcgggatgctttaaccaagtggggattgagcgtgatacggcccgcaggtgaacaactaccccactgtgtttgcatgcttaggatgcgcagtggcggcttggctgcaacccaaagggcttgttgcaagacagcatctagacgtcgatcaaaaacctcacgggcgcgagctttgtaccaggcgtaaaggagttcgcggatcttctctgccgacctgactcgaacagaaacctcaagcttgccccgcaacaaacgcacctgctgtatctcatcaggcgcctcaatcaccttgagcacatactgcttgcccaagtagtagtggctttccccgctgatgtactgccgcgggcgaacgtgcattagctgagttcggaactcacgaagctgctcgtagatccagcgaccgcgtcgtttcagcgcggccaatacctgttcatcgctggccccatctggcgcactgacgcgcacgcggcagtctggatcgaccttgatcagaatgcgtgcaacatcgcgagcccttcgcgccctttcaacctgtatcaactcatcagcatagtggaagctcagccagctcgacactgcggaggcaggtggagcgctgatgacgatgggtacactcataagcccgacaagcctactcgcgtgatttggaccacccactcaactatggccttcgcctgatccatgccagcacccaccgctttgcactccttgaagagcagcggcagtagcttcttacgaatatcgctttcgatattttgtgggttgattgagtgctcagccactgaggtcgtgaccatttcatccaggctgaaagccagttttacccagtgctcctgtgcatgttcatcagctgaaatcaaggcctcaggaaggctcttcttgaaaatgccgaagtacgcctgggcatgccggttacctgcaaaagcatctggcagctcatcgagcttgcgggcctgcaccttctgctcaaattcgtggaatagcaggtattgcttgagcgggtggtcaaatagctttgccgcctcttcgatggcctggcgcagcagtttggagaacgcctcttgggcgtaggggtcatcacgcaactcctgctcaatcatcttgctgacacgggtcttgatgatgtctgtttcgttgcgcgtcttttcctcgctccactgttcaggcttttgctgccccatcttgccgacttcataaaccccaacggggtctttcacctcgacgcctaccacatgcttatccagcagcttgcgtacctgctcggcatactggtcgtagttcaccgtttcaccggcatcttgtttggcgagttggcgcagactggagaactgtttaagagtttccttgtaatgagctctgtcggcatcgctaaagctggtgtcctcgaagaaggatgctgactgcaaagcgacctttaggcaggtagcgaactcggtcagcgcttcatagaagtcgtcgcgtaccttgagattcacatcaaccagctcaccatcgcgctcttgcatcctaggcaccagtacttggcgcagctgttcgatgtcacctttgtttttcacatcggagaatatcgcccagaggttcttatgcagctggggtagccgtttgtactcgctgctcatctggttgtagaggccagcgatgtcattgatgtcatagccgccctgggtgcgcgaggccagatcctgatacttttggatcgtggtatccagctcggaaaggatgcccctgtagtcgatcagcaagccaaacttctttagtggatgcagacggtttacccgagcaatcgcctggatcaggttgtgctccttaagtggcttgtcgatgtagagcacggtgtttttcggctcatcgaatcccgtcagcagcttgtccaccacaatcaggagcttgagtgagtcatccttgtcgaatcgctcgatcaattgcttggtgtaagtctgctcatccgtgctgccgacgtttttcttccaccactgggttacctcgggtgaggccgcctcatccacatcggtgttgccctcacggctatccggcgggctcatcacaacggcgctctcgaacaagcctgcctcatccaggtactgcttgtatttgattgccgaggccttgctgtcgcaggccaactgaccctttagcccctcgtcgatgttcttcacgaagtggttagcaatatctagagctatcaggcgaatacggtcatccgcgctatagatttgccccttcttggcgaacttgcgcttgaggtcggctttctgctgctcgtttagcccttcagtgattcgctcaaaccaactgtcgatggcgcgcgcatttacatccagatcaggtatccgctcttcatagagcaacggtgtcacagcctgatcctccactgcgcgctgcatggtgtaggcatgcacgatggggccaaacttgttcgtcgtcttatcgtccttgagcagcggtgtgccggtaaacgcgacaaaggccgcattgggcagcgcctgcttcatgcggatatggttttcaccgccttggctacgatgaccctcatcgataagcacgatgatgtcggcactggtgttcacgcactgtggcagcttggtagcgctgttgaacttctggatcagcgagaaaatgatgcgctcgttgcccttaccgatttgctcagccaagcgcgtgccggaagtggccatggcagcctcgcgatccttcttgccagccagttcgccgcccgaggcaaacgttttgctcagctggctttccaggtcaacccggtcggtgaccaccacaatgcggcactgcttgagagagtcatgcaggatcagcgccttgctcagaaaaaccatggtgaatgatttgcccgagccggttgtatgccagatgacaccactttcacgaccgccgtctttgcgtttctgattgatccgttcaatcagccgtttgatgccgaaaacctgttggtaacgcgcgacgatcttgccggccttcttgtcgaacaaggtgaagaaacgagtcatctccagcagcctggctggggacaataggctaatgagcaactgatcttggcctgtcagtgcgagctcgccgccagcgatcaggttttcgtaccagtgcagatcagccgctgggcgatggctgaaaattgccgccttctgcacaccagtcagttggcgattctttagcgtgtacaactcagaggtagagatatcctcttcgcgccaggccgcccagaacttagctggcgtgccgcaggtggcatagcgcccatcgctgccattgatcgacagcagtagctggctataggcgaacagtttgggaatttcgtcatggcgctggttgcgcaggctttgcgaaacgccttcgtcgattgtcgggcctttttgtgcattgccatccgggcgcttggcctcgattacgaccagaggaatgccattgacgaagcaaacgatatccggcctgcgcgcttccacaccgccgctgcggagcacgcgaaattcttcagtgaagataaaactgttgttggctggattgtgccagtcgatcagcgccacggttgggctggcctttttaccatccacgaactccgtcaccgagatgccatacagcagatggttatagagccgttcgtttgcagccatcaatccttcattgagtgcagggctgcacacttcactgatcaggttgtcgatagcttttgcggaaagcgggtactcaccgcctccaaacaggaagcgccgcttactcagctgctcacgcagcacatcacgcagcaccacttcatcgctcttaccggcccgcgcagccagagcgtgctcgggtgacatgaattcccagccgaggttgcagagcagcgccagagcaggaagctttgcgctgtactcctcctgaaatttcggtgttggtgtcatgcgctgtgattctccgggcggccatccagttttcgctgaaaaccaatcagctcatgaatctggctgctgtgtgggtcatagacccattcatgatcaaaaaggctggttaaacgctgagtcataaagcaatcgcctacgaccagggaatagaagcggttgccatgagtacgctgctgctcaatttgctggcgtaaatgctctggcaagctagccatgatgaagtctgaaatcatcaacaggtctgctcgttcataggcttcgcttttcatcacacccaacgcatgatccaatgccgggatcgcatccgtaccgccgtgaaaggacatgcccagaaacttgatcaatgcctccataccaaagtcgtcgccaagatcaagcgtctcgatgccggtggaaaaattaatcaaatagcatgctcgcttttgctgcctggccttgcctgcaatgaagagcgccacggctttggcaaccgtctcaggcataccgctcatagagccgctggtgtcgacacagatcaccattggcccttgtttagctgcctcttcaacgctacgcagctcttctttttggtgatgttgctgcacgcgctgaatgccctgcatgtcaaaacacatcaggcgtgactcgacatacttgaggtcgaaaagaatggacgtttcggggtcagccagaagtgccaactcgctgggcagcacatgctcgatgtcacgccctaggcgaatgccgatgatctcttctcgcgaattgatatccggtaactcaatgtcttgcgtatagcgcacctgggctcgctcgatacgctcggataactccagctggcgtagcttgcccagcaaatcacatagcgaccgaacacccggatcattggccaagtagttagcccaccgcttaaagcgctcgatctcttgtgcagagaaattgcctttggacaggtcaaggaatatacccgggtccaaccccagcatttccaactgctgttgaagctgttgcagtaactgcagaaatacctcgagctcctccatgaactgccggcgcagcatggatatgcgctcaagctcccagtcggcccgcgctttatctagcgccttttgccattcgtctcgcaaaaggcgggcacttacggtgctatcggcctgacgttttttggtaactgtttgagaggccgtcaccgctgctagctcacgctgccaaaaagattgattgtccggcagtttggctacacgacagagcgcaacatactccgcaacagctgctgccagttctgcactcgaaacagggggagactggttccgggtttgccagtccgatagctgctgctcatatagcgcaaaggggaactcagctttcagctcttcagccgaggccagctgccacagccgaatcctctctgctacgtaatctgcagccgaatcagagttccttaatagcgacgcgaagatacgctgagcattatcgctaacatccttggcagcactagccagtagatctagcggcataattcttccagccgttcgcagtctttgatacgaagttgcaaaccttcgatttgtagtgctattcccgaaattgctagagagatcttatctgccggcacaaaaggcgagctcagcttagtctcgtaggctttaaattttttctctacttttttcagagtgaaagagagcttctcgcgaatttcactcaccgaagaggaaagggaggtgattaatcgtatgttaatatcttcctttctgtcgcctttgtgaaaaagaacttcaggcgtgaacttaatgctcaggtaatccacgtggccgttagataaggtgatctgacaggttccttgtccgtcaaatttgcacttaacacttttttgttcattacctttattgtctagcgggtggaactcgtcttttatcttgagtctatcttttgcgatgaatatctcaaatgctttttcgtagttgctgtagtagctatttttgggcttgaaggtacctttgcattgaaagaaatccttgttggagagctttaccgttttgtaaatatcagcagaatggaaaagctccttctttatctccttgtctagtgcgtctttctctttatccagtgcagccaaatctataccactatcaaacccacaggcctttaccgcctccgcaacgatatcccagacagcctgacgattttcttcatgagtccacaggcagtgctgcagcagcaaggcgtcactatggttggtttccttgcgatcattaaaaaaggctgctgccttcataagcatcgctgcgcgctgccagcggcggtcggagacataaaccttgagcgtttcgtattgctgctccagctgttcgcggatcaagtgaatgatggttagcgtctcagcagacagcttgacctgatgcaattgggtcatccattcatcccattcgctggacttcacctgttgagccgaggggatgtcgattttggcttcggtcggtttgctattaagtagctgatcgaagtgctgggcttcacgaatgggccccaccatcagcctcacaataaagcggtcatacaaggcttctaggccttgattggcatctggcgtttcgttggatgcagcaatcagggccttgagtggggctttctcaatggcttcaccattacggaacacatgctcgttaatcaacgtcagcagggtattcaaaatagctgggctggacttccagatttcatcaaggaaggcgaaatcggccttgggcagataactatctgttttgcgaatgtagcgatcttctttcagcgcttttatggacacagggccaaacacctcttcaggtgtgctgaagcggttcatcaggtattcgaaataggttggctgctcaaaggcgcaggctatacggcgagaaatcagactcttggccgtgccgggtggcccgtataaaaatgtattctgcccgcagagtgctcccagcagggataccgcgatgatctcttcacgctcaaacatgcccgcgcttacgctggcgaccaaatccccgatacgcttttgcaaacccacatccaactccttgcaatcactcggcagccctcatggctaccacatggtcaaaagccgccaggtaatctgacagacaatgtaattaagcctcagtgtgctgaccgacttgcgcacgtattccgttttcgaaagtcatcagcagcttcattttctcaacgatcaggccaagcacttcctcttcatcaaagtgatccagcacccagctaaaacccaggatgctgttgttcttcccctcactccatactttggtttcgttgcccgtgaagagctttcggccctgctcttgcagcgtctcatcaacatcacacaggtatacccgtaccgatggcatcatcgtgctgttggcaccgctcaggtagagcacaacgtcagaccacgttttccagttgtcggaggcataacgcagtgcggggccattcttccaattgtgccgccgggtataacgcgcatagccgggcacctcggcatcgagcttgtcgagcaccttagcgtcgagggcatcaatgacctgatccttgaggcgcgtcagcttgttgatttgatgcaggtgctcgataacaaagttgacagctttggcgtccatggccttctccacagtgatgttttccaggtgcagcaggaaatcgcgagcaaacacctgccacttatctacaggatgagtcagcatgcgctgagccagttgctgacgtgcagcttcaataaattgcgcataactcagaccatgccatgcggcccgcacgcttttgcctgatggtgagagcacggcataaaacagctggcgttcaccatcgttgagtttgctttgagcgaaggcttcatagtcggtaaaggggttcacttgtccgtggaaaatcttgttttccaagagcagatcccatccatcacctgggagcactaggtcgattcggttgctgttatgggtgaccacctcgcgctggggagccgctcgcaaactaggcgtcagtgttgaggtattgggcaggcaactcagcagcgcagtgaggaagcactcttccagtccatgcacctgcgctggattgaggaagaacgccagcaaatcagtggtggggttttcgtagtagccgcgcccacccaaggcaaaaatactcggctctcgctcaggctgataaaagcgctcggccttggttagcagcgtgcgcagttgttccagatccatgatgtaactccatgattgagcgagcgggtaacccgattacttggatttcttcttagcactcaggcgcttttccaggcgctccagctctgccagttcttgagcatcagcggccagggcttcggcgtgtcggcggttttgatcgaattgctcataacgctcatgcgccagctgtttcatctgctcatggctgacgctgccggctgtgcgtagcagcggttgttcgttgaaggccatgaagctgtcgatgtattgccgccaatcggcgagcatcaagtgcttacgctgctcggcgcgcagctcggcgaagtcgaggaacatgccgaccaagcgattgagctggtctagttcctcggcattcaggtagttcttggccaccacaacatcggccttgcgcacccggtcgcccttgaaactaagcaggttcatattgggtgcgctggcatcggcgcgctgcactatcagctcggcggcggtgtggccggtaacggcgaagaacagcttgttctgcacttcggcaaacaagcgggcggtgtcctgctcattggcgcggtaatcctcggccagagtgaagagatcacgtaccttttggtagaagcgcttctccgaggcccgtatgtcacggatgcgcttgagcagctcatcgaagtagtcccagcggggctccttcaagcgggcgtcgtccatcacgaagcccttctgcaggtactcacccaaggtgcgggtggcccactgacgaaactgggtgccacgagttgagcgcacccggtagcccacggcgatgatcatcggcagagcgtagaggtgggtgaggtagtctttgccatcggcggcagtagtaaacttctggtttacaactgccccttcagccagctccccatcagcgatgatggcctggatatgcttgccgatattctgcttggtggtctggtacagctcggccatttccagttgcgtcagccagacctgaccatccatttcgcgcagggtgaactgcgccagaccatcgtccgtgctgtagagaatcaggtcgccacttgccatatcagccgttcgcctccgcaatggtgcggtctgcaaccaccttgtcgatcatcgcctttacggcgcggtcgatagccgagccatcggtgtagtcggcggtagtcgccaaattggtgcgcccctccttaaccagcttgagcgctttgtcccgggcaccgcgtttgcctttgccgtagacagcaatagagtggccaccctggttcttgaccaggcgcatggaggggatgtcggtctcgccgtcgccgataaacaccatattgctgaacggcacaggccgctcggcgggttcgacgaacttgttgatcaccgagttatcgtgcacatccaggctgcccttgttgatgcggaacagatactgggtcttggtggtgtagttcaccgccaaggctggccagtgcgcgacatcgttatggtcgtacataaaacccgaggcatagacgcgagtgaagtacttgttgatcggggtgccctcgatcatctcgcgcagccctgacgagatgatgaagtgctcgaccttgacccctttggtgcgaccatattcggagatgcgtttgaaccagtcctggacacccggaaatagctggatatgtgcgccgaaatcggcaaagttctttttacgcaccgagaccttggcggtgttcgcacgctcgatcattaaccgcatataagccagaatttcgtccgcctgctgctcctgggccatcgccttggcctcgcgccaaaaatcggcaggcttaatgcccagtgctggcacaaagtcatactcctgcatattgccgggcgacagggtgccgtcgaagtcataggcgatcacaaaggggacgtgcttcttggccattaggcaacctccggttcatctacctttacacggcgcttgccagtgagtagctgctgcattagagctttcctttcctgcttaaggccggcgagctgcagtcgaaggatttctatttcgcgatcagcgctggccagtacagctgcaatggccttctgctcctcaacgcccggaatactccattttatcttcgcaaaattagagtacttaagattccaagtatctgagaccaggccttgagagtgtcgataaaaggcatgcacaagggctggcagcttgaacaagtaagaggcaaacagcggatcaacttctggtttcggggtcaagacggtataggcagggctaaccaacccctccagcgttgaaagcccagaaacgccctgccacatacgcatggtgttgtagccgatatcgccggggcagatgcgcagatacttagatttgtcggattttgatgtgtccttgcggccagtttcatcacggtcaataaccccttcctccgcggtaattgagagcaaaggtagcttgataaatccaatttccacgcgctcttggaaggcctcaccaagcctaatatctcgccatttcgtcgaaaagccaggcaggcgtttcttgccactcaaaagttgttgtatcagcgatttcttctgctgtttgttgttttcgagtagctgctcactagtcgttatggcttgatcccaagtggataaaatttcagcgatctttttttgctcggcaagaggcggcaatctaaaggcaatatcacccaaaatttgctggctgaggttggagatatttgtacctccgccgctttcggagaactgcctcttaatcatttctgatctagtcagaaatgaggcatactcaggataaattttatctttattaactctgccgcgaatagtaaacccagagaacgataagcgttcgctaaccttggagaagtagaggcaccttcctatgaggtctttattgccgttcgaccggacaaacaacagatccccatcctgcagcaggtcatcgggactcaagtttgaagaaattctaataacctcaaggtccgtagtgctcctcagctcagagagatctttaaaatctttaactccgactattttaaccgcctcaccagtatcacctcgtgtaaagttgaggccatttctaaaggtggctatgtttccgaatcgctcatttctccacccttcaggcatcataacccagctcccttaggtaagtgtccatggcgatttccagttccgctaactttgctttaagttgcgcgcgctctttacgaacagccatcaggttgacttctttttcttcctcaaatgtatccacatagcgtgggatattcaggttgtaatcgttgtcgcggatttcttgtagactggcgcgatggctatatttgtccgaattgatgcgatggcggtaggtgagcaggatattattaatctgctcttcacccagcacgttttggtttttaccggatttaaaatcacgactggcgtcgataaacagcacgttttcatcagtcttggctttgctgaaaaccaagatcgcagcggggatgccggtgccgtagaagagcttctccggtaggccgatcacggcatccagcagattttcttcgatcaacttctggcgaatcttgccctcgctggagccgcggaacagcacgccgtgaggcacgatcactgccatgcgcccggtcttggccttcagggtttcgatcatgtgcaggataaaggcgaagtcacctttggttttcggcggaatgccgcgtttgaagcgcccaaactgatcgtgctcggcttcgtcatggccccacttgtcgagtgagaaaggcgggttggcggtgacgatatcgaatttcagcagttgcccattggtatcgagcagcttggggttacgcagggtgtcaccccactcaatcttgtggttgtcctcgccgtggagaaacatgttcatcttcgccagcgaccaagtggagccgatggcttcctggccgtagagggcgtattgcttgctgttgtgatgctcgcgcaccttgcgcccgcacttcatcagcagcgatgccgagccgcaggccgggtcgcagatgctgtcgcccggttgcgggtcgagcagctcggcgattagctcggaaacttccggtggggtgtagaactcaccagctttctgcccgccgctggcggcgaagtttttgatcaggtactcgtaggcgttgccaatcacgtccaggctgccgacgcgggatggtttgaggtcgagctcttcacgggcgaagtcttcgagcaggtggcgcaggatggtgttcttctgcttctcctcgcccagcttgtcggtgttgaaggagatgtcctggaacacgctcttgccggcatccttgagcttggtgccattagcttcctcgatggaatgcagtgcctgatcgatgcgctcgccattgcccggctcataacgtcgatcgtaaagggcatagaagctggcattgcgcggtaacacgaaacgctcgttcttgagcatctcctcgatcagttccggctcatcgccgtattccatcctgtagctgtcgtagtggtcctgccagacatcgctgatgtacttgaggaacagcatggtgaggatgaaatctttataggtgtccgcactgatggtgccgcggaaggtatcgcaggcagcccacagcgccttgttgatgtcgtcctggtttactttgtcgctcatggctcaatccttaataaggtgctggtaaatgccttgcagcatttgctctctgttggtttgcaggcgtgcgatcagctcatcctcttcgtcccatagcgcttgcagagcaatcagcttctgctgagtggcgagtggcggaaggggaatcctcatatccagcaaggacgctttgctgatggcctgaatcgcactgccgctgcgctcaaggcttcgctggctttgaggcagattgatgagccagcacaggtattcgggtaagacatcctgtttttttgtgctgacaataaagaactggctggtggcaacaaccggttgctgccccgtgaagagagcagccttgttgttatcgccacgggcgatcaccgcgatgtcgcctgattggagcagcggcggtgaggtgcgcgcatcccagctgatggccgttagcgtgtccggctcaatggccgagctttgacgcagatccttgatctgcagaacacggatatcaccagcagggtcatgctccaacgcgccgcggaaggtgtatccggaacggacatcggccacatcgctcaatttgaatgacgggtttggcataagtaactctgggtagaagcgccatccttggcgcaggcgttcatcaggcttcgcagcgctgatactgattttgtagccactgagttttttcggcatccagcccaaaccaggcggcgtctccctgcagccgggtcaccagcaggccgtcgtcagcgtccattgcggaccggaggttatctctaacctgggctgcagactgttgcgtggcgatgatccaggtggactccagggcgtggcaccaagtgccataggctttgatgcggtcatacaggccttggtagttacgctgcttacgcaggtcataggcgatttggtacagtttcatagctttagctctcctaacgggtcagttattgcaatcgcggcaggctgcaacctgccgcacctcatttttctctccgtacagctcgtactgagatgaggcgagatcaatatcgcctagcttgctgctgccgtcaatatttttatgcagtaggatctctatggagttcttgcttgggtcagcggtgcgtcctcttctttccgcttttgccgtcgcctcgtctgacctagtcgttagcgtgcggcccgatccccctcacccacagcgagatgactcggggcacgcaaagcagcgccatacccgcaagcgtgccgtcctcatttcccagcctgggatctgacgaaatttgctgcatctgcgttagcgcagcggaacatcgagttaccgtgtgtctcgtaagtaatcggggacgcacgctgatgagatggtttttcgtggtgatgctttgtggtggtacaggcctctggctgagcgcccaatatcaaattccgcaatggttgctttggctgctgctggcgctgggaaccacgatatggggcctggccaagtggatggaacggcaggaggccaagactgagcgcagccatgatcgtgcacactgacccggattggtctgcatgggatctcccaagactgcaggcttcgcagttttctgctcggcaaacactggttggcattacacgctaactgcgtgcttggtggcgggcgctggcgagtcagcagcccgggtctttgagttcatgatcaggagatagcgagaatgacccttccttatgaaagaacccgcgccatcatcaaaactgaggagtttctgcgtgagctatctcgtcatacggggttaccgcaggatatccgcagctatgcgaaaagcctgctcaggcactatccctctacggcccaggttttctcgctgggacgccttgaggaatgcctggtaaacgaagcgcttgaagacgaataccgacaacgagtgatcgccttccaccagccactgctctgctcttcgctggattcgacacaatagcgatgccccgctcccactctgaacagtcggtatctcacctcgtcacgcagcgtgttaagcgtctgcccagggggaggcctttcagcatcaggtgtcttgctgagcttggttcgagctcggccatctccaaggcagtcgcccaactggttcttcgcggtgagcttgtgcgcgtgtaccgtggcatctacatgcggccgaaaaccagccaatacaccggccgggttcgtcgtcctgggccttgggacttgctgagtctgattgccaggcagagtcgctggaggctgcagattcacggtgctgatgcagtgaggcgattcgggctaagcacacagataccggtcatacctatctattacaccagcggccccagtcgatctctatttatagagaaggccgagatcaggctcgtgcatgctgctccgatggtcatgcagtgcgcaggaaccagggtcgggatggctatcagtgctcttcattatctcggaaaagatggcgctactcaggagtgcatcgatgcgattaaagcaacactccaccccggagagctggccaccttgtgggactgcaatatgcccaaatggatgcgcgtggcgctagctgaatgagccctgcgcatcaggtggtgaggccgtccgtactcggtttaaagtctaacttcgtggttagttggcagtcagccatctgatctgactgcccgtgttatctgctttgaagcgagtctgcgttttattgctggctcgccttgatccgcgctttgcggatgtaattcactgatacacccagctggcgtgcaagctcggcgtcggaaacgacaccaaacgcagatgcaatttcaggtgttatttctggtaacggacgtttgtatgcctgtattccaagctcgtgacgtttctttttgactggaaagttgctgatatccagacgatcagcgacctcggtatccggcatcttcccgagcatggcaatggcttcattggtccagatgtcctcaaggggtttgaagcgttcgcgggcagtcttgggctcctggattctcagctcacctcgctttcgcttgatgcgcttgatggaaactccgaattcttgtgccagttgatagttcgttcttgtagcgagttgctcaatcagctcagtcggcagctcaatgtcttctgggtgaaactcaggaatgccaattgagtggcggtagcgccggacactgctcgctccaagaccaaagcgccgcgctacttcgcggtcgctcatctttccgatgcatgccttccaatcacccatatgcgtgctcctaaaacgagatgtagtcagacagttttgcctgacctcgtattcagagtgcggtcggactacccctgattttcaggttgatgcagtcgggatttgatatcgctccatttcttcggcgtgtacggcgcccttctgattacgggttcagcgaagcccatttgctagctaaacccgcgcatgcgcggaaatttcagtgctttctttgatggcatcgttgcagtgtgttcggcgattttccgcgcatgcgcggaattagcaaaagcggccgttggcaaagaggtcagtcaccacgtcaattagcgaacaaaaaatttcgtcacagtccaattctctcgccttaatcgggggctcgcgcctcgcattgtctagtagtcatatcactagagagaggcgtcatgttgacgatcaaattacgcgacatccaaggagtgcatcccgaattttctcgtattgagcgagatctggatctagctcctgtaggggttccagatgaggcactgatccccaaggctatggccgtgcgcatcaatatgctctacccgttggtcgtcagtaggccggatgcgctctgtatcggccagacgacgctgtatcgatggctaaaaacatatatggatccagaaacaccggtgcagtgcattgaatggtcgagggggcgaatcaaggattgcgcctaccaactcgtgctgattgagcgcctagttgcgcctgccctggctcagattacgccacagcaggtacgcgatttatatgcgcatatagaatctgcagcggagcagtggcctcacgaatatcgcagccacgcccatctatctcggctgatcggagtaaaaccgcttaagggctgtgggggtgagaaatgagcaagcgtgaaattctgcttaacctcgcctcggagcaggggcagtcacctcgagttatcggcgaaatcctcaatctgcttggtgctcatcctgaactcattgacttgccacgtgcgattgatcagctcctacgagtgctccgcgcatgcagtgttggcctgcccattggtcttgatagcgctgatgacgtcgttttgcatgaggcctgcagatggctcatttccctatcccgccaacccaatatccgagtgcttttaggcgagcagttttggatgggaaacaaaatgtcggcaaggaatcctgtcagccagcgaggtgtaaaaatttttggattcccctatgcctcttttctgcacatattgagagactacgagaatggacaggattacgagcggctactcgcgcaggtgctcgtcgcaactcagaaaacccctacagatcgccacgtagatcagcgataccgcgtttacctggagataagcaaactttgcggattgcggttcttcacaattcccctcgaactaaaaatttggggcactactgaagagttcgtggcgagctgccgggtttttttgcctagtaaatcgagttcaggtaacgccaagagttttgctgctatcgcccggctcgtacgttattgcaacggcgattcgccgcgaactggtggtggcggtggcggttatcgaggtaaacgcaagcaagatgaccagccagatctaatccattacatcacagaggatcctcgcggatttgtcttgggtgaccccgatgatcctgaccagctacccggtcactacgacattctggggggacatacggatactgttgaaggtgatctggcgcccggagaaatgagcccatcaaccgagatttgggtactggatgatgacggctttgagcggccgtatgttgctgatctgctgggccaacaaaatgtcgaggcgcatattgtccgcagccgacagttcctgccgttttcatataaccagctcacgctgaaggagttgcggaatttgttgtttggcgctagcgacctattccactcgtgcctgcaagagctttcctgcccgaaagatttagctcgaattcagctcagaatggaaggaatagttgctctgcatatcagtctgtggctgggccagtcgatgacgcaggtcgtccagttatccatcgttgatgatgagacagatgacgccgatggtctggcattgatcctcggggattcggtgcagttcagtatggtcgtcagacgcccagacctcgctggcgacgatcgttggcaggcctcctcgggtgtccgagtctcgctgctgcgaattctattgcccgatcttgcgggtagtgcccggttggtaaagcagctgctcaaggcatttcctcgctctgccaaccaggtattcacgtatcaaactgagcagctggacgccgagatcaaagcactgctactggaattgggtgaagacgaccgacgctatacgcgaaccaaattgcgcagttatttgttccaccagatagtcgctgatactcaggatgtagcagcagcatccatgctgtctggcgttgaaatcccctcggcgcaaaccccgcgctattacctgcagctcgatgcctgtcaccttcgcaaaatttacaccacctcactggtaagagtgctgacgcaggtttatgcctgtgctggtctcgcatatgaacatgtcaacctaaatgcagaccaacagggtgggttgggagcaactcattgcctgctgcctacaaccattgagagcaatgtcagtgcaatggccagggtcttgaggaggaaaacgaacgggcgtctcagcgagatggtcgcttggcacaactgtttcaccctctggacagtgcaaatgtttatgttggtcacttcctgtagggcggtccgcaaccctctgatgctcatcggcgagtttgattctgtgttgggcatgggcgcgctgtcagacaaggattctggcgatcgtcatatgagtcggctgatttgcatgccgccgatgttgaggcggcaaataacaagctacttcgcgcattgcgcttctatcagccgacaattcattggttatctgccacaggatgaggaggatcatcagtggtcgcgggggtttttcctgcagattggccaggctggagtgcgccgcgctgagattaccccgggcaatatctacgaccagatggggctggtatctggctacaccacgcatcgagtcaatgcccaccggaaattcatccgcacggaactcacggagcggggctgtccttcagaagcgctggctgcgttcatggggcactggctcaggggtgaggagcctcaggacgcctattcgacgttctgccctgcggtatacgccaaggttctagatgagtggattaccccactactcagggagcttggctggtcggctctaagcagccagtgggtgacagaatgaatctgccccgtctaaacgatcaacagggcagtgttatctggtcggctcggcctcatgagccggaatggatgcccgagatgcgggcgcttctgaaatcgattgccgagaagtccgggacggcgttcggcaaatggctgttgggtgaatgcgccatatccgggatctcgacgacgcacgtccgtgaactggaggcacagctcggcacaaatcacacgttgcgcaacgtactgcgcagcatcactcagcgagtccgggaccaaatcccaggatttccgctggcacgaatagccattgccgtcaggcgtgcagcaaacccgatcaatcctgacgtctacacggctgagcgaattcaacgcagcagccaactgattcacgccctgcagcagggtctgaaactggatatcgatgcgctcagcacggatgagcgcattggtctgctactaatgagtgcggcctacaacggcggattgctcgatgtggctcagctgaatgccatgctcagcacgacgccagacagcatcgattgggtagcgggaattcccgagatacgtctgccgctatcgatccgcggcaatgccgtcgctgaatttcggcagtggttccctgatccggcaacgctggctctgttgatacgctgcgtggatgatgttcaaaaaagcaccggcaaactaaagcgtagaaattggcacatgcgctgtgtctgtgcattcctgaagaaggttgaggtacctgaacagtatcatccagagaatcccagcgacctgtttgattttctaaggatgcaaatgcagttgcggctgccgcaggtgctggtgaattttgcatgccgcaagggttttgtctcgcagtcactgcgcccctcatcttggggcaatattctcggcctagatgatctcgaggaccctgcggggacttatgacgatgaatctgtttcggatgtaactgaggataaccctgacccacccgcatggctggaggaactgcgcgatcggatccgggacaacctgcccatagagagccctttgcaagcggagtctcatggagaacttcccggcctaatccagagttggcttgcctacatgctgggtggcgcctccgcatacggccacagtattgggcgaagcacgataaagcgatatacccaagtactaggcgcagcactttcctctcggttagatggcataagcatcttcgagctcgaaattgacgcgctcgaacttgtgtatgaatccgcactggatgctcaggccacagatagcaaacggcgcaccctggccaaggcagtccaggagtttcacacgtttctgcagcgtcgttacaactacccgacaatcagcccctactcaatcctaggcatcggcaaaggtgtgaccagggtagatgctcgcattatcagcgaggagcagtaccaattggttatgcaggcgctcggcacatgcgggcttgagctgcgaacgccacgtctggtgacggctgcgaggcttttgttgatcttggggttccggttgggattgcggcgtaacgaggctctaaagcttcgcctacgtgatttgcatctgcccgaattttcagcagcggagtgcgcgcatattcaagctcggcaatcgcatatgcgcaggctatctaaagatgaacaggccagaatagagctgcccgttgacctgctcattcgcccccatgcacagcgtgggttgaaaacccagaatgcggttcggagtttgccgctgcgtgagctgcttgagcccgatgagctcacattgctgatcgactggtatcgagagcggcagcaggaagaaagccaaaattcaacgtcggaattcctgttctgcatcccacagctgagaactcagtgggtcagcgagagctgcctgttcccagctctacatgactgcatgcgagcagtcacgggttccgagttcctgcattaccatcacctgcgccattcctgcgccacgtggtttttgctcaagttgatgggtgcgcagaatgcgctatcaccagagctggttttcaaagatctgccccttaccactcgctggctcagagatgacctcaggttgcgtaaggcgatgttgcctgtagagggccccacccggcgaatcgtccatattgtcagtgccatcctcgggcatggcagcccaaaaaccacactgttgcactacgtccatagcctgcctcagatcatggcaatgatgtggcaatggaatccccagaactggatattcaacgccgcaaacgtcgccaagatagccgaggtaagccaacccaccatgagcactgagccccgtgaaggcatttcagctgagtgcggcgtgctactcgacatcatcggtcgcattagacccctgaaggagcgtaagcgtgctcggaagaaggcgagtcgaggccaggctgaacaggtggagcagaactgggcgattgggcgaattctggctatcgagtcgatgctggcgtatgcctcatatgccgagcagacaggtcgagcggtcaatctcgactgggtcgagttttctgccgaggcgcgtgaaatgatgcttgagcgggcacgctgtatccgcgatatgcaacagcgaccgggagcaagcagctcaagccctaaacacaggctgcaacctgctctgtatgcagaaggttcgtcgtatctgtcgctgttgccctcgcctccaaagcatggtgggcgtgaggctgtggccgagtatgcgcagcgcctctacgacctgctcgaaggccccgacagcgaacgcgcccagcgcgtgattgatgattttgttgagcgctgttggatgactgaaaccacgctgcgattccagcgtaaccgtgacgaggaccatgcacaggactatctgtggctgctgagtgctataggtattccggctcgatctatcgagctgatcgtctacgacgctaacaagccgaagacgaccaagtcctactggcgtcagcagctcgggagcactcgccggtcgttcagtcagcacgcgccggagagtaacgatgtagcgaatctacatttgggtataagggcgaagcttgagctgaagggtgaggcaaggcagaaccatcactccggcgccgccttgcgctacttgatgctgatggcctccatcgactggcatttccgtggctgacaaagtccggagggcattcagccctccggatcatcctgcagttccagcaaatcccctacctggcagttcaggtactggcagatcgtctccaagtccttgagctccacccgttgcgcggtctcgtgatagagccgcgtgagggttccgcggttgatccccgtgtccctaaccacgtcacttatcttcaatttccgctcaccgagtaggcgagataaatggcacttgaccatctcaatctcccaaaaatgatcttctagagatcattttgtgcttgcaaagcccaaaatgagcgttatattgatctgcaggagatcattatgggctctcaggagctcataagaatccgctgtcgttcaatttagcagagagggcattgctatgtctcacacctatctgaccaccgaggagctggccacgcgtatgaagtacgacgtgcgcaccatccgtaaccgcctgaaggactcggtacggcactgttgcaaatagtcggtggtgataaacttatcatccccttttgctgatggagctgcacatgaacccattcaaaggccggcattttcagcgtgacatcattctgtgggccgtacgctggtactgcaaatacggcatcagttaccgtgagctgcaggagatgctggctgaacgcggagtgaatgtcgatcactccacgatttaccgctgggttcagcgttatgcgcctgaaatggaaaaacggctgcgctggtactggcgtaacccttccgatctttgcccgtggcacatggatgaaacctacgtgaaggtcaatggccgctgggcgtatctgtaccgggccgtcgacagccggggccgcactgtcgatttttatctctcctcccgtcgtaacagcaaagctgcataccggtttctgggtaaaatcctcaacaacgtgaagaagtggcagatcccgcgattcatcaacacggataaagcgcccgcctatggtcgcgcgcttgctctgctcaaacgcgaaggccggtgcccgtctgacgttgaacaccgacagattaagtaccggaacaacgtgattgaatgcgatcatggcaaactgaaacggataatcggcgccacgctgggatttaaatccatgaagacggcttacgccaccatcaaaggtattgaggtgatgcgtgcactacgcaaaggccaggcctcagcattttattatggtgatcccctgggcgaaatgcgcctggtaagcagagtttttgaaatgtaaggcctttgaataagacaaaaggctgcctcatcgctaactttgcaacagtgcc
>NCGM2.S1.AGEnt_accessory_0014_length_58
acgcttctggatggagagcctgttgaacgggatacggagcgggatacgctgtgctggc
>NCGM2.S1.AGEnt_accessory_0015_length_2849
tgatcatcgagttgagaagggtgcaggctagtggtcaaatagttcgccgcaacacatacgcacctgtagctcagctggatagagtattgccctccgaaggcaagggtcgtgggttcgaatcccgccaggtgcgccatatcctcttgattcaatggccttttttctaaggcttcgccgcttccgctactgaatcggtaccctccagcaaaattcccttgatgccagccctcaggctgcgatgagcactgccctcagtgtcatatagcggcggcttttcaggctgtgccaattctgtgcccaaagcgtgccgcatggtgagatggcatgccggttacttcgcagagattgagtattagccacaatcaggcacaactcccaacccatctgaaagcatctaagcagaaggggcctttcggccccttcgttgcttcagttgttgagcatgctctccagtttttcaatcaggaagtccagcgggctgcgcccctccaaccgtttctcgaagacctcattacggtgataggcgacccaggtatcgagagcctgacggttattcttctcgtagccggagccaaggatgcagaccagttcattgccgttggggctttcgaggtagtggctcatggcagaggctaaatgcttcaagtactggtgttcacgagcttccatcgccggatgcaggtgcgtgacattgctgtgcttgatcagtttcatgtaagtactcctcacgccttcaaattggcttggatcagattgtcgaaggcgcttccgtcacgtcgggtcaagttaggtacgtagcgcgagtagacgcggaacagcatctctgtagttgtgtggcccatctgccgggcaatccactccgggttttcgcctgcagccagccaaagggtcgcagccgtatggcgggtctggtaagggcgtcgctggcgcagtcccagatgacgaagcagcggaaaccacaccctgttgttgatgttgcggtacgaaaaaggcgtaccttcccgagaacagaagacgaactgaccactccccgtcttcttctgctgatcgagcagggccttgtacaccgggccagacatgtcgatttcgcgttgcgagccgtcattcttcgtgtagtcgagccggccaccgacccaagtttcgcggataaggatttgccgcctctgaaagtcgacgaatttccactgcaggccgtcgacttctcccgtgcgcatcccggtgaagaagcgcactgtgtagtagttgcggaagtcctcgcgcacggcaccgagaatctgcagaacttcatccagggtgaacggctccacatcggtcttgggaaccttcagcgatttgatgttgaggtacggtgaagtaaactcgaaccggtcagccgcctcactaaggatcatgcgcaatggcgtcatgatgtggttgattcgcgtcgctgacagagcctgccccttcagcccgggaactttgccgagtgccgagcggaaggacaggatttctgccttggtgatggcgctgacctcttgcctgccgaatgttggtagcaggtatttatcaagggtctgacgtaccgtcgttgtatgtgtgtcgcgccactccacacgcttttcgtcgaaccagcgttcggcgaagtccctaaatggtggagtcttcaatatcgcgcagccagcccgcagtcttgcgaactcctgaaccttgctgctttgcggaaagtaagtggcatagtcgaagcttcccagcgtgatttctgcctcaatgcgttcaaggattttctccagcttttttcggttggccggcgtatcaggcagcgtggtttgctcacggcagcgtttgtccagataagtgaagtcgaagaacaacttctcgttgtcggcacgggcacgaatcttacccatggcaaatgcctccgccggccataggtatcaaactggaggtgcgggaatacttctgcatgtccttttcgatagcttcccaaatgaacaggatctttcgaccaccaaacgggcggaagtaatggatgccttcgagcagtaccgagggcactgttgcaaagttagcgatgaggcagccttttgtcttattcaaaggccttacatttcaaaaactctgcttaccaggcgcatttcgcccaggggatcaccataataaaatgctgaggcctggcctttgcgtagtgcacgcatcacctcaatacctttgatggtggcgtaagccgtcttcatggatttaaatcccagcgtggcgccgattatccgtttcagtttgccatgatcgcattcaatcacgttgttccggtacttaatctgtcggtgttcaacgtcagacgggcaccggccttcgcgtttgagcagagcaagcgcgcgaccataggcgggcgctttatccgtgttgatgaatcgcgggatctgccacttcttcacgttgttgaggattttacccagaaaccggtatgcagctttgctgttacgacgggaggagagataaaaatcgacagtgcggccccggctgtcgacggcccggtacagatacgcccagcggccattgaccttcacgtaggtttcatccatgtgccacgggcaaagatcggaagggttacgccagtaccagcgcagccgtttttccatttcaggcgcataacgctgaacccagcggtaaatcgtggagtgatcgacattcactccgcgttcagccagcatctcctgcagctcacggtaactgatgccgtatttgcagtaccagcgtacggcccacagaatgatgtcacgctgaaaatgccggcctttgaatgggttcatgtgcagctccatcagcaaaaggggatgataagtttatcaccaccgactatttgcaacagtgcc
>NCGM2.S1.AGEnt_accessory_0016_length_3025
cctaacattttcaggtggtccccaaaccacccgaaacccccaagaaaccggcctctgagccggttttttgttgcctatgattcccgtaagcacccttgtaagcccaacagtctgggggtatatctggtggaaccaccggttcggtcataaacgattcccccagaatgagcacaatcccagacgctgcggcgctttcagcgctacccccacaatcaaagccctacaggatcaccatcgggcatgggctctacctagaggtcacgccccagggctccaagctctggcgcatcaagtaccgattcgccggcaaggaaaacaagctctctctcggcgcattcccctccgtcaccctggagcaggcgtgtcgcgctcgtgacgatgcacgcgcactgatcaaggccggcgtcgaccccagcgccaaacgcaaggcggagcgcgccgagcgcatcacccagcgcgcacgtgccaatgccttccgcctggtaatggcccttgatggcgccctgaccatcgaaacaccccgccagatgctgcgcctcactcctgagcaaaccgcagccgtacgcgccttcctggcggtcaccccggagggcagcaaccatgccgctgactgacagcgccatcaaaaccgccaagccaaaggaaaagccctacaagctaagcgatgctcagggcctgtatctgctggtcaaccccaatggttcgaagctctggcgccttaagtaccgagtgggcgggaaagagaaagggctcgcgttcggcgcctacccgaccgtcaccctccagcaggcccgccagcgccgcgatgaggcgcgccagcaactggcccagggcgaagaccccggcgagcagaagaaggcttccaagcaagcgaagaaggtcagcgagctgactttcgagacgctggcgcgggagtggtacgcatacaatgccccacgctgggcggagagtacggcctacaaggccaagctgtacttagagaacgaccttattcccggcatcggctcgcgccccattgccgccatcacacgtcccgacctagtggacctggtgcgcaaggtcgaggcgcgcggtaccttgaacgcggccggcaagatcaggcagtggctccatcagatttaccgatacgcactggccaagggcgtggtagagagcaacccggccactgacctagacgtggtggcagcgccagctaaggcagcccgccaccatccgcacctcccgttcgccgaactgccagagctgctggagaagctggcaaccgccaagctgcacaccctcacccgctcggccattcgcctgctgatgctcaccgctgtgcgccctggagaactgcgcgccgcgccctggtgcgagttcgacctcgatacagccacctggaccatcccagccgccaggatgaaagcccgccgctcgcatgtcgtccccctgcctcgccaggccgtgaccatcctgcgccagctccatgaactcaccggcagctattccttgctattccccggccagcagaacgcggagcgccccatgagcgagaacaccatcaacaaggcactgcgtctggtgggttacgggggccgacagaccggccacggcttccgccatctactcagcaccgagctgaacagccgaggctataaccgggactggatcgagcgtcagcttgcacacggcgacaaggacgagatacggggcacatacaaccacgccacctacctcgaacagcgccggggcatgatgcaggcttgggccgactctatcgacgcgctgtgctcgggcgccaacgtgctgagtctcaagcgccaggcgtaaacgtgccggcagatcgcattcaggcgaatgaggtgctggagataggcggaatcttccgccgatcaggaggggccagaaaccttccagactctggctggaggggagtgcaaaatcattgcagaccctgaccggaacatgcaggaaaaattcccggcatgtgacgggaggatgtccggcacacgacgggcacagaactgtgctggtatcggggagcgatcccttagcgatcccctgtcgattggtccggcaaggtgggattttctcacttccccattggtggttgcgagataacgcagcgttagcccctggctcagttcggagccatcgctggttgcgccaagggggcgcacttgaaatgcgacccttcccggtaacgcgatcaacgttagtccaccgggcactgttgcaaatagtcggtggtgataaacttatcatccccttttgctgatggagctgcacatgaacccattcaaaggccggcattttcagcgtgacatcattctgtgggccgtacgctggtactgcaaatacggcatcagttaccgtgagctgcaggagatgctggctgaacgcggagtgaatgtcgatcactccacgatttaccgctgggttcagcgttatgcgcctgaaatggaaaaacggctgcgctggtactggcgtaacccttccgatctttgcccgtggcacatggatgaaacctacgtgaaggtcaatggccgctgggcgtatctgtaccgggccgtcgacagccggggccgcactgtcgatttttatctctcctcccgtcgtaacagcaaagctgcataccggtttctgggtaaaatcctcaacaacgtgaagaagtggcagatcccgcgattcatcaacacggataaagcgcccgcctatggtcgcgcgcttgctctgctcaaacgcgaaggccggtgcccgtctgacgttgaacaccgacagattaagtaccggaacaacgtgattgaatgcgatcatggcaaactgaaacggataatcggcgccacgctgggatttaaatccatgaagacggcttacgccaccatcaaaggtattgaggtgatgcgtgcactacgcaaaggccaggcctcagcattttattatggtgatcccctgggcgaaatgcgcctggtaagcagagtttttgaaatgtaaggcctttgaataagacaaaaggctgcctcatcgctaactttgcaacagtgcc
>NCGM2.S1.AGEnt_accessory_0017_length_43
tgtgctgcggacggtagggcgaataacgccagcggcgttatcc
>NCGM2.S1.AGEnt_accessory_0018_length_43
tgtgttgcggacggtagggcgaataacgccataggcgttatcc
>NCGM2.S1.AGEnt_accessory_0019_length_226
ggcgcatgttgggaggttggccgaaacgaccgaaaaaaacttcgaattgtggaatcagaagatggatgataactggaaggcccaggtggcagatgagccttttacttcgcacttgctgcgcttctgggatgtcactacaccctatagtcaaaatcttacggtggactgagcgatgcgaatctctattggtctattcattttcctgttgagtttcggagttcccgct
>NCGM2.S1.AGEnt_accessory_0020_length_273
atttatctccggtgtttttgataaagccagtcctgatgtcgatagaatgtggtacgcccccgatgagaagctgcacaaactatatgatggtatttacgatcaacttgccgctgatcctgatttgcgttttcccaacttgataaaggaccatcctctgcctcctcacccgacccagggctacgacgcagatcggcccgactggaaaccggggcagtgatgtggctgatggctattggactttgggccgtgctctgtcttgcaggcgtccccgtg
>NCGM2.S1.AGEnt_accessory_0021_length_279
agccttttttctctcgcgcgtcttcggaaagaggacgcctccttcaagtgcaatgtggtatacgccggatgaaaagcttgagaaattctactactccctctatctgcaaattgatgccgaccccgatcttcgttttcccaatttggtaaaagataaccccttgccaccccaccccgtccagggctacgacgcagctcgacccgactggaagccgggtcagtgattcggataatggctattggaatatgggctgtactttgtctcgcagcagttcccgct
>NCGM2.S1.AGEnt_accessory_0022_length_109
tttcctatcacgagtcttcggaagtgagactccccctgcaagtgcaatgtggtacgcccccgacgaaaagttgcgagaagcgtattattcaatctacaaaaagcttgaa
>NCGM2.S1.AGEnt_accessory_0023_length_94
cgaggacggcatgaactgcggcccgatcgccggcaactgtactttccccaccacgggaaccagcaagtcgccgtcgccgttcgtcgacatcggc
>NCGM2.S1.AGEnt_accessory_0024_length_885
gaccgctgataccgccgcgctcaaggcgcggcgatatcttcaccgcgcctgctggcggcgaacctttgctggatccacagcgcatacagcagcgccatgggaatccagatcaggaaccagtgttccttgggacggggcaggaaggcgttgccctccgtgagtccggctgccaggccgaacaccagccaggtcgaggctagcagaacggctggagacttccggtttttccaggagaaggcgaaggccagggcgtagatcgccacccacagcaggagcccgatgatccctccagcgaaaagcacacccagttcgatgttgtgcgggtcggcgagcagcatgccgttgctcaggacgattcgcatcggatgatcgtagccgtgtccgagccatggatgctcgccgatctggcgtagggcgtcggcccagatttccgggcggaacgatgcccctctctgggtgaacacttccgggtacaggatgtagcccagtagcgctccagccagagcgagtgccagggcgatgagggcctttttcctgtctccggccaggaccagccacataagggctgctgtgagccctaccaggggagtacgcgaaccggtcgcgatgagaaggccaccgagcagcgccagagaaatcagtggcaagggggccaggatagggcgcgactgcatccaataagccagccagaatgccgtgaaggcgccatagacatgggcactcagtaatgggttatagagagcgccataaccggtaaggcgcagcgggttggcgtcccagtagtattgcagcaaggtggctgccgcggagatcaccgcgccaagggctgccagccaggtcacggtcttgaggcggaggggggcttcgagcgccaggatggcggcg
>NCGM2.S1.AGEnt_accessory_0025_length_39
aaaggctgagcctttccccggccggtcgcccctggcgga
>NCGM2.S1.AGEnt_accessory_0026_length_1815
tgccttccagtacggacctggccgcctatagcgccaggtctttttttgaagtcgttaacctgagtgccggctttgctggggcaggcacttgttacgctctttataatccctgattttctcttggtatttgtaatagctggattttggtgtcctcgctagttgtgggctttcaaagtcgaccccaatcattccgaagcgatttctgtagccgaacagccactcgaagttgtccagaagactccagaatagatacccttctactttcactcctgcatgcctggctgagagcactgcatcaatgtggtcagagagatactttgccctgagtggatctagcaccctatttccagtgagtttttcatcgtccactccgaaaccggctccgttctccgttatgatcagagtaggatggtcgtattctttgtctatctgcattagtagttcgaccagatgagaaggagagacggggccgttataggaaggatactggtctggatttgggcgatttgctattccgaagggttggcttggatcgtctttcaccagggtgggagagtagaagtttacgccgatgaagtcaggtcttccctgcatgatctttttcatatcatcctgagagggctggaacgcgggtgcgtacttctgatagagagtttttatatctttcgggtagtttcctttgtaaagcgcgtccagaacccaggcattgtgcacagagttacagttcctcttggctgcgctgttcgggttctcattatcgacacagggggatagattcagggcaataccgattcgtcccttgtaccctgcttccttgtatgaggtaaccgctagcgagttcgccagcaggaggttgtgcatggcctctgcctgagctgcgcgtgactctacggatagtactttctcatagggtgagggggtctcggtgaggaagttctctaccaagggcgtcagggtaaagatattgccctccggctcattgaaagttatgaagtaaggtacctcttcgccaaaattgctgaaaatgagctttgcgtagccagcgaaccagtcgggcgatttagaggagtaccatccacctttcttgtaaagagctaagggcatatcccagtggtaaagtgttacaattggagttattccggcatccttcaaatcttgtatgagtatcttgtagtactcgagccctttggggtttatcgtctggccatcgggcagcactcgtgcccagcttatcgagaaacggtacgagttgactccgagtttgcgcatcagatctatgtcttttagatagacgtctctggatatctggttcgtggcaacatcgccagtgtggctctctccgataagatacttggtaatgcctctatgggtgaagtcgtcccagttcgaaggtcctttcccgtccagattccaaccgccctctacctgataggccgctgaggccgttccccagagaaagttgcagttttcctgaggcttcgcagtggccagcgaggtatcatataggagcgcaagagaaagaagcgcgagacggttctttatatttttttttagggtttttcgaaaatttttaaattggaggaggcttcttcgcatttttatggttttttaggttggtttatgattgtaggggtctaggtgttttcgtgatatcgagtcgatttttatatttctactcgttttgagcgttttactcgcaggtctggaaatcatctttcaaaggaattgtaggatagctcgatatgtgggctgtctccaggcttcatttgtaagttcgaaggctgtccatggcttgctccaactgtagctcctgga
>NCGM2.S1.AGEnt_accessory_0027_length_22
aggagggctacccggcgcgagc
>NCGM2.S1.AGEnt_accessory_0028_length_790
gctggcgcagcgcctggtacagcggcaggtcgcgttcgtactggccgggaaccagggcgtggcggtgctcggcgagcatgcccaggtagtcgtccaccgccgtgcggtagctggccaactggtcggtggccaggggctggccggccatggcgcggatatcgaaagcccattgcaacccgtcgcgggcgttcgaataggcggcgccgtccatgccggcggtgagcgccagccactggtcgaggaaggcctgcggtgcgtcgcgcggggggaagtggcggatcttcgcggcgcccacctcggtgatgccgtcgccgtccaggtcgacgctgtagccttccggcagcagcaggttgcgcgcgccttcctcgctcagcgcctcgacccggatcggctcggccaggcccatgttgcgctgcagcgcctgcaggtcgtcggcgcccaggcgggcgaggaagccgcgggcgtccagttgcgcgccgttttcgcaggcgcggttgagcacatgggcgaagcgcaactggtcttccaggctgacgccgcgcacccggctgtattccagctgggtggcgccgagggtgtcggccagcgccccggcctgctccgcgctgccttcggcggcgaccgcgaggcgcgcgtaggcggcctggaagtcgcgctggaaatcctggtcgggagtgcgggtcatcagctgccgctgggccaggctcggagagctggaggctgagtcgatcttcatgtccgggtcgtccttgaggccgaggagagagagcgcgttaccctacgcgctggt
>NCGM2.S1.AGEnt_accessory_0029_length_10
agtggcggta
>NCGM2.S1.AGEnt_accessory_0030_length_44
gctcgctttcggcggccatcgtgtctcacaggatcaagcgtcta
>NCGM2.S1.AGEnt_accessory_0031_length_327
gccgaccaccgtggtcatccgtgcctgctcggcgagctggcgcagcggttgcagcaggggcgtgtccgccggctgggcgagggcggcggcagcggtgggttcgtagccggtgagcgacagttcgggaaacaccagcaggcgcacgccccgtgcctgggcgatacgcatcaggcgcaggtggtcgtcgaggttgcgtggcaggtcggcggggtgggcgcagctctgggcggcggcgatcagcgtcatggggctgtctcgggtatggatggcacaaattcgccagtagagccgaaggcagcatttccgggaagaggcgattagcggctg
>NCGM2.S1.AGEnt_accessory_0032_length_46977
gtgccggcgtcaagtctttcgcgcaaatcaagaaggacttgaaaccgtatatgggacagtaggttagctcctttcggggccgcttagaagaagagcggcgttgtcggctaggagcgacataggagcgttgggagagaaagccgcatcgcactgtgtagtgctggattgccgaggaacggcgggcctgtcgcatcatcatagcccaacaggctcggcggcatccagaatgaagaacgcgcagcctgggctgcgcgttcgatggatgccgttgaatagcatgcggtgcaatcatggcggcttcggtggtgtgctgcgggtcgccgtgcccttcctgaatcctcgatcccccgccatgaacgcttccagcatatgcgggatcagcgtcgccgcatcaacggcctcgccatacgcctgcgcgtgtagcgcggcgtagcggtcgaggtcgactttcaagctggtcgggcaaacgaaagtcagcttggtgctctcggtcttcggcagcgggccgagccgcagcttcttggtcgtgctcatcgtgaagtcccccggttgaagaacagcggctggtacggccgcagcaccagatcccggttgacgatgatgcgaaccggcaggcccggccgttgcgttaaggtcggctggatgttgaggttgcgccgggtcatctcctggccgacctgattgatgctgtcctgcgcgctgtcgcgcccagcgatgatgacgcgatcaccatcctgccggttctccggcgcggccagctcggcaccgacgcccagcagcgtggtgagtgccgcaccggcaaagatgcggccccagtggtagtccacatcgtcctccagcccggcatagccggctgggtcggtgccggccaggttgtcgagcgtgagcgaagacgtgtccggcaggatgatccggttccagacgacttgaacgcggctctgcccgtagctgacctggctgttgtatttgcccaggatgcgcgaaccctgcggaatcagcaggaagcgcccggtggctgtgtcatagaccggctccgtcaccgtggcgatcacgtcgccgggcaagtccgacttgatgcccgtcaccaaggcacctgcgaccactgttccggccataacctgatacggcgaaattggcagagtcagattgccggaattacgggtttcagtggggccagctttcatgaaagcctctttctggtcttgccggttttgcaccgctgtcgggtcagcaggttgggccgccgtggaggccggcccggccgccagcgggtcaaacgccgcattggcggcgaagcccggcgcagcggccacctgtgtctgcgctaccggcgccgcattctgcccacccgagcggaagaacacggacgaggccgcggccgcctcggcttcttttcgcagggcatcgttcgggtcgtgaccgggggccgcgtaggcagccgtcgccggttgctgcgacttcacgatagccgggccaagatcgcccggcagcggtggccctagttcgggaacggcaggcggcaacgccggcggcagcttggaatagtccgtcggcagcgcatccagtccttccgactttgacacgcgatcgacgttgtaaagctcggtctgctcgcctgtgctgcgtcgatgaggttgcagcgaccacatcagcgcgccgagcacggcgaccgctaggacgccggcaaggatggccagcgagcgccggttcaggcgtgtgactggacgcggctgggcgcgcagcgccactgcctccggcgccaccttgtccgcctgcggcgcggcaaggtcgggagtgtcatcctggctcatggtcagttcctccgtgcaacaccatcggtgcgctcgatccgcaccacgtcgccgccatcgccgcccagccgcagttcggccgcgccgaacaggcgatccacgacgtagtacggcgagcgaaaacggtagttcaccagttgcccgtcgccctgcgcgccgatgacaaacagcggcggcagctcgccctgggcgatgcccggcgggaactggatatagaccttctctccatcatcgaaggcgcgcagaggcttccacggcgggttgctgcccgataccgcgtagcggaagcggatcttgtccagcgacaggcccgtatcgacaggcgttgttgcctgcgctgcctgcgcctggcgctgcaacgcgagcattcggtctttcggatagtcccaggacaccgacgccatccatgccctctcggtcgaggtcagctccagcaggtaggtgcgccgactggtggtgatgacgagattggttttcagaccggagcggataggcttgaccagcacattgacgcgcagatcggccccgccgccgctggacgtgtcgcccacgatccagcgcacggtatcgccggcggcgaccgttaccagttcctcgcccggttgaagcgaaaccaccgtcacgcgccccggcgacgcatagacctgataaagcgcgccatcggtgaacggccacacctgaatcgcgttgacgtagccctcacgggtaggcgcgatacgcgcttctgcattggcacgggaaacgcgcaccttttcgtcggccggctccggcgcaacgggggcctcatcgagttccggcaggggcttcaactgcgccggcagcgccagcggttcagggacggcgacgacttcgacgggcttgggcggttcgggcaacggctgggccagcaccgtctcgtcgagcgagatggatggcggcggcttcccctgcgaggcgcagcccgcgagggccagcagcgtcaaaggaacaacgtaaaggcggaaacgaagtttcatggtttggctccttcggaagaatccagttcgcggctccatgacaggccgttgacgtagatacccaatgggttcttgagcaggcgctgttcagtacgcggggtttgcaggacggtcgaaagcacggcgttccagcgttcggtgccggcgggcgcaccgttgacatagcgctgctctgtccagcgcacgttgaaagacgtgtcgctcgcgcgaaccacgctggtgatttgcaccgttaccgattccttgccgatgcgggcgaatgggtcattggtgcgggcgtagtcgttgagcaccgccgcgcccttgtcggtggtgtagtcgtaggcatcgagccagttctgccgcaccacgatggggtcgatggacagcgagcgaaccagcgtcacgaagcgcgccaggtggtgcgcgatctgcgcgtcgccgggccggtacggcgtggcggcctctcccacggcgcgcacctgcccggcttgatcgacctcgatgacatagggcgtcacgatggactgcgccgagcgccacaccaggccgccggccatcaacagcgcgagcactaggcagccgaaggccatcaggcgccaattcttcgcctgcacgcgggcggagccgatacggtcgtcccacacctgggcggcggcttgatacggggtggcaggctgcggcgtatcggcgtagcgcacctgcggtcgtttgaatcgcatgggtgttctccttgaaggttaggtatcggaatcccgcaggctcgggccttgcccggagccgccgccgtcgccgccgcgcagcgtgtgggcggcagtagtcgcggcatgggtagcctgctggcggcggtgcatccgcttggcccaggccggttgctcttgcttctgcgagcctgcggtgccgtctgcggtctggccggggccagcaccgtcgctgccggcttctgtgccgttccagccagcgcggaaggagtcggccaccttctgcccaacagcggaagcaccagaggtgacgctgcggcctgcggcttgtgcgccagtcttggcgacattgccgaggccagccgccgcgcccttggcaccgccgccggccgcagcggaaccggcctggaacgccgatcgggcactgccggccgccgaagtcgcggcacgcgcaccggcaccggccagctttgcggccgccggggccattcgtgccccggccatgacggcgccgcccacgcccgttgcggcggcgccgatggcaacgccggtgccgacagccccgaccgcagcaccagccatcgcgcccgcaccaagctgtggcgcaccggacaccaggccggtggcgataccggggccgaaaatgcccagcgccagcagcgcgagcgaggccagcatcacgaccagcgcgtggtcaatggatggttcgtcgggatgcacctggaactcggcgaacaggcctgaaccgatgccgacgatgacggccagcaccaagaccttgatgcctgacgacaccacgttgcctagcaccttttccgcgaggaacgaggtcttgttccagagtgcaaacgggatcaagacgaagccggcgagcgtagtcagtttgaactcgatcagcgtgatgaaaagctgtacggccagcacgaagaagcagaggatcaccaccagccaggcgatgaacagaaccacgatagggtcgatgttcacgaacacctcggggaacccagccatgtccccgatctgttccagaatcggcgcggctgcgtcgatgccggtcttcgccagccggcccggctgaaggaagttctccatcgtgatggccgagccggtagcggtaattcccaagccggcgaacgagcggaacacgatgctcgccagccagttgaagttgccgatgatgtaggcgaacgcgccgacatagagcaccttgcgcagcagcttggcgatcacgtcgtcgccctggccggtggcgtggctcatggcccaatacaggccagcgatcgtcatgtcgatgacgatgagcgtggcggtgagaaatgccacttcgccctgcaataagccgaagcccgagtcgatgtagcgcgagaacgtatcgaggaaacggtcgatgatggtcacgtcgttcatggcgaatcctcgggcggagtgagcggaacggcgccctctggcaattcatctgcgggcgtatcgaagctcggcggaatcggcgggagttcagccagcgagttgtattcatccggcccggtatggccggcgaagaagcgccgccggaaggcttcagcggcggcgcggcaggcatcctcgcccacggcctgccggtcggccgcgcattgcccgcgcaacgccttgagccgcaccggatctgcggccagggcgtcggccaggttctcggccggctgctggccgcacgcggtcagcagcacggccatcaggacggaagcgcatcgcatggccgcctccggtcagttgttatagaagttgacggactgcggcgtgtacggcgtgccggtgcccagaaagcgccgccgcacttcgcgggcgcgctccatagccgccgcttgccgcgccagttccagtgaagcggcccggtcttgcgtgatctggagctgctgcgcctggatcgactgcttggcctgcaaagccaggagctggttcgtcgcctgcatcgcttgcagcgcgccggtggccgactggctctggctcacgagatcggccagcgcgctttcgtcttgggcgaggttctgcgacacctgcgcctgcatccgcatcgcggtgtgcaagccgttcaaggtgttctgccagcgttcgcgggcgtcctgtgccatgcggtcgccgctgatggtggcggcgtactgttccgggtacaggcgggcgaacgtggcatccatgctctgcacgtcgtaggccaagccgcgcgcctcggcgatcaggcgctcggtggtggcgagcgtcgagcgcaggcggttgacgatgttgaagtcgagatttgccaggttcctggcctggttcatcaacatctgcgcctcgttctgaagctggttgatctggttgttgatctgttccagcgtgcgcacggcggtcagcgtgttctgcacgaagttggacgggtcgaacaccgtcagcgcggatgcgggctgcacggccagcagcgataccgacagcacggcagcgagtgagacagagagcaaacggggcttggtcttcatggtgaaacctccagcggttgagaagcgagaaaggaagctgccgccggagcggacggcagcaggtcggcggcccagccgaggccgcgatggcgcagccacgcgccggcgaagccgggagcgccggcctgcgtcagcacgcggtcaatatcgcgttggtcttgaggggtggatgcgcccgcgaatgcgagcgcgacaggccccaggtcgaggtcgaacaggcgattgccgaggcgcgactggtagtagtaatcgcgcttgggctgtgcggtcgccacgatctcaatctggcggctgttcaagccgaagccttcgtagatcgtgcgaatctgcggctcggtggcctgcgggttaggtaagaagatcctgctcgcgcagctttcgatgatggctggcgcgatggtcgagtccttgatgtcggccagcgactgcgtggcaaagatgacgctgacgttcttttttctgagcgtcttgagccattgccggatgcgggccgcgaaggacggctcatcgaggaacagccacgcttcatcgaggatcagcagcgtgggcgcgccgtcaaaacgttcgtcgaagcgggcgaacaggtagcgcagcactgcttgcacggcggcggggctgtgcatcagttcttccatctcaaagccctgcacgtcggccatgcccagccggtcgtggtcagcgtccagcagcttgccgtgggcgccgcccaacacatagggcgcgagcgcttggcgcagcgcgttggactgcaataacaccgacaagccggtcatggtgcgctgctccactggcgcaccggcaaggcttcgcagcgccgaccaaatggcagccttctcgtccgggccgaccgtcacgccttcgtgcagcagccggccctccacccattcggcggcccaggtgcggtagccctcgtgggctattcgcgcgagtggctggaaggcgatgccgccatcggcaccgaggtcgtagtgctcaccgccaaggccgaggatggtggcgcgcatcgagcgccccatgtcgaaggcgaagatccgcgagccgaagtagcgccggaactgcatggccaatatggcgagcagcaccgacttgcccatgccggtcggcccggcgacaagggtgtgccccacgtcgccgatgtgcgtcaccagccggaacggcgtcgcgccatcggtgcgggtgacgatcagcggcgggccatcgaggtgttcgttcttctccggcccagcccataccgctgacatcggcatcatgtgcgccaggttcagcgtcgaaacgatgggctgacgcacgttcgcgtatgcgttgccggggacggacgacagccaggcatcgactgcgttgagggtttcggggatggtcacgaaaccccggccctggatgacgcgctccaccatgcgcagcttctcgtcggccacggccgggtcggcgtcgagcaccgtcaccgtggcggtgaggtagccgaaggcgacttgatcgctgcccagctcctgcaaggcggcatcggcgtcggcggccttgttgctggcatcggtatcgaccagcgggctttcctgctgaaagatcgtttcgcgcagcagcgcgatgacgttcttgcgcttggcgaaccattggcgccgcaagcgccccaattcccgttccgcctcggctttgtccaggcacaggaagcgcgtactccagcgatacgcaaagcccaggcggttgaggtcgtccaagatccccggccaggtcgaggtcgggaagcctcgtaccgacaccacgcgcaggtgctgatcgcccagcatgggcgccaggccgccgaccagcgcggcatcggccagcagtgcgtcgatatggaacggcacgtcgggcacgccgacgcgatagcgccgcgtggagactgtggcatgcaggtaggtcagcgtctggctatcgtccagccaggcaatctccggcatcacaccatcgagcaggtcgaacacgcgatcggtctctgccacgaaggaatcaagccgaccacgccagtccacaccctcagtgggccggttctcgtacagcatcccagccgcacgggcgcgagactcttgcggcggtaggtgttgcaacgtgaagtgatagacgctctcgaaatggccatccgactcctcgaacgccgcgcgtcgctcctcatccaccagccaggacagtggttcgggaaaggaggattgcggatagctcgatgcccgcatccgctcggcctcgatatagaaggcccagccagacccggtacggcgaagcgcgttgttctgccgcgccgacgtggcaatcagctcgccctgtgtcgcactgtccaagtcggggccgcgaaactggaacgtgcgttgaaacgaaccatctttgttcagcacaacgcccggcgcgaccagcccggcccagggcagccagtcggcaagcaaggccgggcgctgacgatattcggcaaggttcagcatggcgtcctcccctcacacgtccagaagcgggcggtgtttgatatgccgcgcgaagacctgcatgaactgcggatcgacgcgcgcaccccatacggccagcgagtggccgacgatccagagcaccacgccgggaatccacagttgcaggcccagcccgacggcggcggctagcgtgccgttggcaatcgccacggtgcgcggcgcaccgcccagcaggatcggctcggtcagcgagcgatgcagcggcacttcaaagcccggaagatcggtggccttactcatacgacggcccctccggagaagctgaagaacgacaggaagaacgaggacgcggcgaacgcgatggacaggccgaacacgatctggatcagcttgcgaaagccgccgctggtatcaccgaacgccagcgcaagccccgtcgagatgatgatgatcaccgccacgatccgggcgactggcccttggatggattcgaggatggaggtcagcggcccttcccacggcatcgaggaaccggcggcctgcgccgtgcccgccagcaacagcatcagcgcggccagcagcagcccttgccctgcgggacgggccaggtggcgcagccgcgccatgctggacaggcgagaaataggatttacggaaagacggaaagcatcaacgtgcgtcatggcagttctccaggttggtcaggggtcgaggaaggcgcagcggcagcggctgcaagaggaaccggcggcagctcgggaaacggcgtttccagcgcatctgtcaggcgatagcccgcaccgtcgaagccgacgacacgggagatggtttcgacgtgacgtttgcggccacggcctgcgatgtgaatcaccacgttgaccgcctcggcgatcagggcgcggggcggattcactgccacttcgaggatcagttgctccagacgcagcagtgcgcccaaggcggagccggcatggatggtggcaatgccgccggggtggccggtgccccagaccttcaccaagtccagggcttcgccgccacgcacttcgccgacgatcacgcggtcaggccgcaggcgcatcgtggcccgcaccagctcggtcattgtgacgacgccggcgcgggtgcgcagcggcacatggtcgcgggccgcgcattgcagctcgatggtgtcttcgagcaccagcacgcggtcgcctgtggcggcgatctcggccagcagcgcgttcgccagcgtggtcttgccggtgctggtgccgccggcgatcaggatgttctgccgctcgcgcacggcgcggcgcaggaactcggcctgcccggcggtcaggatgccgtcggccacgtagcgatccaggccgatgatgctcacggcccgcttgcgtagcgcgaaggctggccccggggcggccggaggcaggatgccctcgaaacgctcgccggtttccggcaactcggcggtcaagagcggctggccgcgatgcacctccgcgccgacatgcgcggcgaccaggcggatgatgcgttcaccatcggcctcgggcatctccacgcccagcggcgagcgacccgacgacagccgatccacccacagggtgcgatcggggttgagcatgatttccacaacatccggatcttcgagcgcagcggcgatcagcggccccatcgccgtgcgcagcatctggatgcggcgatcctgggacgccgcggcggatgagcgaggttcaggcggaatctgcggaacggcactcatgacgcacgctctgcagctcgctcatcggcggacgccatcgctgctgcgtcatccatccgcatcggatcggggtgcagttcctccaccacgtcgcgcaccagactgcggccacgcagcaggtggcgacccaactgctcgacgaactgctcgaagcgcgctttgccctgggcgcgggccgcgtccttgtgggcttctggcaccggcgtgctgatggtcaagaaatagcggatgaacagcgccagcgtttcgatctggatgttctggtcgcgctccatgcgttcggtctgccgcgacagtcgatccagccgcttggcaatggcggcctcacgctggtcgcccgcatcgggtgacagccaggacgccaaggccgctgcgacgatggaggacttggacacgcctttcttggcggcaagttcatccaggcgcttggcgtgctcgggctggatgaaaagattgaggcggtattggctcataggtcgattccgtcgttggggtcgagagaagccagccgggccgtgcgctgcatggccgggtcgagctggccgggaagcgggagcgccaggtcgtcgtcatcgagcagctccaggtcgttcgcacacgcgtccaactcgggctcgtaggcgacggtttcggagagttcgagctggcggcgcgggccgccgtcatcggtgccgcccggaccatcggcggataccgaggtcggcgccgtaggtacggccgggatcgccaagccgctccagtcgtcggggcgggctggcggcgcgtcggcgtacctcccgactgcgagcacgggcggtggcaagacgcgatccttgaaattggcgtcgacgtagtaacgcagcttcttcgcgcggatcggggcaacgctggacaccatgactacggcgtcctcaggtggaagctgcatcacctcgccgggcgtcagcagcggacgtgcagtttcctgacgcgacaccatcaggtgccccagccacggagcgaggcggtggcccgcgtagttgcgctgcgcgcgaagctcggtggcggtgccgagggtttcggaaatccttttcgccgtcctttcgtcgttggtggcgaaagtcacccggacatggcagttgtcgaggatggaatggttctgcccatacgccttgtcgatctggttcaggctttgagcgatgagaaagctgcggatgccgtagccggccatgaaggcaagcgcggactcgaaaaaatcgaggcgacccagcgccggaaactcgtccagcatcagcagcagcttgtgccggcgcgcgatgccatcgctgccgtcgagcgattcggtcagccgccgcccgatctggttcaagatgagccggatcagcggcttggtgcggcttatgtcggagggcggcaccaccagatagagcgataccgggtgctcggcggaaatcaggtcggcgatgcgccaatcgcagcgcgatgtgacttcggccacggtcgggtcgcggtacaggccgagaaacgacatggcggtggagagcacgcccgatcgctcgttgtccgacttgttgagcacttcgcgggcagcggatgcgacaaccgggtgaggcgcatcgcccaggtgcttcgtcgtcatcatccggtgcagcgtcagctcgaacggacacgccgggtcgctgaggaagttggcgacgccgcgcagcgtcttgtcctcgcctgcgtacagaacatgcaagattgcaccgaccagtagcgcgtggctggtcttctcccaatgattgcgcttctctaacgcaccttcagggtcaaccagaatgtcggcgatgttctgcacgtcgcgcacttcatgtgcgccgcgccggacttcaagcagcgggttgtaggcggccgactgcctatcggtggggttgaaaagcaggcagtgcgaaaagcgcgaacgccagcccgccgtgatcttccagttctctcccttaatgtcgtgaatgacggcggacgccggccacgaaagcaacgtaggcaccaccaagcccacgcccttgcccgagcgcgtgggtgcgaagctcaggacatgttccggcccctcatgtcggaggtattggtcgtcgtgttggccgaggaagacgcccgccgggagggtcagtccagctttgcggatgtcgacggcatcggcccagcgtgccgaaccataagtcgtaaccagccgcgactgccgagaacgccataccgacatggcgatggcgacgagtaaagcgaacaaaccgctaccacccgcaatcgcaccgcctgtgtcgaagacgtgcggcgcgtaggcatcaaagaagaaccaccattcgaacaagcgccacgggtgataaaccggtacacctagaagatcgaaccagggcgatccgaggcgtacttgatagccaagggtcgctgctgtccattgtgtggcgccccagacgccggcgatcacgatgccgattaccacagcgatctggccgaacagaacgttcgtcccttgcatgacctgtcctccgatttctcctgcgctggtgtctcattgaaagcgttgcacagggggtgtcgcaggcgtcaggatcggttctgggctagtgccggtcaaagaccgttcgcagcacaatggtcgagggaaaagaaagaatgagcgcggtggcgagtcaaagaaaagcgccgcaagcgaaagcgcactgcggcgcatacagagttccaagcaagttacccaaaaaaagccgtcaatgggccttgcttccactcataggcaatatttagatatcatgaaaaacgatgatatttaagattggaataaaaatgaaaaatatcaagagtatggatctcaacttgctcaaggcgctggacgcattgttagacgaacgcaatgtgacacgggcggcggcccgtctgggactgacccagccggccttgagtggcatgctgacgcggttgcgcgagagcttcggtgacccgcttttcgcgcgctcgcagcggggtatcgttccaacgcagcgggcgctggatctagggatgcctgtcaagcaggtgctcgccgaaatcgaagcgctgctccagccaccttccttcaatccggccaccgcacaactgaccttctccatcgccgcgacggactatgcgctgcgtgccgttgctgtcccatttctatcggcacttaaacggcacgcaccgcgcgtacgagtctcattagtgccagtcgagagcgggcagctacagaaccagcttgagcgcggtcagatcgatttagccctcctgacgccagagatcactccgccaaatctgcatgcccgagagctgttcaaggaacactatgtgtgtgtcctgcgggaagaccatcctgcggctatggggcgcaagctgaccgttaaacagttctgtgctctcgaccatgcgcttgtttcctacgatggtggaggtttccgcggcgtcaccgacgatgcgctagaacagttgggcaaacgacgcagcgtcacactgtcggtcaagagctttctgatcttgccagacatcctgcgtgccagtgacatggttgcgatcttgccgagccgcttggtcgccggtatggacaagctggctatctccctgccgccggtgaagataccggggttcaccaagacggctgcttggcacgaacgcacccatcacgatccagcacatcgctggatacgagcactgctgttcacttcctgtgctaacaacaagtaggcaagatcgctcctatcgtcatgctcagcacaactctacctcgcactacaaataagcaatcagtcggctcaattggagacgcgccctttcgtagcgccgctgcgagatagcctagtcggtggatggcagaacctaggccttgatatcatattttatgatatcaaaaatagaaacttaggatttcacttattgcagatggaggctcatgatttgctccatgaccacttgaatgacgcagccacccctgttgcgtcatcgacattttgtgaaggagcttcgatatgagcaagcaacagaacgccatcctctggcccgaaggctacacgccgggctttactgagaatttcgcctccaatgagatcatcgccgccggcttgagcgcggccgacgtatggcctctactcgtcacaccatcgctgtggccaagctactacgccaactcggctaacgtgtgctttcatgacggcaaaggcccggtactggccgacggcgatcggttttacttcgagaccttcggcttcccggtagaggggcaatgcaacgaatacgtgccacctgcggatgggcaacccggccgcgtggcctggcacggctggtccggcgaggaaggcacagatacgcgcctggatgtgcatcacgcctggctggttgagaacctggacggcaggcgcgtgcgcatcctcacgcaggaaactcagaagggcaaaccggccgaggagctgcacaacgccaaacccaacccgatgatcaacggccatcaggactggctcgacagcttggtcgaggcagcgcgcaaagccaagcaggcgtagtggtctccggccgcttgatcccaagcgtctgaacggagaaaaccatgatgagaactcccctcaggattctgctggtcctgacttcgcaggcaacgatgggcgacgaactgctcaaccgcgaatggttccgcagtcggaccgaagcgaaggtgctgatcgaacgttggcgacagttctacaacgagcagcggccgcatagcgcgcatgcttacaaaccgccggcgacgatccggcgcaactggatccaatccgatagcatcccctccgaactcactgcctgactggctacaaagttcgtactcaggtcaccttggcgcaggcactgaaggtggagccacccggaatgggtgctcccaccgccttacgcgcactggctcgaactctcccgaggcgccggcaagctcgtcacatagcgactagagagaggaggtgaccgtacgagttcccagcgcccgatccactctgggagctgggtcgcctagcgactacgctaccaatggagctagcgatcaactcgataacttgagcgtgataacgcccaggatgatcaacgccacgccaaggtatcgcatcagggaggttgggtcgccatagaaatgaattccgactaagaaagttcccgccgctccgatacccgtccacaccgcataagcagtcccaatcggtatctgacgctgagcaagccataggaaggcgccgctaattgtcatgaaagagacggctactgcgaccccactccaacgcgatgttggctcttgcgccattttcagcccgaccggccatccgatttcaaacaatccagccaaaacaagatagatccaacccattgcgattctccttcaaatttttcatatccggcatacatactccggcatgaccaccagcttagaacttcggcggctctttaggcgtggtgtggggcacatcgccatcttcgtaaaagcgctttcgcgtagcctcggcaacccggttacatagttggtcgcccagcattggtcgatccaacttgcattgcttgcgcaactctttcagacgctcaggattgagcgctaattcatcgactgtcggaaggttggctttatctggtttcccagatgggctgcaggctgccaatgtcgaggaaagcaatatgagagcaatcttcttcatggttaattttctttgggagattgtgtgatggtttaccgccgacctttggcatctggagatttgatcgaatgaacgcgttccatgaagcgagtcagcatttctgacggctcgctggccggccgtagtagataggtcgtgagcattggcgaacgtccagtcagcggccgtgcgaccaccccctgttccctgctggctgtgatatgcgcgcctcctgtgaggcctagtgcaagtcccgccgaaaccaggaccatcattagatcgctggaagtcacgcgttcggcaatcagtggctctatgtccacgcgacgtagcacccgttcaacttgccgagcatggccctcacacgccaccgcgtcgcagagcaccagcggataccgcaacagctcttctaggggaatctgtttgtgggatagcaaggggtgccgtgcgggcacagctaccatcagagggtcactccacaccggcacggcgatgatgccttcgccgacttcatccgattgagcgaagccgagatcgtacagttcgccacacaatcccttgatttgctgtgccaaaggcacctcgaagaagcgaacttccacttccggctcttcctgccggcagagcgccaacaacgcaggcaggcgcgatggcgtgattccatcagacaatgcaatacggagctggcaatgaaagccattggctgcggcgttcacactgtcgcgcgcctgctgcaaagctgcgaagacacgcggcacgctctcaaagaagagcctgcccgcacgagtcaagcgggtgctccgagtggttctcgcaaatagcgctacgcccaactcttcctcaagttccttgatggcgcgcgacagcggcgatgtctctatgtggaggcgctctgcggctcgggcaaagtgcagctcctctgccaccgccagaaagtagcgcaggtgtcgaatttccatgttcgcattcctcatcactcaggcctcaccaccttcgccttgcgtcacgctatttagctagccttcgcaagctgctccagcatgtttctgcgatcaaacaggagagccggataatgcttttgccaggacgccccattgcatggctgtctcggcccgcgtgcggatcagcgaagcctgcgctgacagcaccccggcctcagcctcggccaccaccgtggcgtccacttgtcccgcctcgaacagacgtcggctgcgatcgagctgacgctccgcgactgcgacaccctcggcctgatgctccagtgctgcgtgctgcgtatgccaaccgagatatgcgttctctacgtcctgcaaagcactcaacaaagtgcgctcgaactccgcatgggcagctcggctgcgcgcctctccggtctcgatgccggcacggatcgcgccaccatcgaagatcggcaacgacaccccggccccaagtgaaaaaatgtttccagtgatgcgggttcccacactctctacgcgctgccgtccgccgctcaggtccaacaccagcctggggaagcgttcgccttcggctgcgttccagcgcgcggtttcggcggcgaacttcgcttcggcggcgcgcacgtcgggccgctcactcagcaggtccgcaggtatgcgtgtcggtgtccagtccgggacggcgagcgacgcaagagttggggaagctgcaggcgctccgggcgtttgtcccactagtacatcgagtgcatgcgtcgcctcgccgcgcgcacgccgcagttgctcttgctccacgcgcagtgcgacgacgccggcgcgggtacgctcgatgtcgaagccggtagcttgtccggcctcgaacttccgttgcatcagcaagacgagtcgttctgcggatgccagccgcgccgcggctagcgcttcgagctcactggcttggcgctgctgcacagccgccgacactgtttcaaacgcgacctgccaccgcgtggcaacccacgcttgttcggctgccaccgcatccaggcgcgcaccttctgctgcctgcgaaagccgtcccgacaggtctgcctcccacgatgcggacaacgtggcgcggccatcattgccgattgcaacgttctctgaatagtcgcgtcctcgagttgcctgcgtgcccgcggacaacgaggggagcagggaggcccgtgctcgccgcgtggcggccgatgcctcgtccacgcgcgctcgcgcaatcgtcagttcggtattgcgctccagcgccgcccggaccaaggcattgaggtgcggatcgccgtaggccgtccaccaatcgacgggaagagtacggcgggacgatttgtccaagatgccttcacctccctcttcatttgagaaatgggccggtacatccaggcgaggtggatcggcagagtgcggggcatggctgcaggccgcaagaagcagtagcggagaaatcatggcaatgaggcgatagcgttcaagaatttgagacatggcagctccttgcgttccgaaaaagtcttgacggactgttgtatggcttctactataccgtctggactgtatatgactcaagcttttttggagcacgaccatgccgccccgcgcgaaaacaaagttgccccccccgtccactgcccatagcagcgccgatgcgcagcccggcctccagcaaggagcccagcgaactcgcgaccgcatcctgcaggccgcccgcgaactggtactggaggaaggtgccagtcgcttgacactggacgccgtcgttgtgcgggccgggttgagcaaaggggcgtttctctatcacttcaagaccaaacgcgatttgttcgtgacactgatcgacgagatgatccgggcgttcgacgcggtacaagccaatcacgagcgcaggtttgccggagatccggacccctggctgtcgagccaggtggaagcgatgcccgacgacgagatgcagaagatgggcgcagcgctgctcgcggcagctgcggaagatccaacacttctcgacccactgcgcgagtggtaccgcgtgcagtacgaacgcgtgcgtcgatccccgcgtggcaccgagaccgcggcactcatcatgctggcattggatggcgccctgttcgccgatcttctgggtttgccaatactcgcacccgcagagcggcggcatttctttcgggcgctccaggatctcgcctcgggccatctcgaacttgtcccggcaaaaggacgcacatgagtcgcgtccgtagcggtgtcatgaccgcgtgcgcaccgcgctccttggcggttgcttgcacactatccatttcgactctgctctcagggtgcggaaactcgcaatccaccgtatccgagcctccgcgcgcagtgaagctcgccgccgcgcagtcggatctcccgcatagctctcgcatcgaattgactggctcggcgcgagcaaccgagcgcagcatcctaggatttgaaacaggaggacggatcgccaagttgaacgtcgacgtgggtgaacggttctcccgcggccaagtcctggcagaacttgatgcgcaacctgaccggcttcgcgtgacacaagcgcaagcatccctggcggccgccgaagccggcctgatggatcgacgtgtacagacagatcaacagcgccggttgctcgaaagcgaagtcatctcccctgctgcgttcgagagcgcgaaggcgcagctagcggtcgcagagggtcaagcgcgcactgccaaggcggcgcttggcctggccgaacgagcacaacgtggcacgatgatcgtcgctcctttcgatggtgtcgtggcggaaaagctggctttggcgttcaccgacattgctgctggtgcgccggtatttcaggtcgacggcgtgcgcagtggcactgagatcatcgcgaacgcgtctactacacaggcacctcacatagatgtcggccaacgcgcagaactgagctggagcggagccgaacaaccaatccgagcggtggtacgtcgtgtcggtctgcgcgccgaaaatggctcgctcctacccgtggtgctagtgcctgaagataacgcgcaagcgcgcgcacttcggccaggtattcccgtacaggtcgtgctcgacgcacctgcggcaacctccaagacctctcggcccgagactgtatccataccttatgcctcgctggtgctcggcacgaagccgggcgaggcttccgtcttcgtctacacccctgaagataagaaggtgcaccgtcgcgcggtgcgcttcacgccggtacaggaaggagacagcgcgcgcgtcctcgctggactcaagcccggcgagacggtggttgccgccggaggaggatggctcaccgatggacagccagtgacaccactggaagccaccactcaattgaccaagcgctaacgcgatccaccaggttacttcatcatgaagatcaccgagatggcgctgcgcgccagtcgacttacctactttgtagcgctcatcattttcgtcgccggcatcgcgaccttcctgaattttccttctcaggaggagccgactgtcacggtccgcgatgcgatggtcacggcgttgaacccggggctgcccgccgaacgcgttgagcaactcattgcccggccgatcgaggagcgcttgcgcgaactggcagaggtcaagcgcgtgacgagcaccgtgcgcgcaggcagcgccatgatccaggtcacgatctgggaccgctacaccgacttggcaccgatctggcagcgcgtccgggccaaggtcgccgattcgaaggatgccttaccacagagcacaatggggcctttcgtcgacgaagacttcggccgcgtcgcggttgcctcgattgcggtcactgcaccaggttactccatgagcgagatgcgcgtcgcgctcaagcagatgcgcgaccgcctgtacaccgtgcctggtattgagcgcatcactttctacggcctgcaggaagagcgcgtctatctcgaattcgatcggcctaggctcgcgcgattggagctgacaccacagggggtgatcgaccaactcgtcaaacagaacgtcgtcgcttcgggtggacaaattgttgtcggcggcatcaatgcaaccttggcggtcagtggcgaagtgcgtgacgctccctccctgcgagcaatgccgatcgcgctgccacgaccgcaaagtagtacggcgcccgtgccgacgatcgcattgggtgaactggcgcaggtgagtgtgcggccagccgatccgccggaatctgctgccatctacaaaggccagcccgctgtcgtcatggcggtttcgatggcctccggtcagaacgtggagcagttcggaaaagcgctcaaagcacgggttgcagaccaggagaagctgctgccggcgggtttcgatctgtcatacgtcactttccaggccgatgtcgtcaagcacgagatgggcaaaatgaaccacgtcatgatggagacgatcatcgtcgtcctcggtgtcgtcgtgctatttctcggttggcgcaccgggatcatcgtgggcatgatcgtgccgttgacgatcctcagtgcactcatcgtcatgcgcgcgatgaacatcgagcttcagaacgtctcgatgggcgccatcatcattgcgctcggcttgttggtggacaacggcattgtgattgccgaagacatcgaacgccgcctggccggtggcgaagatcgtaagcatgcctgcctcgaggcgggccgcacgctcgccattccgctgctcacgtcctcgctcgtgatcgtgatcgtgttctcgccgttcttttttggccagaacgccacgagcgagtatctgcacaatctcgtggtcgtgctggcactgacgttgttcgcttcgtggctgctgtgcctgactgtcacgcccctattgtgctaccacttcgccaaaccccatcacaagcaggagcagggcgacgcctatgacacccgcttctaccgtggctaccggcgcgtactggagtgggtgctccaccataaggcggtctatgtagcgtcgatgatcgcggcgcttgccattgcgctgtatggcttcaccaccctgccgtacgatttcatgcccaagtccgaccggcttcagttccagattccggtgcagctcgcccccggtaccgactcgcgcgaaacgctcgcccgcgtgaagcagatcagtggttggctgggcgacacgaacatcaatccagaagtctccgatcacatcggctacgtcgccgatggtggcccgcgcttcatccttagcctgaatccaccactgccggcatcgaacatcgcgtacttcgttgtcacattgaagccgaagagcgacatcgacgccgtcctcgcccgcacccgcagctactttgcgcaagcacatggcgacgtgcgcgccgagcccaagcgtttctcgctcggtgcgaccgagtcagggactgccatttatcgcgtcagcggtccggatgaggaggtattgttgggggccgcgtccaaaatcgaagcagcgctgcgcaagctgcccggcaccatcaacgtcaagaacgattgggatacgcgcgttggccgcatcgacgtacgggtcgaccaggaccgcgcgcgtcgggcgggcgtgacgactgaagacatcgctggcgggctggatgtccgctacagcggcagatcgatctcggttattcgcgacggtgacacctccgtcccgatcgtcctgcgcagtatcgtaagcgagcgtcgcagcacggcagacgtaggcgcgacgctcatctatcccaccaacggcggtccagcggtgacgctggctcaggtcgcagacgtatcgctcgcgagcgagccctcggtcatccaacggcgcaatctcatccgcacgatcaccgtgcaaggacagaacacctcttacaccgcccaggagatcatcaaccgcctggcgcctagcgtcgctgccctggacctgcccgcgggctactcggttgaacttggcggcgagatcgaggaagccgccgaatcgaacgccgcgctgtcgacctacatgcccctcgcatttctggcgatgctgatgctgttcgtatggcagttcaattctttccgcaagctcggtgtgatcctcgcgacgatccctttcacgcttatcggcgtggtattggctctgaagctgaccggcacacctttcagcttcatggcgaccttcggcgtactggccctgttcgggatcattgtcaacaacgccgtgctcttgctggaacgcatcgaccaggggctagcggaaggcctgccacgccatgaagccttggttggggccgcgatacaacggcttcgtccaatcgtgatgaccaaggtcacctgcatttcgggactggtgccactcatgctcttctccggaccattatggaaagggatggcgatcgcgatgatcggtgggctggcactcggaacgctggtgacgttgggcttgattccgctgctttacgaagtcctgtttggaatcaagcgaattgggccgtggaacctgagtgccgccaccgcgcatggagatcgctcatgagtctcttgcgagccgccgcgtgctgcgcattctcagaattcgtatgcacccacgcttcatgcgtatgtctcgctaggcttatgcgattcagcacccatccgctgatctggaaatcctggtcgattgtcattgccgcaggggttctaggagcgggctatccactgggcctgcgggccatcacggcgggcggtccgatgcgctgggtcggcctctgtgtggcagtgacgtgcatggcggccagcggcgcacttttgtggttcgcgctcaagcggattccgatcagcgcggcctctgcagcctgggcaggaatcgggctacttggaaacttgggcgtcggcgccctcctactaggcgatgtcgcatcggtaacgcgctggtctggcaccgccctcatcgcagcaggcattgcctgtcttagtttcgtttgatcaaggagacccattatgaagagcaaaactgcattgatccgcggcggcatctttttttgcgtagcaggcgcgctctctggatgcgcgaccaacagcatgacgcgctccggatttctcggcgactacgagaagttatcgccgacacgatacgagaacgtactgatgtaccgcgcagcgggattcgagcccaagcgttatgccgctgtcgtggtggaagaagcgcagatcaagaccgcctcgggtcgcatcgatgggctcgatgacgcgcagcagcgcgaagtgctagaccatgtgacgagcgaactgaaacgccaggaaggcaaaagtcccgcccccccaggtggcgcgggacaggttcgggtgcgtgtagcggtcaccgaactgcagacaccgaatcgggcagtcaatgcaatgacgaccctgctggttggacccgtgacgacgggtggtgccagcctagagttcgaagcagtcgatttaaggacgggacgccgggttgctgccgccagttgcttcgagcgcggcaacgtcattaaagagttcgccggttcgtacacattgctgggtcatgccaaagcggcgatcacgaactgcatcgagcgcatcgacagcgcttggcgggacacgcagccatgagcaacgcttcacaggcttggctccggcaggatgccatggtcggcggtgatcacaaatggctggcgggtggcgactggacgatagagcactacgccagtctggcaaaatccgtgtccgccgcccgcatcagtcatgccgaggggtacgccactcccttactcgactggacgcaagtccagagactggacaccgccggcgcggctctgctggtggaaattctcgggccagactcgatactcgaccggccggaggcagctccaaatctgtcctcggatcgcctcgccctaatgagagcgctggccgccgctgctaccgatcagcagaagacggagaaagcagcggtgagcgggaatcctctgctccgcggtctgggacgcataggcctgaccttggaacagggctgtcgtgcgtgtcttggtctggccgggttcgtgggccagatcatcgaaacatggagccgtaccgttcgtcacccgcgtcgctggcgcgcgacctcggtgatcgctcaaatccagcgatcagcggtggacgccattcccatcgtggcgctactgagcttcatggtaggaatggtggtggcgttcctgggagcaacggtgctggccaacttcggtgcgagcatcttctcggtgcatctggtcgccttctcgttcatgcgcgagttcggagtgctgctcccggccatattgattgcaggccgtaccgcaagcgcgtacaccgcccaaatcggttcgatgaaggcaaatgaagagatcgatgcgcttcgctccaacgcgctcgaccccatcgagttactggtgctgccacgcgtgctggcgcttcttgtgtccttgccactgctcaccttagtaggcatcttggctggcattgcgggcggcgccaccgtatgcgcgatgagcttggaaattcctcccgcacagttccttgccatcgtgcaggaaaaaatcgaggtgcgccattttcttgtcggaatgagcaagtccccgctcttcgcggtgatgatcgccgctatcggctgccatgaagggttcaaggtcgccggtagcgctgagtcggtaggcgaccacacgacgtctagtgtcgtgcaatcaatcttcatggtgatcctgatagacgccatcgctgcactgttcttcatggagatgggctggtgagcgcggtgaagcaagacaccgacaacggtgtgcgacacgctattgaagtgcgcggcctggacaacaggtttggaacccagcaggtccatcaggacctagacctggacgtgcggcgcggggaaatccttggcgtggtgggagggtcaggcaccgggaaatccgtgctcttgcgtagcgtcgtcgggctgcagaagccgcattcgggcgtggtccgtatcggggggcgcgacctactgcgagcccaatggcttgcgcgcgcgcgtatggagcgaaggttcggcattctgttccagaagggcgcgttgtattcatcgctgaccgtcttggagaacgtcgctcttcctttgatcgagcatgtcggtctggcgcggcctcttgccgagcgtttggcaagaagcaagctgggcttggtggggttgcctgccggagcgggagacaagtatccggcctcgttgtccggaggcatggtgaaacgagcagcactggcgagagccttggcgcttgatgcgaacatcctgtttcttgacgaacccaccgcaggactggatccaatcggggctgcatctttcgaccaattgattctgaccctgcgcaatgcactgggcctcacggtgtttctggtaacccacgacctcgatacgctgtacaccatatgcgaccgtgtcgcggtcctggcgaaccagaaggtactcatcaacgacggcatcgaggcagtcgagcgcttcaagcacccgtggatacaggaatactttcacggcccccgtggccgtgcggccgcacaggccactggtgcttccagccaagagacgcagccatgaaacccctccgcatctgcatcattcttccgtcgcgcacgcattgggctgggcgcacgcaatatttaaactctgagaacgaggtggtctgatcatggaaccacgtgcccatcatgtattcattggtctgttcgtcgtgctgctcggtgcgattggtattggcttcgcgctttggctcagcgacacacgttccgaccacgattaccagtattaccggattatgttcgatgagccagtgaccgggcttacgcccggcagccaggttcagtacagcggaatcacgattggcgaagtcgttgcactttctctttcaccgcgagacccaaggcgggcgatagcgcgcgtacgcatcaatgccaccatcccggtccggcaggatacccgcgctgaattggtcatcacgggaattaccggcaacgcggtgatcgagttgagcgacggtgggccaaacgtgccattgctggatcggagagaggacgaggaaccgttgatcctcgcaccacgttcggcgatggcatccctggtctccggtgaggggaacagcatgacgacactcaacggcatcttgctgcgcacgcaggagttactgtcgaaggagaatttggctcttgtgcaccgcagtctggtgaatcttgaacagaccacgggcgcggtcgctgaccagagggccgagatcgcgacgttaatcagcaatctgaccgaagcaagcagagaatcgacagctgccgtgcgccaagcaaatagcactcttcgcgatgccaacctgctactaaataacgatggtaagcaaatcatggtgaacacgcgtgatgcaacggcatccctcgaacgcgccgctttcagggttgagacgctactgcaaaacaatcaggaatcgctgaaccagggcttggccgccacaggtcctgccatgcacgaactccagcaggcgctggccaatctaaacaccgtgctgcgccgactggatcgcaatccggcgcaatacctgctcggtggagagaacattgaggaaaccaagccgtgaacacttccgccaggatgattcccgtcgctgccgtgactatgacgctagtactcggcttgtccgcgtgcagtgtgcttcccaaagcagctccaatggtcacctacaaattgcccgactatcacatcgcccaggcggagaatacgccgcgcgccgttccgggacccggggcgctgcgcgtctacgcccctgagagtagtcgcgtcctggattcggagcggctgttcattgcgcagcccgatggtcgcttgtcggcttggcaaggagtgcgttgggccgaccccgcaccggtgctgctgcgtgaccgaatcgtcgaagccttcatgcgcgatgggcggtcgacttccgtgattaccgatagcaccccaatgagcgccgatatggagttgcgcagtacgctgcgggcgttccagctcgaataccgcggcactgaagcgatcgccgcggttcggctcgatgtgcaactggtcgatccggccaaacggactgctattgccagtagacgcttcgaagcaatccaagccacaggcagcaagcgagaggccgatgtggtgagcgcgttcggtgtcgccacggatatattggccgggcagatcgttgaatgggcagttcaggtcggggcagcgcgtttgcgagttgcaccggaattggcaagcaaccatgcacccacagcgtcgtcgataagcacagactagtcgtcttaacggagcacagaagctagggccaaaacgctgctcgacaccttaactcggtacgacagcctacggccccgatccaatcccaggacctctttgccgtccaacctcccatgacacaccgccgccgcgtacagtcgcggcgatctgctgccccagtcgtggctcgattatcggccgccaaggcaccagactgaatcccatgccgtcatcgagcagcgcatagcgaccgctggcgagcatgaccgagcgccggtagatgccggctacgcgctgcccgtctgtgacgtgccgatgctccaatccgctatcggcggcaatgtgctgggcggcctgcgccagctcccgattgcgcagcgtttccagcagattccgggagagaatcagccgctgcccgcgccgctgggccagcccctgttcttcgaggaagtcggcgcgctgctgcaaggcttgcctagcatcgccgccaaagcccaggtcgcccagtcccttgccgccgccgatcaactgctgatccagccaggtcgcgccgatgacgcgggcctgccgttcaatcggcagatgcgatttcagttcgaccgccacgccgcccagccgctgcgcgtcgtactggcggccacgctcggccaagtcgtccggcaccttccataacccctcggccacgcgctccacgatgccggcccgccgtagggcttccagccggcggatatgggccgccacagcctcttgcgggtcgcggccgggcttggctcggccttgctcgatcgccaggtggtgatcggtgcggtacaggccattgctcgccagcgtggcgatgttcttgtcggccgcccgcacctcggcggaaccgcgtacctccaccaccgcgccgatgggatagttcgccagctcgtcgcgggcgtccaacgcgacgtagtgggctttgccgtccaacccgtcgatgaccagatagccgcggtcgtgcagctcgtcggccagacccttagcagccacgcgaccgacgatagtgcggccgtcgtcgcccggctcgaacaccgccagctcgcgaggcttgccgctcatggcccgctgcatcgttcggatgatgtcgccacgctcgcccagggcacgcaaggtcttctccgcgtccgcatggacggcccaggtgccgggctgcacctcgtcggccaggcccaggcgctgcaagtgttgcaggcggccgatcagcagcaggcgctggcgttgcagccggggttcgttgaagcgttcgatctgcacccggccatcctcgccggcctcgcgctgcaacgtgcggtcgaggctcgtccaccgctcttgctccacctcgcgctgcaaggtctgctggatctccagttcggtgcgcggccccagccattccgtcgccagctcggcggcgcgatggcggaagccgtgggcgatgtagtcgcccgcgatgatgaggtctttgccggtatcgccgcgtccgcgcacgatcaggtgcgtgtgcgggttgtcggtgttccagtgatcgaccgccacccaatccagccgcgtccccaggtcggcctccatccggttcatcaggtgccgggtgtaggtgcgcaggtcgtccagctccgcactgtcttcaggtgagacgatgaagcggaaatgatgtcggtcgtcctggtagcgttccttgaaggcatcgaggtcggcttcgtcggtctgcggcccgtaggcacggcccggctcgccgttccggccggcaccgtcgcgctcgatgtagcgcaggtgcttggcgagcgactgcggactggcgttgcgctggttgaccagcagcgtcttgatggtcacgcgccgtgacataggggtcagctttgcgcctgcgaagcgcgccgccgtatggccgcgtccaagccgtgagccgggccgctggccggcgtgctggccgctcccgccagcggtaggacggcgcaccgccgacttgccgccgctggccttgccagcctgcttgagcaccttggaaacgaagctctggccctggcctttgcctcggttcttcggcgcgccagggcgcacccagaaatcatggtcgccgcggtcggtcatggctgtgctccctgcaagctccggcgtgtccgagcgtgcgaagcacgcggacatgcctgcatcggcgcgtgcctcgcgccccacgcggcacggcggcgaagccgcgccgtgccgcgccacccccacgtgcagactggctttgcgggcggcagagtgccgaacccttttgtcttgccttccgcctttgcccctcgctcccgctccgggcatcggcggcccggcggcgctgctgcacgagcagccagcccgccggcgaacacgccaatggccgcaggccaggcgcgttcgaggcaagacgcctgcacgttgggcggctgcgccgaaggcagcgcgaagtgcggtgcgaatgcacccgcactgcacgcgcgacgacacggcgacgaacagtagaacgacatgcccgatggcacgatgagaggcgcggcaaagtgcagcgaatcggcggccatcatggacgtgtctccagccagatcggatgcgcaacgccgatcacggcgaacgcgctgaccggcccgaaatagcggctgtcgaacgacgccgggttggtcgcgctcaacaggaacagttcgcccggttggagacggcggcaaagctgcaaggatggcagcggccggcccagccggtcggcaggcagggcggcggccaccggcacgccgtcgatgcgaacctggccggcgacgatgcaaacgtgttgtggcgcgactgcgcccacacgtttgagcagcggaacgcgggtcggcaggtagccgcgctgcgcagccagcatggcggccctgtcgggcagcggcatcagcacgatgctgtccacggacagcggacgtggccgcgaggcggtgcgcgggtcgaacggttcgatgcgataccaaccgaccgccacgctgtcggacgggttgtaggccattcgcggcaggggctgcacgaacgccgcccaggccagcgcagcgaggccgacggtggcgaagcctgccagcacgaggcgagcgcgcaggcgcgagcgaggatgcggcacggggccggtcgtggaaatcgtggtcatggcaatgccctcccggccagccaggcggcgtgccgttctgcggtgtatgtgggtagcgccgagcgcgctgcgagccggttcgcgagcgtgcgccagtacgcgggcgatgtgtctgcggctgcgatgcccagcgcctcgatgccgtcgatgcgttccagcacggcgcgcacgttggcatcgccttcggcgtgcagcagcagacgcgcgcccggctgcacgccggggatgcgctgcacggcgtccagcggcgtggcggtctgcatcaccatgagctgccagcggatcgtgccgtagtcgttggcctgccaacggatgcggcacagaaccgcgttcggcaggaacacggcgcagcgccgccagcggtcgagctggagcgtgcgcgccggttcgccgaagcgcaggtagagcttgaagcgcggttcgatgtaggccagcgccacgcgcgtcagcggcacgttgccggcctggccggcgagtgtcgaaggcgccggcggcggcgcagccgtgggcgcacttgctttgggggtgtgggcggtcgaagcggatgcgttcacggcgtgccctccgggggaaactcccgctccagcaggtcgcgcagcagttcggctacggtcacgcctcgcgtgaaggccgacaccttgatgcgcgcccgcatggcgggcgtgatgtcgagcgtcagtcgagcggtgtagaggtcgcctttctgcacggcatctgcgtcgccctggcgaatccacgcttcggcgtgcggattcgctgggggacgcgcaccgatgccgacgcgcttgctgcgtggtggtggcttcccagtcatgtcggccaccgcagcagttcgtcggtgagcgcggcgatctcgcgggcagcggcgctgtcgggcgcggtttcgcgggcgagccggccagcggctacgctgtcggcaaagacgatgcgctggtggatctccgagcgcagcgcgggcagcggctgttcggccagcgattgccgtgcctccctgccgatgatggtggtgctgacgcgccggttgatgacgaaggccgcgcgcagcgctggccggaacacctgtgcttcgcggatcagtgcgaccatctcggcagaagcccatacgtcgtaggggctgggctgcacggggatcagcacgcgctcggccgccagcagcgcggaacgcgcgagggcggcgatgcgcggcgggccgtcgatgatgatgtgatcggcccgcctggcgagttctggcgcttcctgatgcagcgtttcgcgggcaaggcccacggcgctgaacagacggggcaggccctgctggctacgccgctgcgtccagtcgagcgatgacccctgcgggtcggcatccagcaggatgacatgcaggccgcgcatcgccagttcgccggcgatgtgcgtggcgagcgtggtcttgccgacgccgcctttctggttgagaaacgcgaagatcatggcgcggccctccgagctggaaagccggcctggccgtgccgtttcgtggttgtccaccgaaacggcgcgcttctactaaaagttatgtatttcttgttaggtaagttagagggaacgcaaacccgcgccgttgttggctttccggcgttttcgtactcctgatagcacgagggtcgtactcctgatagcacgatacccggtactcctgatagcacgaggccgtccacaggttctcccgcagttatccccgtgccgcgtgcggcacgggccggaaggtcagcagctcggtgttgtcgtccggcatccgctcgatgccgaggacgtagccgggcaacgactgccgcgccaccagggcgcgcacgtcgtaggcgaagtccgagaagcgggccgcgctgccggatttgcggtacaggtgtcggaagtcgaattgccagccgtgctcctgccgcccgccatgcttgcgcaccaggcggtacagccagcgttcgataccgcccttcaagcggaaataggccgggtcgatggtcagcaccagggcggcgtcgagcacgccggcatagaaccagtccggcaagatcagctcgatgcccagcggggtgccgctggcgtcggcgagttccttccactcgttgatccacgagaagcgatgcaagcgccttcccgtggtttcgcggatggacgtggccaccgtggtcgattgcagccggtcgagggcggccttcaggcgctggtagtcgttgagggacgtgccgcgcccgatgaagcgcaaaatctcgtaaggcgtggcgcgtatccagcgcgacgggcgcaggcccgcgtcgcgcgcctccacgatctgcgaggcggcccatatcagcacgtcggcatcccatatcgttgcgatgccgtgctcctgcgtgccttccacgcgaatggtgacgttcccgctgcggaagtcgatcggcgccgtgcgccgcgacttggcaagcgagaagaacggaaaggccatcaagtcctgggaatcgcgtggcgccatgtcgcccggcagcgcgcggaacagatcgagctgttcgcgctgcggcaaggcttgccctggcgggctggacatggcgaaggccacccacgcgccgacgatcagcggccatcacggtagtcgcccgcgtggcgctcggcgtattcgggatcggacgtggcctcgtagctgcgctggtcggcccaggcatcgaggtcggacaccgcgtacatgacgcggcggccgaacttgcggaacttggggccgccgccgatcacccgctgcttctccagcgtgcgcggcgacagccgcaggtagtcggcggcttcgtcgtttgtcaggtagcgttgaggctgcgaggtcgcagtgacggcagcggcggcaggccgcgagggagcaggtcgcatgggatgtacctccatcaagcccggccacaccacgcggccggatagaggcactctcaagaaagcaaggcttcttgctaagggacgattcgcacgggtcgagaaacgtcccccctaatgcgacgggaacattggaagctgcgctagtcggcggtagccgccgtgcatcagctcatcgccgcggcgtaccagccgccgtacgcgggcacgcaatgcactgtctttgtgccagtcggccgcgacggcatccgcgccgaacagaccttcgcccacctcgcgcaaggaggctcccgcgagggtcgcgtcgagcgcttgcaaggtatgcagttccagcagcgcggcgggcgtggggcgggagcgggctgttgccacaggcgtggccacggttgcggcagatagcgcatccagcttcgcagcgagcgtgcggtagcgcgcacagggcgtggcgcaggcgcgtgtggcgtagagataggccgaaccatcttccaggtcgggtgcgagtgccagccgaacgcagcagcctggccaatgcgatacgagcaccaggcgcttgccgtcgtgggtcagttgcttgcgcccaggaatgcgccagaactcgaaggtatgcgcatcgggtggtgggtcggcgtcggggtatagctgcaccacggcatcgtgatcggggaaccaagcaggatgtgcgtcgcgcgcatccaggccgggatcttccagcaggcgcaggccccaggcctgcgccgcatcaggcttgcgacgccggcgtagccagtcgcgccggtagcttggattcctgcgcaaatactcccaagccagcgctgggccatcgaggtgcagcgtgtagagatacgcggccgtgggataccagtgttggctgctgcggtcagtcatggcgaaacctccctgtttctgggaacgtcgccacaattccgctgtgcgggagctatcgaatcgccatcaagtggtcatcaaactcgggttacgctttaactgctggtgtcaagacagattcgctccagtgcattgccgaaatcgtctaaatgcgacgactgcaccgcccggaaatggggtgcagcattgaacaccgtgccgaatctcgcgcctggcatcatgactgttttggtcaggagcgcaccaccctggtgcaagcatgcggatcaagacttgccaggtcttggctaagaccgaaatagtcacaatgcgatactttttgcctggtcgcgctggaatgcgtcaatcggtgatcgaaccgttttcctgagccagtcgaacgtattccgacagcggccgcgtcggctggaaataccgatctcgtatcacgggctgcttgagcggcccgacgatggacgccagatcggacagcttcaccgtcgccagggcaggcatcccgatcccgaggtcgatcaggccgtaggccgtatcgccatcggtcggatcgagcgcggccaatagccaggtcgcatgtgcgtccggtgtgaacaggcgcaccacgggcagcgggtcacattcctggcctgcggcgcgggtgaggccgtgggccagtaggtgcacccggtcttcctcggtgacaagcgtggtcaaggccgcgccccttccacgaacacacgcaatcgccgaggcgcatctgtgcctgcggacggatgcacgtatgcgcaagcgcacgaagccgcaaaagcggagaggcacgaaggcgtattggtggaagtcaggaaagacacggatgcggttccctgggtctgaggaaatccgcagatgcggatctccgtaaaagcacggaaaaggaaaacatcaccaccaaatgaacactatagattgtagtcctatagggcgcaatgggctgtcatcttggttttttggggaaaccataggtggcagcgaagaactcattggcagcggcgattcggacggtaaggaaggcgcgtggtttgagccaggaagcgttctccaacgtgtccagtcgcacctacatgagcacgctggagcgcgacctgaaaagcccaaccatccagaagctggccgatctgtgcgaggtcatggaagtgcatccgctcacgctgctcacattggcttatgccggtgacagcacccgcgaagctgatgaattgctggcacaggtgcgccaggaactcagggcgatattggaagagcccgacacgccttagcgcgttggcgtgtggtactgaattgcagcaagcggagcgcgcagcgccgcaggcgcgaaggcgtgagggattgaagccggatggccgtgacggcttgccggcacggggcgaagcccgaaagcccggcggcgcttacagcgccgacacgccacacaccgctcgttgacacggattgcgagccacaaggcacgcatgcaggcccgccgtgacgggcgtatccagcacgcggcagcagcagaaatcctgcgcgtgcggtgctgcgatcagcagcatcgcgccccgccgcagtgggcgggacgcggtaagcggctgtcaggccgccttcggcttgttgcgcgaccagatcaggtcgtgcgtgccgtcctcgttctcgatcaggcgggcatagaccgtcgccgggaacgaagggtcgtcgatggatacggacaggtattcccgcccggcctcgctggtcttcttccacgctgcgccgacttcgtggccagccgcttgcaggtggaagtcgggggcgttctcggtgtcgcccttgtcgttgggaaccagcttgaccttgacgttgagcgtcagggtgcgaagcgtgccggtgaagccgtctttctctgcggtgaaggtgccgatgttagccatgatgtttctcctttcgggttgaacaaggtcgcgccagtgcgtccttgttgtgatccggccggcgggggatgggctggtcgcaccgcgcagcggtcgcaacaacgtggagaacctggaagcgaaaagaatttgtcccgcgaggaatgcgcgcagcgcaggggaaattgttttcgctgcaaggttgcggccatcaagcacaaggcgcagccgcgccaccgccaggattcacaacaagacaaggacgcacaggccgcccgctcccgaatggagacgtggccaactcggcatccccgcgtgacggctgcaccggcttgcgccctgacgcgggccaggtcaatgccccgacgacaaggccagagcgcccctgccgcagctcacggccacatactgaggcgtggtgtggaagctccatagaagcgaggctgggcggcgtgtcggtgaaccgtctttcgtgacgtacagacaacgaaccgccagcgtcggggacggcacgctttcgtgcaacctgccgcagcaagccggggcgtagccacaccagccccgcccattgcggcggggctcggtcgaatcgttggcggcgcgatgcgccgccacacttgctggcttcgtggatttcgcgcacgagcgcccttgtgcgtggccccatcgccgcctgtccgaaggcggcgatggggcgttttggctttgagcagtgaaaccgggcgcggccaccgccgcgcccggagttttcgaccaccggccccaaggcggcacggcttggggccggtgcggctcgttattccttggtttcgatgatccaccacacggcgcgcggcaaggcgcggcccgtgaggggatgcagatcggtcaggtcggcgcgggccgtccagccacgcggcggacggtagccgcgcacgtcgccgtcgccgtgccagcggcgggcgcgcaccgtgccggaggcataggtcgcagctatgcgggggcggtttgcgggttggtgggtcatggcagcatcctcaacatgaagcgccccggccggaaccggggcgctatctacggtgcgaagtcacgcggccaaagcctcggcctgcggctggtcatccgccacggcggccacttcttcctgtgcttcggcttcgccatccgccggcgcgtcctgcccggtctgctgcgggccttcggagcggaagatggcgggcatccagccggtgccagcggccagccgttcggcttcgctggcaatgtcgcccttcttcaacttcgccagtcgggtgacgtgcgagggcgcgaacccgccaacggcttccagaatcgcggccttcggcacatgccggaagtaaccctcattggtgggctgccaccacgcggccatatccagccccacggcctgcgccagttccgcgccgggctggtgcggcgtggcgcgaggcgtcaccacgtccaccgtggaagctaagcacacggccaacagccgcaccagttcatcctgtgatttcgccagcagcgcggcgaacagttcggcgctgtcctccggcaaggtttcgcctgccacctgttgcagttcgcgcagcgccacggcggcgggtgattccggccagtccggggccatgccttccagccggtcttgcaccgtgaggcgcacacccagcggcaggtcgtgcccgtagtgcctttcctgcaagacggtctgcaccatgccatgcaccacggcggccagcgctgcttgcggatgccgtgcaacttcgatttgcagcgcagcggtacggtgcgcgctcaaccgctgcgccagtcggtcagacatggcggcggtcttgggctgctcgtcgtcctcgcctgcgtcctcgttcgcggcttcgccttcgctgccgaaaccctgccgcagccgctccagcgtgcgcagtgccttggcctccgcttcgcgcagcagcccgcgatgaatcgcggcctgcccgtcgcggtcgatggtgacaatggcaccggctgcggccttcacgttggccgcatagtccagcaagccatcttccagcgcctgcaactgctcgcccaggcgttcgccttcttcctgcaaggcatcggccttttcctcgtcctcgtcgtccagcgcggcatccaccgcctcggccagttcgtgcagcttggtttgcagcttctcgatgcgctgcgcgtcgcgcttgttcggactgcggcgttcccttggcgcacgctggaaggcttgcagatcggcatgggtcatgcccggcgtggcatccacccacgcccagccctcggcctgcaccttggcggcgatacctgccagcttgtcctgcgccagccgttccagcagtgcggcatcggtcagatacacgcctttgtcgccctccgcgaacaggtcgcggcggatgccaccgccttcctgctcgtagccgtccagcccgacaaagcgcaccagcggatgccggtaggcgtcgatttcgcgttcggtcaggcggtcgcgcaggttgtgcgggccgcgctgccatgtgggcgcatcgtagaacgcggcttcctgcgcagcatggtcgtcggtgatggcgagggccatcaactggtcaaggctcacggcctcggcccggtagtcggccagcaggcgcggcgacacgttggcgagtttcagacggcgctgcaccaccagcggcgtgacgctgaaatccgctgcaatgtcctcgatgctgcggccttcggccacgagcgcggcgaacgcctcgaactggtcggcggggtgcatggcttcgcgctgcacgttctcggtgaggctggccgtgcgggcggtgccatcggccaccagcaggcaaggcacctcccattccttgctaatgcggtgctttttcgccagcagcttcaacgctgcgaggcgacggtcaccggccacgacctcgtaatgctcgccatcggcggcggcaatcacgatgaggttttgcagcaggccgacacgctggatgctggcggcgagttcgggaatggacatgcgcggggtcttgcgcacgttgcggccagtgggacgcgacaccagccgcgacagcggaaccagaatcaggttcttggtcggatcagcggcttccagcgggatagcggcggcggtgttgatggcgcgggcttcggtttgggtaacggcgttcatggtgataactcctatcggttcagggatgcagcagcgaagaaagcgacaagggctgctgcctgcccctgccgcgtggggattcaggctttcaactggcgcatgccatcggccagcagccagagggcgcgatttagtcggatgttttggtcgatgccctgcaccgggcgggtttgctgtcggcgcccgttggcgctgcggccacgcagcccgccttgggtcaggttttcttgggtgcggttgaacacgctccacaggtcggggcggcggtcgtcgaagcggcgcggcatcaggatttgcgattccgtgatgggcgcgggcttgtcggggtcgtcgtacttgagggcgagcgcggcgcgggcgaacacttcggattcgccatcgtccaaggtgatgccgcgcatggcatcgcgcgattccttcacccgatcgaaaccgctcaagacttcgtaagcgccctcaatgaccagaccggccacgtcgcctttatggggcactcgcacatcggccacggtgttgccgcagacaaggccattgctgcacacgaaccggaacattccggccagcatctgatagctgctggtgccgtcgtgcgagttcagcagcacgatttcgttggcctccgcgccgttgatctggctggcatggcgcaagcgaatcatgtgtttggtgtgctcgcgcttgccttcgtcgcgcacgcgggtttgcgtcaccatgaaaggctggaagccttctttgcgaagctcggtcagcacggcggcggtggggatataggcgtaccgctgcgaacggctctcgtgcggggcatccgcgaagatggacggggccacgcggtgaatctggtcgtcggacagcgggtaatcgctgcgcagcgagggggagcggaaagcgaaacgggatgcgagttgcatggtctttctcctgacaaaagaggtttgctgttcacaccgcacaccggatttctagattcggagcccagcctttcggctgtttggtgcggtcggcacgaggaacccggttggccctgttgccaccgtctttcctgagttcatcgcccgcgcccaaaggagcgcgcggacgggggccgtcaaggagccaagcgcagggttggtgcggcccgcaggcgcagccgaggacacggccctgcgcgccttgacggcacacggtcgcgggctacggtcgcgggtaaggtgatgaagtcaggggagacggctggacaaggcaacggccatccctttgtgctgaccgcacgcaagcgaagcgcgcaggcccgaagctggaagccgggccgtaggcgtcagcgatgcggaaggctggcgaagccagtcccgccagggatgagcgactagcgaacctggagcagcgcgatccgcgaagcggagacgcaagaggactcttcgtttaccatttgtttcgcaagcaaatgatgggaaagcaagaacacggagatctagagatgattgtctgcatcaaccgcctcaaacagttcggaatcttcagcgacttcaatggaacgaagatccaaaagttcggccggtacaacctggtctatggttggaatggaacaggcaagtcaacgttatcgaatctattctcttgctttgagcttcgctcgatggttccccgcttcagcacgggccaattttcagtagttctggaggatggctcaacgatcacggaatccacactccactcatcccaattgaatattcatgttttcaatcaacgcttcgtgcatgagaacattgattgggacaaatccgtaaagagcatccttcttattgcgaaagagaagattgatgacttgcagaagctggagaagctgaagagcgagcttcagtcgaaaaagaaggctcacgacgacaagcaaagcgatatcaagaagcagcgtgaggcattagagaagttcctgaccaatgctgccaagaaaatgaagcttggacttcaggcgattgatacgagcgacagttattacttgaattacgaccgccgcaagctcttcaacttcatacagaataacggcgagacaattatcaaggcggagtcggttcttccagatgagagggttatcgaccttacgaatgccgccaagccagatcagcttccaagcattgctttcgcctcaacggccattgagccggactactttaagaaagcggcgggccgcatcagagatttgattgggactacggcggtcaatcaagcaatccagcggctgaccgataacccggaaatccgcgaatgggttcaagcaggcttggaaatccataaaaaccacgactcgcaatcctgcgagttctgcggctctccgttcgcccagcttcgtgccgaggcgcttgctgcccacttcagcaaggagttcacggagtttcagagccgacttcagaacgcggcgacatggattgaatctcaaggcgctccagctaatcagtttcccgcatcgaccgagttttataaagaactatcggccgaggcagagaagcttcaaaaggactacgcaactgctgctgaaaagatcgaccagcaaatcgacgcctggcgggaagccctgaaggccaagatcacagaccctgggaagacagacattcagatctcggatgtggttgaagacgatgtcaccaatttcaatgacatcctgaaatcgattgttgctctcgttggaaagcacaacaataagacttcaaatttcaaatctgagacctcaaaaagcaaggtggcactggagcttcactttgctgcggctgaggtgcaagagtttgactatgctggaagtgagaagaagtgcaatgaccttgagtcagaagcaaagaacgaccataaggaaattgaaaaaattagtctagaggtcggagccatagaagcggcgctctcgaatgaaacggtcggggcaaaggagttcaatgacatcctgcatcgcttcattggccgctctgagctttgcctgaacttcaatcagaagaagaaaggctatgagatcatcagaaacggggttggtgagcacgatgggaatttgagcgaaggtgagaaaactgcgattgcatttgtctatttcatcacgaagctcaaagaaaatggaaataacatcaaggatacgatcgtcgtcgttgacgatccggtctcaagctttgattctaatcacttgtttcacgcctactcgtttttgagaacgcaatgcactgaagccaagcaactttttgtgctgactcacaacttcacttactttaagctagtgagagactggttcactggcaccaataggaatcgagtcaaaaaaggcaacgccgagaattgcttcttttatcgcctggatgcgccacctggctcccctcgtcactccctacttgtggatgccgacgactcactcaagaactacggttccgagtaccactatatcttcaagaagctctacgaatatagggcgcacacgacactcaatcgagatgaggcgttcttgaccgccaacctcgcccgaaagcttgttgaatcgtttttcaccttcaaatatccaaggcgtcgaagcgacattagtcaattgatggaggctggcctaaaagattgcaccatcacgacaccagagcttaaagaaaaaatctaccgctttatcaataagtattcacatagcgacgttattgagataacagaggaatccgcagaaaacttggcaggcgaaagccacagcgtcatcgggaacatcttccagtggctggaagaggtggacaagaaacattacgacgagatgattcaggttgcgacggcctgagcatcaggccgcgagggccatagctatgccaccaggcgcagcaaaaaggggccgaagccccttgggctagatcagcccatgctcggcgaacgatgccgtttcgttgcccgcaacgatgatgtgatcgagcacgcgcacgtccaccagacccaacgcttccttgagccgctgggtcagcgcccggtcagccgcgctcggctcggggtttccgctcggatggttgtgcgaaacgacgaccgccgccgcattgagccgcagcgcctccttgaccacttcgcgcggatacaccgacgcaccgtcaatagtgccgtggaacatctccctgtattcgatcagacgatggcgcgtatccatgaacagcactacgaacacctcatgctcgaagctggccaactttgtacgcaagtattccttgaccgccgccggcgaagtgaactctgctccgcgccgcattttccggtcaatgacctggcgcgcagcttccagaatgtcgtcggccgatgccggtagatagcgcccgtgcgcgtcgcgcaccagcaggcaggaatcgaacgagggaaaggacagttgcgacatgatcgtgctccggttgctcgggcggaattgcccggaaccggcggcagcacggcgcagcgcaagcagtcaggggtcgcagacggccgccaggacgcaagcgcgcatggcgcgcgccgcccttgacggcgagaacgccgtgatacggtgaagggaacagcaagaccgcccacacccgcccactgcacagagtcgatttttggcaagcggagcgcgcaggcccggatcaacgagccgggacggaggcgtcagtgatggaagcccgacaggggcgagactcgcgcagcgaagctcgatgcgcagcacgacagcgcgacggcggcacgccgggacgcccgactgcttgggacaggactactcgttgtccgtcttgcgctgctcgatttgcaactgcgcccgttgcattgcctgttgcagccgctccaccagcacgcccctcggcggcaaggcggtcagatactcggcaacgtggatgccggacttgtccagctccagcaattcgatctgctcgcgcttcttgccggtgcaaaggatgatcccgagcggcgaggcttcctccggctcccgttcgtgcttgtctagccaccgaaggtaaagctccatctgccctttgtaggccgccttgaagtcacctaccttcaactccaccgcaaccagccgccgcagcttgcggttgtagaacagaaggtcaaggtggaaatcctcgtcgtcgatcggaatgcgcttctgccgggcgacgaatgagaagcccgcgcccagctccagcaggaaggactccatttcacggatgatcgccgcttccaagtcgccttcctgccaagtgtcccgcaggcccaggaagtcgaggatgtacgggtcgcgcatgaccagggccggcgacatgcgctgcgcatcgcgcagggtcgccaactcctgcgctatggtttcttccggcttttgggaaagcgccgtgcgctcgtacagcatcgagtcgatacgctcgcgcagcgtccgcacgctccagcgttgggtgctggccatctgtgcgtagtagtcccgctggagcgggtctttcagcggcatcagggcgatgaagtgcgtccagctcaattctcgtatcagtgatacgagaattcgctcgtcggggaaggtggcggcgaactgcaccatgcggcgcaagttctgctctgcaaagctgctgccgtactcctccaccaactgcgcagccaaggtgggcagaacttccttgccgtaggcgccccggcgcctgtccaagacctgcgtgtggatgcgttggccgatgcgccagtagagcatcgtaagctcgctattcaccgtcgaggcggcgcgcttgcgcgccgcctcgatcagtgcccgaatgtcgcccagcagcgccgcgggcgctgcgagcgatgctgctgatggccggcgcccgttcatgccaccgcctccgcaagctgccgcgcgcccgtgatggcttggcggcggctggccaccagctcggccgcctcgcgcaccggcttgtcctcggtgtggacgtagtgcatgaacatcgccacggtcttgtggcccgtcagcttcattcccactttggtcggcacaccggaattggcaatgtcggtggtcgagcgatgacggatgccgtgcgtgcctacgtgcggcacgctggcggccttgagcgtccggcaccagccgccatagtgctcgccaaaggtcaagtgcttggccgggtcgttcggcgacggcaggacgtaagggcagccttccagacgcggcgccgtcgaaagcagccgataggcttcctcgctcatgggcttggaaatgccgccaaccttgctgtcgggccacaccacgcgccggttctcgaagtccagccagctccattcgagcgggcagatttcggagcgccgcgccgcaaactcgaattgcagccggatcgccaacgggatgacgtagttctccagcccctccgcctccagtttctccaactggcggaagatccgcaccatttcctcgtccacgatgagccgggtttccttgcccggcgggtacatcgggacgtggcggcacggattcgtgccgtccgggcggaagccccagacttcggccaagttgaacatcttgcgcagcacgccgaaggtcttgttggcctcggtcggcttgtaggccagcttttccatgagccccgcaatgtcgggccgcttcacgtcatgcaccttcttgcggcccagcagcgggatgatgttgcggtcgatgacgccctggtagccgtcctgcgtgctgaccttgttgcgcttcttggagtagtcctccatgaactttttgcacaactcggccatcgtgggcgccttgcgcgcctcggccttggcaccgccgggatcaccaccccggcgaacctcggccagccagtcctgcgctttgacccgcgcctgttcgacggttagctccccgtagagtcccagcgagggcttgcggggctggccagagttcgtgcggtactggagcatgaacacccggcgtcccgtcggggtaatcttgcaaaggaagccgggcacgacggtatcccgtagttcgatgtccttcgcctggggttgcgccgactctacggcggtcttggtgagcttgatctttgccatgatgactccttggaacgacccggattccaggagccagataggagcggcgcgagggagaaccgggtcaagtttcagaaagcaccggcatatgatggaagcgcgtaagctattgataaacctgctgtatcgggctacgtcgcagtccagcgaactaccgggctggagtcatcgtgaaa
>NCGM2.S1.AGEnt_accessory_0033_length_1805
ccattggttccgtgggttccccgggtttgattgaaaaaagccatcaggccggtagattttgtcatttatgtattgagtcgaaactttcttactgtcgaaacgcgttgcccgacaacgtccgacgagacctataaggagttccgaccatgaaccatgttcttcgcccgaaggcggcagatctgcgcctcggcctgggcgcttcgctgctgtcctttgcgctggtcgccggtgcccagccggccgcgaccatgaccgacgacaacggcgccacggtaggcgacaaccagaattcgcagaccgccggtcccaacggtccggtgttgctgcaggatggtcacctgctgcagaagctgcagcgcttcgaccgcgagcgcattcccgagcgcgtggtgcatgcgcgcggcaccggtgcgcacggagaattcgtcgccagcgaggatctctccgccctgacctccgcggcgctgttccgccagggcgaggtgacgccggtgttcgttcgcttctccacggtcatcggcggcagcgggtcgccggaaacctctcgcgatccgcgcggtttctccaccaagttctatacccgccaaggcaactgggacctggtgggcaaccacttgccggtgttcttcatccgcgacgcgatcaagttcccggacgtcatccactcgctcaagccgtcgcccaccaccaacctgccggaccccgagcgcaccttcgatttcttcgcccgggtgccggaagccacgcacatgctgacccggctgttctccgactacggaacgccggccagctaccgccacatggaaggttccagcgtgcatgcctacaagctggtcaacgcccgtggcgaggtgcactacgtgcgtttcgactggcaaccgttgcagggcgtgaagaacctcagcgccaagcaggccagcgcgatccaggcgcgcgattcgaatcacgcgacccgcgacctggtcgaggcgatcaaccggggcgactacccgaagtgggacctgtacatccaggtcctcgccccgcagcaactggacgacttcgccttcaacccgctggactcgaccaaggtctggaccggcgtggcgcggcgcaaggtcggcaccctgacgctgaaccgcaatccggacaacgtgttccaggagaccgagcaggtcgccatggcgccgtccaacctcgtacccggcatccagccctcggaggaccgcatgctccaggggcggctgttctcctacgccgacacgcagatctaccggctcggcgccaacggcctggaactaccgatcaaccggccgcgggagattcgcgtggtcaacggcaaccagttcgggggcggcgacaacgggcacagcctgtcggacgtgaactaccagccgggacagcgcgagccctgggtcgaggatccccgttcgcgggtcgtgccgatgccgctgagcggtaccgtgcagcaacggcgcatcgccaagaccctcaacttccagcaggccggcgagttctaccgcagcttgtcgcgcagcgaacggaagaatctgatcgccaacctgtccgccgagcttggccaggtgcgcagcgtcgaggtgcgccagaccatgctcgcgtatttctacaaggccgatgccgactacggccaggcgctcgcccggacgctggacgaggacgccgcgcgcatcgctgcgctggccgcgaggttgcgcgagtaagcgcgacggaggggcggcggaaccgccgcctcccgctctggaacgggcctcataacccagatggcaggagtagggggatgaagattccctatcgagcatgtgggc
>NCGM2.S1.AGEnt_accessory_0034_length_7540
gaaccgtgcgcaataaaagagcccctctcgtagaggggctctttcgtttcagcgccagcagtcgttgacggtgctgttgttgccggtcttgccggctgcgccgcgttcgccgagctgattgagggtcagcttgccgcaggtcttgtcgcgggtctgcgagttgatcggcgtggcggtcagggtataggtggtgctggtgggcgtcgctatggtgaggttgtacaggttgttcggcgagttggccgaactcatgcccagcttggccacgtccttggtgtagccgaccccggggttctgcgagtagtagcgttcctggcgcgcggccgcgtccgagagcagcgcctggccctcggtgcggttggagcggatcacgtagttctggtagctgggaatggcgatgccgaggaggatgccgatcaccgccactaccaccaccatttccagcaacgtgaagcccttctgtcttgtcctcatcggggctgctcctccccgtcctggcggggctgttctttctcgatcatctcggccagctcctgttcgctcatctgtttgtgaatgtagatatcggtgatggtggaccacggctggctgacggtgccagagtaggacaccacggagcccggcttgacctggaacaggctgggcatgccgttcctgacggtgctgttgggcaggcgatagagccggtggtcgatgtccaccaggttcttctcgacctggacttcgaagaccacgccagcgccttcgaaggtctggggctcttcggcccagcagagtccgggaacggccagggccagcagcataggcagcactttcatatcagttctttccttcgatgggtcgccagttctggcggccacgggtgttcggaccggggttcacggtcaggcattcgcccgaggagcagacttccggattgccctgttcgttggtgctcagcgtcaagcctcccaggcctttctgctcggtaccggataccgcgacgttctgcttgttgtagctgtagtcggatttcgagtccacgacgccctggcgtgccaggtcgaacacggtgaagctggtgcgaccgccggtatagggatcgaggccataggtccagttgctggcgccgtcggcacaggggtcatcgttcggggtgatggtttgcagcagcaccacctggccgatggcgatcatgtcctcgatcagcatctcgcccttcagggtgccgttgaccatgaagtccagataccagccggactgcttggtgctgccgtcattgttcagccagttgaccgggttctgactggcgatgcgaatggtgcgagcggtcgaggcgaaggtcgagtcggcctgcaggtcaagggtctgttgctgcaggttgccgcgcgtcagtcggggtgtgctgcccgcggcttcgcccttggtctgctggtcccagatgccgtagagcgtctgggcgcggctggtatcggcccgggcgtcgctgttctcgaagtacttgccggtgccgaagatcacgatgtagcccttgcgtgtcggatggcgaaccagcgagggcgcggcggtgatcgcttgcgccgcgccagcggagtcgaccgccgaatagagcggctggccaccgaaagacaccctgaagctcgaggccaccgccgggccgtcgttggctcggctgaacggatcgtcctggttgaccttgccggcgatcaggtcgaagcgccagaggttgccttgcaggtcgccggcgtaggcgtagtcggctacgccgtcgctgttgttgtctgccaggcgagggctggatagaccgttaggtacgccggtcctgccggtgacttccagtttgcgggtgatggccccggtctccaggtcgatgatcagcagcgcggccttgtcgttcaggctggaataaccgtttccggtaaccacggcccacttgccgttgtgcagccgggcgaccgtgggtttggggaagctgtagcccaggtcgggctcctggtccacgccgatttcccagagcagcttgatgttggcgggatcggtcacgtcgagggcgaacaggcccttgccgccggcacgcaggctgccgatcagcacggtatgccaggcgccgccgaagaaggcgtcggcgaccaccggcgaaccgtcgacatagaactggtgggcgccgccctggtagccgcgggcggtcaacttgtggagcttctcgaagaccgcgcttgggatgaaggcgaaggtctcgttaccgtcggtatcgaaaccgtgcagcatgccgtcgttggcgccgacgtatacccgcggggcacgggttttctgtgcttctgcgaacgtggagtagttgccgctgggctcgatcggctgggccaggtaggtcaggtactgggccttgccgaccgtcgccggcgaggagttgatgatatcgccgaggatcgagttgcgggtgcggaagttgtcgctgttctccttgctgcgatcgccgcgcaggaaggccacgcggtcctggcccttggtgtcggcgacatcgttgcggtccggatcgcggttcaactgccgctgctgggcggcgctgaggctgctccaggtgaactccttgaggcccgaggtaccggatccggccatcatgatcttgcggccagctccaccgttgggcatcgcgtcgaggatgctctgcgcgctccacagcttggtctgcacggtggccttgtcctgggtggtcaggctgtagcgggtcaggtcgccagcccagttcttgtcgctggcgaagctggtctggtaggcgaagcgggtcagcttgtcgccagtgtcgtcttcctgcagggacgagctgatggcggggcgggatgccggcaggtccttgcccgaaattcggttgaggatgtcctggaaggccgcgaccagttggtccggcgagtcggcgctgaagaactcgccccgggagttcactgcggcgtgccacaggtcatagacgttgttgctatggttattcgaagcgttcggccagttgaggcgcccggcggcgatttcgtcatagccgccggagtaggtggaaccctcccacttcgggctggtgaggctggtggtcaggcccaggcccagggtgtaggtcaccatgtgttgccaggtcgccggatcgttgcgcggattccagtactccgccgagggattggcctggtccgggtagggaatgtacggcttgatgttgtcgtcgatatccggccgggcgtcggtggcccagtaatggaaggcctggtcggccagggtattggacgcagcatccctgtaaggtgtctggctgctgtagctcttgccatcggggaggctacgactcgtgctgtcggcattgcctacgctggccgagtcgttgttccagagaccatcggtcatcagaatgtgatagctgccacggcagctgtattccggcgaggcctgggtaccaggtcgataggcataggggccgttgacgcctgtcttcttgagaaactcccctgctcgagtcatggcctgacgcagcggagtaccacctccgaccgacaggttctccagccagttgaagaagttcacccgatgctgcccggtgaagtctctcaggtagttgttgtaacagttactggagccactgccgatcaggcacgaggaactgttcagtagttgccaactgatccgggcgttttcaggcaggctgtagaatgccaggttagcggcggtctgggtggccagggcgcgggtacgatagaaggagtaccagttggcgaagttctgctgctgggccgcgccgctgatttccacacgggtgtagcaactcgaagtggtgaggctgcaaccgcggcccccgctgtattggtagtagaaggcaggagccccgtaccggtcgatgctggactcggtgcctgctcccgatccgccctggtactgcaccgttggcctgtagtcacgggaaaggtttacccggccttcctgagtgaaaccgttgcgccatgccgcggtgaagctgggcttggaatagtcctgcacctggatctggccattggaaagggtcacctttttcggcagcttgtactgggtattcggatcgaagtacatcgggttgtagctgttcgacgcgaaatagacgttgttgcggctgttgaccaggctatccggtgcataggcataagccatactgcccgagtcgtcgagcgtcaccagcatgttcggggcgacgccctggatcagcatcagcggctgctggctgaccgacagggcggcggcgtgggtggtctgggcggagagcaggacggcgccgctgagcgcggctgccagcgaggtcttgccgatctggtggagtgccgatttcatgcgaggctcgatcagttggtgtagagacgggcgagaacggtctgcaggacggtttcgctgttggtctggttgcgcgcgacgctattggtctcgtagtagaaggtgccgatgccgcgcatcaggttgccgtattcggggctttccgcttcgttgacctggccgcccgagggaatgggcaggttgttccactgcacgctgtagagcgtgcccgcggtggtcgcgctggtgatgtcgctgccacggtaactcatccaggtattggcgatgcccttcagcacgccgaccggattctggtgggtgtccgccagcttcaggttcagcgcggcgaggtccagcaggcaggggcgggccacgttgtcggccctacaaccggtgccgggctccggcggacgcagggtgttgacgaagcgccgctcgccttcgcggagtccggactcggcggcgttctgcaagcgagtctgttcgatgacgttgccggtgatgcggctttccagtaccacttcgcgcatgctcgagaccgccagcagggtgacgatcaccaggatcgccagggcgatgaccagcgtggcgccgcgctgttgtgcagggaagttgttcatggcacgagattcctgagtgtctggctgcccttggcgatctggtagaggcggtccttgtcgttgccttgcaggctggtcttggacgaggggtagagcgtgatccagtcgtccagggtcttgctgtcgccctggcgcaggttcttgtcgctggccatcagcgcggagtagcgcagggcacgcaccggacggtcggcgatgttggcctgttcgacgaagctttccacttcgcgtttgccggccatggtcgggccgacgccgtactcgagcttgaagtcgaccaggccgctgacgatctcctggcctttttccttgattgtctgcgcggagcaggcgaggctgccgggggcatcggcggtcgcgggaacgaacagaacgcgtgcggtgatggcctgggcggtagcgaatgggtcgctgggggtggtgatcgagttgccttcgcagtcgtaggcttcgcctggcgccggttgatagcggtagcagaatccgctctggccggccttgaccacggcgggcaccagggtcgagccggctttgaatgcctcgcaataggcggttttctgctgcgccgggaaggcaaactcgttggggtcgtccgcacgtcgacggaaacccaccttggccagttgctggtccaggaacatcatggcgaagcgtccgttttcctggttgcctgcctggccttgctggaacaggtagttgcgcttgttgtccaggtagatctgggtaatcccgagaatcaggaagctgctgatggcgagggccaccagtagttcgatcatggacaggcccgattgccgtcgggagcggttgttcatgctcatggctcgaccctgagggtgtagtagcagagggaggtgtcggcgctgctgtcggcggcgttgacgcaggcgccttgcttgccgcgccaggccaggcggatttccagcatggagcccttgccgtcgcagtcgcccggcttcgagctgcggcagatgtagtagtcgctcttcagcaggtcgccagcgcctggcagttcgttcttcacctgttccgcccagcatcccaggcggtccttgatcgcgtcgggcaatggcgtgcaggaggacggcgcggtggggaacgccgaccccttggccttgaagaagtcggattgcgtggccatctggtccttgacgtcgtacagcgccttcgggctcgcccgcatgctttccagcaggttgctgccgagcatggctgccttgttgcgctcgaccgagtcggcggtgtactggatggtcttgccctgcatggcgatcatgcccagcacgccgatgctgatcagcagcagggcgaccagcacttcgatcatgctgaagccggattggtacagcggcttgtgccgcgatttcaatagcatgactgaggcgccttggaggaaggttcgagttggatccggccggcctggctgatgctcagcacgcggccgccgtcggtcttgccgttctggcagatggcgaaggttcgttccgttggcggtacgagggtaccgttggccgtgaaggtcagatgttccacggcgctcttttccttcgctgtcagcgtggcggcacggaagccgtcgtgtttgcgcaggggcgcggcgatcgagccggaggccaggacacctatgctcaggcccttgccccagtccttgtccttcagcgcctggatggtgatcgcgcgcctctgggacacggcttcgctgcgagcgtactgcagcatcgcattgagttcctcggcggcgctctgcagttcgttgcgttctgtcagctgcttgaagctcggaatggcgaagctcgccatgatggccagcaggacgacgatgatcagcaactcgatcagggtgaagccggtcgagttggaacgatatgacatgcggttgctccagggggtctacgcctggaaagcatgccaaacgggcctgggagcgtcttgcggtcgttgacggtcggcccgtggggcaggacaactggtccatgatcatccggaagtgctgcatagctcacgtttctcccggttctccctggcgctcgcggtacggagccggccctgccggttgaggatcagttgccaggcaacggtatgccttccgcagagcagaaaccgcccgttgtgaatgttgagctggccgctggggaggaacctgaggtggttcgaacggttccagcggagcctttccttctttgcaagcgcgcgtcccacgagaagccgttccccaccgtcttccgcaagcagccagccctctccccagtcgctgccgcagtgacggccatcggtcgacggacagagcgtcaccgcgcgctggtaggcgacggcatgcgctctgcccagctggatgctcgcactcagttcgtgcaacacgcttcgctggcgattgccgtccagccaggctgccatcccgggcagcgcgaggcttcccagtatccccagcagagccagcgcaaacagcagctcagtgagcgtgaacgctctctgcgacctttcgaccatggcaggcggtccttttgctcgtatcattccgcgatggtcgtatctcgccggactttccccgttgcctcaatcagctgcgggatgaggcgtatgaccgacttttctgcaacccctgtgtgatcgtggaggccctggtgtcggaa
>NCGM2.S1.AGEnt_accessory_0035_length_286
gaggatggcgccgacgatcggcagcttcagtaccgtgcggtcggtggcgtcgcggaacttctccgaacgcttgtaggcgtggttcagcaagaagccggcgccgcccatcatcagcagtaccaggagccaccattcctggagcacgttggaaatgttgatgaccatcatggtgaaggctggcagttcggcgccgaagccctcgaacaccgactggaactgcggcaccaccttgatcagtaggatcgccgaaacgatgatggcgacgacgatcactgcgatcgggtag
>NCGM2.S1.AGEnt_accessory_0036_length_1312
atcttcggcgtcgtcgccggaatcttcctggctggcgctttctgccttgcccacatcgaccccgtcgagatcgatatcgccgaggtcgccgagagcgtccatggcgccctcgtagagcttctcgatggctacgccgagcttgtcgtcctccaccagcagggcttcggtggtgagaccggtgctgaactggatatcggtgaccgcttggtgattggtcgggtcggagaggccgatgaacagtttgttgccgcgcttccacagcggcaacacgcggtgctggcggaccaggcgctcgctgatggcatccttcggaatgctttcccgatccaggctgttcaggtcgcaataggcgatgccgaactgctcggcggccacctcgaccaacgcccggctctgcaccagcttggcctggaccaggtggctgaccagcgactgcttgttgcgcgcggcctgcacctgggcctggcgggcggtcttttcgtcgaggagttcgttcaggaccagttgcttggcaaggccgctgagaggcgtggaatcgttcattggggaacatctgaagaaggcttggagcgagacttataacgcagatgcctggggctgccaaaccggtgattccaagatgtcaaaaagtgtcacatattgccagcggaggggagttgttcagtgatgaaacgcctgcgaaagttgcgaagagagggctttgaaaggttggcatgcaaactgctttattgggggaaggcgtttggcctatacatacaatatggagatactcatgaaagcacagaagggttttactctgattgaactgatgatcgtagttgcgatcattggtattctggctgcaatcgcaattccccaatatcagaactatgtttctcgctctcaggtctccagggttatggcagaggctggctccttgaagactgcagttgaggcctgcctccaggatggtcgtactgctgtgggtactgctgctggtcaatgcgacccgggtgcgacgggttccagtttgttgactggtgcttctcagacttctcaaaccctgccaaccaataccggtgttccgcaggttctggatcctctgactactcaaaccactatcattgcgacttttggtaacggtgcatccgcagctatttctggccagactctgacctggactcgtgatgttaatggtggctggagctgtgctactaccgtagatgctaaattccgtcctaatggctgtactgactgattactatatgattttttgatcgatgacttggcatctagcggtgattgcattatcgtattcgccgctataatgtca
>NCGM2.S1.AGEnt_accessory_0037_length_1792
ccctaactcggcattcggaggacggggctcggccggcggcagcctcaatctcgtcagcaagcaggccaaggctgggaacttcatcgatggcggcttcacctatggttctgaccagactcgccgctacaccctggacctcaaccaggaattcctcgatggcaatgcggcattccggctgaatcttctcaagcacgatgccaatgtcgcgggccgcgatgaagtcgatgtcagtcgctggggcgtagcgccgtcgctcaccttcggtcttggctcgccgacccgagtgaccgtcagccattatcacctggaaagtgacgataccccggattcgggcattccctatgccaagagtagcgatcgcagcaagcacaatccggacaaaccggtgaatgttgatcgaggcaatttctatgggctgacggggcgcgatttccagaagagccgcatcgataccagtaccatcaccgttgagcatgatctgactgacagcctcactattcgcaatacctcgcgttacggcaatagccatcaggactatctgtggacacaaccggatgacagccagggcaacatcaacaatggctcggtctggcgccgccagaacaatcgggtaagtaccaccaccacagcagtcaaccaaactgacctgtttggagagttctacctgggtggcttcaagaacagcttcagcaccggcctggagttcagccgagaagacagcaagcgcgatgggtatatcgtcgataccaataccggcctgggcagcaacaagtgcaatccatcgctgatcggggcgcctagcggctataactgcactagtctggaaaatcccaatccgcacgatccatggaatggcagtattacccggaaatatgcgccgctgaatacggtcggcaccaccaaggcaatatatgcgttcgacaccatcgacctgaacgagcagtggcaggtcaatattggcgcgcgcttcgatagtttcgaaactacggcgaagaaccacggtgtaagacccgctaccaaactcagcgacaagtcgagcttctggaactggcaggcaggcttggtgtggaaacctgtacccaacggcagcatctatgcgtcctacgccacttcggctacgccgccgggtagcatgctcgataatggggatacctcgaatgctgtcgacgggttcgccatcagcaacaaccttgaaccggaagaaaccacgaactacgagcttggtaccaagtgggctttcttcaacgagcggctggagctgagtgccgcgatcttccgcaccgacaaggacaatacccgcatcctagtcgccaaccagacctacgacaacgccggacaatcccgcgtcgacggcgtggagttgagcgccagcggcaagctgaccgagaagtggaaggtgttcgcgggctacagctacctggacagcgagttggtcgatgccggtaaggctgggcgtaacggcaatgtgaacgcatcggcggcttccaacaacggcaacgagatgccaaatacgccgaagaacagcttcagtctctggaccacctatgacatcttcccgaagaccaccatcggcggcggggctttctatgtcgacaaggtctatggcgacgttggcaataccgtctatgtccccgattactggcgctatgacgcaatggctagctacaaactgagcaagaacgtcgatttccagttgaacgtgcagaatgtgttcgacaagaagtacttcgacaaagcctatgcggcgcactatgcgtcccaggccgctggaaggacgatactgttcagcacc
>NCGM2.S1.AGEnt_accessory_0038_length_134
acttcgcgctgtccgtggcgtacgtcgaacaaccgcagagcggttatccgccatttcggcgagatatcggcggatgacgccgttggcgtcatgcgccctacggagctatcgggacttcgcgctgtccgtggcgt
>NCGM2.S1.AGEnt_accessory_0039_length_12611
caacagctgtaccaggagcccggcgtcctgaccgccggcttcgccgcctacatcggcgtaggcagcggcaacggcaaggcggccttcctgaacaacgactacaccaagttcgtcgccggcactaccaacaagaacgtgcattgggctggtagcgactccaaactgagcaagaccaacgaaaccaacccctatctgagcgcccatggctccgcctggggtccgctgatccaggtgccgtcggtagccacttcggtcgctctgccgttcaacaagtcaggtagcaacgccgtcaacttcgcagacgtgaacaccctttgcggtgtcttctccggccgtctgaccgattggagtcagattcctggctcgggccgtagcggcgccatcacagtggtctaccgttccgagagcagcggcactaccgaactgttcacccgcttcctcaacgcctcttgctccagcgccctcgaaggtggcaccttcgccatcaccaccagcttcggtaacagcttctccggcggcctgccggctggcgccgtatcggcccagggcagccaggccgtgatgaatacgctcaacgccgccgaaggccgcatcacctatatgagcccggacttcgccgcgccgacgctggccggcctcgacgacgccaccaaggtcgcccaggtgcgcggcgtatcgccggctccggccaacgtctcggcagccatcggtgccgttaccccgccgaccaccgcacagcgttcagacccgaacaactgggtgccggtcttcgccgccactgccagtgcgaccgatccgagcgtccgtccgtatccgaccaccggctatccgatcctcggcttcaccaacctgatcttcagccagtgctacgccgacgctacccagacccagcaggtgcgcgacttcttcacccgtcactacggcgccagcgtcaacaacgacactgcgatcaccaaccatcgcttcgtgccgctgccggcttcctggaagcttgccgtacgccagtcgttcctgacctccaccaacaacctgtacatcggccattccaacgtctgcaacggcatcggccgtccgctctaagacgctccagtccacgggcgatagcggagaccggcggtgcgcaagcactgccggtttcttttttccggcgcttagccgctttccatgaactttccgtgacaagacttcggcccgcccggttgcgggctgtctttctataaggaatgcgcgttggcaagccgacgcgtcgagttgaacacgcccaaggaatctcgcgtcatgccgtctcgtccgttcgtgccgtcgtcccccgtcaccgtttcgctcgatggcggcttgccgcggctgaaaccgctggcgcagatcatcgccttgctcatggttgcaggtggcgcccaggcttcccagccgttcagcgccgcctggttcgccgccaagggcgcccagcagagcgccggggcggcgcgtccgggcgcgcagttgccgggcatgacgccaccgccgctggcccagcagcagaaggtcaaccagcagttgcagcgttcgctgcaaaacctcaacaacaccgtggcggccatcgccgcgcagcaggccgcccaggcggcgggacgccaggctgcgctggcggcgccgacggacatcccggacggcctgggcgagggcggcctgaaagtggacgcttccctgcctttcgagcaggcctggcagaacgccaaggcgccagtgcagtcgcaggccgacgggcgtaccacggtgacggtagagcagaccgcggatcgggcgatcctcaactgggaaaccttcaacatcggccggcagaccaccctgcagttcgaccagcagagcaactgggcggtgctcaaccgggtcaacgacccgagcgcccggccgagccagatccagggccagatcaaggccgacggcacggtgatggtggccaaccgcaacggtgtggtgttcagcggcagcagccaggtcaacgtacgcaacctggtggctgccgccgccagcatcagcgacagccagttccgcgaacgcggcctgtatttcgacgccaacggcagccagccgagcttcaccgacgccgccggcgcggtgcgggtggagcagggcgccttgctgcagaccgccaatccggccagctccaccgcggcgggcggctacgtgctgttgctcggcagcgaggtggagaacgccgggcagatcgtcacgcccaagggccaggccaccctggcggcgggcgacagcttctacattcgccgtggcgtcggcaccgatggcaacctgcgctctaccacccgcggcaatgaagtggccacctccctggccgctgacagcgccgccggccgggtggtcaaccaggggctgatccaggccgccaccggcgacatcaccctgaccgggcgccaggtccgccaggagggcgtcgccctgtccagtagctcaaccgacgtgcgcggcaccatccacctgctcaactcggccagcgacgccaggggcagcgtggtcctgggcgagggcagcaccaccgcggtgctggtcgacgccagcggcgccggcgccctcgacagccagcgcgatgccgcccagcaggcgctggatggcaccacgccgaccaacaacgtgatcggtcgtttcgacaacctcagccgggtcgccgatcgcagcgagcagtcgcgggtcgagatcatcagcggcggtagcgtggatttccagggcggctcgctgaccctggccagcggcggccaggtggcggtcagcgcggcgggccggagcctgctgcgcgacggcgcgcaggtggacgtcgccggcgccgtcggggtgaaggtggcgatggaaagcaacaacatccagatcaatgtccagggcaacgagcagcgcgacgcgccggtcaaccgcgacggcggcggactggccagcaatgatgtctgggtcgatgcccgcgaactggtcctggttccggccggcaccaacggctacgccaccgatcgctggtataccgccggcggcctgctggaactgggtggctaccttggcacgcgcaaccattcggccggcgagtggatggcccagggcggcaccctgaccttcaccggcggcgaactggtgagccagcccggctcgacggtcaacctctccggcgggaccctcgatgtgcagggcggcctgatccggcagacctggctcaagggcagcgacggacgtctctacgaaatctcccgcgcccccggcgacctgctctacgagggcatctaccgcggctatgaggacagcagcccgcgctgggggcagacgcgctatttctacaatccgctgatcgccccgcaaagccgttacgagagcggctacatggtcggccgcgatgctggccgcctggtggtcggcaccgcttcggcggtgctcgagggcgacctgctcggcaaggtattccagggcgagcgccaggtgcgcgcgccgcagccgggggcggatggctaccagcaggcgcagaacgcagtggcgcgcggcgccgagctgatcgtgggcagctataccccgcgctacgaaagtgccagcggcaacgtgctgtacaaccttgcgccgaccctgcagcaggtgcgcctggccgatggcggcgagccgctggcggcgaacctggacctggataccgcgctggccgaggaacagcggggcgtcctcctgctcgacagcgaacggctgtcgggtttcgagttgggggcgctgcgcgtggccgcccgtgagcggatcgcggtggacaatgccctgcaggtcggcgatggcggcgagatcgtcctgtacgcgcccgaggtcgaggtgaacgccgacctcacggcgcgcgccggcagtttgcgcctgggcaacgtgctggagcaggtggaggtggcccgtggcgagcggatcgatacctatctcacccccgccgccggccaacgtgccgccctgaccctgggcgatggcgtgacgctggatgcgcgtggcctctggagcaaccagatgcagggcggcgtggatgccgaccgagcttatctcgacggcgggcggatttccctgcgtagcagcggcgacctgtcgctgggcgatggcagccggatcgacgtgtcgtccggggccgcgctgctcgccgatggcaaacaggtgggcggcaagggcggcgacctgacgctgtcggccaacaccggctcggcggcaggtgacggccgcctgcaactgggcggtgaactggccggccatggcgtcgccggcgccggcaccctgagcgtccaggcgccgcgggtgagcattggcgcggcggcgcaggacggcaccctggcgttggccgccgggttcttcgacaagggcttcgccagttatcaggtgatcggcgagcagggactggaagtggcggaaggcgcacaggtgaaggtgctgcgtccgctgtaccgtttccgcgacgacgccatcagcgtcgccagcggcgccgacccgctgctcgcgctggagccttggctgacgccgctatacgaggagcggccggccgacggcgaactgcgccagcgtcccggcgccagcctgttcctgcaggccggcagccgccagagtggtgccgggcaggtggccgacagcgtcctcgacatcggtcatggcagcctgctggaggtcgatcccggccagcgcatcgagctgcgcagcgtcggccagttgaacgtcgatggtcgcctgaacgcctggggcggctcgatcgaactgggcagcgtggcgttgcccgatccggtgcgcgaccaggtcgagagcgtcggccaccagcgcgccatccgcgttggcgaggagggtgtgctcgatgtcgccgcacgcgctgcgaccgcgctggacttccaggggcggcgctacggccaggcggtcgatggtggcagcatcgtcatcggcggcacggtcgaacatgccagcggcaaggccgatgccgccgaactgttcatcgacctgcgcccgggaagcctgctggatgcctccggcacccaggcgcttctggacgtgcccggagtcggccagacccgggtcagcagcgccggcggcagtatctccctggcgtcggccaatggcttgtacctggatggcgacctgcgcgccttcgccggcggggaaggtgccgccgccggcagcctgacgctggcgctggccacgccgaactacctgaccagcctggcgaccgaccaggtgctgcgcccgcgcgagctgatcgtcggccagcagcgcgaagccgccggggaagggcgagactatgcctatgcctatggccatggccgcctggcggcgagccaggtacaggatggcgggttcggtgacctgaccctgttcagcgacggcctgctgagtttcgccggcgatctggagctgtccctggcgcaacgtttgcgcctctacagcggggcattggggcttggcgaaggcgccgccggcgatagccgggtcaggttgtcggcaccgtccctgctgttggcgggagcattcgtcaacgaagcggcggagaacaacgaaacccagccgctgtcgaccggcctgttcgaggtttccaggcaacctagcgaggcgctcttcgaagccagcgcgcaggtgctggatatccgcgacagcctggtcttcggctcgcgtggcagtttccgcgacgccagtggcgggacgcagacgattgaccggcgtggcttcgaccgggtcgagctgtccagcacgggcgacatgcgtttgctggcggggaacgcgacgcccgtagagcgcatcaacacccaggtgctcagtggcggcgatctgctcatccgcgctgcgcagctctatccgggcaccggggcgggcgcgcggattctcgccggctacggctaccaggccgatggcgccgctgtggcgttcgacccggcgcgcagcttgcgtatcgagcgcagcgacgcgacgacgccagagcagcccctggcggtcttcggtcgcttgtcgctgggggcggcgagcgtcgttcagggcggcgtcgtgcgcgctccgttgggctatctggaaatcggccagaacgccgacaaggtcgagttgttgtctggcagcctgacctcggtcagcggcgccggcctgaccttgccctacggcggcacggtagacggccaggtctggcgctatgccggggaggaaatcgccctgaccggcgtcggcggtagcttcaacgagagggggataatggataccggggtcgacctgggtggccgctccgtacgggtggcgtccggagcgacgctggatctttccggcggcggcgaactgctcggcgccggtttcgtttccggccgcggtggctccaccgatgcgcgctacaacccgctggtgcgtttcgacgaggagggccgcttcgacctgccgggattggccgacaatccgatctacgccattgtgccaggggttcagcgcatcgcgccggtggccgccgaaggcggcgccgtcgacccgctggtcggccagcagatcagcatcggtagcggcgtgcccggcctgtcggcgggaacctacaccctgttgccgtcgacctacgccctgctgcccggcgcgtaccgggtcgaactcaacggccaggccgggctgggacgggcagcgcccacccagctcatgcgcagcggctcctggtcgctggccgggcagttgtccctcgccggcaccggggtgcgcgacgaactgttccgccaggtgctgctgaccccggcggatgtgctgcggcgccattcgcagtacaacgaaacgagttacagcgacttcgccatggccgatgctgctcgccgtggcatcccgcggccgatgctgccggtggatgcgcgcagcctgcgccttgacctgctcgccggtggcggtgccgatgcgctggcgttcgacggcaccgggctgttccaggccgccagaggcggctatggcggtagtctggtggtattgggcaacaaccagcggatcgagatcgtcggcgccggcgcgcaggccagcgaggggttccagggcgtgacgctgcgggccgacgatctcaacgccttcggtgcggcgcgcatggtgatcggctcgacgccagcagtgctctacgggcaaggcggcaattacgtcaccttcgacatcaccgatggcgcgcaaagcatcgtcctgcgcaatggcgccgaactggccgcacccgaggtgttcctcctggcgaatcggccgggggaggcgatcagccttgaacaaggtgccgccattgtcaccctagggcggggggctgctgcctacgatgcacgggatggcttcctgtatgcgtcgggagggcgttccatgctcgccctgtcgaacggcgtgctgaacgtcttgccaccggaagccggaacgccggacagtggtcccggcgacatcctgcttggcgttcccgctgccgatggtgtggccggcgaaacccggctgtattccgagggcagtctggtcgcggccaccgacaagcgcttcgtgctcgacggcagcgtgcgttacggcacccgcaacctgaccctggcggcgggcggcttcaatgtcggcgagcaggcgctgctggccgaactggccgagcgcggtgtgctgccgaccgggttggcgctcgaccagcaagtgctcgaccgcctgctgcagggtgatgcgtcggagggcgcgccgcccctggagacgctggtgctgaacgcccgcgacgcgttcaacttctacggcgacgtcagcctcgattcctacgatccgagcagcggtcgctcccgcttgtcgcgcctggtgctgggcaccccggcgatctatggctacggcgacagcgacagcgtcgcctcgatccgcacctccaacctgatctggaacggcgcgcagacgccggccgccggggtcatcaccggcggcgccggcagtggccagggcacgctggacatccgcagcgaacgcctggagttcggctacggtcccttcagccagcccagcgccatcgacagttaccagcgcctggcgctgggcttcgccacggtcaacctggcggccagcgagcggatcaccgccaaccacaagggtagcctcgcggtctaccagagccagggcgagtatcgggctggtagcggctacgcatacagcggcggcgatctcaacctgatcacacccttgctcaccggcgaggccggctcgcgcaacagcctgctggcgggcggtgcgttgcgggtcagcgcggggggcggcggcgcggcatccaccccggtcgaactggccaacggcgcactgggcgccgaactggccctggagggcgccagcctcctgctggacacccgcgtcggcctgcccagcggcaagttgagcctgaccgcgcaggaggacctggaactgggcgccggcgcccagctcgacctagccgggcgcgcgctgcgtttcgacgacgtgatccgctacagctggggtggcgaagtcaacctgctgagccacggcggcaatatccgccaggccggcgcttcgcgcatcgacctgtcggcgagcaacaaccaggccggtagcctgacggcggtggcgctggacagcgcggccggcgtggtcgacctacaagggcagatcctggcggtgagcagcggcgaatacgacgctggcggcaccctggtgccatacgccgcgggcagcgtcgagatccgtgcccagcggctgggcgaggacggtacgccagacagccggttcgccgctctcaaccagcgcctgaatgccggtcaggtgttcggtgcgcgcagtttccagatcaagcagggcgacctgaacatcggcaacgacgtcagggcctcgacgatcgaggtgtcgctggatggtggccatctgagcgtgaacggcgtgcttgacgccagcggcgagcaggtcggcagtatccgcctggccgccaagcagggcctgagcatcggtggcgaggcgctgctcgatgcccatgggcggcggctgcgggtggacagctacggcaagatcatcgattcgccgaaccgcgcgctgatcgagctgaacgccggagacgggctgctcagcctcggcgccggtgcccgtatcgacctgcgccacggcaccgaggcggcagcgggaagcgcgcccgggcagaacgacggcgtcgcccgcggcaccctcgacctgtacgcgccgcgtctgggcggggcgacggcgggcgatatcgccatcgacgccggtgcgccgctgcagatccttggtgcccgcgccatcaccctcagtgccgtgcagcgctacgacgacgcgccggtcgccgctctgccggcgagcaacggccggccgtaccaggagatcacccaggcctacctggatggcaagcaccagcagagcgaactgttcatgcaggcggcgttggccaatagcgccctgctcgacggcaagctggctggattgaacaatgccacctacgcggaagctttccacctgcgccccgggctggagatcgtcagcgccacggccgatggcgacctggtggtgcagggcgacctggacctgtcgggccatcgctacgccagtctcaacccgcggacggcgaaaacctcggtatacggctccggcgaggccggttcgctggcgatccgcgccggcggcgacctgaacatttacggcagcgtcaccgacggtttcgccccgccgccggaaaccgacgacgatcagggctggttgctgctagccggccaggatcacctgggcggcgatcgggtggtgccgacggctggcgtgcggctggacgacgacagcttcttcccggccggcaagacgctcaacttcgaactgccgatcaaggccatgaccctggccgccggtacccggctgccggtcgaggcggtgctcagccagccactgcaactgccggcgggaacggtgctcgagggagcgttgctggatgccgccggcaacctgctccggccggccggcagcctgcttggcgaggctctggacctgcccgccggcacccgcctcggcgccggcagccgtctgccgctggcgacgcccgtgacggggatgacctggccgggcggcgtgccgctgcccggccgcgccacgctggccaacgacgaagtcgacggcgtgcgtctggccggtggactggccttgcgcgccggggccttcctgccggctggcagcgatatccgcctgcccgatggcgccgcgtcggtggacgtacgcccggccggtgcggtttcgcacaattgggccatcgcgccgatgctggcggccggttcgcagtcctggagcgtgcgcctggtggctggcgccgatctgcaggcggccgatccgcggctgaccgatccgcgttccagcgggcagatgcgcctcgccgatacgcactacggcatgcggcgcataccggcggcgggtggtgggctggtatggacccaggaaggggtggataactggggcgatcctagcctcaagcccggtgatccactggacccggaggctttgggctacccgaccatctgcgacgatttcccgacctggtgcgccgcgagttcgggcggcatggtgtggaccgaggaaggggtggcaggatggggcgaccccggcatcaagccgggcgacccactggacccggaggctttgggctacccgaccatctgtgacgatttcccgacctggtgcgctgcgtccagcgacgactatgcgctggaagccgaaccctacgcttcgcgcttcagcgtgctgcgcaccggcactggcgatctcgacctgttcgccgccggcaacctgcgtatggattcgccattcggagtctacaccgccggtaccgcgagcgcggtcgattccagctacaacctggcgcgtgccagggacggcggcagcgttctgcgcgatccggcgctgggcggttacgagcaatgggtggacggcggcgaacagagcctctacagcgcttggtacccgaccctgggcggcaacctgacgctggcggtcggtggcgatctgcgcggcgatgtgctgggtcggttgtccggcgccgtacccaacgccggctacgactcggcggccgtcggcaactggctctggcgccagggcagcggttcgaccgccggtacggccgaccgcaccgcctggtggatcaatttcggcacctatgcgcgccagccgggcggcgatggagcggctgccgccacgcagcaggtgggcttcaccggcatcggcaccctgggcggtggcgatctgagcctgaaggtcgcgggcgatgcgggcgtcatcgaggcgcgcacgtccagcgttccgcaggaaacgtcgcagcgcagccaggggctggtgctggcggtgggcggtagcggccgggtaggcgccgatggccaactgaccctgagcggcggcggagacatggacgtacgtatcggcggtgcgctcaacccgttgacgcccttcgatcagggcagttcactgtacggcgcgatggtcaacctgcgcggcaatgctcaggtccgggcgacgagcctgggtggtatcgatctgatctatggtcgtctggatagcgatcaggttccgggcgaacggcgcgcctacgatcccttcgtctcgaccctcggcctggccaacggcgggccgacgctggtgccgggcgacgccaccttcagcctgaacagcctgggtgacctggtgctgcaaggggtggtcgatcccgggcggacgccgttgatgaacggcaccccctataccagcgccagcggtgtcgagggttacggcctgagcggtttctcgttgtggaccgaacgcacggcgatcgacctgacatcggcgggaggcaacctgaccccggtttcccaaggtaggacggaacaggacaccgattccgcgctggtctatccggcgaagctgtcggccgtggcgctgaccggcagcctctattatggcaacgcgacactccgcgaaaacgctcgcagcgacaggaccgcgctggtcctggcgccgtcgagtcagggccgtctcgacctgctggccggcgactccatctacgccggcggctacagcatcagccgttccggcgccagcaccggcagcctggccacgccgctgaatccgagctaccagggctataccgggatcacgcggcaggtcgacaacctgtccagcgacggcagccgcgccgacacgaaccacttcccgttgttcgccttcggcgccaacagcgtctccggcgaatggggggctgcgctggaaccgtcgcgcttctacgcccttgcgggtgatctggtcggtgtcgacagtggccggctgctgcgctacaccgggaccagcgatgtgcgtttcggccagttgcgttacgaggggcatggtgcggtgcgcatgatcgccggccgtgacatcgtcagcagcggcaccgggttgggctccgagcggaccgcgagcgacaacatgggggtctacgccagcagcggcaatctgttcgtcaatacctcggctaccgacgtgtcgctggtgcaggcggggcgcgacatcctctacggcaacttcaacgtcgcgggaccgggcagcctggagatcagcgccggacgcaacctgctgatgaacgacgaggtggcggtcaccagcctgggggcggtcgccgcgggcgacacgcgctccggcgccagcatcgtcctgcaggcgggcgccagcca
>NCGM2.S1.AGEnt_accessory_0040_length_687
accggcgatcgttcccgccggggaatcagcccttgcgttgctcgatgtagcgcaggaaggctgtcatgtcggtactgcacagggtccgggcgacctgcttcacctcgtccaccggccagtcccaccaggacgaagccagcagggcttcgcggatgtcttcctcgaagcgccagcggatctgccgggccgggttgccgccgacgatggcgaatggcggcacgtcgcgggtcaccaccgcgccggcggcgactaccgcaccatgcccgatggtgaccccggagaggatcagcgcgttcgtgcagatccaacagtcgctaccgatgaccacgtcgccgcgggtcgtggtgctgtcagggatgtcggcgacctcatcgatcatcttcgggaaggggtaggtggtgagccagtcggtatggtgctcgccgccgaggaggatcttcacgccggcagcgatcgaggtgtaggcgccgatccttagggtggccttgtcgccgaactcggtgacctccgggatcccgtaggtgcccacgccgacctcgtaatgtgggtaggcaagacggatcttctccggggccttgaagatcttttcccagccacggaagtacttccgctctttgcgttttttcagtttttccaggaatttcatcgaattaccttgccaccttggagtccgcggggctcaggtgg
>NCGM2.S1.AGEnt_accessory_0041_length_84003
tcacttatgacaaccaaccctttgattaataaaggatttttctggttgcccagaccagaaatcgcctatcagtataccacctcaaccctcttgacgaaaggcgagtttccaacgccttccgctggcggctaccgacagccacggcgatcaggaagtgaccgattttgcgatctgcagtgcccttcgctcgaatcgctcggaaacagagttcgcttgtccctggggtctatgcaggtgcgtcacgatctcgtaggggccgtcgtccagcggtcgcatgctgattccccatccgtgggcgcgcttgatgcgcgattgcgcggataccccgacaccgtagccggcggaaacccatagcgccatcatctcgaaagacgtgacgtactgaagatttttctggtcggcaggcaggcgcgagagcagccgatgatccagcgaagaacacgcctcagccctccagcgaaagatcgggtagtcctgtagatcggcgatggtgagcgatgcctgatccagcaagggaaaccgcagcggcatcgcaacggccatgtgctcaatccacaagggctgggtttggatggccggatcgctcgacccttgaagcgacatccctacgtcatagcggccttcacgaaatccatcaagcaactcgtcacctgcaacctcaaagaacgcgatgctgacctcgggctcttgcgcacgttgcagcgcgagcagcgccgaaagttgcgatggcgatatgcctggcgctatcgcaagcctgaggtgggcaggttggctggtgatgttgtccatggagaacccacagaagcgacgaagcaggtcaagggcaaaccagcatcatagtaaagagagaactttaacgtctatatgtttaacgtggttaatttaagaggattgtttgacgcttctgtcgatgcagaagcttactattcagccaggtcgcccacctggcacacccacctatgaatccgaaccagcattagctttcgggcgggccgtgcgtgccgctcgcgtcgcgcaaggcgtcgctcaagacgactttgcatttcaggctggaatatcgcgttcgcacatgggcaagatcgaacgtggggagcatgtgccgacgcttcccttgatactgaaaattgctgccgcgctcggaatcagcgccagcgagttgatggcggcgactgaaaagaacctcaactctggcagtgagccgccaggctcgccataacagcccgagcttcagtagcagctcttgccgcccgatcaatcgcccgagtgctcgtgcaggcgcgcgatgaaccgcgcagccgacaccggcaaatcctcgctgacgggccgaagcaagtaggtcgtgatgactgcggaatccatggccagggggcggatcaccacatcggagcgctggctcgccgcgaccctggttgccctgatgaagccaactccgtagcccgcaccgaccagggtaagcatcatgtccagcgaagacacatgctcggcgacgtcaggctcacgctccagcggccgcaggagccgcgccaattcacggtagtagccttcgtatagctgtggatcgcataagaccagagggtagctcgcgagcttgtgcagcggaacggtcttatgcgaaagcaaggggtgccgggcgggcaccgcgaccaccagcgagtcgtgccagagtggctcagtcaggatgtcatcgccgacctccgcagtgtgcgcgaagccgatcgagaagtcgcccgagcgtagcccgcgcaactgctcggccagcggcacttcggacaggcgaatttcgatctctggctcttcctcgcgacaacgggccaggaggcctgacagccggggatcgattgcgccgtcggagatggcgattcgaaggcttccgctcaggcccgacgcgaccgcccggacattttcctgagccaatttcagcgcggccaacaccctgtgcacgtcttgcaggaacgttgcgcccgcctcggtaagcgccgtaccccggcggttgcgcacgaagagcaccgcgcccaggtcgtcctcaagctccttgatggcgcgggacaagggtggttgttcgatatgcaggcgctcggcggcccgtgtgaagtgcagctcctctgcgagagccacaaagcagcgaaggtgtcgcagttccatgggccgtgctcctgttccatatcaaggatctattcgcatcagttttcgtccgcgatggcctgctggatgcaccccattccacgccgttcctggtgcgctccgctgggctgatcgcctactcgtccgtgacagatcattcatttgcgcctcaaaaaatggttatcataatgcagcgtactagcaaacttgcttggattcatagacgtcttttcaagcagctcatatactttctgcagaaatctgcataagcattcgctaacccgaacgagccaaccaggatgccccacgaacagcttgccgatctaacccagccacagcgtgaccggctcgcgttcgtggagttgcgcgtgcgcttcattggggagatgcgccgccaggacttggtcgcgcggtttggtatccagtccgctgctgcgtccagggacctggcgctgtacaaggaactcgcccccggcaacatcgactacgacggcaaaggcaagttctacgtcctcggtccgagcttccagccgatcttcgatttcccgcccgagcgagtgttgtcgtggctgacacaggggtttggcgacggtgagccgatgcacatcaaggcctgggtggccagcgagagcccgtcccggctcacccaccctgacctggacatcctggcgagcgtgacccgtgccatccactatgaatgcccgatggggatcgagtaccactccatctccagtggccgcaccgtgcgggagatcgtcccgttcgcgttgattgacaacggcctgcgctggcacgtccgtgccttcgaccgcaaatcgcaggaattccgggatttcgtcatcacccggatcaagcgtcctgtggtgcgcaaggggcagcccgtggcgccccacgagatgagcgatcaggacattcaatggacacggatcgtcgagctggagctggttcctcacccggatcagccccggccagaaatcactgaaatggactacggcatgcgaggcggcgtgctgcacatgaagctgcgcgccgccaccgctggctacatcctgcgcaaatggagtgtggactgctcccccgaccatagcctgcgcggccctgagtaccggctttggttgaaggaccacctcgccatctacggcgtgcgcaatgcagtgctggcgccggggtatgcatcgccgagtgcagaaacgtcgattgctgactgaacggaaacgaccatgaagctgatccaaaacaccggaacacagcgcgtcatcgacttgatgcagccccacctcaagcacggcaaccgactcgactgtgtaacgccttcgttctctctctacgcctttgcagaaatccgggaggcgttgtccgctctggatcgagtccaattgatcgtgcctcccgataacgaggcacttgcgctcctgggctcggcaggcgaccgcgcttcacgcaatcgtctgcaggcacgttggctggccaatcagtgcgcgaaatggatcaatgagaaagtggcgcttcggcgagcatcaggatcggtgccgcagggggccgccgtcatgcgcggtccggacggggcccctgcacaagtggtcctgggctcgttcgccttcagtacgtctggccttggcctgacgccgggcaacccgctgaacctgatccaggcatcagaaacggccgatgaagccgcgcaactcgcccaatggttcgatcaacagtggtcaggcctgcagggtgctgctgccaccgactccaaggactacagcaacgagagcgaatccgttcttgaagcactgcaggccctgggcgagcaccgtgaccccttcaccatctacaccttgatgctgcaccgcctgtttcaggacagcggtgacgagatggacgaggagcgcatcgtcaagtccgccaccggcatccgcaataccgtggtgtggaaaaagctcttcaagttccagcgcgacggtgtggtgggtgccatcgacaagctgaaccgctttggcggctgcatcatcgccgacagcgtgggtctgggcaaaaccttcgaagccctggccatcatcaagtatcacgaactgcgcaacgaccgcgtgctggtgctggcgcccaagcgcctgcgcgacaactggacgctctacaaggccaacgacaagcgcaacatccttgcggctgatcggttcaactacgacgtgctcaaccacaccgacctgtcgcgcgatggcggggtgtctggtgacatcgacctgtcacatgtgaactggggcaactacgacctggtagtgatcgacgagtcgcacaacttccgcaacaaggccacacacaagggcaaggaatcgcgctacgaccgcctgatgcgacgcatcatccgtgaaggcgtcaagacccgcgtgctgatgctctccgccacaccggtgaacaatcgcttggccgacctgcgcaaccagattgcctttgccaccgaaggcgatgacgccgctctgctggagcatggcatcgccagtatcgaggccacgacccgcaaggcgcaggcgcaattcaatcgctggctggcgttggacgaagctgaaaagacccccacccggttggttgaaatgctggggtttgactacttcaccctgttggatcatctcaccattgcccgctccaggcggcatgtggagaagtactacggcaccagcgagaccggccgcttccccgaccgactgccgcccatcaacatcaaggccgacgtggaccttgcgggcgaattccgtgccatccgcgacatcaaccaggaaatccgccgactcacgctcgccagctacgcgccgctgcgctatgtgctgccccacaagcaggccgcctacgacgccaagtacagcacccaggtgcgtggcggcgaaagtttcttccgtcaggcggatcgcgaagaaagcctgatccacctgctgcgtgtgaacgtgctcaaacgcatggaaagctgtgtttcgtccttcaccctgaccgtacagcgccaactcaaggatgtagagaacaccctgacacgcatcgaatcccatgccgaagcgctggaggaaatcgacattgccgacgtcgatatcgacgacccggcattcgagaccttgttggtcgggcgcaaggtcaaggtgctgctgggcgatgtggatctgattcgctggaagcaggacctgctggaagaccgcaaccgtctggcgaccctgctggcggcagcgcgccaagtggatgccgctcgcgatgccaagctggcagccttgcgcgacatgattgcccgcaaatgcgcccagcccatcaacagccacgatggcaaagccaaccgcaagatcatcgtgttcaccgccttctcggacacggcgcactacctctacgcccagctcgccccctgggccagggatacgctgggcatgcatgcggcggtcgtcaccggcagcgccggcatccaggtcacgttgccgggcctgcgcaaaagcatgggcaatgtgctttcggccttcgccccgcgcgccaaggagcgcccgcaagacatggcgggtgaaggcgagatcgacttgctgatcgccaccgattgcatctccgaagggcagaatctgcaagactgcgactggctgatcaactacgacattcactggaacccggtgcgcatcatccaacgcttcgggcgtatcgatcgcatcggctcgcccaaccagcgcatccagttggtgaacttctggcccaacatggagctggaggaatacatcaacctggaacagcgcgtcagcggccgcatggtgctgctcgatgtctcggccaccggcgaagaaaacctgatcgaacagcagtccggcaacgccatgaacgatctggagtaccggcgcaagcaactgctcaagctgcaggacacggtgatcgacatggaagatctgtccaccggcgtggcgatcaccgacctcaccctgaccgacttccgcatcgacctcgcgcagttccttaaaagccaccccggcaagctggacacccagccgctgggggcttttgcggtcaccaccacgctggatgccgacattccccctggcgtgatcttttgcctgcaagcctgcggcccgacggcaaaatccgccgcgtcgtccgactacccgctcgcgccgcactacctggtgcatgtcggcgatgacggccacgtattgctgccctacccgcaggccaagcgcatcctggatcgcctcaagcgcctggcgctggggcgagaacggccggatgacagtgcctgcgcgcgcttcgacaaggcgacaaaaagcggtgaggacatgcgccacgcccagaagctgctcgcggcggccgtggcatccgtcgccggcaagcatgaggaacgggccgttgccagcctcttcacacctggcggcacgcacgccatgaagggcgagttcgctggcagtgacgacttcgaggtggtggcatttctcgtcgtgctgcccgatgagcaaagtatttgattacaaggacccgcatgagctttcgcaccgccgaacccgcattgaaagatgtcctcgatggaatcgcatcggggcagatccagcttccggacttccaacgcggctgggtgtgggatgacaaccatattcggtcgttgatcgcgagcctctcgctgtcctacccgatcggcgcggtcatgtttctggaagcaggtggggtaccgttcaagccccgactgtttgccggcgtcaacctgcagcctgcgcctactccaaagaccctcgtacttgatggtcagcaacgcctgacctcgatgtacctggcgctgcgcagcggccagcccgtgccgacgcgcacggagaaaggcgcgaacattcgccgcctgtatttccttgacatggcccaatgcctggacgaatcggcagaccgcgaagaagccgttctctcggtgccggagacgctgcaagtcacgtccgatttcggtcgcaaggttgagctggacgtcagcacgccagacttgcaatacagccaacgcctcttccctgtggcattgcttttcgatattcagggtttcatggcttgggaaagcggcttcagcgcccatcaccagttcgcagcggaagcgatgcagttcatgcaacgattccgcaacgacatctggctacgcttccagcagttcaaggttcccgccatcgaactgacccaggacacgccacgcgaagccgtgtgccaggtgttcgagaaggtcaataccggcggcgtgacgctcaccgttttcgagctgatgacggccaccttcgcagccgatgaattcaatctgcgtgacgactgggaggcccggcgggatcggctgaccgccaagcatgacgtgctcaaggcggtggatggcaccagctttctcaccgcagtgactctgctagccagttatcaaaggcacaaggcacagggcacgcccgtcagttgcaagcgcgccgacgtgctgcggctgccgttggcggatttcaaggcgttcgaacccgcgctggagcaagggttcaagcgcgcagcagagttgcttgcagaagaaaaaatcttcgacgaccgaagccttccctatgccacacagctcataccgttgtcggccatctgcgctcacctggcagaccgcacgacgcaacacggcgtcaaacagaagctgctgcgctggtactggagtggtgtgcttggcgaactgtacggtggcgccaacgaaacccgttttagcatggacatccaggatgtggtcgcctgggtcgaaggcggcagcgaaccgcgcacggtccgcgatgccaacttcgcaccgacaaggctgctctccctgcaaagccgcctcgctgcggcctacaaagggctggccgccttgctcatgaagcacggtggccgtgatttcgccagcggcacgcccattgatctcaatacctacttcaacaacgccatcgacatccaccacgtctttccccgcgcctggtgcgaaaagcagaagctgcccaaggaaaagtggaacagcgtggtcaacaaggctccgctggcggcaggcaccaaccgcttcatcagtggcgatgcccccagcgtctacctcgcccgtatccagaaggccaagcaggttgcccccgacagtctcgatgagttcctgacttcgcatgtgattccggtacaggcacttcgctcggacgactttgatactttcatccgccaacgcgctgctgcgctgttgaagctcatcgaacaggccatgggcaaagccattgccggacgcgacagcgaagaaaccatcaaggcctttggcgcggaactgtcgtcatgaaccggacggatgtcgttgcagcactgtgtcttcccgacagcgcacgggtggatcagcgcgtccccaagaagctgttgctggagaacggtgcgcccacggcatccgacaagcgcctgatcacggacgccattgaagaaatccagtggcttgccgcactcaagcccaacaccattggcgtacccagctaccgggacgcgcagcgtgaatacctggaagtcaccgtgcttggcttgaccctgcgtggcaccgtcaagcccgccagtctcgctcgccttgccgaattgatgcatcgggccgtgccgtatcccgtgttgctgcttgtgcaaggccaggcactgaccctctcgctggcgcacaaacgctgggcgcagaacgaggcaggtaaggtcgtgctcgacggcgaccccgtgttggcctcgctgccccacgcaaccgaagataccgccgcagtggaagacgcaatagcccccgaaatcgagcgcgccttcgtgcagtccctgtcgattgcacgccaaccccagaccacgctgcatgccctttatcagggttggatggagcgcgtgtgggccttgcaggcggcacggctgacgggaacctaccaggctgacacaaccccggaacaagcggctgcccgctggcaggcgctggctgattgtgagcggctggagaacgagatcggccgcctgcgagcgcaagccaccaaggaaaaacaactggcgcgccaggtagaactgaacctgacgctcaagcgcatccaggccgaactggccgctgcgcgccgacaactttgaagattgaacgaatgacggagaagaccatggaaaaactcacggcagccagccccgaagcccagtccgccgacttggtggcggcaaatatcgaacagctcaaggccctgttcccggaattgattaccgaaggcgcggacggcgtggcggtgaatgtggacgtgctcaaggcgttggtgggtgatgccagcgtgaccgacgccgatgagaagtacggcctcaactggcacggcaaacgccgcgcgcggcaactggcgctgacgcccagcaccggcaccttgcgcccctgcccggaagacagcgtggactgggagaccacccagaacctgatgatcgagggcgacaaccttgaagtgctcaagctgctgcaaaagagctatgccggcaaggttaagctgatttatatcgacccgccgtacaacaccggcaaggattttgtgtacccggacaattttcaggacaacatcaagaactatctggaactgaccggacaggtagaaggtgggcagagaattagcagcaataccgaggccagcgggcggtttcataccgactggctgaatatgatgtatccacgacttaagctggcaaaaaatcttcttctcgatagtggattaataattatctccattgactcttctgaagccactaacttgcggctaattatggacgaagtttttggtcaagagaacttcatcggcttactgccgactatcatgaatctgaaaggcaataacgatgccttcgctttcgcggatactcatgaatttacagttgtttatgctcggaataaagaaaaatgtgtggtttttcaacttccagtgtcagaggaatcgctagatgattggctggaagatgagcgtggcctctacaagcgcgctgacactttaaggcggacagggcaggatgcatcgagggagcgccgtcctaacgggtggtttccagtctttattgacgaaaagggtgaagtctacgcgacgcttgatgatgagcctcgctcaggttcagatttaactctatggccagtttcagaggcaggcgaagagctctcttggacgtggagcaaaaagaaaataaacgatgaaaactttaacttgattgttgttgaaggtaggtcaggaaagaatatctacaaaaaacaacgagccactctcggcgacctcccaaccagcaagcccaaatcgattctctacaagcctgagtacagtagtagtaatggaacggccgaaatttcatcgttgctgggaagcaatgtgttcgatagccctccaaaacctcgctcattaattcgtgactttgtaacaattggtacgtctcctcaggacatcattcttgatttctttgctggaactggaacaactggtcatgcagtaatggcacagaatttcttagatgaaggaaaccgtagatttattcttgttcaactcccccagtatctcgatccggaggataaggggcagaaaaatgcagccgaattctgcgaccagatcaccaagcctcgttctatcgcagaactcactaaagagcgcttacgccgcgcaggcaccaagattaaggctgaaagctctggctggcagggcgacaccggcttccgcgtcttcaagctcgacacctccaatatccgcgtctggaatcccaaaccagacgatctggaagccacactattcgaccatcaggatcatctgctcgaaggtcgcagcgaggctgatgtgctttacgaactgctgctcaagttggggctggatctgtgtgtgcccatcgaacagcgcaatatcgaaggccttcacgtccatgccattggcggcggcgtgctgctggcgtgcctggctgagaccatcacccgcgaacaggtagagccgctcgcccagggcatcatcggctggcacaaggcgttggcccctgccggtgacaccacctgcgtgttccgcgacagcgcctttgccgatgacgtggccaaaaccaatctcgcagccattctggagcaacacggcatccagaacgtgcgcagcttgtaagggggcttgccatgaaactgcacttcgagcccaacctcgactaccagatgcaggccatcgaggctgtatgcgatcttttccgtggtcaggaggtctgccgcaccgaattcacggtgaccatgaaattgcccgatgacgtgcagatgtcactgggcgtggcgcagtccgaccttggcgttggcaaccgcttgaccctgctcgatgacgagctgctcaagaatctggctgacatccagttgcgcggtggcttgccgccttccagttcgctgacttcgggcgacttcactgtggaaatggagaccggcaccggcaagacctatgtgtatctgcgctcgattttcgagctgaacaaacgctacggcttcaccaagttcgtgatcgtggtgccttcagtggcgatcaaggagggtgtttataaaaccctgcagatcaccgaggaacacttcaaggggctctacgcgggcgtacccttcgattacttcctatacgactccggtaagccggggccggtgcgcaatttcgccacgagctccaacatccagatcatggtggtgacggtgggcgccatcaacaagaaggatgtgaacaacctctacaaagagagcgagaaaaccggcggcgagaagcccatcgacctgatcaaggcaacccggccgataatcatcgtggatgagccgcaaagcgtggacggcggcatggaaggccgtggcaaggaagcactggacgccatgaacccgctctgcacgctgcgctactccgctacccatgtggacaagcaccacatggtatttcgcctcgatgccgtcgatgcctacgagcgcaaactggtcaagcagatcgaggtggcgtcggccacggtagaggacgcgcacaacaggccctttgtgcgcctggtgaaggtggaaaacaagcgcggccgcatcagcgccaaggtcgagctagataaacagaccgccactggtgtgcagcgggctgaagtgacggtcagcgacggcgacgacctccagcagagcgccgatggccgcgcgatctatgccgattttcgcgtcggcgagatcaacacggccaagggcgaagcgttcatggagctgcgctaccccggtggcgaggtgtttttgcaacctggccaagcccacggtgatgtggatgcgcttgccgtgcaacgcgagatgatccgccgcacgatcaaggaacacctggacaaggagaagcacctgcgcccgctgggcatcaaggtgttgagcctgttcttcatcgacgcggtggacaaatatcgtcagtacgatgcggacggccagccggtcaagggtgtgtatgcgcagatgttcgaggaggaatatcgccgtgccgccaagttgccggcttaccagagtttgtttgccgagatcgacctggagtccgccgccgaagaagtgcacaacggttatttctccatcgacaagaaaggcggctggactgacaccgccgagaacaatgcgggtaaccgggagaatgccgaacgcgcctacaacctgatcatgaaggagaaggagaagctgctgtccttcggtacgccgctgaagttcatcttctcccactccgccctcaaggaaggctgggacaaccccaacgtgttccagatttgcaccttgcgcgacatccagaccgagcgcgagcgccgccagaccattggccgtggcctgcgtctgtgcgtcaaccaggatggcgagcgggtacgcggctttgaggtcaacaccctgaccgtggtggccacggaaaactacgaacagtttgccgaaaacctgcagaaggaaatcgagaaagacacaggcatccgctttggcatcgtggagcagcaccaatttgccgccattgccgtgactggcgctgatgggcacgccgcaccgctgggcatcgagcaatcaaaggcactgtgggagcacctgaaagccgccggccatatagatgccaaaggcaaggtgcaggattcactgaaaacggcgctgaagaacggcaccttggaactgccggacgagtttgatgcgcaaaaggcccagattgctgaagtgctgcgcaaggtgtcgggccggctcgatatcaaaaatgccgatgaacgcaggcaagtgccgctgcgcaagggcaaggatggcaaggccgtttatctgagtgacgagttcaaggcactgtgggaccgcatcaagcaccaaacaacgtaccgcgtgcagttcgataacgccaagttggtgacggattgcatcgcagcgttgcagaaggccccggtgattgccaaagcacgactgcaatggcgcaaggccgacatctctatcggcaaggcgggtgtcgccgcgacggagaaagcgggcgcggcgaccgtggtgctggacgaggcggatattgagctgccggatttgctgaccgaccttcaggatcgcacccagctcacccggcgcaccatcgtcagcatcctgacgggaagcggtcgcctgaacgacttcaaacgcaatccgcagcagttcatcgaattgactgccgaaaccatcaaccgctgcaagcgcttggccctggtcgatggcatcaagtaccagaagctgggtgaccagcatgtctatgcgcaggagctgttcgagaaggaagagctcaccggctatctcaagaacatgctgctggatacccagaagtcgatctacgagcacgtggtgtacgactcgaccactgagcgggatttcgccgatgggctggagaagaacgacgccatcaagctctacgccaagttgccaggctggttcaaagtgcccacgccgctgggcacctacaaccccgactgggccgtgttggtggaagaagacggcactcagcacctgtattttgtggtggaaaccaagagcagcctgttcaccgacgatatgcgcgacaaggaaagcgccaagatcgaatgcggcaaggcgcatttcactgcgctggagggcggcgagaacccagcccggtatgtggttgcgcgctcggttggtgatcttttgaccgaggcggcaaaggggtaggttctgccgtcgcgacggcacgataagttttcgtcatgcacacgagcggacaccgtagctttgaataaaggagtttttatatgagcaatatcccattcgacccgtcgaaattcacggcaccgaaagcgaagcctctaccagtcgtgcttcttctcgatgtcagcggcagcatgagcggagagaaaatccgcaatgtgaatgatgccgttcgcgatatgttggatacgttcagcgacaccgagaacggtgaaactgaaatccatgttgcgatcatcactttcggttctcaggtagcgctgcatcagccgcttgccagcgccagcgatattcattggcaggacctttcagctggcggcatgactccgcttggcacggcattgcaaatggccaaagcgatgatcgaagacaaagatgtcattccttcgcgtgcgtatcgtccaacggtcgtattggtctctgatggtgggcctaatgatgcgtgggaaaaacctctgaacgcgtttattagcgacggacgctctgcaaaatgtgaccgtttggcaatggcgataggcgctgatgctgacgaggcggtacttgggaaatttatcgaaggcacctcgaatcgcctcttctacgcagagaacgccaagcagctacgtgacttcttcaagtttgtcaccatgtcggtgaccattcgcacgaagtcacagacgccaaataatgtacctgaagcgagcaccattgacatccagccggccacaatcgaagcacgccaggataaacagaactctgtgacacaaagttcttcgacagaagatggagggtattggtaatggcacaagcaatcggcgatccagaagaacttgagcgcttcgcatattcgttacaacaatttattgattcgctcaacgatgctgtcggcaatcttaacggtgcctttgcttcactcggagacacctggcaagacgaaaagcgggtgcgatttgaggaggattacaacgcgctcgttcagcagttgcaacacttcaacgacaacgcgtctgagcaggttccatatctggcagcgctcgcggcgcggctgcgggattatttgcaaagctaagggcagcgaggtcgcaatggcacaagtttcaattgggcaagtggagaatttggaagacctcgtgcgcgatctgcagtcagtgcgcgaggcgctagaggccgcatgccgcgaacaaattgctgttgcggagcagaaatgcgcagaggctcgtgaagaagcgcagaacagcgcaagcatgttggaaagtgccatccagcaggagcaagccgccacgcaaaatgttgacggcgctgagcaagcgctcgatagcagtcagagctcgctttcttccgccgagtctgcgctatctgcttgccttgctcagccgcacgatgacgatggacgttgcccggactgctccggcgaggactctgccgtggctgaagcagaagccgctgttgagcaggctcagagcatgctggagcaagcaagagcagagcttgaggtggcgaaaggagatcgcatatccatggagcagcgcgtggatcttgcgaatcaggccgaggcgatggcggaacataccctggagcagaccctacaagcatgcaatgcgcacttggcaactgtcgatcaggcgattgaagctggcactgcacgcttgatatccgcgcaacaagcactggatgcttatctcgcgacaaacccgtccgctgcgcaattccatgcttggttgaaatgggaccctgccaaagatggccgccctgtgactccggatatgttgcgagaccgcatgaacctatcgtcagagcagagacgattgcttcaggaatatctttacgaccgtgatccagcgtatcgcaagcaggtcgataaatttcggaaccaatgggtagccgccaagggtgatgcagagcgaaacatcgtcgcacgtaaggcacggatacacctgagcggtgaattcggggagcagatagttcggcacgcacttgcgccacttggcggccggatcgagacgcaagggcgaacctttgtgggcgataacggacgctacacaaaaacagatttgatagtcactgacttgcgggttccggtcattctgggacgtggtgagggcatgggggctcctgtgggaggctcgatggcattcgaagtgaaatgcggcaaggcggaatacctctattcgcagaaagatcacatgatttttcaggccgaagggcacaagcaagcagacgcgcaatgcactctttgctcacgagacatccacgatttgccagaagaaaaacagaaagaactgcgcgatgccctgcgcgaagctggctcaccgatggtgggaatgttgccaaggaaaaatgaaatagatcagtcctgtcttgatttcatccgccaaaacgaggaggagcaaccatgaaaatacgtttcgcaattattagccatgaccttctcgcgcaagttcgagctgaggttgatgttctcctgcgtgcagtcaatgtcggaaatatggacggtgtggatgcgtccaccgcacgcctcttggagctgacagttaattgcagatcgattgagttgtccgagcaagagtggcgcgcatttctaagcgaactcagggccaagagcccggagttcgaatcgagctaccttttgcctgggactatttgcgcacccctgtttcccaaagtctcggtagctgaccactatgttctcgaacttccaatcgatggtgatatggaagaggaggaagctgatgtttgatgaggcttttggaatggctgcgatgtgtgctggaaaatttcgcgagggagtgcgtgatacgttcggcgcgtccattgttgccgatgtacttgatccgattctcaaggaagtcgattcactctgcattttcaatgctgcttttcagcaacaatcgctcgccattgatcgaactttgaatgacgttcgcgagcttcaattcaaagacagcgggtggaatcaatgagtggaagcgcaaaggattttcagagcatcatttccaagctacacaaggcagttgcggactatcaagaaggttgtgcgcgcatcgaccgcgaattcgataccaccaaaaaagcattaagcgaagaccaggaacgcaatcgaaacataaggaggtcgaattggcaggcaggtttttccaaagagtgggaaagaaatgcaactgctatagcgaacgcaagctcgcagctcagacaacaacaacctgccttcgtggatttttgtgtagataagccattgatggcatcagaaattccagcaggtcttgtgcttggcacggagcaagtctcttttgagaagctatcttgtcaggcccctaaattcatctcattccccttatccagtgctcttgttttttcacaaggcgatgcagagcagaaacacctcgtgcattgtctcttgttacggttgctgcaggctttgccagtaggtcaagtagagttgacactgattgaccccctgcagcaggggcaatcggtcgagccgttccggccattgctgaaggtagagcaattggtgccgcaaggtcatgttcttactcgttcggatgaaatcgaagctgcgctcggaaagctgacggacgaaattgaggagttgatccagcagcggttcaatgacaaggcatccaactggtcggaatacaacgcgatcaaccccggcaattcattaccttacaaggtggtggtgctttttgatgtgccagagcagatgtcggaaaaatctctctggtttcttggccgcatttttgaaaacggtccacgctgcggcgtgctgcccatcgttgcaattgatgagcagcgcatggaagaccggcgatatgaaaagctcaacgccacgctgaaaaactcaaccatgcaactgaatgatctgttgcaacgcgctggggctggcgagctgtcattcacataccagccggagcaatggccgcgacaggatgtgctggatggctttctcgcaaagctcgttgaagattgtgctgctaagacgcgcttcaagaaaacgatgcctgatctctggacgagcttcggcaagggtgagacgactcttgctggctttgatattcccatcggctggacgaccacaggcgacttcgctcccctgagactgggcgcgacggactccgagcatcatgtactgcttgcggggaagacaggctcgggaaaatccaatctgctccatgttttgattcacacgttatgcgagaaatacccgaccgaggagcttgatctttatctactggattacaaggaatcgactgagttcaatatttacgcaactcccccagtcccacaagcccgccttgtcgctacggaaagtgaccctgaatatggcgtcactgtattaaggcatcttgtggatgaactggaaacgcgtgcacgcatattcaagtcaaaaaatgtcaacgatttcagcgaataccgaaaatcaagtgggatacggttgccacgcgtcctgctagtcatagatgagttccaaattctgttctcagaaagtcgccaggtggcagaagctgctgagcagttgctgtcgaagctcttgaaacaggggcgctcgttcggtattcacatcctcctggctactcagactttgaaaggcatcaacgcacagtcaatcggaagcatcatcacccagttgggatgccgtattgcactggcttgtgggcaggaagactccgcaatgatcctcgggggcgggaattgggcagccgcagagctgcgcagcccacctgaaggcatcatcaacaatgctaatggtgccaaatccggcaatgtgaagttcatgattccattcgccggagaaagtgagcatcgacgtgatttgttgacgaagttgatagcgcgtacatctctttctggggtggctgaaaaaaccaaaatcttcagcggtgcattccttccgcagataccgtctccctttgaatatcagacagcttgtgcgcatgaagaagctcttcttttgggcgaaaacctcgcattcgattcaaaaccgttgacggtatcacttactcgtcgatccgcgttcaatgttctattcagcggctacaatgaccacattcacgatggactcctgtccgctacgctttttagtctgactttcgtcgatggctttgatgaaatcgtgtacttcaacgcgcgcgggatccccccaggaggaggattctcagccgcagcgcagatgctcggtgcacgcctcaagatattcgacgatatatccgagctaccacttcaagcgatatcagacgatattgggaatcgccgcgtagcattgattatcgatggcctggattccgagaaagtactacagccagccccagcgtttagatcgcccaagcctggcgaaccacctaccccggctgacttgttaaagcgtctcgccgaggacggcccaagaaaggggacgtttgtatttatttttgttgaccgttggcagcgctgtgccagtgcctgcaaagaccttttctcctttttcgaattgcgcgtggcgtactgcatgaatgaagacgatgccggatcgcttgtgagtggcggtgttggtaagttcaaaggtattgaaaaaccgagccgagctgtattcgtaaacaaaatgacgaatgacatcacatggttccggccatatgttcaggaaagcactcaatgaagagatttctgctcacgtggtatggaatcaccgattttcgcgcgtctctggggtttgagaataccgacggccctattgcgagcgcccttgcgggcgcgtcctactcggacatcattatcctgggttacacccggacggataatgatgccagcgaattgatcgaggcacagaagacgttcacgcttgaattggcgtcaatacgaagcatggggcaagagaaagactggaagcttactaatcagtttgtctccaggttcgccaatacctctgtcgcacatgaacattttgaagcctggctgaaaaagaaagccgccgccctgggctgcaacgcaaggatccgtttaaatagcgagaaactttaccagctcaacgacaccgaaggtatttacgctagcgcaatgcgggcgctggatggggttgaacaggagccaggtgaaaagctcgtcacgctctatctcagcccaggaactccggtgatggcctttgtctgggcgctcgcggcgctgagctaccctgagctcaaaaaaagactcatagcatcgtccatcattggcaaagcacctgaagtcatagcgttgcctgctgagtggcttgagcgacacagctcaaaacaggctgcgatccgaggcatctccaacgggttcgatgtgacattccatctttttggtgagcaacggatgcctgccttgttgagcatccggcaatttgagtcggcgcatcacatttttgtcaactcaaaagacttccctgctgcatgtatgcaaacctttattggctctcgggacctgcatgaacttaccgttgacccctgggatgatcgcgctgttcacgaacaaatcaccgagctggcaaagcaatttccagaaaaaacacgaattggaatcaatttaactggcggcacaaaattgatgtttgctggcgcgctctctgctgcacgtgaactgggcgctgttccgttttattttgacagcaagaatcgtcgcgtcatattcattgacagtgttcggcgcgaaaaaatcaggcagattgattcaatcgagacatttttgcacctgaatagcgatggtttggagattgcaggcagttccttcatgaaggatatatcgccaagtcgccaacttctgaccgagaccctttggctgcatcgtgacaaggtgcgtagattttatagagaactgaccgactataacaatgcattcaggccattcgagatttgtcgtgacggcttcaatttcaagctggatgacatggaggcagtatccgtccagggctacggattagatctgagatttgagaaatggcctgatttcgccaaatacctatctggcggctggttcgaggagtttgtttatttgcagtgcaaaccctacgaggatgctggagtcattcaagacttgcgcatcaatgtcaagctgaacttgaatttagaagagtcaaaaggctattcgagcttcggtgttgaatacaacgagctggacatcacattcaccgacggttattcgctttatatcgtggaatgcaaggcgggcaatgtaacgcaagagcagattatgaagctgcagaaccttgtgcgcttctacggaggaattgaaggtcgcggtatcgttgcctgctgtgttctcccaaatactgagtcggtcaagaaaaaaataaaagatgccaggctgatgctttggagtggtgcatcattttctgagcagataacggcaatgatgaacagcatcactgagcgggctgaagcgagtgaggcaacgccatgatgctccatttggtttgcgacatctccggcagcatgagtgaaggaggcaagcccttcatcctgcgaaccttggccacgaccgtggcgcaatgggtgcggcatgggtatggacaggcggaaatccgcctttgtgcttggagcagcgaggcacgcagcatcccgaactggagcgtcacggacgatctcccggtggaaatgctggtttgccatggaagcaccaatggcgaggcgctggttcaactgttgggtagcgagccggatggaaaggttctgattctcacggatggattctggacaagagacggcgtgaagactctgagccgctggcaggaaggcctaccgccggatacgctgcgcgtcatccaaatcggcgcggatgccaacccgcatctttccaaggggctcaaaggcgcaaaggtgtttgccgcagaagaagtgctcgccgtactcgataactggctgcaggcggatgaggaatgggcatgacgctttggaaaagttttggggcaagcgttcgcggcccgagccatatcgccgaaggtttgccaaatcaggatgcatgggcgaagtttcaccatgtttggggtgatggcatcgtcgtgtccgacggggttggctccaagcccttctccagcttcggcagccatgctgcctgtctcgccgtcgagttcgcagcccgggcttgttgcaccagtggtgaaatcgaacacaacgcgctgtttagcaacatccaagctaactggctgaggcttgtcgctccgctggaacctcgcgattgcgcggccacctgtcttttcgcactacgcctggatggcgtaatccacctagggatgcttggcgacggacttgccgctattgccaagtccgatggatcagtcgtttcgctgtcggaaaacaagacacaaggcttctccaatatcaccattgcgctgtcctccaaggtctccgccaaagactggcagtatttgtcgctgccgggggagcagtgcatcgcagtattgctctgcactgatggggtggctgacgatttggataacgctgacgggtttgtgagcagtttcgccgaaacgcatcgaaccctcgcgccggtaagtgccaaccggcgcatccacgagatgctcgaaaactggcccacgcccaagcacagcgacgataaaaccctcgcctgcctgtgcagtgaggaggttgcagatgagtaacgccgaacaccaggctctgaagccacttgtggatgaatacgacaatgttcatcagatggccgatgagcttgcgcgcggtggacaaggcgtggtctatcgcaccaaggatgcggatttggccgtcaagcagccgctggacgcagccggccagccggacaaaaacgccaatctgcgcgagcgcttccagcacgtccgcctgttgcccataccacggcgcatccccgtttccctgccactcgccatcctgcgcgacgagccgggctatgtgatgcgtctgttgagcggcatgaagcccttcgccagtttcgatttggacggcagaagcaaaaagaagctggaagatcaaagccaagccttgccccaatggctgacgaagattcctgacaaggacctggcgctgcgactgctgcattacgcacaaactggctccacccgccgccgttcgctcgcgcttgccaagtgcgctgccatcctcgcccgcctgcacagcgcgggactggtctatggcgacatttccaccaacaacgctttcattggcgaagacgacaccaccgatgtctggctcatagatgccgacaatatgcgcctggagttacccagcggcggcgtgtccgtctatacgccgggctacggtgcaccggaggtagtgctgggccgtgaccaatcccgcccgcgaaccgactgctgggctttcgctgtgatgacattcaagctactggcgctttgccaccctttcattggcaagaaagtactggagcccgaagatgaagaagacggctgggatgccgaccctgcgcccaatggcactgccaccgatctgaacgaacaggcattcgctggtttcttgcctttcgtggatgacgaagatgacgattccaacgaaggagttggaggcctgccccgtgtattagtcgcaacagaaggattacgccgcctgtttcaggaaactttcggtgcaggacgtgaactgccgcaccgccgcccgacaatggcgttctggatattggagcttgcgagggcggcggatcagtcgctggattgcctcgaatgtggcatgagccatttcgccgatgaatacgcgcaatgcccgtattgtggcgcggcgcgcccggctttcattcgcgtcaaaacgccacgttgggaaatcctgattcctggtggtgccacggagttcagattgccgcagcggctttttcacccgttttcattcgagtatttcgataacacagcatacgaagccatgctgaacttcgcggccaaaaccgcagtccccgtgcggggcacgctgcctttcccggacaacctcacctttgagttcgtggaggcctgcaaatgaagtttcaggacattcctgtcaacatcataactgtccgcatcaagcggtctgacaatgtcgaagccctgcaagagcagccagtattctcggtagaggccagcctatcccgcgcagatgaatttgaaatccgcctgagagacgcggttgttttcgttcgccccgtcgcggctgttgacatccgccgcctcaacgctgaacttgccagtgggcgttccctgcttgcacaacttgaaaaccctgccgccgatggcagcatcgagctgaagatcggttttttcaccggcgtctgcctggaaatgggcgatgttgaaatcggtgtggatgagtatgtgcaagaaaagatgcggacgaagggcgaggcactttacaagaggctgggcgaactttgctgcttccaactgggaaacgacgcatttttcttcctgactgctggcccggcgattgatgaagaactgaaacctgtcggcgaggacacgccacgcgatgcagctgcggagccgacccgaataaacgctttctgtgttactggcgaaggtatccgcttcattgccaccgaaaaagcaatgccaggcggccaaaccatctacatcgccacacgcataaccaggaccaaaaaagaacccgaccgcgccctgcgcctcgccaaaggccggctgcgttttgccgattggacacaagcagggcaagtgcaaactcttgccaaagcgcaaatgcgcgctcttacccaagacgacaacagctacctgaaaaagtgggatgaatttggtgacatggagggcgaattgctgctcaagcaagcgcgcgaagtgggggctttacaattcacagagatggctcaggagcgggatggaaccgtcacggttcgcatttcacaggcacttgactctgcattgaaagcgctggggaacggtgccgtacctgaagtcgagttggtggatgaactgccggactatttgaaagatgaacgcttgagcttcaaggattttgcaagtggaattgagcaagcggagaagatcaagcagggcgacggaaatcgcgagcaacgtgaaggaaagacctaccttgatgtcgtcgggtttgaccaggaaacccgtgtacttacgctcaaaatcgaggctctgcccaaggaatccggcacgctcatcctgtcgctggccggtgaaaccacccagatcaaacggcgtatggcggcccgtcaagccattctggaaggccgttccgccaatccacagcttgggctattgattgaggaacaggggcaaatcacacaagtccgcccgccgcaaaaagtccagtcactcaccgcattcgttcgcaacaaggtctttcgcaatccgccaaccgtcatgcaggaaagggctattgaggttgcgctgaatacgccagatctcgcgcttattcaggggccgccgggaacgggaaaaaccaccgtcatcgccgccattctggagcggctgaacgagatggccgacaagcgcggcgcgaacatcaaaggccaagtgctgctgaccggctttcagcacgatgcggtggaaaacatgatcgagcggctctcgctcaacagcctgcccgtgccgaaattcggcaaacggtctggcgcgacggaagacgatctcagcaccttcgagcgcaatcttgaagcctggtgcagctcgcttgccaccgaactgcgcgagcgcaatccccagattgcggaagccgagcaggagcgggaaataaaaaacctgtgcctgcaatatgtccaagccccgtcacgcgcgctcgccgccaaccttgctgggaaaatcacagcgctcggcagtgtaattcttggcgaagacggcgctcggcggtcggcgaatttggcgaaaaagctcgcgcacgaggaaaacctcaacgatggctccacccaatggcttgatgcagcgcgccgtctgcgtgttcgccatgaaagcttttctgacgacgggccagaaagggcgatggacgcactggatgacctgcgtgatgtgcttgaagaagacgaacgcaaactgctggacaaagccagtctgtggcgcaatgaagatggcccagcgccatttttggacaacctggtcgcgttgaaaaagaggctcttcgcccggttcaccgctccaccgatttttcgcgtggaaaagcagaacgacgcagtgcttgcattggcagaattcgccatacaacgcatcaaaaacgccgagtattcggctaaggataaaaaatctgctgcgctggccgagtttctggccgaactggaaggcaacccctatggcatggtagatgccctgtccgaatacagttttgcctttgccgccaccagccaacagagcgtcaatcgtgatatgcaaaagcgcaaagggcttgtcgggcgcgacgtcaatgaaaaccagaaaggcatggaatacgaatatgtcatcgtggatgaagccgctcgcgtttcaccccgcgacctgatggttccgatggcgcaaggcaagcgcatcattctggtgggcgaccatcggcagttgccgcatatcattgatgaggaggtagcacgccaaatggaggctggcgaggcagcatcggccgacgaaccggtacagaatgaaactgactggctcaagaaatccatgttccagtatctgttcgccacccgcttgaaaacgctggaagacggcgacggtatctcccgccgtgtcacgctcgacaagcagtatcggatgcacccactgctcggcagctttatcagccgcaatttttatgaacgcttcgatccgacggaacaattcggctctggacggcctgaaagcgatttcgcccacaacctgcccggcataaacggtaaacctgctgtgtggctggacgtgccagcggcgaaaggcagacaccagcgcagcggaaccagttggacgcgcccggcagaggccaccgttattgcccgccaattgcaggcgtggatgagttcagatgcaggcaaagacctctcgttcggcgtgatttcgttctacaaggcgcaggccgaactcatcaagagacaactcggcagcatcgcggacgacgagagaaaactccgcgtcggcacggtggactcattccagggcatggagttcgatgtcgtcttcctctcaatggtgcgaaccttgccgcataactggaaatccaagagcgatgaccgtgaaaagcaggccacagggttgttcggacacctttgcctttacaaccgcctgaatgtctcgatgagtcgtcagaagaagctactggtggtcgttggcgatacgggtttgctgcaaagtgaactcgcggcggactttgtgccgggactggtggatttccttcgactatgccgcgagcaaggagtggtgctgccatgctgaagctccttgattacggtaaacctgcccccttcggagggatcatcggcaggcctcgccacctcgcgtggccggtgaacgtataccgcgtgaccttgcccagagttcttgacgatggcgatggcttgaacgcatttgaacgcgtcatcctgaaactgcttgaaactgtcggcttgatgaacgccgatgcgctggcggatgaaacccgcattccagtcgatttggtcaagagcgttctgctccgtttgcaagacaaggacttgattgacgaccaccatgccatcattgagcgggagcgcgaagaagaatgtgccccggcattcgttaccgcgcttttgttccgcgaactcgccactggaaaaattctgcccttcctgcattggctggacgacagaaaccccatgcggaaaaaggaaaacgaggacaaagacttccggataatccgctgggatggtgtccaaagaaaagcgatacccgcgccgcgtgatgtaatcagaactttgcgcgcaatgaaaaagcgctcgtctgcgttcggcaaggacaccaagatgcccgtagtccagcagatcacgatagtcgccgagcccgacctgcttcaccttgactgccctatcgccatccagaaaagcgatggcgaattccgcatcgccgacccattcggcaacggtttttccttgattctcgaaaaatcgttcgaacagttgcttgagcaggaggaaagcctgaccacgtggctgcatggttggaagcagtcattgagcactcctcgtccagaaaagcaggatgccacggtcaaagagccgttcgacaacgatgccaaccggcaacgctacccgaagctcgtcgccaatttgcgccccttgcggaatagcccgttccgctccatcgcccaaatccatgccgcaatcgaatgggcgctgttctatacctgctgccgcagaccggttgattccgttattgcaaggctgaaattcactacgcaagaccaacacgcagccctgcttgagcaggccgcgaaagccctcggtcttgagcagccgccgattggcttcaggccgattcgggaaggtaagctgcgggaatttgaggacggcggcgcgttccaagagacggttcttgccatagctttgcttcaagcgcaagacgacgctttgcatcccttgcgccgtgttgcggccgcgtattcagacctcatcactcgcctgttcgctatcaacgccaaacgcaacgagaagggccacggcaagggcggcgcagacgcaccgcagcaggcactaactgacgattcgttcatgcgcgaagtcgttcatgcgcttgtgccaggcatcgtgtttaccgacacgcctcctaccgcgccagacaaggacgagcagggtgatgcactgctggatgcccgcactagcattcaggaggagttcggccaccagttgttcaaccgcctgggcgcaaacttgcaagaccggctggttcacgcggaacgttttttccagtcttgccatgacggggatgacgctttggcctatgtccgcgacctttatgccgcaatccagtcatcatttgagagagctttgacaggcaggctgccgtccgataccagtgacgcgcagctcaaagacacggctgaacgcaaggctgttgaggctggtttctgcgaaggcttgtcggagagcctgcgaaccgtcaaaacatcggctgtgcgccaggcattgcaaggcggcagccaaacgctcggggcttgcgttcttgcatggctgctggtgagcgatgctgatgaacttgccgcaattcatgacacgcagccgtccttgatcggcgatatggcaaaccttatcgctcggcgtgggcatggcaacgagccgctgccattgcccaaagagaacatcgcacagcttcgcaaagctgctttcacaactatcagaacacttatggaatcttgaaaatgaacagccccgtccaacccgacaccgaagcccagcggcttgccgatttgaacgcgcgtgagagctggataaacaccaaggaaagcgaaatcgccagccgtgaaaccgccgtggctacacgtgaaagggatgcgactgcagagcgtcaagtcatcgagcaagacaaggccaagctggcgcagcgcgagcaggccgtcacgcaggctgagcaaaagtgtgatgcaggttttgccgatgaacgagccgcgctgaatgatgagctgcgtgaaaagcgcgcccagggcgaaagagcaattgccgagatgcgagagaaaaacctttcagcgttggaggttgaaatttccgagctgaaagcaaagcgactgggtgcggttgcccatgccgaaaacgccgaacgggagcgcattcggacagaaatcgcccaagagcgcgatgcatggacaaaacaacagggtgacgctcgaaagcagttgaatgcagagcgcacggaatttgagaaacaaaaaggcgcactctccgccttgcaaagcgaagtcgaaggaagacaggcagagcttgagacttcagagcggacactcgaacgcaaagaacaacggctggaacagcagaaccagaggcgcagcgagcaactggacgatgaggttgagaggcgtgttgaggatcgccgaaaatcgctagaggctgctctgcaatctgccaaagaggaaaacattcgactgcgcgaggcgtttaaaactcaagacgaacttctcggcgcgttcgaacagttaaagttgcaacttggtggcaaagaccctgctgaaattctgcgtgcgctgaacagccaggctgacgaactcaaacgcctacgagaggagcttgctacccgacctactgaggaaatgcgcgagcggtatcaagcccttgaatcagaagccaaaaatcagaaaacacgggcagaccagttagaacggcaactttccaccaatgaggctgcggtcgctgaaattggcgagctgcgccgtcaaggctcggagctcaacgccgaaaacaaatctctggcgcaaagggcatccatcttcgagggagcagccaacgaagcgcaagccgaactcaagcgtttgcgtgcagcttatgagcgccctgctgaagttaccgctcgctacaaagaaattgagatgccgcacatcagtgtggataaggtccagcagccggtgcagcacgagatcgatgagctaacttggctcactgggattggtaatgcttgcgatacatacggactacatttcaatccacgtattttgaaagcttttcatacagctctcaaaacagcggaatggtcgccgctcactgtcctggcaggggtttccggaaccggaaaatccgaactgccgcgcctctactcgcactttggcggaatttatttcgagccgctgtctgtccagcctaattgggattcgcaggaatccatgctgggctttttcaattccatagacaataaattcgatgcacagccggtgctgcgttttctcgcgcaaagtcagatatcaggccgcgaacaatatgaacagcgcattagacgttggcagagtatgtcgccagatcagcaaatagcacttgaccctgagaaggacaaagagctgattgaagcgttgaaacaagcagattatccaggattgcaggacgcagtgtgtcttgttctgcttgatgagatgaatctggcacaccctgagctttattttgcagagtttttgagcaagctagaactgcggcgtggcagaaagggtgatgatgttccgttcataccggtgaaaattggcgccggcatggaaccctataagcttcccctcggtcgtaatgtactctggacagggacgatgaaccaggacgaaaccaccaagtccctttcggacaaggtgcttgaccgttccatcatcatcaactttccgcgcccgacggaactcaaacgccgcctgaagcttgctccacttgatgacaaaaatcgaggcccggcgctacacaaaacgtcgtggcagagttggctagcacagggcagcaacttctccgacgatcaagtcagcccgttcaaaaaattcattgaagcaatcaatgcttctttagcggttacaggccgtgccctcggtcaccgcgtttggcaatccattgaatactacatggccaattacccggatgtccgtgctgcacgcgataaagatgcgcttgccagagctatgcatgtcgccttcgaggatcaactcgtgcagaaggtcatgcccaaattgcggggtattgatacacgcggcaagagcaagacagagtgcctggacaggattcgtggacaactcgttacaggaatcggcagtaactcattcaatctgacagaggatttcgaccttgcctgtgatcttggctatggtcagtttatttggcagtcggcaaattacctaaacgtcggtgacacggaaaccaatgatagatccacggccagtcgagactcggacaatgctgaattgccacactccctttttatgaaagatgaaccagattcagacaagcgtcataaaatgtggaacttaaagacaccagagcaacgagatgagctgcgcgtgaaacttgaagaaaatgccagagcaggaaggattcacgccaagcaatgagtattactctagaaaaaatctataccgacttccgtgccaaagaaaaacttgccaaaaaactgcttgagcaaatgaattggtttggttcaatcacggatttcgatcctaagaccggcgcggctctgccgaaatccttgtcagggttcctcgccaaagtcgcacagccagaagcgagtgagataacccgtgaccgcctttggcgcataacggaacactgccgcgcttctgtcgagcgattatttcattctctcaacgaaagtcctcgccgcgaacacgctctactgcctgttcatgctgtgcgtgaactggatgccaacagttttattaagctgagtaatcgtccgggtcgtaccattcgggaaaaactggcaggtaacccctacatacaggctgtgcgtcgttttcaatccgtcgacctgccggaaaatcgcttgctgaaagcctttgccattcgccttgcggaaatgcttgatttacgcggtgattgtctcggtcaagaggatgagcttctatcaaaaatctacttatggttgcgttctgatgaggcgcaagccatcggcaattgggaaaatctgccacctaacaacacgctactagcacaccgagattaccgtcacgtgtgggatgcatggcgctggctgcaaaccctcgatgaggacatcaccagcgacctttctcaactggatgtccgcgagaaaaccatgcgcctttggcagcaatgcgcgcaaatgtggcttgatggaaagcatctttttgctgagataccgttactattcgattatgaaaagtttgagattcttccgtggacttccaagccacctttgttcaaggaagtgaagtacaagatgccccggcatttgcgacaaagcgcgagtgccgaaccaatttgtgttgatatcacagccctgcatccccgctatgccagtggtgacggaaaaggagcgcagtcgctggcggccccctttctttggcagaggtggcagcgcgaaaatgaaaccgttgacatcgaactctttggttccgatgccgtttggctgaatcccgatgcgaccaccatttctgcgccagatctgtttttcgccaaagacaacgccactgagctttttgaccccgccgcccgcgcgttcactactcggctacgcgaagagttcaagaacgatacactcatctggcttgcgcctgactttctcaacgatttcgagcttgaagtcatccgtcgcaacctcaacgcgcgtttcccgaatgccgagccgttgccgcgaagtgtggcggccgtgttcgctcaagctgacccggccaaaatcacgggcgagggttacgccatcatcgtcgttgattccattggcggcaagacgaccgccaccaagctcatcgccaagcgcgacaaagacctggcgaaacgtcttcccatcaccaaaggcttttattgggagcgttgcccgccggttgttatccctggcgaggaagcagaaaggctaggtggcagcggctacgacatcatcacgctggatgccaacgggcggtggcacgatgcgatccgcccggcaaagcccccattcattgaggcagcacacctgaagcgtattccaaacatcgggaatttcgcgttctgcatcaatttgatggaaagccccgttatgggcggaatccatctacatgctttacaacaacaggtggctgatattccactttggcgcgaccagattcctgagctttcagtcaaagtgatgaaggatggacatcagcaacgattccacctggttttgcgcggaacgacagtcaaacccattcggggtaaacccgtcaccatcccggttgatgaattcttcacactgcccgctggcaggccgcattactcgtttccgctctatgtcggcgataagggtgacgacttcggtttctctgctcgtctcgattcacccgccttcccattggaaaacaaggttgactgcgagttgaacctgacctttgaatacggcgcggatgatccctataaactcgtcttcacaccgcgcgacaaatctttcccacccatccgcgctacctggcgacgcacggaagaaatcaccgatgcccctgcgccggaatatccgcagccaatgacttgggcggagttgcagcggtttccgaagcaagacagtaataaaacctctgatctgttggactgggtggaaagggcaattgaacagcttgaccgtgatttttacatccgccccaaacagaggacgactggcacggtaaacagaaagtggctgaccgacaaaataggcgggcagtttacctttgctacatgtaaatccaccgatgagtctgtattcattcatcagaacagttttgttcatgaactgagctacgccgacttcactgagggggcagaaatttcattcgagcttcaggagcgcgatgggaaattctctggctggaaagtggcagggccgagatacaaagatgaagtgcgtctgaaaaactttgacgaagaatcagcaaaaaatctggttgccagtatacgcaagagactttactttcctgtcattcaggtttggcgcgatgggcgctcgactggagaccgtgaatgtccgaaagggtttgccgacgcaataaaggccagaggagaacacctcgttgccctgctgaacgagagtggcattcctgagcaagtaaagaatgaaattcgatttctaatggcctgtatgcacaaggatgcgcctgaaaattgcgttcagtggataaccgggcaggttgagggtcagaaaattcgtgacctgcgagccgtcggcttcgcgcttggtgatgtttcgcagcaatggcagaaagatttgctatcccagctcgttgcgaatccgtcaaatgacgcgctcagtattttggcctatgccatctggcgagagcagcagtttgttgagaaattcagcctcgccaacttgcagtccattctgaatgctctgaacatcatgctcaacatcaagcaatatccgccccggaaagacgagtggactgctcgcaactggattcgcgccacgacagaaccgcttgaacttctgctcggcctgcttcgcacccgtgcatcatccacccccgaaatcaagattctccttcagccgcatcaaaaaatcaccaaggaattggccaagaaaatcgagcgagtgacagaaattgtcacactgtccaacatcaagctcttctcccgtgtgaaaatcaacatccagaaaccctcaggcgaccgcacccccgatctgctctacgcgctgcgcctgtacctcactggtgacgatggtgcgaacgctattcacatatctagtgtttctgatggaaatactgatgagaccatttaattttgatagatgattttcatatcttgatcttcataggccgggaaatttcattgaaaatagatatgggttatttggaggcgtaaattcgaaaaccatttctggtttgataagtaaatagccatgtagcttcctcgattttctggcgcctgtgacttcgcaagtccagatgttcaggccacttggttgcttgcgatgcaattgcagtcgctcgaagcgcttctgcacccactgccaatcctgcaggttctcctgtttggccagtttgcctacctgcgggtgttcctgcccatagcgctggaacacgccagggctgaccaggtaggcggtgtcgctcacggtatgcaccagcgctttcgcatcgttgatgatgagccgccgcgtggcgatgccatgtttcagccacgccatgaagtgctcgccggatggctgtgtcgccgaggacgtgaaggccggtgacgaaggcgcagcggcggccaagggcggctgggtcgcatcggggagagctgcgggtacttcgtccggggcggtttccacatcctgctcggtggttgacgaatcccccattcccaccatcgccagcatgtccgccatgacgtcggggctggcctgggccttgggtggagaggccgagacgatgccactaccttccgctggcggagcgttttggttctcggaggcggacgctgcgccgtccgcagaaagcgtggccgctgcctcggcagcttcgcccgccagtgccgcgtcggtcgtcaccgtcccggcaaagggcgctggtcgctcaccagattcccagatcagcgcgggtgccagccgtagcaacgtaaacaagtgggtccagccggtggaactggtcacggtagcgcgccagatcgctttgccgtccggcgtgggctgcaacatgccgtgatcctgcagcacgttgaacacggcggtgttgtttgccgggataccgtcaacgccctgcgacagcaggtgcgcgcgcagcttgtcggaaactgtcttgctcaccagccaaagcgcgccatcggtgagccagccatcggaggcttcgggctggttcagcttcagctcctccttgagcaggtaacgcagcccttccagcagcttgcgttgcagcgcgtgcttgggcgcggccatggcgcgtgtggggtcgccgcccagttcctgggccacggaagcacggtcggcctgcaccaccaattcgcccagcacgccagcgtgctcgtactgcccggccaggacgtagagcagcggtgcccacagcgacggatagcagctgagccaatccaggacttcacggtcaagcagttgccggtagagcaagcctgtcgcggcgctgtggagccggtactcgcgatcgtcacggtagcggaagcggtatggttgacgcagcgggccgtgccacggatgccaggtattgccgtcggctagctcgacgtgcagatcgacagcgatcttgccgacgtcgtgcagtagcgcggcataggcaactgcagcggtccaggcttcctcctgcgccgcttggtcctcaggactggcgccaatgggcagcagatgggactgccgcagcttcaggctgtaggcgacgatttcgagaccgtggtcgagcatgcctcccgggtaggcatggtgatgcgcctcggaggccgggaaggcctggaccagctcggcgtagcgttccaggggcgtgcggtacagggtggcgaattgcctgcgcgagagcgaggttcgctgccagatgtgttccagcagcttctgccggcgcggtgtcgccagcagcgatgcggccgattccggttgcagcagccctttcgggagatcggtgacgggtgctggcgacggagcggcagcgaccggaggccgtttccgctggaacagagagagcatgtgggtgtcctggtggcgggcaagcgggcggccttttcgccttttcgggtagggcctttccccttgcaccccattcccttgccatttcggccctttacagcctttgggtatagggcgacgggtgccggccgtccacctccaatacgagttgcggcaggccggattgatgcaggaaggctggctgtttacgccttacgatggaccgattcttggactcgggagaacgccgtgagacctcagattgacaaagtaagggaatttccttaccgtgcgggtatcgcaatcaggagagccaccatgcctgccattcacgaagttgccacgctgacctccaaaggccagatcacgctgcccaagtccatccggcaggcgctgggggtggatacgggcggcaaagttgcgttcgacctgcgcggcggcgaagtcgtcgtgacccgcgctgatgccgagcacgaggaccctgccattgccgcgtttctgaccctgctggcccgcgacattgaagcgggccgaaatgtgcgtggcctgcccgaggatctggctcgcaccatgctggagcacgctgggcacaaggtggacctgggcgatgatttcgatgaggacgtggagatctgatgcaacagcatggctggtcactgctgttccacgacaacctgatcgagcagatgatgaagctgcgcgcggccgtgctgcgcgcccaagagaacgacccggaagggttcggatcgaacgccaacgtcaagttcttccgggccttggtccagttgatgcaagacgtggtgccgagtgatccggcgcgcgacgaataccgccagggcaacaccatgggatcggcctatcgccactggcggcgggccaagctcggaaggcgataccgactgttcttccgctacgactcgaaggccaaagtcatcgtgtacgcctgggtcaacgatgagcagactctgcggtcttcgggaagcaaatcagacccgtatgccgtgttcgagaagatgctcgggcgcgggaacccgccggacgaatggagcgcattggtacaggcaagcaagcaggattggagcaaactggagtagcgatttcacatgtagcaggtgacgaccatgagcacgacgacccgcatcagcaccgcagaacgcctcggccgcagctttggccgtgggtggcgcgcctatgcgcgtggcgaacggcgggcgtcgaactggttggtatccaagggcgtgccgatggcaggtgccaccgtgctgctgtggacggtcaagctggttgtgctgggattgctgttctatgcagtcttctggatggcgctgctactggtgttcgtcatggtggttgcctggatggcgcgcaatgccgacttgaacgatgaactgcccgaaccagaatggcgaaacgggcctgccggattcggcctgtacacctacgatggttttcgcattgaccctcatgtccaggacgattagctgtgctcacttcttcggcaccgcgctgattgcggtacttcctccctttccgccagcggccttggcatctccggtagctccagccaggccttgtaagacgttaccggcgcgaacgcccgcccaagccagggccatgatccagaacgtaggcagcacaataaacatcgttcccgtgacgaacatcaggagcatgtcgccaaaggcgttgttcagccccaccagcgggtcgaagttgctgtgtggccggttccagccgaagccccagccgtagagcgcatcgaggatggtgctgtcgatccagcgcgcgagctggaaccagaaatcgacgaagaatagcgcgaactgcacgacgctcacggtaacgacggtcttcaggtcgtaggtgcccacgaccagcaccagcgggatgcagatgaccagcgccatcttgagcaaggcgagcaccataggcagcgcctggcgcaccacgtccatggcgggaaacgcggcaatcgcgccgaaagccatgccgacgtcgcccgtggcccgcgttacgatgttcggcagggtcttgtcgatctgaccgccgtagtccgtatagacgctgccctggttcagtttctgctgcctcggcgaggcgatggtgcggatcaccgagtcgtccacatcggcacgggtcaggaatccggcccagcccgccaggcgattcagcaggcttgggtttacctgccccagcaggcgtgcacgcaggccattgctgccatcggcccaccactgcctgcaggacggatagccgccaccgctggccacctgcgcaagcccagcatcacggttgctgtcgtaaggccagtcatcgcgtggtgtgctggagcggtaggtgtcgtagtagccgcccgtgtcagtgaagaagcgcgagccgatccaggtcacgtcgtgcatctgcgcctcatcgaggttcgggcgctgcatgaagagtttggcgcgcgccggtccgtagcagtcgcgcgagaaatccgccacttcctgagccagcaccgggttgtcgatgcgggtcgcgtcgatctccatgcgcatctgccgcaagtcggtgccgcagggaatcgccgccacagaggcaccggtcactgctcgcgagagtgtgtgcataaaggcccaccagacgggcaccttcgccgactggttgttgatagtgctgaaggactgcgaccagccggtatcggtgggctgcggcacgctgacctggcattgggccgagcgcgagctgtcgtagcggatggtgttgagatccacgtcgatgaatgggatgccggcgaacatcaccaccacgatggcgacgaagacccggttctcgatgcgcgcagccgagagcacgcccttgttgccttcgtcggcgccttccgcgcgggccttcagccactcctgcacgatgatggcaatgaaaggcaacgcgaatacaccgctcgccaccagcacggcccagatgccgttatggacgatccacgacaccagcgtcaggtagtactccaagtagtcggtggtgaaaagcgtcatgaccccgatctcccctcaagcggcctgcagcaacaggctggcttccagcgccacaatggcggcgacgccagcgatctcgctgcgcagcagtcgccgccgcgcctgcctatccgccccgcgttgggcctcacgcgccagcagccggcgacgcatccagacccagccgtaggcggttgcgccatacaggcacagccgccacaccaggaagtagcccgccgtggccgtcagccagcgctcccagttgtcaatgctgccgacgagaaaaatgccgacgatgttggcgcccacggcagcggcgacgagcaccaccgtccacagcaatgccttcgccgcgcgccgattcagcagccagcgcgggcgcagccaactggcgcgcgtcgggttcatgggttgcctcccggattgcccttctggagccggtcaaggcggtcgggaatgggatcgccttcgtagatgccacgcgagccagccgcgcgcgtgccgtggcgctggatgatggccatgggggagttgttcgccagctcgcggcgcagctccagctcggtcttgaggttgcggatttcctggtcgagcgtgtcgctctcgtggttcacggcctcgaccgccaactggttcgccgcgacgttgggctccttcttgccggtcagcagggtgcgctggagcagcaatgccttctccagcaccgacgccagcgcgacctccgaggccaggcgccgcgccagcaggtcttgatccggctcgtcgcgcagcgcctcgatgacgccgcgtgtgatgggcagcgaggtgctgccagccgcacgcaggttctcgaaggtggtgttgcgcgttcccgagaccagttcctgcaaggcttccagctttgcctcgtactcctcctggatcagcggcgtcagcccgacgccgggcaccgtttcggtcttggtgcaggcatcgcaagtgcgctgcacctgttcgccgagaacccgtgtggcccattcggtcgcctgctgtggcgaggtccaggtctggcaagacagactcgcgcaactggcggcagcgatggacgatgtgtcggtcacgctgcggccgttgaccaggttgtagcctgcgcgggtgacgtcgccgaccacgcggatggccgactggcctgcgccgcccgcattgctaccacccacccaaggcacgccgtcgttgccgcggcgcgtctccgcctgttcaattgccgacacggcatccgtgctcgacaccgcatcgcgcagtgccatgccttcggccatctggctccagccgagttgtccgcccgccgtgtcggccatcttctcggccatggcacggcaggtcagcttggagcggtcgaaatccaggcgcgcctgcagcacgccgttggtcagcaggttgtacaggccgggatcggcgcgctggatgatcagcgcaggcagcgatgccaccgcgctggtggcgctctggatcacgttgctcatgatctgctgaaagccgttggtgacgccgttgagctggttgcgcagcgtggtctggatgctcatgtcgccgcagatcaggttgctgttccagcccacgccaacgccgatcgagcgcatgccggccgcgcggcccatggacaccgcgctgccgccgccaatcgaatacatcacttcgtcgccgatcacggagccgccggtctgaaatccggcctgcgcccacgccaggccgccgccaagaacgagtgcgccagccagcagcccagccaataccgtgggacgcagcaggcggcacgccttggtggagaggtttgtcagttcaggacgcttcatcgccgtaccctcattggaaatcgacgctgccgaggaatacctggccgcgacgttcgcagcacgcatagggccgccacagcgcccaggcgtaatcgccctgctgcgcctgggtcaggaagccgctgcgcgggaacaccgtgcaggacgaggacaggacgggcgtgagttcctgccacttgcccgtcgaggcatcgccttccatcagcgcgccggcaggccagtaaccgggccgcgagttggcgagcagcggctgatagacgtgaatctgcccacggcgcgtgacgacatcgccggcgcgctgggccaccacggcgccggccttgtggtcgtcggcctggtgcaggaagccgccgcgcggatagacgttgccccacaggttcatcgtggtgcgcgcgccgacctcgcgcctgcccggaattagtgcctccgggtaggccatctccggcacgttgtagcgccaggccagtgtgtccagggtgctgagcagatacggcatgaacgccgtgcccgcgccctcgcagaagtagcccgacgatgagacgaactggttgaacacctcgacgccgggatggccgatgacgtccgcgttcttgaacttggcgagattgttttcgtggtcttcgttggtggtgccgtccccgccggcctgcgcggatgggttgggcgcgctcatcgcccggacttcgacccaagggttctcgccggtgttgctgtagctggagacgaccgcatcggggatgtagtggcggaccttgatggatgtgcgcaccgtgcagcccgtccaggtgcagtagagccagtagcagatgccgacgacgcggtattcgaggcagtccggcgatgccactgagccaacgatggttgcggtgttgagggcgtagctgcccgtggcgctgagcagcagcactgagaccacgccagcacgcaggcggcgcatccgctcgaagggtcgggtcatggctgcggcctccggtgttgctcgatgcgcgcgacggcacgggccacgtccggctcgccatagaccacgtaacgctgatccaccacgaccgccgggatgctggtgacgcccaggctccatgcgtcggcgacgccctggtatgcggaagcaatgcggcgctggaggtcggcaccgccgttgttcagacggcgcttgacgatggccgtggcctgctcaggatcggcgggcagctgtgcggaaagctcggcttcgatgcgcgggccttcatccaactcgatcaaccgctcgccacccatggtcttgaccgggtggcggctgtcggtgacgaccaccacatcggcggcgaaggtggctgggctgaaaacggccaaggatgccggcagtgcaacggccaggccaagggttcgccagccggatgcgaagcggaataaagatgctggcatgtcgcgtgccctggaagttgatcagagccatagtcgaacgcgaacccgctgccgccccaacaaacaatgcgcatcgcgggcaccccgcatacctgttcggtgctgccgcatggaaaaaagcggaggccgaagcccccgctgtgatcagtgaaccacgggccttcctacaaaagaccagactcggcgaacgagtacggtgtgccctgaccaatcacgaaatggtcaagtacccgcacgtcgataagcgccaaggccgtcttcaactgctcggtcagcaagcgatccgcattggatggctcggtggtgcccgaggggtgctgatgggcgaagatgaccgcagcggcgttcagttgcaaagcgcgttgcagcacgacacgcggataaaccgaggtcgcattgatcgttccatggaacatcggctccacggccagcacgtcgtgcatgctgttcatgaacacgacgacgaatatctcattgggctcggcgaccagcttcaagcgaaggtagtccctgaccgcagcgggccgttcaagacgtggccctgctttgaaaacccgtcgctccagcaacacgatggcttgctggacgatccagtcctcgttctgaacagaaatatcggaaagcgactccaggcaggagtcattgatgacgacagacatggcgaacctccaggcagggaaatcggagggcgcacatgcccctggagggcaggccctccagggaatggaacaaggtgcatccatcaccgcagcagcggtgatcgttcgcggccaggatgcggggcgaacgggtagcggtcagcgcagcgtgctgcgccgtagcctcaatgaccgcgggctacctgggcatgtcgccgacgacgtcggcaggcatttccgtagtgggtgaaacgaccgaatcctcagctgccagcatgtccatggccgacagcagtgcatcgccttcgataggcccctgcagcaggatcgcctggctggtctggcgatcgtgtagtcgcagggatggcgtcgcggtcacgccgcccttggtggcttcctcggcctgagcgcgaatcaacgtttcgggccgctcgctggccaaacactgctcgacggctgggtttaggccgggatagcgcaggccctcgggaaagcccaggccgtcactgcgcgtgtgcgcatagacccattcaatggcctgccaaaaggccacatgcccgccactttcggcggcgcactcggccaggcgtgcctcggcagaggcggccggttcgtgcgcggccagcggctggtgctgccattgcagggctacgtccgcgttggcgcccacccagcgtttgagttgcggaaagtactcccggcagaacggacattcgaggtcggcatagagcgtcagcgtgaaccggccctgcgcgttgcccatttgccagggcggcccggccacctgcgcggtactgaccggcgcgggagccaacgacgcggattcgctgggtgcgcgggacacgagccagatcagcagcagcgcgatcaatccagcggccaagaaccagggccagcgcttgcgcgagcgccgatggcggagcgcctggactggcatcggaatggaaggatgtttcggtttcacggcagtctccggcggctattgcggcaggcccaaggccggcgactcgatgccgcgcgcctggtcgatcttctcggccaccttgaaggccgcgtcgagttcactgatgccgtgctgttgcatgagttggtaacgctcggctttctcctcgggttcggtctgcgcaagcgcgagatagaggctcggtggcacggcccgaaacagcacttccaggctcttggagaggatgacgccctcggtgaacttcccggcttccttgcgcgccgaaagcatcagcgccttctgcgcaggcgagagttcgcggaaccgggcgatcttctccacctcatcgggcggcatcgacagacagatccaccactcgatcatgttgagcatgggctctgcggcgcgcggcaagtcgtcgatgttttgtgtggcgagccagaaccaggcccccaacttgcgccacatcttggtgatcttcaccacgtagggggcgagcagctggttcttggtgatgatgtgcccttcgtcggtgacgttgatgatcgggcggcccaggtactgatcgcgctcggcgatgttgttcaccgtgctgatcaggctgatgtaggcaatggagagctgagcgttgtagccctcgcgggcataggtcgccagatcgaccagggtgatgtcggcttcgggccacggcgaaccgtcacggtcgaacatttcaccgtccgtgccttggcagaacatgtccatggcgtcggccatctccagcagtcgcacacgccgcatttccggcagcgtcgagtcctggctgcgcgtgcgcagcgcgttgcgcacatcgcgcgtgagcacggtgcgcttctcgtcatccttgctgtggcagtgctctgcggcatcgaggatgcactggcggatcagtgagcggtcggcccgcgtcatccgggcttcttccttgtcttcgccgccggtgatcatcagcctcgcggtgatctccaattcgcccagcacgtcgcgctgctcatccgcctccatggccacagcatcgggtggcaggtcttcatccagcgcatcggcatcgagcgtctgcacgtcgctgggcgtctcgatcagccgccgcgcatccgcgaatggcgccagggtaacgcccgagcccggcgcgagcttgacccggttcacggtcaggcccaggcgccgggcaaaatcgctgaacaagccgaagctgttgccggcctcgacaatgaacagccgtggccggtagatcgccgtgacctgattcaagaggttgttgagggtcgccgacttgcccgaacccgtcgggccgaacagaaacaggtgggcattcatctgccgatccaggcggttgagcggatcaaaggtgatcggcccgccgccgcggttgaacatcgtgatgccggggtgccccgtaccctgggcgcggccccacacgggggagaggttcgccgcgtgctgggcgaacatcagttgggtgtaccacttgcgccgatcctgaccggggttgtagcagcacggcagccagcgcaggtagctgttcagcggggccacctcgtcatcctcgcgcaccggctgcaagccagcgttgagcatgacgttcgccaggtccaggccgcgtcgatccagttccgtctcatcgcgcccgcgcaggtagaacgccagcgtgccgcgatagagcttgtgcgcgctgccgatcagggagcgggcttcatgcacgtccttgagcgtctgctccgacgccagggtttcgccgaccgctttcttggccaggtggttcaagtccgcttcaaggacatcctgcggcgtggcgaccatcgtcaggcaaagggtggtgtcctcgggcatctggtcgaacagcgtgttgatggcgtcgcctttgcgggtttcgccggtcaggtgccccgtgcccggcggcatgcgcaggcggtcggtgatcagcacgcggtgcggcatgccgtcgaaatgccaggtgccgtgcgccacgtcggaacgcggctggccgaagaacagccgctggctgaaatcccgcccgctcgccagttcgatctcgccgtcctcgccggcctccgtactttcggggtagcgcgccagcgcatagaagcgctcccggtcttcggccccaggcccgagcaacgtgggacgcgggttgaaccagcgcagcagccagtcgtgaacatccgcagccaccatgcgcctggcctgaatgccggcgttcgccagtccgccgcacaggcggtcgcagacgatattgagcatctgctcgggcgtctgcccgcggcggctgttttgcccttggccggtcacgcggcgatagaccaccatgcgcacgcgtcgggtctggccgcgccagcgcagccgcgtgaccaccgtgtcctcgaacaggccgcccggcttggctaccgcgcgcaggtggtgaccgaaaaagcgcaggtagaactcggtgaacgccgtatcacgggcgcgcggctgcacatagtcgcgcagggtctgcatgtactggtcgaaactgggctcgtcctgagcgtagagctgcagcacccaggggttctcgtccagttcatcgaaactgtcctgcagcgcgttttccaaggcatcgcgggcctgcgcgagccagccgggttcccggccctcggtgcccagcggcaccagctcgtagaacgccgccactgattgcccgtcttccagcaacatggctttcgactgcggcaggaactccacccagggcaacagttccacgaacgacggcgcgacctcgtacagcgtctgctcgtctgccagggtcgccggcctgcggccttgcaccgtcgcgccgggttcggggatgccggcctggcgcagtgcctcgacgtggcgctgccagccgtccggctgctcgtcagcgccagcgccggacgcgtccagcttcggtgcggccagcttcggccaggggagtctccagcgcatcagtagtcctccacgcgctcgcctggcatggcgtactgcacgcgctggtacagcgggaacacggtcgtatagcccggaatcggcaccgggtcggtgcccgccaaatggggatacacgtacatcacgaggtcggggttgggcaggcgctggaactggcgatagacctcgttgcgcgccgtgcgcgtgtagcgcatctgctcggcaggtgcggcctgcacatccatctcggtcagcggcctgcgcaggctctggcgtacatcgagcaactgcctgcgcgccacctggccggcgccaccgccgccgtcaccggcgttctgttgccagatgtccatcatcgtgctgtcgccgtgggtcagcaacttttccttgctggtggcgcagccgccgagcagcgcgacggccaaggccagcgccaggccttgagcccagctattcaagttcgagagcatggctgtctcctgcgcggtgatcgaccttgcggccttctgggtcgaagtcgatggcgagcggcttttcgaggtggacggcgaccttggcaccgggctgcacataaacggcagcgaaggcctggccgtagagcttgttgacccagctcgacatgtcctggacgccactggcgagaatccgccccacggcctcctggccgctgatgcccacgctgccgatggagccgtcggcgccgacataggacgccctgccgttgtcggattcgatgagtgaggccacgccagcgccagccgccgtgatcagcgcctgggtgccaaggtactgctgcgcattgctgcgccgctcgccgctgacacagggaatgccgtgcgggtcgctgatccagcccaggccgtcacgttgttggttgttctgctggttgccctcgcgatcctcgggaatggtgcggatggtcccgtcatggaacacgaaggtgatgctgcgcacctggccgcgcacgcacgagagcgtccagtcgcccgatgcggtgccggagaacacggctccggccacatcgggaatgtcgataccgttcgcggtcaaattgtcaggcccgaccaagaccttgaaggggtatggatcgttcaccgtgccgtcgatcggcacgcggccaatcagcgccgtcattgccaccgaccccatcagcgtcgagttggtcggcacggtatagacgggcgtcgcgctcttgacgccagcggcgcgtgcgcccgcgttcgccacggtttgcgctgtggtttccagcgtgctctgtgcggaaccgaagctggtggggaagcttatgccgccattcgacctgccgcgcccgtcgctttgtttcgcgtcgtcgggctccacccagcgcataccgccttccatgccggcctcgtcgccgtcacgtaggcccagccccaccggcaaatcggcatggccaccgccacgtccgccgatgctgtccaggcgctgctgcaggtcggcgagcagcccctcggtctgctggcgcgtgctggccgcctgctgctggtcacggcgcaggtcggagcgttcggattcgagggccgaactgatgcgctggtcgatggcgccctcgcgctggcgcagtcgctgattctcctcgcgctgcgacctgttgtcggacagcgcggtctgaagctcggtgcgcaactgcttcacctgggcaaccagcgtcgccacggtgtcgcgcggggtatcgccctcgatgcccagcgccttcatttcctccggcgtgagcctgctgctgccatctgcggtgggcggcgccgacgcaccgccaccggagaacagccggatggcgacgaacagcaccagcagggccacggggatcagcagccacttcaggagaccgttactgcgcatggcgggcctccctgtcgtcgctggctgctgctttgggctgcgggagatgcacagcggggtcgaagcgatggatcgccggcagcagcgattgcgcgaggccgtgcccgcgcgtcaccaggtacaggacggtggtgtcctcgggggttccgcgcgggccaagcgcctcgtgctggaaggtggcggtgagaaagtcaccttgcagcacgcgcgggtcgaggctgatccagtcgctgctgttgttggtcaggcgcacggcagtgacccactggtcttccagacgccacgacgcgagcgccacagcgcgcaccggcaaggtcggcatcagcgtgccgaggtcgaggtcgcggcgcaggttgacccgcatgacgcctggcaaggcttccacggtgcgcagcggcgcgtagaggttctgtgcggcaaagcgtgtcagcacgacggaaattggcgtttcgcgtcgcgccatacgggtgtcagattgattctgggcgcgcgcctggggcgcatcgacaccgtcaggctgatcgccatagcgcgctggtgtgctgttgccctcgacgatgcgcaccggttccagctcggcctcgccgtccttgggcggctccgccgcaatgtcgagcaggatcaacgcgcccgtgtcggcgtcctgcaattgcagccgtgtgggctcgatcggctcgttggcacgcaggtatatcgcgccacctgcgctctgcacgcgcagtcgctcaccgacgcccgcaggcacgcccacgcggacgtttcggtcgatgaacacgatgcgctcctggccgaccttcaacggcaccgccagcggcatgcgctcccaacgcaggatctccacagcatgggctacaggtgctgcgaccacggccagcagccccagcagcgcgaacacaggatgcttcatgggcttcatggggaattacctccttgaggcgcttgcggcgtcaggccaccaggcaccgggcgcgtcggctccggtgcgctgatgcgctggggcgtgccctcgtagcagtcgagcaccaggccgaacgggttgcgtgctggatcgacgtccacccgtgcgaccttcacggggtagcgcaccagggcgcgcttgacctgctcggcgccgtagtactcgtcggcgctgatgtccagcgtcaccacccagtcgcggtcggagatcacacgcacgcgcgccgtggggttgtcgccataactgcggccggggatttcgtagatgccgcgcacccgctggcgcagttcgcccgtgctgcggcgatagtcgtagtccgccttgaggaatgcctggcaggacggggtgaggtacggcgagagcgtatggaggttgcgctggtagtcctcttcgccatttgtgggccagcgattgagtgtctggaacacgtagaacgtgaacgcatagaccgattcaggcggtacttcccaccacttgcgggtactgccggagcgcaggtcaggcggaacgtggatggtcagatcacgcggtgcgctccaccatcctccgcccatgaccagggcgacgatgaccagcgcgccagcacccaggcgaagcgtcttgatgtgcgcctgcaggtgggtgatctcgttcttgaaacggctcatcgtgcgtccccgtgcgtgcccctgcgggtagtccagaagccagagcgcgagatcaacacatggccgcccacccagccggccatcagcggatggcgcgtggcgatgcgccactgcaactgccggtacagccaggtgtcgggacgcccacgcttgaggcggcgcaggatgccgccgccgatgaacacgcccagggccacgcccaggacaacaaaggtcggcgcgatggcaatcgtgcggaacacccaggacagcggcacgccgaccaccaggccggcagcgccggacaggccgcagcaaatccacaactcgtcggcggtgaggccgcgcacgaccaccgggtgcctgttgagccggtgtggaaggaacgtgaccgtcccatcggcacggacatgctgttgctcggacatggcccgtcctcgcttacaggatgccggtggcttcggtgagcagccagatgccgatcacgagcaggacagcgccgatggcgaccgtgaggccgaactggccccaggtcttgcggccggtgtggatttccgcgtaggtgccgtaggcgtggtagcacacgccaataaacatcgacgccaccaccaagagggccacgagcatgatgatgtcgtagccgtagttcctgatcgtgtccatgatgccgctgccggcgccgcgggtcgggttttccaattgcggcagaccttgcgcgaacgacagcgcgggcagcgcaacggtacccagcgccacagcggcgcgttgggcaaaacgagtagagaggatgcggttttgcatggtcaaacccttcaggtcaggagaggaggaagaaggtcagcacgaggtacatcgcgatgaagcggatgcagacgccgaggaactggcgttggttgaggcggttctcggcccaccccacgtaggccgttcggatggcccagacgccccagacgagcagaaccgcgaacacgacgccgaccaggacggtcgccatcgcggccggcgcgatgccgctgttggcttgaaatgccgagacttgggcaccgttcatggtctgccctgcgcagtcgtcggcagcgatggcggggcggcccgctcggtgcggtactcgccagccagttcgaaaaggtcgcgcggctgggcgcgcgacggtgtgagataggcctggatgccggcgcgcacgcgcgccaggtcagccagcagttgcgggtaatcgaagtgatagcgctcgcccggctggatgggaacctgtgcagcgccgcccgcgacggtgcgctccagcgcatcgagctggcgcagcgcagcgaccagctcctggcgctgtgccggggattcggccaacgccatcgaagactgccccagcagcagggcagtcacgagaaaagtgggcacgccgcgatacgcggcgcgcagccagatcggagccaacatcgcgccattcctgtgtgatcagcaatggcttgatcgtggcgatcagaggcgtatcaggccgcaaacaataagaacctgcggatgaccggattgatggcctagagatacttcttgaagctccctgcagtcaggctcacggccagccccagcaagccggcgctgggcagcaggatcagcagcggatgcaccgagatcggtagcgccaggtacgtcacccaaggcagcacggccagcggcatcagactggctttcgctcggtggtagatgaagccggattcgcggcccgcgccgaaccggcgaacgtcacgcctcaccaagccgtcgatcaaaccaacaaacgctgctgtgaagatcagcggcagcgtgagcgccaggaccagcaggcgcacgaggaaagtaagcgtcgtgaaggctgcggcgatcaagtaactctccgtccagacatagacctgactgatgaagtagcggaagttccgcgcttgcccctggctgggcgcacgggcgcgctcggcggtctggctcatgcgctccagcagccccgatcgcacgaacacccattcgtagccagtgtccaccaactcatgcgccgtgcgccccggctcctgcacgactacgctgcgcgtgaagtggttggacaggtgccccagctcgtactgcaacatttgctgagagtgctgccagccttgatccttccagaacaggtgcatgccgatgcactccatcaggatagagaacagcagcgagccgaccagcaccccgagcagccggaacggcaaggtaatggtgccgacgatcaggccctggcgacggttctgctcacgctgcgcagtcgaggcggcgtcgctcatggcgcggcctcttcgctggccgtgtcgcccgtgtcggtgatgggtgtggcgatggccgcctcatcgagcaggtcgttcggcaaggccgcgtcctgcaagaccggggagctggtgaactcccaccactgcgtggcctcgctgtagctctggcgcatgtgtccggccagttgctgcaagtccgccggcatcacttcatccgggtctggcgcgggcaacggcatgcgaaccttccaaagctggccaccctgcagcagcgcgaagcactggcctttgggcaggccgacgacgtgcgatggctcgatcatcggcacgctggacatgctgatgcgatcctgggtgtttgacgtaaagtctgtcgctccacgaatgtcggagctgtcggtcgcgccgctgacgatggtggtcgtatagacctcgaccttcggcaattgccgggtcagcaattcagcggtagccgtctcgcgcacgcgcagcatgaacaggttgttgaagttgccgatcacctgaccggccttcgcgcggttgccgatgcgggcctcgatgtccgagagggtctgcgtgtacgcggtgacttgcagtccagcgccgccgcccttgttgatcagcgggacgaactcgtcgcccatcaactcgttgaactcatcggcatggacgttgatcggcacgcgcgtaccagccgatgcgcccggcaggccgtcgtcgatcccgtgcttgtagatgtggccggcgaccgaaaccaagtcggagaacatggaattgccgaccgccgcagcgacctcggcatcggacagcgcatcgaggccgacatagaccacggcgcgctttcggatcacctgcatccaatcgaagatcgggcgtgggtcggccaggtcggagtagttcggagccagaagctgggcgatcttgccgctggtgagcttctccagcagcggcagcagcgatgcgacgatcttgtcgaagtaggtcttgtcgtagcgcactgccgagcgcaggccgtcgagcaccgggtcgtagttgcgcgcctgcgagaggtactgctccagcgccaccacgcgcttttcgcgcccgatcatgttgcgcgggatgttcttctcgttgagcttggcctcaatctggacgatcacctcccatgccttgggctcggtcttggcgaagtagtgctgggcatattcgatgaacagcgcgtcaatgttgatcacatggcgctggatcagcatgtagtccgggcgctgccccagttccaccagggcgcgggcgatgatgttgacgaagcgccacgcaaactcgcgaaatgccgcgctgttgccttcgccggagagttgtcctgcaacacgggtggccacctcgctgatgcgcccaaagcggcccacggcgttgtagcgcgcggaaatgtccggccagcccaaatggaagacatagaactcgccatcgcggcccgcacgcttggcctcgacgtacacccgtttcaaaagatcggcgtcgcccttggggtcgatgacgatgacgacctcgtgctcgccgtcggcgttcttgcgccggatgtcctgggtcacgaacaactcggccaaccgcgtcttgcccacgcgcgtggtgcccagcaccagcgaatgcccgacgcgctcacccagcggcaggctgacgtccacctcatcgggttcgatgccgtgcaggcgcggcaggccgcccacaggcggcagcgggcgcaccgggttgaaaggcacatcccagcccgtgagcgcaggcagccgggacagcgggaacggcgcgaactccagccgttcctccagcctgcgcgccagccggtaagccggcgttggttcgacgtagcggcgaaattccggtcggtacgtctgcatcagcctatgggtgtgtttctgctcccacagaaacccccgcccgacgaacagacgctgctggctgaccggcacgtccttgctggtcatcacgtagcgcggcaagcggcgaatgttacgccggtagcgcaggatgacgcgggcatcgcggtagcgaatggcaccgtaggcgcagaacgccagcgcactgccgacgcccattgcggggctcagcgcgagcgaccacggggccaccagggacagaaacgcggcgcctgcacacgccgcgacggtatagaactccaccgctgggcgcagcaaaacctcgaccggctgtttccccgacatggcttcattgctcgatgccggtggctgtgatcagcaccgggtaatgccgcagacccaggcgctcggccaggtcgtcgccggccacaggcgcaaggggcatgccgggcaccagggtgcgcagccgtgccaggccctgcacggtctcgacgttaaccaccagacccaccgcgccgcgctcgcgcagcgatgttgcctggctgcgcagccaggcgtgggacgccgcgtcgtcgccgacgaccacgaaaggccgcaggcccggtgcctcgatcacccgccgcgcgacggtgccaggcgtgagcttggcactgcgcaccggcaacatcgcggcctcgtccatgggcgtggcgggcaccgggagcatcgggatgggcggtcgggccggggcatcggcgcgcggctgaaggttcagagcctcgtagtacggcagcgccgacgtgccgccacggtcttcgaccacaatcagcggctctccggcacgcgaggccagcggcagagccgccagcagcacgagcaggcacttcagtgtgaggttggccagagggaacttcgtcatggggatgtctccaggtgcgcggcgagggccgcagcgattgggcgcgtgccctgcacacgggcaaggtggcgcgacacgctgcgccgatagcgggcggcaggctctccgcccgcaggacggtggtagcgaccgattgccagtaaccagtcctcgccagtggtgtgctgctccttcaggatttcagcggcgatggcgaggttgctgtatgggtcgagcaggtcgcacgggctggcgtagcgctgctggtggtagccgaggttgatctgacccaggcccgcgtcgatgcgcgtgtgcgacgtggagcgcatcgcctgctgcaaaccggcgcaggcgtcggcacgggtggcgaagcggtgagactgaccggcgacgttgagcgaccacggccacgggacgatgcgtccattgcgtcggatgccgctctcttgcaaggccacggcgtagagcaccgacgaggggatgcccgcgcgctgtgcggcaagctggtaagccggtggcggaagctcctgggcatgggcggcgcaggcgcacaggcccgccgcgatcaccagtgcgcgcaagcactgcgaaacggaggtggccgctacggctggcgctgccattgaccgttcacctcgcgcacgaccgcaggaaggtctccgggcaagctcagcgacagccaccgcccgccatcatggttgagcgtgatgccaccgctgcgcacgcgcgccggatcgacgttcgcgcgcttggcccagtcgcggatacgtgtgtcgtcctggcggctgccgaccatgtacaggtcgaactcggtaccagaggattgcaggcgctgcacgatttgcccgcaggccgcgcagccgtccttgatgaacactgccgtgcggcctgaaccgcgcaagggattggcgcttgtgccggtgtcggacttgtcgtcaggcaggttcacccgctgcatgccgggattcaggcgctgccaggcctcgtcgtaggcacgctggtaggcgagcagcttctcgacacggcgtgcctcgatctgcacctgcagctctgcgtagcggagccgttcctcgtcggtgcgcgcctcgatgcccagggcggacagcgggtccaggttgggcgagtagatgcccagcggcccgtccatcagttcgcgatagcgcgcccactcttgcggttgcaggccccagttgcttgccacacggtcgttcaaggcgcgagtgaccagcggacgctcctggctctgggtattgccggcgggagccgtgtccggctgctgcgcccaggtgggcaactgggcagacgcgagcagaagcgcggaaaggatgatagcgggcttcatgtcgtgtcctcagctcaagggatcgccacgcgacgggtctggtcgccggcctgaaacacggcggagttgccctcgaccgcctgaaagcgccatgggccgagcgaatcgccgggcagcagcacctcaagctggttgggcgtgtagtacccggcgctcggcgcaacggacaggctgcgttgaccagcgcgaagctcggcaccgacgatgcgaaatggcagtggcggcggttctggtttggcggtgggcctgctcggtgagcgcggctgagcgggtactgcggcgcgcgcaacggtctggcgcgtcttgatttgctcgacctcggtgcgcagcgcctgaaggtcttcggcagcggcatagccactcagcgttttctcgacctgagcagcgcgcgcttccaggagttcgcgggtgtctttgaggtcagccgccgttgcgacggctggacgctgctggatggccccaatggcctcggccaggctcgccgcctgcgcttcgagacgttgcaggcgggaatcaagccgcttctggtcggcctgctcgttcaccgcctggtagccgagagcgacgaaaacgctaagactgatcagccagagccacatcaggctttgcaacaccacggcggtgatcgggcggcggggagactgcgcggcattcatggctggccccccgaaaccgaaggcatcagcggaaacgtctgcaccgcctcggcagcagacggctcgtgtgcgtgctcggcggtcgcactgcctccaggctgctcaaagcaaatctgtcgtgcccgttcatccgcatgcagttcccaggccggaccagccagggtgagcagcgcatcgcgcaaggtcatggggccaagatgcaggtgcgccgccggcagcgggagcgcatacaactcggtcacggcgcgaggcgtctcgcaaagctggtagccgctgcgtttgagcacatgccgcaggccatcgcccaccgtggtgcgggtgtcctcgggcatggacacgtcgatggtctgcaacagcaagtcacgctgcgccgccgtgggtgccagctcgaccagcgtgtagcggccatagcgcacgacgggaatgaactcgggtgcctcgggttcgagagcggaggagacgccttctatggcgtctggcaccagcggcgcggtggtggtcgcgcagccgctggccagcgctgcggccaggagaccagcgccgaccagacgtcgggatacataggttgcgggcatggcatcggctcttctgttgcgatgccgataccttggcggcacggtgccgtgcggtcagccaggaatgcgaactgggtggtgcccggtttcaggggcgacccggatgcctactgcgtatcgtccaggcggtacagacgcacccgttgttgcgcacaaccagtagctcatggatcaataggcggatttgcagttaagccgcaatatgggacgaaaaacggtgtacttcgcgaatcaattgcagggtggctgccgtagcacgccaaagaaaaaacgcagccccgcccacgaagaacgcgagtggggctgcaagttgtgaacaatagaaagccggcggcgctaggccggcgatggcgtggaaatcaggcggtgaccaattgccgggccagtgcgacctcgacggaatcaccgtcctgattcagaacatccagccccgattcgggcacgtcgcccgaggtggactgcgagaccatgatcttcttggccatcagttccaggcaggtcatctgcgaggaaccggcatagccgaggtagatcacgcgcacgggctgtttctgcccgatgcgccaggagcggcgtgctgcctgttggagcgagtacacgttgtagccactttgcatgaacacaatcgtcgggaactccaacaaatccagtcccgtcttgaccagctcgggattggtgacgagcacgtcgatgccacggtccagttgctcggcgatccagtcttctcggcggctggcatccacgcttgcgcgcagtaccgccaccttgaagccctcctgctccagcagccccttcaggcgcgacgtggtgtcgcgcgtgccggtatagaccgtgtaggccagaaccttgcggccctgttccttctccgctttgcagatatcgatcagctcacgctccttggggctgatctcgaactcattgaactgagccgggacaaacgccaaggtgttgcgcgtgcgcggatgcaccacggtctccgaccggaagcagcaatccggccaggccagcagcacgttgagcaccacccccagcaaggtcgtatcgcgtcgcgccagagcctgtttcagctctgcggtcagccgactcgccaaatcgcggtaggccgcagcttgcgccacgtccatctggacttcacgaaactcctcgtcatacggcggcaggacgttgccaccgatgtccttgagcttgagaaagatcgtgaacggcaggatgcagcgcaagacgcctttcgggccgaagccgggagccttgaccgtgcgcaccgataccttggtgcccttggccgtcttgtgcgccgtgccggcgctctcggagtagatgtccttgaggacgccgtgatcgcgcatgaacgccatcgcagccgaggtcatgctgccgctcgtggtcgggcggtagccgtcttcgatcatccgtcctggcagtgcccggaacagcaggtagaacagatcatcgccgtagccgcccattagcgtgccggtcagcagcaaggtcttgcgagccttcgccgccagcacgcccatggcctggccctgggcactgccaccgttcttgtactcgtgcgcctcgtcggcgatgagcaggtcgaacgtgccttgcggcaggtagcgtttgatgaactcggacggttggtagccgccctcgccaaagccaaactccatgttggccatcgcacgttccatgcgcgtggcctgacggtcggaaaacaccagctcgccgttgccatccatgaggttgatgaactcatggatgttgtcacccagcatcgaggccaggaagccgtcaccgaacttctgcatcaacttctgcgcggtgacttccccgatggtcgggatgcgcttcaaggctttgaggacgaccgaggactggtcgctgccggacaggctgcgcgggcggatcagcgtccacaggggcgcggcgcagtggctgcacttcctgcgggactcctcggcttcgagcccgatcgggttgaccggctcgccgtcgaggtcggtgatgagtgtgccgcagtccgggcaggccgccacgtcgccgtggcgggtgcgccgctggttgaagaccggcttccagtggaaccccatccgcatcctgacgcgccccaggatgaaaaactcctggcccgtgggctgcacccccaactgctcgcgcagcttgatgagcttgaccagcgtgtccgggccattgagcacccagaccttggcgccggccaccgtctcctggatctcgcgccgccacttgtagaccaagtggggaggcgaaagcaccagggtgcggcggtagccttcggcgttgagcacggcggccgtggcgatgccgacggtcgtcttgccgcagcccatttcaccgttgacgatcgcagcgcgttcgccttgatcgaccagcagctcggcggcggcatggacaacttcgacctgggctgggaacagcttgcgcttgaggctggcaacgacgagttgtcgctgtgcctgtggttggccggtatagaccggtgggttggcacggttgagagaatcgagcagttcgtcgccgaactcgccgacgaaatcctgaaggctcagggtgagagggttggattccgcttcgagcagttcgccctgtacggacgctgcatcgttggcggtggtgtcgagatcgagggacatggtgatgctccaaagaaagaatgaggcatgcaccaccccagcggggcgatgacatgccccgtgatgggaagagagacggcgaaccgtcggtggttggacagtgcaggcgctcgtggcctgcggtgacaactcagggtcagtactcggacggcagcacgatgcgggtcgcgctgcgatctgcttcggtgaagatgcggatgctcaggtcacgggtgacgacgtaaaacgagtcgaggcgttcgccagactccaacgcagcgttgttctgctgccattggtagtccgcgacgtcgccccagtcgccacgcatgtggcgttcgaaaaacggcatgggatcgagccggccttcgttcatcaggcgttcgacgccttcgctgaactccagtgcaccgatctcgaacagccgtttgcggcggtgcttgtcatgttggttggaggtcatgtggcttccttcggagtgaaggggctacagcacccttgcggggtgtcggtggccccgcgttggagaagatcagtactcgctgggcaacagcaacgtggtgacgctgcgatcccattcggtgatgatccagagcttcaggccgggtgtgacctggtaggaagagaacaggcgatcctcaccggacttcagcgcggcatcgttctgccgcctgtcgctgtcgtcgaggtcgccccaatcgccgccgaggtggcggcgcagatagggcgtcgggttgagccggccctgttggaccaggtcatcgacgccgatggtcataaccacctggcctggcgagaagcgcaggctcggtgtctggctgatggaaagtgcttgggctgccatggaaggctcctggagatggaggggccacggcaccccatcggggcgactggaccccggtgggtggaaaaaatcgacggcgaaccgtcggcggtggagaagcgatcagcgaatggtcaacacctcgccccgcgtggcggaacccggcgtcatgtcccaagcgcggatgacaggaacgaacttgtcggtgaggatgcgcgtctcggcgatcgagccgtcgtcgcgttcggtgaattcccgctggagcgtcttgtccttgtgggtgtcacctttgacgacgagcacacgccccgtcttggattgcacgactcccgagatcgcgcccgcagccagagccagggcgagatgccagtgggacaaggcccgcgccggtggacgcagcgtctgctgcgcggcccccaaatgggtatctcgcgacggccagaggccttgcagcctgccaacctcatcggcgaactgctccggctccatcgtcacgcggaagaaatgccccggctccgccgggctggcggggacgatgtacggcaggaacggccattcgctcggcagttcctcggcttcgacttcgccaagcccaacctgcagcagcagattgcgcacggccttgacgccatcgggcgtctgctcgcgctggcgcacccggcgtccgaagatcaccacctgcttgaactgcgtttccaccgctcggtagatccgcaggtctgtgtagtggcgcgtcagccagccgaccagctccgcgtcgagcacgtagccggggacaatgaagaccagcacgccgccgtactgcagcaggggcagcgtgcgctggtagaacagcttttcgaggcgggcacggccctgaccctgatagccaatgttgccgttgacgtccttggacaggtcgccatacggcggattgagccagagcagcccaaaggactgtttggagatcatcgtatccatcaggtccgcgtgcaggcagtgatcgaccaggatgcgggcatggcgcgcccgctctgcgtcgaactcgacggcgaacgccctggcctgctcgcgcccgagggcatgagccgcttcggcgattgccacgccttcgccggcacaggggtcgaggatgcacatcggcccattggattcaggcgcactgggcatcagtgcattgagggctctttcgagcgtcggttcgtcggtcgggaagtacccgttcttcacaaagttgcgggcgagccgcgggaacatgagcgccatggaagtctcctggttggcgggatgaatggcgcaggcgggccttggcgtgcctgcgcaggtggttcaagccgctgccgtttccggcgtccaaatcttggccgggtatgggtaggcggtgagcacgtcactgcggatcagcgagccgagcgcctgggtcagcgccggcacgtcgatggcgagctgatggcccaccaaaggcccgagggcgaatggcaggcgggtcagcatctcgtggctttgcagcagttccagcacggtttcgcgccagtggtcgagcaatggcagtgggcaggtgtcctgcaccaatgtccacaggcggtcaagccggtggtcgctatcgcggggcagcaatgccagtgcgctggcgttggctttgtcgggcttgacgcagcgccgatcgaacagccacacgttggacagcgaaccgaacagcgttcgccggtaggcgcgggtcatgcgcttttccaggcgatcgacgttgccgacgaacaccgggacgctgccgccctggtcggtgatgacgtggaactgctccagcccctgttcgtcgcgcccgagggtcaggcgagccaggaactgctgggcggcggtgtctcgcgcccagatcgacagaaagatcaggttgccctggtcatcgccgacgcaagcgtcggccatcacgtccgggcattcgtcgatgcggtacagcgtggtggaagaagtgtttgcgggcatggtggtgtcctcggatgaacgggaacagcaccgcccgcagggggcaagtgctgcccttggggtggaaggaaaaacgccctggttcagaccgtcagcgtcgcatctggagcggtggtcgccttggatgtgcgccgccgtgcgtggtaggcgcgaacgcctgcacgccattcggcggactgctccggtgcgaggtccagataggacagcgggcacgagtagtagtacgggtgcatggattcgtccagcggcttgtagccccactggccgccgctgcgttccagaagatcgcagcggatggtgcacagggattggcccggtgtgagatcacggtgtacgccttcggccttggctgtgacttgcgcaacggaccagaggacgttgccatgcagcgcgtgggcgatgaccttgacgctggcgcgctcggtctcttgcggtgcgatcagctccgcgatcagttcagaccgcgattggggtgagaaataccagcccatgagaggcctcctggaaaaattgagccagaagcctccccggtggggaagacccccggcgggtggatgaacacggcagatgcggtgcccagtactacgcaggttgcagttcggcctggcggctccactcctgcgtcttgaagtccagcgcgtagcccagttcgccaaggcgggcgatctgcgtgcgcagggtgcggcggtcgatggtcgaatccagtttcacggactcgcccagcggccaaagcaagctgaacagcgcgacgtcgccatcttcggtactgccgggagcagttgccgcagcgggcgtcggcgcatccacgccgaagggcgtggtatcgaccagcgggtccgtggatgcctgcacgggtgcgggcttggcgggcttggaggttttggtgggcttggccggtgttgccggcgttactgcaggctgtgcgcccaactcttcatcaagtggatcgaggtcctgggtggcgaagctgcgtgcctcgtcacggctcagtttgtcgatgtcgtagagcgtcattccgtccaggctggcacggatctcgaagcgcatgccgccaccgaccgggtaggacttcgggaagatgtacctgatgatgaactccccgtcgtacttgccttcggggtattgctccagctccgggtccttgacctcgaacgtaccgaggtgcgtggcgaggcgtccgaccgtgaaggggccgttcttgccgcggatggtacgcagcgtgagctggccggggacgacgatgggcgaaaccgatctctcggatgccgatgtggctgccatgatggttctccttagcgattgggaaaacgacaaggcccgcgagggccttgccgatcagaacgaagcagccaatgccggctcctgctcctcgacttcaccttcgggctcgcgctcggcgggctcggcaggctgatcggcagcggtgtcggcgtcctcggcttcgggcgcgggagcgtcctgggccggcggcgtatcggcttgcgcggggctcgtcggatagaccttggtgccgtcgatcttgatcaggccaatgtggatcagtgtcgattccaggcttgcggccggttctccggcacgctcacccttggtgcggatgtacggatcgatcttcatgtcgttgagacggaaggcgatcagcaccttgcagtccccttcgatggcctgcacgcaccggcgaaccagatgctcggcttcaggggtggtgacgatggtgtcgaagtaccgatactccggttcatcgacaggcccggccagagcggcgacggtgcaagagaggaacgggtcgccatctttgggcgtgacgtccttcggacggctgaggtagccgatgccgcgggtgaccagctcgtgctgcctgatcgaagccagttcggcccggtcaagcggctcggccttgagcagtcgcgccttgagggacgcggcggcttggcctttctgctcacccttgtcgcggatgtacgcatcgccccacaggtcgccgaggcgaaagcgcaccagtgggcgctgcttgggatcgtcaacgccgatgtagcgctcgaccagcttcttggcctcggcacccgagaccttgacgtcgaaatagcgatagctggggtcctttgcggaaccgaccaacgcggcgatggtgcatgccaggaaaggctgcgcacggcggccgccccgaacaggcacttcacggacacgctggatgtaaccgatgcccgaggtgtggaggtcgaaatacgatttctcgttggacgtggtgctcatggtgaatctccatagggatgaagcggagacacaccggccccacgctgcggggaaaggtgcgtaaccccgcgatgggttgataaggcgaaagcatccaccaccagagactggtggccgctcgcggatggatgcggtgcgagctggctcggtcacgcagtgggaactgcgccgcaacctcgaagaccgatggttgcctggcatgtcgctgacaacgtcagcaggcatgggctcagcatggccgggcctcgcgcgcgagacagccatcaatcggcattcgggcgattccctttgatgaaatctcacacggcagaaaaaaggccctccttccgaatggagggagagcctgtggggggcatgtcgcctggttcttttcgtggtgttacgccggtacagcgcggcgccgtcgggacgtctccgcgccgatcacgctcacatcgatcagacgccagcgcccgtcgtcgatgagccgctccagcacttcgccgagcatgtcgaaatacacctcgtcgtgccgaacgaccaactcgccgtcgcggcacagctccaccgcataggtatcgctgccgcgctggtagaggatcgtcacccgaccgtcgaacttcgcggtcgaaaccgtgaaactgatcgccggaggcgtttcgatgatcttggccggcttcggatcgacccaggtgaagtcgtgggcgcccgcatcgaccagcatgtgggtgatgcgccggaacccgtcgggcgccgacatttcctccaactgctcgatgagctgacccagttccatacactgcggctcgggaatgggcagcttggccggcgcggagccgaggatgtgtgtcttgacggtgtagggagtgccgtcggacatcatctcggtgcgctcttctggcgtgtccgcacgcagaccgtcgaaacgacgacgggcatagggttggacatgcaccttggtgccctcgctgggaatgctggtcaccaggttgggatcgagtaccgcgaactcgctgggcttgagcttgacgacgatggcgtcctcgctggctgcgaccaccttgccgtcgaagggctggggatcgatgacaaagcccagtgtcgaggactgtggctgatcatcgaacacgcggtacttgaacgaccgcacgttgcggggcacatggcctgcgaccagcgaaggcatcagggtcttgataagagagcgatccatgtgaatctccttgaggaagaacaagggattccccgcccgcaagggagaggtcccttgtgggtgaatgggcgcgatgcgtccgtaggaagaaacaaccagcacggtttcccgcgcttgcagccttgaaggtcttgactgcctgggcatgtgtcggcaacgccgacgaacatggggcaaggatggcccttgagtgagccgcctgcgctcaggaaaccgcaccgcgccgcacccgctttcctgcgtcgcgacaagaaaaggcccctcgaaaggggctgggtggtcaggcttggtacacgaagtagtgttcgcgctggcgtggaaagaacacgtgcttccacgtgtcaccgccggtgttaccaccgtcgaagacaaccatttcgtaggcatcaatgtcggtgtctgccagatcggcgctggctagatggcgcatgtgcagcatgccgctcaagcgctcgaataccaggatctggccgatggcgtcgtcctggctcatggcgttgacgcaggctccaagctgatgctcgaagtcgcgtgcgggcgagatgaggtcggggaacataaagtgctcctatgaaataggaccagcctggctcccagaaaggagacaggctggcatggagggcaaagaggaaggtgggcgcgtggtgtgtttgctaggactcggccagcggcaggcccagcaacacgggcgcgtcagcgtcgaggatgaggatgcgcacatcggcctggccagccagttccaggatgttcgccaggtcgtcgggcatgcccttgctgcggtgctcctgccgaagctgctcggcgctgatgccatcggcgtactccaggttcttgtccgtccagggcgtggagatcagcttgacgccgatcgccgggctgtacggaacccgaaaggcgatgaacaaaaaagcctccggcgtggcaaggtccgccagattggcgaggtactggccggtttccgggctgatgtgtgcgctgctgatctcccagcatcggctgtagtagccggtctcgaaactcaggcgccgcacaacttcccgcgcggcctcgaccgaatagctgtcaccaacgtggatcaggcgaccgtcgaagtcctcgccatgaatggcatagaccacggcaccgatcacgccttcgccgttaacaccttcatcggcatcgcattcggccagtacctcggcactcacaggttcagagccgttcgtgaccaccgcgaaatcgctgatgacgatgcaggacgatgaaatcagttcctggtcggacaggtgttgctggctcgggtggatatttcgccagacaggcgggcttccgtcctcgtagctgatggacagcgtgcggacgattttcaaattccagtagccgcgaacaaagggattgggattctgagacatggggacgctccagattgaataatggagccaattcccgccaccgggaattggacccggtgggttgaaaggggaaaatgcgtcaggcagaggtgatcgttggctttgattcagccgccttacgctgggcaacggaaaggaaatcgagggacatgaccgtgtaggtgcatgtccctcgtggggaacgaaaagacgggggtgtgccagaaacgggctcaccagccgctgtagttcagcatcaagtcggcaatgacctggcggcgttccaggtcgagaccgtcgaaatccgacagcccgtggaaatggcagcgtttgagcatggcaccgccctcgtgcgcgttgtagaagctgaccatggcggacagaaacatgcgttgcccgctgctcaggacaccgagggcatcgttgagccgcagcatgttgggacgcagatcccacttgcttttggcctggttcaggccgtcacgggtgccgtcgccgaaccattcggggccagcgatctcggcaccacgcttccaggcctcgaagaaggcttggggcgcggcagcgaaatgctgctcttcccgcatgatctgatcgacgacttcctgcggcagcagttgattcatggcgtgattcctccagttggatcagggaatggcgagctgggaccagccgcctctttcgagggcacgttgagccgccgcatggctgcggaagtactcgtgcgattcccgcgaaacgggaccttcggtatcgcgcgtgccgatgtagtggccggcggcgctttgcaggacttcgagcggcaggaacttgccgcaataggtcaaggccaactggctgaaagaggctttgtgggacatgggtaggttccttggaaaagcgaggccttgtccctcacgggatggcagctcccgcacgcggtggataaaaagcatcggcgtcacggggacgcgcgtccgcagacttgatgcgatacggactggcgggttacgcgggaagaacccgcggcagcctggaacccatggctgctggcatgtgctgacgaatcagcgaacatgcgggcagcttcatgcgggggccgcgctgcgtcagttgcaaaacggcattcggcccagcccggattgatcggcgcagagacagaaaacccgcatcgagtgcgggttgtcagggtggtgtgcgggtgcgttggctcactcgggcgcgtcgcccaggacatgctgcttccacagggcgaatgcctcgtcctgtcccagttcggccaggaccacaatgggctgctcctgccgcgcacgcagcgaagcgaaatacgccttacggtcggcgatggccttgaggttgatgccatcgataaacagcagcttgccgcccttgatgaacagcaccttgttgccaaggtcgcgctcgaatgcggctcgtactttctccggttgttgcatgcgtcggtttcctgttgctgtggccggccattggctcggaacgttgatcgacgagataaaggagccgaaggctcgctgaccttcggctcgggaggaaataaccacccgtgggctgttgcaggcccggtcgtcgctagaaccgtctgctcatcagcaatcacacccggcccatgtcgtggctggggccggcatcgtctggcgcacatccgcgcacaaagggagcccgtttttgcgccggtgggcgccggcaccgaataccgctgaccacaaagggtctccgggtggctcgcgctgcctggcaagccatcgggggacccttcgcagtgggcgggagaaacacagaccagcagaacacgcgggagacggttcgcggaaaagataccttcaggtcccgcagccggggacggctggacgggacgcgcacacggacaagaaggcgttgcgcgctgggcgacccgcaggggcgtgcgggacacgggccacgcctttgaaacagggtgcggcccacgggaaacggagtcggtcaggcgcctttgcggccgctgctacgcgagcgcgaagcgccacgcttgggcgtaccggattcgaccggcagcgtgcctttgcagtctgggtagcgactgcacgaccagaatgggccgctcttgccggtgcgctggcgcgtcgctgcgccgcactgcgggcatgctggcccatgggaaagcttgatggacagggacacgcagccgtactgcgcgatcaactgagaaatccaggcggcctgcttgctgaggaatacgtccagggtgagctgtccggcctcgatcatgtcgagcgcctgctcccacactgccgtcgtgccagggtctgcaatcgccgcaggcacggcgtcgatcagcgtgaacgccgcatccgatgcgcgaatggagcgtcccttcttcacgatgtagccacgggcgatcagcacgctgatgatgttggctcgcgtcgcctcggtgccgatacccgtcgtgtctttgagcttctgcttcaggcgcgggtcggtcacgaagcgcgcaatgcccttcattgatttgaccaattcaccctgggtgtagggcttggccggcatcgtcttgagcgccttgatctcgacctcggccacctggcacgccaagccctcacgcagtgggggcagcacctggctgcgcgccgtgtcgtcgccgtcctcatccgcttgcggttcggccagcaccagacgccaacccttgacgaccacctgtttaccagtggccaccagcgtctgttggccgcaggaaaactcagccacggtacggtcgaactcgtggtgcgggaggaactgcgccaggtaatgcgcccggatcagccggtacaccgccagttccttctcgctcagagcagagaggttcgcgggttcgagcgtcggaatgatgccgtggtgcgccgtgaccttgccgtcgttccatgcacgtgagcgctgggagcggtcgagctgccccatgatcgggcgcagcgacgggtcggtattgagcaggctgtccaggacgatgggcacctcggcgaacatgctttcgggcaggtagccggagtccgagcgcgggtaggttgtcgccttgtgcgtctcgtacagggcctgggcgatctgcaatgtctcctgcacgtccagcccgacctgcctggaacagacctcctgcaaggtgctcagatcgaacagtaggggcgggccttcacgcacgcgctcggtcccgaccgacaccacctgggcgctgcccgcagcgcgaatctgctgcgccgcctgctgggcgaccggctgttgcagacagcgaccggcgtcgtcggtgcaatcatcgggcgcaacccactgcgcggcgaaagcctgaccctctgcggacagagacacgtcgatggcccagaacggcaccgacttgaaagccgcgatttcgcggtcgcgatccacgaccagcttgagggtcggggtctggacacgtccgaccgacagcacgccgtcgtagcccgcctgccgcccgagcagcgtgaacagacggctgaggttcatgccgacgagccagtctgcccgcgaacgcgccagcgccgagtaatacatcggcagcgtatcggacgacggtcgcagcttgccgagcgcggtgcggatcgacgcatcgttgagcgccgatagccacaagcgctcgatggggccacggtagccgcacaggtcgatgatctcgcgggcgatcagctcgccctcgcggtcggcatcggtggcgatgacgagatgggtcgccttcgccagaagcgccttgacgaccttgaattgcgtggcggtcttgggtttgacctcgacccgccactgctggggaatgatgggcaactgctccagcgaccagcgcttgagcgccgcgtcatagacctcgggtgctgccgcttctacgagatggccgatgcaccaggtaatcgtgacgccggagccgttgaggcagccttcaccgcgctgcgtcgcgccgagaatccggccaatatccttgccctgggagggcttctcgcacaagaacaggcgcatgtccgtccatccgatttccgtggttcattgagttgctggaatcgaggatgccgggcacagccaggggcggcagcaaacaagtcgcaagcggtggcgaccactttcacaggatggaatggctggggcggagatagcgtgcagccggggtgtgcgagccgggagccgcgattttcgggagcgcgtggaagccggtggacgtagatggagctatcccctggggatagctcacgggtgcatggagctgcgaacagtggccggcccatgccgggtcacttcctacgccgcggctcttttggcacagccggttcctgggcggcctggggctttgcctccgcatcctgcggcttcggactgagggtcacggactcgatgcgaaacggcaggatgccgacgctgcgcgcgttgatctgccaggtctcgcgcggctgatcttcgttgtccgtccagggctcgcgctccatgcggccaacaaccaggacgcgcatgcctttctggtagaggtttttccagtgcgcggtgtcgcggtgccagatttccacgggcgcccagaagccaccgcgatcctcgaagtcgccgcctttggtggggacggggttgtcgaaatacacgttcagccgcagcaagcgccgcggctcgtcgttgccgttggggaactcccggtactcgggcggggagccaatgttgccttcgccccaaaaatgcgtgctcatgttgcaatctccatggtggttgaaatacccgtgctgcgtcggtgccgggcgcttgctggaatgattgacgcaatcaccgatcgcgcatcgcagcgggaatggatgcgatccggcgcaggtaggcgtcttccgccttggcggccttgctggcgcactcctgggcctgcctgcccagggtgtgcaacaggctgatctgcatgttcagcgtgatgcgctgaagctcgatcgcgtgcagctcggccagcaggttgaccggcgtgccggtgctcgccatcaattcctgccacagggctacgcccatggctgagcggtcgtgcttgcgccagcgcaaaaacgctgtgcctgcgccagtggtctgctgggccaggtcgacgggcagcaggtggaagggatgcccgactacctgttgcagcacctgccgctgcgccaagccaatcagctcgtcgcgcatggcgaagcactggctggcccaggcctcaagatcccccttacccttaaaaggctttaaaaggccttttagagaggcagcgtgttccagcttcatgaaggctgcctgttgcaggccctggaagtagcggggttcgcggttcggatcgctcatgcctgctcgccctcgacctcgccggcgctgatttcgggtgctgcgtcagtggcgggctcgtcggtggcggcctcgtcgttgggggcaggcgctgcagcaggactctcgacacgctgttgcaggccacggcgcacgatgggcggcgcgaacttcgagcggagcgtgccttccagcacgtcctgcggcagttcgccgaatttctccaacgccgcccgtgctgcggcgttctttgacacgaagtcgtcgcgcgtacagcccgaatagcggtattgctgggccagcgagaacaggctgcgcagtgcatgggcgccctcgttgagccagcgctccaaggtgctgcggtcgatgagcgccgtgtggtgggcgaggatcagtttgcgggcgatgtcgtcgtagtcggccagcagatagacggcggcaaagccgagctgcgcattgacgaacagcggcaacttgacgggctgcacgttgaggttctcgcccaggctgagtgccggcggcacgctcgccagcgcctgatccacctgctcacgcagcgattgcagcgtagtcttggtctggtcgagcttgacttcgatgcgcagcatccaccagtccgagtacgggtcgtcctgctccgaaccgcgccgcatcttgttcatttgggcgatgtagccgttcaggccgacgatgcccggtcgcccctcggcggcggcacggccatgccagatgcgcgaagcgtggtgcgtgtgaagtgtcagcgacatcgcgctgcgcagggagccgagattcagttgcagaggttcattggttgccatggtgtccgctcgttgtgggaaaaggagcggtcagcttcggcaggaagcggaaggcagtcagtcaacaaaccgaaaccagccagaccccggttcagcgcgtggtggccgcctgcggcgcgagctatccccaggggataactccatgcagggccagcgaacgctgcgcgtcgggatcagggcggacaacaccgatgctgcggcagatgttcgaggggaggcctgcgactgcacggcatccgccccaacggtggaactatccccaggggatagctctactggcatccatgggcgtccacttcaccgccttgtcggtcggctcacttgctggcgagcagatctcgcagccgctcgatgtgctgcctggcgacttctggtggcaccggcttaccctgcgtttggggtggcggtgcgggtggtggccgttcgtttggctgagtgggtgccggtggcgggtctttcttggtccaggcattgaactcgccgtggatggcccgctggatgatgccgaacagatacccagcgggattgcggatgccgtggttgctacaacgcgcggcccattcgtccagcacgtcctgcctcagcgagggatcaacctgctgcaatgccaccttggcacccgcctgctgctccgccttcagttgcgcaaagcgcttgggccattgcagatcgcccagtgcgcgcgcctgcgcagtagtacgtatttcattaatacaactactacgtactgtacgggcctgcttcggattccgaagagagacgtctggcgcgggtttcagccctgcttcggaatccgtagtgggtcgttcgccattccgaagaaggctcggagccccttcttcggaatcgtgaatggcgtcctcctgtggataactatcgctggccgtgaggtcctggttggcgagacgttcggccatcacctgcaaccgtgacgggagggtgcgtccggccagtaatgggtcttcaccgatttccttgagcgtgttcaggcccacgatctgcacggccttggcagaatggccgagcgcctggctgacgagttgcaggtagtccgggtcgagctgcatggcctcgaacggtgtcaggggttcgtcgtgcagcacgtacagattgccaaggatgcgaccggtcttggggtcacgccgtcgccgaaccaggctcagccagcgggtcaggcgcatcagtgtcagcgctcgtgccacggtttcatgcgaggcctggcctgcgcagggcatggacgccagccagggccgcaactgctcgtaggtgggaaatgcggtcacgccgtcgtcgttgagcatcagccggaacacttgccaggcgtttcgttccagcggcgtcaggcggcggtcgaggaacaacttgcgtggcaccgtctcgtgccggttgccactgaagaggaaagcatcgccggaggtgggcgtgggcgactgtgcaggtgtagacgcaggtgcgctgggggcgggcttgggcacaaggtctttcagcgcagcatcgaacagctctgcgagtgcgatggggccttggcgtcggactcgtggtacggtgtcgtccacagccatgactcaagccaatccctgatcgacccagctcttgatcgaggcccagaccaccgacagaggcagcgacatgccttcggccaagtccatggcggcatcaaggatggaggtttcgtcttcgagatcgaccgttctgctgttggtcacggccttccattgccgccacagctccgtgtcctgctcctcgtccagcacggggtgtcggcccttgcgcttgggcagaccgaggatttcacggcgaagcgctacttcctgatgcgtcaagccatagaacttgctgaccatctccgtgctcgcgcccagcctgagcatgcgatcgactgtggcgatttccttctccacgtcctgcgcctgctggagcagccgccgcagcacttcgcggttgaccgtcactgagcaccaggagacgttggcgttggccagcacgctgatcagcgcgggatgcttgagggcgtccaactctgcctcgccaaaccccatcagtttgcagcggcgcagttgcccattgcgcaggtcatagagggcctgggcgatgacagcctggttgagtgggtgtgctgtggacatgctggcctccctcgcttaggttccagagtccgcagtgccggcttcgagatcgagcaggcggcgggccagtcgcagcaggcggaacagcttgaccagcgcggtgtcgctcaatcgcccggttgcgtcgccctggccgtgcagcagcgccggcaggtcgatgatgacttgcccgttgtccagaccgacgtcggcgggctgctgaccggccaggcaagccaacagcgtatggacggcacggcccagcggcgctgggtttgtggtgcgagcacggcaggcgaagccgatgccgtctgggcggtcatcgatgcactcgcccaggtctgcctcgaccgcaatctcgcgggcaaactgcgcgacgtggatgcgcaggtgctcgggtgtgtccaggccgggggcgatgtaccagacatccgagatcggatagagcccgccagcctgcaccgggatggactgcaagacgttcgccgagaaatcgtgcggcagtgcatcgcccaactggtcggcgaccatgcgctggatggactcaagccgctcggttgtcggcgccggcgagacaatgtgctcctgaagcaggtcgtcatataccgccgaactgactgcgcccgaatgactggcatccgcgtcgctctcgcccgtcgagggagttgccgtcggcatcgtggtgggtggcgcggtattgacaggcgggcgcgcgatggcctctggctctggcaaggcaggcggcgtcgggggcgacgtcggctcgctgaccaaggcacgctggcggctctcggattcggtcatgtccagagcgagcacgtcgtaatcaacacccagcaattcggtcatctggccgatcagctcgtcctgtatgcgctgcgcagagaactcgtcggcctggacatcgaattgcgacagcacttcctgaaagaattcgtcgaagccctgaaccagtgagcggcctttggcgtaatgctcccaggtgcgctcgcaggccttgcgcatgaccgacaaccgctcgacctggtgacgccccaggccggcgtagagcacggtcgggattgcgggcagcaggtagcgtaccgcgtcggccatgcggctgatgtgcgactgctgcacggggtatccgtcggcggccaggcggcgggccagctcggattggctcagggtggggccgctttccagttcgtagaactcgcgcgctttctcgacgcccaaagcgcgctcgatgaaggtgaggccaccgcgcagttcgttttccgcaagatgcccggtgagcgcgacgatctcgccacgctcgggccatgggcggaacaggcatgagacccgaaaaaaacgttcgtccctggtctccgaccagagttcgcgcaggattgccagtcgcgtgttgccgccattgcggatgatgtagtgatcgtcgccgggccgccgggtgatggccggagccgcgtccaggccacgctcgcggatggatgccttgatttcctcgtacaccggattgcgcttcttgcgcgggtcgtggtcgtaggggcgcaactggtcgagcgtcacgatcatgggcgtgtcggcgatcgggtcgctcaaggtcgttgctgacgggccgctgcgctcgaacccggacgcgagcagtttgccggccatctgctgggaggtgatctcagtcatggccgcccccctgcgctagggatcgggtctcgcgctcggcgcgacggatctgcgcacgggcgttgagggctgcccggtgatcgctggccgtcgagctggtgtagatcgcggcgcagcctgccttggtgaacttgaggtgaccgcccgccgtgcgcttgacgtgccagccttcgccgacggcgaactcgatcagggcgcgcagccggctgtggcctcgggccagttcatgtgcgttggccatggggcctcctggtatcaagaggctgtggcggacggccggacactgcggcaaatcgatcctgccactgcgggagcaattcgccagcaagatcgcgcatggtggcgagcgcggcgggagcgactctgcccactggctggcggtactcgacccgatgcaccggtaggccgcgcgtcgcggcacgcggataagcctcaatggccggcacgtcggtggccaacacgccgatgtcggtatggtcttgaaacagatcgcgcagcgcctgctggatcagccgggcgttggcggacaccggatggacgcggttgatgagcaggtgcagcggcggcggctcgatgcccagctgccggtacggcgcaatgtccgcgagcaactgcatggtgccgcgccgcagctcgcgggcggcgaggatttctggggtcactggcgacagcgcgaggtcggaggccagcaccgccatctccagcagtaccgagcgcgcgccctgggtgtcgatcagcaccaggtcgtagaggggtttgagcgccggaagcagatgccgcagccgcaggcgcccgtctggcgcgtgcagcagcaaggtgttcagttcgcctcggtggtcgttggagagcaccaagtccaggcccgtgatgatcgtgcgggacacaagctggtcgaggtcgcgctcgttgaaggccagcaattcatagataccgcccggcgcgcggtgagccagctcgtagtaggaggacaaggtgggctgcacatcgagatcgagcagcagcacgcgcagcccggcgtccgcagcgagaccacccaggtttgcagccgtggtggtcttgccgaccccacctttggttgaaatgatggatacgacctgcatggcgttctccgtatgaggatggaaagtccgcgggaggacgggtcaggcccggttgttgacgcgctcgtcgatccactgatcgatttcgatggaatcccagcccacggcgcgcacgcccagacgcagcgcctgcgggaactggcgtttcttcatcaggttgtagatgtgggcgcgcttgaaaccggatttcgcttcgacttcttccaggcgcaggatgcggcgctcgtttggctgcagtacaggtgtttgcgacatggcggtcactcctgaacgctcagtggcgtttgttggcgtgacctctattcaatagacacggctgcgaaaagacattgcaaatgcaatctccgcgactgcacatacaagctggcaaatctcagagggaagtgctacgcagccggcgcctggcggtggcgaacttgccgttcaatgtccgctccgcgatgcccatggcaccgctgtgatgggcgaccagcgcgctgaccacggcctcctgcgtcttgaagctggagtacggcgtgcccgatggcgactggccgagcatcagctccaacaggccgccaacgatgttcaggtaggtggcctcggctcgatcactgatcggacactgcgcgcatgccggaatcaccgtgggctgcttgagcagcgcgtcatgcttgtcctgcaactcgcgaagctgacgtttggtctgttccaggacggatttcaaagcctggcgttcgaccagcatggcttgccctgtttccagagagatgaagggatgggtgatgcgctcgccgcgggagaagagaaagccgggccgctgctcggggtagtgctggcgcatccagcacttcagatcgacatggcgtaccgtcagatcaggcgattcgatcaacgcggtgtcgcgcgtcgtgatgccgtgctgcccgaagggcagttccccgttgaggatgccgtcatagatgcggtcggtgtacagccgcagttcgcccaaacgtgggcagtccagcgactgcggcagattcataggcgacgagaccgaagccaggatcacctgctcgtatcgcagcagtccggcccagcggatggatgcttcgagcgggcggtagaacacctttgatgttggtgcatcatttttgttctcgtgcatgctccgtctccttccaggagaagaactacagggccgactgcttttgcagccgtcctcatggtcggcctgttgtccgcgcaagacgcgagtgatgacacccgcttttgattacttctgatcagttcgcgcaacgagtaggcgttgtgtgctcgatgtgcaaaaatccatcgagcacaagaaaatcgagcgtccgtcgcggctcgacagtgacgcttgcgctatcaggatcgtgagaagttgcggctcccgcaaaaccgtatcggtatggtctgatacgccagcggtttcaaaaagcggcgagcggtcggaatctattgctcggggcttgggattggcaacggaaatctgctggcgtcatatccgatctggatactgatatagcgagatagcatcacagagaagtcgcccatggtgactgccaggcgcagattcgacgcgaaacgctacctgctactgaacattgcgagttggccgcgcagaagacggagggttggtcatgcgaagcgatcaacctttgttccctgctttgaccttgaccggacggtgctgccgtccggcctcagctcaacgggcgactagatcttcgggcgtatcaaccaacattgccgtttttaccaggcgctctacagtctgcctggccagcaccggagacgcctccgattgctctgcaagctcatcggtttctatggcatgtgcggcgaccagtcgagctgcaagatgcaggttggtcggatcgactgcctcgatgactggacacttgcccagggcatcgtatggccgcagcagtgcgtgatagatgtgccaagtgtcgatgccgcgcggcaccagcttcaggacagcctgaatcagcttgcgtttgatggggtcgagttgccagtccgggacgcgctgcccacggtgacccagatggatcgacaggagattgccggcctgaatctcgtaagtgatccagcggcgggacttgccaaccagcttggcgtaatcggcgactgataggttgtgaggcgcctcgaacatctccagcaattgcaagcgctcgcgctgcacctctgacagcgtgggtcgcgcgtactcgggcagatgcaccgccgaaagtcgatagacggaagctggaaccgctggcgcatccggtgcaggcgcaacgatcaactgaggggcgtttggattcagggcgggcggctgcgctgccgcctgtccggcaatcgtgggcaggccctgcagcgtgatggtcaggtgtgtgctggcaacttcgacctgattctgctcgaacaagtccagacggtcggcccagtcctgcatcatgacgcggcgctgctcgacgtactcggcgtggttgtaggtcgcgctgatccgatccggatcggcatgcgaaagttgggcgtctacccacttgggcggatagcccaattcattgagcgcggtcgagattgtggcgcgaacgccgtgcccagtgagctggtcttcatatcccatacgcttgagcgcgccattgagcgtgttctcgctgagagggtttttcaggcaccaatcaccggggatgagatagacctgcgctggcttcagatttcccagcagatgacgaacgacttcttgtgcctgcaacgacagtggcacgatgtatggcgggatgtcggcgaagcgctggcgcttcttcttggtgagttgcttgcgttgcttgagcctgacaaccgggataatccacagaccgcgttctagatcgaactgatcgggcgtggcgtagcgcaattcaccggtgcgcacgcccgtgagcagcagcagacgtagacccagttgcgtattcaggcgaccgctgtacttgcgcaacgtctgcagcatggccggcagctcgggcatgcgcaaaaaggggttgttctcgaccggcggcagcggcatcgccaccacatccaaatccttggccgggttgtcgcccatgttgggcaccaccaccgaggcgtaggtgaatagctggctgaaccaggtgcgcagtttctcggcgaccgacagcgagccacgcttttccactctgccgatgatgtccagcagatgggcgcgggtgacgtcatagatggtcaggtggcgcaatacgggaaacacatccttggcgaagacgcgcccgatctgtttgggcgtgctctggcggccctcattttccagagagaggctgcggtgggccagccatttgtcgtagatggcctggaaggtgtgctcgcccgccaggacgatggcgtggcgcttgcgcttgcgctccgaatgcgggttgatgcccttggccagcattgcccgggcctcgtcgcgcagattacgagcgtctttcagggaaagcgcgggatagccgccgaaggacatgcgctcgcgcttgccgccccaagtgaagcggaagtgccaggccttgaagccggtggcggagatgtggaagtagagaccgtcgaaatcgacaagcgagtacgccttgccggtcaccttggcctgtcgaacctggaggtctgaaagcatgagcccaactcctgcgaagcgagttggatgccatgttcccgacggaaccccggctcctccagcaacaatacggttttgggaacctccgcattgccaatgtaccgctcaacgtaccagttagaaccggctgggagtggatttcgctggatgtcagtggatcgaggttgggtggaaatcctcaatcctgacaatgacttacggcgttctatggactccggtggaagtccctggaaagtcgaag
>NCGM2.S1.AGEnt_accessory_0042_length_688
cgacggctcgagcgcagctggcgcggcaatgccgaggcctgggcccgcgccgtgcgcgagggacgcctggaaagccgccgcctggccaccgacgacgcgattctccaggcgctgcgccagcgcgcgccgcggcgcctgctggatatcggctgcggcgagggctggctgtgccgggcgctggccggcgaggtcggcgaatgcgtcggcatcgacgcctcgccggaactgatcgaactcgcccgcgcggcgggcggcggtagcttccggcgcctggcctaccgcgagctggatgcggcctcggggctcggtcgtttcgacgccctggtgtgcaatttctccctgctcgacgaagaccttgccggttgcctggcggcctggccggctctgttggaaagcggcggcgagttgctgatccagaccctgcatccctgggccgccggcggcgaagactaccgcgacggctggcgcgaggagcgcttcgacggcttcggcgaaggcttccgcgacagcatgccctggtatttccgcaccctggagtcctggctggcgctgctcgacggcagcggctggcgcctgcggggtctgagcgaaaccgtccatccccggctcggcaggccgctgtccctgttgctgcgggcaggactcgccgagtgaaacctttcagccccgcaatgggcgttgcagagcg
>NCGM2.S1.AGEnt_accessory_0043_length_4409
ggcccgttctcgttaatggtcataaatagccaaggctgggcaggactggggctggatcggaggggacgggccaagctctgtgctatgccggcctgtatgggcgagtaatttcgacactttttcgacacacggaatgaggctgcctcgctggtcctggttcgtccgtctggcgccggatcgtcttcaggactccgtgcgttctgtccgttgtcgggaagcggtctctttaagtaggattcctttgatggaatattccctgggggttatattttgtggcgtgggatatcgagtacaccgacgagttcggtgattggtggggttctctgtccgaggatgagcaggagtcgctagctgtgacggttcgcttgcttgaggagcgggggccatccttggggcacccccacagcagcggcatcaatggctcccgccatggccatatgagagagctacggactcaacacggcgggcgacctttccgaacgctttacgcgtttgaccccagacgctccgcgatactgctgatcggtggcgacaagactggcgatgatcgttggtacgaattgaacgtgcccattgccgaccgcctctatgacgaacacttgcaccagctccgtgaggagggactgatcgatggttaagaaattctccgaccttcgggcgcaaatgtcgcctgaggcacaggcccgcgtcgaggccaaggcccaggaactgttggctgaaatgcccctgaatgagttgcgccaggctagaggcttgtcgcagaagatgctgtctgaagtgctgcaggtgcagcagccggcaattgccaaaatggagcggcgtacggatatgtacatctccaccttgcgcagccacatcgaagccatgggcggccagctggaagtgattgcacgcttcccggatggtgcggtgaaaatcagcaacttcgcggatatcgaagaggcaggcgcctaaggaagctccgaacaagtcagtcacacgcaaccgattggcgacctgactcctttttcagcccagccttcgggggctgattcacccgaagccaggcttttgccctggtttctgtgttttacacgcgtacctctcctgcgccggccagcaagtgccgacgggccatccataggttcgacagggcgaacagcgtcaccagttgcacggtgttcttggtcagtccccgaagcgcacctgcaaggcctgttcggctatgcctgcgaggcttacaagcttctcgcccgtgatgccgtgtatgacccgttctggtcgctgatcatgcaggacgtgaaggtccgacccgctgatcgaacgcgtcgaataccgccgctaccacaagacgaccatgggcttctccggcaagaactgcgagatgttcctgggccagttcatctgcctgatcgcacgggagcgcatccccgcaaaaaaggcgattgagtccgcccaccgactggagttctggcacgtcatcgaagaccactatctcgccaagggttggactcgtcgcgatctggaaaggcatatacacaagctgatgtgtgatcggtatctgcggcgggggtatgccgtctaatgtcgatcaccaagctccccgatggccgttggttcgtcgatgtagaaccgatcaagggcaagcgctttcgcaagcggttcaagaccaagggcgaagtccagcggttcgaagccaccgtgcggcaaagaaccattgaaaactctgcctggacgccaaagcctaaggaccgtcgtaggctctccgaactagtgcaactctggtacgacctacatgcccactcactgcgcgacgcaccccggcgactctccaagccgctgcaattggctgcccgactgggtgacccgattgcgacggccctggatgcatcctcttacgcgagcttgcggcggaagcggctggaggaggggatatccgggaagaccctgaacaacgaactgggatacattcgcgcggtgttcaatgagctgaaggacctgggccagatcgactacgacaacccgctggccggggtgaagctgctcaagctgcaggagggggaactgtcctggctgacgaccgagcagatcggcgagcttctcgactccatccgcaaccggtgcgacaacccacataccgagctggtgacgctgctctgtctggctaccggtgctcgatggtcagaggctgaaaagctccccgctcagcggctccagggcaacgtcgtgacctatgcgggaaccaagtcagggaaggttcgccacgtaccgattccagcagagctggctgaccgggtgagggcgcactggccgatgcatggtccgttcacgtcctgcatcacatccttccgccgcgccctggagcgcaccacaattcaattacctcaaggccaggctagccacgctctccggcacaccttcgccagccacttcatgatgaatggcgggaacatcctcacgctgcagaaaatcctgggtcattcgacgctgacgatgaccatgcgatacgcccatccgtcgcctgatcatcttcaggacgctgtgaaatatgggccattaaggtgggcctagtactacactcactaatttatattcgcacttaaatccaagtgcttgattaatgtgcttgtgactatgcatgagctcatatcttgccatgaagggaagcgagttaatgtctggatctgctttttcggtcaatatgcaaaatataattgtgtagtcgtttgttactatgtcgtttcgattatctgggagtatgtctgtgaaggcttgggtgggcctttcgttgtggttttctgtaatgtgttcgcgcatgctttctcggcacttttgatctgatatgaatgcgtcggaataaaatttcccctgaaggaataagtgactgatagaggcggagccggactttagtcgctttacgtgaattaacgatttatctgagtgtagtaagtcacatacctcgtaaattcgctccccagctatatggacttttgctttgtcaaaaagaaaaatgtcattgtttgtgttgtatagctcttggttgtagatttcctcccgattttggtttctctgagcgtcccatattgatacgttgttggtaaggtatgcactttgattggaggggatatctgatacgtagtcttcaacttcttgcttgaagtccgtcgatacttttttccattgtgccatgcttagtatataggtgtcgttgtttaattctatttctgcgactaaacacctataaactggccagctcgtaactttgtttcctgtctcgctactccaaacgtaaattttatgcgtcttcaagctgttaatgctcgatctatcgctaaacgctctacgtgaagttatgaaatcgtcaacagatagatcgtcgtgctggtcgccgccctctgccttgtatgtgaaatacctgctctcgaagtctgtaaactccgggggggagagatggatgttctcgaagtttccattcctgatcctttcaaatacttcactgtctagctgctgtatagtatttgggtcgttctcgaagtggaattttgaatagccttggaagacttgcaggtagttatcttggttgtaggcatcttctagggtttgcaattttggtattagagactcccagttcaaggggttgtcattttttatcttgagtgagatgttatctttgccagtgaaggattttatgaagttgtattctgcgcgagcgactcctgttactgatctaagaaactccttttcatcattaatctgaaatacacttaggttgcttcctgtgctgatttgtctttctgcgtgcgtggatactgcttcatgtatattcgtctgtattcgtcgtaatttttcggtatcgcaaatattcattgcgactctcagtccgaagtctcgaacaatcttttcattgtccagaaaggtttctgcgcctagtccgaatgtcagtgcgtaaaatttcgagatgttttgagttgttatttttattgcgacgacagcgcatgggaaagtgtttctgcagttgaagtttatgggctcatcggtcccctcgttaataaaaactatccaggggacatctgcagcagtcttctgtgtttcatgttttttgtgagaaaatgacgcctgaacttcaacgccggccggtgcattttcaattcttataggtcttaacggtggcagaggacggcgtttaccatctgtctcattaataaattcgtcgaaactagttatgtgttctttgatcttatagacggttagcttctcgagactcatatgacctcctgtcgatgtctatcctgactgctggtgaattgccattatggatggtagacagcgctttggtctttgtcacggagcgaaaacgagtgcgcgagcaggaggaggagcaaggtggaaggatgaaattcgacagtttgcgacactaaacgggtggaaac
>NCGM2.S1.AGEnt_accessory_0044_length_40043
gcatctagcccccatttgacgcggcttccaggctggaagctgtcataaggctgtcattacagctaagacccgtgatcgtatacggtgaaatctctatcgatccaaaggatgtgaaatacccgaccgtcgcgatacccgaccattggggctttgccaattgcacggaatgagatcaggttggtgtcgtctgtaacgaaggctggaattgcggccttgaaggatggacgcccgataatctcgaacccaagaccatggcgaggggcttgcttgatctgttgccaagacatttggctgagagtgcgaagcttggatagtacctggcttctctcatcagacgtgcactccgacacgcagtaatccgcctgcatgaactcgaaggaaaacaaaggcggcttcagctccgggttctcagtaggtgctggcctttccttgagtaatagactgcttttagagcctctatccctgagacgtgccatgccacgcccttacttcacaagggttttaaagaactggcgcatgtcgtccgcaggaatttcacggctcatcgcccctgcctgataattgttccgccagggggcttcttcgtgggtcatctcgcgcagtcgccaagccgaatactgcccgtagatctgctgcacttcattgagcagttctacttgctcggggctgaacgcttccagattgaagtctatgggcgctgggatgctgcccgagccgaactgcttgtagtggtgatagacgttcggcacgacaggaccgtgcgtccatgcttcgatggagtcagtgaacaaaggctcatcgtagacggcgagatggaagccctgagcgtagtacacgagcttctgcagcttcaggttggacacaaggtcgccggcctcttcgttggattgggcgaggaaaaacttcgccacatcgatagagcttggcataagacctccttggtcatttcctgtggataacgtgtgtatagcatgtgacatcaaaacggtcgatgattatccgctagccttcaaggatgtcaattgaggctcgtcgccttgccacatctgctcagcttttccccctgccgacgcatctgcggcaggcatccatctgccatataccctggcaatcatggtccagtcgctgtgccccatctgtgtggctacccacatcggatgctccccggcagacagcatcatggatgcgtaggtgtgccgggtctggtacggacgacggtagcgcacgccggccttcttcagcgcgtaaacccagagtgttttccggatcggtccgtcgccggcccatcgctcgcccgtcctcgggttctggaagacttcctgattggccaggtaggtgaattccttttgcgccttcaaggcttccagcgcagggccgagcagcttgatgctgcgccggccggaagtggtcttcgtcacctccgcttttcccttggctgcctgggtcatggcgcgggtgacgcgcacctcgccgcggagccagtcaatatcgccccactcgaggccgacgagttcgctggtacgcatccccgtccagaatgcgaactgtactaggttccgcccttgaccatcgagggcactcagaatcgcctgctgctcttccggcgagaatgggtccacgtcgtcgtccttgacctctcccttccttgcgtacgtccagccggcgagagggttgctgtcgatcagttcctcttccatcgcatcgctgagggccgagcgtaggcagctctggatattgctgagcgtcttgttgctcaccttcagggtgtccagccaatccttgacggccttccgcttcaggtcgaccaccatggcggaccctagggccggcaccagacgaagctctacaatcttcctgtagccctcgaaggtgctgctggagacgtgcttgcgcttcgactcaagccatcggccaaggaatcccgcaaccgtctcgcgtgacgcctcaggcgcaaacttggcggcgcgcggagatccaggaaatgtcaccgagtagtcgaaggtaccggcggcgatcgcatgttcgatagccgccttgtgctgctctgctcgcttcaggttagtggcggtgggcttgagcgagatgcgctcccggcacctgacgccgcgatacatgaacgtgatttcgatactcgaatcagagaccgccctgactccccgcccatctctacccatgcttcatacccctctacatcaataagcgtccggccatccggtgcttttttccatatctcgccgaggcgccagattccgtcgcggatcttcgagcgcacggcgtcttcggtgtagccagactcgctggcgaattttttaacagtcaggtagcgcattcctgaggcctaggcttgaatgcaagcccctcccagcggccggatgggccgcgaatctcgcagcgccgaacgtaggcccggcgtttcttactgtcgaacagtgcctggcaggcatccatttgctcaccgtcgttcgtcattgcctgcagtctggcgcggtcaccgctgttgacgaagacaaagccgtctttgaccttcccgaatccactggtccggtataaggcccagcgcgcccctcctttcttgccacccttcgacccttcggtcaggtagaacgcaaactctcccctcatcacgcgaagcagagttctagccatggagacccccaccatctttcgccactaccgagtacgcctccggctttcgctcaaccgtacgggtcgatccgtccaggctgtggacggtgagtgccggccgccgaatctgcacagttccgttcggcgccatttcctgacgcggggcgccgtagaaagggccacccggggcgaacgggtcagggatggccgacgggttttcaagcaagaacttctgaaacaggttctggaccgcagcggtaagtggccccgtgttccctcggttggagcggccgctcttgtggtctgcgctgtcctcgaactccccgccaatccagagcaggccgccaacgattccggcgtcgcccgcgcagacctcggcagcctcggcacggtgggcatgattcacccccaggagatcgcacaggtcgtcgaaggtcagggcctgctcgatcatggctgagtttccgataagccaggcaccgctctcctccatggcctgtctcgcagctctggtgcgatccagatatgccgctcgctcgcgctcaagcgcctgctcggtgaacggcatgcccttgaggagccgccgacacacctggcgatactcggcgaagctggtgttgcgatcggcgcacaccgcgcggacgaacatccggagggccgccaaacggacgcgcaggtcacggcgactgtcggcgtagatatcgatcagcctgtgcaacgttgctcccttcatgaccggctctccttgttcgtgtcgcagatccgcaggtcgacgccgcaggcctggaccaactcggtcaactcgccgagcttggtgttggggttctgcatcgcctggcccaggcggaccaactgctggccgagggtggcgagcggggtaggacgataccctggtggtggtggaatgtcggagcctctcatcactggcatacctcccagatgaacaggttcttgaacggctggagcgcgccgccggcggcaacagcagccaggccaaacagcgcgacgagtgcgatagcggtcagagccttgcgcatggtcatcgctcacctccaggcgctggcgcagcggcaatgaggccccgatacacacgtgccaggaaggcgcgaactgcatcccgacccgggaagtagtactcggtatcctcaacgagatagccgtccattccgtcctcgctgtcgcggcgcgcgtccagcatttccggggtcggctcaagcggtaccagcttccaccctgacggcacgttgtgctgacccagggcggtcttcagttggtcctccaagcgcttggcatagccgcgaatgccttgcacggtccagccaccatcgatggcgtcttgcggcagcccttcgcagatacgctcgaactggcgcaggcgcctcagttcattgaccgctacctcgacggcttcaatcactggcacgccgacgtagccgtcctcgatatctactcgatcaagccagcgcaccagagtttggaggctttcggccagttcgctgtcgcccgatcccggcgcggggtagggtcgctcgccggcactacccggtccggacagaggttcgccgccagggttgcccggctctgaactcgctccagcgccacccaaggccgccagtgcgatctgtcgcatgttcgccgccgggaggtcgtcttgctcgggacaggggagctcggcgatggtgcggagcgccaggagggcgcgctcgagcggaatctctcctgcaccctcggtgccggccaggtgcttcgctaccgtttcccggatgacgcgcagcgcgttcatggcttggagcgagctgccgtcctggccgagcttggcggtcaggtcgatctgtttaaacagggcatgggtcataggtcacccccttgctcggcgctgcgcactgcctggtaggcgagggcgtagcaagccatttgcaccagcaggctcgaagccgcgagtgcggggtgatccgtgagggccagggccgccacgtgcagagcgccggtagggatggagagccaagggcgggcgagcatgttcgcggctccttgccccttgatgccgccggcgaagatcagcagccaacagaggacgtttagggccgctgacacatagaaggcgaactggtggatggagccatgtccgaagtacagacacgcgctgatcagcaggctgaccgcggtactggtgagtgcttgcttcatgatcagcggcctcgggcggcagtggtcagcgcatcgaggagcgcatgctttcggcgctgaccatgcaggtactcgcgcagggcaacgacgatcaaggagttcatgctgcgctcgtctcgcttggcctcggcttcgacctcggccctcaggccgtccggcagacggacaacgaacttgtccatgtcccggctggtgctggccggcagttcggttacaacggttgctcgtttcatgggatctccagtggcgccatcgctggcgcctgggcgaggggctacttgctgatgccgatgaagggaagcggggagccgctggccatgtaggtgggcagcttgccgtcccacttctcgaccgcgttgagggtcacgacgtcggggttcgagcgcagcgcttgggcgcggatctcgatcgccttcgcatcggcggtggccagggtcagcttcgcgtccgcctccccttgggcccgagcgcgttccttgtcggcttctgccttggcttgggcgacctcgttacggcgctgctcggccatctgggtggcctggatcttcgcgttcaggctctgcgtaacctgcggcgggaggaccaggtcggatgcgtagtagatgcgctcgatattgatgccgatgggcgccacctggtcgcgcacgcgcttctcgacggccagcagcaggtccgccttgccggcaccatagacgctctcgactggaagcttcgaggcaacatcgttgaaggcatcgcgcaccatgttccgcaagaacttgttcgtgatttcgtcgatacccgcccggtacttctggaacagcgtcgtcaccttgtcgggagataccgagtaggtgatgccgacggcgccgccaaccttcatgccctcaacggtctggaagctgatcgcttcctcgccaccccaggtctcggtctgcgtgaaggtggggaacaggtagagttcctcgttcacgcctacccagtagcgcccagtgccgacctcgcgcgtctccacgcccttctcggagccgtagaggttgacgatcacgccgacgttgccggcaggcaccttcgaacagcccgccaggacggcgagcaggcacagcattgcagcagcgggaatccgcttcattggtctttctccttgctggtggtggccgcttcttcacggcgggtgttggcgaggtggatgccgaggcagaccgaggcgatcaaccagacgccggggatggcgaatcccgcgaagaccagaacatcgtcgcgactgctgaccagggccggcccaatgccgcccaccagggcgacggacaacccggcataggccagcagggcgatacagatcaggaagagcttcccgggcttgatgagaggtttgttgtccatgctttcctccaggcaagccgatggcctgccgcggttgttggctttcgcgaaaatcggttggttactgcttggctgcttcggcgcgttcggtctgccgcgtcagatcagccctctctgctgcaggtcgttcagttctgcgtccgcaaatccggccgctgccttcaggtctgccacggtaagctcgtcgagcgtcttgcccaggccctggatgtgccgggcgaaagcgcgctgtgccggcccgttgtagccatggcagaagtcggccgctgcgcgcagttcaccgtcgagctgcagcgccaggatgttgagaggatcgtttctgtcccaggccatgatcacgccacccaggccacgccatcgcggcgagcagtcagacgagtttcgatcttcctttcgccgccacggcggctgcgcatcatgtggtcatcgttgagcagtggctgaccggcgacgaggaaggcgagggcgatcacggcgggcgagataagcccgcggcgcatggcttcagccaccagggcggcacggcgggtgactccgagtttggtggtcgctgccagaacgcgcttacccaccgtgcccggctgcatgcccaggtcgcgggccagctccttcgaggtacgacccgcagcgatgcccaggacgcactgaagctcacgcagggacaggcctttgccgaggaagccggtgaaaccgtgtgctgtgatggtggcggtggtggtcatgtgctgctccgtgctctggaaccaagaaggtacatactgcaaatcaatctagtaccttaaaggtacattgtcaattgcaaaatgtacctgtgaatcagaatggcaagagcggagtctttgaggcggggcgtgaagctggtgtaggggcacagaaagaaagaggaagggctacgagtaggtgcaggctgagatggacggtgtcggcctggtgttcaacgacgacggcaccgtaacgctgaggtgggataggcaggcgctggaggggtagggcggaaatgaaaagccccgcagatgcggggccattggacaatctctttctgttacgccctcattttttcgaggaactccttcaccggagcggtgctggattcgctaacagttttctcggacgactcgatttcattcagtcgctgacaaatgatttgcttgatctcggatcgagcaaaccgattgagtaggtcgcggatcatcggctgatagccgactccgtgatactcggcaattttcttgagatcgtttactaattgcttttgtaggcgaatggaaatcagttggaggccgagcgcgtcatccacctcttgctttgagccagtggagacttgggcgtgcgcttcggtcgtcccgagctcgccgctttcccacagttcaacgttgctcatagcttcctcactctttgtcatttgattgcaaattttctgtagatacgtgtttcttcagcactgggttcgtacgctgttttcaggaaaaccttaccattctcgaagacgaaacagatctttagggccctgccagcgtttgtttcggctacgaaccatttcgttacagggtctgtcttgtgatcctctcgcaggtcgatcaggtgttcaccctcgcagttctcgaagcattgctcgatttctctgcggctcacgccaccatgcttttcctgaagcttcctctcgatggcgtccgaaatgatcagattttccaagcgcggttaccatttgactttgtatatacagatgataggccgctctgggaggtagatcaatccctctgtatatacagacagctaggcagaaaaatggttcggctgagagcagtcagtgtcgccgccggcgcatcaccgaccaccagaacacccacccgatcacgctgatgtcaccggcacgcatctggtccctggtgtactcctcatcggggtactcgtcccggttgtagctgcgcaaccggatgccgccgccaggcaggcgatagacgaatttcacccgcagcaggtcgtcatgcttcagggcgtagatctcgccgtcggtgatcgcgttgactgacatatcgatcccgatgacggctccgtcggcaatgagcggttccatgctgttgccggtgacgttaacgcagacggcgcatttcggattcactcctgattcgtgcagcacggatctcgggaacctgattttgcgctttgcgagctccagatctggaaatctgccaccgcccgcagccacctgaatttcgtcgaagtaggggatctctacctcgtcgagatcaagtggatcaccttcttcccacgtggataaaggcataagatctctctcggcgtcggcgtcggcgtcggcgtcggcggagggcaagggggacacggcttttgcctgaaagtgaggcgcttcaaaaatatgcttgccatgtaatacatcaagccagccgcgcggtaagtcaaagcattcttcgatgtgcctggcgagcttgttgccgatgttcttcgttgggttcgagccaatcagcctgctgacctgagttggttcacggtcaatgcggctggcgaacgcacctgtccccccctccttctctgcaagtgaaagggcatttgtacggcggatagtactgatgtcaatcattcatccattccatcatctgtaccagaaatgtacagaaccttgacggtacatagacttttcgccatccttgtacccaggaggtacatttatggccgtcattacatcccaaaaccccaatgcggaagccttgcgggagttttggaaaagtctgagcaccagggagcgcagcgaggctgcgcgcaagcttgatacctctgttgcgtacctgcgacaggttctggcgtgtgggcgcacgccaggggcggttcttgctcgtgatctggagcgtgtgttcgaagctcgaattgcgcggcatcagttgaggcctgatctgtacgacgtgcccacaagctccgccgaccttgagcccattctgccgtccgaatcccgcctcgggcagtgcgctgatgctgctgtgcaggcatccagtatgggggcggagcaatgatccgaaacgtcttcgtgattctggctggactgattgcggtggccgttatctgtgccgctggggtgatcctccatgccatcggcggctaccacatcgagctgacgccgatcatcgcgacagtgggggccgccggcgggatcgcgctcctttgccatgagtttggctacagcgctgggcgcaacaaggcactggatgaccgcttctacccagatgcagatgcgccttacgtgcactttccccgaggcatggacagctaccaggaccgtctggatttcctgaatcgcgccataaagcggctgcacgagatcgagtcagccaaggccaacgatgctcaggatcagcgccccagcgatcagggcaatcagccagagcgcaaacgtcatgattgatgcgcgccttttctcccagaaagccctcagcggcgttattccgccccggtcttctgggaagtattccttgtcccagtgcctttccttccagcgcctgaaggcatctctcaaccagttcatgccgggcctccgtggccgttctgtgtggaaacaaaacgatagcacggagtgtcctggcgccactttgcggcccggctgattcaaacgccggaaagcaaaaagccccgctttcgcgaggcctttagtcggtagtcgttgacgcgactgcctggatatcaatttgtctttcgaaggacggactaactatgcaacagaaaactcaacgcgcgcaagtcccctgcgccgttaccaccgaccaccaggtttgcttcgatcctctcaacggggatgagttcttgttctccattgttgccgaccggccggttgacgcggctctggccgccgccgaggacatcagcgaggcggttcacctgattcttttgagaatgacccgggcgatggacgatgccggcgagccgctactctctcaggaactcaatactctcgccctgctgggggccatgtctggcgcattgctcagagcttgccgggccggtgtcgcgacccaatccggaaatcctgaaagcgtgtcgcgacacgcaggcggtgcagcatgagcgcggtctggaacaagccccagtcgtctgcactgaaggctccgatatctcagcttccgccgcggagattcgcagtgattaacccgaccacgacggtcgaagaggcgttgagcgaggccatcgcgctgacgctaagtgtttctagcattctcggagcactgaccacctccgacgaagagcgcgtagatatggacgccctcaagctctgctctcgcctggctggcgacctggtcgatgccgcgctcgacgccctgcgcaaggagggccagcaatgaacctcgcgacactgctcagcaatcagtgctccccggtccccgatgaagttctgaccgataagcagatccgctccatcaagttggatcgtggtacggctcgccatgcggctcagaacatggcgcttggtgtcgccgcagtcgggaaactgctggcgcttaccagtgcagaaggcgagctcgatcaggagaccgccgagcgtctcggatggttcttggaggaggttggcggtgccatctaccagttggcggagttcgaacaggtctgttctgctcgaatcgatcggcagaaggaggctcagcaatgagggccacgatgggtatcagcttccgggcgactgcgccggttgatctttcgaagggagatcagaaagcgaatgtcctgtgcgtgatggatgacattgatgccgacctcgcgctggacagcgcagtcggcctgctcgacgcgattcaaggcgggctcctcgacatcctcgacgagccgagtgttagtcgtcgcgtagtcctacttcttcatgcggccgagacagccactgccctggtccgtgctgccctggagggtggggaggtggccaatgactaggcgcattggagcgaaagcactcggtgaccagctctacagctatatcggcgccatccaggacttggctaccgcagttcgcgaagacttggctttcgaaggttgcgagccgggcccgcgcctgaccgccgagcaggtggatgcgatccatctgtcgattatcaccatcgccaggttggctggcgaagacttgatccaactgctgaccgagatggaggtgccggcatgactgatctggcccccttcggcggccaggccgccaccatgaccagccgcgagatcgcggatcttgttgggtcgcgtcacgacaatgtacgcgtgaccattgagcgactggccgagcgcggggtgattgctttacctgcaatgcaggaaaagcccaccgctggccgccccactcaggagtacgtcttcaccggcgaccagggcaagcgcgacagcatcatcgtcgtcgcccagctctgcccggagttcaccgcgcggctggtggatcgctggcaggaactggaacagcaggcttcccggccactgaccgccgccgagcaactactggccagcgtgcaactcaccgtcgatctggagcggcggcagcggctgaccgagcagcaggtggcagcgctgaccgaaaccgtcggcgacatggaccgatcgcacccgctgctcgactcgatccccaacggcatggagagcatcaccgctatccgtcaattccgcgacctgcccgagcgtgagcgttgggtgctctacggccacgccaaggcatgccgcggtgcgcttgaagaccaagggttcctcatggccgagggataccacgacttcgtgaagcgcgttaccgaggagttagacatatgagcgttcaggccatgacctgggcactggagcagcaggtcgttaccgatgccgccatgaggcatgtgctgttgtgcttggcgaactatgccaacgaggcgggaaagggggcgttcccttctatcgccacgctgagcagtgatacagggctatccgagcggactgtccagtacaagctccggtccctcgaggaggctggtgttattcgccgtggaaaccaggcaatcgctgccgcttacatctcgcaccgggatcgcctgccgatggtgtacgacctctcgatggaacggggtgcaacggttgcaccgggtgcaaatgacgacgtaacggggtgcaaaccacgacgtaacggggtgcaactgacgacacaacggggtgcaacggttgcacccgatccgtcacttaaccaccaaagaaccaccaaagaacctaaagagcatgtccaaaccggcgaaaccggttcggacgacgtgggtgatcggaagggaaaaaccgagtctgggaaacggccggccaagcccaatcctctggatggtttcgaggagttttaccaggcctacccaaagcacaaggatcgagcgaaggcggagaaggcttggcggaagatcgaccctgctctgcaccctgtgatcatggcggcgcttccgaagcactgccgacagcgtgattggctgaaggacaacggccagttcgttccgctgccggccagttggctcaacgggcgacgatgggaagacgagatagcccctgatgctggcccggcatcgagcttcaccaacctccccaaacacacccccgacatgtaccaggaccgcgacgatggcagagcaaatttttaacttctggcgaaaacccaaccgcaagagcgaagaaagcccttctcttcgctgcccggttcacggtgactaccactcgatccaggtggagcagtttgatggtagctacttgacctggtcttgctctcggtgtgtttgggatggggtgaatcgcgagccggggagcgaggagttttcggtggccctggcggagaaaacccaacgcaagatcaacgagttgctggttggttctggcatccccgctcgctaccgggccagcactttcgagacttaccgcaccgacggcaaggcggagaaggcggcggtgctggaagcatgccgggagtatgccgagcgattcgtggagaacttccaggacggccgctgcctcttgctcctgggcaaccttgggacgggcaagacccatctcgcgtgctcaatcgtccagtacgtcgtacggaaccttcaggcccaagcagtgatcacctcggcgtcggagataatccgtgtggctaagggggcgatgaaccgggcggcgaagtacaccgaacgggacgctctcgaagagctggcgggctttgacctgttggtgatcgacgagctcggcgcgcagagcggtaccgagtacgaattggggctgctccacgaggtgattgaccgccggtatcgggagatgcggcctacggtggtggtttcgaacatgagcgcgcaggaggtcgccaagtacatcggtgatcgtgcggtggatcgtctccgcgagaacggcggcaaggctgttggtttcacctggggctccgctcgccgggaggttctggagtgagccgagagctgtacagcgaagaggctgagttcggcgtgctcggcgctatcttgcagtccgcgctccagcagaatcaggagctggttgacgaggccttgtccagcgtgaccgctgccgatttctacttcgaggataacgccgcgctgttccaggcgatcaaggattgctacgaggaagggattcccgtcgatccggtgaccgtgggagtggtccgcgatgtgctgcccagcggcgcgaagctcattccctatgccgggaacattgcccgcaatgtgccttcggtggcgaactggaggacgtacgtccggcacgtccgggagcgggccatcctgcgttgcttgatcgacacggccgagtcggtgaaggcctccgccacggatgaccgaccgttgcctgagatcatcgccagagcgcagcaggcgatggcggacctgcgcgacctcgatgacgaggcgccgaagtacaagcggctcgacgaggtgatgctcaaggctgtcgacgttatcgacgacaagttcaacggccgcgcgcctcagtggcccggcactggcctggccgatctcgacaagctggtgcgcggcatccgccctcggaaactcaccgttatcgccggccttcccggcagtggcaagaccacacttgccctgcaaatcgcccagtacaacgcctgcgaggcgggggagccgtggctggtgttctccctggaaatgcccgaggaggagttgggcgtgcgctcaatcgcctcgctgggcggagtggacctgaagcgcctggacgatccgcagcagttgggtgacgacgactggccgcgcatcacatctgcggtggccaaggccaagggggcgcccttgttcatctgcgacgatcccaacgtgaccgccagccagatccgcagcaccgcgcggtgtgtcaagcgtgagcacggcctggccggtatcgtcgttgactacctgggcctgattccaccagaggcgaaagggcgcacgcgcagcgaggaagtgggcaagaccaacaagtcgctgttgcgcctggccaaggagctcggcgttccagtcatcgagctggcgcagctcaaccgcgactcgaccaagcgccccggtaagcgcccgcagtcgagcgacctgcgcgactcgggggagatcgaggccgacgccagttgcatcctgatggtccaccgggacatggatagcgaggccggccagaacggcatcaccgagatcctgatgaccaagtgccgacacgcgccgccgggcatgtgcctgctccagcagcagggcatgtacggacgattcgtcaacttcgccggcccacgcgagatgagccaagaggaggtcgagatggggcgtagctacttcgccaacaaacacggcaagaaaaaggggaaggccgcatgagcaacgtacaaccgatggcaccccgcaaggtcatgaccaggctggagcgggagtttctcaaggtggccggccaggagctggcgcaggtcaaggtgggcggtgctgctgccttggctgcgctgctggtcatgatcgccaactggcacggtgaccgcggcactctgggttttcacgactacggccggctgtggctgcaggacggcaatgcgaagggcgccgctgcggaaacgctgctgcgcgatctgtttggcctgaaaggcacgccgaagggggccgcatgactggggtctaccgcgatgtgatgcctgcgatcgttcgcgtcctggcggccgatgccatcgacaacacggcgaagcagagctggcagaggcttattgaccgaaaggtcgacggcggctttcgggctctgctttctgcccaggaccagttcgagttcgattgcatcctgcacgccctactgcaccgggagctttcgccggccgagtgggacgtgctgcacgctcgctactcgacgcactttgatcggcgtgggcaggccatcgagcgactggcgagcagggtgcattcgcctgcgccttctcggtttctggagcgtgctgtagcgacctgggctatcccgatgatgaagggcaaggacggaaagcgatcaaccgctatcccgatgctccccaagaagtggtacgacatgaacaactgggatgaggacgcgcgaccggactcaactcgaaaccgctggcgcagggatattcggaaacagcttgatcgtttcgaggaagaggcgttggtgcatgtaaccgagatccttgaccgcgagaagttgctcgatgcggcttgacgaatgtgatcgactgagcgtaacgtaaccacatctgttgatacgtgcgcgctaagctagatcgactccgaaacccggccctggtgccgggttttttattgcgccgccgggttttgcgcggcatcatcagtcccccgtctaactcgatgctttccttccttggctttcagcgagatggacgggaagcccggttgcccccgctccgggctttttcatttgaaggtcgaaactcggtagacggcagtctcgcctgccacatcgggctgtaagcaaagtgacgggttaccgacccgcaaggccttcaccctttgcgatatccaatcaatgcaggtggagcgcaggatgcgcacggggtagtggcccctatccacctgcacctatttcagagcccagccttcgagctgggctttttcgtttccgccgcaaggcaagccaacacgcagctaggcccgtacagccgaacggcggatgtccgctcatccatccgccccgctgcgctcctttttccaggtgagtggagtggatcagatgagtgaaattgatcttgatgaggccagcctgcgtgacctggtaatggtcaatgacggccaggtcgtaacgacatcgctgaaggtggccgaacgcttcggaaagcggcacgacaacgtccttcgggctatcgacaacttggattgctcggctggtttccgtctcctcaattttgaggagacggtcatgtggcgggaaaatccgagcggcggagaaccgatcaagagtcgaagcttcgacatgaccaaggacggcttcatgttccttgtgatgggctttaggggtaaagccgcagctgcctggaaagaagctttcatccatgccttcaactggatggccgagcagttgttcaaacgctcaatggacttcaacaccatgcgcaacgagctgatggcggagtaccgacaggagcgagggattgccagcctggctggcaaaaccttgcgtcgatggcagatcagggcaccggtcatcgaacagaagatcatcgagatcgagcgcgaagggcagttgcagctgtttcacgcctgatccgcccggaaaacccacccgacgaacgaaagcccgccattgagcgggcttcgtcgttttagaacccctgcgaggggcagagactatgaaaatgccagaacgccctgagacctgggctgcgctgcttgcgtggctgtctgcgcactatccgcagttgtacgccgccggcctgtccttcgtggtcgcgctgacgcgagtgatctacggcggtggaacgcggcgccaggcgctgctcgaggcaacgctctgcactttgattaccttgggcctgattccggtccttgagtggttcggcctgccacagaacatggctaccgctgctggggtgttcaccggtttccttggggtgaagaagatcgctgaattcgctgatcggatcgccgactggaagtttccgcgtcggggggctggcgaatgaagatcaccgccgatcaactcgaccgtgctaccggctgcggcggcgctactgcttcggtctgggtcgaacacatcaacggcgccatggcccggttcgagatcaacacacccgagcgtgttgcgatgtttctcgcccaggtcgggcacgaaagccagagcctcaagcgcctggtggagaatctgaactactccgcagaggggctgctcaagacctggccgaagcgattcgccccggtagaggctcgccagtatgcccgccagcccgagcgcatcgccaaccgcgtctatgccaacaggatgggcaatgggtcgccggatacgggcgatgggtatcgataccgtggtcgtggcctgatcatgatcaccggccacgacaactacgccgaagctgcccgcgcactggcgctgccgcttgtggcgcaaccggagctgctggagcaacggacctgggcagccatcgccgcggcatggtggtggaagtcgaggagtttaaacgaactggccgatcagggccgtttcgagaagatcaccctccgcataaacggatcgtttaccggggccgaggatcgcaaggcccggctcgaatgggcgcgcgccgcccttaactgagaggtatcaaccaatggacaatcagcacaagaaaatcaccggctaccgtgacctgagccaatccgagattgatggtatgaactcgatcaaggccttggagcaggacgcagggcggctgttcaagcagatcggcgagatcgatggcgtcgatccgcgactgcttgccctggccaaaacgaacttgcagcagggtttcatgtggttcgtgcgttcgatcgccaagcccgccgatccattctcctgatttgtcatgaactggaaaccctggctgatcgtcgcgctggtagccgctctggtgttctggcgcctcgatcacgtgaccgcccagcgtgatgacctgcaggccgccgtcgagcaatccaccgagacgatcaccgccatggcccagcaggcccagcgcgacacccaggcgcaggcccagaccgatgccctggcccgaacctaccaagcagcactgcaggcctcccatgaagaaaaccaattgcgccgcgatgctatcggcactggtgctcgcgtcgtgtacgtcaaagcccgctgtcccgcagacggagtgcaccaggctcccggagcctccggcagcgctgatgcaggaagagccgtccttgctgccgctgatggacaagttgtttctgatctccgagccggagtcgagcgacgcgaactgatgatcaaggccttgcgagagcacattgcggggctgcagaagttgtgccggaggatttgatgtccaggctaaagactctcgggttccgcgtggcggcccagggtgagcgactgaaggttgcggcgcctggttcgtggcggaccggtaagacctcaaccgagcgaggctacgactaccgatggcagcaggcccgtgagcagtaccttcgcgatcatccattgtgcgtgtactgcgcgcgcaagggcttggtcacggcggccaacaccgttgaccacatcgtggctcaccgaggcgatacggacctgttctgggacaaggacaactggcagccgctatgcggaccctgtcactcctcggtcaagcaggccgaagaggcggcagggttctaacgaccctgtaccaaggagcaaccatgcgaacccaaccacaccccgaaggcgttgagatcaacccgcaccggccgtggggaccacaagacgtgcagggatacagcgcggaagtggtcaaggccatgaatctgctggagccgcttctacaggccggactgctggccctggtgcctgaccaatggagcggcggcaagttgaccttcctcaccccgtcgagagctgcgaggcagggatggaggccgccacaggctgaccaagggggagaggcacgcggctgacgtgcttcaagtggtatgaggcacgccaatgacgtgcaacaagggtgggggggggtgaaaatatccggtttcgcctgaagctagaccgcccccgcccgcattcgcacattttttccgatctctaggaattttgttaatggcgttaacagacaaacagcgacggtttgttgacgcgaaggcccgaggagcatccaacaaagctgccgccgaagccgctggctacgcgccttccagctctgcggccgctggcgcccgacttgccaagcaccccgaaatcatcgccgccctgaagatgttaaaggggcggcgagatgttaaagccaaggagccttcgccgaagcagggcgaggaccatgaagcgccgctcggcgatgagcaggaacctgatggcgagtacctggattgcctgccgtttacggaggacccgctggtctggctggtcaacctgatgaatgagccgcgggcgaaggtcttcgatcgccgcagcgcggctcagaaagctgtcgacttcttccatggcaagaagggcgagatgggcaagaaggaacagaaggccgaggccgcgaagcaagccggcaaaggcaagttcggccagggcaagcctccactatccgtcgtcagggggtaaaccatgctctggaccactgcctgccctgactggtggcggcgcttgagtgctggtgaatccatcattccgccgccgctctttcctgaggaggccgaggaggggctcagcgtcttccgggaactgaagatcgtagacgctcccggctccccgacaatcgaggccgcatgcgccccctgggtgctcgacttcgccggcgccatcttcggcagctacaacaatgagaccggccagcgactgatcactgagtacttcctctgcatcccgaagaagaactcgaagtcgaccatcgcagccgcgatcatgctgaccgccttgatccgcaactggcggcttgaggccgaattcatcatcctggcgccgaccaaggagatcgccgacaacagcttcaagccggcggcggcgatggtgaagcacgacgaagagttgtcggatctgcttcatgttcaaccgcacctgcggctgattacccacaatcagactggagccaccctgaaggtagtggccgctgatagcgatgtggtcggtggcaagaaggccgtcggcgtgctgatcgatgaggcctggctgttcggcaagaacccgaaggcaccggacatgattcgggaggccactggcggcctgctgtctcgccctgaaggtttcatcatctggctcacgacccagtcgaacgagccgcccgccggggtgttcaggtccaagctgacctatgcccggggcgtccgtgacgggcgcatcgaagacaaccggtttctgccgatcatctacgagttcccgaaggagatgatcgagagcggagaggcgcgccggccagagaacttccacctggtcaacccgaacatgggctactcggtggatcggcctaccctcgagcgcctgtttatgcaggcagaactcgacggtgaggccgaggtgcgcgggttcctcgccaaattcctgaacatcgagatcgggctggcgctgatgtccgacagttgggtcggcgccgcattctgggagccgcaggcgctgccaggcctttcgctggatgccctgattgagcgctgcgaggtgattgttggcggcgtcgacggtggcggcctagacgacctgctggcgctgacgctgttgggccgtgagcgaggggggcgccggtggtttcactgggcgcatgcctgggcgcacccctcggtgctggagcgccggaagtccgaggctccccggctccatgacctcgcggcggctggtgatctgaccctggttgagaaaatcggcgatgacgttgaggagttggcggcgtatgtcgctcgggtcaacgacgccggtctgctcgacaacgtcgggctcgaccctgccggcattggcgccgtgatcgatgcgctattggcggcggggatcaccgaagagcagatagtcggcatctctcagggctggaaactgaccggggccatcaagaccacggaaaggaagctggccgagggtgtgttgatgcactgcggtcagttgcttatggcctgggcctgcggcaacgccaagggcgtgccttccgccaacgctttcctgatcaccaagcaggcttccggcaccgcgaagatcgacccgttgatgtcgacgttcaacgcggtatcgctgttgtccctcaatccggaggcgcgcggcggcatggatgactacctcaacaacggcttctttggactcataggctgaccatgacatttcgctggtacaaccctcgcacgtggcggatgttcggctacaccgacccagccacgggtgattacgtcgaggtagaccttgaggtcggcggcaagagcacaaaggccggcgtgcgagtgaccaccaagaccgcgctgtcgatcagcatggtctggtcgtgcgtgaagatcctttcggagtcgctgtcgggcctgccgctgaagctctacgaggatgtggacggcgaacggctgctggtgtcgcgaaaggatggagcgcagaagctcctccgcaagcccaacccattcatgacgaggctgaacttcctgaagttcgtggttgtgaacatggcgctgcgtggtaacgccttcgcactgatcgaacgcaaccgccacggcgagccgatcggttggattccgctcagtatcgacctggtgaccatcgacaccgacgaggaccttctctactgggtgcagcccaaggatgggaaaccattcccggtttctccggagaacatgctgcatttcaagatattcagcatggacggcattgtcggcttgtcgcctatcgagtaccaggcggagaccatgggcctggccaaggcgggccagcaatggtctgcgcgcttcatgcgtaaaggcggcttcacgggtggctatgtcatctacaaggagttcctgaccgacaagcagcagactcaggtcatggccaggtttccggacgtccgtaaggcggacgcggacgacatcggcaagatggccatcctgcagggtggcccgaccatcgttcctgccggcataagccagaaggatgctcagttcatcgagtcccagcagttccaagaggaagcgcttgccggcatctacggcgtgccgctctggctggccaaccgcgccggcaagacctcgatcatgggttccaacctcgaacagcagttgactggcttcaccacctttggccttaaaccatacgccgatgcagttgaggatgagctcaacgacaagctttatggtgactcggaccgcttcgtcgagttcgtgctcgaaggtctgcagcgcgctgacagcgccggtcgcgccactctgttcgctgcggctcttggtggctccggtggttccggctggatgaccatcaacgaagttcgccgcaaagaaaaccttccgccacttgatggccctgaatacgaccgggtctcccggtgggagatgcagaccaatgctcagcaaacttgattgccccttcgaggtgaaggccgctgacgaggcgggcaacttcgagggctacgccgcagtgttcgacaacgtcgacctcggcgatgacgtgatcctcaagggcgccttcaccaaggtgaagaccgctcgcaacggccggttgaagctggcgctgtaccacgatctgactcggctggtcggaacctcggagttcacccaggacgaccgagggctgttcctcaagggccgagtaaacctggcagtcagttacgcacgcgacgcctacgagctgatgaaggacggcagcctcgacagcatgtcaatcgggttcaacaccatcgaagccaacttcgagcagcgcgccgggcggcaggtccgagtcatcaaggccgccgaactctgggaagcgtcgttcgttccgttcggcatgaaccctgaggccgaagtcctcagcgtcaagtcggacatccggcttttcgagaacgccctgcgcgaacgcatgggcctctcgcagaaggaagcggcagcagtcgcttcgctcggctaccccgcgctccgccgtgacggcggtagcgaggccacggcgatcgtggaagagctgaaagacatttcaaccctgttcaccacccattttggagtatcgccatgagcgaagtgaaagaactgaaggactccctggagctgcaactgaagaacggtttcgacgggctccagaagaagtacgacctggccatcaccgaggtcgagaagggcaaccaggttgccactgagctgaagaaggaaattcagacccagaaggacgaactgcagaaggtcatcgaccaggtgcaggatctggagcagaagggcgtcaagctgcgcggcggccccggcgaaggcaagagcttcatcgatatggtgaagtcgcacgacggctacaaggcgctgcaacagaagagcgcgaatgccgccgacatcgaggtcaccaagtcggacctggcgtcgatgaaggagaccaaggtcaccagtgccggcatcgttgtgccgaactacgacccgaccatccagcccggcatccgccaggaactgcgcatccgcgacctgctgaccagcatcccagtcagtggccagagctacacctactaccgagagttgctgcacacccgtggcgcggcgccggtagccgaaggtgcgctgaagcccaccagcaacgtgaccttcgagccggtgaccgaccgcgtcaagaagctggccgtgtggatgccggtcaccgacgaggccctggacgacgttccgcaactgttcggctacatccaggagctgctgcgctacgacctcaagctggaggaagaagcgcaaatcctcaagggtgacggcaccggcgagaacctgaacggcctgatgacccaggcgaccacctacgacaccgccctgaacaaggctggcgacacctccatcgacatcgtgcgccgcggcatctaccaggtccgcaagcagtcgaagctgtctgccgacggcgtggtgatgaccgaactggactggatgaacatcgagctgcagaaggatggcgaaaaccgctacctgttcgccaacctgcagggcctggtcaccccggtgctctggggccgcccggtgatcacctcggacagcatggacgaaggcgcgccggcgaacggtgaaaatccggccaccggtggcgagttcctgatcgccaacttcgcccgctcctcgatcctcttcgaccgcatgtcgttcctgttcaagatgggtctgatcaacgatcagttcatccggaacgaacgggcgctgctggttgaggagcgtctcggtctgggcgtgcgtcgtcgcgaggcgttggtgaaaggccgcttcgcggcgtaacccctgatgaggccggccgcaatgccggtctcttcgtttccaggaggcaacatgaagatcaaggcactttggggtttcgtaggtgacgcgaagaagctcggggcggagtcggcccaggttcgcgcgggccaggtgttcgaggaagtcgacgatgagtatgcacacgtcctgatcggcaaggggctggctgctgaggtcggggaacagaccaagccgaaagagaccaagccggcggcgccgaaaggggccaagtgatggagatcgactgggatgccgatccatccatcctggcgaaggtgaagcttcaggccagggtcgagacggacgaggaggacgagctcgtaaagggctatgtcgccgcggcgctttcccatgtcgagcagcactgtgactgccggctggtcgaaggtgagcccactgctccggatgagatcggcctgacgccggatgtgtggcaggcagtgtatttgcttgtcgcgcactggtacgccaatcgtgaggcggttgcgctgggcaccatcgccacttcggttccgctcggtgtcgagcgccttctctggtacaggaagagattctgatgagagctggtccccttcggcatcgagcggatctgctcgaactgcagcgagttcctgacggcgggggtggctattccgagcagtgggtcttcctgcgcaaggtgtgggttgagatcaccctgccgactggtcgggtggcgaccgttgcaaatcagttgcaaccggtcatcagcgctgagatccgagcgcgcccgcatggcgatcttgtcgttgggcgccggttgtcccacggcggcatcacctacgcgataaacgcggtccttcccgataacgagaacagcatgctcaggctgctgtgctccaacgttacccctacaccgaggtaagcaaaatggtgcttcgagcaacagcgcaactgagcggtgccgtgaccgccaacaagggcgatgacgtaagtcatcatcccgctgaaatcctcaacccactgatggcgcgtggcttggtattcgacgacggcaaggactaccccagcgcctctgtgccgcccacctcgaaggccaggaagcggccgcgccgcaaggggtgaaccatgggcaggcgctctcgcataaagggcgacttcaagctgcgcggcgtgctgcgacggatcgcagcgcttgaccgcagcgacctaccaaggggaatggcgcaggctgccgacctggtgttggccacgcagcagaacatgatcccccgggacaccggcgaggccgccgccgcgcttcaggtgcggatcagccggaacggcctggatgcccggattggcatcatcggcaagcgcgacaaccggcgcttctactacctgaagttcgtggagtacggcaccaagggctacagcggtacggtctaccggcgtcgggatgctggcgcggtgggcggtgagcacaccgtcaacagggatcgcagccagttctccggccgcaatcgtctcgggcgtcgtgcgaccaagaacaagtcggatggcgagaacttcttcggctactacccggatattccggcacggccggcgcatccatggctgaggccgagcatcgacatgaaccgcgacgacatccggatcatcatccgcggcgccatcagcagcaccttggcgcgcgcggcgaaaggagccagcagtggctgacaatggatttcctctgcagcaggccgtctaccagcgcctgaccgccgagctgagcgtgccggtgtacgacgcggtaccggcggacacaccttacccctacgtcacgattgaccgggaggtggctcgcaataccagcccgatctcaggccgcaagcggaagctgcgtctgctgtacctgagcgtctggagtgaccaccagggccaggccgaggtgaagcagatcctgggcgccatcgaggatgcgctcgacgagcgaccactggcgttgtcggtggggcgcgcggtctccgtgcgggtgaccgacaccgacaccaatcgcgagccggacggccggacctacatggggtcggcgacggtgcgcgtcatcactactacctgagcaccaccaacccaacgccagtggaggacaccatggcagaagacaatctcaacacggccgccggctgccgcgtggccatcggcaccaaaacgccggcggacaccgaggccgattacaaggccgacacctacgtcgacatcggcgagatcgaggacctgggcgagttcggcgacaccttcagcagcgtgaacttcacctcgctgggtgatggccgggtgcgcaagtacaagggcaccgctgatgccggtgacctgaccctcactgtcggtctggacaatggcgacgctggtcagaacgccgtcaaggtggcacacaaggaccgctcgaaaggcaactacaacctgaagatcaccctcaacgacggtgacccgtcggccactccggtgatcctgccgaccaccttctacttcggtgtgaaggtgatgaacaacaccgtggcgcccggcagcgccgacaacgtggtgcgccggaacatgaccttcggcatcaacaccgacattctggaagtcaccccgactccggctggcccctgatcgacggggcttttgccccgtctcctcctgagtgagaacccttcatgagtgaagccctgcacggcaccgtcacgctggtgatcggtgcccgtacctacatcctgcagccgaccctggaagccgcgttgaagatcgagtcgcgcttcggtggcctgcgcccggccatggagtcgatgcgcctgctgagcatcggtgcctgcgctgatgtcgtgatcgccgccgccggcctgaagccggaggagcacacgaccctcgccacgcaggttttcgagaccggcgtggtcaaggtctcctcgcagctcacggaatacatcaccggcctgctgagcccggtaccgccgagcatcgccgaacggggaaagcccgaggcggccagcacagcgcagtgaggaatggcagctacgtcgactacctgttcggcgtggccaccggctggctgggctggccgcctgacactgcgtggcgcacgcccatcccacagatcctgatcgcgctggatgcccgcctggactggatgggtggcggcaaggcccagcagcaggccgccccgaagaagaagggcagcgtcgccgaccgcttgaaggcgttcctgcggggacgccaggaaccatagccaccgccttcgggcggtttttttacgcccggagaacacgatgtccgaccaagaagtccaggggatgctgatccaactggaggccaccaccgcgcagttgcgccgggagctggcgagcgcggacagcgtggtcgccaaaacgacccaaagcatcgaccgcaacctggcacaggtagattctgcgtttgatcggacagcccaaggtgcgcagcaagccggtacgttgatccgtggcgccttcgcggcgatcgcgggcgccggcctggtcggtagcatcatccaccaggtggacgcctacgggcagattgccgaccgcatgaaggcggcaaccggcagtgtcgaggaatacatccaggtccagcagcacctgctgcgcacggcgcaggagacctatcggcctttggccgaggcgcaggagctgtacatccgcacggcggacgtgatgcggtcgctgggcttcgacacccagcagaccctcgatatcaccgacagcttcagctttctgctggtgaccaacgccgcatcggcggataaggcgcagtccgcactgggcgcctactcgaaggcgctgcagaccgggaaggtcgaggccgacggctgggtgtccattcaggaggccatgccgaccatcgtcaatgcgatcgccacggccaccggcaagagcgcggagcagattcgcaagctgggcgtcgagggcaaactgtccctcgatgacatcaacaccggcttgctgaataccgtcgaggccaaccgcaaggcagcggccgatatgtcggtcagcgtgcaggacgccctggtcaacatccagaacgccctcggcgatttctttggccgcatggaggagagcaccggcgtggtggctggcttggccagtgtcatcagcctcgtcggcgacaacatcggcgcggttgccgccgtgatggcgggtgcgggcgtttcggcgctgacggtatacgccgcccgcggcgcgctcgcgatcaaaaccgccctggctgatcgtgcagcacgaatcgcccaggccgaggccgtcatgcagtcggcgattgccgaccagcgcaaggccgagacgcttaccattctggccgcccgggaggcggctgcggcgcgcggtaccgccgtacagacccagatgtcgatccaactggcgcaggcgcggcagcgagaagcagcggcgacggcatcggtggccgcggcacaggcggggctgcgtgctgcctcggctggcttgctgagcgtgctaggcggcccgatggggctggccctgctcgccggcaccgcggcggcctcgttcctgctgctgcgcgacaacgccgaccaggcaggcgtcagcctggacgacctgcacaagcctgtgcagcaactgcgggaggagttcgccaaactcaatcgagaccagcgtgaagcctcgctggtgaagtggcagcaggagcagatcaacgccaccgacaaggtgaaggaagcctacggcaccctgtcgcagtcgattcgttcggcgatggttactgcgccggcgcgggactccaacggcctgtatacccagcagttgcgcgactaccagtcgctgatcgaccggctgaaccaggcgcgggcctctggtgaggacctgtcgccaatcttgagggaggtgggtgagcgcatgcaggtgccggccggcaccgtgcagcaatggctcacccaggccggcgccatcggggatgccgatcaccgctctggcctgatcgccgaaaccttgcgtgtgctgaccggagtcacccaggaaaacaccgcagcgaccaacgccaacaacgctgccaagaccgggatgagcggcgccgggcagacctatctggagacgttgcagaagcaactgggcggcctgcaggacaacaacgacgccatcaaggcggcgaaccgcttcatcgcggacaacaccgacctgaccgagaccgaccgccaggcgatcctctcggcggccaatgcgatcgaggcgcagaagaaggccaaccaggcggcaacggccagcagcaaggcgcgcaccaagtccttgcaggacgaggtcaaggcgctcgacacactgatcgacaaggcgcttccggagaagaagcgactggaagatctggccgatggggtgcgggttctgcgcaaggctcaggccgaaggcaagatcaccaccgccgagatggagctcggcatcaagaacctgaacgaggcctatgccgacggctcgatccagaagcgcatccagcaggagcagaagctggcagagcagcggcgcaacagttccgaggcgtaccggaaggccatggaggtggtgctgcaggcgcggcaggatgcgatcaattccgacgtggctggcatcggcctcggggatgatcagcgcgaccaggcgcagcgcctcgatgcggtgacgaagaagtacgccgacctgcggcgcgaactggaggcgcagcaggaagatgcgagccgccggcttggtccggccgagtatgagcggcgccttgcggacctggctgacttccaggcccgcgagctgcagatggaggtcgacggctacgaggcgcgcctcgccgcccagcgagactaccgcaacggcgcccgccgcgcttggcagaacatccaggccgacgcggcggacgtcgccggcgccacggatgacatgctgaccaccggcttcaacactgcgagtaatgccctggcggacttcgccaccaccggaaagatgaagttccgagacttcgccagcagcgtgatcaacgacatggcacggattgccagtcagcaggcagcgactggcttgctcagtggtctgatcggtgtgggcgtgtcggcagccggcgcctacttcggcggcgggtcagccacggccggggcatcgcaatccggttacaccggcaatgcatacgccaactgggccgctgcccaggccgacggcggcgcctgggcgaatggcgtgcagttcttcgccaatggcgcggccttcgcaaactccatcgtcagccggccgaccgccttcggcatggccggcgaccggatggggatcatgggagaggcggggccggaggcaatcctgcccctggctcgcggtgcagatggttcgctcggtgttcgggccgtgggcggcggcggtggtactgcgctacaggtcaatgccccggtggcggtcactgtcgaggaccgcagctctgagggcatggaactggaccagcaggcgctgcagcagaacatgcagctgcagatgaaggcggcggcggagcgcgctgttgcggattcgtggcgccctggtggcgtcagctatcgaaacatggccgggaggggctgatggcgatcgagactttcatctgggtgcccgacgacgaagctgacgtcgacggcaccctgcgcacgcgcacgtcgcaattcggcgatgggtatgcgcaggagtcgggcgacggcctcaatggcgagagccaaagctggtcgttgacctttggcgggctccccgatgaggtcgggcccatcctcgacttcatccgtcggcacaagggatatcggtcgttcctgtggaccccgcccggcggcgagctgggcatgtacaagtgcaaggcgtaccgcaagcagcggcgctctggcgcgatcgaggtcctttcgctcacctttgaccaggcgttccacccatgagcctcatcttgcagctccagaagctggagccaggcgccgagatcatgctgttcgaactggacggcagcgagttcggcgccgacgtgctgcgcttccacggccatgctatcccgcataccccgcaggagctggccgccgccggcgccaatgcggaccaactgccggcgaagtcgatctggtggcagggcgaggagtacgccgcctggccggtgcagatcagcggcctagaggcaaccggggatggtacggcggtacgcccgacgttctcggcgggcaacgtcagtgggcgcatcaccgcgttgtgcatcgccttcgatgacctggccaactttcaactgaccatccgcgagacgctggccgagttcctggacgcggagaatttcccggccggcaacccggatgcagatccgacccaggagtcgatcagcatctggtacttcgaccagaagaccggcgaagacgaccaggtggtcgagtgggagctggccagcccgggggacgtcggcaacgaagccgtcggccggcagatgaccacgttgtgccactggtgcatgaccggcggctaccgggggcccgactgcggctacaccgggccgtactacgacatcgacgacaacccgaccgacgacccgacaaaggatcaatgcgccgggctctatcggtcctgcaataagcgatggggagcgggcaatcagttgcccttcggcggattcccggccgtgtccctgatcgcccggagctgaccatgcgtaagcagatcctgagcgccattcaggcgcatgcggccgaggagtacccgcgcgaggcctgtggcttggtggttggcgccggccggcggcagcagtacgtccgttgccgaaatacggccagccagccgcgggaagagttccgcctgcacccggaggactacgctgcggcggaagacctgggcgaggtggtggccatcgtgcacagccatccggacgctaccagcaggccgtcaccgcacgacctcgccatgtgcgaggcgtcgggcctgccctggcacatcctcagttggccggagggcgacctgcggaccatcgcgccgcagagcaacatcccgctgctgggaaggccgttcgttcatggcgcctgggactgctggcaggtctgcgccgactggtaccagcgcgagtggggcctggagttcgagcgcttcgcgcgcgaggacggctggtgggagcaggtcgatgggccgagcctgtatgagcagcacttccaggcggccgggttctgcccggtcgaccagccgcggcgcggcgacatgatcgtcttcgaggtcgggcgcacgcagcacccgaaccacgccggcatctacctcggtaccgacgcggctctgcccggggaggacagtaaggtcttcggcgccgggccattcctgctgcaccacctctacggcaagccaagcgagatcatcgtctacggcgggaactgggctgagcgggcgcggttggtgctgcggcaccgtcaagccagggcatagcctgtgctacgctccggcgtttggaagtgctggtagggctggcaaagtgcaaaagctcatagtgattttgcttgcggtgatcgttgtattgattgcgccctggacgcttgcggtgctgtttgcgggtgtgttggcgtacggtatttggctggcggtggtagggctgatcacggcaatctttgtggccgggtacatgtacaagaacagcgaaggtcgccggcagcgccgaattcagaaggtcgtcgacgcggcgaataaacggaatagatctcaggggatgaagccatgaagaagttgattgggctggccatgttgatggcgctggtggggtgttccacaaaccagacttcagccgagaacgccgagcgagttccggcttcacgtgtctcttacaacgggtccggtgattccagcgtgcagatcactcgtgatagtggcgctcttggttctggctgctatctcggtatcttctgggatgggcagttggcggctcgtattggaagtggtgaaacggtaaggctttcggtgccttccggcgagcacctagttggtatgggcgatgacccacatggtaatggcctgtgcgctataggcggcaatgccatgcgcgaagtgcccgccaacctcaagcctgggcaaaacaggcgctatagggtttcaggtgatatgggcggattccagatcgcgcccagctccttctgaagtagataggccgcctccgggcggccttatcgtttatggagatgtgaaatgctcggttctactcctacggtcatcaagctatccggccctctgattcgggaatttggccgcgagcacacgcgatttctcgacaccgggtcggtgcaagaggcgttcagcgctcttcgaaataccctgcctggctttaaggaagcgatcgccaggcttcgggccttggggatgcggttcgcgattttccgtaatcggaagaatgtgggcgaggatgcttttgctgggagcggagcgcgggagattcgcattgtcccggtgatcgcaggcagcaagcgcgcagggctgctgcagacaatcgtcggtgtggcgctaatggtcgccagtatctggactggacctactacctttcagatcggcgcggcgctgacgttgggcggtgttgctcagatgctcagcccccaagccaagggcctgagccagtcagccgccccggagaacctgcccagctacgccttcggcagtgcgaagaacaccaccgccagcggtaaccctgtgccgctctgcttcggcaaacgacgctggggtggcgccatcatcagcgcctcggtctacgccgaagacaagacctgatctgaccattcaagaacagccgccgcgaggcggtttttttatgcctggagaaacgtatgggcgccgacgttcagcagcacctcaccggccgcaagggcggcagcagcaagcccaagcagccgtcgatcgcccgcgacagcttgcagtccgtggccaccgccaagctgttgctggcggtgggggagggcgagtttgctgaaacgcccactgaccgggatatctacctggacaacaccccgctgatggacgccagcggcaacgtcaacttccccaacgtgaagtgggaatggcgcagcggcagtgtcgatcaagactacatccccggcatcccctcggtggagaacgagaccacggtgaacgtggagctgcgcagcgacaccccgtgggtgcgttcggtgaccaacacccagttgtccgccgtgcgcctgcgcttcgcctggccggccctgcagaagcaggagagcagtggggacgtgaacggctaccggatcgagtatgccgtagacgtcagcaccgacggcggcgcctaccagcaggtgttgctggatgctgtcgacggcaagaccaccagccgctatgagcggagccagcgcatcgacctgccggcggcgaccactggctggcaggtacgcgtgcgccggatcacgccgaaccagaacagcagcttgatcgccgacaccatgctgatcgccggtctgactgaggtgatcgacgcgaagctgcgctacccaaacacagctctgctctacatcgagttcagcgcagagcagttcagcaacattccggccgtcaccgtcgagtgcaaggcccgcaaggtccaagtgccgaccacctacgacccggagctgcgcacgtacaccggcgtctgggatggcagtttcaagagcgcctggaccaacaatcccgcgtggatcacctacgacatcagcaccaacgcgcgcttcggcctgggcaagcggatcaagccctggatggtggacaagtgggagctctacaagatcgcccagtattgcgaccaattggtgccagacgggaagggcggccaggagccgcgctttctgtgtgatctgaacctgcagtcgcgctcccaggcatggacactgctgcgggatatcgcggcgatctatcgggggatgagctattgggcgcagggccagcttgtgtcgcaggccgacatgccgcgcactgccgacttcgactacgtgttcacccgggcgaatgtgattgacgggaagatgacctacggcgccgcctcggctcgcaccagatatagccgcgccctggtcagctacgacaacccggcgaacaactacgacaccgacgtgacgggctattccgacgcgccgttgctgcgtcgctatggcgacaacccggttgagctgtctgccatcggctgtacgcgagagagcgaggcgcagcggcgcggaaagtgggcggtgctgaccagcgtgcaggaccgcaccatcaccttcgccaccggtatggaaggccggattccgctgccgggctacatcatcccggtggctgactctctgctggccggccgcgagattggcggccggatctcggctgttgctggccgcgtggtaacgctcgatcgcgtcactcaagccaaggccggtgatcgcctgatcatcaacctgccgagcgggcgcgccgagggccggacggtgcagtcggtcaacggcaaggccgtcaccgtcaccgcggcctactcggaggcgccggagccggaactgtgctgggcgctcgacgccgatgacctggctgtccagctctatcgggtgatgagcaccaagcgtgacgacaacggccagtggaccatcaacggcctgcagtacgagccgagcaagttcgaccacatcgataccggcgcacggctggaggagcgcccgatcagcatcatcccggtcaccaccgtgcagccaccggccagcgtcacgctctcgtcgcgctggacaatcgaccaggggctggcggtgagcaccatgacgatcatctggccggcagtggagggcgccgtcgcctacgacgtggaatggaagaaggacagcggcaactggatccgcctgccgcgtgccggcaccaccagcgtcgatgtgaccggcatctacgcaggtggatatctggcgcgagtgcgtgcggtgtcggccttcgacatcacgtcggtctggaagagttcgatcctgacccaactcagcggtaagaccggcgcgccgccggcgttggcattcctgcgtaccaccagcggaccgtggaagatcggcctggagtggggattcccggccagtggcgcggcggacaccgcctacaccgagatccaacagtcggtcaccccgggcggcagcgaacagaacgcaactgccctgggcttgttcgcatacccgaccgacacccacacgctgacctcgctggcggccggcgctcgcctggccttccgcgggcggctgatcgaccggaccggcaacgtcggcccatggtcggcctgggtcgacggcatcagctcgacggatgcgagcgagtacaacgaactgatcaccaaggagtacgtcgagtccgcactgggcgagcagttcttcgaaaatatcgagcagatcggcggtaacgtcgaccagttgatggagcagtactacgacgccggcacggtataccagaagggccagatcgttcgattgaacggcaggttctatcaagccctccaggacgttcccgcgggcaatccgccgccgaaccccgtttactgggctgatgtgggcgagctcgtcgaatcggtcgatgcccttgcgttacgcgtgactgagaatgcggccgcgattgaagagctcgacggcgttgttcagtccagtgcctccagcctggacgtgctgcaagctgccgcgcgccgggagccggctaccggcgagaaagcggatgcgctgaaggggtgggacaccattgctcgagcagccaccgaggtcatcgtgcgcgcgaatgagatcgaggcgcaggcgaagcgtgtagagaccgtccaggcgcaaacgagcgccaacggggccgcgattcagaccacacagagcgttgtagcgtcactggatcagggcgtgaaggcgatgtacagcgtgaagctccaggcccatgccaatgggcaggagtacgccaccgggttccagcttgggttcgacagcggtacgagcgtgacgaccatggcgttccaggctgataggttcctctggttcaacagttccagcgggcagaccgtggcgccggtctcgatcgtcggcggccagatgtttattaatgaagcgttaataaaccgagcctttatccgcgagttgattatgggtatgcgcttgcaatcacaagcgcttgattcgcaagggcgcccactaatcgatatcgacttcgtttccggcaagcttgttgttcggagtactgggagcaatggtagtcaagagatgacgggggatgcgatcaagactctcgacgctaacggggttgttcgcgtacagacggggaatctcgacctatgacgttcggaattcgttttaaaaacgccgccggagggatcgtgatggacctcaccggccagtcggcgcggactgtatatcgacaatcgattggagcgatcacaggaggaatggcagtgagtattcccggctttgatcccgctcgtggtgtagttttcttaatctcaagcggctacccatttggaaacgtcccttcctatagaatatctggaaatgtaattacgtttttgcgagacggatctccaaatgttacctatgtcctgcatgcggtaatgttctcatgagctacggtatccttgttcgagggaacaatgggcaaacaattatcgatgactcaaacccctgcatgcatattgttgaaggtggggtgtatggcgttcaaggagcggtggaaattgttgtaaactactcggcgccaattaattcgccctacgagccatatgtatacttctgtcctaatgggcctcaccagatttatagatttcgacatctgggaggggctggggcttggtctggatttgcgttttaccagtctagtttccaagataccgacccgccggtatatggaggaaagtggaaggccgcagcagtcatgctaccccgtataggagggtggggcatgcatgtattcgatgctcagtcgcgtgtcatgttcgacagtaatcgcgagattgtacggtttgttggaggggcgcaggagtgggagttatacgcacataaccctaattggcccggaggtatgcacatgcaaacatgggcacttccatatccatatgggttgtccacctattttctggtgagtcattttaatctaaagcatatctatactctggaaccccctcgtatagggttcctgtacaattcccgggccatgattttcgtctcctcgttagttccggatgagatcggatttaagttcaactggccactcattgttgtcgcgtaatttgatggagggcttaaatggcatggtattcaaccggcaccgtcgcggtgacagaaaatagcccgaccgtcaccggcaccggaactcagttttcttctaatgtccgggtaggcgacgcctttattgcccctgacgggcgcctctacgaagtgagcaacgtcgccagttcgacggtcatgtcgataaagcccaactaccggggcagcacggctagcggccagccctatgcggtggcgccaatcctgggttacgacaaggagctgagcgatcgattcaacctgatagcgaaccagtggggagggacgctggccggcattcagccgtgggcaacggcaccgacgccggcccaggcgaggagctcgctcgagttgcgcagcgccgcccaggccgatatcggtacaacgcttggaaacgccatgccggtcggcgcattcgggattggttctgagcgtcctgaccgagcaccatcgattcatcgttatgcgacaagcgtcgagatattcgattcgacaactgttgactccgtggcaactggcattagcaacggatctgtgttgacgatcggctacgacggatccgacttgcgaggagcgcagatgtttttcggccaggtgccggcatctacggtcaaaggtcggtgcgggaaattctcgtctgcccctattttcgagttctacacgactataaacacgacgagagcaaccgacgggacgcttcgtgctgcatcgccagtcgtgcgtatcgccaacgttgatgggagcttgagaccggacctcaacgaactggacttcgagcctgcgggggcttggggtgtagccaacgcagaggcccgcggcgttactgttcaacggctcgccgttggcgtctacaaggtctctggtagcctggggctagcgaaagagggctggcgcgtgatcgaccctgcgtctcccgacggcggtcgcccactcggtatcactgacagcgaacaggctgaggatggggcggtcaccatccgtctcttcaaacagcgctggacactcagtgacgacggagaaatggtgctcgggaagggcgctccgctggacgtgccgctcaatagctggatcgatgtccgattgtcgatgccggcacctcctgaggtgcagcccgagactctatgaacagcccgcactctgcgggcttttttgtgcttgggtagccggagatcaaggccaggtatccgctgccggaggcgatcctaggcgaatgacaggctgtcataaagctggcattaccgagccaaaacagcccattcaggcacaaaaaaggcacttgcgataatcgctaagtgcctgattttgttagtgca
>NCGM2.S1.AGEnt_accessory_0045_length_21860
ggcactgttgcaaagttagcgatgaggcagccttttgtcttattcaaaggccttacatttcaaaaactctgcttaccaggcgcatttcgcccaggggatcaccataataaaatgctgaggcctggcctttgcgtagtgcacgcatcacctcaatacctttgatggtggcgtaagccgtcttcatggatttaaatcccagcgtggcgccgattatccgtttcagtttgccatgatcgcattcaatcacgttgttccggtacttaatctgtcggtgttcaacgtcagacgggcaccggccttcgcgtttgagcagagcaagcgcgcgaccataggcgggcgctttatccgtgttgatgaatcgcgggatctgccacttcttcacgttgttgaggattttacccagaaaccggtatgcagctttgctgttacgacgggaggagagataaaaatcgacagtgcggccccggctgtcgacggcccggtacagatacgcccagcggccattgaccttcacgtaggtttcatccatgtgccacgggcaaagatcggaagggttacgccagtaccagcgcagccgtttttccatttcaggcgcataacgctgaacccagcggtaaatcgtggagtgatcgacattcactccgcgttcagccagcatctcctgcagctcacggtaactgatgccgtatttgcagtaccagcgtacggcccacagaatgatgtcacgctgaaaatgccggcctttgaatgggttcatgtgcagctccatcagcaaaaggggatgataagtttatcaccaccgactatttgcaacagtgcccatcggcgtagtagtggatgtggtcgatgacaaagccggtgcgggtcagcgtgcgccggaggatcggcagaaaatcgaccaggaacgaagtagcgcgtgtgacgacggccggtacgccgacacgcgccacggcctcggcccagcgcgcggccggcggttggagcaggccgttgtgcaccgaaccgtggtaggtgccgaccgccaatgtgagccagcgctctagctcgcgcagcgtcagggcggccttgttttcggaatcgtagtcgccgcgctggtcagggttggagaaggtcgttcccggcagttcgtcgtgaatcatctgcatcgccgtgccgatgatccgttccacgatgccgccatagtgcggctgtcccagcgggcgatagtccagccggatgccatgctgctcgcaaccccggcgcagggcctcgctcttgaactcggccgcgttgtctaggtagagcagcaagggcttgccgctcatctgccaatccatttccacgttcagtccttccagccaagggcgcttgtcgcaggcgacatgcacgaggcacaggccaaccgaaacggcagacggcgcttccagcgtgacgaccatgccgagcacgcagcgggtgaacacgtcgatggcgagggtcaggtacgggcggccaataggttgccggtcgcggtcatcgaccacgatcaggtcgatgaccgtatggtctatctgcacctgctccagcggcgcggtcacggcaggaggctcgccgcccacaccttgtaggtcacgagcggcatcctggccttcccgccggcggatgaccttgcgcgggtcaaggctagcgatccgtaaggccacggtattgcgcgccggcactcgcagtttttgagccttgcacacctgagtgacttcgcggtgaaaggccgctaggctgcgcttctgcttggtcaggaaccgcttttgcagtagctcgtggatgacgcgctcgaccggttccggcaagcgccccttacctttacctccaccggactggccgggcaccagatccgtcacgaggccgctgccttgccgggcacgccggatcagaacgtatacctggcgccgagacaagcccagcgcctgagccgccatatcggccgcttcgtgcccgaccgtctccgactgcgccaacggactgatgatctccgcacgacggcgcgcacgctcccaagcctcatcaggcagagtggccacgccttgttctggaatccgtggggtgtccgtcgccatgctcacctcgctttggtgcacacgagtattgagcatagtcgagattggtgcagatcacttctgatattgaactgtcaggagctggctgcacaacagccattacgcccaatcaactggtgcagtcgtcttctgaaaatgacatccatgcccagcccgtgcgcgagctggatcaccgcccgcacgatagtttggtcacgggcatcatccgggagcctggcgacaaaggattggtcgattttcaatgtggtgatggggcagcatttcagatgttgcaggcaggaatagccggtgccgaagtcgtcggcggcgaagcgcacgccgatggcgcgcaaggcgtcgaaactggcgaacagggctggattgccgaatgcgaccgattcggtcagttcgatctccagaagctcggcgggcagggccatatcggccagcacccgctttacctcgtcgtcgaacgttggcccaacctggctggcggacacattgatggcaagacggaacggttgccatgccggtccttgccacttgtgcatctggcgacaggcctcgcccagcacccacgcgcctatttccggcatcaggccgaacgactcggccagcggcaggaactggccgggcggcaacaggccaagcctcggatgccgccagcgcatcaacgcttccgcgccagcgatccggtgatcgcgcagatcgaccagcggctggtaatgcaggtcaagctgtccgcgcgccgccgcctgcgccaactcggccgccgtccatccggcgggctgcgaactcgtcatgatccgccccggaaggcgcgcagcagccgcgttacggccagaacgaacaagccggtcagcgcgagcgcggcaacaccccaatgctcgccaaggaaggcaccggcggtcgtcccggccagcacggcggcgagaatcggcagatggcaggggcaggtcaacacggccagcgcaccccacaggtagccggaaacgggttggcgcgtctcgggcggcagtttgtcaggggcgttcacggcaatgcctcctcgtgcgcccgctcggctggcatggaggccagttgcgcgtccagatgggccaacgccgcgcgccgccgctcgaccaactggcgcagcacggcaagctgcgctgcggcttgtgcgccgtccgctgcgtcgagcgcacggcacagccgcgccagggcatccaggccgatacccgcctcgaaggccgcgcgcacgaagcacagccgttgcaaggccgcatcgtcgaacacgccgtagccgcccgtggtgcaggccaccggccgtaacaagccgcgcaccaggtagtcgcgcacgatatgtacgctcaccccagcgttatgggccagttgcgataccgtgtaggcgctcatcgcacacctccttgtcctcacccggcgcagcaggaaagctgcttcacatccttgttgaaggtctgcgccgcgagcttcaacccttcgaccatcgtcaggtaggggaacaactggtcggccagttcctgcaccgtcatccggttgcgaatcgccagtgcggccgtctggatcagttcgcccgcttccggggccactgcctgcacgccgatcagtcgtccgctgccttcttcaaccaccagtttgatgaagccgcgcgtgtcgaagttggcgagcgcgcgcggcacgttgtccagcgttagcgtgcgactatcagttttgatgccgtcatggtgcgcttccgcctcgctgtagcctacggtcgccacttgcgggtcggtgaacaccacggccggcatcgcggtcaggttcagggccgcgtcaccgccggtcatgttgatcgcggcgcgagtgccggccgctgccgccacatagacgaactgcggctggtcggtgcagtcgcctgcggcgtagatgtgttccacgcttgtacgcatgccggggtcgatgacgatagcgccttgcggggtgagcgtgacgcccgtcgcatccagtgccagcttgcgtgtgttgggcgcgcggccggtggcgaccagcagcttgtcggcgcgcagttcgccgtgcgccgtggtgagcacgaattcgccgtccccttcaccattgatatacgcgacctggctggcctgggtgtgttccctcacctcgatgccctccatgcggaatgcggccgtgacggcttcgcctatagctgggtcttcgcggaagaacagcgtgctgcgagccaggatcgtcaccttcgctccgagtcgggcgaacgcctgcgccagctccagcgccaccactgatgagccaatcacggccaggcgcttaggaatcgtctcgctgaccagcgcttcagtggaagtccagtacggagtgtctttcaggccgggaatcggcggcacggccgggctcgcgccggtggcgatcaggcagcggtcgaatgccaccacgcgctcgccgccgtcgttgagttgcacgatcaggttgcgattgtccttaaagcgggcggagccgtgcagcacagtgatcgccggattgccctccaagatgccttcgtacttggcgtggcgcagttcatcgacgcgggcctgctgctgggccagcagcgccgtgcgctggatggtcggcgtggtagcggcgatgccgccatcgaacgggctttcccggcgcagatgggcgatatgggcggcgcggatcatgatcttggacggcacacaaccgacattgacgcaggtgccgccgatggtgccgcgctcgatcagcgtgacacgtgcgccttgctcgacggccttcagcgccgctgccatcgcggccccgccgctgccgatgacggcgatatgcaatgcgccgctgctacccgtcttgtcgtttctgcccagcagatcgcgcatcttgtcgagcaatccgcccggcgtcgaaactgagggggcatcggccagcgtggcccgataaccgagtccagctacagcggccgtcagcgcgtcgggtgacgtgccgacctcaatggcgagcttggcgctgcccttggcgtaggagacatccgctgattgcacgccgggcactttctccagggcgtccttgacatgcactgcgcacgagtcgcaagtcatgccggtgattttgagagtgctcataccatcgttccttattcgtgtgggccgccgtgtcgcacggtcagccgtctttcacaagcgcttggcggggagttcgcagccgtccggtccgcaacggcgatgcgccggcgacacgaagtcccagatcgacaccccaatcatcaaggccaggccgacgtacatcaggttcgccgtccaccagttgccgagcagccagaccgtggccgcaaacacgatggccgggccgatcatgccgagcagactgcgcagccattgccgatgactgaaccaacccagcgcgttcgccaggaaggccagcgcggcaaacagcggcagcaggcggctgatgaacagtccctcgtactggctcaagaagcccagcccgatggccgcgccgaagctggcgagggctggaaagcaggcggcgcagcccatcgcggaaacgacgctgccgagcgcgccggttttatcggcaatgcgtgtcatcagtcccatgaagcggctctcgctgttgtcgttggcttgctggctcactgcttgacgctggacggatagccggcgtctgcggtggccttggtcagcttctgtacgctggccttggtgtcgtcaaaagtgacgacggcctcgcgcttctcgaagcccacatcgaccttgctcacgccttcgaccttggagagcgctttcttgactgtgatcgggcaggcggcgcaagtcatgccgggaaccgctagcgtgacggtctgggtagcggcccacaccggggcaacagcggcggcgagggcaagggaggcaaacagtttcttcatgatgaactcctggttaatagaaaaatggaacgacatagggaaatccaagcgcgaccaggaccagcacggccacgatccagaaaatcagcttgtaggtggcgcgcacctgcggaatcgcgcagacctcacctggcttgcatgcctgcacgggccggtaaatccgcttccaggcgaagaacagcgccactagcgccgcgccgatgaacaacggtcgatagggttccagcaccgtcaggttgccgatccaagcaccggagaagcccagggcgaccagtactagcggccccaggcagcaggtcgatgcaagaatggcggccagcccgccggcgaagagcgcaccgcgcccgttttgtggttcagacatacgttggcccttttgaatttggattggatagcgtaaccttacttccgtactcatgtacggagtcaagcgatatggaaaataatttggaaaacctgaccattggcgtttttgccaaggcggccggggtcaacgtggagacaatccgcttctatcagcgcaagggcctgttgcgggaaccggacaagccttacggcagcatccgccgctatggggaggcggacgtggttcgggtgaaattcgtgaaatcggcacagcggctggggttcagtctggacgagattgccgagctgttgcggctcgacgatggcacccactgcgaggaggccagcagcctggccgaacacaagctcaaggacgtgcgcgagaagatggccgacttggcgcgcatggaaaccgtgctgtctgaactcgtgtgcgcctgccatgcacgaaaggggaatgtttcctgcccgttgatcgcgtcactacagggcgaagcaggcctggcaaggtcagctatgccttagcgtgctttattttccgttttctgaggtgccccctaatagtgttcttccatttcggtaaaaatccctaccatggattcccactcgtccggggggtaatgactccaacttattgatagtgttttatgttcagataaggggtctgacgctcagtggaacgaaaactcacgttaagggattttggtcatgagattatcaaaaaggatcttcacctagatccttttaaattaaaaatgaagttttaaatcaatctaaagtatatatgagtaaacttggtctgacagttaccaatgcttaatcagtgaggcacctatctcagcgatctgtctatttcgttcatccatagttgcctgactccccgtcgtgtagataactacgatacgggagggcttaccatctggccccagtgctgcaatgataccgcgagacccacgctcaccggctccagatttatcagcaataaaccagccagccggaagggccgagcgcagaagtggtcctgcaactttatccgcctccatccagtctattaattgttgccgggaagctagagtaagtagttcgccagttaatagtttgcgcaacgttgttgccattgctgcaggcatcgtggtgtcacgctcgtcgtttggtatggcttcattcagctccggttcccaacgatcaaggcgagttacatgatcccccatgttgtgcaaaaaagcggttagctccttcggtcctccgatcgttgtcagaagtaagttggcagcagtgttatcactcatggttatggcagcactgcataattctcttactgtcatgccatccgtaagatgcttttctgtgactggtgagtactcaaccaagtcattctgagaatagtgtatgcggcgaccgagttgctcttgcccggcgtcaacacgggataataccgcaccacatagcagaactttaaaagtgctcatcattggaaaacgttcttcggggcgaaaactctcaaggatcttaccgctgttgagatccagttcgatgtaacccactcgtgcacccaactgatcttcagcatcttttactttcaccagcgtttctgggtgagcaaaaacaggaaggcaaaatgccgcaaaaaagggaataagggcgacacgaaaatgttgaatactcatactcttcctttttcaatattattgaagcatttaccagggttattgtctcatgagcggatacatatttgaatgtatttagaaaaataaacaaataggggttccgcgcacatttccccgaaaagtgccacctgacgtctaagaaaccattattatcatgacattaacctataaaaataggcgtatcacgaggccctttcgtcttcaagaattttataaaccgtggagcgggcaatactgagctgatgagcaatttccgttgcaccagtgcccttctgatgaagcgtcagcacgacgttcctgtccacggtacgcctgcggccaaatttgattcctttcagctttgcttcctgtcggccctcattcgtgcgttctaggatcctccggcgttcagcctgtgccacagccgacaggatggtgaccaccatttgccccatatcaccgtcggtactgatcccgtcatcaatgaaccggactgccacgccctgagcgtcaaattcctttatcagttggatcatatcggcagtgtcgcggccaagacggtcgagcttcttaaccagaatgacatcaccttcctcggcactgttgcaaatagtcggtggtgataaacttatcatccccttttgctgatggagctgcacatgaacccattcaaaggccggcattttcagcgtgacatcattctgtgggccgtacgctggtactgcaaatacggcatcagttaccgtgagctgcaggagatgctggctgaacgcggagtgaatgtcgatcactccacgatttaccgctgggttcagcgttatgcgcctgaaatggaaaaacggctgcgctggtactggcgtaacccttccgatctttgcccgtggcacatggatgaaacctacgtgaaggtcaatggccgctgggcgtatctgtaccgggccgtcgacagccggggccgcactgtcgatttttatctctcctcccgtcgtaacagcaaagctgcataccggtttctgggtaaaatcctcaacaacgtgaagaagtggcagatcccgcgattcatcaacacggataaagcgcccgcctatggtcgcgcgcttgctctgctcaaacgcgaaggccggtgcccgtctgacgttgaacaccgacagattaagtaccggaacaacgtgattgaatgcgatcatggcaaactgaaacggataatcggcgccacgctgggatttaaatccatgaagacggcttacgccaccatcaaaggtattgaggtgatgcgtgcactacgcaaaggccaggcctcagcattttattatggtgatcccctgggcgaaatgcgcctggtaagcagagtttttgaaatgtaaggcctttgaataagacaaaaggctgcctcatcgctaactttgcaacagtgcccatggacgattaggccgcgctcgctcgccgctttgagaatttccaaggcggcgagggcggaaccggcaatgcgcgtaatctccggcgtcagtagcacgtcgccacgctcggccttttcgatgattgctccgagcttgcgcttgcgccagtcctttgctctgctggcaatttcttcctcgatctgtagcggcgcgaagcctttggcgttcgcgtattcgagcaaaccgtatttttggttttccgggtcttggccgtcacgcgaaacccggagataggcatagtattttggcatttgcagggaaaacgtcagattcggttaaacatgcctcattctagcgcagattaaataggaattaaataccctgttgcggtatagataaaacgttggtttgttctgccctatgagcgtacaaaaaaggccgggtgagtggcccggccttcgtttaggtgctgaataggattggttctggtgccagcctcatgagaagcgcgtcataaaaccacatgagggccgacgcaccaaggccgacgcctgcgaccgatagcatgatgtgggtcttattggccgagtccagcccaagccacatgatcggtagggtgatgagactggcgaacgaagccaagccgagaagaaagcgcaccgggccgcgcagccaccagagaatgaggaacaccagatgtcgttttcagaagacggctgcactgaacgtcagaagccgactgcactatagcagcggaggggttggatccatcaggcaacgacgggctgctgccggccatcagcggacgcagggaggactttccgcaaccggccgttcgatgcggcaccgatggccttcgcgcaggggtagtgaatccgccaggattgacttgcgctgccctacctctcactagtgaggggcggcagcgcatcaagcggtgagcgcactccggcaccgccaactttcagcacatgcgtgtaaatcatcgtcgtagagacgtcggaatggccgagcagatcctgcacggttcgaatgtcgtaaccgctgcggagcaaggccgtcgcgaacgagtggcggagggtgtgcggtgtggcgggcttcgtgatgcctgcttgttctacggcacgtttgaaggcgcgctgaaaggtctggtcatacatgtgatggcgacgcacgacaccgctccgtggatcggtcgaatgcgtgtgctgcgcaaaaacccagaaccacggccaggaatgcccggcgcgcggatacttccgctcaagggcgtcgggaagcgcaacgccgctgcggccctcggcctggtccttcagccaccatgcccgtgcacgcgacagctgctcgcgcaggctgggtgccaagctctcgggtaacatcaaggcccgatccttggagcccttgccctcccgcacgatgatcgtgccgtgatcgaaatccagatccttgacccgcagttgcaaaccctcactgatccgcatgcccgttccatacagaagctgggcgaacaaacgatgctcgccttccagaaaaccgaggatgcgaaccacttcatccggggtcagcaccaccggcaagcgccgcgacggccgaggtcttccgatctcctgaagccagggcagatccgtgcacagcaccttgccgtagaagaacagcaaggccgccaatgcctgacgatgcgtggagaccgaaaccttgcgctcgttcgccagccaggacagaaatgcctcgacttcgctgctgcccaaggttgccgggtgacgcacaccgtggaaacggatgaaggcacgaacccagtggacataagcctgttcggttcgtaaactgtaatgcaagtagcgtatgcgctcacgcaactggtccagaaccttgaccgaacgcagcggtggtaacggcgcagtggcggttttcatggcttgttatgactgtttttttgtacagtctatgcctcgggcatccaagcagcaagcgcgttacgccgtgggtcgatgtttgatgttatggagcagcaacgatgttacgcagcagggcagtcgccctaaaacaaagttagaaaaggaaaagtatgagcaagttatctgtattctttatatttttgttttgcagcattgctaccgcagcagagtctttgccagatttaaaaattgaaaagcttgatgaaggcgtttatgttcatacttcgtttgaagaagttaacgggtggggcgttgttcctaaacatggtttggtggttcttgtaaatgctgaggcttacctaattgacactccatttacggctaaagatactgaaaagttagtcacttggtttgtggagcgtggctataaaataaaaggcagcatttcctctcattttcatagcgacagcacgggcggaatagagtggcttaattctcgatctatccccacgtatgcatctgaattaacaaatgaactgcttaaaaaagacggtaaggttcaagccacaaattcatttagcggagttaactattggctagttaaaaataaaattgaagttttttatccaggcccgggacacactccagataacgtagtggtttggttgcctgaaaggaaaatattattcggtggttgttttattaaaccgtacggtttaggcaatttgggtgacgcaaatatagaagcttggccaaagtccgccaaattattaaagtccaaatatggtaaggcaaaactggttgttccaagtcacagtgaagttggagacgcatcactcttgaaacttacattagagcaggcggttaaagggttaaacgaaagtaaaaaaccatcaaaaccaagcaactaaatttctaacaagtcgttgcagcacgccactacgtggctggacagtttgtaagttgcgcttttgtggtttgcttcgcaaagtattccacaacgcgcaacttacaaactgccgctgaacttagcgttagccggacgctgcgcgcgaagaggttttatgaaatacaacattgttaatattaaagattctgaaaagtatataacgcaagctgcagaaattctatttgatgtattttcacacataaatttcgattcttggccgtcactccaaaaggctacagaaactgtaatagaatgtattagcgccgaaaacatttgtattggcattttaataaacgatgaattgtgtggttgggttggattaagagaaatgtataaaaaaacttgggaactacatccaatggttattaagaaaaaacatcaaaataagggatttggtaaaatactaatttttgaaacagaaaagaaagcgaaagaaagaaatttagaaggaattgtacttggaacagacgatgaaacatttagaactacattatcaatgtcagaattaaataatgaaaatatattccatgaaattaaaaatataaaaaatctaaaaaatcatccatttgaattttatgaaaaatgtggttacagtattattggtgtgattcctaatgcaaatgggaaaaataaacctgatatattaatgtggaaaaatataatgtaaaaaaatttcggctaacaactgcttcaacttgataattgcttgagcaattacaagttaagcaaatgttaaacatcatgagggaagcggtgatcgccgaagtatcgactcaactatcagaggtagttggcgtcatcgagcgccatctcgaaccgacgttgctggccgtacatttgtacggctccgcagtggatggcggcctgaagccacatagtgatattgatttgctggttacggtgaccgtaaggcttgatgaaacaacgcggcgagctttgatcaacgaccttttggaaacttcggcttcccctggagagagcgagattctccgcgctgtagaagtcaccattgttgtgcacgacgacatcattccgtggcgttatccagctaagcgcgaactgcaatttggagaatggcagcgcaatgacattcttgcaggtatcttcgagccagccacgatcgacattgatctggctatcttgctgacaaaagcaagagaacatagcgttgccttggtaggtccagcggcggaggaactctttgatccggttcctgaacaggatctatttgaggcgctaaatgaaaccttaacgctatggaactcgccgcccgactgggctggcgatgagcgaaatgtagtgcttacgttgtcccgcatttggtacagcgcagtaaccggcaaaatcgcgccgaaggatgtcgctgccgactgggcaatggagcgcctgccggcccagtatcagcccgtcatacttgaagctagacaggcttatcttggacaagaagaagatcgcttggcctcgcgcgcagatcagttggaagaatttgttcactacgtgaaaggcgagatcaccaaggtagtcggcaaataatgtctaacaattcgttcaagccgacgccgcttcgcggcgcggcttaactcaagcgttagatgcactaagcacataattgctcacagccaaactatcaggtcaagtctgcttttattatttttaagcgtgcataataagccctacacaaattgggagatatatcatgaaaggctggctttttcttgttatcgcaatagttggcgaagtaatcgcaacatccgcattaaaatctagcgagggctttactaagcttgccccttccgccgttgtcataatcggttatggcatcgcattttattttctttctctggttctgaaatccatccctgtcggtgttgcttatgcagtctggtcgggactcggcgtcgtcataattacagccattgcctggttgcttcatgggcaaaagcttgatgcgtggggctttgtaggtatggggctcataattgctgcctttttgctcgcccgatccccatcgtggaagtcgctgcggaggccgacgccatggtgacggtgttcggcattctgaatctcaccgaggactccttcttcgatgagagccggcggctagaccccgccggcgctgtcaccgcggcgatcgaaatgctgcgagtcggatcagacgtcgtggatgtcggaccggccgccagccatccggacgcgaggcctgtatcgccggccgatgagatcagacgtattgcgccgctcttagacgccctgtccgatcagatgcaccgtgtttcaatcgacagcttccaaccggaaacccagcgctatgcgctcaagcgcggcgtgggctacctgaacgatatccaaggatttcctgaccctgcgctctatcccgatattgctgaggcggactgcaggctggtggttatgcactcagcgcagcgggatggcatcgccacccgcaccggtcaccttcgacccgaagacgcgctcgacgagattgtgcggttcttcgaggcgcgggtttccgccttgcgacggagcggggtcgctgccgaccggctcatcctcgatccggggatgggatttttcttgagccccgcaccggaaacatcgctgcacgtgctgtcgaaccttcaaaagctgaagtcggcgttggggcttccgctattggtctcggtgtcgcggaaatccttcttgggcgccaccgttggccttcctgtaaaggatctgggtccagcgagccttgcggcggaacttcacgcgatcggcaatggcgctgactacgtccgcacccacgcgcctggagatctgcgaagcgcaatcaccttctcggaaaccctcgcgaaatttcgcagtcgcgacgccagagaccgagggttagatcatgcctagcattcaccttccggccgcccgctagcggaccctggtcaggttccgcgaaggtgggcgcagacatgctgggctcgtcaggatcaaactgcactatgaggcggcggttcataccgcgccaggggagcgaatggacagcgaggagcctccgaacgttcgggtcgcctgctcgggtgatatcgacgaggttgtgcggctgatgcacgacgctgcggcgtggatgtccgccaagggaacgcccgcctgggacgtcgcgcggatcgaccggacattcgcggagaccttcgtcctgagatccgagctcctagtcgcgagttgcagcgacggcatcgtcggctgttgcaccttgtcggccgaggatcccgagttctggcccgacgccctcaagggggaggccgcatatctgcacaagctcgcggtgcgacggacacatgcgggccggggtgtcagctccgcgctgatcgaggcttgccgccatgccgcgcgaacgcaggggtgcgccaagctgcggctcgactgccacccgaacctgcgtggcctatacgagcggctcggattcacccacgtcgacactttcaatcccggctgggatccaaccttcatcgcagaacgcctagaactcgaaatctaacgtccgttcgggcatcgaggtccatgtcggggtgggacgggcccgtggcttcaagatcacttgcagtccgaccgcgatgtcttggttgcgcgagaggttgtcgatatctgttgatttgcacccaaatttgacccgggatttgcattgaattttgacccaccccttgttgtcagaattatgtctcgattttcagtttgcgggtctgtttttcctcctgcttattctgagttgaactgtgtttgaagcggtaactttcattgccggtttccaggatgtggcagtggtgggttagtcggtccaacaacgctgttgtcatcttttcatcgccaaacactcggctccattccgagaagctcaagttggtggtcagtatcacgctggttttttcgtacagctttgagagcaggtgaaacagcagtgccccaccggtttggctaaaaggcaaatatcccagctcatccagaatcaccaaatcggcatacaacagacggtttgcgatttgtccctgacgcccagatgatttctcttgctccagtgcattgaccaaatccacggtggagaagaaacgcacccgtcggttcaagtgcatcactgcttgtgtaccaatggctgtggccaggtgagtcttgcctgtgcctggcccaccaatcagcaccacgttctgggcttgttccatgaagtcgcaccggtgcaattgtttgaccgtggcctcattaaccaggctttgactgaagtcaaagcccaccaagtcccgatacacggggaacttggccacccgcaattgatagttcaccgaacgtacttcacgctctgccacttcagctttaatcaagctgtccagcatgggcaaggcttgattaaatgctggtgaattctgattgcccaactcctcaatggcgtgtgccatgccaaagagtttcaaggatttgaggattctcacatggccttcatgctgcatcatgggctctccttaaactgtcatagcggttcacgttggcctgtggttccaatgtcagccttaaccccttgggaattggaatcggtttgggtggaggttcttcggtcaaacgtcccaacagattaagcacatgctccttcgatggcttgccacactccaatgccaattccacagcactgagtaccgcaccttcatcgtggtgcaatacaagggccagaatttccaccatgtcacggtcaccgccggggcgttgcagcaagatggattgaagcttcttgaacgcgggtggcaattcagcaaatggcgcaccattgcgcaacgccccaggtttcttctgaagcacagacaagtaatggtgccagtcgtattgtgtgtggccacgccgagcgtggccactgccaaacaatcttggatgctcggcaatgtgttggccttcggcagccatcaccagcttgtctgcataaatccgaaggctgatggccctgttggcgtaactggcaggaacgctgtagcgattgccctcgtggtgaacaaggcaggttgaagtgactcgcttggtttgctccacgaatgcatcaaaggcattgggtagcgccatcaactcgccttgttcatcggcaaaggcctcttgcacggtttggtccaattcggggtggcgcagctcagaccacagcgctttgcagcgatgctcaagccacacattcaaatcagcaaggctttgaaagtctggtgccccttgccacaggcgttggcgggaatcctgcacgttcttctcaatctggcctttctcccaacccgatgctggattacagaactgcgcatcaaacaggtagtggctgaccatggcagtgaaccgctgattgaccctgcgctctttgccacgccccaccgaatccacagcggtcttcatgttgtcgtagatgccgcgcttgggaatgccaccgaagatttgaaaggcatgccagtgggcatcaaacagcatttcatgtttttgctggtagtaagcccgaagcacaaaggcccggctgtgggccaacttaaactgggcaatctgaagtttgacctgtttgcccgctatgcgggcaaagtcctcactccaatcgaattggaaggcttcgccacaagcaaagcgcaaggggatgaaacaacccttgcccgaggtttgcgccttgaactgttcggaatctttccactgtcgggcaaaggcacacactcggtcataagacccggtaaagcccaaagcgaccaaatcccggtacatgctgcgcaggtttctgcgcagcttctttgtctttttgtgctcggtggagagccactgccttaacttgggctcaaaaggacttaacttgccaacgctgtctcgcgctgggtactgcggttcaaccaccttgctttgcaaatacttgcgaacggtgttcctggacaggccgcttcgtcgggctatttcccgaatcgacgcaccatcgcgaaaatgccagcgtcgaattgcgctcaatatcgccacgtttatcactccttgatttctcccgccatatccagacgggaaacagtgtcatacgtgggtcaaatttcgacgcaaatctttaccctaagttggggtgcggacaaaatcttggactactttaggagtagttcatgtattcgtatgaagatcgccttcgagccgtgaggttgtacctgaagcttgggcgccggatgagcgccacactacggcagctgggataccccaccaagaactcgctgaaggcctggttggcagaattcgaacggaatcaggatcttcgccgaggctatcaacggataaaacggcagtacaccgatgagcaaaagcaacgggcagtagatcactatatcgaacaaggctactgcctgagtcacacaatccgaagcctgggctacccaagccgcgaggccttgcgtgcctggatccgtgatttacgccctgaattcgctaggacggtcgtcggcagcagcgctcccacagtcgcccgctctcgcctcgagaagcagcaagccgtcattgcactgaacctgcgcgtaggttcggcaaaggatgtggccgacactgtcggtgtatcgcgaccaacgttgtataactggcagcatcgattacttggcaaagtgcccctaaaacccatgacaaagaagaaaggtgacacctcgctcgagcagcggcatgaggcactactcagggaactggccgaactggagagccagaaccagcggcttcgcatggagaatgcaattctggagaaggcgagtgaattgataaaaaaagacatgggcatcaaccccctcgaactgacaagccgagaaaaaacgaaggtggttgatgccctcagagtcacgtttccattagccaatctgttgtgcggcctgaagctggcgcgcagcacatacttctatcaacgcctgcggcagacgcggcccgacaagtacacgcaggtgcgtgaggtcattcggactatcttcgaggacaactaccgctgctatggctatcgacgcattgatagtgccttgcgccttggtggcatgcgtgtgtccgagaaggtcgtgcgtcgcttgatggcgcaagagcgtctggtcgtgagaacaccgcgccgccggcgcttctcggcgtatgctggcgacccgacaccagcggtcccgaatctgctgaatcgcgactttcacgcgtcggcgccgaatacgaaatggttgaccgatctgacggaaatacacattccggcagggaaggtctacgtctcgccgatcgtcgattgcttcgatgggctggtggtggcctggaatatcggcaccagcccggatgcgaacctggtcaataccatgctggatcacgcggtacggacactgcgacccggtgagcatccggttatccattcggacaggggctcgcattatcgctggcctgcgtggatccgccgcactgaaaatgcccaattaacgcggtcgatgtccaaaaagggctgctcgccagacaatgctgcatgcgagggctttttcggacgattgaagaccgaactaatctacccgaggaattggcagcacgtgacgctgaaagacctcatgacgcgaatcgatgcctatatccactggtacaacgagcgccgcatcaaagtgtcgcttggcgggcgtagtcccatcgagtatcgtcatgcggtcggattgatgtccgtataaaccgtccaagaaatcgtccgcacccccagtgggtcaattttagatgcaactcaacaggccatgctgagtgtgcgatggttgatcgcttcctcgccgctctccacggcgacgatggccgccgccatcagcaagtgcgccagttcccctatggtgccctcgctgcgtgtgagcaggtagcgagccatgtccagcgtggcaattggggaaggccggcgcagcgggagcgaagcggcgaagctggccagcagtgagcagcaatcgtcgttggcctcccataccggcagcatcatcggctcgaagcgattttccaactggtcatcggagcggatggctaggtaggcgtcgcgcgtgcctaccccaaccaacgggatgcgcagttcgttgccgaggaagcgcagcaggttgaggaattcccggcggttgacgctgttgccggccagcacgttgtgcagctcgtcgatcaccagcatgcgcacgccgaccttgcgcagcagtgccagagccagttgctccatttccggcaaccgtgggcgtgggcgcagcggcgcgcccatcgcggcgagcagcgcgacgtagaagcggatcacggacggctcggacggcatctgcacgaccaacaccgggatgtgctcctggtcggcgtcggagctggccgggtgggtgcggcggaacttctcgacgatcatcgacttgccattgttggtcgggccaaccagcagcaggttgggcatgcgttgcttgtttggccacgcataaagggcttccagccggttcagcgcctcgactgcgcgcggatagccgatccagcggtcggcgcgaaggcgctggatgcgctcgtccgccggaagacgggccaagccctgggccgccggcagcaggtgggacaggtcgatgatgggatattcgtccacggctaccactcctcaatctggtcgaacggtttggcgggtggcaagttgtctgcctgcgggtcggcaatatccgtatccggcggaacgggcttgtccggccgagctgatgtcttgaggtgctggcggcgatccgcgtcacgccgcgccttgcgtgtggccttctgcgcgctggtcacaatctcacgcatctggccgatcatgcggaacagcgccgactcatccacctgttcgcgcccttgctgccgcagtttcgccagcgcctgccgttgttcccagagggtgacagccggatgcgacaaggtacggtagggggcactgttgcaaagttagcgatgaggcagccttttgtcttattcaaaggccttacatttcaaaaactctgcttaccaggcgcatttcgcccaggggatcaccataataaaatgctgaggcctggcctttgcgtagtgcacgcatcacctcaatacctttgatggtggcgtaagccgtcttcatggatttaaatcccagcgtggcgccgattatccgtttcagtttgccatgatcgcattcaatcacgttgttccggtacttaatctgtcggtgttcaacgtcagacgggcaccggccttcgcgtttgagcagagcaagcgcgcgaccataggcgggcgctttatccgtgttgatgaatcgcgggatctgccacttcttcacgttgttgaggattttacccagaaaccggtatgcagctttgctgttacgacgggaggagagataaaaatcgacagtgcggccccggctgtcgacggcccggtacagatacgcccagcggccattgaccttcacgtaggtttcatccatgtgccacgggcaaagatcggaagggttacgccagtaccagcgcagccgtttttccatttcaggcgcataacgctgaacccagcggtaaatcgtggagtgatcgacattcactccgcgttcagccagcatctcctgcagctcacggtaactgatgccgtatttgcagtaccagcgtacggcccacagaatgatgtcacgctgaaaatgccggcctttgaatgggttcatgtgcagctccatcagcaaaaggggatgataagtttatcaccaccgactatttgcaacagtgcc
>NCGM2.S1.AGEnt_accessory_0046_length_17433
agaggggcgagttgcgtaggtctaggaagggggtgttgcaccgttctagccttgcagccgtctgggccgaacattaggcccgcattgacgtgatgtcaatatggaatagcccgcctttttaggtgggcttttctgtttctaaggccctaaaaccattctgcaggcgtagcaatgtgcccccgacgtaatcagcgattacagagggtactgcggtgttggccttgaaaatgcgaggctctgccagcatgccggcgctggaatccaggcgctctcggtaattccagatttttcctacaggcctagcgatctgctgggaggcgcggctacctttcgtccggtagccggcccctcagtaccggtatcgctaggcgagactgcttcgggcggcagatccccatccaccagttccacttgttgcagcgggagccgcggacgccgaggcggcacggttcgataagtgttgagccatcagagtgaacagcacgctttgctcaaaggtgtcaggtggctgtggtagcgcttctgcttcccacgcggttggacctccctgaatgcctgtccatggtgtgtgctcccttggttctgcaggctctgtcctggcctccggtggcggcgcttcactcactcgagcgagaggttgcccgcatggtttcggtttggcagaggcttgcggggagccgctgtaatccaccttcctgatattctctagcgcgccttgggccaggcttctagcatgcagcacggtacgcatgtgatcgtagtcggcctcgatgtagctcatcgtggtctggatattcgagtggttgagcaggcacttcgtgaggtggatgttccgctcgggtgccttcatcaagtcggtggccagggtgtgccggaaacggtgcggggtcatccgcaccccaaccttctcggtcaacttccggtacatggcttcgacttggtcggagttcatcaccttgctcttgtagtgcggcgagaaccggttgacgttgaacaactggtcgtcatcggcgaatccggctctatcggcctcttgcaggagcctcgataggtgaggcacaagcccctccgttattggcactacgaactctttgtgagtcttctctgtctcgccgcggatgaggatcagttgattttcccagtcgatgtcgcgcttgcggatgcacaacagcgcattcaaccggatgccggtgaagtagaagacctcaaacgtgcaaagccagaaccaggcgggcgtgatccgtgcgcgttcgccggtgccgcgctcggcgccgacctgcatgttgagccaatggcgggcgcgcaggatggcttcggcggcgacggttttgcttgctcgcctgggggggatgacggtggtctttctgaacgggttgacttgggagtgtgtcaccagctcgtgctcgatggcatagccccagatcgtccgcagatgattcgagtacgtgttccagctccgcttcgacaggccttgttccagtaccttgcgccgccatcccaggacagcccggtggtccacgtcctgtacggttgccgtaggaccgaagtgcttgagcagcgccttggtcgcggcgcggtagatcttcgcgctggcttcccggagatcgtgcgcgaagatgtactcttcggtgagctgctgcggcgtcattccacacctccttcggcatcggtgatgaccgtgaggcttgggttgtccagaggctgctcagggaacagcaatttgggatcctggagcaggtaggccttgagctctttcgtcttgcgaggaccagaaaccttgatggtccagatgttcaggtttttactggtctttcggtgaagaccttgtttctcgaacgcgcgctgcaccagcttccagccagtcgtatccttggcctgggccagcttttcgagctctggatgctcctggacataacgcttgaagattcctggcgtgaccagcatggcggtcccgtcgacggtatgcaccaaagccttggtgtcgttgatgaacaggcgacgggtcgcgataccagatttcatccagccaacgaatccctgtcccagatcagtgcttctgctaggcataaatacatcttcaactgcttcaggagcgcaatctgttggctccttgttccctagtggctgctgtaggttctcctccccgcgagtgttcgtaggagaagcagccggtgagtcgtggctagtgtctagctcttctgatggcgaagtgatattaccaagaagcgcgtacaaatcgtctgtttcttcctggtcatcagttgagggctccgcaatcgcccgcatctcgtttgacggtttcgcaacgctcggcgcaggttgatggagcgtcatcttcgtttctggtgcttgctgctgttcagccggctcgttgggaatttcacaggtcgtttccggcttttccgttgaggcggttccatcttcaacgaccagtgatccgctgtagggtgaggggcgctcggcagcatctgtccagatcaaggctggagcaatcttgagtagcgtgaacttgtttctccatccagcaccgttgtctaccgtggccgtccagatggccttgtcctcggcatttgtctggatgacggcttggtcctgaagcatgttgaagaacggcgcgttggaggagggcaccccctcgataccctgggccagtaggtaggctctcagttgatcggcggcaggcttgctcaccagccagagtgcgtcctgggtcagccatccatcggacgggccgctaggttgattcaacttgaacttgtccttcaccaagaagcgaaggccgtctgccaactgccgctgcagcgactgcttcggtgcagccagagctcgatccggattgcctcctagctcctgtgcaactgaggcctggtctgccttcacgatgatctcgccgaggatcccggcgtgctcgtactgcccagcgaacaggtagatcaattgagcccacagctctggaaagcgactgagccaatcgagtgccgtgcgcggtagcagttggtggatgaggagtgctgaggcagcgccgtggagctggtattcgcgggacttcacgtacttgaagcggtatggctggttgatcggtccgttccaagggcgccaggtgctgccgtcctgcagctccacctgcaggtctacgacgatcttgcctatgtcgtgagccagggcgccatacgccgcggcggccgaccaggcttcagcctgggctgactgtgactccggcgctgcgccgatcgggagcaggtaggtctgccgtaccttgagtgcgtaggccacgatctccaggccgtgatcgatcatcccgcctggatgggcatggtgatggttttccgaggcagggagctgctggaccagctctgcatagttggccagtggccgccggtagatctcctcgaattgctgcttggatagcgaggcacgttgccagatgttctccagtagctgccggcgccgaggcgtgccgagcagttccatgctgctcagaggagggatgaatccccctggggcagctttggttggtggggtgggggacggcttcctggatatccaggaaaggagttgaaacatgggaagctccatgacgattcatggagcgggcttttccgccagatcagggctggcaacaacgataaaacaacggtagcggggaagggtattttgttggcaatgtgccatctttcaccattcagctgcatggcgatttcgagtgcatctcaatccgagacccgatgctgactggcagcaagcggcaaagagtgaacgaatcccattctcgcttttggatccaaagctgattggcgtgagggcaaactcaattagtagccactcagctcgcggaattgctggcggttgtgaagttcgacccactcgatcacgtcgcaaggaaggtagagtttccgttttgcacgagatatcgcaatgtatacagcacagatttgttcatcgaactcatccgaatttttgaatttttcgtttgtaagtagctcaggggtcagaaagactcggtcgaactccatccctccggcctctctcgccatcattatagtacagcttttgtcttgctggccgagcatccattttagctggttcatatcggcaatattgaagcctttttccagttcagcctccacccaaagaaacgccccgtcatacttgttcgcctcacgcacctgctgccagttagacgtctcactaaaatacagatgcggtccaccactaatttgatcgactctgtagaagtccggtttgaacagtgctatggcggtagccataaactgcttaaaatccatcagcgcgtttgcattccatagacttagcggtcgctcgacggcgttcatctggatgatccatctcatcgtgtcccagtatgatgcagtcagtactacgcaaccgtctgagggcagaaagttctgggggtaatatttgataacgacgtcatcttcgctagcgccttcgaaggggatcttacctttcttcgagtgccggtagattagtgggttgaccaggctctcgacgttacgacctgagcgaacggaatagctaatatcgcttcgcctaacttcacgttttctattaactattgcgccaccggcttgttgatattcatcaccaagggtaattagcacttggcggccacgctcaatgatttgaagcagcgattcagggaggtcctggctttcgtcgatgaggacgtgggaataacgcgccggaaccacacagcccgctagacttgcgcgctttatcggcagtaacgtctcgagcccaaccagtttgtccaaggttggatttgcctcaacgtacatccatagacgacttgaatattgcagaagcaccctggtatccaagttagacagggggggctgaaacttaggtagatgcttggctgatagcaagacgtctctagactggcaatagcgctcgatcaccttcaaacagatattcagcgtcgcaagcttatcgtatccagcaagaccgaggatactcagctcctgcgacaatgctaacttgcttgggttcctggccggcgcgctcccagattgaggtctgtatacgggcagaagactctgtgcgaacctcatgaaggtaaagctcgtttccttggcatgcgctccgcccatgcgtctgcgaagagcttccagctttccctctgtgtgtgccagcaccaacgtgttttcggggcgcaggcactctctcagggcgcctaacagatggctcttgcctatccctgcataaccttgaatatgcaggtgttcatccagattggcgcggaaagtcctgatcaatttgtcctgcgcaggggtcaaccatcgctcacggtgccagggcgtaactacctgctcgctaaacgggcttttatttctgcagtggcgggccttaaatgtgacatcccattttccatttggcaacaagtaatcccgtgctgaaacttcatcagggaggagaaatcgcagattcaaacgtttagcaaccttgcaaccagagtagaacttacccggctcaaaaagtcgttgtgcctccgacaataatcctggggcctctgttttccgagtgtcaactgcccaagcaatgagcttggccagaacactttctacccaatgagaggtgagctgctccgctgcctcactcgccaagttctggatcaccaagatcgcagccagctctggatccgtcagatcggtaagagattttgcgccattagcacctaacaaacttaagcaggtttcagtcgcaaccggtaggaatggagagctagataaatcaaagtgttctgggtgcatacagtctcgcagccaagggagggcgtgacttggagttaatctcggtcatattgatcgtccatttcgggggcattctcctctggttcgtccgccgcccaagactccagattgtcaatgacacgcgcagcactgtcccggacaggcaagactctgcggacatcgatgagccaaccaaagtctatcaacctagagcgaatcagctcttttgaaacgcctagataggaactcatgtccgcaagaatttgctgaatggttaaaatattgtattgttcgtggtcgacataaataatcccatgcccacggtattttacatcgtaacgttcaagcagaggccccagatgctcagccagcgtttccttctccatccacttcgctaccttagcttcatttgagtcactcatggctggcctcgccgataatgccaagctcgaactggtagttacccagggtgcccgacatgcctctggggtatttcctgtgctcgttcattgccacagttccattcgtattgattttctcctgcaactcatgaactgccatttcgagcagtctgtgcaggtctctaggggcgcgcgcagatacatgtagctgcaaatcaaactttcccaaaacaggggacgaatgtacagcgggtactgttagcttagcggaaaacgtacgccgttgcttgctcatcagacacttctctctcggcgaggattttcgcctaaatcggtgtccgggatcagtagaccactacagtcacatccttcgcggttactaagccctaacccatgagtcgtccggcaagattcgaagttttcagcccttttcaaactgcccgtggaaatgggatagaactccgcgcaatgtgatacccattggcttgtacatggtgtcgagtgacgcccttactgacctagagtaccgtctttatgccgacgctatcttcatcggcgccatactggccaccagcagacgcgtatccccatcgtcaaaaacgactcgcagaacgcgatcgtcgatccatctgtcgatggttccactcccgaagatggcatgaattacccgcgttccttttgccgcgccgacgacgtcgtggtttgctcccgcggacgcgggtgagggcggctgtgggcgctttgcatagcgccagtctttagagaaagggaaggttgcgaaataggtattcgcgacctcggggcggtctacctctccaagggccgcgaagcgtccttcttcgacagcggctcctgcatgccgagccaaggcaatatccatctcccaaagaaagcgagatacggagctcgtttccggatgcgtttcagtgatgtccgggcgctccaggctgcgctgaaactccaggtcgttggggtgagcaatgaaaacctcatcgacggcgcgcgtgatggccacgtagaacagccggcgctctgcctcgatttcatcggcgcttaggtcgtctctgggaaagccgcttctcacgactccaggtacgaagacccttgaccactgtgcccctttcgctcgatgaatggagctgatccacacgtgtggcgttgttggtggttccatggccgatgagtcgatgagcgggtcgatgctatccagaaacgcgtcgatgctgccttcatgccggctggcaatgagacggaaggcctggacgttcgccatgacggcagccgcctgatccgcggtgggggactgcttttcgatattgcgttcgaactccgttgccagcagatagcgatccaggacggtgagcaccttatcctgcggatcggtggcggtcgccaggatctcaagcaaatccgcacggtcacgaatctggttggcttgatagtctttggtttgcagtgtgatggtcgagcggatggcttcaacaaggcattctggctgacgcacgacgagctctacgacacggtttattgctgccttgtccaagtagagtgtagggcggtacatcaaactcttgatgacgtatcggagctggttggcatccaaggttttccagcggccactggccaactggaggacaccgagcagcgcgctgatctcgggaatacgcatcagcggcggccggccatagacgtgataggggataccgcgttggtgcagatccagctccaaggtgacgctcaggtcgtaggtcctcaccagcaccgcgatgtcctggagcttcagcccggaggtgagccgctctgctacgtgttctcccaggtcagccagcccgagggccagcggcaggcagtggatacgcgtgcgcggtgtgccctccgcagagatgctgatcttggggttgcgattggtgttgcagctgattacctggctggccgcgatcgaaagcatgtggccaaagcggaacgtgtgcggcagggtgtatcgggtggcttctggaaagtcttgttcaaagccccggatgaggtagtcgggttcggcaccacgccaatcatagatggcctggtcttcatccccgacgagcatgaccttggcccgatcgccggcgaggattttcagcagagcgatctggatgccgttcatgtcctgggcttcatcgacgatgaggtgatcaacccggttctgaacgtatcgctgtgtcgcgggttgcctcagcatcagcttgacggggtcgtacagctgatcttcaaaaaacctgaccttcagttgcgcccggtgctcttcatagagacgaaatgcctcgacgtacccttgggttatcggcccgtactggcgtgtttcgaacacctcctcggggctgtgcgtgctcgacttgaccagcagcaagaaggcgataaatccatcgatcaactccttgtccggcgtgacgttgctgccgttgatcgctttaaacacctgggtgaaagcgtccttggcaatcttcgtccgcagatgatccttgggttctatcctggcttctggaagcagcccgttctggacaagtcgattgacgatcttgttgcccatcgagttgaacgtcctgatttcaggcgcagtaccttggactgcctgctcgaaacgccgccggaacgatagggcggcgtccctgttgaacatgacgacggcgatatgggctgggctgatgtcgcgcagaagatgccggacgcggccaatcagcgtctcggtttttcccgagcctgccactgccgccacaattgcatgggcacctgcgtgctcgatgacctgcaattgttccttcgtgtacgtccgctctgacatcgcccactttccaatttgaaacgagaaagcccattctatctgccagagagctgagcgcctcctggtctgcgagaaaacgttggccggtcgtggccaagccctctcagcggcgctcaatcagcacgctgagtggctacatcccgctccttagcctcgtcgctgcggacgtggtagcaactacgcaatggctactggcgctcgccttttgctctgccgattctgccgatagcttgggccaagctggatgtgcgtcctacgcaggatatctggatgcgctcgagtaagccggtgttgctcgaaaactgaacctcctcatagcgcacgacaggcagttctcggttgttcttgaagcgcctgtctgggccaccttttttgttcacaaacttccaggttctgctgacgatctcggaatctttcgggacggcgccgtcttcgatgaagtttgtcgtagagatgtcgattcgcaggttttcataggacaccgcgccgaccccgttggcttcgaacacgagcaccttgtccgggaagaaatagagggtctggcggcccacggggatgctgggggtggcaacgttggttttgacgaagggcgggttttgcagtccgagtgcgatcgagcttctggtcaccaggtgactggcgccggcgtggtacttgcgatcatgtaccttcccttgcgcctgaagatgccaggttgcgcgacagcttcgaacgccgtcgaaggcggtgtgcaattgctcgacgacaccggcgaattctgactcgatgtcgtagagcatgaccgtcgtttttctcagcagatcccagtagtacgttacggctattagcaggccgccaatgatgagtagggtaagcagtgcccagggtggcagctgcttcgccgagaggacaaacgcgccgacggtgagggcggcgacgaagggccaaaggcgcaagcgctttcgcttggtattcagctcgtcgacgagcgcttgcgatgaggaatccaccatcaagccgatcttgccactatcgatttccttgaggggctcgtgtgtatgcgatgggatatcgactaccggggtaggcgctctcgccggcttgggtgatgcaatggcaggggccgagccattggatgggagggtttggcggtagtaaaagcctccgcgccccatgtgaatgtaattgcccctcggcccagttccaacccggaggcccttaataccggcggaaacaccaattccagacttcgagaggttgaacctgaacgggcccactctcactgacttacgcactgacaatcccatgttccctccgggctttgaaactgcccccttgcagcgggggaatccctcgatcgtacggtcttctagcgcagccaacgctgtgcccacgagatcgacaagctggtcaggagaacaactggtcgatcacgccttggattctggcccgggttgatgccgagactttgctcagcccgagctctcgtgccatggcgtagagcaagtcttcgccgacgaggctttggtctgccaatgcacgtgccaaggcaaggagctccaagctgcagatctcgtcgacaggacgggtgtgatcagcgccggtcggtcggcgatacgctacggcttcgcagtttggtaagcggctgggccaatagaagtgcccagcgtcctcttcaaccttgcggtgtacgcgatcggccacgctgacgacacgatcacgaatgcgtgcgccagtgcgagtccagccatgtgcccgggcgattcggcgggcgagcgaggtatcgaggacggggccttcctcgtcgaccacatgcttgatcatcatcgccaggacagtgtcatagcgcggatcgaagaatgcatccggatccacgccttccacggcgctcagcgggtcgctccctcggtagtaagggaaggttatcgaagtgcgtgctgcgtctgcctgcatatcggcgtagcgcacgctcggcatgtccaacgtctcgttctcggtttcaggttccactgactcatcaggggttttgagctggggacggtcgacagggagtgctacaacgttgtcggccagcggagcttggtactcagcggcattcgcggccaactgctcctgggcttcacgagccgcacgttgctgacggctttcgaccaacagagcctcaaggtgctcatgggttttctgtgccgtgcccaaggcgtcgatccaccagtcggtcgaccagatgcgcagaatctcccaaccaagacctcgtagcacttgctcgcgcagcttgtcccgatcacgggctgttgcgctgcggtggtaggttgctccgtcgcactcgacgccggcgaggtagcgcccaggcgcatcggggtcgacaactgcgaggtcgatgcggaacgacgacacgccgacttgggtgacgacctgccagcccttgcgacgaagcgcgttcgcaacggcttcctcaaaggggctgtcgtatccgcctaggctcccggtatcggctcctgcaagtgcgcgagcaccgcggtcggcaaactcgaggaagtgcttgagatcgcggacgcccaaggcctgtgtgcgtgctagatcgatcttttcggctcgcagggtgctgaagacgcgaagttcatggcgagcccgggtgacggcgacgttgagccgacgctcacctcccgtgcgattgagcgggccgaagttcatggcaacgttgcctgcagcatcggggccgtaggtaatcgagaagtacataatgtcgcgctcgtcaccctgaacactttccaggtttttcacgaagacgggttcaagctcgctctccgagaagtagctttccagcgccgggtcttttcggcgttcggtgtcgagcagatcctcgatcagcttttgctgttcgccgttaaatgtcacgacgccgatggtcagcttgctctctttgaacccagggctacgcaaccggccgatcaggtcagcgaccaatgccttggcctctgcagggttggtacgtgcagagcctttctcgtacaccccgttgatgacgtgcaggctgacggcacgatcatttgtaacaggggaggggaaggtcaccagcttggactcgtagtagcgctggttcgagaacgcaatcaggctttcgtgtcgactacggtagtgccagttcaggttgcggatcggcaggttggcactgatgcattcatccaaaatgctttcgaggtcggcctcgacatcaacgtcatcctgggtggattcagcacgatcgaagaaggaggtcggggggagctgtttggggtcgccaaccatcaccacctgcttgccacgagcgatggcgccgatcgcatcccataccggaatctgtgaggcttcgtcgaagatcactacatcgaagacgctggagttcgctgccaggtactgggcgatggagagcggactcatcagcaagcacggcgtcagcttggtgagggcatcggggattttggacatcagctcgcgcagcggaaggtggcgcgttttcttcgtgatttcgtgccgaaggacgccccattccgagttcttgctcaccgagtcctgtgtggggagctcggcacacaggcgtgcgcgcagcaaatcacgggtcagcgcggtgaagcggtcgtccagggcacggaagtctcgaatgcgctgctcgtgttctacgctcacgaatgtgcgaatgacaggctcgtgatcaacggccgtgttcaaccaccaacgggcatagttcgtttcgaatgccttgcgcacagagccttgtggaacctgccctgctttcagcgcatcgaccagcggaagcaggccgagagcggatgcttcatcgcatgctttcttccaggcgcaccaggcgtgcaggccattgccggattgcacgatctgctcacactgcacatgctgctgactcagctcctgctccgtgaagtcggccgcgtcctcggccaagaaatgcccggcgtcgacgagcttctgcgtatgcgcgacgtacttatcaagcgactccagcaactgcccgccggcctgggccaactgaccctcgggctcgagcagggcattggcgtcacctagcaaacgccccaacgctgatttgacgccctcgacatgttctggtgtttgcacaagggcagagatggcgctggcgaggtgggcgtggaacttgagtacgcgggagaccgtgtcttccttcgtatgcaggcccagccacagaccggatgtcagttctcgcaggtctgccaggtcgcttagttctcgctcgatggcttctcgctgccggagaattttcagctcaccttggagccgctctccacaggcgccgctagcaacgagctcatgctcgtcctccaggcgtccttcctgctggatagaccgtcttgcgcgctggaaggccagcgcagcgttgagcgctttggtttgggtctgcagtccggcccaaagcgatcctgtcgcgggggtgagtgggttgagtgtggaaatctcaccctcgagcgcccggacgtctcgcattcgctctagcgtttccttcagtgcgaggcccgcctgcccctgactgatgaggtcgaagccgtcgtctgaccaagcacggccttcaacgcacgcagcgagcgaagcctgcaggcgcatgaccaccgacagaagggctgggtcagtgttgtgacccttccatacagcgctggaagagggccctggatcaatggcgtcgaggcgagcgcggagttcacgaatggtggtccagagctgaagatcttccgcaatggtcgtaggcgccggcgtcgattgagtgctcaccacgtgcccgcggattctgcgttggacaagccaggatttcggccacatcgatttgccggcttgatcccactcctgcagcagagcacggacatccagtgcctcaatggcatcggagtaacccacggacagcgtctgcgtgactcgtgcaacctctgcaagggtctccaggccctggttgagcagaatcatgctcgctactggccagggttggggcagaccagatctgagctccgcatgccgggccagcagtcccagtccgcgttggcactcctccagcgtactggatgtccagaatgcggggagcgtctggttgagcgtgcggtgttgctcgatgagtttcaggcctgcatccagacgttgcccgattgcacgggcatcgggacggagcacgaagctccagttctgtcctgcggcggcgggaaggatcttcgccaacgcggccagtcctttgagcgtcctgatattggctggcagcgagggtaggccggacatttggatgtaacgctcactggccttttgcaccgcatggatggcagggccgagctcacgtgccgcctcgatcacctggtgctgccaggttggagaccaatcgttgttaccaatcagatgcagcgggtgttggttcagcgtgccgaaaccgaccgcctgagcattgacttccaggcgatcggcgatctcccgcttagcgagtagatccgcggactgatgctgcgtgtgcgatgtccacgcgagattaatcggagcgacatcctgattggtgctgacgatgccgatggcatcatagatcgtgtacccattggggtagcgctcgtgcagtctctcggcatactggttcagcacatcacgatgcccttgcaggcgttgtgcctcggcctgccatgtgtctgcgtcagcagtgccacgggcctcccaggcggagtgcagctgggcaaggacttcggttttcttcgacttgctcgagtgaacctcgaggcaaaactcacccaggcctacctcgcgtaggcgccggtatacaacatcgagcgcggcgatcttttctgagacgaaaagtacgcgtttttgctgcgcaatgaactgagcaatcatgttcacgatcgtctggcttttgccggtgccgggtggcccgatcagaacgaagtcgcgtccctgtgctgccgacagcaccgcggagagttgtgacgagtcagagggaagagggcagaagacctgctgagggctgtattgcgtgtccagcttccgctcttccgggaatgccccaccaccgccgccgttgaatgcatcgcgtggggtatccagcagatgcttgaccacggggctttggcgcagcgcatcagagcgctccgagaggtccttccacatcaggtatttggcgaacgagaacatcgacaggacgacatcttcgctgacctcccagcccttgatgtccttgatcgcgtgggcaaccgttctccagatcaacgcgacatccagacctgagtcgtctttcggcagcgcgccatctccgatgcccagacttagctcaaagtcctgacggagcatttcctgcagggttgggttgaagcgtggctcgtcgtcgtgaatcaccagagtaaagcctgcacgagcgctctttcgctcaagcgttaccggtaccagtattagcggcgctcgatagcgttggctttctctgtcctcacgtgtccaggtcaggaagcctagcgcgaggaacagcgtgttggagccgccttcctgcaggttcgtgcgggctccccgatagagttcggtgaggcgggcatcgagctcagtgaccggcaggcctacgaacacttcattgcgcttcaatgcatccaaagcatgctgacgtcgaaggtcttcgcgttccctttcttcgtgcaaggcttgatcgcgcgggtcagcaccatccatcaggtcagggcgtgtgtgcagcttgagctgctgtccgctggcgaggatgtcctcaagcgccgcggcatctggtgcctccaagcgaaccgctttcttgccggccttgaagttcaacaggttgttacgcaaggacagatcgagcagcttgcgttgccagcgggcgaggcgatctttgggatctagtgacgcaacgtcaacttcaaccggggcctcgtcaggcagttcgggtggcaagtcgatgagtagttcctggccagcctggttctgctcactactagcggtaccaagagcaggagctgcctctgtagtggccagtggtttgatccgctgcagccgggcacgccggatgtccagggcgagctcaaattcctgctcctggccctcagccagatgttgggcaccgcgctctatggcataggacagtgacgggatgttgggttgagtgatcagtgtggtctcaaacagcttcagctcgttgagcttcatgcgtttgcgcagcgcggtgatgtcatcgacggtactgttggagaactcctcggctttgagccagaagcccgagaatgcgtggcctcgagtgaagatcagcagcgggttcaggcctgcttgctctagcgctgcacagaacagcaatgacaagtcgaagcacgtcgccaggccactctcgagaatgtggcttggactgcgtactttctggccgaactgctcgaaactagctggggggagggcgtagtctagttttagggacgcgactgcggcccagatcgccgatgcaatctcccaggcgtgtgctgagccgctggagtaaccgttcagcgcggggttcttgtcttggtcgcgcagtaactccgcggccttcttcagcagccgctcaaccgcgaggtcgttaggctggacgaaggccgcggtcatgtcgggaagatgggataacccgccccattgattgcgagggagtagctccagagtgagttcaagacgggtgacttcttggcgctcttcgtcaccattgcccagggacgtcagaacaaaggtgacggccacgctctctgcttcagtaagccgggcaagcagggcaccatcgatctgcagatcgagccctggtatgggaaggagtgtgccagggcccagcgcgtcgatatgccaggtcttgggcttgaagacgagagggtcggaaaggagctgaagctccagtctgctgtacttctgatcactgtcgttgatcaggcgcagctctcgaatcaccggtaccgagttctggaagtcggccaggttgagcttggcgaccagcgtcgcttgaatgcggacggtctttatcgcctccggctcgatagcctctacggtggcgtgcgaatcctgaggcagctcgctacctggctgctgaataacctcatcactcatttcgatctccttgtccaaacctagcgaagtggccaggcggcggaaaactctcgtgacgggcctacccccggcgcgcgcttccctacatcgcttcatcctatctggcttggatggatgatggcgagtggccaaagggttgagttgacgagctgtattgtgtggcagtttgaaccggctatcgcccgttcgcgagattcagctgtaaaggctatgcaccgacacgcccaaacgctcggctacttccgcaacgcgcaggccgcgctcggtcatttgtctgaccgcttcgattttgagttctttggggtaacgctggttgctcatggcacctcctaacggacctcagatggcttcctaatctcattactcggacctaggatgaaaacttggtagccgttactcgatagggtgt
>NCGM2.S1.AGEnt_accessory_0047_length_37331
ctcgaactggagaacagccggctgaaaaagctgctggccgaagcccatctggatatcgaggcactgaaagtggttgctcggggaaaagggtaagcccgacagctcgacgggaagcagtgcaggagatgcaggctcaaaccggcatctcccagcgccgtgcctgtcagctgatcgggctatctcgctcggtgctccactatcaaccccgcgccagcgagcaaaacaccaggctgcaaacccaactcgtggaactggcacaggagcgccggcgtttcggctatcgacgcctgcatatcctgctgtggcgcgctggcgtgcaggtcaaccacaagcggatctatcgcctgtaccggtctgccggtttgatggtgaaacggcggaggcgccgtcacggtgtcgccatagagcgcgaacgcctaagcctaccgagcgcgccgaatcaggtgtggtcgatggacttcgtcttcgatgcgcccagtacggggcggaggattaaatgcctgacggtggtcgatgactttaccaaggaggcggtgggtatccttgtggatcacggcatcagcggctttcgcgttactcgcgcattggatgaaatggctcagttccgcggttacccgacagcaatccgcaccgactagggccccgaattcactggcaaggcactcgatcaatggcctatcagcgcgatatcaagctgaagctgactcagcttggcaaacccacacagaatgcgttcatcgagtccttcagcggcaagtttcgagacgaatgcccgaatgagcactggttctgctcactggccgaggccagaattcgcatcgcagcctggcggagggattacaacgagcaccgaccgcatagcgctatcggcaatctcaccccagcgaagtttgccgcgaaatggcgggcgagtcagcagcaaccacgacatgaaaaactgatatcaaccccaggacgtactaactaggaagcggtactaaaactggggcaggtcacttcccgcttgaactcggggctgtatctcttgcgcttggacatgaacactccttcagctcagtgtgagcttactcgaaagtgtccgtgctaacggggtagcccccccaactgtagtggtcttctcgccccaggggcgctaacggcccgttgtgaatcgctccgagttatcgaaggactcctatgtgggagtgaagccgtagccttttcgtgttcgctggtgcgaacgtagccatttctgccttctggcaggccctttcgggtagggcttttacccttgtgaaccattcccttcgcccttcaagcccattcccctttgggccatttgctcctgcagaggctgctcatcgttggggctctcaaggtccatggactcgtaagtgcgggagcccagcggaaggcgctggttgctgttgataggggaggcgtctggcaaactctcgtgtgattctacaaggataaagaaattattccttctccatgaaatctccatagaaatcacatttcgttcaggagaaacaagccctaagctgatgtcattgggttacctggtgcgtgtccaggatatttcagttcattgggtgtgttttacagctcattttcgtttcgatatagcctgacccattccggattggctagtttggtcttgcgggatgttctcctgccaattggtctctaaatctaaacttagttcatggggtgatttatggttatggatcttggaactaccactatagtcgccgggcaaggcgatttttcggcctacaactatgggaacaatggggctaactggcctgcgcctagtcctgcccaagtcgggtatatttctaaggggcagcgtgatgtcgcctatgtgaacggtgattgggaaaaacctctactcgcactctgggcgcagtgggctaactggggaaccactctctatggctatccaagccttccttttccaaattatgagtttatttgggatatttttgatttgccccaggctgattacaatcagttttctctgggtgatgatagaattactgcgatgaatcgggcgcaaaatcaccagtatcccttcccaaataatgaaggtatccctagctgggatcgtcctaaaatagatacgttcaatggcggggtctacacgccagcggctgcttttgctcactacctaacgggcaaaggtaagaaaatgaatttccctattgaacgtttgaatattaaacctaatgtaaaggctatgcctcagtttattggggttctgacgagcagtccaatggggcaaaccaccgtggattttaatgtcccatatgctactgctaaggatagttgggtggcgggaaacacggttggagaaattacgctccgaattgtagggattcttgttaagtccacctccggccaatggagctttcgtggggagatccgtgcatatgatgatctgtatgacttcaatccttcaaatcacagaaccgaaactgctgaagggatgactcgcttagggcgtgaagtgggtcagaagtttaaagatacgactccctatcccattgggattccgggagctatccctgtaaatatttctggttaaacttaacaggagaggcgcccttcgtgggcgcttcttaccataagaggatagtttcatgagaaaagacattcttctgattttgacatttctgctggttattctgtgtgcggcaatatccttttctgggttcacggagggcaacgctaatccagatgacaccacgggtgttcctgttgagtcgatgtttgttggttttttaaccttgtttggtagtgtttctgtgcttgttttggtagttggtgtattggttggtaaacttgtattgagggtggatgcggttttttctagatgtattttgatcggattgtctgttgtgcttactctgccagcgcttttcttgacggtggtaactttcttcttttcagtgttggcggtctctgaaagctattacgcttggctttcggttgcttcttgtactgcccatcttctattgctaatggttttttatagatccaagttctcaagtttctacctagtgaaatagacgtaaagctgcaatacaagcaggagtaattggtacttagactgctcctgcaggtgctgctcgtcgtcggggctggtgttgatccagatccatggagtcatgaagcacgcgaaccacctcgaggacctggtctgccgcaacccggtagaacaagaagtgcctgggccgaacaaccttaccgacgttgggcatcgagcagcagtaaacgaggtggatgctgcgcaggccagctcccagttcttcacggctgatgctgcctacctgttgtgggtctgtcgcaactgcttccagcgctgcgcctatgagtgcctggtaacgtcggcgtgcggcatcgccgaagcggttgtgggtgaagcgcaggatatcgacgatgtccgcttgggcatcatgggatatgcggtacttggccatgcttcagtggctcgcctggttgccgagctcgtcgaggtattgggccaggtcgtcgctggtgatctcgtcgtactcgccgcgttccagttgcatcagtccactggatgttgcgttgcggagggcttcgagcttggcgctattctgggcttcctgttgcagcagcaggcgcaagcctgcccggatgacttcgctgcgattctgatagcggccggtctccaccagctcgttgatatcctgctccagcggatcgggaaggacgacgtttcgcgttgccatgaggtactccagtcggcagatagctagtggcataatatgccataaggcttgccaaatcatctttttcggcgtataggtgatagcagggtgcctccctctgggagccaggagattgatgatggaagcacacgctaacaaaggtttcgcctctcggatcggatttggtctgggtacgtttgtgcgttttctcatcgccgatcccaagcctctccgtcgttgggtgaagcgcgctttagtattcggcactcttcttgtactggcatctcaagctttcagctggcttttaagtagcgccctgacactgatagttctgggtggagctgttctcgcctttggggggctcccaaatgatccccggaaagtaaacacgtctggctacggatatgagtatggcccgcaagggtatggtcattatgttgccggccagcgaactgatgattaaataaggcccagtagggccttatttattagaatatatgccgcttggcattatttgccgcttctccacccgctgtctggacgtccttggtgccttgggaaaggccttggaggacttgtcctgcctgtacaccagaccagcctattgctgtgatccagagaagtggcaggataataaacattgctcccatcacgaagttcagaattgcatcttgagtcgccgtattcagccccatgactgggttgaatgaaagatgtggtgatcccgaaccatagaaggcatcaagtatcgtgctgtcgatatatctggccaactgaaaccagaagtcgacgaacatcatcgcaaagaagacgaccgtcatcgtcatggcaaccttcagttgataggtgccgatgaccaggaccatcggaatgcagatgaccattgccatcttcaggaacgacatcaccatcggcagcgcctggcggaccatatccatcgctgggaagtaggccaggctgcccattgccactccgagggtgcctccggcacgagccagtccattccagacggttccgcccacctgcccgccgtaatcggtgtagacgttgcccttgacctggctggagggtgagatcacctggcgaatgactgcctcggtcacctcgtcctggttcaaccatttcgcccacttgaggaagctggacatcaggtccggatccacctggtccttgatccgatcacgcaaaccaatccctgagtcagcccaccactgcttgcaggttgggtagccgccaccaccgcccacctgaggcaggccggcatcgcgggtggcgttgtagggccacgactgacggggactcttcgagtagtcggtgtcgtagtaccccggggtgttcaacaggaatcgggagccgatccagttcaggtcttgcaacgccttgttgtcctcggcgacggagcccaggtcgggttgccgcatgaacagccgcgcacgggaaggcccgtagcagtccctggaaaaatcagcgatttcttgtgccagcagcggattgttcacgcgcgtgttgtccacttccattcgcatctgccgcagatccgtgccgcacggaatggccgcgatggcgccgctggtgaagcccttggagagggcgtgcatcatcgcccaccagagcggcatctgcgcactcttgccggccaggctgctgaaggagcttgaccagccggtgtccgccggtgccggcagattgtattggcactgctgggcgcgagtctgatcgaactcgatggtgtcgaagctcacgttgacgaccgggatccccgccagggcgaccacgatgtagccgacgtagatgtgcgtctcgatgcgggccagagacagcacgcccttgttgccctcgtcggcgccttccccgcgaactttcagccattcgcgcattacgatggccgcgaacggcaccgcaaacaggcccgtgtccgagatcatgttccagatcccgttgttgatgatccagccgaggagggtgaggtaatactccaggtagtcattggtcatgaaggtcatgatgcgcctccagtacggaagtacgctttgctgaattcgatgagcaggaccagcaacagcaccaggatctcgattcgccgaatgcgctgccgctcatgcgcgctcagttccttgcgctgcttgagcttgagccggaaccaggcgatggccagggcgcagtacagcagcgcccgccaggcgaacaagctccagtagttgctttgccgccaggcctccaggccctggatgccaccgaagtggttcagggcgaagaggctgagcagcgtaccgaccactgccagtccgatgacgatcagcactccgaccagtagctgaccgagaagctttcgggtggagaggggctctgtcatcacagcctgcctcccgacttgccgccggcggcagagggggcctgcaggcgatcgaggcgatcggcatcgggggccgactcgaatacgccactggagcctgcggcgcgctgttgcccgcgctcgatgacccgcatgggtgaattgctggccaactcgcgacggagttccagttcggtcttgaggttcgagatctcctgttgcaggaggctggtctgctgatcgacggcttgggtggctaggccgtttgcggcgacgttcggttcctttgcgccggcgaacatcaggcgctgtagcagcagggccttgctgagtacgtccatcagggaaacatcggacgccaggcggcgcgccaggacgtcctggtcgcgctcgtcacgcagcgcctcgatgacgccgcgggtgatcggcaaggcatcggtgccggccgcagccaggttctctgcggttagtggtttgctcttcgacagcagttcctgcagcgactggagcttcttgtcgtaggtctcctggatcagcggggtgaggccgacgcccgccgccgtcaccgtcttctggcagccttcgcaggtctgttgctgttgctcccccagtacccgggtggcgaatgcggcggcttcctggggggaggaccaggtgttgcagaccaggccgttgttgcaactggcggaaggaacgctcgacgagtcattcaccgaacggctggtcaacaggttgtagcccgcccgggtcacgtcgttgacgatgcgaatgggcttctggccggagccgccggccttgtctccaccgacccaggttacaccatcgttgccgcccttcttctccactgcttcgagggcggatacggcgtctttcccgctagaggccagcgtggctcccagggcctggccttcggcgattttcccccagccggtctgctcgccagcgatgtcggccatcttctcggcgatcgctctgcaagtccctttcgagcgatcgtagtcgatccgcgcctgcaggatgccattggtgatcaggttgtagagctgagggttcgcgcgctggatgatcaacgccggcagcgacatgaccgcgccggtcgcgttctggatgactgagcccatgatgttctggaaaccctgtgtggcaccgttgagctggttctccagggtggtgctcaggttcatgtttccgcacatcatgtcgttgttccagccgaagccgacgccgatcgagtccatctggccggcgctgcccatgctcaccgcactgccgccgccaatgctgtagaggacctcgtcgctgagcaccgtgccggtcttggacacgttgatcgggtcgtcggcctgggcaagttgcgctgcgagcagccacgtcagtgcgaccgaggtgatgttcattcgcatgattcgtctccgtgtccttattggaagtcggtactgccgaggaagatctgccccttgcgctggcagcaggagtagggtcgccagagcgcccaggcgtaatcgccgtcgacggcttgcgtcttcggccctgagttgggaaacaccgcgcagttgaggctcagggacggggtcagctcctgccatttcccggtcgaggcatcgccctctctcagctcgcccgccggccagtaaccgtcctttggagctgcgcgcatggggaggtagacgtggagctggccgattcgtgtggtgatgtcgccggcgcgctgggcgatgacggccgccgtcttgtagtcgtcggtctggtgcaggaatccgctgcgcggatagaggttcccccacatgtctccggagaagattccacccacctcgcgcagccctggaaccaacgcttcggggtacacctgctcgggaattccatgccgccagccaatggcgtccagtgtgctgaggaaatagggcaccagcgggaaggtggcgccagggcaaacgtacccagaggcgctagcgaaccggctgaacgtggccccgccaggatggccgatcacatccgcttccttgaagcggccgatgctgttctcggccttgtagttggtggttgcgtcattgccggcctgggcgagtggattcggtgtacccagcgccgacacctcggtccaggggttgctcccggtattcgcgtagctggagacgactgcgtcaggcacgtagtggcggaccttgaccgacgtcttcactttgcagccatgcggtccgcagagcagccagtagcagatcccgacgaccttgtattcgaggcactgaggggaaagggtggaggagacgatggcagcgctgttgatcgcggccgaggccgtgaacgagaggctgaaggtggcgaccgccgctgccaggcggcggaggttgaggctggtcatcagcgcgacctcctggccttggcgatcagctcaagagcgcgcgaaacatccggttcgccgtagaccacgtactgcctatcgactactacggcagggatcttctcgacaccgagactccacgcatcggcgacgtcttgttgtgccttgaccagctctgcctgcaggcggcgcccatcggggctttgtagcaatcgcttaaacgccgcttgagcatgctgtggatcctggggcaaggccgcagtcagttgctcctcgaggtgttcctgggcgtccagaaacagaacgcgcgacgatccggtggcagagaccggatgagccttgtcggtgatgacccaggtttcggcctggctcgcgccgctcagcagtaccagtagtaagccaacggccagcgtttgtggccgccagccaggggaagagtaatgaagaggcatgggtctgtaccggttcgaggaaggtacagacaggagacaggatcgcttgggatagagcagcaggaaatcatcactacgtcgccggagtattttttaccgctgtaagggcgagttgttggcgcatggtgcagaggagggagcctagtaactcataaggtagaagtgagcttccaagccatcttgtattcaggtgtttgcgcggactgagcagtcgctgccgaaacagttatttttgttgctaagaggcaggaaggctgcgcggagattcctactagtaaattagatagttgttgtcttctgaaacagaattgaagcgaaattgggggtagggtttttctaggtgaagggtaactctagagaattacaaaggtgtgacgcaaatgttgtatttttcttgcgatatgaagatgggtggttgggtcggatataggtacttttctctattttctttaattgctctcatctatgggtgtgtcggtggtggaggtggatcggatgagattgggcagcactgctttgagagagagcagaagctttccggagttaatgataatgaagaggggagtgtgaggttgaatcggctgaactgcgatccaattgaaggtcgtgttcttgaatcagagaagctgatacgaaagccgcccaatgagctgggtattcactgaatgaataatttttagcctggagaggtcttcttgaaaatgaaaaaatcacttgttatgtcgactgtgcttttggtggcgagcaatctcgcgtgtgctgatgagggctcaaatgatggaagtgagatatgtcgggcgcagggtggagttgaaataacaagtctgggggaagtctcaaagggtgtggatgttgaagatgttgtagtttgttcgattcttccaagtaatatgaagtcgagtcaaagagcgcctacactccctcctctgcaaaggatgatcatttcggcaatgccttcaccaggaacggtcactgtttctgccagcggagataggaaatttacaacatcttgccgggcaaatctttatgctccacgttatgccaatttctatccagacggtgttagcaggggaacatcagatctacgatgtgttggttacaatacacccgggaattcatctcaagggtgtaatgtgtcatgggtcggcccgaccgacattcaattgggtgttgagccatatggcggatctgttgttgtaaactacagttgcactgcattcaaaacaacgattccagtgataatgagctacagttatcgtgatgggcgggcagtgtatggtgaggtccagaatgtgtcaggaataataaatgtggttttgaactaagggtgcgccttagtaggcttttatttcaaggtgttcagcttgtgaatgtgctgcagggcactctatagagtgccctgcataggctggaagtcgtttggctgagggctagtctttcgagttcgatatggcacgttgatgaaggctggtaaaaagtcctgtctgtgtgggtggcaggcgagtggcgcgttcagacgctaatgtggagttcaaggtagggttccgacgccgaggatcctctttgggtggagtcatttgctgagccatgcagttataagacaggctacgtgctccattgacttggacatcgatacacgaagattcagattgttcatccgagtgtgactccgcgggcggggaggcagcagtctgctgtgccaaactaactataggcaacaagaatataattcgaagaattttaataagcattccaatctccttaaccctgagggttggatgagattcaatagtaacctcaagctattaggaaagatgaaccgcctatcgttttgtagccttggttaggtcaggcacgcgctagtgagtagtaccaggggaggccgcagaaaacggaaaaaatcgtacgctaaggttttccgggcattcgtagcggccgaaactttccgtcctccagcctgcggctctgccgccagacgtaatcgccggtcaggttgatgtgctcccatcccagcggcgacaggtattgcaacagctcgtcgtccaccggcttgcccgtgtcgcccatcgcctgggtggcgcgctccaggtacaccgtgttccacaacacgatggcggcagtcaccagattgaggccgctggcccggtagcgctgctgctcgaagctccgatccctgatttcgccaaggcggttgaagaacaccgccctggccagggagttgcgcgcctcccccttgttcagtcctgcatgcacgcggcggcgcagctcaatgctctgcagccagtcgaggatgaacagcgtgcgctcgatccggcccagctcacgcagggccacggccaggccgttctggcgcgggtagctgccgagcttgcgcagcattagcgaggcggtgacggtgccctgcttgatcgagctggccaggcgcaggatgtcgtcccattgggcgcgcacgtgcttgatgttcagggtgccgccgataagcgggcgcagcgtcgggtaggcctgtacgccctgcggcacatagagcttggtttcgccgaggtcacggatgcgcggtgcgaagcggaagcccagcaggtgcatcagggcgaagacgtgatcggtgaagccggccgtgtcggtgtagtgttcctcgatccgcaggtcggactcgtggtacagcagaccgtcgagcacataggtggaatcgcgcacgccgacattcaccacgcgggtgctgaacggcgcgtactggtcggagatatgggtgtaaaacagccgccccggctcgctgccgtacttcgggttgacgtgcccggtgctctcgccccggccgccagcccggaagcgctgaccatcggaggatgaggtagtgccgtccccccagtgagcggcaaaagcatggcggtactgatgattgaccaactcggccagggccgccgaataggtttcgtcgcggatgtgccaggcttgcagccaggacagcttggcataggtcaagccggggctggactcggccatcttggtcagcccgaggttgatcgcatcgcccaggatcgcggatagcagcaacgtccggtctttggcctcggcaccgtccttcaggtgggtgaagtggcgactgaagcccgtccagtcgtccacgtccatcagcagttcagtgatcttgatgcgcggcagcaactggctggtctggtcgatcagcgcctgcgcccgatccggcaccgccgcatccagcggggtgatcttcagccccgactcggtgaggatggcatcgggcagttcgttgtccttggccaggcgggtgacggtggccaactgctcgtccagcaactgcaaacgctcttccaggtactggtcgctgttcgggttgatcgccagaggcagggtctgtgcgcgcttgagcgcggcgaacttctctgccggcagcagatagtcgtcgaagtcgcggaactgccgcgagcccttgacccagatgtcaccggaacgcagggcgttcttcagctcggacagcgcgcagatttcgtagaaacgccggtcaagcccttccggggtgatcaccagcggcttccagcgcggcttgatgaaggcggtgggggcatcggccggcaccttgcgcaggttgtcggcgttcatctcgcgcagggtctgcacggctgccagcacgccttgcgcggccggggcggcgcgcaattccagcacctccagcagggccggcgtgtagcggcgcagggtggcgaagttctcaccgaccaggtacaggtggtcgaagccctccggccgggccagcagttcggcctcgctgacgctctcggtgaactcgtcccagggaatcaccgcctcgatggcggcgtagggatcgctgccgctttccttggcctccagcagggcctggccgatcttggagtacaggcgcaccttgtcgttgatcgccttgccctgcttctggaactgctgctgatgcttgtgcttcgcgccgccgaacagcttgaccaggatgcggtcgtgcagatcgaccagctcatcaatcacagtcgcggtgctctccagtaccacggcagttagggtcgcgtagcgccgttgcggctcgaacttgccgaggtctttgggcgtcatctggccaccctcgcgggccagcttgagcaggcggttctggtggatgtatcggcccaggccttcgggcaagtccaccagttgaaaggtcttcagccgttcgatgtgttggagcatgtaccgggaattgggtttcagcggtgcctgccgcagccaggtcaaccaggtgatgttgctgccggctttgagcttcagcagttcgtccagtttggctcgatgcgagtgcgtgagtggatcgaccagggcgcgatagactcgccgattggctcgcgcaatggcctccgagcaggcccggtcaatcactcccagtgccggcagaatgcgccgcttctgccgtaggctctccagtgcttgaccagccagcagcaagcccttgtcggtctgctgggccagctcggtcaactcgcgcaccaggatgcggaagtcggacaagccgaacggcaccagttgcaggtaggagcgcagttcctgggcatgctcgcggcgggtcacgtcgcgctcgccgtactttgcccaactcaccgggtcggcctggacttgcttggccacccacacgatgaccggctcgggcagctcgctgtcggtgcccagcgcatagccggggtagcgcagcaggcagagctgcaccgcgaaacccagacggttggcgtcgccgcgccgctggcggatcagcgacaggtcggagtcgttgaaggtgtagtagcggatcagatcatcctggttttccggcagcgcaagcagggtgtgctccatggtcgagaggatcaagcgacgcggcatttatcagacgtccgtgcgtaggtggtggcagagagtttcccggctgatattagggattggagaacaatagagccaaaaccaacgtaaacagaaataaacactggcccaacaatgccactaccgatttgacgatctcggtttacataaaaacaaggagaatcagtatgttaatcaccccagacgaaggttaggttgaccacagcgctaccttctgaggttatgagccatagattatggccgaacctatcagaacggatacaatgatgactaaactctactttgatctactgagctcacctgctgaggctcattcgtcgatacagaagtctctatctgcgcaggcactctccacaactgttccaatattagagtttccttcggaaaccgtatacgcctatgcctcgtacataagtgcattaagtatcggtcaacgtatcgatcccgcattcacccagagcttaacgagtgccatatccaacctggcaggtcgcccggttgcagtaagcgatatttaccaaaaaattcatgaaaccacactgagaacacctgtcgagatgggtgttcgccctaatagcatcaccttcgaagagtatcagaccgccataaatcagcaagccatcagcatggctcaagatatgcaagatggagacaaaggtgagaaggttgaggcccttcaggccaacatgcagttcctgtatggacaggagataaatactgatttcgtcgctcgcaacgaactcgctgctgggcagagagcgaaaaccgtagcaatagttcagggacatatcactatcgggtacggcttcgataccttcgtgcatgaagagtccgagctaaactctttgaatctggttgattctacacgacagaaggtgttacctgcattgcagctatcaacgtccgacccaaatttctggagtgtctatgcttcgctgggacaacgtctcacggatgatgatgggctattactgttcagtgccaaagcgcgagcggttgttcaacatctggcaggcgaccagttctcgggtagatgggagggtttaccagcagcggtcaagacggtcgtccttgacctctattatcagtatggtcaatggcaaaaattcccaaaattccaacaagcaatcatcagtcatgattggccagaagccatccatgagctccgtaactggaacggcatgccgaatgatccgaacttatctgttaccaaacgtttagaagagcgcgctaaatacctggcaatatccttcaactatgagtaatgaggacatggacgtaaacgacgtagtgaaccaagcggaacagatcaatctttaccagaatccggggcagtctatttctggtctctacaaggggttggctaaccagtgctctcccggccagccatttccagaggcagagcttgtggaggcttgggatatccctctcgtgctccatccggagtttgttcctaatggagacgcctctcaactcgataaggaatacggaacgatccttgctgccgagtctgctcagattattctgcttcaactccaaatggctcaagacagggctaaggcgtgcggagaaattacagccttgatcagttctatctcctccaacctcaataccgtcaagagtcgtcatggtgctagctatctgaacttgctgaaacaatcaccgaaccgatacccgactagcgtcggagttgagattatgtcaggtggtagcccaaaccaggattctggaatcgaggtctcttacggtgccaatctcgcccggctaactcaatcacaacttcagtcgatgaacctgcctgccagcctcaaacaactgctaactcagggaatcggtgtgaagctttctcagcctgagtattggcctgcttacaacaatatagccgctggcattcgttatacaaccggaatggcgataacgcttgcctattgggcaacggtttagagatagttgagcattagggagaaaagaacaggtgcccagatcaatctgctcgttcatttttttgtccataatcgcgcccacaatggccctggctgcaaaaattccagcaaatgagtattcgctgggggatggaagaggctatatcaacatctggcctgtacgggatggctctcaggcatttcttatccataacgacggccctaatggggctacatgcggactcaaaggggtacttagagataataagggaaaagttgggtcgccggaaaaatcaaatttatgcctactgcgcattacccagacagggctgttgtcagtaagtgtcaagcgtgaggccaactcgccaagttgctctggctggtgtggtcctagagtttggtttgaaggagcctacaacgtcccacccaagggttgctactacatgcaaataaggaaaaagactaggcgcgtttcagacttggttgaaaaaaaggaatttgatgctgccttctcactatccaaggaccttttatcaaaatgtcggactgagttacccgatagcaccaagatatatcaaacgaacttgctcgccatgatcagcgctgaaaagggagatagtgctcgctgtctggagtatgcccgttgggtgcaaaaacaaattcccgtaagagatgacggtcagccggctgaagacttgcttccggcagagcatgctttcgcactggagcaacgcgccaaggctgatgctctgtctgagcggtgcagcggcgagaagtaatggcgcacgtagtaggcgcgtagttcactcttccgactctgcctgcggcatgaatcactcgttcgtgcggaggtactggtagagggtctgccggctgatgttgaacgcgcgggcgagctgagccttgggctcaccggccgctgcccgcatccacaaggtagctgcctgctcgtcggacagggcctttttgcggccccggtacgcgccgcgctgcttggctagggtaatgccctcgcgctgccgctcgcggatcagtgcacgctcaaactcggcgaaggcccccatcaccgaaagcatcaggttggccatgggcgagtcctcgcccgtgaagaccggccctctttcaggaactcgaacgcacaccgcgctgggtcagcttctgcaccaggcggcgcaagtcatcaaggttgcgggccaggcgatccatgttgtgcaccaccacggtgtcgccctcgcggacgaagctcagcagcgcttcgagttggggacgctgggtgtccttgcccgaggccttgtcggtgaacaccttgctcacctgggtctgttccagttggcgttccgggttctggtcgaagctgctaacccggacatagccgatacggtgtccctgcaaaaagcagttggggaacgttcaatctcagccgttccgaggcttcattctcagaaccaagacgcaaaggcctgccggtaccggcattgaggcttagcgtacgattttttccgaattccgcgggctcccctaccaagagtaagccgatagccagggggcgtggtggcccatttggggaagcgatgaagaggtgcgggcttgtaccggttcgaggaaggaatagacagcagacaggaacgcttccgatgaggcagcaggaaatcatcaactcgtaagtggtgtattttttcgagccgtgattgagcgctgccacgtacataagtaggggtgacgcctgcatgtcctgggtagcataattcctgtatgtagctggctaattgatattaaggagtggtcgaagtcatggagcgcttgctcgagagcatttacatcaatgctcggccggcaatggagttgaggcttagcctcaccagctccggccgcaagagaatggtaaagattgtggatgggggggaggtcgaggttctgccaggtgaagtgcagtgcatcctggaggcccaaaagagggatgttggaatcctcgccgatttcttagccaagagtctcttggcgcgacgctagagatccttggctagccagtctatcgccgacagcaaggtggtctcgtcggccatgccttcaagcttcacgcttcgtcccgtctggttgtcccggatgacgagggtaggggttgctgtaatgcccttcgaccgtgcaatgtcgatgtccaacttgatatctgagtcaataagttcgttgtctttcgcacatttctccagtcgagcctggtccagttcaggaaagtccaatgtgccgccaggcagcccgcccccgttgccggccgactgagcgaagatcgcatcgatagcgctccagaaggctttggcgccgccttggatccccgcgcactccaccaggcgagcctggtggcgggccgcctcgccatgcatctgcaggggaagatggcgccaaaccaggttcacgtccggatggctgtcaacccagcgcttaagccgcggggtgtagaccttgcagaaggggcactccaggtcggcgtattcattgatcgtccagcgcgctttcgcatcgccgtagaggctgtggttggctggcaggcccttcaccagaagctctacccctacggcggatgcagccagcaagaccagcagcagccccgcccagggcagggcgggaccttgaaatcgtttcgctgcccagccgcccttcaagagtctcacgcttgcctccgctgtaggatctccgcgcggtccacggcctcgatgagcgcctgttgggccgtatcaggctgtggatgttgttgcagccattcatccaggagctgctttatctgcgggacgatatcccggcgatcgactgccctcagttgaatctgctgcagctcctctatcagtacaggagcgcatatcctgagcgtctgcagggcatcctcttcggggttctgcaggatctgggtcaggttgtcgatcaggttctgggtcagcgaattcagagctctcattcgtcctggcactccactgccggttggtctgggaaaacaatggggaagggtggcaggccgcgcaccttgtcgagatccgctgcgacctgcaaggccgcctcgagctcgtcgcagccggtggcttgcatgatgttgtagcgctggttcttttcttcgttttcggtcatggccagggccaggtagagactcgggggaaccacacggacgaggtattccttgcccttggccaggagcacgccctcggtgaacttgccgctttccttgcgggccgagagcatcatcgacttctgcgccggcgacagctcgcggaacctggagatcttctctacttcgtcggggggcatgttcaggcacaaccaccactcgatcatgttcagcatcggagccccggaggctgggatgtcgtcgatgttctgggtggcgagccagaaccaggcgcccaatttccgccacatcttggtgatcttcatggcgtagggcagcagcagcgggtgcttggtgatgatgtgcccctcatcggtgatcttgacgattggccggcccttgaactggtcgcgctcggcgatgttgttcacggtgttcagcagcgagatgtaggcgatcccgagctgggcggcgtagccttcgcgcgcgtaggtcgcgaaatccaccacggtaaggtcggcctcaggccagggcgtgccttcgcgattgaacatctcgccgtcggcgcccatgcagaacatctgcatggcttccgccatttcggccagccgtgcgcgccgttctggcgcggtgccatcgctcctggaggcctcgtagagcgcatcgcgcacgtcttgggtcagtaccgtgcggttcgcggcggcgcaggtcctggccgccgccaggatcgcctggcggacggcgctgcgatcggcacgggtcaggcgcgcatcttccttctcttcgccaccggtaatcatcaggcgggcgacgatctccatctcgcccaggatgtctcgctggtcgtcctcgaggtcggccttgctgccctggaccgagtccgaggcctcgatgtcttcggcgtccaggaccttcacttggtcggggctctcgaccagcttgatggcgtccgcgaacggcgccaggctgacgccggagcccggggcgaggcgcacccggtggacagagaggccaaaccgcttggcgaagtcggccagcaggccgaagctgttgcccgcttccgcgatgaacatccgcggcaggtacatggcgagcatctggcagatgaggttggtcagggacgccgacttgccggagccagttggcccgaagatgaagccgtgggcattcatctgccggtccagcttgttgaacgggtcgaaggtcaacggcgcgccgccacggttgaacagcgtgaagccagggtgtccggtaccggtggtgcgcccccagatgggcgacaggttggcgatgtgctgagcgaacatcatctgggtgtaccactccagggctcgcttctcgtttggatcgaagtttgaggggagccagcgcaggtagctgttcagcggtccgacttcgttctgcggttcgaccggcaccaggccggcgccgagcagtacgttgctcagggtgatgcagcgttcctccaactgggtatggtcgcggccgcgcacgaacagagcgatcgctccgcgatagagcttgtgctcccggccgatcaggcgtcgaacggtggccacgtcctcgcgggtgtggatcgatgcctgggtgtcaccaacggcctttttcgagagctgctgtagatgcccttccagcatgtcctgcggcgtcacgaccatggtgatgcacagcagcgtgtcctcgggcattcgatcgaacagggcgttgaggccatcgcctttgagcgtctcgccggtgaagtggcctgtcagcggcgctttgttcaactggtcgaccacaatcactcggtgcggcatggcatcgaagagccatacgccctgggtggcatcggaaacaggctgccgatagaacaggttctgggagaagtcagtgccgtcggccagtggcaattcatcctgcaggatcggttcgtccggacggcataccagttcgtagaagcgacgtaggtccgcctcggcctggccgaggtgatccgggtgcgggttgaaccagcggatcaaccagttcctgatctcctgtccgcccatgcgcgaagcgacgatgccggcgttcgccaggccgccttggatacgctcgcagatggatttcaggtacgccgccgggtcctgtccgcgaatctgcgcatcctccttgcggatccggcggtagacgaccatccgcacgcggcgctgttgtcctcgccagggcagcttgctgacggcggtgtcgacgaacagtccgcccggcttcgaaatgccctccaggtgatgcttcatgagcgccaggtacatctcgctgaaggccgatcctcgcgctcgaggatggacgtactgcctcaactgctcctggaaattgtcccagctgatctcgtcctgggcgtagaactggacgatccagggcgaggtttcgtgctcgtcgaaggagttctgcagggcatctttcaatgcgtcccgggcgttctgcatccaattgggatcgcggccctcggtgcccaaaggtaccagctcgaagaagacggcacgcgaacgcccatcttccaggagcatcacctgttcgtcgggcaggtactcggcccagggcagcaggtcgacgaacgatgggtcgtgatcgtagaggcgtgaagcttgagcctgcgtggcgccattcttgctcccggtgttgggcagaggaatacccatggcagccagtcgcgccagatagcgctcagtcgcttcctccgcggccgctacgtccagcgctcctgaatcttcgggagtgactgccggtaccgactgaggctgtgtgcgaccgcgcagaagggtttgaaaaaggcccatcagtagtcctccgtgcgctcgcccggcatggcgtactggactcgctggtagaaggggaacacggtggtgtagcccgggaccggggcgggatcgctgccggccaggtgcgggaacacatacaagaccaggtcgggattgggcaatcgtttgaactggctgtggatctcgttgctggccgtgcgggtgtagtcggcctggtcattcgcggaggcagcctgctgcggatcgattgggcgccgcagcgtttgcctggcatcgaggagcagccggccacggctgttgcctatcgagctggtcgcacctcgctcccagacgtcgagcatgttggcctcgccgtggggcagcatctcctccttgctggtggagcacgctgccagaaccagcgtgcaggccaggccggcgcaaagacgaagaaggaggttagtccaggtctgctgttgcatgagcggctccagagctgtaatcgaccttgcggcccttgagttcgtagtcgatcgcaagttgctgatcgagatgcacggcgacgcgcgcgcccggttgcacgtagacggcggcgaaggcctccccgtacaacttgttcatccactgccggatgtcgctgacgccgccggagaggatgctgttgagggccgagttgctgttggttccggtcgtcccgaagctggtgccgttgccgctgaagacggtactggtgttgttctcgtcggcgtccaggagcttggcgatgccggccccggctgccgtgagtaggctctgattgcccaggtactccttggcattggatcggcgatcaccggcgatgcaggggatgccgtaggggtcgctgatccagccgagaccgccctggatggttttctggtcggcgctggcggtctggttgttgttgctctggttgtcattcacctcctcggccggcgccgggaaggtgcgcacggtcccgtcgttgaacacgaacgtgaggctgcggatctgcccacgcacgcaggagagtgtccagtcgcccgaggcggtcccgctggctaccgcgccagccacgtccggcagctcgatgccgttggcggtgagattgtccgggccgatgaggattttgaacgggtaaggatcattgaccgtcccgtcgaccggcacacgaccgatcagcgcggacatggccaccgatcccatgagcgtcgagttctgcggcagcgtgtaggtcttgcggacgagcttgcggttttccaggtcggatcgctgttggccgacggggtgcagcccgtcatcgatccgctccagcgcgttctgtccgcgatcgaccgcattgccgaaggaggtcgggaagctgaatccgctcggttgggtggtggagccggcggccagcggctggccattggcatcgaccgcgcgggcgtcctggggctcgatccagacgatatccgatgaagacgagcccgctccctgaaagtgctggccatcctctggtcgcacgccgaacccgacgggcaggtcggtgtcaccggcctcgggaatgtgggttaggttctcgagccgtttctgtacctggtccaggatcgtctggctacggttttcctgctgttgctgcagttcctgggcggtgttgttgagcttctgctctatgttctgatcgatgttgcgcaggcggccctgcaggttctcattggcggctttgagcgagtcattctcctggatcaccttgctgatctggtccttgagctgccggctttccgccacgatggtgcgtagtgtgtcggcgggcgtgtcgccgtcgatgcccagggttgccgcttcttccgacgttaccgtcggggttgcggcaccttgtgactgcgcgctttcctttttgcccatcatgctcacgccgatcaggatggcgccaatcacgacggggatgaccagcaatttcaggaggggattaccggtcagcgccacgacggcctcctttgggatcgatctggctgatggaggagggcaggagcgcgtcagcaaggccgcggccgcgcgtcaccagatacacggtagtggtgtcggaagcgtcgccccgggggcccaagtacgggtgctggaaggtcgcggcgacgaaattgcccatcaggtccctgggatccagggccaggtgctgggcgctggcgttctgcagcttcaccgccgtgatgtagtagtcgtccagccgccaggcgcccaaggcggtagccgtgatgggtaggctggggagcagggtggtcaggtcgagctgtcgcttgacgcgcacctgaccgacgccatccaccggttccaccgtgcgaagcggggcatagagcatctgcgccgcatagcgcgtcagaaccacggggacgggcgtttcgcgcggcacggccttcggtgcttctgcctgctcggtctgtttcgctgctgccgatggctgggcttcccggggctggccatagtgcggagccacgggctcgccggcgacgatcctgaccggctcgcgcggctgttggtcggccgcagcctcggtggcggcgatatcgatgagcatctgctcgccattggtcgcgtcctgcaggcgcaggcgcgctggaggaatcggctcgttggcgagcaggtagagtgcgccgccggtactctggacgcgcagcttgccctgcagatcccgaggaacgccaactcgcacgtttctgtcgacaaagacaatgcgttcctggccgaccgtcaatggaatggccaacggaatgcgctcccagcgcagaatctccaccgcgtgggccagtgtgggtagggcaagcattagcaagagcgagcctgtcgacttccggatcatagacctccctcccgcttggtgggggcggccggctcctcaagctcgatacgttgaggcgtgtcggagtagcagtcccactgcaggccgaagggattagtctccgggtcgacgtcggcgcggataacgtgcaacgggtagcgggccagcgcccgcttgatcttctcgccggcgtaatactccgtgctgtccatgtccaggttgacggtccagtcattgatcgagtgctggatcacgcggccattgctctcgccaatgcctcgaccggggatttccgaggtggtgcgctcgcgtcccctgagctcgccggcgttacgacgaaactcgaagtctttctccaggaagactttgcaggagggagtgaggtaggcggcgtagcggaacaggtttcccttgtagtccacctcgccgtccttgggccaacgttgcacctgctggaagatgtagagaccgaatgcatagacactctctggcggaatgtcccaccacaaccgggtgcttcctgagcgcaagtcgggcggaatgtggatccagaggtccttgcgggcttcccagacgcagtaggccagcacaacgatgaccatgcacaggaagccggtgatgaaccggaaggtgttgatgtgtgcctgctgttgtgcagtgtgttttctgaaactcatggggactccgtgcgtcgactggtccaggcgccggagcgcgtcaccaggtgacgattgccgaagacgggaaggcgcagcgagagggccagctccacctggcggtagaaccaggtgtcaggccgcccccgcttcatccgccgcaggacgcggctgccgatacccaggccgagggcgccgaccagcagcgcgcccagtggaatgcaggcagcgttacctgcgaccaaggcagccgggatgccaagaacgaacccggctgctccgctggtgaagaccgtgatccacatttcgtctgcggtcaggccgccgatgaccaccggttgccggttcaaacgggtcggtaggaagctgagggtgccatcctgaaacagatgttcttcgggcatgggaaggcccttacatgatggcggtggctttggtgacgagataaatgatcaagatcagcaggccgacacctacggccacgcccgctccgagatccgaccacttcttcttcccgtcatggatggcgtgataggtgccgtaggtatgccaagcgacccccagaaagacagccgcgcagatgagcagcgcgaggagcatcgctccgtcatagccgaagttctggatggtttgcatgatgcccgatccctccccacggctaggagcctcgggtttggggagtgcagccaaagcgacaccggggagcgccaaagtgatggcagccaggctccggtagagggcggacagtttctggatggtgaatttcagcatgagtgtctccgtattggttagctgaggaggaagaaagaggtgatgccgaggaggaccaagatccggatcgcggaagcgccggcggtggcgctgtcgaggttgttggtggcccagccgcgccaggtgctgtacatcgcccaggcggaccacagcagaaggaaggtcatcgctgctccaatgaacagcccctcgccggccgatgggggaaagccagcggcggcctggaacgctgatgtctgggctccgctcatgctcacggcatcggccctccgcgcagggtgtaactcccagataggtcggaagggtcacgcggttgggcgcggctgggcgtcatgtagtcctgcaggccttggcggatgcgctgcaggtcagcggccaggcgtgagtagtcgaagtagaagcgctgtccgggctcatcggcgccctgggcactgcggcgggcagtgtcctcgagggcgttgagctgccggatcatcacctccaggttcgcctgctcggaggcgctcgctgcgaaagctccctgtgcgaccagcgcactgcaggccaagacggtcaggcagcttcggcgaagggatggatgtggagtgttcacggcgaatctcttgcagatcagggtgcgatcagcttgccgatcgtcctgattccattccgcaagaaatactcgacgcgggtccggggtatttttttatgaggttgcgcgcttgaaaaacagtaggtagctgacgggcagagcgacgccccaagcccagccttgggcgttttgattgccgatctcggttacgccccgcatgagtggctgaacgctcaccagctcccagccttcctgacccagacgcacgacctcggcccagcgcagagggttgagcaaggcgtggtcgtcgggttccaaggtgtcttctttgtgtttgaacatcgcgacgcccttggtgagggttttgtaggggatgtcgatattctcaatgtggtattcgaaggtctgcttcatgacgtgctcctagagcggttcgagtagaaccgcacggtttcaagagcaggaggagggcctcaaccgaaaatactaggcttagcaccagtgaatttctggtggttggcgggtttagagacacgtatggacgtctgggtgtatatttcatatatatttctaagggagacggctgatgcttagaaacatctctattggagttttgctagccatggctgctatgttgggcagttatggggtggctgccgctacattacgatgcgggtcggcaattgttagtgagggcgacttgattgatgatgtgcttagaaagtgcggcaaccctgatagccgtaaaattgaagggcccgcagtggatggtagtggctatatagtgcggggggctgctactgtcgaaaactgggtatacggaccaaggaatggatggtaccagaagcttaggtttgtcgatggaagactagttcagataaaaggcagtatggactagggtatagccgtggatggtgtgttttcatccacggttataagtctcatccggcagatgatataagggtaaggatatttgcgattggtaggccttgtgcgtcggaaataaacacggttgtactggcgcctgcacgagaaactatctgttgtaggttgttcggattagacatgccgccgttgtaattggcttggaattgcttgctggaacttgctatgtctagaagttcaagtagggtgctttggttggcggattgtgcggagttcatgctgattgatgtgttcgatcctgccgctcggagcgcctgctggatgttgtttgaagtgagttgggcaccattaaagttggcgctgaattttttagtgttgcccgcgatgttgatggcctgtaaaagggtggatatattcgccgcctgagcggtgttgacgctgatattggtacccgaggccgcagcgctgatcgcttgctgaagattgtctgctgttagttgtgcaccattgaagtcggcgctaaactttttcgtgtctttggcagagttgatgagggctagtagggtgcttatattaaccgcctgtgcggtattgacgctaatggatgttcgggttcctgcggcgtctaaagcttgttgaatgttgtttgaagtaagttgagcgccattgaactctgcgctgaatatttttgtgtcacctgctgcatgaatagtttgaagaagggcggttatatttgccgcttgtgcggtattgacgcttatgctggtgtttgttcctgccgcatttactgctctaagtaggttgtcgctgctgagttgggctccattgaattctgcgctaaaattctttgagttgcctgctgtagatattgcggaaagaagtgtgtttatattaatggcttgtgcggctattgtggatactctggttagtgatcctgctgaatttatgacttgctgaaggttgttagcagtcagctctgcgccgttgaaagttgttgagaggttttttgtgttttctgcagtggttgttgccttgagaagagtttctatatttaatgcttgcgcgttgcttatgctgatgcttgtattctttcctgcttttgatagggcctctagcatgttgcttggatttagaaggcgtccgtcgaaatcaaggataagtttcatctcaatgctccgctgtgacctaacgttaaagtcttggtgtgagtacttcctaggctgaatgagttggctacaaatctctttgccttatgtcaatatcaggcattcgctgtgaccaatatcattttttgagtcattttttacagctagctatctgctccttcagttttctgtcgtccacgtaccgctgcatgatcgacagcaccagactgttgatggcgaggatcttcatcgcgcgggtcactgcgacgtagatcaggttcaactcatcgtcgcgcttgcctgggtcggtgtcgggggccagcgggtccgcgttgaagtcgtcgtacaggcaaacgaaatcccattccagccccttggccttgtgtgcggtggtcagggtgattgttgcgtccagctcatcgtcaagggtcagtgagcgaagctcaaggatccgcgcaggcagatcagggtaggtcgatatgatcttgatcgagcgaagcatctcaccgtcctggctgatctcggcgatctccacgtactgggtgtagtcgcggtagtcacgaagcagtttcttgttctggacgttttggcgtaggcctcggctgaatgcgtacagatcctccaggtcgcgcagcgagtaactgtcgataccgcctacccagtggaatttgggctccggatgattgcggaccagctgcagggcattctcgatgacgccgataacggtgcggtgaatgaaagtgcggtgaggaaggtccggcgggagggactttttcaccagcgtctgcggacccagtccttgaagtttccgtgtctcgcccttgtaggagaggatgatgttggccacgtgtgcgatcgcggggccgaatcgccagctctgggtcaggtagtgctcctcggcgccggccatccagtcgctgtttagggcatcttctgcgcccctgaaccggtagagttgctgatggggatcgccgacgatagccattctgatgcgctgccaatgggcaatgtccgcgatcactgggttgatgtcctgcccctcgtccaggagcatgcagtcgaagcgctggctcaaatcgggcttgctcagttgatacagcttcaggtagccgtcatggggcatcagcatgccggtgtcctggagatcgaccatgcgcctccagactactcgcgccatgtccaggccctgcttgaggaagcgttcctgggcactggtgaggaacgccttgtcgcggaagcgcgggaagtgcggtcggccgagctctgcgtcggcgctagccatgtagttgttcagcgtggccagcacgtcacgtaccaactcccagtcttgggtatcgagtccgcgggcgatatcggtcagacgcaggttcttcgtcttcttgtgggcgtactggatgccatacaccgcatgagccaggctgtgggcggtcttgcatactacgttgcgggggaatttgcccttcgcggccttttccaccgagctgttgtagcagaggtagaggattctcagggtagggttcgccttggcaaagcccaccagggtggtggtcttgccagtgccggcgaaggctcgcaccaggatcttcgatgccttcgactggatgatcggtgactgttcgtgagtccactgcacggcgggtctcctacaggtactttttgaaggtggatgctgtgatgcataccgctacgccgagcagcgcggcgcagggcaacaggatgagcaggggattgatgctgatggggattgccaggtagagcgtccaagggacgaccgctagcggaatgatgctgccgcgcgccttgtggtagaggtagctggactcccggccggcgccgaacttgcgcaggtcccggcgcaccaggccgtccaccaggccggtgaacgcggccatcaggaacaacgggatcgtcatgaccaggatcaccaggcgcacgacgaatgtcagcaccgtgtacagcgcggccaggccgtagttctgcagcgtggagacaccctgggcggtgagatagcgaacgtccagcgggctccgtggcccggcctgcgcgatggtagtcatgttggtcatccagtcgaccatcccggtcttcacgaacaaccagtcataagccaactgggccagccaggtggcggttcgacctggctcctgcacgacgacgctgtgtagcagcccctgcgacagccaactgagttcgtactcgaacatggcctgggcatgcttccagcccgcgtcaggccagaagaaatacaggcaaacccactccacgatgattgcgccgatcagcgacccgaacatcacgccgagaaattggaagggcgtactgatgatggtgccgagaagggtcttctggctctcttgttgctgctctgcacgttgagtgacttcagccatcaggcggcatcctcaccggcgccgaggtgacggaaatcgtcgaccaggtcctggggcagactatcctgcagggcggagtatcccggcgcctcccaccactcgctgttggcggcctggcccttgcgcataccggcagccagctcctgcaggcttttcggcatcacctcgtcgggatcgaccgctggcagcggcattcggatcttccagagattgccgccctcgagtagcgcgaacgcttgtcctttgggcagaccaacgatgtgggccggctcgagcattggcacgctggtcatctgcacctggtcgtgcgagctggaagtgaaggctgccttcttgttgttgatcgcgtcgttggcgccgctcgccggcgtgctggtgtagatctggaccttggggagctgattggtaaggagttcggccgtggcggtctcgcgcacccgcagcatgaacaggttgttgaagttgccgatgatctgaccggccttcgcgcgggagccgatcttggcctcgatgtcgctcatggtctgggtataggccgtcacctgcacgccggcgccgcccgctttgttgaccatggggatgaactcgtcgccaatcagctcgttgaactcgtcggcatgcaggttgatgcggaccttgccgccagcgagcgagccgggcaggccgtcatcgacaccatgcttgtagatgtgacccgctaccgagaccaggtcgctgaacatggagttgcccaccgcggcggcgacctcggtatccgatagtgcgtcgaggccgacgtagaccacggcgcgtttgcggatgacctgcatccagtcgaagatcggccgcggatcgttgaggtccgcgtagttgggcgaaagaagctccgagatccgcccggtagtgagtttctccagcagcggcagcagcgaggccacgatcttgtcgaagtaggtcttgtcgtagcgcacggcgctcttcaggccttccatgaccgggtcggcgatgcgtttctgtgtcaggtactggtcgatggctacgacccgcaggggccgtcctttcatgttgaacgggatgttcttgtcgttgagcttgccctcgatctggatgatggtgtcccaggccctgggatcgtgctcgctgatgtatttctgcgcatattcgacgaacaacgcatcgatgttcacgacgtgccggaggatctgctggtagtcaggccggatacccagcgcgtgcagcgcgcgggcgatgatgttgacgaaccgccaggcgaactcgcggaacgccgcgctgttgccctcgccggagagctggccggcgacgcgggtggcgacctcagagatccgaccgaaccggccgacggcgttgtagcgtgccgacaggtcaggatgaccgaggtggaacacgtagaactcgtccaggcggccggcacgttcgcattccacgtacatacgcttcagcagatcagcgtcgcctttcgggtcgaagactatcaccacctcgtagtccggctgctcctctgcgcgccggcgccgatagccgtggtgaaccgtctgggtccgccggcccatcttcactcgctggcgtcggccccggtagtgggtgcggcgaatatcctgggtgatgaacagttccgcgagtcgcgtcttacccacccgcgtggtgccaagcaccagggtgtggccgacgcgctcgcccagttgcaatcccacgtcctcctctcgcggttcgatgccgtggagccgaggcagaccgcccacgggtggcaacggccgagcggggttccaggccacgtcccaggcagtggctttggcgaccagcttcagggggaagggggcaaactcgagctgcttctccaaccggcgcgcgcgctggtagagcggcgagggctcgacgtaggaggcgaactggggcaggtaggtatctgccaggcgctgcgtatgcttctgcgtccagcgaaatcctttaccgatgaacaggtgttcgttgctgaccggcatctcggcgctggtcatcgtgtacttcggcagtcggcgaatgttccgccggtagcggagcaccacgccggcctgcttcagccgcacgatacccagccaggcgaagcacagcgcggccacgatgccgaacagcggagtgagggcgaacgtccacggcgcgacgatgcagagcgcggccgcggtgaagcacacggtggtggtgtagagctccacggcaggccgcaagagcgcttccagcgggtactggccagccatgggttacaccttcaggcttgccggcgcctgcaggcggcccgatcggcggcccttggcatgaagttcgagcacctgtttcctggcttgctctacctcatcatcaggcagcatctgctccagcagctcgcagagggtcgactcgtcctctaaggccttggacgccacctcaccgccgtagcgtgagatcaggtcgagcaacccctggtacatgagttggcgtgcctgagcgtcgctcggctgcttgatgactagggtgatcaggtgagtagtcatgaggactcctactgctggatggcggtggatgtgatgagggcggggtagtgccgcagccctagccggtcgaccaggtcgtccgccggcgccggcaatatctgaagtcctttcccccaggcccggatttccgtcaggcgcgcttcgctggccacgttcactgccaggcccacggcttggaggcctcggagctcgtcgactcgttctttcagccaggttcgagacagcgtgtcgtcgccgaccaggaacagcggttgcaggcctggagcgttgatggcgcgcccctggacctgtcctggcgaaaggcgggcggagcgaactggaaacgcacctgagccacggatgcccaggtcgccaggtcctggtgcggcagcggatggctgcggatccaggccctggtagtaggggagcgccgaggcgccgccgaggtcttcgacaacgatcagcccggcggcccaggcttgagtcgcgagcactgtgcaaaatgccagcgtggcaaggatcttcttcatggattggtcaccagtaggttgacgccgaggacttggctaaggtggcgggataccgtcctacggtatttggcggcaggcgcgccgccggcggggcggtggtagcggccggcaacttggatccagtccaccggtcttcccggggcggatgcatacagggcgtcccgctgctcgatcaggatgtcggaggtggcgtccaggttcttgtacggatctagggactcgcaggggctggagaaacgatgtccgttccagcctatgttgacctggccgaggccggaatcgacgctcttggccccgtagaggttgattgccgcgagtagcgctgtgcaggcggtggtgcgggttgcgtagtagtaggatttcccggcgaggttcaatgtccagggccagggaacgtattcgccgcgcagcaggaccttgctctcggtcagcgcgaccgagtagagcacctcggccggaacccctttggccagggcgatctgcttgtacgccggcggtggatccacggcggcctgagcgatgttgactagggccagcagggtggccagttggagggctcgaactacagacgttgccatcggccgttcacctcctgtaccagggcgggaagggccccgcccagtcccagggccatccagcggccctcgtcatgattgagcgtgatctgcttgctgcgaaccttcttcgggtcgatgccggcgaggattgcccagtgccgcactcgctctgcgtcgttctggctaccgacgaagtagaggtcgaactccttttctgcatgttgcaggtctcggacccgctggatgcaggcggtgcagttgtcctggacgaacagggccaggcgcccgctgctctgcaacgctgggctcatgttcggcgcgctcgacgggttggccgcgctgttttcggtgaggcggatcaccccctcgcctggataggcgcgggcgaaggcttcgtcatatgcgcgctggtaggcgagttccttctcgacccggcgccgttcggcctggacctgtagatcggcataccgccgccgttcctctgccgatcgcgcctcgatgcccagcgcggtcagcgggtcaatgccaggcgagtacacgccccgggggccttgcatgagcgtctggtagcgggtccattcctgttggttcagtccccactcctgggccaggtcgctctgagatatctgttgtttcagcgtgccgagttggctaccggacagctggctgctggtctctcggcttgccgcagcctcttggccgactgcgggatagctcagcagcagcaccaggccggacaggagcgatacggttctgatcatgggcggggtcctatggttggatgcgaacgctgcgcgaggcgccggcgacgtcgaagtgcgcggtaccatcgtcaaggtcggtcagtcgccagttcgtgccggcgacggcatctccctggcgaatgaggtagatctggctgagctgggtggatcccggaggtgcaaccgacagaaaccgttcgcccccgcgatactccacgccaaggatcgagaagggaggaggctccatcggtttgggtttcggcttgggcttggcgggtatggggcgttttggcgctggcacgatcagcggcggcgccttggcctgcttttcttgaagcgtgcggacagaaccgtccagtgtctccacggttgccttgagcaccaggagatcgccggccgaggcggtggtctgagccaggttctcgacggcatccttggcgaacgcctgcgcggcgtcaatgcggttggacaacgccttctggcctgagcggaagtcctcgttgctgaccaggtgctgtccatccacggtgtcgaggcgctcgtcgactcgattcaagcgagccaggatcgcctttagcgaggtcttttccgcggcactgtccacgcctgatcggagctgaatgagttggtactgctggtagcccagcaggccggccattgccgccaggcagaggccaagaatcattgatgcaggggatgggcgtttcatgagggtcctcgcacgaagctggggacaacctctcaaatggacaacgttgatgcagtaggaaatactcggtaggagggggagggattttctttcggattgctgacctgccccagttttagtacctctgcctagttagtaggctctggggttgagatcaatttttcctgcttcagttgctgctggtgagttcgccaacttgcagcaaattctgccggggtgagattgccaatggtgctgtgcggtcggtgctcgttgtaatcccaccggcaggccgtgatctggactctcgcttcggcctgcgagtagaaccagtgctcattgaggcattcgtcccagaacttgccgttaaatgactcgatgaaggcattctgcgtgggcttgccaggctgaatcagcttcagcttgatgtcgcgctgatacgcacactgatcaagcgccttgccggtgaatacggggccttggtccgtgcgggtcgcctgtgggtagccgcgaactgcatgctctggacgcttttcaaccccgtagcccgcatccgtacaaactacgttccgtcgccgtgcagcaatttgtcggccggagtaacgtccacaacgttgcccgccgtacccactacgctgtgcaccaccagacgcgtcatccacaccgatatgcgccttcatgccgaagtagtactggttacccttcttggtctggtgcatttctggatcgagcttgccatccttgttcttggctgaactcggcgtatggatcagcgtggcatcgacaatggcgccctcccgcagcgacaagccacgatcccccagatagccattgatcatcgccagaactccagccgtcaactcgtgctgctccagcagccggcggaagttgaggatggtggtttcgttcggaatgcgctccaggctcaagccggtgaactggcgcaagatggttgtctcatacagggcttcctccatcgtcggatcgctgtagctgaaccagttctgtatcaggtgcacgtgcagcatcgccatcaacgggtaagctgggcgaccgccttcacccttcgggtagtgcggctggatcagggcaaccaaacccttctacagcacctcctgatctatctcgatcgggaacagttccttgcgggtctgcttgcacttgccggcgcactcggcgtcggagaaggtcatctgcttcattggaatacgcgggcaatgggatcggcgtatttcaccagattctgagcgtactggaaggccttcgtgagaggattactgcaaactttgatatttctgacagagggattctacgagaaagttaatatttaacatggtttatatgtttttgatctctattctggctttgtattgatttatattgttgtgatatcgctgtgtagatgtctggggtgatacttttcttgcgtgagtgcttggtaaacgagcaattatttagttttattgcactttgtttttcctgtttttcgaggttgctctgtttgattttttaatcggaattcagaattccatttttaatattaatcttaggcctcgtgccggctatagttaccagcgagacttccaattctataggtggaaaatgtcaacaggagtacgtt
>NCGM2.S1.AGEnt_accessory_0048_length_24759
tgcgcttagtgttaaaaggaagtagtagcgcttaaagtaataatttgtctaatttgatttcttgaaaaattatctatctgatttgagagagtcatatgaaaattatcataaagcagcatgataaagaaaggatgagtcgtgagtttaaaggggcgggagtggacctttgggaggtgtatcagggggaggtacttgttggagtataccaaagtgaagacgaagcgataaagtataaggagtccttggaagaaagaacgaaggaaagctgaatggttattgtaaataatgtttggagggtgaaataattttttgcaagctgtcttgcaccgttgctgcagcctgcccccgttcgcagcaacggatttttataattttatttgtgttgtactgacaggaaaagttttggcctatttgctatttaagaaatttataagcacatttactagttgctccggttgctcctccggaatccagtggccactacgatcgattacaatggtttttacattctgggccaaaggtttcatgagttcacccacatggttgcccattccgtgtgaacccccaatacccagcactggcatcggcagtttggttgatgcgttttctttgttattgattgcgtcaacagtgaacgctcgataatgttcaaatccacctcgcaatcctccgggagttttcatgttagtagagtagtgggctatatcctcgtctgtaatggctgatgcatcataagcaaggtgctgtatgaaatatctcaagaaaacttcttcatgccctgttactaatgattctgcaacacctggagctataaagaagccaaagtgccaaagatgtggaaagcgagctgtatcttgtaaggcctctagacctaggcccgggatcgcagcctccattacgactaatttttttacctcgttaggatgcgaggctgcatactcatacgcaaccattaaaccgatatcgtgcccgacgagatatattttttcaaaacccagttgatgaattagttcatgaatatctttggcaactgttcttttgtcgtatccactgcttggtttgtctgagtcaccgaaacctcgcatgtcaggagcaatgacggtgaagtgagaagctaaagaagggatgacatgacgccattctcttctactttgtggccaaccatgaagcaataccagaggttcacccgagcctgaaatactgtaacgcaaacgcactccattgactatggcactatgctgagttggtttagtattgtttttcatatacgtatccttaatataaggagaatttagatgaagttgttctatgcacctggaacctgcgcggttgcatgttggattgcacttgaatgggttggaactcaatatgatctgataaatgtcgattacacctccaaagagtttcagcaagtaaatcctcttatgttggttccggccttggatacagggggagggcaagttttgacacaggctagtgctatattgacctacatatccgagcaatatcctttagcatcaatagggtgcggtgatagtgtagaagctagatcgaagttcaatgaggtaatgtctttcttgtcaagtgactttcatccatctttctggccatttttttcaccccagcgctttacagtaaatgaatcctcagaagcacttgaagacgtcgttggcgccgcccacgtaagaataaatcgagtaatgactcaccttgaccaacttgttggagaagaaggatacctgtacctaggacgacgatcagtagcagatgcgtacgcatatgtcatgattcgatggactgaaagactgccgaaaaaatggcgagagtaccccaatattgctaggttctattctctaatggaaaaagaccctatagtcaaaaaggtcatccagctctccaacgcatgatcgcttgattactttctgcatatctctgctgtagatgtcaatagtggtggcatcctcagcagatactcggtaggtgtgccggtgcggaacgctaataaactgtgggcagtaggaatacctaggtgttgcactgaggctagaaggcatgcggttttctgctttttttagtcggtagctaggcaggattgatccagaaatggaaaactgttattcaagattaggtctttatctcgacttcaaaactgattaaagattgctaaagccttatcgtgaagggatttatatttgtggtattagtcaatatatatgtggctacgttatttaggtgatgtttactatccagaagttttggtgaggtttaattgagatggttatgcctattactctttctgttcagcgtatgcgacatggtgatggatttaatgcttacatgctacgcaatgcgcaaggagtgctggatcctttccttggggttgatcacgcttggatgagtgcgcctactttcccgcctcactctcactccggtttttctgctgtttcgtatctgtttcttgactcagagacgagcattcacaatagagactcgattggaacggataatactattagagcgggcggagtgcattggactactgccggggtaggagtgattcatgaagaggttcctgctgagaccgataaaacggtacattcattgcagatttttgtagatttaagcattgagaaaaaaaatctcgagccatatccactaatacttgagccagaaaatgtacctgtagttcgatttccgggagtcgaagtgcgtgtgcccataggcagtttcttcgatatgaagtcacctctaacgccgcctactgatgtgacgttgcttgatattttaattgaaaaggataacggactttctgtgcctgttgaagcggggaaaatagcatttgctattccaatttttggaaagattgaaataggtggagattcttatgagtgcgaggatcttaagattcccttgtttccagtaagcccagagccatatattgttgagataaaatcgagtaatggacgcgctggagttgcaatgttcgttgggagtccgcttcatacagcgttgtaaagtttgactttattagaattctattttgattttgttgggtgtagaacagtgcccaactttcgctgaagcctagccttcagcttatattgaggagaaagaatatgtcttttaaaagatttacggcggataacgctgttatgcttctgatcgatcatcaggttggtactatggggtgggccaaatctctgccattcgaagagctaaaacgtaatgcgttgatgttggctaaggctgccgccatactcaagatgcctactgttctgacttccagcatggaggagcatgctcaagggccattgctctcggagttgcaggatattttaccgaaggagtttgccgcccgtataaaacgcgttggcatcgtgaattcgatggatgacgaaaactttgccgcagcggtacgagcctccggtcgtcaaaatataataattgctggtgttaccaatgatgtctgtacagtgtatccagcactaagccttgtgcttgagggctattccgtacaagttgttgccgatgccggtgcctctccaactagatttgccgatgatatggcgctccggcgtatggagaaaaatggcgtaactcttaccagcactaaccaactaattgcagagcttgcagggaattgggctactgcagagggcgggcagcttgcgcagattcttcaagacgccttgatggcttaactttataagcaaggctcagtaagcagtgcttctgagccttgcttttttatatttagaatataagtgctctctcaatgaaatttgttgctgctttatctttgggttgggtacagcggccccttgcaaagaaagtgtttagtaagacatccttttaaattttaaataaaaataaatttccagggggtgtttcgtgcgcttgcgtgtgtgcgtggtagtgatactaagctcttttttgtcgtctggttgtgttccaaagcacataaggccgcagtctgaggttttacgggcagaagacttcggattgaaaaagactaatggcaaattctcgagaactatatggccaacgctagattggtggaaagtttttggcgataaacagttaaacctattagttcaggaaggaatagccaatagtagtgacttacgggctgcagaagcgcgtattcgtcaggctaatgcaattgctgggtcagtagagtcagagctatggccgagtttaaatggtacggcagagttttcgcgtagtcgcacctcattgtacggtagaggtaatggggcttggagcaaattgtacgatgcgaaaattagttcttattttgagctggatatctgggggaagaaccgcgccgctcttaaagctgcaattggtcgattaaaatcgaaagagattgaacgatacgctacgcaattatccttggctcattcaatcgtgcaggcttatataaacctagatcagctatacagcgagcttgctattcaacaggaaatgcttgaaacctataagagcttgctagaattgactcgtcagcgctattttgccgacttggattcattagtaagtgttaagcaagctctggcggctattcctgctacccgtgcagaaatagcgtctttgagagagtctctggagttgactcgtaaccagtttgtaatgctagttggaaaagggcctgatagagggctgcaaatagaagagccaagtataaactatgctgatattactatggttcctgacaacctgccggcggagttgcttgggcaccgtccggatatagtcgctaacaggtggatggttgaggcgaaaagttatgatgtgcgcgtttcaaaagccgagtattatccgaatataaatttatcatcttttattggagtgcagtcccttggcttttcaaatctgcataaaagaaatagttatgagttttcagttggaccagcgctttctttaccgatttttgatgcgggaaggctcgactctaacttggctgatgctatttctagttatgatctggcggtggaaaactataatgcaggcttgaccggagctctgcaggatctagcggatcagatgacttctctaaagtggctgaaagagcgtctgaaagagcgtctgaaagagcgtccgaaagagcaaggagaggcactgaaaacctcccaggaaagcgctgatttagcattggctcagtacggtgcaggactagtaagctatttgcaagttatctctacacaaagtgtggtgtttagtcagaagttactattgtctcagctgacatctcgcggtttatcgctttatgctcaattaaacagagcactgggaggtggttattctcctgataatctgccattggtttcagatatttcttctaatctcttagagcctagaaatgaacgataagagttctgcgtcacctgcttcgtcaaagttagggggtattgtagcccctattcaagatggtgggaaaggtattttgctggtttctatagtcattgtctttgttttgataacattatctgttttttggtatttctatgagttaaatgtggaaagaactgaagatgcacaggtaaatgggaatgtcgtgcaagtgacagctcaaattgatggtacagtaattgcgattcatgccgatgataccgatcatgttaaagccggcacgccccttgtacgactaaatcctgtagatcaggagatcatttatgaaagagctcgtgctgcgcttgctaaagctacgagatctgtgcgttcactgtacttacaggtctccgaagccaaagccgatctagttcaaaggcaagcggatgtcaaaaaagctaaaactgatttagccaggcgcatgcgaattgcgtcggtgggggctgtctctcgtgaggagatcagccatgccgaagacgctcttaaaagcgctcttgctgctcaggactcaactcagcagattctttctcagcgtttggctcaggtggataatacggtaatacgctcacaccctgatgtggccactgctgcggctagcttgcgggaggcttatatcgcgagaaagcggactattattccagcacccgttgatgggatgataactaaacgcaatgttcaagtcggtcagcatatcggcgccggagttgcacttatgtcggtggttccattagatagtttatgggttacggctaactttaaagagtctcaactggaagatattcgcatcgggcagcctgttgagctaacagccgatatgtatggttctgatgttgtgtatcacggagaggttgttggcctggatgcaggaactggtagtgcgttttcactattccctgcccaaaatgcaacagggaactggattaaggttacacagcgtgttcctgtgaagatatccctggattcaaatgaggttgtgaggaatcctttacgtgtaggtttgtctatgcatgcagtagtcgatactagtaatgttagtgggaaggctattaggacaggtattgtttcaaagttcacctatgatacacaggtttttgatcatgaacttaagaatgctaacgatgaggtggaagaaattattcgaagtaatgaaggctttatgatgtcgccgccaaaattctgatgtgagaaacttaaattggctattagttatgcttctctttatctagcagtattgctgctgtcaacaatacagtttttagagtccagtatgttgggttttgcctcgactcctattcgtggagagatacaggctagtccggaagagtatagttttattgccgtcttgtatgcttgttttgcagttctgtccatttcaaaggttcgatggttcattgagcgtatcggatggagatattatgtatttttttcaattattttgtatttagttggtgcgctggtctgtagcctcagtgacgaaaaaataagcttctcgatcgggcgtgccattatggctttgggaggagggacatttatgactatcgggaggctccttgcaaatacgctcccaggtcatttacgtttcaatggaatttgtttttttgcaacaggcgtcctgcttggtaccatgggcgggccttggctagctgcgttaactgttagtgaaggccattggcaagcgatgttctgggccctgctgctattggcatgtatcgttgctttgttgactattatttatgctccgaaaatggagcttcctagagagacctggtctagtagtagtttttcttttgtttttttgttagggcttttttcattctttatactctatttgctgcagcgctcttattatgatttttataatgaaggagtgatattggtatgttttgttttcttgttccttgggggcttgatatctattttttatactgagcatcagcgtgaaaggccgctatttcggttgagggatattcttactaaacgttatgtggctggtgttggattgttttgtgtgtgttacctcttgatcggtatgaataattatgtacaacctcagtatctgtcgactggcttaaaatattactgggagtctataggtgtgtttcaggctgtagctttgttatgtacactggtgatttggatgccagtgatgcgttttttattacccaagtatccttcccctgtaaagtattgggtgtttgcattcggctctcttgcggtatatgcgtggatcttttgttccttttcaccagtggttgatgtgtgggctcatatcgtaccggctctagtgttgagtggattttttattagcgcggggatggggactacggcaatgcaaacctttagggaatttggtggcaatgaacaattatttgcgcatgcttatcagttgaaaaatatgttagggcagattgtacaggctatagggacggctgctgcaactatattcatgcagtggcggcagacggttcagtatgggaacttgaacataaatatggtcaccggtgatcctttgtatagcaggagtatagaggagatgtcaaagtatatttcccttacgtatggcagcaagcagtccgacgcgctggcaatatttcaacagtctcaagagttaagtcgacaagctgtttttttggccggagttgaatactactggttgattttttgggtttccatgattgttttgttggtctcagtggttcagcgagtttttaggtaagagctttatggttcttatgaaatagctacttgtgggggttaatggtttgtgatccgttgtttttgggagatatatatcctgtgtctaatattctgagttttcattttcctttgctgtacttctctataattaggccaaagctattgggggcctatgtttagcttataaagctgtcgccttgtcgccgttgtgtgctggtagttgtgatatcctagtatgtatgatattggagtaggtgttctattgctttcacgtggattaaagaacagcctgttggtgttcgagttgattggttcatgatcttccttctgcaatagtgatggtttattttgtttttgaggattttcttctagttttatttgtgcttaatgccttttaatcaaggctgagggactgtatgttaagactcgatgatatggaaattttcgtagaggttgttcggcagaatagtcttcgaaaagcggcggaaaaactaaaaataccagtttctacattgtcaagaagattgtcagttttagagaaagagataggcgttcgactaattcggagaactactagaaccttagaggttacagagcttgggaacgcatactatcaacgatgcaaaccaatagtagatgaggcacgtgtagcaaatcaaagtttgagtgatatggcttcggcgccgtctggcctgcttcgagtttcaatgccggtagatttttccatagcatatataatgccattggtcattaagtactcggaaatttatccagatattgattttgagtttgatctcactcctcgtcaagtagatttgacgagagagcctctggatgtggcgataaggctaggagagcaacaaagctctagtttgatagctaggcatttgattacgattcctcgctatttatatgcatctcctgaatatttgaaggtcaatggttatccatcctccccttctgaactacattctcataaatgtttgataatgaatacgccgcaggagagaaaatactggagcttactaggtaaagatgaagaagcggaagttgaactaaagggacggtttcttatgaatagcataggcatgttaaaaaatttagctataatgggggagggaattgcaatgattgctccaggagtggtcagaaaagaagcatccgatggtgaactggttagggttttgccagaatggagtggtaaaccactatccgtatacgcattaaccgaaaacagattgagtccagttaaaatatcaagtttcatagattttctgtatgatggtcttagaaacgagaaggattgattctttactttgctctgaatttttagtctgactgatcttgtcgtaattctcttctggcttttgtttgtttttagataagttccggataattggtttttgttttagagggctttagatttttatcttattgtctgttgttgatttgttttttgagaattcaactaagtttttcagcagaagcgtgtgccaaggggagcggctatgacagttgaactgtaacccatgtgtctaatcctgcactgtaagggcctctgtgaagtgctgggtgatgacggatagatccagcaacctgaaaactcctgttctggcgtcccgctgagatggaatttcagacagttgcactggatacccacgtacaagcctggccgatgacatagcgagcttgcaggctttcgccgtcggcgagacggatggccacaccctcgggaaggaactcgaatccttcgatgcgcgtgtggtggcgggcgttcgcgccgtgctggagcgcgagcagcaaggcgtagaagtcgatgtcctggcgatacaggtgggcctccggagcgtccagcggaggggcgacgacatgctcggcagcgctgtccacgccggcagcgtgccaggcgaagctgaatgccagcttgatcccgcaggctgacgatccgatgtgccggacgatctgctcaggattggggatgaaggccagttcggggatcccgaagcgttgcgcgaggaggcgcaggagcaggccgctctcgggggggcatggcctcgccgatggagaatcgcggatgttgaccggcatccaggatgagagttttcagaccgtgcttcgccagaatcgctgccgaaatcgagcctgcgataccgctgccaatgatgacgatgtcgtacgtacgactcatgaactaacccggtttgtcgtggtggatctggaaagtgtcgtggtgcgtgccgcggatgttagaaggagccggccaatcgagctggcgtctgctggaaccgcaggtcccagtagagcgtctcgccgattgcgctctttagctcgctgagaaacagcgagatcttcgccggtaccaccgaaccctgcggtcgccgtagatgcccccctgcgcttgctccggcagagcgtgtcgttcgagaaaggtcaccagcctaccgctgaccacttcttcgtggaccagccaggtcggcgcatgaatgatccccaagccttgcaaggctccttccaccaggagctcggcactgttcacggacaggcggctgaccggcgagatcctgattcgcctggtactgtcggcgctgctgaactgccagctcaacgaggcgttgctgcagccgttgtgttgcaggcagatgtgccgttcgagttcttccggggtgcgtggcagaccgtgcttcagcaggtattccgggctggcgcagagcacccggagtagccccgccagcttcgagcagatcaggctgctgtccggcaggatgccgagacggatgcagagatcgagtttttccccgacgggatcgacaaacctgtcgttcagggagaaatccagtttgaggccgggattctttttcagcagtgtgctgagcagtggtgcgatatgtcgccggtcgaacgcgaccggtgccgagactctcaacgtacctacggccgaagaggtgtgttcctttatttcatttctggcttggtttctgctgcctggggggaggcgctttgctcttcgggatcacgccatcgtgctcctgtgggagctgctgcccaatgctgcaaggccgaatccactccccccggcgaacggtaggcgtcgatatggtagtagctttggcccagcaccacggcagcgacctctcgcttgaactcggcggaaaacgtacgtcattgcttgctcatcagacacctctctctcggcgaggattcttgcctaaatcggtatccggcatcagtggaccactacaagccccaccactgttcaggagcgtgaagtacaagcatcagtagcatttccaaaggtagggtaaggaggttaacgacaaggcgtagccggtggaattaatttatggccgggcagggcggtcaaataaaggctgcgtcttcaggtgctcgatttcccttaccaactcgtttagcaggctgggtagcggcgatttctctaagtcttcgagttcacgacggagtctgtaccagctttcgtccagcgttgtggtaggcatcaacgccgcgtcgagttgaccggccagccagtctgcgtaccgttccaggcaggcggcggcctgttcgcagaactccagcaaggccaggcgtaattccggtttcaaccgggcatgagcgagttccgtctgtaggctatcactggtcaggacgatcaccctgatcgctgcaagaatctcctgtaggcgcagtgttagcacctcctgctggccttcgccagactgccaactgggctcaaggattactcgcgcgagcatgtcctggctgtcgttcagttcgctccagagttgtgggtccgtggtggcgctgttggtgcgtccgcgtcgcagcgaggtggctaccgcgcgcgacaaccgagccaggcgttggcgcagggcttctccctccgcctctggccagagcagaacatggatgacccaggaaatgcccgcgcccagcaggatgcccagcaggcggtcgcggatttccgtcaggtcggtgctcggcgagaagccttccatcagggccagggcgaaggtgaacatgatctgcgtgccagcgtagctgatccgctccgatccggccgagacccaggaagctagcgcgattactggcaggaccatacccaacaggccgatgatgtcatcgaggtgcggcaccacccagagcatcatggccaatgcgagactaccgccaagcaaggctccgaccacccgcagcagactacgctggccggtggcgccgaggctgggctgggcgacgatcaggcaggtcagcatgatggtatgcgcgccctgccagtcgctggcggtatagaacaggtagcagagcagggcggcgagcagggtcttcagggagaactggatataggccgggttgtcgaaggcgtcgccgaccatcaacggcggggtgctgctggccttcagcttcgggctggcgttgtcgtgttcgcatagggccagcaggaccaggcgcatttcctggcaggcgctcggcagtgcacgggtgtcgagctgtgccagctcgttggggaagcgcggggcttgtgcgttttccgtggcgatccgtagggtatggatggcctgctgcaacaccagtagagccggtgatgcgctgggtgtttcctgcaattgccgggcgagcaggagcaggcgggagattgcgccgacgcgggccaggtgagcgccctgctcggcgcggaagcgcgggtcgcgcatgctggcgaagcgcagcaactgctgagaggccaggaggctacgctggagatcgagcggggccatgcgcgcagccggtgtggcggtgtctggcagcaggctggcggcgattatctgcaattgccccagcaggtgcgtgcgcagttgtttctgcggctccagtggaaggaacagggtattgatcagcagggtcagcatgatcgcatagttcaccgcgacccagacccagagcaactggcgcaggacgatttcaccttggtcggtgagatcggcgaagctctgcgagtagatgaccactatgccgatgacgaagaacaccgtgccgatccgcgtggtgcgcatcaggaaggtgctgcagaagaacagcagggaggcgccgaggatgcgtagcatagggtggtcgtaggtgaacttcagcagcaggatcgacaggccgatggccagcgtcgagccgacgacgaacaggctgccgatcaggcgcgtgaccaccacgttggtctgcgtgacgtagaagacgacgatcaacgatagcgctaggaaggggatctgcaaggccatcgagacgaggattaccaaggcgcagccgagcaggctgcgcagcatcaggttgagccggcctgggtaggagcgcagctcgcccgcgaggaagtcgcgcaggcgcgcgatgcccgaatcagcggggctgcgcatgggaggtaggggccgccgcggtgggttcctgggcgtcatcgggacgcaggatcgccaccgccgacgcgcctatccggaatagctcggggtcggtggcactaaccgcgatcttcaccgggaagcgctgcgacacccgcacccagttgatgctccgctgcacctgtggcagacccccgacgacggttccaccatcgtcgggcgtgactccgtagctgatggagtcgacccggccgcgaaaatgcctgccggtatcgctgagcagatagagcgtggccggtgttccggcgcggatgtctttgaggtcggtttcgcggaagttggcgatgacgtaccagtggcacgcatcgatcagagtgaacaccggcttgtaggccgaggcgaactggccgacggtggtgcgcagggccgccacgcggccatcgaacggcgcgcggacctcggtgaactccaggttcagttcggcgatggcgatctgcgcctcaatctcggcacgttgtgccaccagcgcgtcgaccccgcttaccgccgccgccgcgcgttgggcctggagccgagcgctattcagttcggcgccggtggagcgttgcgcggtgcgcgcctggtctaccgactctgccgagacgtagccgccgggcagcagcttttccaggcgccgcagggtgtcgccggcctgcttggcctgggcgcgggcgcgctccactgcggcgaccgcagaggcggcttcgtattcctgggcgttgaccgagcgctgggtcagctcgatctgccggtccagggtgatcaggctggccctggcctgggccagcgcatcccggtaggggcgcgggtcgatgcgcaggagcaggtcgccctgcctgaccaactggttgtcgcgcaccggcagttcgatgatccgcccgttgacctcgggcacgacatcgatggtatcggcgtagacgtaggcatcgtcggtgcttggcgccgtttccagacgatggatcacatagccgagcatgaccaggcagatgagagtgagcagcaacacgggcagtcggctacgccgggcaggaactgtctgggtcatgggcgaaaagtcttagcgatggaaaaagacgagccatagcgacatggcgagcagggtagtgaggagtggatagctcagcgccagcggctccagccgtcggtgcctgtcggatctgctcaggagcgcgtggatgagcgctatgccgacgacgccgccgatgatgcagaacagccagtctggaaaggccgcgccaaagagcacgagcgagggagacatcgaacaaccgccgagcaggatactggccagcaacagtgcctgcctgggtcgagtgggaattggcatgcacgctacctggggctacggaattcgggcgatagggtcggcagaccacgagaaagtcggtggtgcatatgctattgcggattggcgctgttgggtattgtgaataactacaagtttatttttggtttttcacaatgaaagttgcggtaagccttctgctattctttgctgcgccgactactggtttattgtcttttcgtattcttagttgcttcttcatatgtcgaggaaaaagtgatcgcttcgattcctacgatgagtgatcgattgagagcgatcactgcgaaacttgccgaagaccctcagcggataagcggacgggttcattctgaactgctggacatggagggttaccgggacctctccgcagaggcccgtgaaagcgtcgacgagttcctggtctgctccgtggaactctggtgcgaagccctgctcagtggcgccggcctgtccgccgaggcgcgcgaggtttttgccggctacgggcggcgccgggcacaccagggagtgcccctccaatcgctgatgcgtgcattcagcatcggcattcgcgagatctggcagggctatctggaactggccggggacagcgaggaattgggcagggaactgctgttcgaggtgtcccgctacatgttttgctacttcgacgaggtcgccgaagaaaccgtccaggcctatctggacgaacagatcaggaaggtgcgctggcgcgaatacttgggccagcggctgtactacatcctgttgcatacgccggaggacgagacgggcttccgcgaagtgctggttgccctcggtctcgacccgagcatgccacgcgtagcgctcgcgctggacgtcagcatcgacgcggagaaactgcggagtcgcgaggaagagatcgagcgcctgctcctacaggtctcgcgtgccttcagggtggcgacggcggacctcgtgcgcacctggtaccgtgagcgcctgatcgtctggctgccctgcgcccacggcgaagccatcagccaggccgaccagcgcctggcccggggcgtggcggcgttgctcgcctcgcaggcggagatctaccaggctgggctggggatcatgaaccacggcgcgcggggctgggcccgttcgatggaggaggcgctgaaggcgctggatttcttttccggcgaacgcgccgagcgagcagtcaggcgctactcgaacatcctggtcgaggatggcatccgtggcagcgagaatgcgctgcgctacctggtgtcgctgctcgaacaactgggcaacgagcccgacctgctgctgaccctggaaacctacctgaacctgggacgccgtcgcggccatacggcgaaacgcttgggcatccatcctaacaccctggattatcgcttaggacgagtcgaggaattacttggagcgcgcttggctgatgccgactgggtcaacaggctggatatcgccttgaggttgcgtcggtattcatctgggcggagtggtgtgtgagtgggccattggagcggcctgtgtttggttgacttgttccccggtttcagtgtcaagtcaaacttattgaggagaaattgccttgtgaggttgtttgagttggcgggatttatggtttggattttactgcgtttgttttaattttgactttcaatatgtaaagtttcttgttgtatgtccaggttccatattgttctaggtgagtctgtctttgatgattgcctaagaaggatttatgattttttgcgcttttctttacatgaatttgcgcaagacctgtttctctccttccccccgcgtagaagcaggtttttttattttctggtggctcgattaaaagtgtatttggtgtgagagctggggccgtagagcggtgcgtgctcgaccccggcagcgtgatcgacctcaagactaccgcgatgggagattcacgttggcattcgttggttataccgatgagcaagatgtggcagttttggagttgacccatgactgggatcaagatagctatgttcttggcgatggttatgggcatgttgccaatcggagtcgatgatgcagcagcgacctgcgcagaagttaaagtactgggctataaagtaattcgtgaaacgggtgctatgaagtatgggtgtagcattatcgcatttcttgagggcccagacggttacaaggtagagttaatccagaaaggtactcagtttggctgatcgagtaggagaagatattgtttcggtggaacactttgctcactgcaaaggcagttctagatgagtaaaaatgaagctaaaacggccacccggaggtggcctatgagttcatgctgcaataagttgtcgtgccaacgccatctccaccgaatccccatcctggttcaacgagtcgagacctgactcgggaacgtctcccgacgtgctctgagccacagcgatcttcttggccatcagctgtaagcaggtgatctgcgagctgccggcgtagccgaagaacaccacccgcaccgggtgcttctgcccgatcctccacgaccgccgcgcggcctgctgcaaggtgtacacgttgtaccccgtctgcaggaacgcgatggtcgggaagtccagcaggtccagcccggtcttcaccagctccgggttggtgatcagcacatcgatgccgcgatcgacctggtcgaggatccaatcctcgcgtcgagcggtatcgaccgaagcacgtagcactgccaccttcagcccggattgctcgagcactttcttcagcctggacgtggtgtcgcgcgtcccgctgtagaccgtgtaggtcaggaccttgcggcccttcgctttctcctcgaggcagaggtccaccagcgcctgctccttgggcatcaactgctcgtcgccgaagatcgctggcacgaaggccagggtgtcccggcttcgcggatgcttgacgatctccggtcggaaacagcagtccggccaagccagcagcacgttgaggaccacgcccaggagcgtggtatctcgtcgcgccagagcctggcggagctccgctgtcagcgtggccgccaggcgctgataggccgaggcctgctcaggcgccatcggcacgtcgacgaactcctcctggtagtcgggcagtacgttgccaccgatatccttgagcttcaggaacacggtgaacggcaatacgaagcggtgtatgcccttcgggccgaagccgggagccttcaccgtgcgtaccgagagcttcttgccccgggctgtcttgtgcgagtcaccgtcgcgttcggtgtagatgtccttgagcactccgtggtcgcgcatgaacgacatggctgctggagccatgctgccgcgcgcgttgggccggtagccgtcctcgatcatgcgctgggtgaggatgcggaacaggaggtagaacaggtcgtcggcgtagccgcccatgagcgttccggtcaacagcaccgttttccgtgccttggctgcgagaacgcccatggcctggccctgagccgagccgctgttcttgtactcatgtccctcatctaccaccagcaggtcgaagtagccgttgggaagctgcctttttatgaactcagtcggttggtagccgccttcaccgaagccgaactcgatgttcgccatcgatcgctccatgcgtttggcctgccgatcgctgaagacgaagttgcccttggcgtccatcaggttgatgaactccgagacgttgtccaccaacatcgtggccaggaagtcctcgccgaagtcgttcagcaggcgctccgccctgaccgggccgatggttggaatccgacacatcgacgtgaggatcgttgcgcgccggttgccgccgttgggcttgcctggccggatcagcgtccagagcgccccacgacaggaggaacaggtacgtcgacggtcaccacgctcgaactcctccaccgtgaccaggttgccttccaggtcctcgaggacctgcccgcaatccgggcacgcagcgagcaactggccgccggcggcgcgtttcttccagcaggcgagccgccagtggaagcccatccgcatccgcacgcggccgaggatgaagaactcctggcgtccgtcgtaggcgtcgcccatctgatctcgcagcttgagcagcttgagtagagtatctgggccattgagtacccagactcgggcggctgggatggtctccaggatctcgcggcgccacttgtagaccaggtgcggcggagagatgaccagggtccggcgatagccggccgcgtgcatgaccgctgcgacagcgatggccatcatggttttcccggtgcccatctcggcgttgatgattccggcctgctcgttacggtccagcaacagggcggtgatggcctggacgacctcggcctgggccgcgaagggcttgcgcttgagtcggtccatcaccaactggcggtgagcgttgtcggagccggtatagaccggggggttggagcgattgagcgactccaggagctcgtcgccgaactcgtcgatgaagtcggtcaggttgatgttcaggggggaggcggccagggcggccggttgggtcagagcgttcatgtgcatctcctgcaggtgaagaacggagcagggcgtgcacggtccccttcgggtatcggcgtaccctgcagggtggagtggtaggaatcgccgcgggggcgaggtcagtaatcgctagggagcaaaagcgtggttgagctgcggtctgcctcagtgatgatccagagcctggattcgtcgccggcgtcgatgtcgtaggacgacagcagccgatcgccgaacttcagggctctctggttggtgttccagtcttcctggtccagcgtcccccagtctcccgccagatggcgtttcagcaaaggcgctgggttgagttgaccggtttccaccaggtggctcacggctgcggtcattacgacccggccagggctgatcagcagcggtgcgggtgcgggggccggctcaggttggggctcttcagcttcttccgtggtcgcggccgaggagctgatggtcagcacgcggccctgattggccgaggagggtgtcatttcccatgcccggatgaccgggatgaaacggtcggtgaggatcctcacctcggtgatgttgccgtcgtcgtcctcagtgaattcggtcttgcagaccttgtccttgtaggtgtcacccttcacgaccaggatccggcccgacttcgatcgcacgacgccagatatcgcgccggcggccagggccaggtgccagcgagacagctcgcggactggtgggcgcggctgcagccccgcttgcgcgaagtgcaggttgaagtcaggccagagacctcgcagccgctggatttcaccggcgaactgctccggctccagggttactcggtagaagtgctccagctcgctggtggccggcagaaccacgtagggttcccacggccaagccgctggaatttcctcggccttttcctggcccgcgccgatcgcctgcaggcgagacctcacctgattggcgtccgcccgggccaggtcttgccgacggacccggatgccgaagatcaccacctgcttgaaggtaggatccgcggctgcgtagatgcgcaggccggtgaagtggttgctcaaccagccagtcagctcatcgtccaagacgtagtgaggaacaatcagaaccatgacgccgccgtactgcagcaacggcaggcagcgctggtagaacgctttctccagacgccggcggccgctgccctggtactgcgacgcaccggagtggtccgccaccaggtcgccataaggcgggttgagccagagcagtccgaacgactgcctgctgatcatggtgtcgaaaaggtcactgtgcagcactcggtcaagcaatcctcgggcatggtcggcgcgttcgcggtcgtactcgacagcgagggcttggacctgatcgcggccgagggtgtgtgctgcctcagccagggcaacaccctcaccggcgcaggggtcacagatcctcatcctgcccgacggggcaggagtgagggcctgcagagcgcgttcgagggtgacctcatcggtagggaagtagccgttgcgtgcaaagttgcgcgccaagcgcgggaacatgagggccatggggcctccttgagtctgagagggatggctcaggcttgcgcctgagcatcggtggtaagaatgctttcgcggatcagctcaccgagggtgggctcgagcacgtcgacccgcagggcgagtcgccaggcgcagacgttgccgatcgtccctggtagggcggtcaacatctggtgctgggtgaggatctccatcacaggctcgcgccagtgctgcaggagggggagcggacaggtttccatcaccagcggccagagcctctggtgtggatcctcatcgcgctgcaggagtgcgaaggcgaggtgattgccttgacctgctccccaacttcagtaccacgctgaacttagtagagtccgttttccaagcaggagacggcagtgcagaagcgttcttctcgacttcctcaagcgggtcgaggccagtgtaccgaccgagctgcacgcccaactggtggaactggcccaggagcatcgacgctgtggctaacgccgcctgcacatcctgctgtggcgtgcaggtcaaccacaagcggatttaccggctgtaccgagccgccggcttgatggtgaggcggcggaggatcgtggtggcgcggtttcgcggctacccgcaggcgatccgcaccgaccagggccccgagttcaccggcaaggcgcttgatcagtgggcctgtcagcgtgacatcaagttgaagctgattcagcctggccagcccacgcagagcgccttcatcgagtcattcaacggcaagttccggggcgaatgcctcaatgagcactgctcgctggtcgaagccagaatccgtatcgcggcttggcgggattacaacgagcaccgaccacacagcgccattggcaatctctccccggcagagtttgctgcgaagtggcgaaccaaccagcagcagctgaagcgggaaaagttgatatcaaccccatagcctactaactaggcagcggtactaaaactgggggcaggccagtccgaactgataaaaaaacgtccgaaactggcaaaaccttatggccggttttcctaatatttgctccgaaccctcggtatttcaaggagcgaacatgcatatccaatcgttgggggctactgcctcctcgctgaatcaggagcctgtcgaaaccccgtcgcaggcagcgcataagtccgccagcttgcgtcaggaaccttcagggcaaggtctcggggttgccctaaagagcacgccgggaatactttccgggaagttgccggaaagcgttagtgacgtgcgtttcagcagtccccaagggcaaggggagtcccgtactctgactgactcggcagggccgcggcagatcactctgcgccagtttgagaacggagtcaccgagctacagctcagtcggccaccattgaccagtctggtcctaagcggcggtggtgccaaaggtgcggcatacccgggagcaatgctggcgctagaagagaaaggcatgctcgatggcatccgcagcatgtccggttcgtccgctggcggcatcaccgccgcccttttggcctcaggtatgagcccggcggcgttcaagaccctttccgacaagatggatcttatttcgctgctcgatagctcgaacaagaagctgaagctgttccaacacattagcagcgagatcggcgcatcgctgaaaaagggcttgggcaacaagatcggcggcttctctgagttgctgctcaatgtactcccacgcatagattcgcgggctgagcccctagaacgcctattgcgcgacgagacacgcaaggccgtgctcggacagatcgctacgcatccagaggttgcacgccagccgaccgttgccgccatcgccagcagattgcagtccggctccggagtcacctttggcgatctagatcggttgagtgcttacattccccagattaagacgctgaacatcacaggtacggccatgttcgaggggcgtccgcaattagtggtgttcaatgccagccacacaccggatctggaggtcgcccaggcggcacatatctccggttccttcccaggagtgttccagaaggtcagcttgagtgatcagccgtaccaggccggcgtagagtggacagaattccaggatggcggggtgatgattaacgtgccggtccctgagatgatcgacaagaattttgacagcgggccactgcggcgcaacgacaacctgatccttgagttcgagggcgaagctggggaggtagcgcccgaccgaggtactaggggcggcgcgctcaagggctgggtcgtcggggtgcctgccctgcaggcgcgcgaaatgctgcagctcgagggcctggaggaattgcgcgagcaaaccgttgtggtgccgttgaagagcgagcgcggtgatttcagtggcatgctcggtggcaccttgaacttcaccatgctggacgagatcaaggcgcatcttcaggagcgcctccaggagcgagtcggtgaacatctggagaaacgtcttcaggcttcagagcgtcataccttcgcttctctcgacgaggcgctgctggcacttgatgacagtatgctcaccagtgttgctcaacagaacccggagatcacagacggggcggtggcttttcgccagaaggcgcgggatgcgttcaccgagctgactgtcgctatcgttagcgccaatggcttggcgggtaggctcaagttggacgaggctatgcgctccgctcttcagcgactcgatgcgctggcagatactccggaacgcctagcatggttggcagctgagttgaaccatgctgataacgttgatcatcagcagttactcgatgccatgcgcgggcagacggtgcagtcgccggtgctcgccgctgcgttagcagaggcgcagcgccgcaaagtggcggttattgccgagaacattcgtaaggaagttatcttcccctctctgtatcgccctggccagccggattccaacgtagctctgttacgtcgggcggaggagcagctacggcatgccaccagtccggcggaaatcaatcaagcgctgaacgatatcgtcgacaactactcggcacgaggcttcctgcgtttcggcaaacccttgagttcgactaccgttgagatggctaaggcttggcggaataaggagttcacatgattgatacatggctggcacagtggggcttgagacttccctcgagcaacgatgccacgttgcggctgcaaccggcagagggaccggaactggttatggagcgcctcgagggcggttggcttttcgtcgtcgagttgggacttgtgccttcagggttaccgctgggtgtgatcttgcaattgttacaagtgaactctccattctcatccttggcaccggtgaaacttgcggcggacgatgccggtagacttgtgctctgggctgaggcacgtgatggcgttgacgatgtggatgcactgaaccgcttgcacgataggctgcgggaaggacattcacgattagtgccattgctagagcccacgggtgagttggttccagctcagatacaaaccagcgcgttagtgttcgtttgaacgcaaggggaaggagcgatactgccaataaaatccgcagttggtaatttctctaatagatgggccacccgaaggtggcctatctgttcatgctgcaatgagttgtcgtgccaacaccatttctaccgagccccatcctggttcaacgagccgaggccctcgaggtgggcttttctgtttctggagtccggatatctgatccacagcgcgccagaacgagcggctggtttcgtgctttcgccagttatatcggcactggcccacattcgtgtgcctgccagtctgtttccat
>NCGM2.S1.AGEnt_accessory_0049_length_15977
ggacatcgtcaatgccgctcgtctcgataccaaggcggcggctggcaataccggcgacggtcgcatctcggtcggcctggtcgaggacgagctggccttcgacagccagttcccggcgagcaatccgcctgcggcaaccgacggcttcaacatccacttcgtcagcgacaaggagtacgtggtctacgatccgaagagcctgcctccgggctatgactggaccacctacgatccgaattcgccgccggcctggcaattgtccaagggcgccatcgacgacgacccgaagaccatcgacaaggtgctctacgccggtgtcagcgtgacgatcgacggcacgccgaaggcgggcgacgagttcaacgtcaactacaagccgggcagcgagaagcgcagcctgctgaacgtggtgtcggacctgcgcaaggccctggaaagctccaccgacaaccaggccggcaacgacgccatccgcgatgcgacggcggtggccctgaccaacctctccgccgtggctgccgccgtggatggcggccagggcaagatcggcgcgcgcctgaataccgtggaaagcaccgagaccttcatcgacgatgtgaagctggtgaatgcgtcggtgatgtcgcagatccaggacctggactacgccgaggcgttgtcgcggctgtcgttgcagtccaccatcatggatgccgcgcagcagagctacgtgaagatccaggggttgagcctgttcaactacctgaagtgacagtccctctgtggaacagggcccatgactccgtcatgggccttttcgttcgcagggactgtacctgtgtcgctggagggtatgttccgcaaggtctacggaaacacgggagaatttgtcagaagtttgactgccgattcgcgccgcagcgcctgtggaacagccaggggccgcgcgaccaggggctttgacctgcatcaggctctttgggtacgggccttgcatagagtggcgtgctcgggtttttcgccctttactcgcctgagtatccattcatcagggccctacatgaacaacaagacgatcccggtcaccagcccgctgctgccgcccctggaagagttcatcccctacctggaaaagatctgggagagccgtttcctgaccaacgggggcgacatgcaccatgcgttggaagaggccctgtgcgagtacctgggggtgaagcacatcgtgctcttcgccaacgccaccctggcgctcatcaccgcgctgcaggcattgcgggtgaccggcgaggtgatcaccacgccgtactccttcgtcgccaccagccacgcgctgctgtggaacgggctcaagccgatcttcgtggacatcgaccaggactccatgaatctcgacccgtcgcggatcgaggcggcgatcaccccgcagaccaccgcgatcctgccggtgcattgctacggcaacccctgcgatgtcgaggcgatccagcggatcgccgatatccaccacctgaaggtcatctacgatgccgcgcatgccttcgccgtgcgcgacgccggcggcagcgtactgcgccacggcgacctgagcatcctcagcttccatgccaccaaggtgttcaacaccttcgagggcggtgcgatcatctgctcggacgaaaacacccggcaacgcctcaaccaccttaagaatttcggcttcgtcgacgaggtcacggtggtcatgcccggcatcaacggcaagctcaacgaggtcggcgctgccttcgggctgctgcaactcaagcacgtcgaccaggccctggagcagcgcagggagatcgccgagcgctatcggcgcctgctggccggcgtccctggcatccagtgcctccggcctggtacccagaccttcgccaacaacgcctatttcccgatcctggtggaagacgattttccgctttcgcgcgacgagctgtaccagcgcctgcgcgacagggatgtgctggtgcggcgctacttctacccactcatcagcgacttccccatgtaccattcgctgccctcggcggcgcccgccaatcttccggtggcgcggtcgatttcctcgcgggtgctgtgcctgccgatctatcccgggctggccgccgcagacgtcgagttcgtcgccggcctgatcgcttccgccgccatgccgcggcggcgggcatcaagttgagcccgtcgcgaccgataacagaatgaacaaccgcctcactcaggtagacaagaaatgagccaagcaaaattcatcgaagacttcctttccgccaccgatttccagaatcccgtcgaggtcagcatggacacccagctcgaagacctgccggaatgggactcgctggccgcgctcggggtcatcgtcatgttcgacatggaatacggcaagaccatcaccggcgaagacctgatcaaggctcgcacggtgggcgacctctaccagatgctcggactctgaccatggccacctccacgctgaagaacgtccgtttcgccgggatggcgacctgcgtccccaagcgcgttatctccaacctgaccgactgcaagccgcagttgcgcgccgagcgcgaacgcctggtgcgcaacatcggcatcgagacgcggcgcatggcgcaggagtggcagtgcttctccgacctggccttcgacgccgccgagcgcctgctggaaagcctggagtggaagcgcgaggaggtcgatgcgctgatcgtcgtgacccagtctcccgactacctagcgccggctaccgcgatcatcctccaggaccgcctggggctgccgcattccaccgtggccttcgacgtcaacctgggttgctcggcctatccgttcgccctcaacctgctgggttcgctgattgccgccggcggggtgaagaagggtcttgtgctggtcggcgaccgcggcgccagtgtcaacgatccgatcttctccgacgcgggcaccgcgacggcgctggagttctgcgaaggcgcgccgccgatgcatttcgacctgaacagcgacggcagcggctacaaggccatcatcctgccggtgggcggccatcgcgaaccggtcggcgtgcagcacctgatgccgttccgcgaggacgagaacgaccattggcaccgtgccatcgacctgcagctcgacggcaccgccgtgctcagcttctccacccagcgcgtaccgccggcggtggaaaagctgctcgactatgccggtgcgagcaaggacgaagtggactacttcgttttccaccaggccaaccggatgatcaacgagaccatccgcaagaagctcggcctgccggtagagaaggtgccttcgaccctgcgcgacttcggcaacaccagcggcgcctccctgccggtgaccatgaccgcgcggatcaaccgggaactcgaggccggccgcaatcgcgtgttgctctgcggcttcggtatcggcctgtcctgggggacctgcctggtggatatcgaaggggcgaagttccccgacctgatcgaatcctgagagccttgaacgcggaatcagccaagtgaacgacgagacttccttcaatcccttcagcctgtcgggcaggcgcatcctggtcaccggcgccagctccggcctgggcctggccatcgcgcagagctgcgcgcggatgggcgccgagctgatcgttaccggacgtgaccagacccgcctggatggatgcctgacaaccttgcagtcgatctcggagctgccgcaccgtgctgtccaggccgatcttcgggtagccgaggagcgcgctgcggtggtagcggctgtcgacagcgaaatccatggactggtgcatagcgccggtatttcccgtctgtgtccagtgcggatgatgaccgaagcgcacttgcatgaagtccagtcgatcaatgtcgactcgccgatgctgcttacccaggcgttgctcaaacgcaacctggtagcgcccggcggttcgatcctgttcatcgcttccatcgccgcccacatcggggttgccggagtgggggcatactcgggaaccaaggccgctctgatcgccatgtcccgctgcctggccatggaagtggtgaagcgcaacatccgggttaactgcctgtctccatcactggtggaaacaccgcttctggatgcagccacccagacggtcggttcgatggacggtcaacgcagcaaccacccgatgggcttcggcaagcccgaggatatcgccaacgccgctatcttcatgctttccgatgccagccgctgggtgaccggcacgaccctggtgatggacggcggcctgaccatcagttgaggacgatgcaatgaagaggatcatcatcctcggcgccggtgggttggggcgtcaggtgctggcccagctgcaggtcgactacggtcacggcatcgactgggtgatcggcgggtttctcgacgagcgcggccccgacgcggtcgcggagtcgctctactacccgtggctcgggtatccggagagcttcgtcgcggagcctgaccaactgttcgtcgccgcggtcggcgatccgctcagtcgccagaagcaggtcgcatgcctgctggcgaagggcgccgagttcgtcgctatccgcacccgctgcacccttggcgtgcggaccagttacggcccgaccttcttcggctacgacgtgagcagcggcgtggactgccgtatcggcgcctacggtttcatcgaccagcaaaccatgctcggccacgacgtggtcatcggcgactatgtacacatcggcccgcgctgcctgctggccggctacgtgaaggtgggcgatcgtgcggtgatcaactccggggcgatgatcgcccgcgacgtcagtatcggcgaagacgccgtggtgggcatgggcgcggtggtgttcaaggacgtggcggccggacagaccgtggtcggcaatccggcccgggttattttcagcaagtgaaggttgtggatgtggacatgactcgccatgcgctggacgcagcgcactacaccgagccgcagacgctcgcgctggagcgcgaaaggctgttcggcaggctctggatcttcgtcggcttcagttcgatggtgcgcgagcgcaatcagttcttcacccgcaagatcgccggcgtgccggtcgtggtgcagcgtaccgagtccggcatccgggcctttctcaaccagtgtccgcatcgtctgtcggccatccagaccgaatgcaccggccagcgaccgctggtctgcccgtaccatgcctggtcgttcggcgccgaggggcagctacagggcattccgaactccagtctgtaccagttcagcgccgaggagcgggcgcggatcggcttgcgcaagctgcacctggaagaggtggagcaactgctgttcgtcaacctggcggacgacccgctgccgctgcgcgagcagttcgacgatggattcctggaaaccttgcgggaggtctcctcgcacctggatacgcggctgatctacagctgccacaaggtgcgctacaactggaagctgaacatggagaacgtgaaggactacaaccatgttcctttcgtccatccgaagaccttcctcccggtgatgaccgccccggtgcgcggtctggcacgcgaggctgcggtgccatccgaggtgctgcgcctgctgcaggaaggcgaaacgccggagctgcgttcgctgagcttccccaccaaggcgccgatccagccctacaagagctggttctccgacctctgtgagggctacggcgacgagcacgcctactacaactggttcatctacccgaacgtgaacttctgcagcgtccgtggcgagcacttcctgctccagcagtacgatccggtggcacccggcgagaccgactaccacctgtggatgatgactgctcggcgcaaggatccgaagaccgatttcagcgctttgctgagcaccctgattcgcggcgagcgtaacgtgatcggcgaggacaccctggtcctggaacgcctccaggaggggctgggcgcacattcgccgccgttcatgcacggcgactacgaggtgcagctggtgcgccagcacctgtggtatcgcgcgcaggtactgggggagagggcatgaagcaggcgatcatcgtcggggaagggcgcgcgctcgaacgggcggacagtactgcgcgggaacggggactggaacaccgggtcctggagctgaatgctgcggatcgacacaacttcgatattgcgcctctgctcgaacgctaccccgctgcggaaagcgaagtattcgtggcgctggacgagcgggcggtgaactacgcccgccacaagctcatcgcggatatccgcctggcgggctaccggctattcgatatcgtctcgcctcaggccatcgtcggcgaaggcgtgcgactgctgggcaacgtgttcgtcggcgccggttgcgtgctcgccggtcctgcccgcatcggcactggcagttggctggagctgcaggtcctggtggaggaggactgccgggtcggaacctgtagcacgctgctcgctggcgtgcagttgggacggcgagtggagatcggccagggcagcacgctgggtgcgggcagcgtcgcgctcgccgacacccgggtggggcgacactgcgaatggttgttgccgggcaggcttccccgggaactacccaattactccttttacgatgaactcatgcccgatggggcacgcatcctatgagcggggagctgtcgatgatggcgggaaacgatatgacgcaggcggacttcctttcgcgatgcgaacggagcggatatctattggtgctggtgcctagttcctatcttggaggggtgttccgctcacaggtggttgccggtttgtcgcagcgtctgcctggggttcgcctgattgctgtggacgatgtgcttttcgccagcaatagcgttcccgatggtttcgaccaggtgattcctaccgcccagttgaaggaaccatgccacgcagggaaacccgcggtgaattgtgcctattcgctgcctacctggctgacgctggatcacctggcgaagactgcgcaatgcatcaccctcgatctgcccgagcttctctacctgctggatattcctttggtctaccagaccggcgcgctgactcgcgaattggcgatgcagcatcacgccgagttcgtctcgctgcgcgagcgcctggccgacgagcgaagccggaagaccctggaagccatcatgcgcctgcgtttggacggcaaccgcgctgcgttgctggacgtgttgtgtccgggagagcaggaatacttttccctgtatcggggccccgagcatccgatcgtcttgcgaagcgacgagcattacgtggatatcggtgcctacgatggcgatacggtgaagaagttcatgctggcggctcgtcatgaatatgcttcgatccatgccttcgagcctgatccggcgaattaccggctcatgcatgcgtcgcttgctggaagtgtcggtctccatctgcataaccaggcggtgtccgataccggcggccatctcgcattcgcagcccacggcaccatgggaagcagggtcgagatagacggcaccgtgcaggtgccgtgcgtgcggctcgacgatgtcctcgatgtcatgaccttgctgaaaatggatgtggaaggccatgaggcacgggttctgcggggggccgcgcggctgatcgacgagtgccggccgcgcatggccatcacctgttaccaccatgtgcaggacctgctggacatcgtcgccgcgatcgacgggatcgctgcgggagcccggctgcgcctgcgccattactcgctgtatttctacgacacgatcctctatgtcgactggccggatgctcttcgtgaagggcgctgacgcgctcgtcggagcagatgctccgccgcggggagtcgagaccgggagcggcgacacgaagggccatggcccggcccttccgatcaccatgcgctgcaccaattactcaggaatggctcaatgagcgcgaacgttcgtgtcagcatcgtcatgccgacctacaagctggagtacttcgaggacgccctcgacagcgtgctcgggcagacctatccggccctggagctgatcatctgcgacgacagcagcgacgagcggatcgccacgctggtcgagcagaagcgcgcctccgcggcattcccgatccgctacttccgcaacgagacgcgcctcggcgagctgggtagcacggcgaaaggcatccgcctggcggagggcgagtacgtcaagtttctccacgacgacgacgtgttgcttcccgagtgcgtcgaggcgttggtgggagcgatggagcgcgagccgaacgtggtcctggcctcgtcgcggcggttgcgtatcgacgaggaagggcagccgctgccggacatcctggcgacctgcttcccgttcgccggcgacgtcctgatcgacggtcgcgagctggtctcgttcctcgccgaccacaccatcaacttcatcggcgaacccagttgcctgatggcccggcgcgatgcgctgctgcagatctgcgagcgcctgatgatgctcaacggccgggccatcgactggatcggcgacctggccatgtgtgcgcagttgctacagcgtggcgacctggcgttcctgtcgcggccgctgacccgtttccgcgtctcccgccagcagttcagccagatcgggcgcgaccagcccggtatcggcgagcagggccatgccgacttccgcctggctatccgcgaactgggttggtatcgccaggccggcgacaaccgcttcgtccgggtggcaccgatcacccgcctggacgcccgtgtcttcaagccggtcaacctgctcgccgcgctgaggcgggcggcgggcttcggtagcgtcacgctgtcgacctggctggaggcgcggcggccggatgcggtgcagaaggtgctgatcgatcgattcctgcaggagcagggtggtgggccgcgcttcgcggtgctggtgctcgatgcccacggcgataccgaggccgtggagcgtaccctgcagagcctggagcacgtcaattcgtatccacgtgtcgagagccacctgttcgcgccgctgggcacgagtccgcggaacggagcgatgctcttcgatccagaggtggggccggtgccgacgatcaaccaggcgcttgcccggcttgataccgactggttgctcctggtcgaagcgggcgtcgaattcactgtcagcggcctgctggtggcggcgctggacctgctggcggcaccggagagctgccaggcggtgtatgccgacgaactcatgcgcctggatgacggcgagctgggcgcggcgttgcgcccggacctgaatctcgaccttctgctcagtttccccgccggcctgtcccggcactggttgttccgccgcgagccgctgcttgccacgggcggattcgacgagaccgccggcgaggctttcgagctggcctaccagttgcgtctcgtcgagcagcggggcctgggctgtatcggacacatcagcgagccactgctgtctggcccagcgctgcgcctgcaggacagcaccgccgagcgtgcggcgatcgaaggccacctgcgtgcccgtggctacgcgcaggcgacagtcggaagccggctgccggggcgctacgagctggactacggccacgccgggcaaccgccggtcagcatcctggtgctggccggggagcgcctggcgcagctccagcgttgcgtagaaaccgtgctggagaataccgcctatcccaactacgagatccttctgctggaacagggtggcgaagcggccgacgttcgcgaatggctgctcgccgtcgaaggcatgggtgtcgagcaggtgcgggtgctgcgaggcgatgggcagttgtcccgtggggctctgcgcaacctggcggcgtcccgggcgcgcggcgaattcctgctctggctcgatgccggcagcggcatcctcgacaaggattggctgcagcagttactcaaccatggccagcgtccggaagtcggcgcggtaggcgccaagctcctggcggcggacggacgggtctgccacgccggctggctgctcggtttgtgcggaccggccgggcgggccttcgaagggcgttcgcacgaggacgccggttacctgcagcgcctgcaggtggaccagaactactcggcggtggctggcgaatgcctgttgatgcgccgcgagttgttcctcgaattgggcggtttcgacgaggcgctgacgcgctgggacgatgtcgacatctgcctgcgggcggtccaggcgggctacctgaacgtatggacgccgcgtgcgcggctgttgctcgatgcgcctgccacgacggcggcgagcgtcgaggaagaagatgcgctgtacgcgcgctggctaccgttgttggcacgcgatcccgcctataacccgggcttttcgttgcaggccgaaggcggtttcaagctggccgacccgcagctggcctggcgcccgttgcaggggtggcggcccttgcccactgtcctggcgcaccccgccgacctgttcggctgcggccattaccgggtgatccagccgttcagcgcgttgcgcgagtcggcatccatcgatggcgcgctgtcgatcggcctgatgcacgtggccgatctggagcgctacgccccggacgtactggtgctgcagcgccaggtcggcgaggagcgtctcgaggccatgcggcggatgcaggcgttctcgcgagccttcaaggtctacgagctggacgactatctgcccaacgtgcccctcaagagcgcccatcgccagcacctgccgaaggacatcctgcgcacgttgcgtcgcgggctgggttacgtcgaccgcttcgtggtgtcgacgccggccctggcagaggccttcgccggtctccacccggatatccgggtgatcgagaaccgcctgccggtggggtggtggcaggggctgcgggcgcagcggcggcgcggcgagcggccacgtgtcggttgggcgggcggctcgagccataccggcgatctggaactgatcgccgatgtggtccgggaactggccgacgaagtcgactgggtgttcttcggcatgtgcccgccgtccatccgtcccttcgtcagggaagtgcatgcgggggtgcctatcgaacgctatccgcgggcattggcggctctcgatctcgacctggcgctggcgccggtggagcagaacctgttcaacgagtgcaagagcaatctgcgcctgctggaatacggcgcctgcggtttcccggtggtctgcagcgacgtgcgctgctaccaggacgatctgccggtgacgcgggtgaagaaccgtttccgcgactgggtggacgcgatccgcatgcatacccgcgacctggatgccgcggccagggcaggggatcacctgcgcgaacgggtgctggcggattggatgctcgacggcgagcgtttgcgcgcctggtatcgtgcctggatgccggactgagcggccggcggggctttccgtcgcgctgtccgcagcgcttgggaggccttgcgcgaacccctccgacggggacgatgcatgaaaaacgaggatggtcaaaaaaaaacctaaagctccccagggaagcgccgataaagatcacgaatgcgaactttaggggtgcctgggcgatgcccacccgaggtcgcaagctcaggcaaacatatcgtccttggagggcatcaagatggccttgaccgtcaacaccaacatcgcttcgctgaacactcagcggaacctgaacaactcttccgcgtcgctgaacacttcgctgcagcgtctgtccaccggttcgcgcatcaacagcgccaaggacgacgccgccggcctgcagatcgccaaccgtctgaccagccaggtcaacggcctgaacgtggctaccaagaacgccaacgatggtatctccctggcgcagaccgctgaaggcgccctgcagcagtcgaccaacatcctgcagcgtatgcgtgacctgtccctgcagtcggccaacggctccaacagcgactccgagcgtaccgctctgaatggcgaagtgaagcaactgcagaaagaactggatcgtatcagcaacaccaccaccttcggtggccgcaagctgctcgacggttccttcggcgtcgccagcttccaggtgggttcggccgccaacgaaatcatcagcgtcggcatcgacgagatgagcgcagagtcgctgaacggcacctacttcacggctactggcggcggtgcggtcactgctgcaaccgcttcgggcaccgtcgacatcgcgatcggcatcactggcggcagcgccgtgaacgtcaaggtcgacatgaagggcaacgaaaccgccgagcaggcggctgccaagatcgccgctgcggtcaacgacgccaacgtcggcatcggtgccttcaccgacggcgcgcagatcagctacgtgtccaaggctagtgcggatggtactaccagtgcggtttccggcgtagccatcaccgacaccggcagcaccggcgcaggcaccgcggcaggcaccacgacgttcaccgaggctaacgacaccgtcgccaagatcgacatctccaccgcgaagggcgctcagtccgccgtgctggtgatcgacgaggcgatcaagcagatcgacgcccagcgtgccgacctcggtgcggtgcagaaccgcttcgacaacaccatcaacaacctgaagaacatcggtgagaacgtatcggctgctcgcggccggatcgaagacaccgacttcgcagccgaaaccgccaacctgaccaagaaccaagtgctgcaacaagccggcaccgcgatcctggcccaggccaaccagctgccgcagtcggttctgagcctgctgcgctaagcttcggcgaggtcaaggtgaagtcacgagggggagcgctggcgcgcttcccctcgtatctcattgagaggtagcgacgatggacgtcagcaatgtcaacaattcgacggctgctccggtaatccggctgttcggctcggcgtcttcttccgatggcgcacgcccggccggccaggccggcgaggcggccgccagcgcaagcgcgcaacggacgggcgacgtcaggatgggcgacaaggagcaacgcgctgcggtcgaggaggcggtttcctccatcgagaagttcacccagagcatccgccgtgatctgagtttcagcctggacgactccacggggcgggtagtggtcaaggtgaccgattcgacttccggagaagtcatccggcaaatcccttccgaagaggccctgcgcctggcagagcgactggacgaagcgcgcagcctgctgttcaaggcggaagcctgagcggaattggcacgtcttttgactgtctgttggaattggaaggacaaagcgtcaatgagctgacgaggtgaagcaagatggcgaacagtacgacgatcaacggctacaactcgggccttgatatcaagaacatcgtttccaccctggtggcggccgagaaggcgccgaaggaggcgcagctcaagcgcctggaaagcgacaccaccgccaagttcaccggcatcggccagctcaagagcgcgatctccgacctgcagaccatcctcaaggagctgaacaagcccgagctgttccagaagcgctcggcgagcaccagcgacgagaagttcgccaccgccaccgccaccaaggacgccctgccgggtatctacaagctcgaagtgacccagctggccagcgtcagcaaggtggccaccgcgtcgtttgccgatggctacaagaccacttccggtggcaccctgaccatcaagcagggcgccgacgatgccggcgtcacggtaaacgtcgcggcgggcgcgaccctcgccgaagtgcgcgactcgctcaacgcgcagctgaaggacaagggcatcagcgccaacatcgtcaacaaccctggagacggaacctcgcgactggtcttcaccggcaaggattccggcgccggcaaggacgtgttcgtccagggcagttccggcctggagaacttcaacatcggcagcgtcggcgccgatggcaagctgaccctgtcccagttggacggtacttcctccagcagcagcggctacatcacccaggccaggaacgccaagttcagcatcgacggcctgaccctggaaagcccgaccaatacggtcgacaaggtcatcaacggcgtcaccttcgagctgaagacggtcaccgacaccaacaagccgatcaccatctcggtcgagcaggaccgtggcggcgtcaaggacaacatcaagaagttcgtcgaggcctacaacaagctggtcggcgtgacttcggaactgaccggcgtgaccaaggtgggcgacgacaaggctcccgtggtcggtgccttggtcggtgacagcagcgtgcgcaacctgctcaccaccatgcgcaacgagatggtccagccggggcagggtaccgatgtccgcatgctcgccgacatgggtatcaccaccaagaaagacggcaccctggaaatcgacgacaagaaactcgacaaggttctgaaggacaagttcgagtcggtttccgctctgttcaccggcgataccggcctgatgaagcgtctcgacgacaagctcacgccttacacccagaccggcggcgtgctccagcagcgcctggatggattgcaggacaccatcaagtcggtggatacccagcgccaagcgctcgatcgccgggtcgagcagttgcaggatcgtttgctcaagcagttcaccgccatggaccagttgatcggccagctcaaccagaccagcggacgcatggcccaggctcttagcagcctgcctggccttgtgaagaaaagctgatgtcgcgccctatcgatacctaccggcaggtaggcagcgcacaggacgtcccgccctaccaagtggtcaagcttctgctggacggcgcgctcgaacgcatcgccctggcccggcgcgcggtgctggagcgcaacccggcgctgcgcggcgaagcggtaggcaccacgttgtcgatcatcggcgccttgcaggctggcctcgatcaccagcagggcggcgagatagccggcaatctggacgcgttgtacgactacatgacccgtcgcctggctggtgtcgcgctggacgacacaccgcgtccgctggacgaggtcgaggcgctgctgggccagatcaagcaggcctgggatgccattggcagcgccgaagcgcagggcgaagacagcgaacggcgctaaagaatcgcggtagccgaccgatatagagcgtatcagtcaccgaacaaggcaaccgtcgatgaacgcaatggcagccatgcggcaataccagaatgtcagtacccaggctcaggctatcgatgccagcccgcatcgcctgatccagatgctgatggaaggcggcctgacccggatggcgcaggcccgcggagccctggagcgcggcgaagtggcgctgaagggcgagctgatcggcaaggccatcgccatcgtcggtggcctgcgcgaagggctcgacttcgaggcgggcggcgagctggcagccaacctcgaccgcctttacgcctacatgtcgatgcgcctgacggaagccaacttgaagaacgacgcgggcaagctcgaggaagtttccgagctgttgcgcaacatcaaatccggttgggatgcgattgccccctgagaggcatccccagagggaccaagcaatgagtgcagctgtacagatccttgaagaaaccggtagcgccctgcgcgttgccctggccagccagaactgggaggccatcggtgaactcgaccagcgttgccgccaggccgtcgacgaggcgatgctcgatgtacaggacgaagccaccttgcgggcgcggatggaagagctgctggcgctgtatcgcgagctgatagatgtctgccagggcgagcagcgcaagctggccaccgatctgatccagctgaaccagtcgaagc
>NCGM2.S1.AGEnt_accessory_0050_length_113
gccgtcagcggcaaccgctcagcgtcgacgcagcgtgcccagcggtcgaccaatgcgctggaagcggcgggaaacccgccaggcggtcatgcatgcgccaggaacaggactgc
>NCGM2.S1.AGEnt_accessory_0051_length_230
tgaatgtgcgaacgggaggcttgccgatcggaggatacatgcagggcgtccatctcggcctggtggtggcagcccggcctgtcagtcaggcgcctgacaacccagggtgacgaccagttcgcggccgctcgccatgccggcgtccgccgccagggtcagcgtgcgcggcgtgtcctggcgactatcgagcagcccctcttgaagcacggggctgtcggcgctggcgcccc
>NCGM2.S1.AGEnt_accessory_0052_length_3324
aggtatgcggcttccgtgactggccggggtagatgaggtgtgcgttcaggaaatgaccgtttgatggacacatgcgcaaatgagtcagctctattgaaggaaatcgatgacgctcatggtcgtgtggagggattgtagttgattggcgtgtgtgccaggtgcattggcgttgattttagaagttggattccagtgggcacatattccagcaagaatacctctgtatattttctcaagctcaaatcgaggtaaaaactatggctgatgcaccaccgccactgattgttagatactcaagtcgccccgggaaacctggcggagttagcatagacgtatcacgagacaggcaggacatactaagcaactatccgttcggtaaccctttccgtggttttactctggccatggaggctgacttcaaaaagaggaaagagagtctggaagccgacgttcaggcagagttggatacggaagctgccaagtatccggcactacctgccagcttcacacctgagcagtggctggaaagatcaaccgtagttgtcaccgggctgctaaatcgaaagcgccctgaactagataacgaattggatgtggttcagaactcggctagtctggataagctgcaagcaagctacaacacaatcatcctgaatgatcagatcaatagtcttcaagagcgcttgaacaagctcaatgctgaaaccgaccgccgccgggcggaggcagaagcccagcgtcaggcagaagcggacgccaaacgcaaagcggaagaagcggcacgcctggaagcccagcaggtcactcaacagctcggtgccgacttcaacgcgatcaccactccgaccgccaccaaggtccagcaacgtgtgaaagcagtggatgctagtctgtctcaggtttccacccaggtcagtggtgcagtcgcctcggcaacccaggcggtgcaggtcaagacagcgcaagcccagcaacaagccaacagccagatttcgtccagccagaacctgatcagcgcggcatttcggaatcagattgccttggcagcacaggccagtggagaagcccaggtcacggctttcaacaccaaagtcaagcagatcgtcaacgaagccacggcgttttcgacagcacgaaaacaagcgctggctcagtttgctgccaatgcggccgccgaggtcgaaaccgaggtcaacaggctaaccgcccaggtcaaggccagccccaccaaggcggcttcgcaagctgcacaagcaacccttcgacaattcactgaaagcacctatgccaaggtgaacacctttgccctgcagaccgaagcagcgctgcaggccaaagccaaggaggtttcggcagcggtagccgaggcacagcgtgcggcgaccaacgatttgcaaaaaacagccgatgtagtaccaggtcagatcattcaggctgcgaacaccttggcgatgccggccacctctacgccgctggtttcggtggccgggtttggtagtgcggcagtggagacggctcgcctggcggcttccctaacgaatgctgtcaatcgcttgattcagattgctggtagtggacctggcgcatacgtggccaccttcgcggtgctatcgctctactccgaccaggctggtaaagacagtgacaaggttcctgccggcgttcgcaatgcattggcactggaggcgtccgctctggggcttcctggcacggctgatttgcaaagcgtcgccaaggcaggtggcacggttgatatgccggtacgactcacgagtgctgcacaagagagcccgagtggtaaatcgcagattgccgcgatgttgaccaacggtgcaactgtccccaagggcgtgcctgttcgcgccgcgaccctcaatactgcgacaggccggtatgaggtgacggttcccgcaaagtccaccgtgccgaatacacccccgctgatcttgacctggacccctgctacccctccaggaagccagaacccctcaagcaacactccggtcgtaccgcagccggttccggtgtatgagggagcaacgatcaccccagtgcaggccgaaccggagtcctatccggaagtgccgttagatctggacgatctgatcgtgattttcccggcgggctcggacgttcctccgctctatctggtcttttccaagccgccggttaagccgctggaagtggacatttatggtaattttgcaggaagacctcgtgatggaaaccatcttgaccatatgccggctcaaggtgcgttggcgacgagtttgagagctatttatccagacatcccctatggagaaattcgcaaattaatgaagaaaggggggagtgttgccataccagctagagtgcatcagaggttcagtgaaacctacggaggacgtaacaccaaagaaaagcaacagaaggatgcctccgacttgcgtgcagcagtcgatagcaatttcgatgccgtcaagaaaggattgctagaggaggggttctccgaagatgatattgagagggcgcgcgcagaactacacatggtgaacaaagaacaggggtggtactgatggagaagaagctgatcgttaaactaattgatagcatcggaaaatcccatgaggagattgttggtgctggattggttaagtctggaaaactggagagcccctacgaacattctgaacacctaacgctctctccagaaaaaggacttgaactaaacttccgagcagaaaacaagattcttgagaagattcatatttcattaattgacactgtggagggttctgctgcttactcaggggaactgcctgaacctctagttagaaaaatgagtaaagagcaagttcgttcagtgatggggaaaccatttgagacgagagagtctttcagagttcctgtgattggaattcttggcggctgggactactttatgcacccccagaaagccaatttacgtattgggttcacatacacatctgactcgaatgtgtgcaatttaactttcgctcttcttggttctaaatagataattattaatttagcatgaggcttcaatgaagcctcatgcttttgtatagatatcatcccagttgtcgcgcaagcctttggtaatatagaaagcggaaacaagggcttctaggcctgaacgtcagtcgcaaagagcgtgaacccgcggtgatggattgcaagcccggcgcatggattgcatgctcgctcgcaattaatctgagcccagcctatccgtcagtcgcagataattctggttggccgcgatggattacaggccggtgctgattgcaggccactacaaagtagttatgtaaaagcagg
>NCGM2.S1.AGEnt_accessory_0053_length_26
ttggtgtcgtgccgcgaggggatgaa
>NCGM2.S1.AGEnt_accessory_0054_length_1379
gaatagggtgggttgaaaaacgaatggcatacgcatttcctcaatggaatacaccgctactttcgggagcggtttgccgctgggtggtatgcgttcttagcgccgaagagtgattatggagtgcaccgatagcggtcaacggtagggcgaataactgcaaagcagttatccgccgattctctgaagccattgcttgtacatcggtttgacgaagttccttcaatcccccgatgctcgggcgttacaggaaaatcctgtgtagctgcggataacgcttcgcgttattcgccctacctcttccagagaaacatccgacgctccggtccgccccataaggaggtcgagcggaatcgtcgtgtaggaggccgaatgcaggggcaagcgctttggttactttctcggggccggccatcctgcgaggccgagaaaaagacttggtagccggggtagagcgagtaacggcacagccgttatccgccagcagactcaaacccgctccgccgctcggacctccaaggaaggatcaccggcccaatcctcgggataaagcccttcagccacggcccggtggaaggtggagaagggccaatccttgaccgccgtaaccagcccgtgtttcacagggttgagatggatgtagtcgaaatggcgccggtagtccgtgtcattgcgaatcaggtgttcccagtagcgctgttgccagatggcgcgttgtcctcgccgccgttgcgcgagggtacgtgattcgtggcaggggatgcgtcgggcgaagccggacttgatgaccttccagcgggtggcgaaatcggcgtcgtcgggcggcagggtccagaggcaatgcatgtgctccggcagcacgacccaggcatcgatgcggaaggggtgccggcgcctggtctgggcgatcacgcggcggagcaggtcgatttcgcgggtcagcaggttggagcggcggtcatgcagggtgactgtgaagaaataggtgccgccggggacccaggtgcgtcggtagcttggcattggggatcgtccgtgtatccagaaggatttcggagcgtaccgtggccagccggcggataacgctgcgcgttattcgccctacggagatttcagattgagcgaatggttgggcatgtttttatttcttgttttctagggctgtttgacagtcctcaaatagtctgtcgatggtgtcttggggatagtgagcttggcacatatcttctatttgatttggtgaattaacttgctgaacaccttgggttgttatttctctttaatgaagaaccccgcacaaggcggggctctttatctctaccactgtcccgaaatccctttccggcgacagcgtctaacggtcttgacctaaatcgagaatc
>NCGM2.S1.AGEnt_accessory_0055_length_5253
agtgagcgttatccgcgccgtccgggggctgtgcgcgatgctccgccaatggtttcttccagccattggcagaatgcccgggtcaggctgttgcgttcgctgtcgcggtgcaccagccaggcccattcgggcccgcggacattctgttcgcagagcgcgaccaactgtccggcggctcgcgcgggtgcggccagcaactggctgaccagcgcgatgccgaggccctgggtggcggcctccagcagcagtccggggtcggagaagttcaggccggcactgcgttggccaacgtccgcgccgccctgtacctgccagtggctccagtccatttcgcgctcgccgtgcagggtgccgcgctgttccgccggcagcgccagcaggtcgggatggcaggcggggtagaggcggtcttcgaggagcgagcgaaagctgcattcggcctgggcgcaaaggtcgtcgcggatggctacgtcgatggtctggctggccatctcgggtacctcgtcggtggtcaatagccagaggtccacctgtgggtgacggcgatggaaatcgcccaggtgcggcaccagccagtggcgggcgaaggccggggtggtattgaccaccagttggttgggcttgcggtactggtcgaggcgacggacccccgcggccagttgctggagcagggactgggtggtgctgagcagatcgaagccagcgtcggtcaggctcaccttgcgtccgttgcgaaagaacagcggttgctcgagatagccttccaggctgcggatctgctggctgatcgccgactgggtgaggtgcagctcctcggcggccttgtggaagctgccgaggcgggcggcggcttcgaagccacgaagggcattcagtgggggccagtgtttgagcattgctgataagccgggctaattaggtttgcgcagaatttatcgtttgttgagcctgatgcctagccatagcatctcttcaggcaatccacgcctattccgccagataaaaaatacttattggaagccgacccatgaatacgctcgacacaggctggcgcatgcccgccgaatggactccccatgccgccacctggatggcttttccgcacaatcggatgctctgggagtccgaatggggcgtgagcctggcggacgtacaacaggacttcgccgcagtggccaacgccatcgcgcgtttcgaaccggtgaaactggtggtcgaccccgccgcgctggacagggccggggagctgtgcgcgggcaatgtcgaactcatcgagctggccatcgatgacagttggtgccgcgattccggaccgagtttcgtctgccatccgcaactcgggttggccggtgtcagttggcgtttcaacgcctggggtggaaagtccgcctacgcgcaggacgccagcctggcgcggcggattctcgatggcctcggcctggagtgtttcggcgtgccgctggccaacgagggcggggccatccacgtggacggcgagggcacgctgatcaccaccgagtccgtgctgctcaatgccaatcgcaaccctggcctgagcaaggctgagatcgaggcattgttcgcccgcctgctcggcgtgaccaggaccatctggttgcccggcgatcccgaccgggtcacaggcgacatgaccgatggccatgtcgacggcgtctgtgccttcgcccggcccggcgcgttgttgctggacgccacccgcgacaccacctccgcctacgccgaggtggtgcgggagaaccgtcgcgccctggagctggcgctcgacgcccgcggtcggcgtttcgagctgatcgaactgttcgatgccggcgaagtggctccggaggagggggtgttctgtgcctcctacaccaatttctatatcgccaatggcgcgatcatcatgccggcctacggtgtcgccgccgacgacgcggccgccgcgaccctggcccgggccttccccgctcgcgaggtggtgccggtgcgcatcgaccacctggcccacggcggcggcggcgtgcattgcatcacccagcagcagccggcctggccggcgcggaggtgagcgatgcgccacctgaccctggccactacccagttcgcttgtagctggagtctcgacgacaatctcgaccgcgccgagcgcctggtccgcgaagcggctgcccggggcgcgcaactggtcctgttgcaggagctgttcgccaccccgtacttctgcatcgagcaggaccatcgccatctgcgcctcgccgaaaccttccgtggcagccgggtgctggcgcgcttttccagcctggcgcgggagcttggcgtagtcctgccgctcagctggtacgagcgcgccggcaacgcgcgcttcaactcgctggcggtggccgacgccgatggccggttgctcggcgtctaccgcaaggcccacgtccccaacgccatcggctaccaggaaaaggaatatttcagtccgggggatagcggctttcgcgtctgggacaccgcggtcggccgtatcggcgtcggcatctgctgggaccagtggtttcccgagaccgcgcgctgcctggcgctgctgggcgccgaggtgctgctgtttcctaccgccatcggctccgagcctggcgccgcgcagctggattcccgcgatcactggcagatcgcccagcgcggccaggccgccgccaacctggtaccgctggtggctgccaaccggatcggccgcgaggtcgcttgcggcgacccggcgctggccatgcggttctacggttcgtccttcatcgccgaccacaagggtgccttgctcgccgcggccggccgcgacgaggaggcggtgctggtctgtggcctcgacctcgatgcgataggcgaagaacgcctggcctggggagtctatcgtgaccggcggccagagctgtatggcccgctgatgagcctggacgggcgtgacccggccagccgacacgcctgggaggtgtccccatgaaacgttccgcgcgaccgctgctcgccgcgctgctcctgggcctggccgtggcccaggcggaagagaaagtgctgcgcctgtataactgggccgactacttcgcgcccgataccctcgccgcgttcacccgggaaaccggcatccgcgtggtctatgacgtgatggacagcagcgagaccctcgaggccaagttgatgtcggggaacagcggctacgaccttatctttcctggcgataccgtggccgagcggctgatgcgcgccggcgccctgcagaagctcgacccccggcgcctggagcatctcgacgagatcgagccgggcctgcgcgaactgcaagcccgctacgcgcgttcgcgcgacgccgccgtgccctacacctggggcaccatcggcctgaccttcaaccgcgagcagatcgaacggcgcctggccgacgctccgctggacagcctcgacctgctgttcaagccggaattggcggcgagattcgccgactgcgggatttccctgatcgactcgccggacgaagtgctggcgctggccctgcattacctggggcgcgatccgcgcagcggcaagccgcaggacctggccgccgcgctggccttgctgcagcgcatcaagccctacattcgcaagttccagtcgcagccggtggcgcaactggtgaacgaggagatctgcctgtcgctgggttacagcggcgatgcgatccaggcccagcgcgccgccgacgaagccggcaaggcactgcgcttcgtctaccgggtgccgcgcgaaggcacgtctctgtggatggacagcatggcgattccggtcgacgcgcagcacccggaatatgcctatgcgttgatcaacttcatcatgcgcccgcagaacatggccgcgatcagcagcgctaccggctacccgacctccagcgccggggcgcgggccctggtatccgccgacatgcgcgacaacccggacatctatccggacgcggcgacctacgcccggctgtttcccggccaggacatcccgcagcgcgacatgcgggcgcggatgcgcgcctggactaccttcaagaccacccgttccgatcccgttcccgaggacccgaaatgatgacccgcagacatttcctccagcgactcggcgccagcgccggcctcggtgccgccctcacgctcggcctggagttcggctcgccgcgtggacaggcggcggcggccgatcactggcacatgcccgacgagcacctgccgcaggaacgggtgttccttgcctatgccgcgtccccgtcgatctggaaggacctggccgaggacgtgaatcgcagcgtcgccctgctggccaggaccatcgcccgctaccagccggtcacgctgctctgccggcccgcgcaggaggccgcggcgcgccgcgcatgcggcggcgccaacatcgactacctggcgttgccgctggacgatatctgggtccgcgactacggcggctgcttcgtgctgaacggggagggcgaagcgggcctggtggatttcaacttcaacggctggggcggcaagcagcaggccggcaacgatagccgcgtcgccggcgtgctaagcgagcgactggaggtccgctacatcgccagccaactgaccggcgagggcggcggcatcgaagtggacgggcgtggcacggcgatcctcaccgaaagttgctggctcaacgacaatcgcaaccccggcatggacaagggccaggtcgaggccgaattgaaagccctgctcggcctgcgcaagatcgtctggctgccgggtatccgcggcagggacatcaccgatgcgcatgtcgacttctatgcgcgcttcgtcaggccgggcgtggtcatcgccaatctcgacaacgacccggactcctacgactacgccgtgacccgcgaacacctggagatcctgcgcacagccaccgacgccgacggtcgcgcgctgcaggtgcataccctgtcgccgcccctgaagccgcgccgcgactactcgcgaaacaacccggacttcgccgccggctacatcaactacctgccgatcaacggcgcggtgattgccccgcagttcggcgacgccagcgccgatcgccactgcggggaattgctgggccgcctgtatccggggcgggacatcgtccagctgaacatcgatcccatcgccgccggaggcggcggcatccattgcgtgaccaagcacatgccacgtgcctgagtcgcctgcggcgggctcaggccggcatcggccgccgggcact
>NCGM2.S1.AGEnt_accessory_0056_length_2637
[truncated: 525,432 more chars]
