# Supplementary material for: ClustAGE: a tool for clustering and distribution analysis of bacterial accessory genomic elements
Source: BMC Bioinformatics. 2018 Apr 20;19:150. doi: 10.1186/s12859-018-2154-x (PMC5910555; doi:10.1186/s12859-018-2154-x)
Supplement: Supplementary file 1 — Archive containing relevant output files from the Spine and AGEnt analyses of the reference genomes. (ZIP 4849 kb) [file 12859_2018_2154_MOESM1_ESM.zip › Spine_and_AGEnt_results/NCGM2.S1.AGEnt.NCGM2.S1.AGEnt.accessory_coords.txt]

contig_id	contig_length	start	stop	out_seq_id
AP012280	6764661	6701	6927	NCGM2.S1.AGEnt_accessory_0001_length_227
AP012280	6764661	51054	55919	NCGM2.S1.AGEnt_accessory_0002_length_4866
AP012280	6764661	57466	59393	NCGM2.S1.AGEnt_accessory_0003_length_1928
AP012280	6764661	60630	60651	NCGM2.S1.AGEnt_accessory_0004_length_22
AP012280	6764661	60746	60750
AP012280	6764661	117253	118140	NCGM2.S1.AGEnt_accessory_0005_length_888
AP012280	6764661	123562	126868	NCGM2.S1.AGEnt_accessory_0006_length_3307
AP012280	6764661	168708	169643	NCGM2.S1.AGEnt_accessory_0007_length_936
AP012280	6764661	218595	220719	NCGM2.S1.AGEnt_accessory_0008_length_2125
AP012280	6764661	235721	235761	NCGM2.S1.AGEnt_accessory_0009_length_41
AP012280	6764661	284602	284677	NCGM2.S1.AGEnt_accessory_0010_length_76
AP012280	6764661	286680	287097	NCGM2.S1.AGEnt_accessory_0011_length_418
AP012280	6764661	287337	294183	NCGM2.S1.AGEnt_accessory_0012_length_6847
AP012280	6764661	297422	332085	NCGM2.S1.AGEnt_accessory_0013_length_34664
AP012280	6764661	347171	347228	NCGM2.S1.AGEnt_accessory_0014_length_58
AP012280	6764661	391563	394411	NCGM2.S1.AGEnt_accessory_0015_length_2849
AP012280	6764661	399025	402049	NCGM2.S1.AGEnt_accessory_0016_length_3025
AP012280	6764661	421046	421088	NCGM2.S1.AGEnt_accessory_0017_length_43
AP012280	6764661	421191	421233	NCGM2.S1.AGEnt_accessory_0018_length_43
AP012280	6764661	468819	469044	NCGM2.S1.AGEnt_accessory_0019_length_226
AP012280	6764661	469650	469922	NCGM2.S1.AGEnt_accessory_0020_length_273
AP012280	6764661	470522	470800	NCGM2.S1.AGEnt_accessory_0021_length_279
AP012280	6764661	471406	471514	NCGM2.S1.AGEnt_accessory_0022_length_109
AP012280	6764661	519798	519891	NCGM2.S1.AGEnt_accessory_0023_length_94
AP012280	6764661	578673	579557	NCGM2.S1.AGEnt_accessory_0024_length_885
AP012280	6764661	583932	583970	NCGM2.S1.AGEnt_accessory_0025_length_39
AP012280	6764661	663186	665000	NCGM2.S1.AGEnt_accessory_0026_length_1815
AP012280	6764661	690562	690583	NCGM2.S1.AGEnt_accessory_0027_length_22
AP012280	6764661	728855	729644	NCGM2.S1.AGEnt_accessory_0028_length_790
AP012280	6764661	743497	743506	NCGM2.S1.AGEnt_accessory_0029_length_10
AP012280	6764661	743603	743610
AP012280	6764661	810984	811027	NCGM2.S1.AGEnt_accessory_0030_length_44
AP012280	6764661	811494	811820	NCGM2.S1.AGEnt_accessory_0031_length_327
AP012280	6764661	824899	824898
AP012280	6764661	825026	825025
AP012280	6764661	912951	959927	NCGM2.S1.AGEnt_accessory_0032_length_46977
AP012280	6764661	1070087	1071891	NCGM2.S1.AGEnt_accessory_0033_length_1805
AP012280	6764661	1138718	1146257	NCGM2.S1.AGEnt_accessory_0034_length_7540
AP012280	6764661	1171495	1171780	NCGM2.S1.AGEnt_accessory_0035_length_286
AP012280	6764661	1173457	1174768	NCGM2.S1.AGEnt_accessory_0036_length_1312
AP012280	6764661	1188394	1190185	NCGM2.S1.AGEnt_accessory_0037_length_1792
AP012280	6764661	1193084	1193086
AP012280	6764661	1193135	1193268	NCGM2.S1.AGEnt_accessory_0038_length_134
AP012280	6764661	1475779	1488389	NCGM2.S1.AGEnt_accessory_0039_length_12611
AP012280	6764661	1505381	1506067	NCGM2.S1.AGEnt_accessory_0040_length_687
AP012280	6764661	1513082	1597084	NCGM2.S1.AGEnt_accessory_0041_length_84003
AP012280	6764661	1663036	1663723	NCGM2.S1.AGEnt_accessory_0042_length_688
AP012280	6764661	1696035	1700443	NCGM2.S1.AGEnt_accessory_0043_length_4409
AP012280	6764661	1700521	1740563	NCGM2.S1.AGEnt_accessory_0044_length_40043
AP012280	6764661	1883755	1905614	NCGM2.S1.AGEnt_accessory_0045_length_21860
AP012280	6764661	1921429	1938861	NCGM2.S1.AGEnt_accessory_0046_length_17433
AP012280	6764661	1939098	1976428	NCGM2.S1.AGEnt_accessory_0047_length_37331
AP012280	6764661	1977834	2002592	NCGM2.S1.AGEnt_accessory_0048_length_24759
AP012280	6764661	2107731	2123707	NCGM2.S1.AGEnt_accessory_0049_length_15977
AP012280	6764661	2169603	2169715	NCGM2.S1.AGEnt_accessory_0050_length_113
AP012280	6764661	2179094	2179323	NCGM2.S1.AGEnt_accessory_0051_length_230
AP012280	6764661	2179781	2183104	NCGM2.S1.AGEnt_accessory_0052_length_3324
AP012280	6764661	2183731	2183756	NCGM2.S1.AGEnt_accessory_0053_length_26
AP012280	6764661	2184993	2186371	NCGM2.S1.AGEnt_accessory_0054_length_1379
AP012280	6764661	2262826	2268078	NCGM2.S1.AGEnt_accessory_0055_length_5253
AP012280	6764661	2280960	2283596	NCGM2.S1.AGEnt_accessory_0056_length_2637
AP012280	6764661	2288126	2288238	NCGM2.S1.AGEnt_accessory_0057_length_113
AP012280	6764661	2344381	2344394	NCGM2.S1.AGEnt_accessory_0058_length_14
AP012280	6764661	2419156	2419272	NCGM2.S1.AGEnt_accessory_0059_length_117
AP012280	6764661	2420189	2431810	NCGM2.S1.AGEnt_accessory_0060_length_11622
AP012280	6764661	2435070	2435091	NCGM2.S1.AGEnt_accessory_0061_length_22
AP012280	6764661	2437491	2440200	NCGM2.S1.AGEnt_accessory_0062_length_2710
AP012280	6764661	2443432	2443445	NCGM2.S1.AGEnt_accessory_0063_length_14
AP012280	6764661	2476440	2478130	NCGM2.S1.AGEnt_accessory_0064_length_1691
AP012280	6764661	2481586	2481743	NCGM2.S1.AGEnt_accessory_0065_length_158
AP012280	6764661	2522828	2523344	NCGM2.S1.AGEnt_accessory_0066_length_517
AP012280	6764661	2562333	2562865	NCGM2.S1.AGEnt_accessory_0067_length_533
AP012280	6764661	2563538	2563593	NCGM2.S1.AGEnt_accessory_0068_length_56
AP012280	6764661	2568291	2568290
AP012280	6764661	2576370	2576374
AP012280	6764661	2725864	2732291	NCGM2.S1.AGEnt_accessory_0069_length_6428
AP012280	6764661	2734939	2735046	NCGM2.S1.AGEnt_accessory_0070_length_108
AP012280	6764661	2775414	2798276	NCGM2.S1.AGEnt_accessory_0071_length_22863
AP012280	6764661	2814532	2814533
AP012280	6764661	2949847	2951484	NCGM2.S1.AGEnt_accessory_0072_length_1638
AP012280	6764661	2989528	2991961	NCGM2.S1.AGEnt_accessory_0073_length_2434
AP012280	6764661	3009239	3009341	NCGM2.S1.AGEnt_accessory_0074_length_103
AP012280	6764661	3019315	3020789	NCGM2.S1.AGEnt_accessory_0075_length_1475
AP012280	6764661	3042160	3042250	NCGM2.S1.AGEnt_accessory_0076_length_91
AP012280	6764661	3047625	3047793	NCGM2.S1.AGEnt_accessory_0077_length_169
AP012280	6764661	3048596	3053641	NCGM2.S1.AGEnt_accessory_0078_length_5046
AP012280	6764661	3079608	3129525	NCGM2.S1.AGEnt_accessory_0079_length_49918
AP012280	6764661	3207103	3208499	NCGM2.S1.AGEnt_accessory_0080_length_1397
AP012280	6764661	3242282	3242293	NCGM2.S1.AGEnt_accessory_0081_length_12
AP012280	6764661	3288358	3288371	NCGM2.S1.AGEnt_accessory_0082_length_14
AP012280	6764661	3288551	3288765	NCGM2.S1.AGEnt_accessory_0083_length_215
AP012280	6764661	3301509	3302629	NCGM2.S1.AGEnt_accessory_0084_length_1121
AP012280	6764661	3363641	3363741	NCGM2.S1.AGEnt_accessory_0085_length_101
AP012280	6764661	3374396	3374466	NCGM2.S1.AGEnt_accessory_0086_length_71
AP012280	6764661	3374868	3374985	NCGM2.S1.AGEnt_accessory_0087_length_118
AP012280	6764661	3377028	3377747	NCGM2.S1.AGEnt_accessory_0088_length_720
AP012280	6764661	3404418	3405052	NCGM2.S1.AGEnt_accessory_0089_length_635
AP012280	6764661	3407949	3443075	NCGM2.S1.AGEnt_accessory_0090_length_35127
AP012280	6764661	3443315	3444554	NCGM2.S1.AGEnt_accessory_0091_length_1240
AP012280	6764661	3445791	3461196	NCGM2.S1.AGEnt_accessory_0092_length_15406
AP012280	6764661	3461921	3462026	NCGM2.S1.AGEnt_accessory_0093_length_106
AP012280	6764661	3462689	3462902	NCGM2.S1.AGEnt_accessory_0094_length_214
AP012280	6764661	3467776	3467775
AP012280	6764661	3557680	3557894	NCGM2.S1.AGEnt_accessory_0095_length_215
AP012280	6764661	3573308	3573665	NCGM2.S1.AGEnt_accessory_0096_length_358
AP012280	6764661	3579127	3579267	NCGM2.S1.AGEnt_accessory_0097_length_141
AP012280	6764661	3621539	3623459	NCGM2.S1.AGEnt_accessory_0098_length_1921
AP012280	6764661	3639467	3640430	NCGM2.S1.AGEnt_accessory_0099_length_964
AP012280	6764661	3652163	3674333	NCGM2.S1.AGEnt_accessory_0100_length_22171
AP012280	6764661	3674466	3681476	NCGM2.S1.AGEnt_accessory_0101_length_7011
AP012280	6764661	3681623	3685377	NCGM2.S1.AGEnt_accessory_0102_length_3755
AP012280	6764661	3686237	3686267	NCGM2.S1.AGEnt_accessory_0103_length_31
AP012280	6764661	3703368	3703430	NCGM2.S1.AGEnt_accessory_0104_length_63
AP012280	6764661	3704365	3704471	NCGM2.S1.AGEnt_accessory_0105_length_107
AP012280	6764661	3705198	3706679	NCGM2.S1.AGEnt_accessory_0106_length_1482
AP012280	6764661	3721725	3723017	NCGM2.S1.AGEnt_accessory_0107_length_1293
AP012280	6764661	3755970	3757151	NCGM2.S1.AGEnt_accessory_0108_length_1182
AP012280	6764661	3757598	3759082	NCGM2.S1.AGEnt_accessory_0109_length_1485
AP012280	6764661	3760608	3762678	NCGM2.S1.AGEnt_accessory_0110_length_2071
AP012280	6764661	3762813	3764472	NCGM2.S1.AGEnt_accessory_0111_length_1660
AP012280	6764661	3764609	3766360	NCGM2.S1.AGEnt_accessory_0112_length_1752
AP012280	6764661	3766468	3768763	NCGM2.S1.AGEnt_accessory_0113_length_2296
AP012280	6764661	3769542	3772320	NCGM2.S1.AGEnt_accessory_0114_length_2779
AP012280	6764661	3776138	3782418	NCGM2.S1.AGEnt_accessory_0115_length_6281
AP012280	6764661	3785597	3785954	NCGM2.S1.AGEnt_accessory_0116_length_358
AP012280	6764661	3811341	3811346
AP012280	6764661	3904086	3906745	NCGM2.S1.AGEnt_accessory_0117_length_2660
AP012280	6764661	3927609	3929933	NCGM2.S1.AGEnt_accessory_0118_length_2325
AP012280	6764661	3943209	3943259	NCGM2.S1.AGEnt_accessory_0119_length_51
AP012280	6764661	4005438	4005575	NCGM2.S1.AGEnt_accessory_0120_length_138
AP012280	6764661	4032410	4032883	NCGM2.S1.AGEnt_accessory_0121_length_474
AP012280	6764661	4038201	4048215	NCGM2.S1.AGEnt_accessory_0122_length_10015
AP012280	6764661	4060092	4061572	NCGM2.S1.AGEnt_accessory_0123_length_1481
AP012280	6764661	4091189	4091228	NCGM2.S1.AGEnt_accessory_0124_length_40
AP012280	6764661	4091989	4093926	NCGM2.S1.AGEnt_accessory_0125_length_1938
AP012280	6764661	4095784	4095825	NCGM2.S1.AGEnt_accessory_0126_length_42
AP012280	6764661	4106043	4108330	NCGM2.S1.AGEnt_accessory_0127_length_2288
AP012280	6764661	4108570	4117470	NCGM2.S1.AGEnt_accessory_0128_length_8901
AP012280	6764661	4118707	4133346	NCGM2.S1.AGEnt_accessory_0129_length_14640
AP012280	6764661	4163735	4165304	NCGM2.S1.AGEnt_accessory_0130_length_1570
AP012280	6764661	4182071	4182188	NCGM2.S1.AGEnt_accessory_0131_length_118
AP012280	6764661	4184395	4227954	NCGM2.S1.AGEnt_accessory_0132_length_43560
AP012280	6764661	4246932	4253802	NCGM2.S1.AGEnt_accessory_0133_length_6871
AP012280	6764661	4512408	4512692	NCGM2.S1.AGEnt_accessory_0134_length_285
AP012280	6764661	4526949	4530200	NCGM2.S1.AGEnt_accessory_0135_length_3252
AP012280	6764661	4605957	4617628	NCGM2.S1.AGEnt_accessory_0136_length_11672
AP012280	6764661	4681028	4685967	NCGM2.S1.AGEnt_accessory_0137_length_4940
AP012280	6764661	4758385	4759265	NCGM2.S1.AGEnt_accessory_0138_length_881
AP012280	6764661	4848173	4849404	NCGM2.S1.AGEnt_accessory_0139_length_1232
AP012280	6764661	4853597	4855052	NCGM2.S1.AGEnt_accessory_0140_length_1456
AP012280	6764661	4856290	4858322	NCGM2.S1.AGEnt_accessory_0141_length_2033
AP012280	6764661	4860045	4862311	NCGM2.S1.AGEnt_accessory_0142_length_2267
AP012280	6764661	4925496	4925507	NCGM2.S1.AGEnt_accessory_0143_length_12
AP012280	6764661	4947158	4947263	NCGM2.S1.AGEnt_accessory_0144_length_106
AP012280	6764661	4981229	4981339	NCGM2.S1.AGEnt_accessory_0145_length_111
AP012280	6764661	4982781	4987838	NCGM2.S1.AGEnt_accessory_0146_length_5058
AP012280	6764661	5073538	5073601	NCGM2.S1.AGEnt_accessory_0147_length_64
AP012280	6764661	5268555	5306835	NCGM2.S1.AGEnt_accessory_0148_length_38281
AP012280	6764661	5328124	5328230	NCGM2.S1.AGEnt_accessory_0149_length_107
AP012280	6764661	5384392	5384696	NCGM2.S1.AGEnt_accessory_0150_length_305
AP012280	6764661	5396767	5397265	NCGM2.S1.AGEnt_accessory_0151_length_499
AP012280	6764661	5404295	5406181	NCGM2.S1.AGEnt_accessory_0152_length_1887
AP012280	6764661	5427310	5429611	NCGM2.S1.AGEnt_accessory_0153_length_2302
AP012280	6764661	5429722	5429939	NCGM2.S1.AGEnt_accessory_0154_length_218
AP012280	6764661	5483322	5485107	NCGM2.S1.AGEnt_accessory_0155_length_1786
AP012280	6764661	5501238	5501352	NCGM2.S1.AGEnt_accessory_0156_length_115
AP012280	6764661	5514844	5515583	NCGM2.S1.AGEnt_accessory_0157_length_740
AP012280	6764661	5565772	5565945	NCGM2.S1.AGEnt_accessory_0158_length_174
AP012280	6764661	5571341	5571431	NCGM2.S1.AGEnt_accessory_0159_length_91
AP012280	6764661	5650112	5650612	NCGM2.S1.AGEnt_accessory_0160_length_501
AP012280	6764661	5672119	5675260	NCGM2.S1.AGEnt_accessory_0161_length_3142
AP012280	6764661	5683847	5685843	NCGM2.S1.AGEnt_accessory_0162_length_1997
AP012280	6764661	5690534	5690626	NCGM2.S1.AGEnt_accessory_0163_length_93
AP012280	6764661	5721106	5721338	NCGM2.S1.AGEnt_accessory_0164_length_233
AP012280	6764661	5724171	5724549	NCGM2.S1.AGEnt_accessory_0165_length_379
AP012280	6764661	5726956	5727660	NCGM2.S1.AGEnt_accessory_0166_length_705
AP012280	6764661	5736592	5737258	NCGM2.S1.AGEnt_accessory_0167_length_667
AP012280	6764661	5743561	5752319	NCGM2.S1.AGEnt_accessory_0168_length_8759
AP012280	6764661	5754221	5756649	NCGM2.S1.AGEnt_accessory_0169_length_2429
AP012280	6764661	5757651	5760123	NCGM2.S1.AGEnt_accessory_0170_length_2473
AP012280	6764661	5763232	5765157	NCGM2.S1.AGEnt_accessory_0171_length_1926
AP012280	6764661	5766745	5766980	NCGM2.S1.AGEnt_accessory_0172_length_236
AP012280	6764661	5767384	5768801	NCGM2.S1.AGEnt_accessory_0173_length_1418
AP012280	6764661	5773522	5774028	NCGM2.S1.AGEnt_accessory_0174_length_507
AP012280	6764661	5775084	5778569	NCGM2.S1.AGEnt_accessory_0175_length_3486
AP012280	6764661	5782781	5782807	NCGM2.S1.AGEnt_accessory_0176_length_27
AP012280	6764661	5795314	5831866	NCGM2.S1.AGEnt_accessory_0177_length_36553
AP012280	6764661	5938888	5938921	NCGM2.S1.AGEnt_accessory_0178_length_34
AP012280	6764661	5940174	5952356	NCGM2.S1.AGEnt_accessory_0179_length_12183
AP012280	6764661	5972993	5973968	NCGM2.S1.AGEnt_accessory_0180_length_976
AP012280	6764661	5997549	5997548
AP012280	6764661	5997594	6005903	NCGM2.S1.AGEnt_accessory_0181_length_8310
AP012280	6764661	6006238	6006385	NCGM2.S1.AGEnt_accessory_0182_length_148
AP012280	6764661	6007875	6008209	NCGM2.S1.AGEnt_accessory_0183_length_335
AP012280	6764661	6017041	6017080	NCGM2.S1.AGEnt_accessory_0184_length_40
AP012280	6764661	6075736	6076106	NCGM2.S1.AGEnt_accessory_0185_length_371
AP012280	6764661	6110795	6110797
AP012280	6764661	6116368	6116368
AP012280	6764661	6226283	6226937	NCGM2.S1.AGEnt_accessory_0186_length_655
AP012280	6764661	6260530	6261454	NCGM2.S1.AGEnt_accessory_0187_length_925
AP012280	6764661	6273708	6274864	NCGM2.S1.AGEnt_accessory_0188_length_1157
AP012280	6764661	6276587	6287710	NCGM2.S1.AGEnt_accessory_0189_length_11124
AP012280	6764661	6317272	6318570	NCGM2.S1.AGEnt_accessory_0190_length_1299
AP012280	6764661	6334861	6334862
AP012280	6764661	6336100	6336100
AP012280	6764661	6417708	6422476	NCGM2.S1.AGEnt_accessory_0191_length_4769
AP012280	6764661	6582214	6582443	NCGM2.S1.AGEnt_accessory_0192_length_230
AP012280	6764661	6700832	6700900	NCGM2.S1.AGEnt_accessory_0193_length_69
AP012280	6764661	6732922	6733195	NCGM2.S1.AGEnt_accessory_0194_length_274
AP012280	6764661	6734527	6740426	NCGM2.S1.AGEnt_accessory_0195_length_5900
AP012280	6764661	6741663	6743344	NCGM2.S1.AGEnt_accessory_0196_length_1682
