# Supplementary material for: ClustAGE: a tool for clustering and distribution analysis of bacterial accessory genomic elements
Source: BMC Bioinformatics. 2018 Apr 20;19:150. doi: 10.1186/s12859-018-2154-x (PMC5910555; doi:10.1186/s12859-018-2154-x)
Supplement: Supplementary file 1 — Archive containing relevant output files from the Spine and AGEnt analyses of the reference genomes. (ZIP 4849 kb) [file 12859_2018_2154_MOESM1_ESM.zip › Spine_and_AGEnt_results/NCGM2.S1.AGEnt.NCGM2.S1.AGEnt.accessory_loci.txt]

locus_id	gen_contig_id	gen_contig_start	gen_contig_stop	strand	out_seq_id	out_seq_start	out_seq_stop	pct_locus	overhangs	product
NCGM2_0041	AP012280	51054	54609	+	NCGM2.S1.AGEnt_accessory_0002_length_4866	1	3556	30.61	8060,0	hemagglutinin
NCGM2_0042	AP012280	57466	58804	+	NCGM2.S1.AGEnt_accessory_0003_length_1928	1	1339	46.88	1517,0	putative filamentous haemagglutinin
NCGM2_0096	AP012280	117253	117262	-	NCGM2.S1.AGEnt_accessory_0005_length_888	1	10	3.62	266,0	hypothetical protein
NCGM2_0097	AP012280	117284	117517	-	NCGM2.S1.AGEnt_accessory_0005_length_888	32	265	100.00	0,0	hypothetical protein
NCGM2_0098	AP012280	117507	118140	-	NCGM2.S1.AGEnt_accessory_0005_length_888	255	888	45.84	0,749	hypothetical protein
NCGM2_0103	AP012280	123562	124458	+	NCGM2.S1.AGEnt_accessory_0006_length_3307	1	897	86.42	141,0	3-oxoacyl-(acyl carrier protein) synthase
NCGM2_0104	AP012280	124458	125618	+	NCGM2.S1.AGEnt_accessory_0006_length_3307	897	2057	100.00	0,0	hypothetical protein
NCGM2_0105	AP012280	125640	126560	+	NCGM2.S1.AGEnt_accessory_0006_length_3307	2079	2999	100.00	0,0	hypothetical protein
NCGM2_0106	AP012280	126557	126868	+	NCGM2.S1.AGEnt_accessory_0006_length_3307	2996	3307	25.30	0,921	hypothetical protein
NCGM2_0149	AP012280	168743	169591	-	NCGM2.S1.AGEnt_accessory_0007_length_936	36	884	100.00	0,0	putative nucleoside-binding outer membrane protein
NCGM2_0150	AP012280	169626	169643	-	NCGM2.S1.AGEnt_accessory_0007_length_936	919	936	2.87	0,609	putative nucleoside 2-deoxyribosyltransferase
NCGM2_0195	AP012280	219002	219817	+	NCGM2.S1.AGEnt_accessory_0008_length_2125	408	1223	100.00	0,0	hypothetical protein
NCGM2_0196	AP012280	219814	220695	+	NCGM2.S1.AGEnt_accessory_0008_length_2125	1220	2101	100.00	0,0	hypothetical protein
NCGM2_0263	AP012280	287337	287429	+	NCGM2.S1.AGEnt_accessory_0012_length_6847	1	93	35.23	171,0	hypothetical protein
NCGM2_0264	AP012280	287453	288304	+	NCGM2.S1.AGEnt_accessory_0012_length_6847	117	968	100.00	0,0	hypothetical protein
NCGM2_0265	AP012280	288789	288974	-	NCGM2.S1.AGEnt_accessory_0012_length_6847	1453	1638	100.00	0,0	hypothetical protein
NCGM2_0266	AP012280	289154	290596	-	NCGM2.S1.AGEnt_accessory_0012_length_6847	1818	3260	100.00	0,0	hypothetical protein
NCGM2_0267	AP012280	290746	292896	-	NCGM2.S1.AGEnt_accessory_0012_length_6847	3410	5560	100.00	0,0	hypothetical protein
NCGM2_0268	AP012280	292893	293390	-	NCGM2.S1.AGEnt_accessory_0012_length_6847	5557	6054	100.00	0,0	hypothetical protein
NCGM2_0269	AP012280	293394	294183	-	NCGM2.S1.AGEnt_accessory_0012_length_6847	6058	6847	25.82	0,2270	hypothetical protein
NCGM2_0271	AP012280	299966	301318	+	NCGM2.S1.AGEnt_accessory_0013_length_34664	2545	3897	100.00	0,0	hypothetical protein
NCGM2_0272	AP012280	301321	302070	+	NCGM2.S1.AGEnt_accessory_0013_length_34664	3900	4649	100.00	0,0	hypothetical protein
NCGM2_0273	AP012280	302655	305372	+	NCGM2.S1.AGEnt_accessory_0013_length_34664	5234	7951	100.00	0,0	hypothetical protein
NCGM2_0274	AP012280	306172	306513	+	NCGM2.S1.AGEnt_accessory_0013_length_34664	8751	9092	100.00	0,0	hypothetical protein
NCGM2_0275	AP012280	306632	306793	-	NCGM2.S1.AGEnt_accessory_0013_length_34664	9211	9372	100.00	0,0	transcription control protein
NCGM2_0276	AP012280	308308	308889	-	NCGM2.S1.AGEnt_accessory_0013_length_34664	10887	11468	100.00	0,0	metal-dependent hydrolase
NCGM2_0277	AP012280	309081	312356	-	NCGM2.S1.AGEnt_accessory_0013_length_34664	11660	14935	100.00	0,0	type I restriction enzyme
NCGM2_0278	AP012280	312353	313852	-	NCGM2.S1.AGEnt_accessory_0013_length_34664	14932	16431	100.00	0,0	hypothetical protein
NCGM2_0279	AP012280	313843	315378	-	NCGM2.S1.AGEnt_accessory_0013_length_34664	16422	17957	100.00	0,0	ATPase
NCGM2_0280	AP012280	315461	316015	-	NCGM2.S1.AGEnt_accessory_0013_length_34664	18040	18594	100.00	0,0	hypothetical protein
NCGM2_0281	AP012280	316592	317596	-	NCGM2.S1.AGEnt_accessory_0013_length_34664	19171	20175	100.00	0,0	putative DNA-binding protein
NCGM2_0282	AP012280	317598	318434	-	NCGM2.S1.AGEnt_accessory_0013_length_34664	20177	21013	100.00	0,0	hypothetical protein
NCGM2_0283	AP012280	318434	319267	-	NCGM2.S1.AGEnt_accessory_0013_length_34664	21013	21846	100.00	0,0	hypothetical protein
NCGM2_0284	AP012280	319632	321155	-	NCGM2.S1.AGEnt_accessory_0013_length_34664	22211	23734	100.00	0,0	type I restriction enzyme M protein
NCGM2_0285	AP012280	321775	321891	-	NCGM2.S1.AGEnt_accessory_0013_length_34664	24354	24470	100.00	0,0	SinR-like protein
NCGM2_0286	AP012280	322488	322655	+	NCGM2.S1.AGEnt_accessory_0013_length_34664	25067	25234	100.00	0,0	hypothetical protein
NCGM2_0287	AP012280	325221	327668	+	NCGM2.S1.AGEnt_accessory_0013_length_34664	27800	30247	100.00	0,0	hypothetical protein
NCGM2_0288	AP012280	327737	330796	+	NCGM2.S1.AGEnt_accessory_0013_length_34664	30316	33375	100.00	0,0	hypothetical protein
NCGM2_0289	AP012280	330814	330969	-	NCGM2.S1.AGEnt_accessory_0013_length_34664	33393	33548	100.00	0,0	transcriptional regulator, Cro/CI family protein-like protein
NCGM2_0290	AP012280	331924	332085	-	NCGM2.S1.AGEnt_accessory_0013_length_34664	34503	34664	52.43	0,147	paraquat-inducible protein B
NCGM2_0351	AP012280	391992	392276	-	NCGM2.S1.AGEnt_accessory_0015_length_2849	430	714	100.00	0,0	hypothetical protein
NCGM2_0352	AP012280	392288	393448	-	NCGM2.S1.AGEnt_accessory_0015_length_2849	726	1886	100.00	0,0	phage integrase
NCGM2_0353	AP012280	393441	393596	-	NCGM2.S1.AGEnt_accessory_0015_length_2849	1879	2034	100.00	0,0	hypothetical protein
NCGM2_0354	AP012280	394339	394411	+	NCGM2.S1.AGEnt_accessory_0015_length_2849	2777	2849	3.64	0,1934	hypothetical protein
NCGM2_0359	AP012280	399189	399638	+	NCGM2.S1.AGEnt_accessory_0016_length_3025	165	614	100.00	0,0	hypothetical protein
NCGM2_0360	AP012280	399625	400833	+	NCGM2.S1.AGEnt_accessory_0016_length_3025	601	1809	100.00	0,0	site-specific recombinase
NCGM2_0361	AP012280	401888	402049	-	NCGM2.S1.AGEnt_accessory_0016_length_3025	2864	3025	33.13	0,327	AsmA family protein
NCGM2_0421	AP012280	468819	468987	+	NCGM2.S1.AGEnt_accessory_0019_length_226	1	169	7.55	2069,0	hypothetical protein
NCGM2_0422	AP012280	469650	469866	+	NCGM2.S1.AGEnt_accessory_0020_length_273	1	217	26.40	605,0	hypothetical protein
NCGM2_0423	AP012280	470522	470744	+	NCGM2.S1.AGEnt_accessory_0021_length_279	1	223	27.13	599,0	hypothetical protein
NCGM2_0424	AP012280	471452	471514	+	NCGM2.S1.AGEnt_accessory_0022_length_109	47	109	36.84	0,108	hypothetical protein
NCGM2_0472	AP012280	519798	519891	+	NCGM2.S1.AGEnt_accessory_0023_length_94	1	94	4.38	1478,573	type 4 fimbrial biogenesis outer membrane protein
NCGM2_0515	AP012280	578673	578674	+	NCGM2.S1.AGEnt_accessory_0024_length_885	1	2	0.23	883,0	putative glycosyl transferase
NCGM2_0516	AP012280	578693	579557	-	NCGM2.S1.AGEnt_accessory_0024_length_885	21	885	71.72	0,341	O-antigen ligase
NCGM2_0519	AP012280	583932	583940	+	NCGM2.S1.AGEnt_accessory_0025_length_39	1	9	0.63	1416,0	bifunctional heptose 7-phosphate kinase/heptose 1-phosphate adenyltransferase
NCGM2_0592	AP012280	663186	663216	+	NCGM2.S1.AGEnt_accessory_0026_length_1815	1	31	2.84	1061,0	biosynthetic alanine racemase
NCGM2_0593	AP012280	663240	664781	-	NCGM2.S1.AGEnt_accessory_0026_length_1815	55	1596	100.00	0,0	hypothetical protein
NCGM2_0594	AP012280	664948	665000	-	NCGM2.S1.AGEnt_accessory_0026_length_1815	1763	1815	2.82	0,1828	hypothetical protein
NCGM2_0616	AP012280	690562	690583	+	NCGM2.S1.AGEnt_accessory_0027_length_22	1	22	2.36	511,400	ornithine cyclodeaminase
NCGM2_0655	AP012280	728855	729590	-	NCGM2.S1.AGEnt_accessory_0028_length_790	1	736	98.53	11,0	hypothetical protein
NCGM2_0730	AP012280	811017	811027	-	NCGM2.S1.AGEnt_accessory_0030_length_44	34	44	1.52	0,712	hypothetical protein
NCGM2_0730	AP012280	811494	811739	-	NCGM2.S1.AGEnt_accessory_0031_length_327	1	246	34.02	477,0	hypothetical protein
NCGM2_0836	AP012280	913239	913484	-	NCGM2.S1.AGEnt_accessory_0032_length_46977	289	534	100.00	0,0	conjugal transfer protein
NCGM2_0837	AP012280	913481	914761	-	NCGM2.S1.AGEnt_accessory_0032_length_46977	531	1811	100.00	0,0	conjugation TrbI family protein
NCGM2_0838	AP012280	914764	915756	-	NCGM2.S1.AGEnt_accessory_0032_length_46977	1814	2806	100.00	0,0	TrbG-like protein
NCGM2_0839	AP012280	915753	916457	-	NCGM2.S1.AGEnt_accessory_0032_length_46977	2803	3507	100.00	0,0	TrbF-like protein
NCGM2_0840	AP012280	916476	917843	-	NCGM2.S1.AGEnt_accessory_0032_length_46977	3526	4893	100.00	0,0	conjugal transfer trbl transmembrane protein
NCGM2_0841	AP012280	917840	918166	-	NCGM2.S1.AGEnt_accessory_0032_length_46977	4890	5216	100.00	0,0	lipoprotein
NCGM2_0842	AP012280	918179	918922	-	NCGM2.S1.AGEnt_accessory_0032_length_46977	5229	5972	100.00	0,0	TrbJ-like protein
NCGM2_0843	AP012280	921382	921651	-	NCGM2.S1.AGEnt_accessory_0032_length_46977	8432	8701	100.00	0,0	conjugal transfer protein
NCGM2_0844	AP012280	921648	922034	-	NCGM2.S1.AGEnt_accessory_0032_length_46977	8698	9084	100.00	0,0	conjugal transfer protein
NCGM2_0845	AP012280	922031	923029	-	NCGM2.S1.AGEnt_accessory_0032_length_46977	9081	10079	100.00	0,0	type II/IV secretion system protein
NCGM2_0846	AP012280	923571	925568	-	NCGM2.S1.AGEnt_accessory_0032_length_46977	10621	12618	100.00	0,0	TraG-like protein
NCGM2_0847	AP012280	925850	926779	+	NCGM2.S1.AGEnt_accessory_0032_length_46977	12900	13829	100.00	0,0	hypothetical protein
NCGM2_0848	AP012280	927061	927591	+	NCGM2.S1.AGEnt_accessory_0032_length_46977	14111	14641	100.00	0,0	hypothetical protein
NCGM2_0849	AP012280	927687	927872	+	NCGM2.S1.AGEnt_accessory_0032_length_46977	14737	14922	100.00	0,0	transposase B
NCGM2_0850	AP012280	928773	929678	-	NCGM2.S1.AGEnt_accessory_0032_length_46977	15823	16728	100.00	0,0	LysR family transcriptional regulator
NCGM2_0851	AP012280	929772	931469	-	NCGM2.S1.AGEnt_accessory_0032_length_46977	16822	18519	100.00	0,0	hypothetical protein
NCGM2_0852	AP012280	931429	931917	+	NCGM2.S1.AGEnt_accessory_0032_length_46977	18479	18967	100.00	0,0	hypothetical protein
NCGM2_0853	AP012280	931914	933080	+	NCGM2.S1.AGEnt_accessory_0032_length_46977	18964	20130	100.00	0,0	hypothetical protein
NCGM2_0854	AP012280	933105	936209	+	NCGM2.S1.AGEnt_accessory_0032_length_46977	20155	23259	100.00	0,0	hypothetical protein
NCGM2_0855	AP012280	937705	938427	+	NCGM2.S1.AGEnt_accessory_0032_length_46977	24755	25477	100.00	0,0	putative permease of ABC transporter
NCGM2_0856	AP012280	938691	939245	+	NCGM2.S1.AGEnt_accessory_0032_length_46977	25741	26295	100.00	0,0	putative ATP-binding component of ABC transporter
NCGM2_0857	AP012280	940153	940266	+	NCGM2.S1.AGEnt_accessory_0032_length_46977	27203	27316	100.00	0,0	hypothetical protein
NCGM2_0858	AP012280	941025	943028	-	NCGM2.S1.AGEnt_accessory_0032_length_46977	28075	30078	100.00	0,0	relaxase
NCGM2_0859	AP012280	943477	944064	-	NCGM2.S1.AGEnt_accessory_0032_length_46977	30527	31114	100.00	0,0	conjugal transfer protein
NCGM2_0860	AP012280	944061	944519	-	NCGM2.S1.AGEnt_accessory_0032_length_46977	31111	31569	100.00	0,0	hypothetical protein
NCGM2_0861	AP012280	944615	944773	-	NCGM2.S1.AGEnt_accessory_0032_length_46977	31665	31823	100.00	0,0	hypothetical protein
NCGM2_0862	AP012280	944875	945513	-	NCGM2.S1.AGEnt_accessory_0032_length_46977	31925	32563	100.00	0,0	putative plasmid partitioning protein
NCGM2_0863	AP012280	947023	947703	-	NCGM2.S1.AGEnt_accessory_0032_length_46977	34073	34753	100.00	0,0	hypothetical protein
NCGM2_0864	AP012280	948136	948453	-	NCGM2.S1.AGEnt_accessory_0032_length_46977	35186	35503	100.00	0,0	putative lipoprotein
NCGM2_0865	AP012280	948828	949064	+	NCGM2.S1.AGEnt_accessory_0032_length_46977	35878	36114	100.00	0,0	helix-turn-helix domain-containing protein
NCGM2_0866	AP012280	949377	949691	-	NCGM2.S1.AGEnt_accessory_0032_length_46977	36427	36741	100.00	0,0	hypothetical protein
NCGM2_0867	AP012280	950467	950619	-	NCGM2.S1.AGEnt_accessory_0032_length_46977	37517	37669	100.00	0,0	hypothetical protein
NCGM2_0868	AP012280	950737	952806	-	NCGM2.S1.AGEnt_accessory_0032_length_46977	37787	39856	100.00	0,0	ParB domain-containing protein nuclease
NCGM2_0869	AP012280	954107	956563	+	NCGM2.S1.AGEnt_accessory_0032_length_46977	41157	43613	100.00	0,0	hypothetical protein
NCGM2_0870	AP012280	956630	957139	-	NCGM2.S1.AGEnt_accessory_0032_length_46977	43680	44189	100.00	0,0	RadC-like protein
NCGM2_0871	AP012280	957491	958555	-	NCGM2.S1.AGEnt_accessory_0032_length_46977	44541	45605	100.00	0,0	hypothetical protein
NCGM2_0872	AP012280	958552	959751	-	NCGM2.S1.AGEnt_accessory_0032_length_46977	45602	46801	100.00	0,0	integrase
NCGM2_1039	AP012280	1138718	1138719	+	NCGM2.S1.AGEnt_accessory_0034_length_7540	1	2	0.21	943,0	4-hydroxy-3-methylbut-2-enyl diphosphate reductase
NCGM2_1040	AP012280	1138766	1139191	-	NCGM2.S1.AGEnt_accessory_0034_length_7540	49	474	100.00	0,0	type 4 fimbrial biogenesis protein
NCGM2_1041	AP012280	1139188	1139535	-	NCGM2.S1.AGEnt_accessory_0034_length_7540	471	818	100.00	0,0	type 4 fimbrial biogenesis protein
NCGM2_1042	AP012280	1139537	1143028	-	NCGM2.S1.AGEnt_accessory_0034_length_7540	820	4311	100.00	0,0	type 4 fimbrial biogenesis protein
NCGM2_1043	AP012280	1143040	1143627	-	NCGM2.S1.AGEnt_accessory_0034_length_7540	4323	4910	100.00	0,0	type 4 fimbrial biogenesis protein
NCGM2_1044	AP012280	1143624	1144448	-	NCGM2.S1.AGEnt_accessory_0034_length_7540	4907	5731	100.00	0,0	type 4 fimbrial biogenesis protein
NCGM2_1045	AP012280	1144445	1145002	-	NCGM2.S1.AGEnt_accessory_0034_length_7540	5728	6285	100.00	0,0	type 4 fimbrial biogenesis protein
NCGM2_1046	AP012280	1144993	1145499	-	NCGM2.S1.AGEnt_accessory_0034_length_7540	6276	6782	100.00	0,0	type 4 fimbrial biogenesis protein
NCGM2_1072	AP012280	1171495	1171780	-	NCGM2.S1.AGEnt_accessory_0035_length_286	1	286	23.42	420,515	still frameshift type 4 fimbrial biogenesis protein
NCGM2_1073	AP012280	1173457	1173999	-	NCGM2.S1.AGEnt_accessory_0036_length_1312	1	543	31.92	1158,0	type 4 fimbrial biogenesis protein
NCGM2_1086	AP012280	1188394	1190185	+	NCGM2.S1.AGEnt_accessory_0037_length_1792	1	1792	77.88	494,15	putative outer membrane receptor for iron transport
NCGM2_1352	AP012280	1475779	1476858	+	NCGM2.S1.AGEnt_accessory_0039_length_12611	1	1080	91.60	99,0	hypothetical protein
NCGM2_1353	AP012280	1477057	1488389	+	NCGM2.S1.AGEnt_accessory_0039_length_12611	1279	12611	90.37	0,1207	hypothetical protein
NCGM2_1370	AP012280	1506060	1506067	-	NCGM2.S1.AGEnt_accessory_0040_length_687	680	687	0.89	0,895	glycosyl transferase
NCGM2_1381	AP012280	1513229	1513624	-	NCGM2.S1.AGEnt_accessory_0041_length_84003	148	543	100.00	0,0	transcriptional regulator
NCGM2_1382	AP012280	1514151	1514297	+	NCGM2.S1.AGEnt_accessory_0041_length_84003	1070	1216	100.00	0,0	transcriptional regulator
NCGM2_1383	AP012280	1514333	1515223	-	NCGM2.S1.AGEnt_accessory_0041_length_84003	1252	2142	100.00	0,0	transcriptional regulator
NCGM2_1384	AP012280	1515502	1516410	+	NCGM2.S1.AGEnt_accessory_0041_length_84003	2421	3329	100.00	0,0	hypothetical protein
NCGM2_1385	AP012280	1516423	1519656	+	NCGM2.S1.AGEnt_accessory_0041_length_84003	3342	6575	100.00	0,0	helicase domain-containing protein
NCGM2_1386	AP012280	1519671	1521458	+	NCGM2.S1.AGEnt_accessory_0041_length_84003	6590	8377	100.00	0,0	hypothetical protein
NCGM2_1387	AP012280	1521455	1522249	+	NCGM2.S1.AGEnt_accessory_0041_length_84003	8374	9168	100.00	0,0	hypothetical protein
NCGM2_1388	AP012280	1522276	1524261	+	NCGM2.S1.AGEnt_accessory_0041_length_84003	9195	11180	100.00	0,0	DNA methylase N-4/N-6 domain-containing protein
NCGM2_1389	AP012280	1524273	1527278	+	NCGM2.S1.AGEnt_accessory_0041_length_84003	11192	14197	100.00	0,0	type III restriction protein
NCGM2_1390	AP012280	1527413	1527610	-	NCGM2.S1.AGEnt_accessory_0041_length_84003	14332	14529	100.00	0,0	purine nucleoside phosphorylase
NCGM2_1391	AP012280	1528172	1529689	+	NCGM2.S1.AGEnt_accessory_0041_length_84003	15091	16608	100.00	0,0	hypothetical protein
NCGM2_1392	AP012280	1530250	1532925	+	NCGM2.S1.AGEnt_accessory_0041_length_84003	17169	19844	100.00	0,0	cell division protein
NCGM2_1393	AP012280	1532889	1534685	+	NCGM2.S1.AGEnt_accessory_0041_length_84003	19808	21604	100.00	0,0	hypothetical protein
NCGM2_1394	AP012280	1534991	1535170	+	NCGM2.S1.AGEnt_accessory_0041_length_84003	21910	22089	100.00	0,0	hypothetical protein
NCGM2_1395	AP012280	1535876	1537219	+	NCGM2.S1.AGEnt_accessory_0041_length_84003	22795	24138	100.00	0,0	serine/threonine protein kinase
NCGM2_1396	AP012280	1537216	1540572	+	NCGM2.S1.AGEnt_accessory_0041_length_84003	24135	27491	100.00	0,0	AAA ATPase
NCGM2_1397	AP012280	1540539	1542506	+	NCGM2.S1.AGEnt_accessory_0041_length_84003	27458	29425	100.00	0,0	hypothetical protein
NCGM2_1398	AP012280	1542509	1545145	+	NCGM2.S1.AGEnt_accessory_0041_length_84003	29428	32064	100.00	0,0	chromosome segregation ATPase-like protein
NCGM2_1399	AP012280	1545142	1548477	+	NCGM2.S1.AGEnt_accessory_0041_length_84003	32061	35396	100.00	0,0	Cold-shock DNA-binding domain protein
NCGM2_1400	AP012280	1548508	1550433	-	NCGM2.S1.AGEnt_accessory_0041_length_84003	35427	37352	100.00	0,0	relaxase
NCGM2_1401	AP012280	1550662	1550979	+	NCGM2.S1.AGEnt_accessory_0041_length_84003	37581	37898	100.00	0,0	AbrB family transcriptional regulator
NCGM2_1402	AP012280	1550979	1551437	+	NCGM2.S1.AGEnt_accessory_0041_length_84003	37898	38356	100.00	0,0	hypothetical protein
NCGM2_1403	AP012280	1551465	1551824	+	NCGM2.S1.AGEnt_accessory_0041_length_84003	38384	38743	100.00	0,0	hypothetical protein
NCGM2_1404	AP012280	1551831	1553354	-	NCGM2.S1.AGEnt_accessory_0041_length_84003	38750	40273	100.00	0,0	TraG-like family protein
NCGM2_1405	AP012280	1553370	1553741	-	NCGM2.S1.AGEnt_accessory_0041_length_84003	40289	40660	100.00	0,0	hypothetical protein
NCGM2_1406	AP012280	1553738	1555144	-	NCGM2.S1.AGEnt_accessory_0041_length_84003	40657	42063	100.00	0,0	hypothetical protein
NCGM2_1407	AP012280	1555155	1556102	-	NCGM2.S1.AGEnt_accessory_0041_length_84003	42074	43021	100.00	0,0	hypothetical protein
NCGM2_1408	AP012280	1556099	1556545	-	NCGM2.S1.AGEnt_accessory_0041_length_84003	43018	43464	100.00	0,0	hypothetical protein
NCGM2_1409	AP012280	1556710	1557204	-	NCGM2.S1.AGEnt_accessory_0041_length_84003	43629	44123	100.00	0,0	DNA repair protein
NCGM2_1410	AP012280	1557383	1558147	-	NCGM2.S1.AGEnt_accessory_0041_length_84003	44302	45066	100.00	0,0	dsba oxidoreductase
NCGM2_1411	AP012280	1558163	1561072	-	NCGM2.S1.AGEnt_accessory_0041_length_84003	45082	47991	100.00	0,0	hypothetical protein
NCGM2_1412	AP012280	1561072	1561521	-	NCGM2.S1.AGEnt_accessory_0041_length_84003	47991	48440	100.00	0,0	putative lipoprotein
NCGM2_1413	AP012280	1561502	1562911	-	NCGM2.S1.AGEnt_accessory_0041_length_84003	48421	49830	100.00	0,0	hypothetical protein
NCGM2_1414	AP012280	1562901	1563827	-	NCGM2.S1.AGEnt_accessory_0041_length_84003	49820	50746	100.00	0,0	putative secreted protein
NCGM2_1415	AP012280	1563824	1564516	-	NCGM2.S1.AGEnt_accessory_0041_length_84003	50743	51435	100.00	0,0	hypothetical protein
NCGM2_1416	AP012280	1564513	1564845	-	NCGM2.S1.AGEnt_accessory_0041_length_84003	51432	51764	100.00	0,0	hypothetical protein
NCGM2_1417	AP012280	1564937	1565251	-	NCGM2.S1.AGEnt_accessory_0041_length_84003	51856	52170	100.00	0,0	hypothetical protein
NCGM2_1418	AP012280	1565313	1565546	-	NCGM2.S1.AGEnt_accessory_0041_length_84003	52232	52465	100.00	0,0	hypothetical protein
NCGM2_1419	AP012280	1565543	1565926	-	NCGM2.S1.AGEnt_accessory_0041_length_84003	52462	52845	100.00	0,0	hypothetical protein
NCGM2_1420	AP012280	1566025	1566774	-	NCGM2.S1.AGEnt_accessory_0041_length_84003	52944	53693	100.00	0,0	hypothetical protein
NCGM2_1421	AP012280	1566771	1568828	-	NCGM2.S1.AGEnt_accessory_0041_length_84003	53690	55747	100.00	0,0	hypothetical protein
NCGM2_1422	AP012280	1568959	1569507	-	NCGM2.S1.AGEnt_accessory_0041_length_84003	55878	56426	100.00	0,0	putative secreted protein
NCGM2_1423	AP012280	1569504	1570109	-	NCGM2.S1.AGEnt_accessory_0041_length_84003	56423	57028	100.00	0,0	lytic transglycosylase
NCGM2_1424	AP012280	1570091	1570828	-	NCGM2.S1.AGEnt_accessory_0041_length_84003	57010	57747	100.00	0,0	putative secreted protein
NCGM2_1425	AP012280	1570843	1571484	-	NCGM2.S1.AGEnt_accessory_0041_length_84003	57762	58403	100.00	0,0	putative membrane protein
NCGM2_1426	AP012280	1571481	1572059	-	NCGM2.S1.AGEnt_accessory_0041_length_84003	58400	58978	100.00	0,0	pill protein
NCGM2_1427	AP012280	1572419	1574698	-	NCGM2.S1.AGEnt_accessory_0041_length_84003	59338	61617	100.00	0,0	hypothetical protein
NCGM2_1428	AP012280	1574835	1575140	-	NCGM2.S1.AGEnt_accessory_0041_length_84003	61754	62059	100.00	0,0	hypothetical protein
NCGM2_1429	AP012280	1575210	1575521	-	NCGM2.S1.AGEnt_accessory_0041_length_84003	62129	62440	100.00	0,0	hypothetical protein
NCGM2_1430	AP012280	1575624	1576745	-	NCGM2.S1.AGEnt_accessory_0041_length_84003	62543	63664	100.00	0,0	conserved hypothetical, plasmid-related protein
NCGM2_1431	AP012280	1576809	1577459	-	NCGM2.S1.AGEnt_accessory_0041_length_84003	63728	64378	100.00	0,0	hypothetical protein
NCGM2_1432	AP012280	1577543	1577950	-	NCGM2.S1.AGEnt_accessory_0041_length_84003	64462	64869	100.00	0,0	hypothetical protein
NCGM2_1433	AP012280	1578042	1578740	-	NCGM2.S1.AGEnt_accessory_0041_length_84003	64961	65659	100.00	0,0	hypothetical protein
NCGM2_1434	AP012280	1578795	1579709	-	NCGM2.S1.AGEnt_accessory_0041_length_84003	65714	66628	100.00	0,0	hypothetical protein
NCGM2_1435	AP012280	1580089	1580925	-	NCGM2.S1.AGEnt_accessory_0041_length_84003	67008	67844	100.00	0,0	GTPase
NCGM2_1436	AP012280	1581182	1581460	-	NCGM2.S1.AGEnt_accessory_0041_length_84003	68101	68379	100.00	0,0	uridylate kinase
NCGM2_1437	AP012280	1581555	1582292	-	NCGM2.S1.AGEnt_accessory_0041_length_84003	68474	69211	100.00	0,0	ABC-type amino acid transport/signal transduction systems
NCGM2_1438	AP012280	1582505	1582897	-	NCGM2.S1.AGEnt_accessory_0041_length_84003	69424	69816	100.00	0,0	hypothetical protein
NCGM2_1439	AP012280	1582919	1583131	-	NCGM2.S1.AGEnt_accessory_0041_length_84003	69838	70050	100.00	0,0	hypothetical protein
NCGM2_1440	AP012280	1583462	1583707	-	NCGM2.S1.AGEnt_accessory_0041_length_84003	70381	70626	100.00	0,0	hypothetical protein
NCGM2_1441	AP012280	1584231	1586243	-	NCGM2.S1.AGEnt_accessory_0041_length_84003	71150	73162	100.00	0,0	DNA topoisomerase III
NCGM2_1442	AP012280	1586513	1586953	-	NCGM2.S1.AGEnt_accessory_0041_length_84003	73432	73872	100.00	0,0	single-strand binding protein family protein
NCGM2_1443	AP012280	1587027	1587554	-	NCGM2.S1.AGEnt_accessory_0041_length_84003	73946	74473	100.00	0,0	putative integrase regulator R protein
NCGM2_1444	AP012280	1587551	1588351	-	NCGM2.S1.AGEnt_accessory_0041_length_84003	74470	75270	100.00	0,0	hypothetical protein
NCGM2_1445	AP012280	1588669	1589724	-	NCGM2.S1.AGEnt_accessory_0041_length_84003	75588	76643	100.00	0,0	hypothetical protein
NCGM2_1446	AP012280	1589917	1590477	-	NCGM2.S1.AGEnt_accessory_0041_length_84003	76836	77396	100.00	0,0	coproporphyrinogen III oxidase
NCGM2_1447	AP012280	1590493	1592121	-	NCGM2.S1.AGEnt_accessory_0041_length_84003	77412	79040	100.00	0,0	predicted transcriptional regulators
NCGM2_1448	AP012280	1592114	1592362	-	NCGM2.S1.AGEnt_accessory_0041_length_84003	79033	79281	100.00	0,0	cobyrinic acid a,c-diamide synthase
NCGM2_1449	AP012280	1592346	1593221	-	NCGM2.S1.AGEnt_accessory_0041_length_84003	79265	80140	100.00	0,0	cobyrinic acid a,c-diamide synthase
NCGM2_1450	AP012280	1593264	1593476	-	NCGM2.S1.AGEnt_accessory_0041_length_84003	80183	80395	100.00	0,0	hypothetical protein
NCGM2_1451	AP012280	1593595	1594350	-	NCGM2.S1.AGEnt_accessory_0041_length_84003	80514	81269	100.00	0,0	hypothetical protein
NCGM2_1452	AP012280	1594915	1596843	-	NCGM2.S1.AGEnt_accessory_0041_length_84003	81834	83762	100.00	0,0	integrase
NCGM2_1517	AP012280	1663036	1663689	+	NCGM2.S1.AGEnt_accessory_0042_length_688	1	654	98.20	12,0	hypothetical protein
NCGM2_1548	AP012280	1696665	1696988	+	NCGM2.S1.AGEnt_accessory_0043_length_4409	631	954	100.00	0,0	hypothetical protein
NCGM2_1549	AP012280	1697371	1697598	+	NCGM2.S1.AGEnt_accessory_0043_length_4409	1337	1564	100.00	0,0	hypothetical protein
NCGM2_1550	AP012280	1697598	1698584	+	NCGM2.S1.AGEnt_accessory_0043_length_4409	1564	2550	100.00	0,0	putative bacteriophage integrase
NCGM2_1551	AP012280	1698570	1700279	-	NCGM2.S1.AGEnt_accessory_0043_length_4409	2536	4245	100.00	0,0	hypothetical protein
NCGM2_1552	AP012280	1701006	1701449	-	NCGM2.S1.AGEnt_accessory_0044_length_40043	486	929	100.00	0,0	phage-associated protein
NCGM2_1553	AP012280	1701516	1702634	-	NCGM2.S1.AGEnt_accessory_0044_length_40043	996	2114	100.00	0,0	phage integrase
NCGM2_1554	AP012280	1703875	1704066	-	NCGM2.S1.AGEnt_accessory_0044_length_40043	3355	3546	100.00	0,0	hypothetical protein
NCGM2_1555	AP012280	1704066	1704188	-	NCGM2.S1.AGEnt_accessory_0044_length_40043	3546	3668	100.00	0,0	hypothetical protein
NCGM2_1556	AP012280	1704185	1705000	-	NCGM2.S1.AGEnt_accessory_0044_length_40043	3665	4480	100.00	0,0	hypothetical protein
NCGM2_1557	AP012280	1704997	1705332	-	NCGM2.S1.AGEnt_accessory_0044_length_40043	4477	4812	100.00	0,0	hypothetical protein
NCGM2_1558	AP012280	1705335	1705565	-	NCGM2.S1.AGEnt_accessory_0044_length_40043	4815	5045	100.00	0,0	hypothetical protein
NCGM2_1559	AP012280	1705607	1706443	-	NCGM2.S1.AGEnt_accessory_0044_length_40043	5087	5923	100.00	0,0	hypothetical protein
NCGM2_1560	AP012280	1706440	1706694	-	NCGM2.S1.AGEnt_accessory_0044_length_40043	5920	6174	100.00	0,0	hypothetical protein
NCGM2_1561	AP012280	1706794	1707027	-	NCGM2.S1.AGEnt_accessory_0044_length_40043	6274	6507	100.00	0,0	hypothetical protein
NCGM2_1562	AP012280	1707030	1707416	-	NCGM2.S1.AGEnt_accessory_0044_length_40043	6510	6896	100.00	0,0	putative transcriptional regulator
NCGM2_1563	AP012280	1708499	1709290	-	NCGM2.S1.AGEnt_accessory_0044_length_40043	7979	8770	100.00	0,0	hypothetical protein
NCGM2_1564	AP012280	1709714	1710106	+	NCGM2.S1.AGEnt_accessory_0044_length_40043	9194	9586	100.00	0,0	hypothetical protein
NCGM2_1565	AP012280	1710837	1711037	+	NCGM2.S1.AGEnt_accessory_0044_length_40043	10317	10517	100.00	0,0	hypothetical protein
NCGM2_1566	AP012280	1711333	1711488	-	NCGM2.S1.AGEnt_accessory_0044_length_40043	10813	10968	100.00	0,0	hypothetical protein
NCGM2_1567	AP012280	1711610	1711843	+	NCGM2.S1.AGEnt_accessory_0044_length_40043	11090	11323	100.00	0,0	hypothetical protein
NCGM2_1568	AP012280	1711840	1712466	+	NCGM2.S1.AGEnt_accessory_0044_length_40043	11320	11946	100.00	0,0	putative phage-related protein
NCGM2_1569	AP012280	1713096	1713302	+	NCGM2.S1.AGEnt_accessory_0044_length_40043	12576	12782	100.00	0,0	hypothetical protein
NCGM2_1570	AP012280	1713478	1714098	+	NCGM2.S1.AGEnt_accessory_0044_length_40043	12958	13578	100.00	0,0	hypothetical protein
NCGM2_1571	AP012280	1714095	1715492	+	NCGM2.S1.AGEnt_accessory_0044_length_40043	13575	14972	100.00	0,0	hypothetical protein
NCGM2_1572	AP012280	1715489	1715773	+	NCGM2.S1.AGEnt_accessory_0044_length_40043	14969	15253	100.00	0,0	hypothetical protein
NCGM2_1573	AP012280	1716178	1716327	+	NCGM2.S1.AGEnt_accessory_0044_length_40043	15658	15807	100.00	0,0	hypothetical protein
NCGM2_1574	AP012280	1716856	1717386	+	NCGM2.S1.AGEnt_accessory_0044_length_40043	16336	16866	100.00	0,0	hypothetical Rha protein
NCGM2_1575	AP012280	1717472	1717804	+	NCGM2.S1.AGEnt_accessory_0044_length_40043	16952	17284	100.00	0,0	putative Holin
NCGM2_1576	AP012280	1717801	1718412	+	NCGM2.S1.AGEnt_accessory_0044_length_40043	17281	17892	100.00	0,0	chitinase
NCGM2_1577	AP012280	1718405	1719034	-	NCGM2.S1.AGEnt_accessory_0044_length_40043	17885	18514	100.00	0,0	hypothetical protein
NCGM2_1578	AP012280	1719301	1719465	+	NCGM2.S1.AGEnt_accessory_0044_length_40043	18781	18945	100.00	0,0	phage protein
NCGM2_1579	AP012280	1719880	1720371	+	NCGM2.S1.AGEnt_accessory_0044_length_40043	19360	19851	100.00	0,0	hypothetical protein
NCGM2_1580	AP012280	1720549	1722054	+	NCGM2.S1.AGEnt_accessory_0044_length_40043	20029	21534	100.00	0,0	terminase
NCGM2_1581	AP012280	1722093	1723274	+	NCGM2.S1.AGEnt_accessory_0044_length_40043	21573	22754	100.00	0,0	HK97 family phage portal protein
NCGM2_1582	AP012280	1723258	1723902	+	NCGM2.S1.AGEnt_accessory_0044_length_40043	22738	23382	100.00	0,0	HK97 family phage prohead protease
NCGM2_1583	AP012280	1723899	1725113	+	NCGM2.S1.AGEnt_accessory_0044_length_40043	23379	24593	100.00	0,0	HK97 family phage major capsid protein
NCGM2_1584	AP012280	1725165	1725368	+	NCGM2.S1.AGEnt_accessory_0044_length_40043	24645	24848	100.00	0,0	hypothetical protein
NCGM2_1585	AP012280	1725365	1725691	+	NCGM2.S1.AGEnt_accessory_0044_length_40043	24845	25171	100.00	0,0	hypothetical protein
NCGM2_1586	AP012280	1726059	1726217	+	NCGM2.S1.AGEnt_accessory_0044_length_40043	25539	25697	100.00	0,0	hypothetical protein
NCGM2_1587	AP012280	1726314	1726793	+	NCGM2.S1.AGEnt_accessory_0044_length_40043	25794	26273	100.00	0,0	hypothetical protein
NCGM2_1588	AP012280	1726786	1727172	+	NCGM2.S1.AGEnt_accessory_0044_length_40043	26266	26652	100.00	0,0	hypothetical protein
NCGM2_1589	AP012280	1727205	1727705	+	NCGM2.S1.AGEnt_accessory_0044_length_40043	26685	27185	100.00	0,0	hypothetical protein
NCGM2_1590	AP012280	1727750	1728094	+	NCGM2.S1.AGEnt_accessory_0044_length_40043	27230	27574	100.00	0,0	hypothetical protein
NCGM2_1591	AP012280	1728091	1728318	+	NCGM2.S1.AGEnt_accessory_0044_length_40043	27571	27798	100.00	0,0	hypothetical protein
NCGM2_1592	AP012280	1728359	1731616	+	NCGM2.S1.AGEnt_accessory_0044_length_40043	27839	31096	100.00	0,0	hypothetical protein
NCGM2_1593	AP012280	1731616	1731954	+	NCGM2.S1.AGEnt_accessory_0044_length_40043	31096	31434	100.00	0,0	minor tail family protein
NCGM2_1594	AP012280	1731951	1732697	+	NCGM2.S1.AGEnt_accessory_0044_length_40043	31431	32177	100.00	0,0	minor tail family protein
NCGM2_1595	AP012280	1732700	1733458	+	NCGM2.S1.AGEnt_accessory_0044_length_40043	32180	32938	100.00	0,0	tail assembly protein
NCGM2_1596	AP012280	1734524	1734781	+	NCGM2.S1.AGEnt_accessory_0044_length_40043	34004	34261	100.00	0,0	phage tail assembly protein
NCGM2_1597	AP012280	1734838	1738290	+	NCGM2.S1.AGEnt_accessory_0044_length_40043	34318	37770	100.00	0,0	type III fibronectin
NCGM2_1598	AP012280	1739251	1740375	+	NCGM2.S1.AGEnt_accessory_0044_length_40043	38731	39855	100.00	0,0	hypothetical protein
NCGM2_1745	AP012280	1883807	1884529	-	NCGM2.S1.AGEnt_accessory_0045_length_21860	53	775	100.00	0,0	transposase
NCGM2_1746	AP012280	1884558	1885826	-	NCGM2.S1.AGEnt_accessory_0045_length_21860	804	2072	100.00	0,0	transposase
NCGM2_1747	AP012280	1885901	1886569	-	NCGM2.S1.AGEnt_accessory_0045_length_21860	2147	2815	100.00	0,0	hypothetical protein
NCGM2_1748	AP012280	1886605	1886841	-	NCGM2.S1.AGEnt_accessory_0045_length_21860	2851	3087	100.00	0,0	putative mercury resistance protein
NCGM2_1749	AP012280	1886838	1887200	-	NCGM2.S1.AGEnt_accessory_0045_length_21860	3084	3446	100.00	0,0	transcriptional regulator
NCGM2_1750	AP012280	1887218	1888912	-	NCGM2.S1.AGEnt_accessory_0045_length_21860	3464	5158	100.00	0,0	mercuric reductase
NCGM2_1751	AP012280	1888964	1889425	-	NCGM2.S1.AGEnt_accessory_0045_length_21860	5210	5671	100.00	0,0	putative mercury transport protein
NCGM2_1752	AP012280	1889422	1889733	-	NCGM2.S1.AGEnt_accessory_0045_length_21860	5668	5979	100.00	0,0	periplasmic mercuric ion binding protein
NCGM2_1753	AP012280	1889711	1890061	-	NCGM2.S1.AGEnt_accessory_0045_length_21860	5957	6307	100.00	0,0	mercuric transport protein
NCGM2_1754	AP012280	1890133	1890567	+	NCGM2.S1.AGEnt_accessory_0045_length_21860	6379	6813	100.00	0,0	putative transcriptional regulator
NCGM2_1755	AP012280	1891892	1892875	-	NCGM2.S1.AGEnt_accessory_0045_length_21860	8138	9121	100.00	0,0	putative transposase
NCGM2_1756	AP012280	1893985	1894998	-	NCGM2.S1.AGEnt_accessory_0045_length_21860	10231	11244	100.00	0,0	integrase
NCGM2_1757	AP012280	1895151	1895891	+	NCGM2.S1.AGEnt_accessory_0045_length_21860	11397	12137	100.00	0,0	IMP-1 metallo-beta-lactamase
NCGM2_1758	AP012280	1895952	1896596	+	NCGM2.S1.AGEnt_accessory_0045_length_21860	12198	12842	100.00	0,0	aminoglycoside acetyltransferase
NCGM2_1759	AP012280	1896632	1897462	+	NCGM2.S1.AGEnt_accessory_0045_length_21860	12878	13708	100.00	0,0	streptomycin adenyltransferase
NCGM2_1760	AP012280	1897626	1897973	+	NCGM2.S1.AGEnt_accessory_0045_length_21860	13872	14219	100.00	0,0	QacEdelta1 multidrug exporter
NCGM2_1761	AP012280	1897880	1898806	+	NCGM2.S1.AGEnt_accessory_0045_length_21860	14126	15052	100.00	0,0	Sul1 dihydropteroate synthase
NCGM2_1762	AP012280	1898934	1899434	+	NCGM2.S1.AGEnt_accessory_0045_length_21860	15180	15680	100.00	0,0	hypothetical protein
NCGM2_1763	AP012280	1899610	1900395	-	NCGM2.S1.AGEnt_accessory_0045_length_21860	15856	16641	100.00	0,0	transposase
NCGM2_1764	AP012280	1900382	1901905	-	NCGM2.S1.AGEnt_accessory_0045_length_21860	16628	18151	100.00	0,0	transposase
NCGM2_1765	AP012280	1905563	1905614	-	NCGM2.S1.AGEnt_accessory_0045_length_21860	21809	21860	6.99	0,692	basic amino acid, basic peptide and imipenem outer membrane porin
NCGM2_1785	AP012280	1921793	1923076	-	NCGM2.S1.AGEnt_accessory_0046_length_17433	365	1648	100.00	0,0	putative integrase
NCGM2_1786	AP012280	1923073	1924899	-	NCGM2.S1.AGEnt_accessory_0046_length_17433	1645	3471	100.00	0,0	hypothetical protein
NCGM2_1787	AP012280	1925241	1927202	-	NCGM2.S1.AGEnt_accessory_0046_length_17433	3813	5774	100.00	0,0	hypothetical protein
NCGM2_1788	AP012280	1927596	1927742	-	NCGM2.S1.AGEnt_accessory_0046_length_17433	6168	6314	100.00	0,0	hypothetical protein
NCGM2_1789	AP012280	1928115	1930145	-	NCGM2.S1.AGEnt_accessory_0046_length_17433	6687	8717	100.00	0,0	UvrD/REP family helicase
NCGM2_1790	AP012280	1930248	1930394	+	NCGM2.S1.AGEnt_accessory_0046_length_17433	8820	8966	100.00	0,0	hypothetical protein
NCGM2_1791	AP012280	1931045	1931158	+	NCGM2.S1.AGEnt_accessory_0046_length_17433	9617	9730	100.00	0,0	hypothetical protein
NCGM2_1792	AP012280	1931787	1938452	-	NCGM2.S1.AGEnt_accessory_0046_length_17433	10359	17024	100.00	0,0	hypothetical protein
NCGM2_1793	AP012280	1938648	1938773	-	NCGM2.S1.AGEnt_accessory_0046_length_17433	17220	17345	100.00	0,0	ISxac3 transposase
NCGM2_1794	AP012280	1939098	1939190	+	NCGM2.S1.AGEnt_accessory_0047_length_37331	1	93	35.23	171,0	hypothetical protein
NCGM2_1795	AP012280	1939343	1939735	+	NCGM2.S1.AGEnt_accessory_0047_length_37331	246	638	100.00	0,0	hypothetical protein
NCGM2_1796	AP012280	1939768	1940064	+	NCGM2.S1.AGEnt_accessory_0047_length_37331	671	967	100.00	0,0	hypothetical protein
NCGM2_1797	AP012280	1942187	1942561	-	NCGM2.S1.AGEnt_accessory_0047_length_37331	3090	3464	100.00	0,0	putative plasmid stabilization protein
NCGM2_1798	AP012280	1942565	1942837	-	NCGM2.S1.AGEnt_accessory_0047_length_37331	3468	3740	100.00	0,0	hypothetical protein
NCGM2_1799	AP012280	1943305	1944819	-	NCGM2.S1.AGEnt_accessory_0047_length_37331	4208	5722	100.00	0,0	hypothetical protein
NCGM2_1800	AP012280	1944816	1945118	-	NCGM2.S1.AGEnt_accessory_0047_length_37331	5719	6021	100.00	0,0	hypothetical protein
NCGM2_1801	AP012280	1945169	1946551	-	NCGM2.S1.AGEnt_accessory_0047_length_37331	6072	7454	100.00	0,0	hypothetical protein
NCGM2_1802	AP012280	1946569	1947507	-	NCGM2.S1.AGEnt_accessory_0047_length_37331	7472	8410	100.00	0,0	hypothetical protein
NCGM2_1803	AP012280	1947507	1947938	-	NCGM2.S1.AGEnt_accessory_0047_length_37331	8410	8841	100.00	0,0	hypothetical protein
NCGM2_1804	AP012280	1949847	1952810	-	NCGM2.S1.AGEnt_accessory_0047_length_37331	10750	13713	100.00	0,0	transposase
NCGM2_1805	AP012280	1953044	1954072	+	NCGM2.S1.AGEnt_accessory_0047_length_37331	13947	14975	100.00	0,0	NoAnnotation
NCGM2_1806	AP012280	1955852	1956121	-	NCGM2.S1.AGEnt_accessory_0047_length_37331	16755	17024	100.00	0,0	TnpR resolvase
NCGM2_1807	AP012280	1956736	1957386	-	NCGM2.S1.AGEnt_accessory_0047_length_37331	17639	18289	100.00	0,0	putative protein-disulfide isomerase
NCGM2_1808	AP012280	1957392	1957676	-	NCGM2.S1.AGEnt_accessory_0047_length_37331	18295	18579	100.00	0,0	hypothetical protein
NCGM2_1809	AP012280	1957673	1960615	-	NCGM2.S1.AGEnt_accessory_0047_length_37331	18576	21518	100.00	0,0	hypothetical protein
NCGM2_1810	AP012280	1960615	1960962	-	NCGM2.S1.AGEnt_accessory_0047_length_37331	21518	21865	100.00	0,0	hypothetical protein
NCGM2_1811	AP012280	1961036	1962541	-	NCGM2.S1.AGEnt_accessory_0047_length_37331	21939	23444	100.00	0,0	hypothetical protein
NCGM2_1812	AP012280	1962525	1963262	-	NCGM2.S1.AGEnt_accessory_0047_length_37331	23428	24165	100.00	0,0	hypothetical protein
NCGM2_1813	AP012280	1963406	1964065	-	NCGM2.S1.AGEnt_accessory_0047_length_37331	24309	24968	100.00	0,0	hypothetical protein
NCGM2_1814	AP012280	1964062	1964448	-	NCGM2.S1.AGEnt_accessory_0047_length_37331	24965	25351	100.00	0,0	hypothetical protein
NCGM2_1815	AP012280	1964459	1964680	-	NCGM2.S1.AGEnt_accessory_0047_length_37331	25362	25583	100.00	0,0	hypothetical protein
NCGM2_1816	AP012280	1964833	1964982	-	NCGM2.S1.AGEnt_accessory_0047_length_37331	25736	25885	100.00	0,0	hypothetical protein
NCGM2_1817	AP012280	1965069	1965290	-	NCGM2.S1.AGEnt_accessory_0047_length_37331	25972	26193	100.00	0,0	putative type III effector Hop protein
NCGM2_1818	AP012280	1965501	1965800	-	NCGM2.S1.AGEnt_accessory_0047_length_37331	26404	26703	100.00	0,0	hypothetical protein
NCGM2_1819	AP012280	1967568	1969049	-	NCGM2.S1.AGEnt_accessory_0047_length_37331	28471	29952	100.00	0,0	putative helicase
NCGM2_1820	AP012280	1969060	1969806	-	NCGM2.S1.AGEnt_accessory_0047_length_37331	29963	30709	100.00	0,0	hypothetical protein
NCGM2_1821	AP012280	1969806	1972037	-	NCGM2.S1.AGEnt_accessory_0047_length_37331	30709	32940	100.00	0,0	hypothetical protein
NCGM2_1822	AP012280	1972319	1972819	-	NCGM2.S1.AGEnt_accessory_0047_length_37331	33222	33722	100.00	0,0	hypothetical protein
NCGM2_1823	AP012280	1972816	1973397	-	NCGM2.S1.AGEnt_accessory_0047_length_37331	33719	34300	100.00	0,0	hypothetical protein
NCGM2_1824	AP012280	1973382	1974137	-	NCGM2.S1.AGEnt_accessory_0047_length_37331	34285	35040	100.00	0,0	hypothetical protein
NCGM2_1825	AP012280	1974148	1974828	-	NCGM2.S1.AGEnt_accessory_0047_length_37331	35051	35731	100.00	0,0	hypothetical protein
NCGM2_1826	AP012280	1974957	1975904	-	NCGM2.S1.AGEnt_accessory_0047_length_37331	35860	36807	100.00	0,0	transposase
NCGM2_1827	AP012280	1976428	1976428	+	NCGM2.S1.AGEnt_accessory_0047_length_37331	37331	37331	0.07	0,1430	catalase
NCGM2_1827	AP012280	1977834	1977858	+	NCGM2.S1.AGEnt_accessory_0048_length_24759	1	25	1.75	1406,0	catalase
NCGM2_1828	AP012280	1978241	1979098	-	NCGM2.S1.AGEnt_accessory_0048_length_24759	408	1265	100.00	0,0	alpha/beta hydrolase family protein
NCGM2_1829	AP012280	1980387	1980848	+	NCGM2.S1.AGEnt_accessory_0048_length_24759	2554	3015	100.00	0,0	pirin-related protein
NCGM2_1830	AP012280	1981725	1983206	+	NCGM2.S1.AGEnt_accessory_0048_length_24759	3892	5373	100.00	0,0	hypothetical protein
NCGM2_1831	AP012280	1983937	1984404	+	NCGM2.S1.AGEnt_accessory_0048_length_24759	6104	6571	100.00	0,0	putative multidrug resistance protein A
NCGM2_1832	AP012280	1984492	1985940	+	NCGM2.S1.AGEnt_accessory_0048_length_24759	6659	8107	100.00	0,0	hypothetical protein
NCGM2_1833	AP012280	1987557	1988009	-	NCGM2.S1.AGEnt_accessory_0048_length_24759	9724	10176	100.00	0,0	putative halogenase
NCGM2_1834	AP012280	1988168	1988284	-	NCGM2.S1.AGEnt_accessory_0048_length_24759	10335	10451	100.00	0,0	hypothetical protein
NCGM2_1835	AP012280	1988245	1988844	-	NCGM2.S1.AGEnt_accessory_0048_length_24759	10412	11011	100.00	0,0	hypothetical protein
NCGM2_1836	AP012280	1989260	1991296	-	NCGM2.S1.AGEnt_accessory_0048_length_24759	11427	13463	100.00	0,0	hypothetical protein
NCGM2_1837	AP012280	1991280	1992320	-	NCGM2.S1.AGEnt_accessory_0048_length_24759	13447	14487	100.00	0,0	HlyD/EmrA family membrane protein
NCGM2_1838	AP012280	1992876	1994132	+	NCGM2.S1.AGEnt_accessory_0048_length_24759	15043	16299	100.00	0,0	hypothetical protein
NCGM2_1839	AP012280	1994951	1997200	-	NCGM2.S1.AGEnt_accessory_0048_length_24759	17118	19367	100.00	0,0	hypothetical protein
NCGM2_1840	AP012280	1997305	1998492	-	NCGM2.S1.AGEnt_accessory_0048_length_24759	19472	20659	100.00	0,0	hypothetical protein
NCGM2_1841	AP012280	1998514	1998795	+	NCGM2.S1.AGEnt_accessory_0048_length_24759	20681	20962	100.00	0,0	hypothetical protein
NCGM2_1842	AP012280	1998780	1998941	-	NCGM2.S1.AGEnt_accessory_0048_length_24759	20947	21108	100.00	0,0	hypothetical protein
NCGM2_1843	AP012280	1999337	1999690	+	NCGM2.S1.AGEnt_accessory_0048_length_24759	21504	21857	100.00	0,0	putative transposase
NCGM2_1844	AP012280	2000193	2001890	+	NCGM2.S1.AGEnt_accessory_0048_length_24759	22360	24057	100.00	0,0	ExoU
NCGM2_1950	AP012280	2107731	2107887	-	NCGM2.S1.AGEnt_accessory_0049_length_15977	1	157	19.75	638,0	hypothetical protein
NCGM2_1951	AP012280	2108758	2109744	-	NCGM2.S1.AGEnt_accessory_0049_length_15977	1028	2014	100.00	0,0	hypothetical protein
NCGM2_1952	AP012280	2110059	2111228	+	NCGM2.S1.AGEnt_accessory_0049_length_15977	2329	3498	100.00	0,0	3-oxoacyl-(acyl-carrier-protein) synthase
NCGM2_1953	AP012280	2111254	2112021	+	NCGM2.S1.AGEnt_accessory_0049_length_15977	3524	4291	100.00	0,0	short chain dehydrogenase/reductase family oxidoreductase
NCGM2_1954	AP012280	2112032	2112664	+	NCGM2.S1.AGEnt_accessory_0049_length_15977	4302	4934	100.00	0,0	transferase
NCGM2_1955	AP012280	2112682	2113812	+	NCGM2.S1.AGEnt_accessory_0049_length_15977	4952	6082	100.00	0,0	hypothetical protein
NCGM2_1956	AP012280	2113809	2114423	+	NCGM2.S1.AGEnt_accessory_0049_length_15977	6079	6693	100.00	0,0	hypothetical protein
NCGM2_1957	AP012280	2114504	2115586	+	NCGM2.S1.AGEnt_accessory_0049_length_15977	6774	7856	100.00	0,0	hypothetical protein
NCGM2_1958	AP012280	2115707	2119213	+	NCGM2.S1.AGEnt_accessory_0049_length_15977	7977	11483	100.00	0,0	hypothetical protein
NCGM2_1959	AP012280	2119440	2120603	+	NCGM2.S1.AGEnt_accessory_0049_length_15977	11710	12873	100.00	0,0	A-type flagellin
NCGM2_1960	AP012280	2121147	2122583	+	NCGM2.S1.AGEnt_accessory_0049_length_15977	13417	14853	100.00	0,0	flagellar cap protein
NCGM2_1961	AP012280	2122583	2122981	+	NCGM2.S1.AGEnt_accessory_0049_length_15977	14853	15251	100.00	0,0	flagellar protein
NCGM2_1962	AP012280	2123040	2123420	+	NCGM2.S1.AGEnt_accessory_0049_length_15977	15310	15690	100.00	0,0	hypothetical protein
NCGM2_1963	AP012280	2123446	2123707	+	NCGM2.S1.AGEnt_accessory_0049_length_15977	15716	15977	89.12	0,32	hypothetical protein
NCGM2_2022	AP012280	2179175	2179323	-	NCGM2.S1.AGEnt_accessory_0051_length_230	82	230	40.38	0,220	hypothetical protein
NCGM2_2023	AP012280	2180038	2182338	+	NCGM2.S1.AGEnt_accessory_0052_length_3324	258	2558	100.00	0,0	pyocin killing protein
NCGM2_2027	AP012280	2185479	2186012	-	NCGM2.S1.AGEnt_accessory_0054_length_1379	487	1020	100.00	0,0	hypothetical protein
NCGM2_2097	AP012280	2262826	2262830	+	NCGM2.S1.AGEnt_accessory_0055_length_5253	1	5	1.37	361,0	hypothetical protein
NCGM2_2098	AP012280	2262834	2263721	-	NCGM2.S1.AGEnt_accessory_0055_length_5253	9	896	100.00	0,0	putative transcriptional regulator
NCGM2_2099	AP012280	2263781	2263903	-	NCGM2.S1.AGEnt_accessory_0055_length_5253	956	1078	100.00	0,0	hypothetical protein
NCGM2_2100	AP012280	2263880	2264893	+	NCGM2.S1.AGEnt_accessory_0055_length_5253	1055	2068	100.00	0,0	putative peptidylarginine deiminase
NCGM2_2101	AP012280	2264897	2265808	+	NCGM2.S1.AGEnt_accessory_0055_length_5253	2072	2983	100.00	0,0	putative N-carbamoylputrescine amidohydrolase
NCGM2_2102	AP012280	2265805	2266917	+	NCGM2.S1.AGEnt_accessory_0055_length_5253	2980	4092	100.00	0,0	polyamine ABC transporter substrate-binding protein
NCGM2_2103	AP012280	2266914	2268035	+	NCGM2.S1.AGEnt_accessory_0055_length_5253	4089	5210	100.00	0,0	putative peptidyl-arginine deiminase
NCGM2_2104	AP012280	2268052	2268078	-	NCGM2.S1.AGEnt_accessory_0055_length_5253	5227	5253	4.46	0,579	putative NAD(P)H dehydrogenase
NCGM2_2118	AP012280	2280960	2281107	-	NCGM2.S1.AGEnt_accessory_0056_length_2637	1	148	94.87	8,0	hypothetical protein
NCGM2_2119	AP012280	2281128	2282012	-	NCGM2.S1.AGEnt_accessory_0056_length_2637	169	1053	100.00	0,0	putative hydrolase
NCGM2_2120	AP012280	2282069	2282866	-	NCGM2.S1.AGEnt_accessory_0056_length_2637	1110	1907	100.00	0,0	enoyl-CoA hydratase
NCGM2_2121	AP012280	2283031	2283591	+	NCGM2.S1.AGEnt_accessory_0056_length_2637	2072	2632	100.00	0,0	putative transcriptional regulator
NCGM2_2254	AP012280	2419156	2419246	+	NCGM2.S1.AGEnt_accessory_0059_length_117	1	91	67.41	44,0	hypothetical protein
NCGM2_2256	AP012280	2420411	2420968	-	NCGM2.S1.AGEnt_accessory_0060_length_11622	223	780	100.00	0,0	putative pyridine nucleotide-disulfide oxidoreductase
NCGM2_2257	AP012280	2421167	2422060	+	NCGM2.S1.AGEnt_accessory_0060_length_11622	979	1872	100.00	0,0	putative pyridine nucleotide-disulphide oxidoreductase
NCGM2_2258	AP012280	2422082	2422555	+	NCGM2.S1.AGEnt_accessory_0060_length_11622	1894	2367	100.00	0,0	hypothetical protein
NCGM2_2259	AP012280	2423040	2423813	-	NCGM2.S1.AGEnt_accessory_0060_length_11622	2852	3625	100.00	0,0	short chain dehydrogenase
NCGM2_2260	AP012280	2423877	2426966	-	NCGM2.S1.AGEnt_accessory_0060_length_11622	3689	6778	100.00	0,0	putative AcrB/AcrD/AcrF family protein
NCGM2_2261	AP012280	2426963	2428078	-	NCGM2.S1.AGEnt_accessory_0060_length_11622	6775	7890	100.00	0,0	putative multidrug efflux gene product
NCGM2_2262	AP012280	2428150	2428698	-	NCGM2.S1.AGEnt_accessory_0060_length_11622	7962	8510	100.00	0,0	putative transcriptional regulator
NCGM2_2263	AP012280	2428870	2429067	+	NCGM2.S1.AGEnt_accessory_0060_length_11622	8682	8879	100.00	0,0	hypothetical protein
NCGM2_2264	AP012280	2429039	2429440	+	NCGM2.S1.AGEnt_accessory_0060_length_11622	8851	9252	100.00	0,0	outer membrane protein
NCGM2_2265	AP012280	2431692	2431810	-	NCGM2.S1.AGEnt_accessory_0060_length_11622	11504	11622	92.25	0,10	thymidine phosphorylase
NCGM2_2269	AP012280	2435086	2435091	-	NCGM2.S1.AGEnt_accessory_0061_length_22	17	22	0.35	0,1728	bifunctional isocitrate dehydrogenase kinase/phosphatase protein
NCGM2_2271	AP012280	2437631	2437993	+	NCGM2.S1.AGEnt_accessory_0062_length_2710	141	503	100.00	0,0	hypothetical protein
NCGM2_2272	AP012280	2438083	2438916	-	NCGM2.S1.AGEnt_accessory_0062_length_2710	593	1426	100.00	0,0	short chain dehydrogenase
NCGM2_2273	AP012280	2439008	2439973	+	NCGM2.S1.AGEnt_accessory_0062_length_2710	1518	2483	100.00	0,0	putative transcriptional regulator
NCGM2_2308	AP012280	2476440	2476485	+	NCGM2.S1.AGEnt_accessory_0064_length_1691	1	46	2.80	1595,0	putative ATP-binding component of ABC transporter
NCGM2_2309	AP012280	2476451	2477965	-	NCGM2.S1.AGEnt_accessory_0064_length_1691	12	1526	100.00	0,0	hypothetical protein
NCGM2_2311	AP012280	2481586	2481606	+	NCGM2.S1.AGEnt_accessory_0065_length_158	1	21	0.78	2688,0	putative cation-transporting P-type ATPase
NCGM2_2312	AP012280	2481586	2481728	+	NCGM2.S1.AGEnt_accessory_0065_length_158	1	143	93.46	10,0	hypothetical protein
NCGM2_2356	AP012280	2522868	2523254	-	NCGM2.S1.AGEnt_accessory_0066_length_517	41	427	100.00	0,0	hypothetical protein
NCGM2_2395	AP012280	2563538	2563593	-	NCGM2.S1.AGEnt_accessory_0068_length_56	1	56	3.27	480,1174	hypothetical protein
NCGM2_2549	AP012280	2726856	2727836	-	NCGM2.S1.AGEnt_accessory_0069_length_6428	993	1973	100.00	0,0	putative Rhs family protein
NCGM2_2550	AP012280	2728078	2731440	-	NCGM2.S1.AGEnt_accessory_0069_length_6428	2215	5577	100.00	0,0	putative Rhs family protein
NCGM2_2551	AP012280	2731437	2731841	-	NCGM2.S1.AGEnt_accessory_0069_length_6428	5574	5978	100.00	0,0	hypothetical protein
NCGM2_2552	AP012280	2732174	2732291	-	NCGM2.S1.AGEnt_accessory_0069_length_6428	6311	6428	5.79	0,1919	hypothetical protein
NCGM2_2593	AP012280	2775414	2776137	-	NCGM2.S1.AGEnt_accessory_0071_length_22863	1	724	77.85	206,0	type III secretion system protein
NCGM2_2594	AP012280	2776134	2776547	-	NCGM2.S1.AGEnt_accessory_0071_length_22863	721	1134	100.00	0,0	translocation protein in type III secretion
NCGM2_2595	AP012280	2777246	2777722	-	NCGM2.S1.AGEnt_accessory_0071_length_22863	1833	2309	100.00	0,0	translocation protein in type III secretion
NCGM2_2596	AP012280	2777719	2779008	-	NCGM2.S1.AGEnt_accessory_0071_length_22863	2306	3595	100.00	0,0	type III secretion system ATPase
NCGM2_2597	AP012280	2779232	2780098	+	NCGM2.S1.AGEnt_accessory_0071_length_22863	3819	4685	100.00	0,0	Type III secretion outer membrane protein
NCGM2_2598	AP012280	2780079	2780357	+	NCGM2.S1.AGEnt_accessory_0071_length_22863	4666	4944	100.00	0,0	putative protein in type III secretion
NCGM2_2599	AP012280	2780344	2780715	+	NCGM2.S1.AGEnt_accessory_0071_length_22863	4931	5302	100.00	0,0	putative type III secretion protein
NCGM2_2600	AP012280	2780712	2781077	+	NCGM2.S1.AGEnt_accessory_0071_length_22863	5299	5664	100.00	0,0	hypothetical protein
NCGM2_2601	AP012280	2781082	2781411	+	NCGM2.S1.AGEnt_accessory_0071_length_22863	5669	5998	100.00	0,0	hypothetical protein
NCGM2_2602	AP012280	2781408	2783528	+	NCGM2.S1.AGEnt_accessory_0071_length_22863	5995	8115	100.00	0,0	type III secretory apparatus protein
NCGM2_2603	AP012280	2783525	2783959	+	NCGM2.S1.AGEnt_accessory_0071_length_22863	8112	8546	100.00	0,0	transcriptional regulator
NCGM2_2604	AP012280	2783987	2784283	+	NCGM2.S1.AGEnt_accessory_0071_length_22863	8574	8870	100.00	0,0	regulator in type III secretion
NCGM2_2605	AP012280	2784293	2785177	+	NCGM2.S1.AGEnt_accessory_0071_length_22863	8880	9764	100.00	0,0	type III secretion protein
NCGM2_2606	AP012280	2785186	2785692	+	NCGM2.S1.AGEnt_accessory_0071_length_22863	9773	10279	100.00	0,0	regulatory protein
NCGM2_2607	AP012280	2785673	2786845	+	NCGM2.S1.AGEnt_accessory_0071_length_22863	10260	11432	100.00	0,0	translocator protein
NCGM2_2608	AP012280	2786857	2787744	+	NCGM2.S1.AGEnt_accessory_0071_length_22863	11444	12331	100.00	0,0	translocator outer membrane protein
NCGM2_2609	AP012280	2787870	2788307	+	NCGM2.S1.AGEnt_accessory_0071_length_22863	12457	12894	100.00	0,0	exoenzyme S synthesis protein C precursor
NCGM2_2610	AP012280	2788373	2788561	+	NCGM2.S1.AGEnt_accessory_0071_length_22863	12960	13148	100.00	0,0	hypothetical protein
NCGM2_2611	AP012280	2788570	2788983	+	NCGM2.S1.AGEnt_accessory_0071_length_22863	13157	13570	100.00	0,0	exoenzyme S synthesis protein B
NCGM2_2612	AP012280	2789281	2790117	+	NCGM2.S1.AGEnt_accessory_0071_length_22863	13868	14704	100.00	0,0	transcriptional regulator
NCGM2_2613	AP012280	2790104	2790370	-	NCGM2.S1.AGEnt_accessory_0071_length_22863	14691	14957	100.00	0,0	hypothetical protein
NCGM2_2614	AP012280	2790335	2791045	+	NCGM2.S1.AGEnt_accessory_0071_length_22863	14922	15632	100.00	0,0	hypothetical protein
NCGM2_2615	AP012280	2791184	2791501	+	NCGM2.S1.AGEnt_accessory_0071_length_22863	15771	16088	100.00	0,0	type III export apparatus protein
NCGM2_2616	AP012280	2791489	2793303	+	NCGM2.S1.AGEnt_accessory_0071_length_22863	16076	17890	100.00	0,0	Type III secretion outer membrane protein
NCGM2_2617	AP012280	2793305	2794603	+	NCGM2.S1.AGEnt_accessory_0071_length_22863	17892	19190	100.00	0,0	type III export protein
NCGM2_2618	AP012280	2794772	2795029	+	NCGM2.S1.AGEnt_accessory_0071_length_22863	19359	19616	100.00	0,0	type III export protein
NCGM2_2619	AP012280	2795032	2795379	+	NCGM2.S1.AGEnt_accessory_0071_length_22863	19619	19966	100.00	0,0	type III export protein
NCGM2_2620	AP012280	2795376	2795807	+	NCGM2.S1.AGEnt_accessory_0071_length_22863	19963	20394	100.00	0,0	type III export protein
NCGM2_2621	AP012280	2795822	2796145	+	NCGM2.S1.AGEnt_accessory_0071_length_22863	20409	20732	100.00	0,0	type III export protein
NCGM2_2622	AP012280	2796154	2796888	+	NCGM2.S1.AGEnt_accessory_0071_length_22863	20741	21475	100.00	0,0	pscJ type III export protein
NCGM2_2623	AP012280	2796897	2797517	+	NCGM2.S1.AGEnt_accessory_0071_length_22863	21484	22104	100.00	0,0	PscK type III export protein
NCGM2_2624	AP012280	2797496	2798140	+	NCGM2.S1.AGEnt_accessory_0071_length_22863	22083	22727	100.00	0,0	type III secretion system protein
NCGM2_2625	AP012280	2798243	2798276	-	NCGM2.S1.AGEnt_accessory_0071_length_22863	22830	22863	1.48	0,2261	periplasmic beta-glucosidase
NCGM2_2774	AP012280	2950005	2951459	+	NCGM2.S1.AGEnt_accessory_0072_length_1638	159	1613	100.00	0,0	TrkH family potassium uptake protein
NCGM2_2775	AP012280	2951460	2951484	-	NCGM2.S1.AGEnt_accessory_0072_length_1638	1614	1638	3.04	0,797	streptomycin 3''-phosphotransferase
NCGM2_2805	AP012280	2989528	2990195	-	NCGM2.S1.AGEnt_accessory_0073_length_2434	1	668	99.85	1,0	hypothetical protein
NCGM2_2806	AP012280	2990179	2991588	-	NCGM2.S1.AGEnt_accessory_0073_length_2434	652	2061	100.00	0,0	hypothetical protein
NCGM2_2831	AP012280	3019315	3020339	-	NCGM2.S1.AGEnt_accessory_0075_length_1475	1	1025	83.54	202,0	hypothetical protein
NCGM2_2832	AP012280	3020343	3020594	+	NCGM2.S1.AGEnt_accessory_0075_length_1475	1029	1280	100.00	0,0	hypothetical protein
NCGM2_2856	AP012280	3050319	3051995	-	NCGM2.S1.AGEnt_accessory_0078_length_5046	1724	3400	100.00	0,0	hypothetical protein
NCGM2_2857	AP012280	3052028	3053458	-	NCGM2.S1.AGEnt_accessory_0078_length_5046	3433	4863	100.00	0,0	hypothetical protein
NCGM2_2883	AP012280	3079638	3080834	-	NCGM2.S1.AGEnt_accessory_0079_length_49918	31	1227	100.00	0,0	hypothetical protein
NCGM2_2884	AP012280	3081105	3081485	-	NCGM2.S1.AGEnt_accessory_0079_length_49918	1498	1878	100.00	0,0	hypothetical protein
NCGM2_2885	AP012280	3081686	3081919	-	NCGM2.S1.AGEnt_accessory_0079_length_49918	2079	2312	100.00	0,0	hypothetical protein
NCGM2_2886	AP012280	3081991	3082476	-	NCGM2.S1.AGEnt_accessory_0079_length_49918	2384	2869	100.00	0,0	phage protein
NCGM2_2887	AP012280	3082461	3082607	-	NCGM2.S1.AGEnt_accessory_0079_length_49918	2854	3000	100.00	0,0	phage protein
NCGM2_2888	AP012280	3082761	3082889	-	NCGM2.S1.AGEnt_accessory_0079_length_49918	3154	3282	100.00	0,0	hypothetical protein
NCGM2_2889	AP012280	3083129	3083332	-	NCGM2.S1.AGEnt_accessory_0079_length_49918	3522	3725	100.00	0,0	hypothetical protein
NCGM2_2890	AP012280	3083329	3083970	-	NCGM2.S1.AGEnt_accessory_0079_length_49918	3722	4363	100.00	0,0	hypothetical protein
NCGM2_2891	AP012280	3083974	3084246	-	NCGM2.S1.AGEnt_accessory_0079_length_49918	4367	4639	100.00	0,0	hypothetical protein
NCGM2_2892	AP012280	3084246	3085730	-	NCGM2.S1.AGEnt_accessory_0079_length_49918	4639	6123	100.00	0,0	hypothetical protein
NCGM2_2893	AP012280	3085727	3085933	-	NCGM2.S1.AGEnt_accessory_0079_length_49918	6120	6326	100.00	0,0	hypothetical protein
NCGM2_2894	AP012280	3086481	3087107	-	NCGM2.S1.AGEnt_accessory_0079_length_49918	6874	7500	100.00	0,0	phage-type exonuclease
NCGM2_2895	AP012280	3087111	3087731	-	NCGM2.S1.AGEnt_accessory_0079_length_49918	7504	8124	100.00	0,0	ERF family protein
NCGM2_2896	AP012280	3087872	3088936	-	NCGM2.S1.AGEnt_accessory_0079_length_49918	8265	9329	100.00	0,0	phage protein
NCGM2_2897	AP012280	3089568	3089705	+	NCGM2.S1.AGEnt_accessory_0079_length_49918	9961	10098	100.00	0,0	hypothetical protein
NCGM2_2898	AP012280	3090014	3090127	-	NCGM2.S1.AGEnt_accessory_0079_length_49918	10407	10520	100.00	0,0	hypothetical protein
NCGM2_2899	AP012280	3093430	3093699	-	NCGM2.S1.AGEnt_accessory_0079_length_49918	13823	14092	100.00	0,0	hypothetical protein
NCGM2_2900	AP012280	3093949	3094155	-	NCGM2.S1.AGEnt_accessory_0079_length_49918	14342	14548	100.00	0,0	hypothetical protein
NCGM2_2901	AP012280	3096058	3096564	-	NCGM2.S1.AGEnt_accessory_0079_length_49918	16451	16957	100.00	0,0	hypothetical protein
NCGM2_2902	AP012280	3097256	3097372	+	NCGM2.S1.AGEnt_accessory_0079_length_49918	17649	17765	100.00	0,0	hypothetical protein
NCGM2_2903	AP012280	3099100	3100080	-	NCGM2.S1.AGEnt_accessory_0079_length_49918	19493	20473	100.00	0,0	cI repressor protein
NCGM2_2904	AP012280	3100584	3100772	+	NCGM2.S1.AGEnt_accessory_0079_length_49918	20977	21165	100.00	0,0	hypothetical protein
NCGM2_2905	AP012280	3100769	3101686	+	NCGM2.S1.AGEnt_accessory_0079_length_49918	21162	22079	100.00	0,0	hypothetical protein
NCGM2_2906	AP012280	3101683	3103512	+	NCGM2.S1.AGEnt_accessory_0079_length_49918	22076	23905	100.00	0,0	hypothetical protein
NCGM2_2907	AP012280	3103628	3103843	+	NCGM2.S1.AGEnt_accessory_0079_length_49918	24021	24236	100.00	0,0	hypothetical protein
NCGM2_2908	AP012280	3103836	3104252	+	NCGM2.S1.AGEnt_accessory_0079_length_49918	24229	24645	100.00	0,0	phage protein
NCGM2_2909	AP012280	3105232	3105876	+	NCGM2.S1.AGEnt_accessory_0079_length_49918	25625	26269	100.00	0,0	phage protein
NCGM2_2913	AP012280	3107553	3107825	+	NCGM2.S1.AGEnt_accessory_0079_length_49918	27946	28218	100.00	0,0	hypothetical protein
NCGM2_2914	AP012280	3107978	3108400	+	NCGM2.S1.AGEnt_accessory_0079_length_49918	28371	28793	100.00	0,0	phage terminase
NCGM2_2915	AP012280	3108390	3109853	+	NCGM2.S1.AGEnt_accessory_0079_length_49918	28783	30246	100.00	0,0	large subunit terminase
NCGM2_2916	AP012280	3109853	3110050	+	NCGM2.S1.AGEnt_accessory_0079_length_49918	30246	30443	100.00	0,0	aldehyde dehydrogenase
NCGM2_2917	AP012280	3110116	3111423	+	NCGM2.S1.AGEnt_accessory_0079_length_49918	30509	31816	100.00	0,0	glycoprotein
NCGM2_2918	AP012280	3111458	3112309	+	NCGM2.S1.AGEnt_accessory_0079_length_49918	31851	32702	100.00	0,0	phage Mu protein F like protein
NCGM2_2919	AP012280	3112313	3113590	+	NCGM2.S1.AGEnt_accessory_0079_length_49918	32706	33983	100.00	0,0	glycoprotein
NCGM2_2920	AP012280	3113594	3114043	+	NCGM2.S1.AGEnt_accessory_0079_length_49918	33987	34436	100.00	0,0	glycoprotein
NCGM2_2921	AP012280	3114059	3115153	+	NCGM2.S1.AGEnt_accessory_0079_length_49918	34452	35546	100.00	0,0	glycoprotein
NCGM2_2922	AP012280	3115163	3115354	+	NCGM2.S1.AGEnt_accessory_0079_length_49918	35556	35747	100.00	0,0	glycoprotein
NCGM2_2923	AP012280	3115439	3115840	+	NCGM2.S1.AGEnt_accessory_0079_length_49918	35832	36233	100.00	0,0	glycoprotein
NCGM2_2924	AP012280	3116002	3116157	+	NCGM2.S1.AGEnt_accessory_0079_length_49918	36395	36550	100.00	0,0	glycoprotein
NCGM2_2925	AP012280	3116560	3116934	+	NCGM2.S1.AGEnt_accessory_0079_length_49918	36953	37327	100.00	0,0	hypothetical protein
NCGM2_2926	AP012280	3116949	3117944	+	NCGM2.S1.AGEnt_accessory_0079_length_49918	37342	38337	100.00	0,0	glycoprotein
NCGM2_2927	AP012280	3117941	3118558	+	NCGM2.S1.AGEnt_accessory_0079_length_49918	38334	38951	100.00	0,0	glycoprotein
NCGM2_2928	AP012280	3118558	3121569	+	NCGM2.S1.AGEnt_accessory_0079_length_49918	38951	41962	100.00	0,0	glycoprotein
NCGM2_2929	AP012280	3121692	3122033	+	NCGM2.S1.AGEnt_accessory_0079_length_49918	42085	42426	100.00	0,0	hypothetical protein
NCGM2_2930	AP012280	3122017	3122508	+	NCGM2.S1.AGEnt_accessory_0079_length_49918	42410	42901	100.00	0,0	hypothetical protein
NCGM2_2931	AP012280	3122513	3122920	+	NCGM2.S1.AGEnt_accessory_0079_length_49918	42906	43313	100.00	0,0	hypothetical protein
NCGM2_2932	AP012280	3122892	3125615	+	NCGM2.S1.AGEnt_accessory_0079_length_49918	43285	46008	100.00	0,0	hypothetical protein
NCGM2_2933	AP012280	3125676	3127733	+	NCGM2.S1.AGEnt_accessory_0079_length_49918	46069	48126	100.00	0,0	structural protein
NCGM2_2934	AP012280	3127830	3128459	+	NCGM2.S1.AGEnt_accessory_0079_length_49918	48223	48852	100.00	0,0	lytic enzyme
NCGM2_2935	AP012280	3128483	3128824	+	NCGM2.S1.AGEnt_accessory_0079_length_49918	48876	49217	100.00	0,0	hypothetical protein
NCGM2_2936	AP012280	3129156	3129419	+	NCGM2.S1.AGEnt_accessory_0079_length_49918	49549	49812	100.00	0,0	hypothetical protein
NCGM2_3012	AP012280	3208489	3208499	-	NCGM2.S1.AGEnt_accessory_0080_length_1397	1387	1397	3.49	0,304	hypothetical protein
NCGM2_3041	AP012280	3242282	3242293	-	NCGM2.S1.AGEnt_accessory_0081_length_12	1	12	1.14	815,229	copper resistance protein B
NCGM2_3079	AP012280	3288358	3288365	+	NCGM2.S1.AGEnt_accessory_0082_length_14	1	8	1.05	751,0	short chain dehydrogenase
NCGM2_3095	AP012280	3301509	3302617	-	NCGM2.S1.AGEnt_accessory_0084_length_1121	1	1109	99.64	4,0	hypothetical protein
NCGM2_3168	AP012280	3374396	3374466	+	NCGM2.S1.AGEnt_accessory_0086_length_71	1	71	5.84	1130,14	carboxylate-amine ligase
NCGM2_3169	AP012280	3374868	3374930	+	NCGM2.S1.AGEnt_accessory_0087_length_118	1	63	14.89	360,0	hypothetical protein
NCGM2_3173	AP012280	3377111	3377524	+	NCGM2.S1.AGEnt_accessory_0088_length_720	84	497	100.00	0,0	hypothetical protein
NCGM2_3174	AP012280	3377484	3377747	-	NCGM2.S1.AGEnt_accessory_0088_length_720	457	720	98.88	0,3	hypothetical protein
NCGM2_3201	AP012280	3407949	3407979	+	NCGM2.S1.AGEnt_accessory_0090_length_35127	1	31	1.35	2264,0	paraquat-inducible protein B-like protein
NCGM2_3202	AP012280	3408038	3408541	+	NCGM2.S1.AGEnt_accessory_0090_length_35127	90	593	100.00	0,0	hypothetical protein
NCGM2_3203	AP012280	3408607	3410559	-	NCGM2.S1.AGEnt_accessory_0090_length_35127	659	2611	100.00	0,0	propionate catabolism operon regulator
NCGM2_3204	AP012280	3410798	3411811	+	NCGM2.S1.AGEnt_accessory_0090_length_35127	2850	3863	100.00	0,0	FadE36, aminoglycoside phosphotransferase
NCGM2_3205	AP012280	3411808	3412164	+	NCGM2.S1.AGEnt_accessory_0090_length_35127	3860	4216	100.00	0,0	putative acyl-CoA dehydrogenase
NCGM2_3206	AP012280	3412215	3413387	+	NCGM2.S1.AGEnt_accessory_0090_length_35127	4267	5439	100.00	0,0	Acyl-CoA dehydrogenase
NCGM2_3207	AP012280	3413387	3414154	+	NCGM2.S1.AGEnt_accessory_0090_length_35127	5439	6206	100.00	0,0	putative dehydrogenase
NCGM2_3208	AP012280	3414238	3415887	+	NCGM2.S1.AGEnt_accessory_0090_length_35127	6290	7939	100.00	0,0	acyl-CoA synthetase
NCGM2_3209	AP012280	3415944	3416267	+	NCGM2.S1.AGEnt_accessory_0090_length_35127	7996	8319	100.00	0,0	hypothetical protein
NCGM2_3210	AP012280	3416264	3417922	+	NCGM2.S1.AGEnt_accessory_0090_length_35127	8316	9974	100.00	0,0	acetate permease
NCGM2_3211	AP012280	3418226	3419185	-	NCGM2.S1.AGEnt_accessory_0090_length_35127	10278	11237	100.00	0,0	putative dehydrogenase
NCGM2_3212	AP012280	3419235	3420488	-	NCGM2.S1.AGEnt_accessory_0090_length_35127	11287	12540	100.00	0,0	diaminobutyrate-2-oxoglutarate aminotransferase
NCGM2_3213	AP012280	3420534	3421958	-	NCGM2.S1.AGEnt_accessory_0090_length_35127	12586	14010	100.00	0,0	gamma-aminobutyraldehyde dehydrogenase
NCGM2_3214	AP012280	3422037	3423368	-	NCGM2.S1.AGEnt_accessory_0090_length_35127	14089	15420	100.00	0,0	amino acid permease
NCGM2_3215	AP012280	3423381	3424538	-	NCGM2.S1.AGEnt_accessory_0090_length_35127	15433	16590	100.00	0,0	1,3-propanediol dehydrogenase
NCGM2_3216	AP012280	3424768	3425643	-	NCGM2.S1.AGEnt_accessory_0090_length_35127	16820	17695	100.00	0,0	hydrolase
NCGM2_3217	AP012280	3425640	3427025	-	NCGM2.S1.AGEnt_accessory_0090_length_35127	17692	19077	100.00	0,0	aromatic-ring hydroxylase
NCGM2_3218	AP012280	3427532	3428113	-	NCGM2.S1.AGEnt_accessory_0090_length_35127	19584	20165	100.00	0,0	hypothetical protein
NCGM2_3219	AP012280	3428577	3429449	+	NCGM2.S1.AGEnt_accessory_0090_length_35127	20629	21501	100.00	0,0	hypothetical protein
NCGM2_3220	AP012280	3429511	3430878	+	NCGM2.S1.AGEnt_accessory_0090_length_35127	21563	22930	100.00	0,0	phytoene dehydrogenase
NCGM2_3221	AP012280	3431019	3431636	+	NCGM2.S1.AGEnt_accessory_0090_length_35127	23071	23688	100.00	0,0	hypothetical protein
NCGM2_3222	AP012280	3432192	3433616	+	NCGM2.S1.AGEnt_accessory_0090_length_35127	24244	25668	100.00	0,0	hypothetical protein
NCGM2_3223	AP012280	3433700	3435286	+	NCGM2.S1.AGEnt_accessory_0090_length_35127	25752	27338	100.00	0,0	hypothetical protein
NCGM2_3224	AP012280	3435358	3437697	+	NCGM2.S1.AGEnt_accessory_0090_length_35127	27410	29749	100.00	0,0	hypothetical protein
NCGM2_3225	AP012280	3437708	3438670	+	NCGM2.S1.AGEnt_accessory_0090_length_35127	29760	30722	100.00	0,0	hypothetical protein
NCGM2_3226	AP012280	3438755	3439621	-	NCGM2.S1.AGEnt_accessory_0090_length_35127	30807	31673	100.00	0,0	hypothetical protein
NCGM2_3227	AP012280	3439915	3441114	+	NCGM2.S1.AGEnt_accessory_0090_length_35127	31967	33166	100.00	0,0	hypothetical protein
NCGM2_3228	AP012280	3442111	3442959	-	NCGM2.S1.AGEnt_accessory_0090_length_35127	34163	35011	100.00	0,0	hypothetical protein
NCGM2_3229	AP012280	3442983	3443075	-	NCGM2.S1.AGEnt_accessory_0090_length_35127	35035	35127	35.23	0,171	hypothetical protein
NCGM2_3232	AP012280	3447532	3450084	+	NCGM2.S1.AGEnt_accessory_0092_length_15406	1742	4294	100.00	0,0	hypothetical protein
NCGM2_3233	AP012280	3450098	3452233	+	NCGM2.S1.AGEnt_accessory_0092_length_15406	4308	6443	100.00	0,0	hypothetical protein
NCGM2_3234	AP012280	3452247	3458087	+	NCGM2.S1.AGEnt_accessory_0092_length_15406	6457	12297	100.00	0,0	helicase
NCGM2_3235	AP012280	3458429	3459499	-	NCGM2.S1.AGEnt_accessory_0092_length_15406	12639	13709	100.00	0,0	hypothetical protein
NCGM2_3236	AP012280	3459873	3460235	+	NCGM2.S1.AGEnt_accessory_0092_length_15406	14083	14445	100.00	0,0	hypothetical protein
NCGM2_3237	AP012280	3460285	3461025	+	NCGM2.S1.AGEnt_accessory_0092_length_15406	14495	15235	100.00	0,0	hypothetical protein
NCGM2_3238	AP012280	3461921	3461960	+	NCGM2.S1.AGEnt_accessory_0093_length_106	1	40	5.56	680,0	hypothetical protein
NCGM2_3381	AP012280	3621539	3621548	+	NCGM2.S1.AGEnt_accessory_0098_length_1921	1	10	0.39	2540,0	putative ClpA/B-type protease
NCGM2_3382	AP012280	3621622	3622155	+	NCGM2.S1.AGEnt_accessory_0098_length_1921	84	617	100.00	0,0	hypothetical protein
NCGM2_3383	AP012280	3622263	3623261	+	NCGM2.S1.AGEnt_accessory_0098_length_1921	725	1723	100.00	0,0	hypothetical protein
NCGM2_3384	AP012280	3623298	3623459	+	NCGM2.S1.AGEnt_accessory_0098_length_1921	1760	1921	8.07	0,1845	hypothetical protein
NCGM2_3403	AP012280	3652246	3652383	-	NCGM2.S1.AGEnt_accessory_0100_length_22171	84	221	100.00	0,0	hypothetical protein
NCGM2_3404	AP012280	3654256	3656772	-	NCGM2.S1.AGEnt_accessory_0100_length_22171	2094	4610	100.00	0,0	hypothetical protein
NCGM2_3405	AP012280	3657803	3672778	-	NCGM2.S1.AGEnt_accessory_0100_length_22171	5641	20616	100.00	0,0	peptide synthase
NCGM2_3406	AP012280	3672779	3674333	-	NCGM2.S1.AGEnt_accessory_0100_length_22171	20617	22171	14.30	0,9320	peptide synthetase
NCGM2_3406	AP012280	3674466	3681476	-	NCGM2.S1.AGEnt_accessory_0101_length_7011	1	7011	64.47	1687,2177	peptide synthetase
NCGM2_3406	AP012280	3681623	3683653	-	NCGM2.S1.AGEnt_accessory_0102_length_3755	1	2031	18.68	8844,0	peptide synthetase
NCGM2_3407	AP012280	3683637	3685190	-	NCGM2.S1.AGEnt_accessory_0102_length_3755	2015	3568	100.00	0,0	peptide synthase
NCGM2_3429	AP012280	3705729	3706547	+	NCGM2.S1.AGEnt_accessory_0106_length_1482	532	1350	100.00	0,0	hypothetical protein
NCGM2_3432	AP012280	3721725	3721752	+	NCGM2.S1.AGEnt_accessory_0107_length_1293	1	28	4.96	536,0	extracytoplasmic-function sigma-70 factor
NCGM2_3460	AP012280	3755970	3755982	+	NCGM2.S1.AGEnt_accessory_0108_length_1182	1	13	2.46	515,0	hypothetical protein
NCGM2_3461	AP012280	3756646	3757151	+	NCGM2.S1.AGEnt_accessory_0108_length_1182	677	1182	51.42	0,478	hypothetical protein
NCGM2_3461	AP012280	3757598	3757629	+	NCGM2.S1.AGEnt_accessory_0109_length_1485	1	32	3.25	952,0	hypothetical protein
NCGM2_3462	AP012280	3757705	3759082	+	NCGM2.S1.AGEnt_accessory_0109_length_1485	108	1485	83.21	0,278	hypothetical protein
NCGM2_3463	AP012280	3760608	3762137	+	NCGM2.S1.AGEnt_accessory_0110_length_2071	1	1530	55.37	1233,0	hypothetical protein
NCGM2_3464	AP012280	3766813	3768763	-	NCGM2.S1.AGEnt_accessory_0113_length_2296	346	2296	11.46	0,15068	hypothetical protein
NCGM2_3464	AP012280	3769542	3772320	-	NCGM2.S1.AGEnt_accessory_0114_length_2779	1	2779	16.33	2729,11511	hypothetical protein
NCGM2_3464	AP012280	3776138	3782418	-	NCGM2.S1.AGEnt_accessory_0115_length_6281	1	6281	36.91	9325,1413	hypothetical protein
NCGM2_3465	AP012280	3785597	3785641	-	NCGM2.S1.AGEnt_accessory_0116_length_358	1	45	2.65	1653,0	putative hemolysin activation/secretion protein
NCGM2_3573	AP012280	3904086	3904093	+	NCGM2.S1.AGEnt_accessory_0117_length_2660	1	8	0.54	1480,0	putative sulfate transporter
NCGM2_3574	AP012280	3904103	3904930	-	NCGM2.S1.AGEnt_accessory_0117_length_2660	18	845	100.00	0,0	hypothetical protein
NCGM2_3575	AP012280	3904920	3905345	-	NCGM2.S1.AGEnt_accessory_0117_length_2660	835	1260	100.00	0,0	hypothetical protein
NCGM2_3576	AP012280	3905368	3906555	-	NCGM2.S1.AGEnt_accessory_0117_length_2660	1283	2470	100.00	0,0	hypothetical protein
NCGM2_3597	AP012280	3927805	3927936	-	NCGM2.S1.AGEnt_accessory_0118_length_2325	197	328	100.00	0,0	hypothetical protein
NCGM2_3701	AP012280	4038545	4039387	+	NCGM2.S1.AGEnt_accessory_0122_length_10015	345	1187	100.00	0,0	hypothetical ABC transporter protein
NCGM2_3702	AP012280	4039457	4040278	+	NCGM2.S1.AGEnt_accessory_0122_length_10015	1257	2078	100.00	0,0	polar amino acid uptake transporter family protein
NCGM2_3703	AP012280	4040291	4040962	+	NCGM2.S1.AGEnt_accessory_0122_length_10015	2091	2762	100.00	0,0	polar amino acid ABC transporter, inner membrane subunit
NCGM2_3704	AP012280	4040975	4041640	+	NCGM2.S1.AGEnt_accessory_0122_length_10015	2775	3440	100.00	0,0	polar amino acid ABC transporter, inner membrane subunit
NCGM2_3705	AP012280	4041668	4042546	+	NCGM2.S1.AGEnt_accessory_0122_length_10015	3468	4346	100.00	0,0	dihydrodipicolinate synthetase family protein
NCGM2_3706	AP012280	4042603	4043646	+	NCGM2.S1.AGEnt_accessory_0122_length_10015	4403	5446	100.00	0,0	proline racemase family protein
NCGM2_3707	AP012280	4043643	4044923	+	NCGM2.S1.AGEnt_accessory_0122_length_10015	5443	6723	100.00	0,0	FAD dependent oxidoreductase
NCGM2_3708	AP012280	4044920	4046398	+	NCGM2.S1.AGEnt_accessory_0122_length_10015	6720	8198	100.00	0,0	aldehyde dehydrogenase
NCGM2_3709	AP012280	4046409	4047452	+	NCGM2.S1.AGEnt_accessory_0122_length_10015	8209	9252	100.00	0,0	proline racemase
NCGM2_3710	AP012280	4047500	4048207	+	NCGM2.S1.AGEnt_accessory_0122_length_10015	9300	10007	100.00	0,0	GntR family transcriptional regulator
NCGM2_3717	AP012280	4060413	4061531	+	NCGM2.S1.AGEnt_accessory_0123_length_1481	322	1440	100.00	0,0	hypothetical protein
NCGM2_3718	AP012280	4061566	4061572	-	NCGM2.S1.AGEnt_accessory_0123_length_1481	1475	1481	0.58	0,1199	putative NADH dehydrogenase, FAD-containing subunit
NCGM2_3749	AP012280	4092309	4093244	-	NCGM2.S1.AGEnt_accessory_0125_length_1938	321	1256	100.00	0,0	Fe2+-dicitrate sensor
NCGM2_3750	AP012280	4093247	4093621	-	NCGM2.S1.AGEnt_accessory_0125_length_1938	1259	1633	100.00	0,0	hypothetical protein
NCGM2_3759	AP012280	4108570	4108662	+	NCGM2.S1.AGEnt_accessory_0128_length_8901	1	93	35.23	171,0	hypothetical protein
NCGM2_3760	AP012280	4108686	4109537	+	NCGM2.S1.AGEnt_accessory_0128_length_8901	117	968	100.00	0,0	hypothetical protein
NCGM2_3761	AP012280	4111896	4112321	-	NCGM2.S1.AGEnt_accessory_0128_length_8901	3327	3752	100.00	0,0	hypothetical protein
NCGM2_3762	AP012280	4112540	4116439	-	NCGM2.S1.AGEnt_accessory_0128_length_8901	3971	7870	100.00	0,0	hypothetical protein
NCGM2_3765	AP012280	4118955	4121948	-	NCGM2.S1.AGEnt_accessory_0129_length_14640	249	3242	100.00	0,0	restriction enzyme type I helicase subunit and related helicase
NCGM2_3766	AP012280	4121953	4123104	-	NCGM2.S1.AGEnt_accessory_0129_length_14640	3247	4398	100.00	0,0	hypothetical protein
NCGM2_3767	AP012280	4123101	4124777	-	NCGM2.S1.AGEnt_accessory_0129_length_14640	4395	6071	100.00	0,0	UvrD/REP helicase
NCGM2_3768	AP012280	4124774	4126678	-	NCGM2.S1.AGEnt_accessory_0129_length_14640	6068	7972	100.00	0,0	SMC domain-containing protein
NCGM2_3769	AP012280	4126675	4128198	-	NCGM2.S1.AGEnt_accessory_0129_length_14640	7969	9492	100.00	0,0	N-6 DNA methylase
NCGM2_3770	AP012280	4128195	4129691	-	NCGM2.S1.AGEnt_accessory_0129_length_14640	9489	10985	100.00	0,0	N-7 DNA methylase
NCGM2_3771	AP012280	4129762	4131141	-	NCGM2.S1.AGEnt_accessory_0129_length_14640	11056	12435	100.00	0,0	DNA protecting protein
NCGM2_3772	AP012280	4131138	4133345	-	NCGM2.S1.AGEnt_accessory_0129_length_14640	12432	14639	100.00	0,0	ATP-dependent DNA helicase
NCGM2_3818	AP012280	4163865	4164698	+	NCGM2.S1.AGEnt_accessory_0130_length_1570	131	964	100.00	0,0	putative secreted acid phosphatase
NCGM2_3819	AP012280	4164732	4164956	-	NCGM2.S1.AGEnt_accessory_0130_length_1570	998	1222	100.00	0,0	hypothetical protein
NCGM2_3820	AP012280	4165117	4165287	+	NCGM2.S1.AGEnt_accessory_0130_length_1570	1383	1553	100.00	0,0	hypothetical protein
NCGM2_3840	AP012280	4182169	4182188	-	NCGM2.S1.AGEnt_accessory_0131_length_118	99	118	6.87	0,271	hypothetical protein
NCGM2_3843	AP012280	4185292	4186506	+	NCGM2.S1.AGEnt_accessory_0132_length_43560	898	2112	100.00	0,0	hypothetical protein
NCGM2_3844	AP012280	4186804	4187127	+	NCGM2.S1.AGEnt_accessory_0132_length_43560	2410	2733	100.00	0,0	hypothetical protein
NCGM2_3845	AP012280	4188014	4188529	+	NCGM2.S1.AGEnt_accessory_0132_length_43560	3620	4135	100.00	0,0	hypothetical protein
NCGM2_3846	AP012280	4188825	4189514	+	NCGM2.S1.AGEnt_accessory_0132_length_43560	4431	5120	100.00	0,0	hypothetical protein
NCGM2_3847	AP012280	4189496	4189759	-	NCGM2.S1.AGEnt_accessory_0132_length_43560	5102	5365	100.00	0,0	hypothetical protein
NCGM2_3848	AP012280	4191827	4192369	-	NCGM2.S1.AGEnt_accessory_0132_length_43560	7433	7975	100.00	0,0	chitinase family protein
NCGM2_3849	AP012280	4192568	4192753	+	NCGM2.S1.AGEnt_accessory_0132_length_43560	8174	8359	100.00	0,0	DNA primase
NCGM2_3850	AP012280	4192791	4193843	-	NCGM2.S1.AGEnt_accessory_0132_length_43560	8397	9449	100.00	0,0	tail formation pyocin R2_PP
NCGM2_3851	AP012280	4193857	4193982	-	NCGM2.S1.AGEnt_accessory_0132_length_43560	9463	9588	100.00	0,0	tail protein X-like protein
NCGM2_3852	AP012280	4194038	4194877	-	NCGM2.S1.AGEnt_accessory_0132_length_43560	9644	10483	100.00	0,0	tail formation protein
NCGM2_3853	AP012280	4194886	4197576	-	NCGM2.S1.AGEnt_accessory_0132_length_43560	10492	13182	100.00	0,0	tail tape measure protein
NCGM2_3854	AP012280	4197562	4197711	+	NCGM2.S1.AGEnt_accessory_0132_length_43560	13168	13317	100.00	0,0	hypothetical protein
NCGM2_3855	AP012280	4197715	4198011	-	NCGM2.S1.AGEnt_accessory_0132_length_43560	13321	13617	100.00	0,0	hypothetical protein
NCGM2_3856	AP012280	4198021	4198530	-	NCGM2.S1.AGEnt_accessory_0132_length_43560	13627	14136	100.00	0,0	bacteriophage protein
NCGM2_3857	AP012280	4198543	4199703	-	NCGM2.S1.AGEnt_accessory_0132_length_43560	14149	15309	100.00	0,0	tail sheath protein
NCGM2_3858	AP012280	4199747	4199929	-	NCGM2.S1.AGEnt_accessory_0132_length_43560	15353	15535	100.00	0,0	tail fiber assembly protein
NCGM2_3859	AP012280	4200208	4202289	-	NCGM2.S1.AGEnt_accessory_0132_length_43560	15814	17895	100.00	0,0	tail fiber
NCGM2_3860	AP012280	4202286	4202816	-	NCGM2.S1.AGEnt_accessory_0132_length_43560	17892	18422	100.00	0,0	tail formation pyocin R2_PP
NCGM2_3861	AP012280	4202813	4203697	-	NCGM2.S1.AGEnt_accessory_0132_length_43560	18419	19303	100.00	0,0	base plate assembly protein J
NCGM2_3862	AP012280	4203694	4204020	-	NCGM2.S1.AGEnt_accessory_0132_length_43560	19300	19626	100.00	0,0	base plate assembly protein W
NCGM2_3863	AP012280	4204030	4204251	-	NCGM2.S1.AGEnt_accessory_0132_length_43560	19636	19857	100.00	0,0	hypothetical protein
NCGM2_3864	AP012280	4204309	4204866	-	NCGM2.S1.AGEnt_accessory_0132_length_43560	19915	20472	100.00	0,0	pyocin
NCGM2_3865	AP012280	4204863	4205399	-	NCGM2.S1.AGEnt_accessory_0132_length_43560	20469	21005	100.00	0,0	hypothetical protein
NCGM2_3866	AP012280	4205392	4206060	-	NCGM2.S1.AGEnt_accessory_0132_length_43560	20998	21666	100.00	0,0	hypothetical protein
NCGM2_3867	AP012280	4206377	4206562	-	NCGM2.S1.AGEnt_accessory_0132_length_43560	21983	22168	100.00	0,0	hypothetical protein
NCGM2_3868	AP012280	4206564	4207601	-	NCGM2.S1.AGEnt_accessory_0132_length_43560	22170	23207	100.00	0,0	major capsid protein E
NCGM2_3869	AP012280	4207617	4207967	-	NCGM2.S1.AGEnt_accessory_0132_length_43560	23223	23573	100.00	0,0	hypothetical protein
NCGM2_3870	AP012280	4207981	4209201	-	NCGM2.S1.AGEnt_accessory_0132_length_43560	23587	24807	100.00	0,0	hypothetical phage-related protein
NCGM2_3871	AP012280	4209204	4210601	-	NCGM2.S1.AGEnt_accessory_0132_length_43560	24810	26207	100.00	0,0	portal protein, lambda family
NCGM2_3872	AP012280	4210820	4211035	-	NCGM2.S1.AGEnt_accessory_0132_length_43560	26426	26641	100.00	0,0	hypothetical protein
NCGM2_3873	AP012280	4211048	4212838	-	NCGM2.S1.AGEnt_accessory_0132_length_43560	26654	28444	100.00	0,0	phage terminase
NCGM2_3874	AP012280	4212978	4213418	-	NCGM2.S1.AGEnt_accessory_0132_length_43560	28584	29024	100.00	0,0	Phage DNA packaging protein, Nu1 subunit of terminase
NCGM2_3875	AP012280	4213617	4213979	-	NCGM2.S1.AGEnt_accessory_0132_length_43560	29223	29585	100.00	0,0	pyocin R2_PP, holin
NCGM2_3876	AP012280	4214551	4214727	-	NCGM2.S1.AGEnt_accessory_0132_length_43560	30157	30333	100.00	0,0	hypothetical protein
NCGM2_3877	AP012280	4214919	4217117	-	NCGM2.S1.AGEnt_accessory_0132_length_43560	30525	32723	100.00	0,0	virulence-associated E family protein
NCGM2_3878	AP012280	4217331	4217885	-	NCGM2.S1.AGEnt_accessory_0132_length_43560	32937	33491	100.00	0,0	hypothetical protein
NCGM2_3879	AP012280	4219721	4219870	+	NCGM2.S1.AGEnt_accessory_0132_length_43560	35327	35476	100.00	0,0	hypothetical protein
NCGM2_3880	AP012280	4219880	4220173	+	NCGM2.S1.AGEnt_accessory_0132_length_43560	35486	35779	100.00	0,0	DNA-binding protein Roi-related protein
NCGM2_3881	AP012280	4220695	4220949	+	NCGM2.S1.AGEnt_accessory_0132_length_43560	36301	36555	100.00	0,0	pyocin R2_PP, transcriptional activator
NCGM2_3882	AP012280	4221000	4221626	+	NCGM2.S1.AGEnt_accessory_0132_length_43560	36606	37232	100.00	0,0	hypothetical protein
NCGM2_3883	AP012280	4221623	4221862	+	NCGM2.S1.AGEnt_accessory_0132_length_43560	37229	37468	100.00	0,0	hypothetical protein
NCGM2_3884	AP012280	4221871	4222431	+	NCGM2.S1.AGEnt_accessory_0132_length_43560	37477	38037	100.00	0,0	hypothetical protein
NCGM2_3885	AP012280	4222728	4222910	+	NCGM2.S1.AGEnt_accessory_0132_length_43560	38334	38516	100.00	0,0	glycoside hydrolase family 57
NCGM2_3886	AP012280	4223294	4224742	+	NCGM2.S1.AGEnt_accessory_0132_length_43560	38900	40348	100.00	0,0	DNA cytosine methyltransferase family protein
NCGM2_3887	AP012280	4224739	4226109	+	NCGM2.S1.AGEnt_accessory_0132_length_43560	40345	41715	100.00	0,0	hypothetical protein
NCGM2_3888	AP012280	4226102	4226224	+	NCGM2.S1.AGEnt_accessory_0132_length_43560	41708	41830	100.00	0,0	hypothetical protein
NCGM2_3912	AP012280	4247189	4247914	+	NCGM2.S1.AGEnt_accessory_0133_length_6871	258	983	100.00	0,0	putative transcriptional regulator
NCGM2_3913	AP012280	4247980	4248573	+	NCGM2.S1.AGEnt_accessory_0133_length_6871	1049	1642	100.00	0,0	putative RNA polymerase sigma factor
NCGM2_3914	AP012280	4248642	4248884	+	NCGM2.S1.AGEnt_accessory_0133_length_6871	1711	1953	100.00	0,0	hypothetical protein
NCGM2_3915	AP012280	4248915	4249547	+	NCGM2.S1.AGEnt_accessory_0133_length_6871	1984	2616	100.00	0,0	hypothetical protein
NCGM2_3916	AP012280	4249598	4251739	+	NCGM2.S1.AGEnt_accessory_0133_length_6871	2667	4808	100.00	0,0	hypothetical protein
NCGM2_3917	AP012280	4251750	4251944	+	NCGM2.S1.AGEnt_accessory_0133_length_6871	4819	5013	100.00	0,0	hypothetical protein
NCGM2_3918	AP012280	4251968	4252207	+	NCGM2.S1.AGEnt_accessory_0133_length_6871	5037	5276	100.00	0,0	hypothetical protein
NCGM2_3919	AP012280	4252261	4252806	+	NCGM2.S1.AGEnt_accessory_0133_length_6871	5330	5875	100.00	0,0	hypothetical protein
NCGM2_3920	AP012280	4252957	4253277	+	NCGM2.S1.AGEnt_accessory_0133_length_6871	6026	6346	100.00	0,0	putative protein associated with synthesis and assembly of refractile inclusion bodies
NCGM2_3921	AP012280	4253340	4253660	+	NCGM2.S1.AGEnt_accessory_0133_length_6871	6409	6729	100.00	0,0	putative protein associated with synthesis and assembly of refractile inclusion bodies
NCGM2_4194	AP012280	4526955	4529825	-	NCGM2.S1.AGEnt_accessory_0135_length_3252	7	2877	100.00	0,0	hypothetical protein
NCGM2_4270	AP012280	4610486	4611604	-	NCGM2.S1.AGEnt_accessory_0136_length_11672	4530	5648	100.00	0,0	O11 O-antigen biosynthesis associated epimerase
NCGM2_4271	AP012280	4611608	4612018	-	NCGM2.S1.AGEnt_accessory_0136_length_11672	5652	6062	100.00	0,0	O11 O-antigen biosynthesis associated UDP-linked N-acetylglucosamine
NCGM2_4272	AP012280	4617625	4617628	-	NCGM2.S1.AGEnt_accessory_0136_length_11672	11669	11672	1.40	0,281	integration host factor subunit beta
NCGM2_4337	AP012280	4681028	4681079	+	NCGM2.S1.AGEnt_accessory_0137_length_4940	1	52	5.82	842,0	putative permease
NCGM2_4338	AP012280	4681159	4682112	-	NCGM2.S1.AGEnt_accessory_0137_length_4940	132	1085	100.00	0,0	LysR family transcriptional regulator
NCGM2_4339	AP012280	4682214	4682768	+	NCGM2.S1.AGEnt_accessory_0137_length_4940	1187	1741	100.00	0,0	putative flavodoxin
NCGM2_4340	AP012280	4682844	4683461	+	NCGM2.S1.AGEnt_accessory_0137_length_4940	1817	2434	100.00	0,0	putative glutathione S-transferase
NCGM2_4341	AP012280	4683606	4684070	+	NCGM2.S1.AGEnt_accessory_0137_length_4940	2579	3043	100.00	0,0	hypothetical protein
NCGM2_4342	AP012280	4684093	4684446	+	NCGM2.S1.AGEnt_accessory_0137_length_4940	3066	3419	100.00	0,0	hypothetical protein
NCGM2_4343	AP012280	4684558	4684944	+	NCGM2.S1.AGEnt_accessory_0137_length_4940	3531	3917	100.00	0,0	hypothetical protein
NCGM2_4344	AP012280	4685038	4685772	+	NCGM2.S1.AGEnt_accessory_0137_length_4940	4011	4745	100.00	0,0	protein-disulfide isomerase
NCGM2_4418	AP012280	4758385	4758429	-	NCGM2.S1.AGEnt_accessory_0138_length_881	1	45	2.11	2091,0	hypothetical protein
NCGM2_4493	AP012280	4848219	4848893	-	NCGM2.S1.AGEnt_accessory_0139_length_1232	47	721	100.00	0,0	hypothetical protein
NCGM2_4498	AP012280	4853690	4854028	+	NCGM2.S1.AGEnt_accessory_0140_length_1456	94	432	100.00	0,0	hypothetical protein
NCGM2_4501	AP012280	4856850	4858322	-	NCGM2.S1.AGEnt_accessory_0141_length_2033	561	2033	54.43	0,1233	hypothetical protein
NCGM2_4502	AP012280	4860045	4861084	-	NCGM2.S1.AGEnt_accessory_0142_length_2267	1	1040	68.65	475,0	hypothetical protein
NCGM2_4625	AP012280	4981229	4981232	+	NCGM2.S1.AGEnt_accessory_0145_length_111	1	4	0.91	434,0	hypothetical protein
NCGM2_4626	AP012280	4981326	4981339	-	NCGM2.S1.AGEnt_accessory_0145_length_111	98	111	10.37	0,121	hypothetical protein
NCGM2_4627	AP012280	4982781	4982813	+	NCGM2.S1.AGEnt_accessory_0146_length_5058	1	33	2.56	1254,0	hypothetical protein
NCGM2_4628	AP012280	4982810	4983310	+	NCGM2.S1.AGEnt_accessory_0146_length_5058	30	530	100.00	0,0	hypothetical protein
NCGM2_4629	AP012280	4983314	4986613	+	NCGM2.S1.AGEnt_accessory_0146_length_5058	534	3833	100.00	0,0	phospholipase D
NCGM2_4630	AP012280	4986706	4987740	+	NCGM2.S1.AGEnt_accessory_0146_length_5058	3926	4960	100.00	0,0	hypothetical protein
NCGM2_4886	AP012280	5268679	5269047	-	NCGM2.S1.AGEnt_accessory_0148_length_38281	125	493	100.00	0,0	hypothetical protein
NCGM2_4887	AP012280	5269044	5269592	-	NCGM2.S1.AGEnt_accessory_0148_length_38281	490	1038	100.00	0,0	hypothetical protein
NCGM2_4888	AP012280	5269592	5270158	-	NCGM2.S1.AGEnt_accessory_0148_length_38281	1038	1604	100.00	0,0	hypothetical bacteriophage protein
NCGM2_4889	AP012280	5270145	5270273	-	NCGM2.S1.AGEnt_accessory_0148_length_38281	1591	1719	100.00	0,0	hypothetical protein
NCGM2_4890	AP012280	5270614	5270832	-	NCGM2.S1.AGEnt_accessory_0148_length_38281	2060	2278	100.00	0,0	hypothetical protein
NCGM2_4891	AP012280	5270834	5271229	-	NCGM2.S1.AGEnt_accessory_0148_length_38281	2280	2675	100.00	0,0	host nuclease inhibitor protein
NCGM2_4892	AP012280	5271231	5271854	-	NCGM2.S1.AGEnt_accessory_0148_length_38281	2677	3300	100.00	0,0	hypothetical protein
NCGM2_4893	AP012280	5271847	5272047	-	NCGM2.S1.AGEnt_accessory_0148_length_38281	3293	3493	100.00	0,0	hypothetical bacteriophage protein
NCGM2_4894	AP012280	5273243	5273527	-	NCGM2.S1.AGEnt_accessory_0148_length_38281	4689	4973	100.00	0,0	hypothetical protein
NCGM2_4895	AP012280	5273524	5273865	-	NCGM2.S1.AGEnt_accessory_0148_length_38281	4970	5311	100.00	0,0	hypothetical bacteriophage protein
NCGM2_4896	AP012280	5273867	5275033	-	NCGM2.S1.AGEnt_accessory_0148_length_38281	5313	6479	100.00	0,0	hypothetical protein
NCGM2_4897	AP012280	5275033	5276817	-	NCGM2.S1.AGEnt_accessory_0148_length_38281	6479	8263	100.00	0,0	hypothetical protein
NCGM2_4898	AP012280	5276821	5277795	-	NCGM2.S1.AGEnt_accessory_0148_length_38281	8267	9241	100.00	0,0	hypothetical protein
NCGM2_4899	AP012280	5277805	5278119	-	NCGM2.S1.AGEnt_accessory_0148_length_38281	9251	9565	100.00	0,0	hypothetical protein
NCGM2_4900	AP012280	5278116	5278376	-	NCGM2.S1.AGEnt_accessory_0148_length_38281	9562	9822	100.00	0,0	hypothetical protein
NCGM2_4901	AP012280	5278369	5278857	-	NCGM2.S1.AGEnt_accessory_0148_length_38281	9815	10303	100.00	0,0	hypothetical protein
NCGM2_4902	AP012280	5279490	5279720	-	NCGM2.S1.AGEnt_accessory_0148_length_38281	10936	11166	100.00	0,0	hypothetical bacteriophage protein
NCGM2_4903	AP012280	5280182	5280685	+	NCGM2.S1.AGEnt_accessory_0148_length_38281	11628	12131	100.00	0,0	hypothetical protein
NCGM2_4904	AP012280	5280876	5281133	+	NCGM2.S1.AGEnt_accessory_0148_length_38281	12322	12579	100.00	0,0	holin
NCGM2_4905	AP012280	5281136	5281294	+	NCGM2.S1.AGEnt_accessory_0148_length_38281	12582	12740	100.00	0,0	hypothetical protein
NCGM2_4906	AP012280	5281291	5281920	+	NCGM2.S1.AGEnt_accessory_0148_length_38281	12737	13366	100.00	0,0	transglycosylase
NCGM2_4907	AP012280	5282745	5283065	+	NCGM2.S1.AGEnt_accessory_0148_length_38281	14191	14511	100.00	0,0	hypothetical bacteriophage protein
NCGM2_4908	AP012280	5283062	5283364	+	NCGM2.S1.AGEnt_accessory_0148_length_38281	14508	14810	100.00	0,0	hypothetical bacteriophage protein
NCGM2_4909	AP012280	5283367	5283915	+	NCGM2.S1.AGEnt_accessory_0148_length_38281	14813	15361	100.00	0,0	hypothetical bacteriophage protein
NCGM2_4910	AP012280	5283917	5285590	+	NCGM2.S1.AGEnt_accessory_0148_length_38281	15363	17036	100.00	0,0	Mu-like prophage gp28 protein
NCGM2_4911	AP012280	5285593	5287158	+	NCGM2.S1.AGEnt_accessory_0148_length_38281	17039	18604	100.00	0,0	hypothetical bacteriophage protein
NCGM2_4912	AP012280	5287148	5288386	+	NCGM2.S1.AGEnt_accessory_0148_length_38281	18594	19832	100.00	0,0	hypothetical bacteriophage protein
NCGM2_4913	AP012280	5288487	5288963	+	NCGM2.S1.AGEnt_accessory_0148_length_38281	19933	20409	100.00	0,0	hypothetical bacteriophage protein
NCGM2_4914	AP012280	5289174	5290283	+	NCGM2.S1.AGEnt_accessory_0148_length_38281	20620	21729	100.00	0,0	hypothetical bacteriophage protein
NCGM2_4915	AP012280	5290289	5290693	+	NCGM2.S1.AGEnt_accessory_0148_length_38281	21735	22139	100.00	0,0	hypothetical bacteriophage protein
NCGM2_4916	AP012280	5290708	5291604	+	NCGM2.S1.AGEnt_accessory_0148_length_38281	22154	23050	100.00	0,0	hypothetical bacteriophage protein
NCGM2_4917	AP012280	5291836	5292051	+	NCGM2.S1.AGEnt_accessory_0148_length_38281	23282	23497	100.00	0,0	hypothetical bacteriophage protein
NCGM2_4918	AP012280	5292054	5292569	+	NCGM2.S1.AGEnt_accessory_0148_length_38281	23500	24015	100.00	0,0	hypothetical bacteriophage protein
NCGM2_4919	AP012280	5292566	5293018	+	NCGM2.S1.AGEnt_accessory_0148_length_38281	24012	24464	100.00	0,0	hypothetical bacteriophage protein
NCGM2_4920	AP012280	5293015	5293218	+	NCGM2.S1.AGEnt_accessory_0148_length_38281	24461	24664	100.00	0,0	hypothetical bacteriophage protein
NCGM2_4921	AP012280	5293225	5293965	+	NCGM2.S1.AGEnt_accessory_0148_length_38281	24671	25411	100.00	0,0	hypothetical bacteriophage protein
NCGM2_4922	AP012280	5294067	5294450	+	NCGM2.S1.AGEnt_accessory_0148_length_38281	25513	25896	100.00	0,0	hypothetical bacteriophage protein
NCGM2_4923	AP012280	5294465	5294608	+	NCGM2.S1.AGEnt_accessory_0148_length_38281	25911	26054	100.00	0,0	hypothetical protein
NCGM2_4924	AP012280	5294704	5298336	+	NCGM2.S1.AGEnt_accessory_0148_length_38281	26150	29782	100.00	0,0	tail length tape measure protein
NCGM2_4925	AP012280	5298336	5299292	+	NCGM2.S1.AGEnt_accessory_0148_length_38281	29782	30738	100.00	0,0	hypothetical protein
NCGM2_4926	AP012280	5299294	5300217	+	NCGM2.S1.AGEnt_accessory_0148_length_38281	30740	31663	100.00	0,0	hypothetical protein
NCGM2_4927	AP012280	5300253	5301923	+	NCGM2.S1.AGEnt_accessory_0148_length_38281	31699	33369	100.00	0,0	hypothetical protein
NCGM2_4928	AP012280	5302075	5302728	+	NCGM2.S1.AGEnt_accessory_0148_length_38281	33521	34174	100.00	0,0	hypothetical protein
NCGM2_4929	AP012280	5302738	5302968	+	NCGM2.S1.AGEnt_accessory_0148_length_38281	34184	34414	100.00	0,0	hypothetical protein
NCGM2_4930	AP012280	5303182	5305392	+	NCGM2.S1.AGEnt_accessory_0148_length_38281	34628	36838	100.00	0,0	hypothetical bacteriophage protein
NCGM2_4931	AP012280	5306234	5306536	+	NCGM2.S1.AGEnt_accessory_0148_length_38281	37680	37982	100.00	0,0	hypothetical protein
NCGM2_4932	AP012280	5306533	5306745	+	NCGM2.S1.AGEnt_accessory_0148_length_38281	37979	38191	100.00	0,0	hypothetical protein
NCGM2_4933	AP012280	5306833	5306835	-	NCGM2.S1.AGEnt_accessory_0148_length_38281	38279	38281	1.23	0,240	phosphoribosylglycinamide formyltransferase 2
NCGM2_5014	AP012280	5384636	5384696	-	NCGM2.S1.AGEnt_accessory_0150_length_305	245	305	3.86	0,1520	hypothetical protein
NCGM2_5030	AP012280	5404295	5404529	-	NCGM2.S1.AGEnt_accessory_0152_length_1887	1	235	48.35	251,0	hypothetical protein
NCGM2_5031	AP012280	5404731	5405033	+	NCGM2.S1.AGEnt_accessory_0152_length_1887	437	739	100.00	0,0	putative transcriptional regulator
NCGM2_5032	AP012280	5405099	5406091	+	NCGM2.S1.AGEnt_accessory_0152_length_1887	805	1797	100.00	0,0	putative zinc-binding oxidoreductase
NCGM2_5056	AP012280	5427413	5429440	+	NCGM2.S1.AGEnt_accessory_0153_length_2302	104	2131	100.00	0,0	hypothetical protein
NCGM2_5057	AP012280	5429437	5429611	+	NCGM2.S1.AGEnt_accessory_0153_length_2302	2128	2302	33.33	0,350	putative oxidoreductase, molybdopterin binding protein
NCGM2_5057	AP012280	5429722	5429939	+	NCGM2.S1.AGEnt_accessory_0154_length_218	1	218	41.52	285,22	putative oxidoreductase, molybdopterin binding protein
NCGM2_5109	AP012280	5483430	5483858	+	NCGM2.S1.AGEnt_accessory_0155_length_1786	109	537	100.00	0,0	protein-tyrosine-phosphatase
NCGM2_5110	AP012280	5484021	5484203	+	NCGM2.S1.AGEnt_accessory_0155_length_1786	700	882	100.00	0,0	hypothetical protein
NCGM2_5111	AP012280	5484213	5484989	-	NCGM2.S1.AGEnt_accessory_0155_length_1786	892	1668	100.00	0,0	hypothetical protein
NCGM2_5112	AP012280	5485106	5485107	-	NCGM2.S1.AGEnt_accessory_0155_length_1786	1785	1786	0.14	0,1390	hypothetical protein
NCGM2_5134	AP012280	5514844	5515583	-	NCGM2.S1.AGEnt_accessory_0157_length_740	1	740	84.77	62,71	hypothetical protein
NCGM2_5187	AP012280	5565772	5565945	+	NCGM2.S1.AGEnt_accessory_0158_length_174	1	174	6.53	1080,1410	leucyl-tRNA synthetase
NCGM2_5276	AP012280	5650112	5650612	-	NCGM2.S1.AGEnt_accessory_0160_length_501	1	501	59.86	297,39	hypothetical protein
NCGM2_5293	AP012280	5672119	5672140	+	NCGM2.S1.AGEnt_accessory_0161_length_3142	1	22	4.29	491,0	4-hydroxyphenylacetate 3-monooxygenase small chain
NCGM2_5294	AP012280	5672184	5673038	-	NCGM2.S1.AGEnt_accessory_0161_length_3142	66	920	100.00	0,0	hypothetical protein
NCGM2_5295	AP012280	5673149	5674114	+	NCGM2.S1.AGEnt_accessory_0161_length_3142	1031	1996	100.00	0,0	putative flavodoxin reductase
NCGM2_5296	AP012280	5674143	5675255	+	NCGM2.S1.AGEnt_accessory_0161_length_3142	2025	3137	100.00	0,0	ferredoxin oxidoreductase subunit
NCGM2_5304	AP012280	5683847	5683888	+	NCGM2.S1.AGEnt_accessory_0162_length_1997	1	42	2.41	1701,0	putative dehydrogenase
NCGM2_5305	AP012280	5683905	5684657	-	NCGM2.S1.AGEnt_accessory_0162_length_1997	59	811	100.00	0,0	putative dehydrogenase
NCGM2_5306	AP012280	5684816	5685691	+	NCGM2.S1.AGEnt_accessory_0162_length_1997	970	1845	100.00	0,0	LysR family transcriptional regulator
NCGM2_5344	AP012280	5727264	5727563	+	NCGM2.S1.AGEnt_accessory_0166_length_705	309	608	100.00	0,0	hypothetical protein
NCGM2_5345	AP012280	5727660	5727660	+	NCGM2.S1.AGEnt_accessory_0166_length_705	705	705	0.08	0,1256	putative secretion protein
NCGM2_5351	AP012280	5736592	5737258	+	NCGM2.S1.AGEnt_accessory_0167_length_667	1	667	83.27	94,40	putative short-chain dehydrogenase
NCGM2_5358	AP012280	5743787	5745094	-	NCGM2.S1.AGEnt_accessory_0168_length_8759	227	1534	100.00	0,0	putative oxidoreductase
NCGM2_5359	AP012280	5745162	5747246	-	NCGM2.S1.AGEnt_accessory_0168_length_8759	1602	3686	100.00	0,0	putative TonB-dependent receptor protein
NCGM2_5360	AP012280	5747472	5748290	+	NCGM2.S1.AGEnt_accessory_0168_length_8759	3912	4730	100.00	0,0	putative transcriptional regulator
NCGM2_5361	AP012280	5748297	5749094	-	NCGM2.S1.AGEnt_accessory_0168_length_8759	4737	5534	100.00	0,0	ferric enterobactin transport protein
NCGM2_5362	AP012280	5749221	5750126	+	NCGM2.S1.AGEnt_accessory_0168_length_8759	5661	6566	100.00	0,0	iron-enterobactin transporter periplasmic binding protein
NCGM2_5363	AP012280	5750172	5751179	+	NCGM2.S1.AGEnt_accessory_0168_length_8759	6612	7619	100.00	0,0	ferric enterobactin transport protein
NCGM2_5364	AP012280	5751176	5752207	+	NCGM2.S1.AGEnt_accessory_0168_length_8759	7616	8647	100.00	0,0	ferric enterobactin transport protein
NCGM2_5365	AP012280	5752168	5752319	-	NCGM2.S1.AGEnt_accessory_0168_length_8759	8608	8759	68.47	0,70	hypothetical protein
NCGM2_5367	AP012280	5754221	5754505	+	NCGM2.S1.AGEnt_accessory_0169_length_2429	1	285	87.16	42,0	hypothetical protein
NCGM2_5368	AP012280	5754521	5756011	-	NCGM2.S1.AGEnt_accessory_0169_length_2429	301	1791	100.00	0,0	putative transcriptional regulator
NCGM2_5369	AP012280	5756143	5756601	+	NCGM2.S1.AGEnt_accessory_0169_length_2429	1923	2381	100.00	0,0	putative acetyltransferase
NCGM2_5371	AP012280	5757812	5760123	+	NCGM2.S1.AGEnt_accessory_0170_length_2473	162	2473	95.97	0,97	type I ferripyoverdine receptor
NCGM2_5375	AP012280	5763232	5763248	+	NCGM2.S1.AGEnt_accessory_0171_length_1926	1	17	2.12	784,0	putative exonuclease III
NCGM2_5376	AP012280	5763280	5763678	-	NCGM2.S1.AGEnt_accessory_0171_length_1926	49	447	100.00	0,0	putative translation initiation inhibitor
NCGM2_5377	AP012280	5763819	5764742	+	NCGM2.S1.AGEnt_accessory_0171_length_1926	588	1511	100.00	0,0	putative transcriptional regulator
NCGM2_5380	AP012280	5767407	5767808	+	NCGM2.S1.AGEnt_accessory_0173_length_1418	24	425	100.00	0,0	hypothetical protein
NCGM2_5381	AP012280	5767908	5768651	+	NCGM2.S1.AGEnt_accessory_0173_length_1418	525	1268	100.00	0,0	hypothetical protein
NCGM2_5385	AP012280	5773522	5773540	+	NCGM2.S1.AGEnt_accessory_0174_length_507	1	19	2.97	620,0	putative transcriptional regulator
NCGM2_5386	AP012280	5773544	5773966	-	NCGM2.S1.AGEnt_accessory_0174_length_507	23	445	100.00	0,0	hypothetical protein
NCGM2_5388	AP012280	5775366	5776094	+	NCGM2.S1.AGEnt_accessory_0175_length_3486	283	1011	100.00	0,0	GntR family transcriptional regulator
NCGM2_5389	AP012280	5776152	5776274	-	NCGM2.S1.AGEnt_accessory_0175_length_3486	1069	1191	100.00	0,0	putative oxidoreductase
NCGM2_5390	AP012280	5776299	5777507	+	NCGM2.S1.AGEnt_accessory_0175_length_3486	1216	2424	100.00	0,0	putative oxidoreductase
NCGM2_5391	AP012280	5777644	5778569	+	NCGM2.S1.AGEnt_accessory_0175_length_3486	2561	3486	69.68	0,403	putative MFS transporter
NCGM2_5394	AP012280	5782781	5782804	+	NCGM2.S1.AGEnt_accessory_0176_length_27	1	24	1.99	1182,0	putative monooxygenase
NCGM2_5404	AP012280	5795401	5795625	-	NCGM2.S1.AGEnt_accessory_0177_length_36553	88	312	100.00	0,0	hypothetical protein
NCGM2_5405	AP012280	5795704	5795922	-	NCGM2.S1.AGEnt_accessory_0177_length_36553	391	609	100.00	0,0	hypothetical protein
NCGM2_5406	AP012280	5795919	5796221	-	NCGM2.S1.AGEnt_accessory_0177_length_36553	606	908	100.00	0,0	hypothetical protein
NCGM2_5407	AP012280	5797063	5799270	-	NCGM2.S1.AGEnt_accessory_0177_length_36553	1750	3957	100.00	0,0	hypothetical protein
NCGM2_5408	AP012280	5799260	5799478	-	NCGM2.S1.AGEnt_accessory_0177_length_36553	3947	4165	100.00	0,0	hypothetical protein
NCGM2_5409	AP012280	5799475	5799714	-	NCGM2.S1.AGEnt_accessory_0177_length_36553	4162	4401	100.00	0,0	hypothetical protein
NCGM2_5410	AP012280	5799723	5800499	-	NCGM2.S1.AGEnt_accessory_0177_length_36553	4410	5186	100.00	0,0	hypothetical protein
NCGM2_5411	AP012280	5800534	5802201	-	NCGM2.S1.AGEnt_accessory_0177_length_36553	5221	6888	100.00	0,0	hypothetical protein
NCGM2_5412	AP012280	5802237	5803160	-	NCGM2.S1.AGEnt_accessory_0177_length_36553	6924	7847	100.00	0,0	hypothetical protein
NCGM2_5413	AP012280	5803162	5804118	-	NCGM2.S1.AGEnt_accessory_0177_length_36553	7849	8805	100.00	0,0	hypothetical protein
NCGM2_5414	AP012280	5804125	5807829	-	NCGM2.S1.AGEnt_accessory_0177_length_36553	8812	12516	100.00	0,0	putative tail component protein
NCGM2_5415	AP012280	5807956	5808453	-	NCGM2.S1.AGEnt_accessory_0177_length_36553	12643	13140	100.00	0,0	hypothetical protein
NCGM2_5416	AP012280	5808457	5809230	-	NCGM2.S1.AGEnt_accessory_0177_length_36553	13144	13917	100.00	0,0	hypothetical protein
NCGM2_5417	AP012280	5809256	5809441	-	NCGM2.S1.AGEnt_accessory_0177_length_36553	13943	14128	100.00	0,0	hypothetical protein
NCGM2_5418	AP012280	5809429	5809902	-	NCGM2.S1.AGEnt_accessory_0177_length_36553	14116	14589	100.00	0,0	hypothetical protein
NCGM2_5419	AP012280	5809899	5810315	-	NCGM2.S1.AGEnt_accessory_0177_length_36553	14586	15002	100.00	0,0	hypothetical protein
NCGM2_5420	AP012280	5810312	5810479	-	NCGM2.S1.AGEnt_accessory_0177_length_36553	14999	15166	100.00	0,0	hypothetical protein
NCGM2_5421	AP012280	5810479	5810919	-	NCGM2.S1.AGEnt_accessory_0177_length_36553	15166	15606	100.00	0,0	hypothetical protein
NCGM2_5422	AP012280	5810987	5811901	-	NCGM2.S1.AGEnt_accessory_0177_length_36553	15674	16588	100.00	0,0	hypothetical protein
NCGM2_5423	AP012280	5811905	5813002	-	NCGM2.S1.AGEnt_accessory_0177_length_36553	16592	17689	100.00	0,0	protease (I) and scaffold (Z) protein
NCGM2_5424	AP012280	5813205	5813672	-	NCGM2.S1.AGEnt_accessory_0177_length_36553	17892	18359	100.00	0,0	prophage MuMc02, virion morphogenesis protein
NCGM2_5425	AP012280	5813672	5814946	-	NCGM2.S1.AGEnt_accessory_0177_length_36553	18359	19633	100.00	0,0	virion morphogenesis protein
NCGM2_5426	AP012280	5814946	5816526	-	NCGM2.S1.AGEnt_accessory_0177_length_36553	19633	21213	100.00	0,0	portal protein
NCGM2_5427	AP012280	5816536	5818188	-	NCGM2.S1.AGEnt_accessory_0177_length_36553	21223	22875	100.00	0,0	phage uncharacterized protein
NCGM2_5428	AP012280	5818720	5819220	-	NCGM2.S1.AGEnt_accessory_0177_length_36553	23407	23907	100.00	0,0	conserved hypothetical DNA-binding protein
NCGM2_5429	AP012280	5819229	5819417	-	NCGM2.S1.AGEnt_accessory_0177_length_36553	23916	24104	100.00	0,0	hypothetical protein
NCGM2_5430	AP012280	5819422	5819535	-	NCGM2.S1.AGEnt_accessory_0177_length_36553	24109	24222	100.00	0,0	hypothetical protein
NCGM2_5431	AP012280	5819528	5819929	-	NCGM2.S1.AGEnt_accessory_0177_length_36553	24215	24616	100.00	0,0	hypothetical protein
NCGM2_5432	AP012280	5819926	5820168	-	NCGM2.S1.AGEnt_accessory_0177_length_36553	24613	24855	100.00	0,0	hypothetical protein
NCGM2_5433	AP012280	5820168	5820584	-	NCGM2.S1.AGEnt_accessory_0177_length_36553	24855	25271	100.00	0,0	putative structural protein
NCGM2_5434	AP012280	5820584	5821006	-	NCGM2.S1.AGEnt_accessory_0177_length_36553	25271	25693	100.00	0,0	hypothetical protein
NCGM2_5435	AP012280	5821449	5821883	-	NCGM2.S1.AGEnt_accessory_0177_length_36553	26136	26570	100.00	0,0	putative integral membrane protein
NCGM2_5436	AP012280	5821891	5822292	-	NCGM2.S1.AGEnt_accessory_0177_length_36553	26578	26979	100.00	0,0	hypothetical protein
NCGM2_5437	AP012280	5822597	5822866	-	NCGM2.S1.AGEnt_accessory_0177_length_36553	27284	27553	100.00	0,0	hypothetical protein
NCGM2_5438	AP012280	5822875	5823324	-	NCGM2.S1.AGEnt_accessory_0177_length_36553	27562	28011	100.00	0,0	hypothetical protein
NCGM2_5439	AP012280	5823324	5823515	-	NCGM2.S1.AGEnt_accessory_0177_length_36553	28011	28202	100.00	0,0	hypothetical protein
NCGM2_5440	AP012280	5823517	5823798	-	NCGM2.S1.AGEnt_accessory_0177_length_36553	28204	28485	100.00	0,0	hypothetical protein
NCGM2_5441	AP012280	5824111	5824392	-	NCGM2.S1.AGEnt_accessory_0177_length_36553	28798	29079	100.00	0,0	host nuclease inhibitor protein
NCGM2_5442	AP012280	5824394	5824597	-	NCGM2.S1.AGEnt_accessory_0177_length_36553	29081	29284	100.00	0,0	hypothetical protein
NCGM2_5443	AP012280	5824597	5825115	-	NCGM2.S1.AGEnt_accessory_0177_length_36553	29284	29802	100.00	0,0	Mu-like prophage host-nuclease inhibitor protein
NCGM2_5444	AP012280	5825132	5825443	-	NCGM2.S1.AGEnt_accessory_0177_length_36553	29819	30130	100.00	0,0	hypothetical protein
NCGM2_5445	AP012280	5825406	5825819	-	NCGM2.S1.AGEnt_accessory_0177_length_36553	30093	30506	100.00	0,0	hypothetical protein
NCGM2_5446	AP012280	5825819	5825959	-	NCGM2.S1.AGEnt_accessory_0177_length_36553	30506	30646	100.00	0,0	hypothetical protein
NCGM2_5447	AP012280	5826603	5827268	-	NCGM2.S1.AGEnt_accessory_0177_length_36553	31290	31955	100.00	0,0	hypothetical protein
NCGM2_5448	AP012280	5827265	5828017	-	NCGM2.S1.AGEnt_accessory_0177_length_36553	31952	32704	100.00	0,0	DNA transposition protein
NCGM2_5449	AP012280	5828038	5830338	-	NCGM2.S1.AGEnt_accessory_0177_length_36553	32725	35025	100.00	0,0	transposase A
NCGM2_5555	AP012280	5938920	5938921	-	NCGM2.S1.AGEnt_accessory_0178_length_34	33	34	1.42	0,139	hypothetical protein
NCGM2_5558	AP012280	5940195	5941184	-	NCGM2.S1.AGEnt_accessory_0179_length_12183	22	1011	100.00	0,0	putative phage late control gene D protein
NCGM2_5559	AP012280	5941242	5941415	-	NCGM2.S1.AGEnt_accessory_0179_length_12183	1069	1242	100.00	0,0	hypothetical protein
NCGM2_5560	AP012280	5941423	5942295	-	NCGM2.S1.AGEnt_accessory_0179_length_12183	1250	2122	100.00	0,0	hypothetical protein
NCGM2_5561	AP012280	5942305	5944530	-	NCGM2.S1.AGEnt_accessory_0179_length_12183	2132	4357	100.00	0,0	putative tail length determinator protein
NCGM2_5562	AP012280	5944712	5945056	-	NCGM2.S1.AGEnt_accessory_0179_length_12183	4539	4883	100.00	0,0	hypothetical protein
NCGM2_5563	AP012280	5945071	5945574	-	NCGM2.S1.AGEnt_accessory_0179_length_12183	4898	5401	100.00	0,0	putative phage tail tube protein
NCGM2_5564	AP012280	5945587	5946747	-	NCGM2.S1.AGEnt_accessory_0179_length_12183	5414	6574	100.00	0,0	putative phage tail sheath protein
NCGM2_5565	AP012280	5946790	5947230	-	NCGM2.S1.AGEnt_accessory_0179_length_12183	6617	7057	100.00	0,0	tail fiber assembly protein
NCGM2_5566	AP012280	5947239	5949347	-	NCGM2.S1.AGEnt_accessory_0179_length_12183	7066	9174	100.00	0,0	tail fiber
NCGM2_5567	AP012280	5949349	5949756	-	NCGM2.S1.AGEnt_accessory_0179_length_12183	9176	9583	100.00	0,0	putative phage tail protein
NCGM2_5568	AP012280	5949875	5950762	-	NCGM2.S1.AGEnt_accessory_0179_length_12183	9702	10589	100.00	0,0	putative phage baseplate assembly protein
NCGM2_5569	AP012280	5950759	5951085	-	NCGM2.S1.AGEnt_accessory_0179_length_12183	10586	10912	100.00	0,0	putative bacteriophage protein
NCGM2_5570	AP012280	5951238	5951795	-	NCGM2.S1.AGEnt_accessory_0179_length_12183	11065	11622	100.00	0,0	hypothetical protein
NCGM2_5571	AP012280	5951792	5952307	-	NCGM2.S1.AGEnt_accessory_0179_length_12183	11619	12134	100.00	0,0	hypothetical protein
NCGM2_5572	AP012280	5952329	5952356	-	NCGM2.S1.AGEnt_accessory_0179_length_12183	12156	12183	7.91	0,326	hypothetical protein
NCGM2_5591	AP012280	5972993	5973968	+	NCGM2.S1.AGEnt_accessory_0180_length_976	1	976	35.06	1466,342	organic solvent tolerance protein
NCGM2_5614	AP012280	5999408	5999590	-	NCGM2.S1.AGEnt_accessory_0181_length_8310	1815	1997	100.00	0,0	hypothetical protein
NCGM2_5615	AP012280	5999786	6000247	-	NCGM2.S1.AGEnt_accessory_0181_length_8310	2193	2654	100.00	0,0	hypothetical protein
NCGM2_5616	AP012280	6000285	6000908	-	NCGM2.S1.AGEnt_accessory_0181_length_8310	2692	3315	100.00	0,0	hypothetical protein
NCGM2_5617	AP012280	6001691	6003751	-	NCGM2.S1.AGEnt_accessory_0181_length_8310	4098	6158	100.00	0,0	hypothetical protein
NCGM2_5618	AP012280	6003905	6004129	-	NCGM2.S1.AGEnt_accessory_0181_length_8310	6312	6536	100.00	0,0	hypothetical protein
NCGM2_5619	AP012280	6004351	6005628	-	NCGM2.S1.AGEnt_accessory_0181_length_8310	6758	8035	100.00	0,0	hypothetical protein
NCGM2_5620	AP012280	6006238	6006240	+	NCGM2.S1.AGEnt_accessory_0182_length_148	1	3	2.50	117,0	hypothetical protein
NCGM2_5622	AP012280	6007875	6008048	+	NCGM2.S1.AGEnt_accessory_0183_length_335	1	174	51.79	162,0	hypothetical protein
NCGM2_5633	AP012280	6017041	6017071	+	NCGM2.S1.AGEnt_accessory_0184_length_40	1	31	4.45	665,0	putative hydrolase
NCGM2_5634	AP012280	6017079	6017080	-	NCGM2.S1.AGEnt_accessory_0184_length_40	39	40	0.41	0,487	hypothetical protein
NCGM2_5699	AP012280	6076023	6076106	+	NCGM2.S1.AGEnt_accessory_0185_length_371	288	371	68.29	0,39	hypothetical protein
NCGM2_5840	AP012280	6226432	6226863	+	NCGM2.S1.AGEnt_accessory_0186_length_655	150	581	100.00	0,0	hypothetical protein
NCGM2_5876	AP012280	6260572	6261297	-	NCGM2.S1.AGEnt_accessory_0187_length_925	43	768	100.00	0,0	hypothetical protein
NCGM2_5888	AP012280	6273708	6273780	-	NCGM2.S1.AGEnt_accessory_0188_length_1157	1	73	12.17	527,0	putative fumarylacetoacetate hydrolase family protein
NCGM2_5889	AP012280	6274515	6274864	+	NCGM2.S1.AGEnt_accessory_0188_length_1157	808	1157	42.42	0,475	hypothetical protein
NCGM2_5890	AP012280	6276587	6278116	+	NCGM2.S1.AGEnt_accessory_0189_length_11124	1	1530	55.37	1233,0	hypothetical protein
NCGM2_5891	AP012280	6278519	6278755	-	NCGM2.S1.AGEnt_accessory_0189_length_11124	1933	2169	100.00	0,0	hypothetical protein
NCGM2_5892	AP012280	6278755	6279024	-	NCGM2.S1.AGEnt_accessory_0189_length_11124	2169	2438	100.00	0,0	hypothetical protein
NCGM2_5893	AP012280	6279075	6279317	+	NCGM2.S1.AGEnt_accessory_0189_length_11124	2489	2731	100.00	0,0	hypothetical protein
NCGM2_5894	AP012280	6279777	6280283	+	NCGM2.S1.AGEnt_accessory_0189_length_11124	3191	3697	100.00	0,0	GCN5-like N-acetyltransferase
NCGM2_5895	AP012280	6280870	6281169	-	NCGM2.S1.AGEnt_accessory_0189_length_11124	4284	4583	100.00	0,0	hypothetical protein
NCGM2_5896	AP012280	6281274	6282092	-	NCGM2.S1.AGEnt_accessory_0189_length_11124	4688	5506	100.00	0,0	hypothetical protein
NCGM2_5897	AP012280	6282349	6282645	-	NCGM2.S1.AGEnt_accessory_0189_length_11124	5763	6059	100.00	0,0	hypothetical protein
NCGM2_5898	AP012280	6282645	6284195	-	NCGM2.S1.AGEnt_accessory_0189_length_11124	6059	7609	100.00	0,0	hypothetical protein
NCGM2_5899	AP012280	6284192	6284566	-	NCGM2.S1.AGEnt_accessory_0189_length_11124	7606	7980	100.00	0,0	virulence-associated protein E
NCGM2_5900	AP012280	6284563	6284853	-	NCGM2.S1.AGEnt_accessory_0189_length_11124	7977	8267	100.00	0,0	hypothetical protein
NCGM2_5901	AP012280	6284856	6285161	-	NCGM2.S1.AGEnt_accessory_0189_length_11124	8270	8575	100.00	0,0	hypothetical protein
NCGM2_5902	AP012280	6285158	6285427	-	NCGM2.S1.AGEnt_accessory_0189_length_11124	8572	8841	100.00	0,0	hypothetical protein
NCGM2_5903	AP012280	6285424	6285657	-	NCGM2.S1.AGEnt_accessory_0189_length_11124	8838	9071	100.00	0,0	hypothetical protein
NCGM2_5904	AP012280	6285650	6285850	-	NCGM2.S1.AGEnt_accessory_0189_length_11124	9064	9264	100.00	0,0	hypothetical protein
NCGM2_5931	AP012280	6317272	6317388	-	NCGM2.S1.AGEnt_accessory_0190_length_1299	1	117	62.90	69,0	hypothetical protein
NCGM2_6027	AP012280	6417851	6418687	-	NCGM2.S1.AGEnt_accessory_0191_length_4769	144	980	100.00	0,0	hypothetical protein
NCGM2_6028	AP012280	6419053	6422322	-	NCGM2.S1.AGEnt_accessory_0191_length_4769	1346	4615	100.00	0,0	hypothetical protein
NCGM2_6029	AP012280	6422319	6422476	-	NCGM2.S1.AGEnt_accessory_0191_length_4769	4612	4769	16.61	0,793	hypothetical protein
NCGM2_6296	AP012280	6700832	6700861	+	NCGM2.S1.AGEnt_accessory_0193_length_69	1	30	3.46	837,0	pyridoxamine kinase
NCGM2_6297	AP012280	6700899	6700900	-	NCGM2.S1.AGEnt_accessory_0193_length_69	68	69	0.34	0,583	hypothetical protein
NCGM2_6332	AP012280	6735385	6735573	-	NCGM2.S1.AGEnt_accessory_0195_length_5900	859	1047	100.00	0,0	hypothetical protein
NCGM2_6333	AP012280	6735672	6738482	+	NCGM2.S1.AGEnt_accessory_0195_length_5900	1146	3956	100.00	0,0	hypothetical protein
NCGM2_6336	AP012280	6742191	6742937	-	NCGM2.S1.AGEnt_accessory_0196_length_1682	529	1275	100.00	0,0	endonuclease
