# Supplementary material for: ClustAGE: a tool for clustering and distribution analysis of bacterial accessory genomic elements
Source: BMC Bioinformatics. 2018 Apr 20;19:150. doi: 10.1186/s12859-018-2154-x (PMC5910555; doi:10.1186/s12859-018-2154-x)
Supplement: Supplementary file 1 — Archive containing relevant output files from the Spine and AGEnt analyses of the reference genomes. (ZIP 4849 kb) [file 12859_2018_2154_MOESM1_ESM.zip › Spine_and_AGEnt_results/PA103.AGEnt.PA103.AGEnt.accessory.fasta]

>PA103.AGEnt_accessory_0001_length_284
ctcttgcctcccgcgtgaccgccgcgacgtcatcggaaaactcaccgggcggggaaggaagtacgggctgccgggggtttatgcgatcgacaggatcccggccaaggcatacgaagcggagaagtcatagatccatatgaacctattaatagagtttctaataactaaatatttattaaatctgtgagtcaggttgtcctttccgggctaacgccgggcgccggacatttgtcgccgcgcagcgcctcagccaccgcaaacaccgcaggttttcgccgcgccag
>PA103.AGEnt_accessory_0002_length_655
gacgtctacgcgtgggccggggcgccctgtcggtcgaggaggacccggccggtcatcgatcggctttttcttgttcagggggtgtagcggtatttcgtttccacgtcctggcgcttccgcgccagcgtggcgccgtccaatgcgccgttgtcggccagccgttgcagttcgtcgaagtcgcgctggcgcagcttctccaggtgcacccgggtcgcggtgtagttgatgcgctgggatgcgtcgtagccgctcaccgggtcccagaggatcgacagcggccagaacagcaggttgaccaccccgagtccgtaggaacggccgtagaaggagccgccgccggggagcaggccgagggccgcgccggtgccgggggatttctcgatgaccgccaggttgcgggcttcgtaatactcaagttcggccgtctgctgcgagttgaggccgctggcgcaaccgctggcgagggcgagggtggaggcgatcaggaggggacgaaacagcgacatcgggtttccttgcttttgattatccagtatccgtgtgagccgcctgcgcggcggcgcgcaagctagcatggatggatgtcaaaaggccatcatcgatcgctggtatccgcgtttttgagcgctgtctctcgtttcgccgctctcctggg
>PA103.AGEnt_accessory_0003_length_3216
tcccaggcgttgatgggccaaaggcagcgggcaggcggtcgagcggctcggataccaagaagggcgcgatgagcatgtagcgccccggacgtatcagctagaggttctcgtgggcaggcaggctatgtccggtcaccggcctctgccgccgcgttcgtgggatgcggtgctgcagccgccttgcgcggcgccagcagcgctgtgacagacaggaaggccgcctgggccggctctctggtgcagtgagccgatgccttcacaggactttgctccgcggtcagcgaagcatacgaaaggcgagcgcccttatttgccgaaaccccgtaaggcaagtagccggacctcagcttgtggcgcgttcggtgaggacactggtgcgggcactagcgaccgggtttgaacgccaggaagtcctccatggcgtggaactccaactgcttggccttgcgagtgggagacaagtacgccgcaatctcgtcaaagatggcatcggggtccttcaggtctgtatctgtgtagacaatgatggggatgccacgcttgcggaaataggccttgagcttgcgcatctccttctcaaagtttgcctgcgcctcttcattgatttgcttttgggtcttttcacgggtgccctccagcctgccatgggttgaccagggcgaaagctcgaatccgacctttgacagggtaaaaggatcaatgatggtgaagtcgaggcgatgctcatggcgcgccacctttccaccatagcgcagctctggaatcagcagcggcacatccagtgggttctcgctattgagcacgaaattgcagtagcggctggcaatcgccttttcatgctcggagcctgagttgcgcaccaaggtctggcggaaaaatttcagatagtggtcgatggagtggaagtccatgcgctcatcttcatccggtaacacgaatccggtctgcaggatgtggccgatggtccagtagttcggcttgaaatgtcgaatttcactcttgtcgttctcccaggctccgttcttgaaccggggggtcaccaggatgccgtaggacgcattcttctgacctatccatatctccgcatcttccacttccggacgcttgcgggccagagcatcgaactgacgcaggtaggttcgagtgaggaacagcttgaaccagcgacgcaccttcttggagttcttgatatgcgcgtgggcgtcgtaataggggttgccaggccgcgccgcaggtccgaggttctccagaacctcgaggaacccgcggagataaagcgcgatgaactgctcgggcgaatcgatgacttcgttcttgatgtcgatgtactcagcgtgcttcccgccataggtggcgttcaacgaatgttcgctgggatagccggtgatctctaggacgtcctccttgagttcatttatctgcgccgtgagttcgttaatctggcgattgcgctgcgtttttaccgggtctctgggtgccaccgttcctgtccctttccttggtcgtcacgccgcggggtgttcctagccagtagcgcggggctggagtgcggcgattcgcggttgagaatctatggattttcgcacgcacgggccaatggcaccacgccagcgcaggggcaagaagctgcttgttggactgccaagagcaacactggccggcgggctgcagggcgggtacgaccggatgcaatcagcacaagacgcaggaggtccaatccacgctaagtctgcatccactccctgcaggccaatagggctctttacgcgtcgctcacagcccgtgcatggcatcaatcagacttggcgatttcttcagagggcctgtacgtccgtgatgattgcaggtccatcgttgttcctgatgaagccgaccagatcgccgccatcgatataaccttccaagaagctgaagaccgactcgatagggtcagaccaccgcgccctaatctcattggcaaaccacctaaactcgtcatcgccggtgaagtcctcaaactcgggcccattcaggaagagccatttcaagcaccttattgtctgcgagaaatccatcacgatgaaatgggacttttcgatcatcaagaggactcggtcaacaccattgtggcgagtctcttcaaaccagatttgcttctggttgccctgcacggtaccgattccaaagacacagaattcctgtttagcgccccagtacttctcgctccggaacttggttccatagattccctccacctcgccgaaaatggccactgccccgccattgaagctgttgtccaagatcaggcacaggtcggagtaggcgatgagatttgacacgcaatcttgagacgcgtgaaaaggaaaaatttcggtgaatctgtcattcaatcggtggctaagggcagagtcccttcctgagatatggaaggcgaacgagtccaggtccctgttgaagcagatcccatacaagtcctccagccgctcgaggagctcaatgacgaggtgtcctccgagcttttggttgaagaagctggccaggaagtattgcactccccaattctgtacatacgactcaacttcgttgaagaaattgagggggagattccccctcaacaagctcaaggtccacaccgggaactctttgaacttccgaggcgaatgggcgagctgcttgtgcgagtcaatacacttcaaaacgctgtaaaagtgggttgcccaataggatctggcgcttccgataaggattggagccgcgggcgtaagaatgctgcgcttgttgcttctcatggtgtagccgctcgacgattgttgcgtgcatacaaaacctgtaaatgtagcaaaagccggtcgacgcgggcaaagcttgatccataagaaacgaacggtccctactggcatcgtttgtgaagcgcacggtcggtgggtcaggcatcgacagccgccttgcgagtgcgacttcgatcttcttcgccatcagcgacaggcacgtcatctgctacgtcgatgtggtcttagcgcccagcggcgctacccggacactgcgcaaagctggatttcaagaagagacagggcgacaaatgtcatgcgaacctccttggatttgcatggacgccagtggctgcgactggacgcagccactggctacgtgtgagaatccagtccacgatgcagtccattttggtttttgcatcggtggaaaattgttgttaatcaacgagttagggattgggtgttg
>PA103.AGEnt_accessory_0004_length_687
ccacctgagccccgcggactccaaggtggcaaggtaattcgatgaaattcctggaaaaactgaaaaaacgcaaagagcggaagtacttccgtggctgggaaaagatcttcaaggccccggagaagatccgtcttgcctacccacattacgaggtcggcgtgggcacctacgggatcccggaggtcaccgagttcggcgacaaggccaccctaaggatcggcgcctacacctcgatcgctgccggcgtgaagatcctcctcggcggcgagcaccataccgactggctcaccacctaccccttcccgaagatgatcgatgaggtcgccgacatccctgacagcaccacgacccgcggcgacgtggtcatcggtagcgactgttggatctgcacgaacgcgctgatcctctccggggtcaccatcgggcatggtgcggtagtcgccgccggcgcggtggtgacccgcgacgtgccgccattcgccatcgtcggcggcaacccggcccggcagatccgctggcgcttcgaggaagacatccgcgaagccctgctggcttcgtcctggtgggactggccggtggacgaggtgaagcaggtcgcccggaccctgtgcagtaccgacatgacagccttcctgcgctacatcgagcaacgcaagggctgattccccggcgggaacgatcgccggt
>PA103.AGEnt_accessory_0005_length_2589
tggctggcgcccgcctgcaggacgatgctggcgccggagcgcgtgtcgcccgcggcgaccgcccccaggctggtgaccgccacctcgtcgttcatcagcaggttgcgtccggcgctgatctccaggctgcccggtcccgcgacgttgaagttgccgtagaggatgtcgcgccccgcctgcaccagcgacacgtcggtagccgaggtattgacgaacagattgccgctgctggcgtagacccccatgttgtcgctcgcggtccgctcggagcccaacccggtgccgctgctgacgatgtcacggccggcgatcatgcgcaccgcaccatgcccctcgtaacgcaactggccgaaacgcacatcgctggtcccggtgtagcgcagcagccggccactgtcgacaccgaccagatcacccgcaagggcgtagaagcgcgacggttccagcgccgccccccattcgccggagacgctgttggcgccgaaggcgaacaacgggaagtggttcgtgtcggcgcggctgccgtcgctggacaggttgtcgacctgccgcgtgatcccggtatagccctggtagctcggattcagcggcgtggccaggctgccggtgctggcgccggaacggctgatgctgtagccgccggcgtagatggagtcgccggccagcaggtcgagacggccctgactcgacggcgccaggaccagcgcggtcctgtcgctgcgagcgttttcggggagtgtcgcgttgccataatagaggctgccggtcagcgccacggccgacagcttcgccggatagaccagcgcggaatcggtgtcctgttccgtcctgcctcgggaaaccggggtcaggttgcctcccgccgatgtcaggtcgatcgccgtgcgttcggtccacaacgagaaaccgctcaggccgtaaccctcgacaccgctggcgctggtatagggggtgccgttcatcaacggcgtccgcccgggatcgaccaccccttgcagcaccaggtcacccaggctgttcaggctgaaggtggcgtcgcccggcaccagcgtcggcccgccgttggccaggccgagggtcgagacgaagggatcgtaggcgcgccgttcgcccggaacctgctggctatccagacgaccatagatcagatcgataccacccaggctcgtcgcccggacctgagcattgccgcgcaggttgaccatcgcgccgtacagtgaactgccctgatcgaagggcgtcaacgggttgagcgcaccgccgatacgtacgtccatgtctccgccgccgctcagggtcagttggccatcggcgcctacccggccgctaccgcccaccgccagcaccagcccctggctgcgctgcgacgtttcctgcggaacgctggacgtgcgcgcctcgatgacgcccgcatcgcccgcgaccttcaggctcagatcgccaccgcccagggtgccgatgccggtgaagcccacctgctgcgtggcggcagccgctccatcgccgcccggctggcgcgcataggtgccgaaattgatccaccaggcggtgcggtcggccgtaccggcggtcgaaccgctgccctggcgccagagccagttgccgacggccgccgagtcgtagccggcgttgggtacggcgccggacaaccgacccagcacatcgccgcgcagatcgccaccgaccgccagcgtcaggttgccgcccagggccgggtaccaagcgctgtagaggctctgttcgccgccgtccacccattgctcgtaaccgcccagcgccggatcgcgcagaacgctgccgccgtccctggcacgcgccaggttgtagctggaatcgaccgcgctcgcggtaccggcggtgtagactccgaatggcgaatccatacgcaggttgccggcggcgaacaggtcgagatcgccagtgccggtgcgcagcacgctgaagcgcgaagcgtagggttcggcttccagcgcatagtcgtcgctggacgcagcgcaccaggtcgggaaatcgtcacagatggtcgggtagcccaaagcctccgggtccagtgggtcgcccggcttgatgccggggtcgccccatcctgccaccccttcctcggtccacaccatgccgcccgaactcgcggcgcaccaggtcgggaaatcgtcgcagatggtcgggtagcccaaagcctccgggtccagtggatcaccgggcttgaggctaggatcgccccagttatccaccccttcctgggtccataccagcccaccacccgccgccggtatgcgccgcatgccgtagtgcgtatcggcgaggcgcatctgcccgctggaacgcggatcggtcagccgcggatcggccgcctgcagatcggcgccagccaccaggcgcacgctccaagactgcgaaccggccgccagcatcggcgcgatggcccaattgtgcgaaaccgcaccggccgggcgtacgtccaccgacgcggcgccatcgggcaggcggatatcgctgccagccggcaggaaggccccggcgcgcaaggccagtccgccggccaggcgcacgccgtcgacttcgtcgttggccagcgtggcgcggccgggc
>PA103.AGEnt_accessory_0006_length_25
gcgaggagggctacccggcgcgagc
>PA103.AGEnt_accessory_0007_length_357
attcgagtctgcgtcaaagcagccccgccttggcggggcttatttctgccgggccacgagcgcaaataatcagctcaccagaacccggccgagcgctgcctggagaccgataggtccttcccattacgaaaatgacgacatcgcatcgatcctgaaacgtccgtacagccaggacgacgcaatgaaggcaaagtgccattccctcctgtccctgtttggattagcattcctacttttggactaatcccccctcaacacgcccatgtcgtttagctatgcggtggatattgaagggaactcgcaggacatcggatgttgcgttctagctatcgagcggttgtcgctggcttggtttta
>PA103.AGEnt_accessory_0008_length_1476
aagaaattgttggtctggttgtcctggatcttgcgcccgcaatcggtcggtaccacttccagggtcatgatcttcttcctgaagcccggatcgtcgcgctccacccaggtggcgctttccacatagcgctcgcaggcattcttctcgctggtcgggtagatcgcctgcttacgcccgtcgtaggcgaactgcgcgtcctgctggcgggtctgcggcagtcgcatgttgatgatcgggaggaatgcctggaccgactggtaccactggatctggttgagccgagcgccctccaggccggcgtcctcggtgtagaacgcggcgaggatcgacggcgacttcggcgggttttcctcccacttggccaggcgcagttcgttctgggtggtgaaggattcgtcggcgatctgcgccatcgcccggatgctctggtagaaggccgggccggcggcggtattgcgctcgtcgcggacgtcgaaggagcactgccgcgaatggtcgccgcggttctgccggtagttcgccgcccactgctcggcggtgctgacgttgatgtcctggcaggacttctcgacgctgttcggcgtgcgccgcgaatcggtgcaaccctgctgggcgcggtcgtcggtggcggcgtcgatggggaaggaacagagcaccgcatagtcctggtggtccttcggattaccgaagatggtgtcgaagatgaagccactcttcaggccataggcgagcttgcggtacttggcgtccttgcgcaggtaggaggcggagacgccgccgcttttctggctcttcggactgatgctgtagaacatgtagtcggtcgaaggccaggtggcgcggaacagcacgccggaacagaggaatgccggcttcgacggtccgccgcaatcctggcgggtgtcgttgtacaactggttgagccgggcgaccacgtcgttgccccggtcggcctgggccgcgggtgtcagcgccaggccggcggcggcgagaaggtagagaaaggtggatctgcttccgttcatgggatggactccacgcaggttcgaaggagcgggccgggggcggcccggttggtcccgatggggacgagcgcgacgggcggatcgcggggggatgaagcgcttgcgacggtatggccgtcggcgttgggacgtcagtgggacgtggtggcgccagtctgcaaccgggcgctgccgggaatgccgggcgaccccggcgggcgctgggcggcgggggcctgccgagcgcgtgggggaagtcgctcgagggaggcggtgaagaccgccggcggagatacgaacagggtgggtagcggggcggatacagcgtcgattccgttacgcatcgcaggcctcctttgcgccgcgccgatgggcttccgtcttaccgttcgagcctagaagcgcgggccgcgccgctccagcggtggggtggctagctagcaagggggattaatgcattcgcaacggcgct
>PA103.AGEnt_accessory_0009_length_2621
cgaataagcagtgtgctttggcggcaatgtatattcgcgccgccatagcgcctacatatacatgcaaacctgccattggagacatcctctaaaacacagcacgctcaagaataaaaactgccaaggcacataataaatttccaaaaccgccagaaacgacacatctccacatccttcaaaaacccctcccaagggcatttcaaaagcgccacccccatctagaccgtcaaacatgcttctgtctactccatgacacccaaagcctctcacgcaagaaaaatccattagttttcacagaattctcttacacacatcaagaacgatatcgtgctaaaaaactaacgccacaccaccccaaccagcagggaatataaaattgtcagaacacaattttagcaaactcaagatagataaaatcaggagaagccctacactcataatttccggctacggagcgggaatcgccatactcttctcaatcttcaatgaccaactaggaatggagaaaaaatggctagcaaccattgacgcaacattatcaatctgcgccataatattttacacaggaatcattcatcttatttcaacaacaaaagcgcttaaagagctaaacaaagaaaaatctaaccaaccagagccacgaaaacgcattcaaacacttagcgggcttctaatcatgatctccacaggcttattcggcctctatctgattggcaatagcgatatatcaccaggagcaaaactgtcatcatccacaaccggcctaatactacttagctcttgcattatcgctttactaataacttttgaaaaaatctcaaaggagttatcaggtgcgcgaactaagcatcattgagatggatattgtgtcaggaggaaacagtcttgatgccgcagcaacaggagcgggtggagctataggtgcaggactcggaaaatttggcggaagtgcggccggagcttgggcaggtgcaactgtcggcggtgttctaggaggacccgttggagcagttgtcggccttatcagtggcagagttgccggcggtgcttttggtaccgttgcaggagcagctgctggttcgtatgcaggttcggcggcagctagcgcatggagcagaggcgacaaggcaggtaccaactatgatggagaggggtgtgactatcactaagaaaatatttcaaacccaatagaaccaacctcctccaatggtgcttccggaaaaaagcaccattattttgagattaaaatatagcctactcagaaacacatatgacagcctccatgaacttcaaagcaaacatatctcagagcgaatttcttagccagtaccaagaaaatcaaccattacatatgaaaggtgctgtcctgccaataaatttttcgtggaacgatgtaaatcgactaattgaacgaagcgatccctcatcacccgacttcaagttatccctagacagaatcctccccaaagaaaagtatgtcgaaaaatatttagacattggaaccattcgccaacgaatcataaagccagctttatatgattacctaagtcgtggcgccacgctaatcatcaacaagataaagagcgatccaaaaataacggaaatcacacaacaaataggattattcactgaaagacagattgtcagcagtgcctatttagcatttggcaagaaaagctcctttcgttgccattgggacacaagagacgtttttgcaatccaactaatagggagcaaacgctgggtagtatacgaaccatcctttgagctccctctttacactcagcaaagcaaagatcttgagcatatttacccgtgccctaccaatccttacatggatatcatcttggagccaggggatgtattctatctaccaaagggctggtggcataacccactaccaattggacaaccgagtttccatttggcacttggcactttcccggcattaggaattgactatctgcaatggactttatcccacatggaaaacttccttggagccagaaaatctttgagcaaatgggcctcagaccaggaaaacctagcaaatattgcaaaccacatacatagactaatcaacaatcatgaacactatttgaacttcatgaaaaatcacttgataggaaccagaatagactctccactggccgtagaggcattttgccgagcagacactgaaaccattccccttcattcacaactatgcctatgcacaaacaacaaattcggcatagagcaaaactatttaatatgcaatggaacaaagctaaacatagaccctcacagcatgccaataattaaccacatcgcagcaacccccggcacaagccttgaagatctcattcataattttccccagcatgaatcaactgacattaagaatctcatcaccgccctctgcaaagaggacatacttagcatcaccttataaagatcgctccatcaagaaagaacctggcacacttatcaaaaacaacaaagctacgcagagcagtcaaactcaagttagttacaggaatccacctaaaaattaatcaatgacacctcaaaatgattttttccgcgcggaagcccttaatagaaagatgtaccaagctttaggaaaagtaacgctaacg
>PA103.AGEnt_accessory_0010_length_936
gggcaatcccgcggctgagtccgacccgtcccactccaggcaaggacttcccatgcgcaaagccctgctgtgctgtgccgccccgctgtgcgcggccgccgccttcggcgccgaaaacaacgacgagaacgccgcccgcgaagggctctggaacaacctgcacgtctaccgcgcgttcaaccagcgcggcggcccctacctgaccgacgacagctacctggaatgggagttcggcggccgcaagggggtgctcgacctgtacggctacatcgactacaagaacctcttcgacgacgccagctcggacgtacccgacggcgagaactggttcgtcgacatcgagccgcgtctctccatcgaccgcctgctcggccgcgacttctccatcggcccgatccgcgaatggttcgtcgccttcgactactactacgccgacgcgcgccagggaccggggctgaacgtgctgtggtcgggcatcggcaccaacaccgagctgccctggctgggtacggtggggctcaatctctacgcgcgctacatcgacaagaactacggcgcgtccaacgagaacgcctgggacggctacgtcgcccacatgaactggttcaagccgctggcgcagttcggcggcaagcgcttcatcgccttccagggcttcttcgactacgagttcggctcgaagctgcccgacaaggacgatgccttcgagcgcgaataccgtaccgataacggcttccaggcctacctcgggctctggtatcacaccgaacactggaagttcggctacggcgccaaggtctaccgcaacatgacccagtggcgcgacggcgagcaactggacggacgccgcaccgactccagcgggatcggccactacttcaacgtcggctacgcgttctgagcgcggcgcccacgccgggcgccgcgggaagcccg
>PA103.AGEnt_accessory_0011_length_361
tcgacccaacgtaggtgcgttggtcatccatttcagttgggccaggaagttcttcaccacgacctggtctttgctgtgttccaccaattggaattctttgttgaaggggacgatgcgacggtcttcttgcctgagcacggtgatgcctacggacttgttgtctcccggcaccaacgtgtcgcctacggtgctggaagaattcacgggactcagaagggctcccaggccataggcgctatgcagttcttgcttgcagtgatctggaaaggcttctccttgagggtctggttggtggcggcttaagtaggccgaagtcgagtgtcttgggtgaaatgctcaggggcgacgatcgccgatgaaa
>PA103.AGEnt_accessory_0012_length_40
gacgcccggttacggcgttcccagcgccactcggctctcg
>PA103.AGEnt_accessory_0013_length_9935
gtagtgccttcggaagtgcctgataagtgccttcccacgctcaggcggcgagcagagcgccacgtccatcggattccgctccgccagcgccagttcgccttcgccgaaacttgcgctgctgccgccgacaccctgcgattgatcgcgcagtgggggcgattcataccaaagcctgtgacctgcagcacggctcgccggtgcaacggtagagacctatcggcagatgctggaaacctgccgccagcacagctgcgaattgcgcttggcaccggcctacgacattgtcaacaccacggcttatatcccgcaagatgtactggcgctggatgtcgtaggcaacaagaccctctttgcctcgcgacaggggctgctggagttcgctcaggtctgctatgtagctcggccaaaagaagtgatccgcaagcagttgcaagcactggagcggctgttggcccgctcgactgagctgtgcgagcaggccccgcatgtggtcgctgcaatcaggcaatgtgccgttccgtttatgcagacgtttggctagcgcactcggaaagatcagcgagctgaccacgctcgaaaacgcggtaaggggagatgcccagccgctggaaggcactcggggcggggcagaccaaaaagcttgaagccgcgcagtgcacggctttgaaggtggtgggcccacacggactcgaaccgtggaccaaaggattatgagttgcctcgaaacgccacaagcccagtaaaactgtgagcagatcagcgtaagtaaaataagctgaaagcagcgtcgttactgggcttaagcgtaattttgcgaagcctgcaaaagctaggaactgtaccgctagtgtactgttttttgtaccgctgaacggtcagcttttcacgagcttacatgagcccctgggggggtggcgctattgcgtgtttactgtatatttaaacagttatcggtgaatagctttccgtgccggagaagtcggaggctcagtagttattccttggactacccatcgccagaaagctttgtgcttcgtgaaaccagctctgatgggggatatctgtcatttttctctcgacaaagactcggttgcccaatcgagatgcgaccaccaagcgctcgccgaaagcactgcgtaccagctaactctgcccgaatagagagtaattcggttgcataactggcgctcctgcgattgttgggtatcaatttatcacgcagtattgcgcatagcggtcggcgtggatgccgaatcctgtagaatctcggcccgcgaaaaaaggggggaatatgactcacatggcacaggcaaaacaggcacggcaggcagacccagtggctgcggaatccccgagccagatactggcctcagccagagtcatggcccgcgccctggcaactactttcccagtagatcatcagttggccctggcgcgtgcgttcggcgttcggctgatcgaggcttggtggcgtggccttaccagcgtcgatatcgttccccaggaactgcgctcgccactccagccgttcccgatcgagccgcttccagaggcggccgctgcgcttgcggaaaccatcggccacactgcagcgagttttgatgccgagacagctgcctatcagatcggcctgacttacaccagcatgctcccggctgaacatcgcggggagtacggcattttctacaccccgcccgtcctgaccgcccgcctcatcgaccaggtaacggccgccaatgtcgactgggcgaggtgccgtgtgcttgatccagcttgcggggggggggccttcctagcacccatcgcccagcggatcatggacgaacagaaggattgcagcccgaagctgctgatgcagagcatcggtaatcgcttacgtggctacgagatcgatcccttcggagcctggcttagccaggtcacgctggatgccgtggtgctgccgatcagtcgactggccgggcgcaagctgcccgtcatagtgacggtttgcgactcgctgcgccgcagcccgcctaaagaccgtttcgatctggtgattggcaatcctccatatggacgggccaagctcgatgtagagacacgcgaacgctacaagcgctcgctgtatggtcatgcaaacctgtatgggctgttcaccgatctggcactgcgccataccaaattgggcggcctgatcgcttacgtgacgccgacctccttcctggccggcgtctacttcaagaatctacgggccttgttggggcgctcagcgccgccgttgaccatcgatttcgttaccgcccgtaagggcgtttttgatgacgtgctgcaagaaaccgctctgacgacttatcgtcgaggtgcggacagtgccccggtcgtagtttccgagattgctcccaccaagggcgagcttgaggttcagcagacgggcgagattgccctccctgctgacccatcgcaaccctggctcttgccgcgcacgactgagcaaagcgccttggtcgaatgcctgacgcacatgccccatcgtctggctgactggggctatggcgtgagcactggcccgctggtatggaaccgtttcaagagccagctcgcgcagcgtccaagcagcaagcgtctaccactgatctgggctgaggcaattacagccgatggacgttttgtgtttcgcgcggacaagaagaatcacgcaccgtacttcgagctgaaagccggggacggctggcttgtgaccactaagccctgtgtcctgctgcaacgaaccacagccaaggagcagagccgccgcctaattgccgctgcgctccccgccgagtttctggagacgcatggcggcgtcgtcgtcgaaaaccacataaacatgattcgtccgatcaacgaagcgcctcaggttagtgccgaggttctgggggcattcatcaacagcgcggctgcagaccgcgcatttcgttgcgtcagcggctcggttgcagtctcggcctacgagttggagtcgctgccgctgcctgcgcctgaggacctcgtggagctaactagattggtcgatgctggtgccgaccgagaagccattgaggccgcatgtagtcgattgtttgaaggggatatgtagtgctgccaccgtatgtaccaagggaactggtcgctgagaggctcccgctgatcttcccggaaggaactccgaatcggatctactgcactcgcgagctcgcggccagcacggtattcgccatgctgtatatcggtgcagttgagcacacggacgttcgactggggccggtgcatgtctatcgcatgaccgatttgcaagccgtgaatagcagcgatgagcaacgccttagctacagatcgaatctgcgcaagaaatcgttcgaggttccaggcaagcgctggtatgcggataacacccgcgaacccatccgcgatgagaccctacgagaaggtctggttgccgttggcgctgtcatggaagacaaggacgtacccaccacatccggtaagccgcgttatgcactcaagtctgatctggcgaccttgttcgaccctgagctccaaggcgaagagttggcagccgccatcctcaaatggcaagacgaacacctgaataaaggcgcgcttgcccgcatttcgttgatgcgcttgggcgcggtagatcaagaaggcgtacttgttcacttccccaacggtgaaacgcgcaccctgtctcatggccctagttcgctgatttctcgtgctgttattgaggtcttcgccaagcagttcttggagaagcctgctgtgctctggctcagtgagtcgagcaacaaggtagccatgcaggatttgcgcatggcatcgaccattggcctagatatagaggctcagaaaaacctgcctgacctgatcttggtagatatcgggccgaaacatcccctgattgtatttatcgaggtggttgcaaccgatggtgcgatcaatcctcgtaggcaagaagcgctatttgagctgacagacaaaggtggttttaagcgttcgcaagtagcctttgtaactgcttatgcggatcggcaatcggcggggttcaaaaaaaccatcacgtctctggcctgggggtcgtttgcctggtttatgagcgagccagacaaagtaatggtgctgcgtgatggtttggttcgtctttcaagtttgaatgattttttcgtgtttccggattaagcctttatattggagctgttcttcaagttgggcaggtatctcttcgcctggctgctttgtaaatggatgttggaggctaggttaatgtcaaattacaagactacagttattactgatctggataatacattgttcgactgggttgagctctggttgaattgcttttcagcgatgcttgatgaaatagtccgtataagcggggtgccaaaagaagttcttattccagagattgctgcggtacatcaaaagcatgggacttcggaatattctatgctgattgaagagttgccatctttagagaaggtgttgagcgggcggcctgctgttgatgtatttgctagtgcagtgcaagcttatcgtgatcagcgtcgaaagtatctagtgctatatccaggcgttgctgaaactcttcaggagttgaaagcgcgtggcacaagaatcattgggtacacagagtccatggcgttctattctaactatcgtgttaaacgtttagggctggatggggttttggattttatcttctgtccggcagatcacgtactaccagaaggggtttctgtcgatgatcttcgctattatccggctgagcactactcgctacagtacactgtacagcactttacgcccaagggctcaaaaaagcctgatgccaaagttttggaggcgatagtcaacgatcttggtctgacaaaatcggaatgcatatacatcggcgatagcctcatgaaagacattgctatggcagcagactgcgggattgagaatgcttgggctaaatatgggcaagcgcatagtaggaaagagtatcgtttgcttcaggatgttacacactggactccagaagaggtagcgagagaacagagaattcgtgcacgtgtggatgtccatccagaccatactctggaggtagggttctctgagttgttggatatattcgttttccgtaaattttgaacagggagtttgaagatggcgaatattgatagcaaggagattgtcgagatctggaaggcggttgttggtgttcagatgcatttcaatgacatcagcatgcgaattagaagtatgtttgttactatcctgctggcattgtttgcatctcttggtttcttgctggataaaaatcttggattgcaggtggcggattactatgtccagtttgctacgatcttgcctgtatttggaatcctaggtgcttatcttttctattttatagatcgctattggtatcatcgcttgttagtaggatctgttaagcaagggctttctattgagtctaagtttagatcagagcttcccgagctttccttgacagatgcgataggtaaagaaagcccatatgagccgcgcggatttgcacgaattcttgcaaagttaattgttagtgatgatcgctttcctcaaaccgggaaattgcattccgatggaaaggttgagtttttttataaatcggtaatggttgctcttctcgggactgttattcttgttgcaatttttggtggtgtagcccataaacctgttttgatcgagccgggtgcagagcggccaattggtgaggcttccacagaaaaacagtttaagcgcattgaatcttcagcccaagatgagctgaaagcgctaggtgggcagcaagaggagccaaaacaaatatcttctgcgggggttgttgttcatgagggcgcatcaaataaaattaatgaacctcaaccagtccaggcatctaaaactagtccgaaggtgagtccggtcgaagtagaagtaaataatcctccgaataataaatagagcctattctatccgattaatgtattgaatacgatgataaaagattagtctttctgccctgcctccaattggtaatcggcccaaacagcccttctcaacaaggttattccgatggcgcggggctgaggctttagagtccgtggtgacggcttggtactgggccgcgcttatactgttcttgaaactggggtcgttaccatcgagcaggcggttaagtgctttgatttactccgccgatagcgttcggactgcgagtccctgccggaagcacgcctcaccagtcgccgatctactcgctcaagggcctgtccagactattgagcagcgtcgcgagaaaccattgcagccaggcggagatatctagggtgcctttctggatggcttcgaggatacggtggtaaccggctcggtcgtcgaggatggtagcggtcatggcatataagagaatggcctgctgtctcctctgggccaatccaagcccggtaatgacgcgcgtcaggcgacggttaccgtcatcgaaagggcagagtaacgaaccaaaaaaaaggacgatgccagctcgcagaaagggatcaagtctggcaccgcttcggctgatctgcattcggcctcactccccacagcgctgagcattactgacaaacgtccctgagccggaccgcaagcgcgcagcagcggtgcaagcgtttttggcttgccaactgaagtgtggccagtcggactgttgccagatccagagcgggtcattcataaggtgggcatctatgagccgattagcgagcctattcggctcatttggtgagccgataatgccggctattcggctcactgtcccatcttcaaccgggctggtctggcttgggtggcatacctaatcagtgctcctggttcaattcttgaaggcgcttcagtacttcgttccgactgttccaatctgatcgcaatgaggagtactaggcacgcgccaaagccagcgctgataggtgtttgcgctgtgcacggcacgcttatgcatgccttgggtgccgtctccaacccccgtgcagactgcttttcaggcgaacggagtgccgccaccttttatcttgccctccacattttccgtgccctctgaactactgggttgagtaactatgttcagggagttggggcgccgttgccggttggtgggcgagtttaggccagcagtactcgactacacgttctgtcggcatcagtaccgatgtaacaatggcatgttaatcaaccttgtcggagtcagcacaaaggtgctcggtctacaccatggataaatttgtcgcctttttctgcatgtgtcggtaatttagccattagaaacccatttttaaaaggatacgatttcaatggatattagttatattgtgggtgtgctgagttgtaatatattgtctaggaagcttgttgaaagtttgaggtcagagctggcgactgcaaaacttggaagaaaaagattaaagtccgaagtagagagcggcgttgcagagttgctagccttaatgggcggaaataacgtaaaagctgcgaagctacttgctcgtgcgctgattgtattttcaccagaaaaatctcttctcgagatgcgaagtgttggtgtgtttagatgctcgaaatacaagtttaaaacgggggttgtgaaggccgttgttcgcgactatatagagaacagggatgctttgggacttgactctgaacagcttgaatactttgagtcagttcagcgcctgcttggtctgggctcgagggcctgtcagattaatgctgggctcttagatgttataaagagtaggaagaagctcattataaagaccttgctggctaatctggaaatgatattcgctacgcgcatgccggggtttgataagagtctgtcatcaaacggaatagagcactatagtaatgaggacttggctgaggctttcagttacatattaaagatgtatcgcgatgagtttggtgttgtcaatgaatatttccagcacgtcgatgagtcagcaaatagtacggatctatattggcgcttactaatagatgctgcaaaaatatgtaactataaagaggcggagcttctgttagatgcctttccataccaagtgactcagcgcgccgcagggttagtggtcgaggctattgatcctagactggaacagtcaatgaggctgggctacatacaggcagtgcagcaaatgattattaggcgaattggcttggagaaatatgtttttaatgagcagaattcgcgtaggccagcctctattaaaaaatttgcagaggaagtctatcaggcaggaaaagatcagatcatttttgtgaactccaagccaattccccgatacgttcttggattcataatgaggccagaactttttgagcctttctctacgaacgatctctttgaggaggagatagaagcgcttgttcagctcgggttggagaattatgagtatggtgctctgaaggacgttgagattcgcgacggtataacagctctcgatattatgaaggttcaacggctatttagattcgtgagcacagtttatcagtgcgcattggccgatcatcaagagattgatcaacacgccattgcgttaaggtctgtattacctatatttagcgaggaccggctcggacagtttctcgagttgattcttccaggtcgcgactataagaaagttttagggctaatttctctggatatttcgagtgccgaccatgttgatatacaatatgcgcctcttataaagttaaacggccactacctgacggctcctgcaattgtggctaattctaatctcacaagaaatatattctgtgggcacagaataaagcagccatttgtcggtgatgtagatccgatgcagtccaaaattgcagagactttagagtctcaaggattttcagttgcgcaagaagtaaaaatatctttccaaaagaaagaaatggaaacggatatagtcgctttcaaagatggaaggctttttttaattgagtgcaaaaacccgtatcatccctgcaatgttcatgaaatgcgcaatagttacgatcatatatcatatggcgcatatcagttggatgttcgtacagactggcttctgtctgtagatgagcaaaaaaggcttttcgcagcggcaggcttaaagtatgaggtcattaaagaaattcacacctgtatagcggtggcaaacagagtgttcaatgggtatgtcgcaaacggtcacccagtccgtcaggggcacgagctgataaatatgataggttctggtgtaattaatattgcaggactgcctaggcgggtctgggctgcaaaagagtttgctgttgaagatcttgtatcctatttgcatggagaaactacgataaaagactgcatggactcgcttgtcaatgtagatattaagtacgaattgaaagatagggcgcttatattttcaacgtatatccttgatatggagcgtttatccgaactctccaatagataccctgagatggtttgagcgctgcaaatatctttgtagcgagactggctctgtctggcagttgcactgatggatggtcgatattgtgcgatcttgccggtaaatgccgttacttagggctgggagtcgtcagttgaaagaatccgagtagttctcggttccgttctttcatgcagtggggcgtccatgtagttcgtctgagccggcaaggccggctcatgaacatgtactctacagcaccaaggatagggggtgccccggatgaccgctgcacctatccgaacatatgcgttggtggaggcggcttaggaaccccacttcgaaagctcttcgttctaatgcgcatggcagtaagtcccgctcggcgatcatgacggcccagagccagcctgtacgtgcattatcaagccaactttgggccagcttggctccttggtcgaatgcttcgctgcagtcagccacccaagtgatctc
>PA103.AGEnt_accessory_0014_length_1162
tgtgcatccgcaagcgcgacatcgactgggataatcaactgatcctcatccgcggcgagacagagaaaactcataaagagttcgtagtgccaataacggaggggcttgtgcctcacctatcgcggctcctgcaggaggccgatagagccggattcgccgatgacgaccagttgttcaacgtcaaccggttctcaccgcactacaagagcaaggtgatgaactccgaccaggtcgaagccatgtaccggaagttgaccgagaaggttggggtgcgaatgaccccgcaccgtttccggcacaccctggccaccgacttgatgaaggcacccgagcggaacatccacctcacgaagtgcctgctcaaccactcgaatatccagaccaccatgagctacatcgaggccgactacgaccacatgcgtgccgtgctgcatgccagaagcctggcccaaggcgcgctagagaacgtcaggaaggtggattacagcggctccccgcaagcctctgccaaaccgaagccatgcgggcaacctctcgctcgaatgggtgaagtaccgccgccggaagccaggacagaacctgcagaaccaagggagcacataccagggacaggcattcagggaggtccaaccgtgcgggaagaagcgctaccacagccacctgacaccttcgaccaaagcgtgctgttcactctgatggctcaacacttatcgaaccgtgccgcctcggcatccgcggctcccgctgcaacaagcggatctggtggatggggatctactgtccgaagcagtctcgcctagcgataccggtactgaaggaccggctaccggacgaaaggtagccgcgcctcccagcagttcgctaggcctgtaggaaaaatctggaattaccgagagcgcctagattccagcgccggcatgctggcagagccccgcagtttcaaggccaacgccgcagtaccctctgtaatcgctgattacgtcgagggcgcattgctacgcctgcagaatggtttcagggccttagaaacagaaaagcccacctaaataggcgggctattccatattgacatcacgtcaatgcgggcctaatgttcggcccagacggctgctggacaagtaaaaggtgcaacaccccttcctaggcctgtgcaactcgcccc
>PA103.AGEnt_accessory_0015_length_7532
ttccgacaccagggcctccacgatcacacaggggttgcagaaaagtcggtcatacgcctcatcccgcagctgattgaggcaacggggaaaatccggcgagatacgaccgtcgcggaatgatacgagcaaaaggaccgcctgccatggtcgaaaggtcgcagagagcgttgacgctcaccgagctgctgtttgcgctggttctgctgggaatactgggaagcctggcgctgcctgggatggcagcctggctggacggcaatcgcgagcgaagtgtgttgcacgagctgagcgcgagcatccagctgggcagaacccatgccgtcgcctaccagcgcccggtgacgctctgtccgtcgaccgatggccgtcactgcggcagcgactggggagagggctggctgcttgcggaagacggtggggaacggcttctcgtggaacgcgcgcttgcaaagaaggaaaggctcctctggaaccgttcgaaccgcctcaggttcctccccagcggccagctcaacattcacaacgggcggtttctgctctgcggaaggcataccgttgcctggcaactgatcctcaaccggcagggccggctccgtaccgcgagcgccagggagaatcgggagaaacgtgagctatgcagcacttccggatgatcatggaccagttgtcctgccccacgggccgaccgtcaacgaccgcaagacgctcccaggcccgtttggcatgctttccaggcgtagaccccctggagcaaccgcatgtcatatcgttccaactcgaccggcttcaccctgatcgagttgctgatcatcgtcgtcctgctggccatcatggcgagcttcgccattccgaacttcaagcagctgacagaacgcaacgaactgcagagcgccgccgaggaactcaatgcgatgctgcagtacgctcgcagcgaagccgtgtcccggaggcgcgcgatcagcatccaggcgctgaaggacaaggactggggcaagggcctgagcataggtgtcctggcctccggctcgatcgccgcgcccctgcgcaaacacgacggcttccgtgccgccacgctgacagcgaaggaaaagagcgccgtggaacatctgaccttcacggccaacggtaccctcgtaccgccaacggaacgaaccttcgccatctgccagaacggcaagaccgacggcggccgcgtgctgagcatcagccaggccggccggatccaactcgaaccttcctccaaggcgccccagtcatgctattgaaatcgcggcacaagccgctgtaccagtccggcttcagcatgatcgaagtgctggtcgccctgctgctgatcagcatcggcgtgctgggaatgatcgccatgcagggcaagaccatccagtacaccgccgactcggtcgagcgcaacaaggcagccatgctcggcagcaacctgctggaaagcatgcgggcgagcccgaaggcgctgtacgacgtcaaggaccagatggccacgcaatccgacttcttcaaggccaaggggtcggcgttccccaccgcgccgacctcctgcacgccattgcccgacgcgatcaaggaccgcctgggatgctgggcggaacaggtgaagaacgaactgccaggcgctggcgacctgctgatgagcgactactacatctgccgcagctcgaagccgggcgactgcgacggcaagggctccatgctggaaatccgcctggcctggcgcggcaagcaaggcgcctgcgtcaacgccgccgacagcagcgccgacacctccctctgctactacaccctcagggtcgagccatgagcatgaacaaccgctcccgacggcaatcgggcctgtccatgatcgaactactggtggccctcgccatcagcagcttcctgattctcgggattacccagatctacctggacaacaagcgcaactacctgttccagcaaggccaggcaggcaaccaggaaaacggacgcttcgccatgatgttcctggaccagcaactggccaaggtgggtttccgtaggcgtgcggacgaccccaacgagtttgccttcccggcgcagcagaaaaccgcctattgcgaggcattcaaagccggctcgaccctggtgcccgctgtggtcaaggccggccagagcggattctgctaccgctatcaaccggcgccaggcgaagcctacgactgcgaaggcaactcgatcaccacccctagcgatcccttcgctaccgcccaggccatcaccgcacgcattctgttcgttcccgcgaccgccgatgtccccggcagcctcgcctgctccgcgcagacaatcaaggaaaaaggccaggagatcgtcagcggcctggtcgacttcaagctcgagtacggcgtcggcccgaccatggccggcaaacgcgaggtggaaagcttcgtcgaacaggccaacatcgccgaccgtccggtgcgtgccctgcgctactccgcgctgatggccagcgacaagaacctgcgccagggcgacagcaagaccctggacgattggaccacgctctacccctcgtccaagaccagcctgcaaggcaacgacaaggaccgcctctaccagatcgccaagggcagccagacactcaggaatctcgtgccatgaacaacttccctgcacaacagcgcggcgccacgctggtcatcgccctggcgatcctggtgatcgtcaccctgctggcggtctcgagcatgcgcgaagtggtactggaaagccgcatcaccggcaacgtcatcgaacagactcgcttgcagaatgccgccgagtccggactccgcgaaggcgagcggcgcttcgtcaacaccctgcgtccgccggagcccggcaccggttgtagggccgacaacgtggcccgtccctgcctgctggacctcgccgcgctgaacctgaagctggcggacacccaccagaatccggtcggcgtgctgaagggcatcgccaatacctggatgagttaccgcggcagcgacatcaccagcgcgaccaccgcgggcacgctctacagcgtgcagtggaacaacctgcccattccctcgggcggccaggtcaacgaagcggaaagccccgaatacggcaacctgatgcgcggcatcggcaccttctactacgagaccaatagcgtcgcgcgcaaccagaccaacagcgaaaccgtcctgcagaccgttctcgcccgtctctataccaactgatcgagcctcgcatgaaatcggcactccaccagatcggcaagacctcgctggcagccgcgctcagcggcgccgtcctgctctccgcccagaccacccacgccgccgccctgtcggtcagccagcagccgctgatgctgattcagggcgtcgccccgaacatgctggtgactctcgacgactcgggcagtatggcgttcgcctatgcgccagacagcatttccagatatgggaacgatacgttcttcgcgtcgaacagcttcaacccgatgtactacgacccgaatacgcggtacaaactgccgaagaaagtaaccctctccaacggccagattcaggtccaagactatccgaagccgagtttcaccgcagcgtggcgcaatggattcacccaacagggccaagtggatctgtcccgctactaccggccaactatttcctacagtggcggctcgagtgcgggcagcgagtccagcatgcacagctctcgactcgcgttctactaccaatactcgggctccggttgctcctcgaccaacgaatcctgttacaagcgtgtagatattgtcggagcagaccagcaacagaactttgccaactggtattccttctaccgtacccgcgccctggctacccagaccgccgccaacctagccttttatagtctgccggaaaatgcgcggatcagttggcagttgctgaacaactcctactgccagatcggcagcggttccagcaactgctacaacaactacctgagagacttcactggtcaacatcgggtgaacttcttcaactggctggaaaatctttcggtcaatggtggtacgccactgcgccaggcgatgacccgggcaggcgagtttctcaagaagactggcgtcaacggtccctatgcttatcgcccagggactcagaccgcgcccgagtacagctgccggggcagctatcatatcctgatgaccgacggtctctggaacaacgactcggccagcgtaggcaatgccgacagcaccgctcgtaacctccccgatgggaagagctatagcagccagacaccctacagggacggtacgtccaataccctggccgaccaggccttccattactgggccaccgatgcccggccggatatcgacgacaacatcaagccgtacattccctacccggaccaggccaatccctcggcggagtactggaatccgcgcaacgatccggcgacctggcaacacatggtgacctacaccctgggcctgggcctgaccaccagcctcaccagtccgagatgggaaggctccaccttttccggtggctacaacgatatcgtggctggcaacctgagctggccccgcgcgtcgaacaacgaccccaacaacgtctacgatctgtggcacgccgcagtgaactcccggggcgagttcttcagcgccgactcgccggaccaactggtcgcggccttccaggacatcctcaaccgaatttcgggcaaggacctgccggcatcccgccccgccatcagctcgtccctgcaggaagacgacactggcgacaagctgacccgcttcgcctaccagaccagcttcgccagcgacaagaactgggctggcgacctgacccgctacagcctgaccacccaggacaaggccaccgtgcagaccaagctgtggagcgcgcagagcatcctcgacgcgatgcccaacggtggagctggccgcaagatcatgatggccggatccggtacctcgggcctcaaggagttcacctggggcagcctcagcgccgaccagaagcggcagttgaaccgcgatccggaccgcaacgatgtcgccgacaccaagggccaggaccgcgtggccttcctgcgcggcgatcgcagcaaggagaacagcgacaacttccgcacccgcaactcgatcctcggcgatatcatcaactcctcgccggcgacggtcggcaaggcccagtacctgacctacctggcccagccgatcgagcccagcggtaactactccacgttcgcagaagcacagaaaacccgtgccccgcgggtatacgtcggcgccaacgacggcatgctgcacggtttcgataccgacggtaacgagaccttcgccttcatcccaagcgcggtcttcgagaagctccacaagttgaccgcccgcggctaccagggcggcgcccaccagttctatgtcgacggttcgccggtggtcgccgacgccttcttcggcggcgcctggcataccgtgctgatcggcagcctgcgtgccggcggcaagggcctgttcgccctcgacgtgaccgaccccgccaacatcaagctgctctgggaaatcggcgtggaccaggagcccgacctgggctacagcttccccaaacccacggtcgcccggctgcacaacggcaagtgggccgtggttaccggaaacggttattccagcctgaacgacaaggccgcgctgctgatcatcgacctggaaaccggggccatcacccgcaaactggaagtcaccggcaggaccggcgtacctaacggtctatccagccctcgcctggcagacaacaacagcgacggcgtagccgactacgcctacgccggcgacctgcaaggcaacctctggcgcttcgacctgatcgccggcaaggtcaaccaggacgatccgttcagccgagccaacgacggcccggcggtggcctcgagcttcagggtgtctttcggtggccaaccgctctattcggcggtcgactccgctggcgcggcgcaagcgatcaccgccgcgccctcgctagttcgccatccaacacgcaagggctacatcgtgatcttcggcaccggcaagtacttcgagaacagcgacgcccgggccgataccagccgcgcccagacgctctacggcatctgggaccagcagaccaagggcgaagccgcgggcagcacaccccgactgacgcgcggcaacctgcagcaacagacccttgacctgcaggccgactcgaccttcgcctcgaccgctcgcaccattcgcatcgccagtcagaacccggtcaactggctgaacaatgacggcagcaccaagcagtccggctggtatctggacttcatggtcaacggcaccctgaagggcgagatgctgatcgaggacatgatcgccatcggccaggtggtgctgctgcaaaccatcaccccgaacgatgacccctgtgccgacggcgccagcaactggacctatggcctcgatccctataccggcggtcgcaccagcttcaccgtgttcgacctggcacgccagggcgtcgtggactcgaaatccgactacagctacaacaagcagaacgtcgcggtatccggtaccgagcagaaaggcctgggaggcttgacgctgagcaccaacgaacagggcaatccggaagtctgctcctcgggcgaatgcctgaccgtgaaccccggtccgaacacccgtggccgccagaactggcgacccatcgaaggaaagaactgatatgaaagtgctgcctatgctgctggccctggccgttcccggactctgctgggccgaagagccccagaccttcgaaggcgctggcgtggtcttcgaagtccaggtcgagaagaacctggtggacatcgaccaccggctctatcgcctgcccaacagcaccgtcaggaacggcatgcccagcctgttccaggtcaagccgggctccgtggtgtcctactctggcaccgtcagccagccgtggtccaccatcaccgatatctacattcacaaacagatgagcgaacaggagctggccgagatgatcgagaaagaacagccccgccaggacggggaggagcagccccgatgaggacaagacagaagggcttcacgttgctggaaatggtggtggtagtggcggtgatcggcattctcctcggcatcgccattcccagttaccagaactacgtgatccgctccaaccgcaccgagggccaggccctgctctcggacgcagccgcgcgccaggaacgctactactcgcagaaccccggggtcggctacaccaaggacgtggccaagctgggcatgagttcggccaactcgccgaacaacctgtacaacctcaccatagcgacacccaccagcactacctataccctgaccgccacgccgatcaactcgcagacccgcgacaagacctgcggcaagctgaccctcaatcagctcggcgaacgcggcgcagccggcaagaccggcaacaacagcaccgtcaacgactgctggcgctgaaacgaaaaagcccctctacgaggggctcttttattgcgaacggctc
>PA103.AGEnt_accessory_0016_length_5547
tatccagctccatcgcgttccaccgaatgccttggaagcccctaaaacccgccctttggcgggttttttcgttccaggaccctccgtcgggatccaacaaaataccccatccccgggggtatttttagggtacagcgtcttgcctgcatggagaacgtacccttatgccacgcctagccgttcctctcagcgacctcaaatgccgtacggcgaaacctcgcgaacgtgcctacaagctattcgacggtggcggcatgtacctcttcgtgaaacccaacggcgtgaaaacgtggcgattgcgctacttcaagcccaacggcaaggaaggcacgctgatcatcggcaactaccccatcatctcgctggccgtcgcgaggaccaagcgcgatgaagccaaggccctgttgatcgacaacctcgacccgatggaagagaagaagaaagcgaagctagctgctcaacgagcttccctgctttttgaaaccgtcgccctggagtggcacgccgaaatgtcccggcgctggacagagggacacgccaagaccgtcatgagtcggttgcgcacccacgtcttccccctgataggccaacgccccattgctgaactcgatactcatgatctgcttgaggtcactctgcgtattaaagagcgcggcaccatggacgttgccctgcgcgtgcagaattatctctccacgatcatgcggggcgcgaagcgggcgcggcagatcagccagaatccggcgcttgatctggcagggtcgattcatgccccgcgaacagtgcaccgccctgccctatcactcaaccgcctccccgaactactgaaccggatcgacaactacaacggccgtgagctaaccaagctggctgtactgctgacgctgcacgtgttcgtgcgctccagcgaactgcgctatgcgcgctgagatgagttcgacctgaaaagggcgatgtgggaaattcctgacacccgtaagcccatcgacggcgtacgcaattccacccgtggcaccaagatgagcggagacatacagatggtgccgctctctccccaagtcattgcgatccttgagcggctgcgcggcttgagtcgcttctccgaactggtgctgcccggtgaccacaagtactggaagccaatgtctgagaacacggttaaccaggtgctacgcaacgttggctatgacacatccaaggaagtatgcgggcatggattcaggaccatggcctgtagcgccttgctggagtcagggctgtggacagacgcggctattgagcggcagatgagccacaaggaacgcaatcgcgtgcgcgccgcctatatccacaaggccgaatttctggagcagcgcagactgatcatggcgtggtggagcaattacatcgatgccaacagatcggggcatgccactccgcatgagttcgcccatccagctggcgacaacattactcccttgccaagtgggcgtggcgcattcaatcgtcggtgaacccttcaaagcaccgttgtccgctctttaattcgggtccatccaaacagggctgcaaagccgccctgtttggatggacctcgctttgcaaagcaaaaagccgacaaaaatcctttggataccactgatttccaccggtggataatttcatgcacagccccagagaccacgaggaatggggcgttgaccaaaattatccacaggcgtagaactgttgttgcaaacgctgccttggcagcaccccaggtgacccgaaccttcaaggtcacgccgctcccgcggtggttctccccaagtacgattcgcatccggcagctcgtacggtcactacccatgtgatggatgctcttacacatatggcgctcgtgcgccgatacaccgtacctcgctgccctgcagcaacctatccgcttggccaactattgcgccaacctgtgcccgtctctttctgtggaaagagacgggcacttctaccactgctgcagcccttatcgcacatggctttgcggcatttcccctcgtgacaatcggcgtgacaaacgccgatgtcaccagcaacagccatgtagatgatggtgccgcagaccagggaaaggactgcacctgactgacagtcaggcatgccccggtcattgcattgctgcgttcacccgactcaggatcttcaggcgctggtttagtcagccagcactgcctccacccgcccaccggcaacggtgctcaggaggccagatcatgagatgcccttgctcccggacgtaaggagccgccggtcccgcgttaaaggacatccccacaggtcgcaggggccttgatccctgataacactcagcattcttggcgggatgacgtgggagcactcagacttacgtggcagttagcgatctagctaccttctacgaactagacgcagcgatatcattttgatagcgttgcgtgtgaagattggctatgcccgcctgtaaattacaaatatggagttccgtacataaatggagtttatattttcagatctttcaaactctacctcttcaccagattaccacctcgacgccaataactacttcaccttaaccgaggttctttaatgaacgaattgatacacatgggcgtgcgaggacttaggagcttcggatataagctcaatccgattccatttcgaaaaataaatatatacgtcgggcaaaacagttgtgggaaaagcacttaccttagaacctttcccttgcttagacagtcagtagaatcggatacgcgattccccattctttggtatgcaggccatggaagttacgtcgactttggcaacttcgagagcgcactgcatgattccggggatgctattcacttcgacttcaaacttaaaatatcccctgcagtatctagcaaaaatcaaagcaacttgcttatggagcattactacatctcctccggccatggctctccaactccaatttcttatcatgtagacttatctatcagcttaaaaaaggaaggctcagcgttgattacaaccatagccctccaatcagaaggtagtaaagtcgagctaaactacagtgcggacgatgtcataagcctaatagccagcaatgataagcatgaaatcgtagaacaatttagcacgccactccagataactaaaggctccctaatcccgacaggcgtatttcgcggccgccaaatcacaattaaatctattaacatcccaagattcgtcccaaccaacaccgtaagacaggagtctcttacggcgttaagcaaatacctacatgcatttcatcataaatcaaagcaactgaagaatgtccgagactctttaaactaccttgcactcggtagcaagaagcaactttcaagaaatttaaaagctcttttctcttcagataagtattttattaaaaaattcgaagagaattctgaagagatcgtagatgtcacctttacttatttgctcgctaaaaacataggcactttctgggagagtgcagatgagactcttaaaaaattttacagcggcgtgagatatcttgggcctctgcgagcatctgcggagcgattttatcggcatcaggatcttcagatcagcgaagtagaccataccggtgcgaatttgccaatggtgataaattctctaagcgaagaccacaaggcagaactaactgaatgggtaaagaacaattttggcttcgatctaagattggaaaccacagggctacattatgccttgctaattaaagaggatagtgactcaaactaccataacgttagcgatatgggatttggctattctcaaatattaccggtaattgtatctatttggctggaactcgtcggtgatcgagacgacaaacccagcacacccgcttggttcagggtcaaagcctcacgaactattgtaatcgagcagccagagcttcacctacatcctgcacttcagtataaatttggatctgcaatcgctaaagttgcaagcttggttaaagatcgagactataatttcgtcatagagactcatagcaaacacttgatcgatgccattggtgaaagcatctcctcgaacttgattgatgaagaccaagtcaacattacattattcgagaaaaaatcttcaggaataagtgacatagcactatcaggatttgatagtgatggttacttgaaagactggcccgcaggatttctttcagcgtgatgctatgattataataattcctgagatgcccgacctttcagttgacgctcacaataaaattagagccctcgaaaatttacttgtggcattcggggaatgccgacatgtaatttggatgcccacgaatgtggctaccgatttaattgaaaagaacatactagggtcatatgcccaaagagttctcattgagcttaaaagcttttcaactgagtcccgcggcatagaaaaattctttgcattccacttaaagattgactttagtgcgggagaaagactagatgttgaagatggaaaaattctccacgttgggtattcgcatattgtggactcaatgagccttaagaagtccatcttgctcacggaaaacctaagggactctgaactatttaagcttggcggtgagatattcctcttctcaaacaaactatatcgattttattcagtatctcttgagcagcttccaggtggcggcaatacaactttcgatctatttaaccatcttgaggcaagtggagcatttttcctgtgcgttattgatagcgatttaaagcaccccgccgggccaaggggcgatacagcaaaacgtttttctagcactgcaaccggatatgagcagaaaagattcctgaagatacttgactgtcatgaagttgaaaacataattccattctctattgtccaagaggttagcaatggcgcagtcgagaatagcttgatgtataaattaggccgagtatccttagatcgagctcatccagaccacaagtcggggctaagcctatctcaagccatggatcaagatgaaaaataccaaagcaagcactgggaagcatattatagctataaatgctcgaacaaagatccgtggatagtgcctcctttgggtgagaaccttctttctcattgcttgaattttatgagcaaggagagcataagcaagttacacgagaagctatcaccagatctagacggcatatggatggatctatctaaaagcatcgcctcgtgggggatttcaatgaagcgaaggataaattgatcttatttttggcgggcggcagacatgaaattttgactgtcgcctctcaaaaacctcaactcagtgaggacaagtagctgcaccaaaataacttggaaatgctcataagatgttgacctacagtgcttcaagatggcaatccatattcatgcagcggagcgagatcgccctagaagccccgattcgactccacctaaatccataactagccgatctatttatagttaccttatggggtacgccaaaaaatccaccaaattccagcaccacgaatccaatgccctcacagcaagaaaccgttcgtctggtgccggcaccat
>PA103.AGEnt_accessory_0017_length_1296
gagcctatctggatgcgctggatcaggtgatggccagttccagcgtttcaccgacagccgctggaagttcacgggtacgatgccgatctggacttccagcgtcccatggacgaacaaacagcgacgaggttcctggcggagctgaaaaagcacggatcggccaattttgacatcaagttccacggtgaagctcccattgagttatcaggcattggatatccgttctgatagcccctcgaaacacctatttattgacaggtgttttctcatcgctggaggaaagcacatagtaaaaaaatacgaaccccagccataggggaagcattgcctcataatccccactgaaaaaagagcaggcaaaccctaccagccaaaccgcaagaagaattccactcaacacctgtgtggtcttactgcgaaatatcagtcctccagaggtactacgccaacctagaatcagcaacggcaggagcataaaacagacggtaaaggcgaccgcgcaagagataaaccaggaaactactatattgtccctccacgttggatacagcattctatccagactcaaagaggttgctaaaacttctgaaagcacaatggaaactggagtcgccaaatagagaaaaaccaaaagcacacgacttctcctcacgactaccggagatggtaggaagaatatagcgagcgccaaaataagcgcacaaatcgaataccgctccagatagatcttatcggtaagctgccggagcaactcgccttgaaatttctcttcagcggtcagccttgaagcatagtcattcatattctcaggatagatatctgccaacacctcataactttttaaaacatccatgcccaacgaagctgagaatagataaatcgatacgctcgccatcacagccgcagctaaaacacgaaaacgatagatcgatggatatgttggcatagtgccctcccgcaaacgcgagaactctacgctctacatgctctccccgtgtgcgattacgatggagttttcatggagcccatgatcctccccaggcttcggaaaaaatcacacaggaacttactcaggcgccacccctatcggcaccggccgacagctcaacgaaaagccccgctcatgcggtcatgccgttcaccaaagtgaatatttggtgagccactgccgaatcccgctgtcagtcatctgctgcgggctatttgcatgttttctgtcagcccgagcgggcaaaacatcgtaatctcccatagagaccagaaaacagatcagaaaaacgccgcgccccaattggg
>PA103.AGEnt_accessory_0018_length_2448
ggggttgggaaggtagaaggtagctgcgtatggcgtctctcttggtattgatttcgccaatttggactggcagaaaacggccaagagcagtcgctcgcaacaaactgctattggccacaaactgccagctccggatggcagcacctactatgacaagcttgcgaaaaattgctgccatggtttcgctcgcctgtacgctacggtatttatgaaaatacttttcgtacacgggcctaactcgtcaaatcaaaatataaggcaagcccctccactaagtctttagcagacgcgaactcagcgctgggcgcattaatagtcgaagagtgccttgtactttgatgcgccacatcgcctcgactttttccatagctgttaagacttgccgaaagagtcgagtcaacttcgtccgctgtctttcctgcaaaaaccgacagagtattaaatgatccttccttgatcccattattctctttgatcatgcctcgtgcagttccgattatgcctgagatatggccttttaaagcccccacatcaaacgcaagaacggcgtcaagcggacgatttgttacagccgctatataaaatagctctggaaaaatccgagacgagccagtcgctgatttcaccaactggagttctattctatctagattttctttcgcctttcgctctaaaaaatcttcaatctccgcatgtattaagagcctaaacgcagcaatgctatccaagtcaggcgagaatgttgttggatcatttgtttcagcattgatttgagcatctaaaaatttgaccctcagatcagtgagccttgcttccaagtgagcaaaattggcacattgggttggcatagatcaaatgatcctgtgcgtaactttatcgtaacctcttccgaagcaagcagctagtttttcaccccaaagatcaacgcgttgaaaagtcgccatgactgttttaggtgttttctcaatcgagtctttaaaaacttgaacctggcatacttctttaaaagcttcgacaacctctaatttgcgcgcaattgcttcagcagccacgtcgcgctgtgcaaaaaagcgggatatacagtcaaataccgcgcgattgatgacgcgctcgtatttgtcgccaatccattttctaaatgcgtcttgaccgaatacgttgtacgctgcgtcaagagcgacatctagtcgttggaaaatatcttcgatctccggtaacttactcccccaatcattttcaaagtagcgtgtattgctatcgagaaactctttgaagtcgcctcgatattcggctaaagatcggtcgtacgctacgaatcgcagcaccaattccgaatctctcattcttttgtccaagccattcccaaatatggctttaaatggggcgctccccagcatgtaatcatcaatagcgctaattagatttccgccaatcaatgccttgcgaagctcttgcggagaaaggggtaagctgccactattcagacgaaagaaagtaacatagaggaaattttcgtccttccaatttctaataacgctcgccctaattgttgcattctccaagtgctcacgatcttcttgaggcagttcattgatggccttcgcattgaggtcaggccgcatatcaaggcctttcagcttatactggctttgcatgtactcgctcaccgcaacaagtcgctgcttaccgtcgatgacaataaattttcctcgggaatctttgttctctgcaaggacaatgtttggcacagggagccctacaataatggactcaatgaggcggctctttctttcgtcgtcccatgcgactcgccgctgaaatccgggttgcaaatcaatattgcccttttggatctgaagattgattgtctcaatagtccaatcggcattgagaactacagcatctttgaatgatactggagcggcaatgtcatcctcgttttcctgctggtcatcggggactaattcgaactcagacatatcgactccctacgtgtagtcgtaacaatgataggatttcgccatattatcctatgcccaaggataggtacacagggctagggagcttagcgcaggaaatgaatcgtacagttgctattcgccacacgaagatcaagaaaggggacgcaagaaagggaacgaaattatttatagactacaccggtcgctcttggccgtatacagcccttccctccctaagccatggcctctcccatacctggtgggcacctctattgccacccgcagaaccacaacctcccccactgctaaccgcaatagtcgcggcttgagtgctgcggatttggtttttgaaatgtggtgttggcggtcctcaccccaaccctctcccgcacgcgggagagggggccgggcgcgccttgtgggtcgagcgcctcgccgggcggagcctggagcgatgtctaccctcccctagctccgggcatctgga
>PA103.AGEnt_accessory_0019_length_167
ccaatgggcgccgggcaggttcgcttcggcgtggccgcgatgcaacaagtgcgcctggaccggcatcgcggtagcgctcggcgagggcgtcaccgaggctgtcggcggcatgtcgtgttcgactccgttgcgggtggcgagcggggcctgcgatcttccccttgggg
>PA103.AGEnt_accessory_0020_length_91
tccgcgccatcagccacgcaagcgccggcccgcgctatgatcgctacgccctgccgatcgcggtggccaaggccggcattggccagaggcg
>PA103.AGEnt_accessory_0021_length_64
ctcgctgcatcgttgctcccggcggcacgccgccacggtccttcatggaccgaggcggctctcg
>PA103.AGEnt_accessory_0022_length_1638
cgccagcctgtctcgcgaaggctgatcagaagcgccagaacgcgcgggtgcacagcaccagtacggtgagaatctccagccgaccaagcagcatgccgagggtcagcagccacttggccatgtccggcaggctggaaaagtttcccgccggtccgataatcggcccgagcccgggcccgacgttgcacacggcggtcgcggcaccggtgaacgcggagacccagtcgaggccgagcatggtcaaccccagtgcgatcacgccgatggtgatggtgaagaagaaggaaaaggtgatcagcgagcggacgatttcctcgtccagcggatggccgttgtagctttgccggatggtcgcccgcggatgcacgaggttctgcaggttggccctgagcaacacgaaggccacctggaagcggaagatcttcaacccaccggcggtggagcccgagcaaccgccgacgaaggtgaggtagaagaacagcatgaccgcgaaggttccccaggtggtgtagtcggtcagggcgaaaccggtggtggtcaccaccgacgtcacgttgaccgccaccaggcgcagcgcatcccaccagccgtaatcggaattcagccagagccagaaggcgaaaaccagccaggtcaccgccaggaagccgatgaagccatgcacctggtggtccttgagcaaggccaggcgatggccgcgcagggtcgcgacatagagggtgaacggcaagctgccgaggatcatgaacaacacggcgacccagtgcaccgccggttgcggccagtgcgcgagggaagcgtcggaggtggagaagccgcccgtggagatggcggccatcgaatggttgaacgcctcgaagggggtcatgcccgcccaccagaagcacagcacgcccagcaacgtaagcgcgacgtagacgccgaggatgtacttggccgccatgtgcgagcgtggcatcaccttctcgccccagtcggaggattcggtctggaacaggcgcatgccgccgacacgcagcagcggcaggatcgccaccgccatgccgatgaaaccgatgccgccgagccagtgcaacaacgagcgccagatgaggatgcccggcgacatctggtccagcccgctgaacacggtggagccggtggtggtgatgcccgacatggtctcgaagaacgcatcggtgtagctgatgtgccgagccatcaccatcggcagcgcggcgaaggcgcagaccaccacccaactggcggtggtcaggaaatacatgtgccgggcacgaaaatgcacgtgagccggccgtcccggcaagaccagcgcgaggccggcagccgcggtgagcaggctcgaccagaggaaggcgtcgaaatcgtcgtagcgctggaagagcgccagcgtcagcatcgggatcagcatgctggccgccagggtgaccaggaaaagcccgaggatgaatcccaccaggcggagcagggaaaagctcattccgtaacgacctgtttcagcagaggcggacagccgcgtattctagccgcccacggggcggcttcggaaccatctcaggggatcgcctatcccaggaatcgaaggttctctgttcgctgacaccgttccattgtcaaataggcgtctcgcgcccccta
>PA103.AGEnt_accessory_0023_length_1232
cgtcggaaaaggcggcggggacgcttagccagttccccgccgaccgtcatcgacgagaaccgagagtcttctcgtacgacatgcgcatgtcggccgcccaaccgtccagcaccgccttgacatcgtctcccgtgatcggctggtcggaatcgtccagcgccttgccggtgccctggcgcaccatcttcgccaataccttgttgtccccaccgtcgagcagcatggcctcggtggcgatctgggtatcctggtcgcgaatcccgaccgccgtactcatcccagcagcgatcagcgcgatggggatgacctcgtatggccgtaggccctgggtatggctggaaactgcggtgatcgccggtttcagcaccaggatacccgggccgggggcgctggccagcggcaggctcttgcccagttcacggcgcaatgcctgatcgtagtaggtcgtgatgtccgcaagcgtcttcgcggaaaccttgtcgttcggtttcgggaccggatagaacctgctgggctcgatgtagatccgctggtagcgccgcacgtccgcctgcgggtctacccagcgcaggagcggcgctccggaaggcgcggtggcaggcgccagcgtcgaatagtcaccgatgaagcccgagtagttttccggcttgacctgaccattggaacaacccaccagcgccgccagcagcgcgcaggaaacggcaactcgaagtcgtttcattaagagcctcgaacagggaaaggaatgtcgccgaacaatggaaaacgctcagtcgagagcgagtcgctcagaatataggcagaagttgcaaaaacggaaatcgcttgccgacgctatattcggaattgctccgcaactctcgaagagcgaataccttttcatttcagaactgttatgaatgcgcaggaaaacccagctccggaatattgagaagccctaaccgcgggagccgcagttcatctgcgcctcttcgcacagcgacggcccgcaggcgcgccgcccccgcgtctgtccagggcaagcctgcgctttcccgcccgaacgctaccgaacttccgggcatattaaagtcgcactggacagcggcttcgaattctacccgagcgcctgcggaaaacgatccactcccaaacagaatcgaagaacttggagagaatcgccgcaacccaaggaagatgcttcgacgaacgttccgacatcggcatgccccagcctgttgccagaaaacagg
>PA103.AGEnt_accessory_0024_length_1365
agctgtgagcgctatgcaatcgaccacggacgccgccatgggcgacgaacggtacgcctacgaaggttccgcgacgccccggcgacagttccttttttctgcaatttcccccccgtcctgtgaaaacggcagccgacggcagagtggaaataccgccgccgccgatcactcgaacgcaataacctttcgcatgaaatctaatcgcgaaatgtcaattccctggagcttgcaggccccaatggcgtgggctaatccgaaatacatcacaggatgttgatcaccgacggtgaggaaaatgatttccagcttgctatcccgcgcactgctcgatccgaagctggcccatgccctggcgtcggcgcccgaggatgccattcgctcggcagagcacgaaatctcttcggacgatctgcaatttctctcatccatcgatagcgcactgctcgcccgcgcagccgagcgtctcgagcacctgctaaagcccgattcacccaaccggagtccttcgacacgaacgttgaaggacttcgtctatctggtcagccagcaaaaaggagcgacgaacatgctagaggatctggtggcactactcgaccagcagcaacaacaaggaggagcgcaggcactgaagaaccttgcgtctctacttgaccaacaacagcagcagaaaggccggcagctccttcaggacctggccgccgtcctcgaccagcagcaacagcagggaggccgcaacctgccgaacctggccgcgctgctcgaccagcagcaacagcagaagggccggcagttcctccaggacctggcggcggtcctcgaccagcagcaacagcagggaagccgcaacctgcaggacctcgtcgcgctgctcgaccagcagcaacagcaaggaggccgcaacctgcaggacctcgccgcgttgctcgaccagcagcaacagcagaaaggccgcaacctggccgcgctactcgaccagcaacaacagcagaagggccggcagttcctccaggacctggcggcggtcctcgaccagcagcaacagcagggaagccgcaacctgcaggacctcgtcgcgctgctcgaccagcagcaacagcaaggaggccgcaacctgcaggacctcgccgcgttgctcgaccagcagcaacagcagaaaggccgcaacctggccgcgctactcgaccagcaacaacagcagaagggccggcagttcctccaggacctggccgctgtcctcgaccagcaacaacagcagggaagtcgcaacctgcaggacctcgtcgcactgctcgaccagcaacaacagcaaggaggccgcaacctgcaggacctcgccgcgctgctcgaccagcagcaacagcagaa
>PA103.AGEnt_accessory_0025_length_27328
tgcggatcgaaggtgccatgccggtcgcgcggtacctcgatgggcagttcaccgaactcgcccttgagtttcttcttgctgaaaccgttgcgggtgttgcccatccaattgctgacaggctgatgcttgttgtggcccaggtggtgggtcagctcggcatccagcgcacgctcgaccaacttcttggtcagttgcttgaggatgccgtcggtaccgatcaagtcttcaggcttctgataattggccagaagctgatccagcagttcgtcggtaatggtgtggggcgtcttgttcatggtgtctccagttctcagcgacagtgtcgctcatgagccggttacacaaaatttcggacaccctcccatcgctgaaatgcgccgatgttgtcgagtgccttgtaaaccaccgaaaggccgatgatcgcgtcgatgatgtagctattgatcccgacgttgaaatacacgccaagcagcatcgtcgtcgagtggccgatggcaaatagcgtcacatacagggcgatatgcttcatccggtacaggaagaagatcacaccgagcaggaacaggatatggtcgtaccctgtcgccatgtgcttcgcccctagatacataaaagggatgaggttgacgccggatatttcctggatgtagcccttatcaccctcggcaacggcatgggcgagcgcctgattcgcacacgcgaacaacaggagaaccgtcgccatgagaaacagggaaatccgttgccagatcggtcgatagcgatccagtattacgtcaagtgatctttcacgcatgaatgtcatacctcaattaatctcctaaaaatccttgttgttcgagtgcggcaagcatctttcttgcgttcgccgcaccatgtgaacctgttgataaattggcatcgtgcttacgctggcgcggtgttctggcggtcggtacgccgatgaatgaggcgatacagggccggcagtaccagcaacgtcagcagcgtcgaagagacaatgccgccgatgacgacagttgcgaggggtcgttgcacttccgcgcccgttccaacgttgatggccatcggtacgaaaccgaggcttgcaaccagcgcagtcatcagcaccgggcgtagccgcgtcatcgcgccattcacaatggcatcctgaatcggcgcgccatcgtggtgcagcttgcgaatgaagctcaccatcaccaggccgttgagcactgccacaccggatagggcaatgaagccgacccctgccgaaatcgaaagcggaatatcgcgcagccacaatgcggcaacgccacccgtcagcgctaacggcacaccgctaaagacgacagtggcatcccggcccgaaccgaaggccatgaacagcaggccgaagatcagaaccagtacagccggtacgacgacggacaggcgttggctagccgagatgagttgctcgaacgtgcctccgtagttgacccaatagccctctggcagcgtgatttcacggcttacgcgttcacgcagttcttccacgaacgaccctagatcgcgtccgcgcacattgctggtgataacgatccggcgtttaccgttctcgcggctgatctgattggggccgggcgccacttcgatcgacgcaagctgcccgagcggcacgtaggcggcttggcccagcccggcagcagcgccggccggaaccggaatgggcagtgtcgccagtgccttcgggtcttggcgttgcgcttcgggcagccgaactacgatatcgaatcggcgatcgccctcaaacacctggccggcgacggcaccgccaagggcgattgccaccgtttgctgtacgtcgtcgatcgccaagccgtatcgggacagcgcatccacgttcggcgtgatcgtcatcagcggcaggcccgtaatctgttcgagcgccacgtcggcagacccctcgatactctcggccacggcttcaatcttcgagcctatttgggccagttgctccatgtcatcgccatacaccttgatcgccacctcggcacggacacctgcgatcaactcattcatgcgcatctgcacgggttgagtgaactcgtagttgttgccgggaatggcgttcaccgccttctccagttcggcaagcagtacggctctcggtttgcgcggatcgggccattcgctacgatccttgagcatgatgaaagtgtcagccaccgaaggcggcatggggtcagtcgcaacctcagcagtaccgatcttggcgacgacttcctccacctctggaaactccttgatccgcgcctccaactggcgctgcataccaatcgcctgggtcagactcgttccgggaatgcgcatcgcgtgcaaggcgatgtcaccttcatccagattggggatgaactcggtgcccaagcgcgtcgcaagcaaaccagatagcaccaccagcactgccgccgccgcgacgacggcgactctcagcttgattgccttctggagaagtggcgcatagaagcggctgatgccgcgcatcaccttggtttccttctcggaaaccttgccggtgacaaacagtgcgaccgcagcaggcacgaaggtcaacgacaacaccatcgcaccagtcaatgcgatcacgacggtgagggccatcggatggaacatctttccttccacaccagacaacgcgaagatcggaaggtaaacagccgtgatgatgaacaacccgaacagggcaggcttgatgacctctgcgctggcgctcgaaaccagcgagaaacgctcatcacgggtcagcaggcgaccgagctggtgctgtcgttcactgaacctgcgcaagcagttttccacgatgatgaccgcaccatcgacaatcaggccgaaatccagcgcgcccaggctcattaggttggccgagatgcggttctgcaccatgccagtgatcgtcagcaacatggcgagcggaatcaccgcagcggttatcagggctgcacgcaagttgcccagcaacaggaacagcacggcgatcaccagcaacgcgccttccagaagattcttctgcacggttgcgatggtgcgatcaacgagttgagtgcggtcgtaaaccgcgtgcgcgcggactccctcgggaagtgtcgcgtcgatctcagcgagcttttctactgtgcgctgtgcaactgctcggctgttctcgccaatcagcatgaatgccgtacccagcacgacctctttgccgtctttcgtggccgcgccggttcgcagttcgctaccctctagaacttccgccacgtcgccaattcggagtggcagtccatcgcgcgttgccacgacaattttccgcagtcgctcgatgtcgcgcacttgtccggggatgcggatcaggtactgctcgccatgacgttcgatgtagccggcgccgacgttggcgttgttccgcgcgacggcgttcagcacgtcgttcatcgtcaactcgtaggccagcagcttgaccggatcgggcgtgatgtggaattgacgcacgtagccgccgatggtgttgacctcggtgacgcctttcagattgcggagctgcggacgcaccgaccagtcctgcaacgtgcgcagcgcggtcggcgtccatatttcctcgtagcccttttcgggttccaaggtgtacatgaatatctcgcccaggccggttgccactggcccgagagagggattcaggcccgccggaagttgcgaagatgcctgctgcaagcgttcggcgacctgctgacgggcaaagtaaatgtcagtgccgtcctcaaagaccgcagtgacctgcgacagaccgtagcgggaaaccgagcgggtgtagtcgagccgagcgaggccagccagcgccgtctcaaccgggaaagtgacgcgctgctcagcctccattggcgagtagcctggcgcctcggtattgatctgtacctggacattggtaatgtccggtatcgcgtcgatcggcaagcggctgtagttccagatccccagcccggacagggcgagcaccaatagaagcacgagccagcgatgcgcgatggacgcgcgaatgatacgttcgagcatatccgcgtcctcagtgatcgtggcttgcgccagacttttcgatgtcttggcgtatcaggaaactttgctcggccacgtagttcgtgccgggcttgagtcctccagtcacctcaacgtattcaccatcacgatcgccaagttcgagcattcggacttcgtatgtctcgccgacttgcgtgaacaccacggtgaagtcgcggaatcgctgcaaccccgactcttttaccgccagcggtacgttgcgcgtgcctactgtgacctcggctgccacggtcatacctgggcgccaacgtccctccaagttcgggatgctgacgcgggcaatgacgctctggccgctgccggccaccggcaacagtcgctgaatctttccgctggcttcggtcttcccagtcgctgaccggattcgtactggctgtcctggctttagggcttcggcatcggtgccaatggcgcgcaggtcgatccatacgttggacgggtcggccagctcgaacagcgcacctgcctcggccacgtcaccgacgttcgtattgcgtgcgagcaccacgccatcgaacggtgcggtaatcgggtaggtacgcatactgtcgttgccctctacgacggccagcgtctggccgcggcggactcgctcgccctgctgcacgttcaccgatcgcacgatgccagggaagcgtgcgccaaccgccgcgtgtctgtcggcatctaggacaacggttcccatcaaccgcacaacgtctcggatgactgccggccctgctgattcggttttgataccggcatccttggcgatgccggccggaatgcttacgcggccctcataggactggtaagaccaagtggacttctttccggcatgttcggcggacacggcgacatcgaacgaatgcggctcgatcacttcaccgctgccgaccagatagttgccctctggcgtgaacgtgaactggttgacctcgccatccaaacgggagagtttgatagtcgcaacgacatcggcgggagcgactggcttgccgtcgcgataggcgtagagcctgtaatgcgggggcacattggtttcgtagatggtgacttccagggcgaagtctccatcacggagtagtcggccattgtttggcccgcgctcatagcttccgctggcttgggcactggcctcctctttgggtttgtcgccgccagggctgcatgcagcggcaaatacgcaaaggagtaacagggagagaatgcgaatcatggtgcggtgtcctcaacggtggcggtgaggcgttccacctcgaccagcagaaggtgatagcgggtggcggcttcgacagcacgcgcacgcagatcgaacagcgtccgctgcgcttgggccagcgacaaataagagaatcggccttgctcaaagccgcgacgagttgttgtcagggcgctttcagccataggcagcattcgtgcgcgtaacgattcagcctctgttcgcgcgtgcgtgagttcttgatacttgtcgaacagggtctggtggcgctcgaagcgttcggcgtcacgccgcgcttccagcgcagcaagctccgcatttgcctgggacaccgcgtatccagagcgcgtcgggctacccaacggcaccgagatcgacatcaccacgccgtgatccttgaaggcttccaaacgtcgcacgcccaagctgacgtcaatgttgggtttggcttcggcctccgcgagccggcgccgggcgccgatggtgtcggcccgcaagcgcgaagcccacagttccggcgtcataggcaaacgggtagccaacgtctcgaatggcgccacggtcggcaaggtttggaggtcgccgacgacttcgccgaagtcgggggtcattgccccccagctcgcggccaaagtcatcttggcgctcgccaattcgagttcagcactctcgcgattgagctgcgcctcagcgaccgcaatatcggcggcctgcaaatccgactcaggattgcgagcggcttttacccacgctgcaacctctcgacgggtgcgctccgcttgcttgatacgctcctcggcatacgtcaatcgctgttgcctagcgagcacttcaatgaagcgggccgtagttgaactggccaggtcgatccgcgttttggtggcctgatgctcttgttctctcagttcggcttgtcccagcgtttggcgagcctcgcgcttgccaccgagttctatgacccgaccgatgcgcaatgtcgtttcggccgagcgaatacctcgcaggttgccgttcccggcgacgttctctacctcgccgccaatggtgtaaggcggtggcagggcttcgcgctgcgtgcgggctcgaacggcctggagttgcgccgtttcggcggtaatggatggatgggcggccagcgcgcgggagactgcttcctccaaccgcaggggttcggcggctagggctgcggacgtaccgcaggctccgacgaacaccaagactactaagcggatcaaattcatgaaaaccctcacgacgacaacagatggcgagcaaacgattccgcgtgacgacttcccgcgcacgccggagcggaatcgccataagaccgatcgtcaatcggttttttgagcaaaaaaacacagcacgcgcgcatatggacttacctcgtcatcacagtgatgagagattcggtcacagaatgcagccatcctgtagataggctgcaaaacgccagaacaagaatgcctagcatcggccccaagtatgagacagacgagtgcttgggcgacagcaacgcctcgacacgctcagggataaaatcggaaaagaacgccatcgccaatggcacctgttccttggcgtgttgccgaaatatcttctccactgcaacgatggtctcggccacggcgacaggacaccccacttcgtttgcagcggcaaaatcacaacgttgttccaaggcgagttccagatcacgcaacaaccggcgacgagtacctggcaactgtatgctcgacaacacgacagcgatcaagcgatgcagcacatcgcgattggcgatgtgagcctgttcgtgcgccaacaccacacgcaattgcgttggatcaagtcgccgcatcaacgaggttgaaagcaggatgtggccatgcccgacgccacaggccagcgccataggctgatcgacatcaagcacgcgaagtttgtctgggtgccccggacgccagcttaggcgcaccatcgaggcaagggttcgccgagcacgccaaagacccactgcggcccgtgaagccagccaagccgcgtatcccgccaacaatgccaatgctccccatagccaagcactttgcccattgccgctcgggtgccaaacgcacagatgcaagagcgcgtcagcgtgcgcagagcaggtagcggcaaatcgggccgaactatcaaacatcgacggcatggcaatggtcagggccgtgtaggcaatacccgccaacgcaggtgttaccagcatccaccaagatacccttgctcgctgagaaggtgcctttccccacagcgcacggcgcaatgggcgctcgaaggctccaatcagcagggtaagcgttaccgccagcacgaagccggatagcaatgcaaactgaagtaatgggccataactcgtcatcacgtctgatctaattcagcacgacgacgggcaaccaactcctccagcctcttgagctggtcgtcatccgcccttgcagcaagatcgacaaaggcgctcagcaacgcatccggctgcgggcctgcgacacgacgcaccgtggattccaccagcttctggatcaattcccggcgggaaactcgcgctgaatactcataggcatggctgatcttttcgcgctggagcatggccttgcgaaatagacgttccagcgtagattgcacggtgttcaaagaaatcgagcgggactgcccaatgcgcgcgtacaccgccttggtatcggacgggccgaaacgccagatgtcttcgagcacggcgatttccagatcgccaagtgttggtacgttgtgattggtcaatgttgtcggctccgagttttgactcgaattcaagagtatccaccacaaaaaaccgaccgtcaatcggtttattgtgccgccccgtgccggacactgctatcgtggaagctaaccaacggcaggcccacgctgccgtcctatctcccaggacaccccgccgccgcgcaccgtcgcggcaagctgctgccccagccgctgttcgatcaccggccgccacggcaccaggctgaatcccttgccatcgtcgagcatcgcgtaacgcccgctggcgagcatgacggcgcgccggtagataccggccacacgctggccgtcgcccacaggccgatgctccaggccggtgtcggcggcaatgtccttcgcggcctgcgtcagttcccggttgcgcagcgtgcccagcaggttgcgcgccaggatcacgcgctgcccgcgccgctcggccagcccctgttcggccaggaagtcggcgcgctgctgcatcgcctgcttggcctcgccgccaaagcccagatcgcccaagcccgagccgccgccgatcagttgctggtcaagccaggtggccccgatcacgcgggcctgccgctcgatgggcaggtgcgatttcagctccacggccacgccgcccaggcgctgtgcgtcgtagcggcggccctgctcgggcaggtcatccggcaccttccatagccccacggccacgcgctccacgatgccggcccggcgcagggcttcgagccggcggacgtgggccgcaacgacttcctgcggatcgcggcccggcatggcctgcccctgtgcaatggcgaggtggtggtcggtgcggtacaggccatcgctcgccagcgcggcgatgtttttgtcggccgcgcgcacgtcggccgatcccttcacctccaccaccgcgccggtgggatagttcgccagctcgtcgcgggcgttgagcgcgacgtagtgggccttgccatccacgccgtcgatgaccagatagccccggtcgcgcaactcgtcggccagccccttcgcggccacgcggccgatgatggttcggccatcgtctcccggttcgaacaccgccagcccacgtggctcgccgcgcatggcgcgctgtagtgtgcggatgatgtcgctacgctcgcccagggcgcgcagggtcttttcggcatcggcatggacggcccaggtgccgggctgcgtctcgtcggccaggcctaggcgctgcaagcgttgcagccggccgatcagcagcaggcgctgacgttgcagtcgcggttcgttgaaccgttcgatctgcacccggccatcctcgccggcctcgcgcttcaaggtgcgatccaggctcgtccaccgctcctgatccacctcgcgccgcaaggtctgctggatctccagctcggtgcgtggccccagccattcggtcgccagttcggcggcgcgatggcggaacccatcggcgatgtagtcgcccgcgatgatgaggtctttgccggtgtcgtcgcgcccgcgcacgacgatgtgcgtatgcgggttgtcggtgttccagtggttgacggccacccaatcgaggcccgtgcccaggtcggcctccatccggcccatgaggtgccgcgtgtaggtgcgcaggtcgtccagctcggcgccatcctcgggcgagaggatgaagcggaaatggtgccggtcgtcggcgcagcgttccttgaaggcgtcgagatcggcggcatcggtctgcggcccgtaggcttggcccggctcgccatcgcggcccacgccatcgcgctcgatgtagcgcaggtgcttggcaagcgactgtgggctggcccgctgctggttgaccagcagcgtcttgatggtcacgcgccgcgacatgggcgtgagcttcgctccggcgaagcgcgccgccgtgtggccgcgtcccaagcgtgagccgggccgctggccggtgccggcgcccttgccactgccgccaggacggcgcaccgtggacttgccgctgctggccttgcctgcctgcttgagcaccttggaaacgaagccctggccccggttcctcggggcgctggggcggatgcggaaatcgtcatcgcggcggtcggtcatggctgctctccctgcaagctctggcgtgtccggtcgtgcgaagcacgcggacatgcctgcattggcgcgggcctcgcgccccacgcggcacggcggcgaagccgctgcgtgccgcgccacccacacgtgcagactggctttcgatgcggcccggtgccgcgtccttttgtcttgccttccgcctttgcccctcgctggcgcttcgggcagcggcggcccggcggcgctgctgcgtgagcagccagcgcgccggcgaacgcggcgacggccatcggccgggcgcgttcgaggcaagacgcctgcacatgggacggctgcgccgaaggcagcgcgaagtgcggcgcggatgcgctcgcactgcacgcgcgacgacacgcggaaggccaccggatcggcacgcccgatggcacgatgagatgcacggcgacgtgcagcgaatcgatggccttcatgggcgggattccagccagaccggatgcgcgacgccgatcacggcggatgtgctgaccggcccgaaataccggctgtcgaacgacgccgggttggtcacactcaagaggaacagttcagcgggttcgaggcggcggcattgctgccaggatggcagcggccggccccagcggtcagcaggcagcacggcggccgaaggcacgccgtcgatgcggacaacgcggccagtgatgcacacctcctgcggtgcaacggcgcccacgcgcttgagcagcggcacgcgcgccggcaggtagccacgctgcgcggccagcgtggcagcgtctggcggcagcgtggtcagaacgatgctgcccacggacagaggacgtggcagcgagccggtatcgtggcccagcggatcgacgcgataccagccgaccgccacactgtcggacgggttgtagatcaggcgcggcagcggatgcacgaaggacgccaaggccagcgcagccaggccgcaggcggacaggcccgccagcacgaggcgagcgcgcaggtgcgagcgaggacgcggcggaatgcccgctgctgtaccggcaacggcggatggaagcgtcatggcagcgccctcccggtcagccaggcggcgtgccgctcggcggtgtattcgggcagtggcaggcgcgcagcgagccggttggcgagcgtgcgccagtacgcgggcgaagcggcgacaggcgcgatgccctgcgcctcgatggcgtcgatgcgctccagcacggcgcgcacctgcatctcgccctcggcgtgcagcagcaggcgcgcgcccggctgcacgccggggatgcgctgcgccgcgtcgagcggcgtgcaagcctgcatcaccatgagctgccagcggatcgtgccgtagtcgttggcctgccaccggatgcggcacaacatggcacccggcaggaacaccgcgcagcgccgccagcggtcgagctggagcgtgcgcgcaggttcgccgaagcgcaggtagagcttgaagcgcggttcgatgtaggccagcgccacgcgcgtcagcggcgcgctggctggatggccggaaggtgctgcgagcgcagccgtggccgcgccagcggcaggcgaagcggatgcggtcatggggtgttctccctgcggtgctctggaaactcccgctccagcaggccgcgcagcaggtcagccacggtcacgccctgcgtgaaagccgaaaccttgatgcgcgcccgcatcgcgggcgtgatgtcgagggtcaggcgagccgtgtagaggtcgcccttgccaagtgcatcggcatcgccctggcgaatccacgcctcggcgtgcggattcgccggtgggcgcgcgccgatgccgacgcgctttgcgcgaggtggcggcttcgctgtcatgtcggccaccgcagcagttcgtccaccagcgcggtgatttcgcgcgcggcggcgctgtccggcgccgtctcgcgtgcaagccggccagcggccacgctgtcggcgaacacgatgcgctgatgcacttccgcgcgcagcgcaggaagcggttggtcggccagcgcctggcgcgcttcgcgcccgatcacggtggtactgatgcgccgattgatgacgaaggccgcgcgcagcgcaggccgaaacacctgtgcctcgcggatcagcgccaccatctcggcgctggcccacaggtcgtaagggctgggctgcacggggatcagcacgcgctcggccgccagcagcgcggagcgcgccagtgccgcgatgcgtggcgggccgtcgatgatgacgtgatcggcccgcctggcgagttctggcgcctcttggtgcagcgtttcgcgtgcaaggcccacggcgctgaacagccgtggcaagccttgctggcttctgcgctgtgtccagtccagcgatgaaccctgcgggtcggcgtccagcagcacgacgtgctggccgcgcatcgccagctcgccggcgatgtgcgtggcgagcgtggtcttgcccacgccgcctttctggttgagcagagcgacgatcatggcgcggccctccgtgttggaaagccgggcttttgctgctgcgcttgtggccgcgtggtggttgtccaccgcagcggcgtttctctactaaaagttagagaaattaagttagggaagttagaaggtgcgcaaacccaatgctggcgcgggtttgcggacgatcggcacgcctgatagcacgatagtcccacgcctgatagcacgataccccgcacgcctgatagcacgacaccattcacaggttttcccgaagttatccccgtgccgtctgcggcacgggccggaacgtcagcagctccatgccgttgtccggcatccgctcgatgcccaggacgtagccgggcagcgactgccgcgtgaccagcgcgcgcaggtcgcaggcgaagtcgtagggcttggcggtgctgccggacttctggtgcaggtagcggaagtcgaactgccagccgtatgcctgcttgccgccgtgcttgcgcaccaggcggtacagccaccgctcgatgccgccggtgagccggaaatatgccgggtcgatggtcagcaccagggcggcgtcgagcacgcccgcgtagaaccagtccggcaggatcagctcgatgcccagcggcgtaccgctggcatcggccagttccttccattcgttgatccacgagaagcgatgcaggcgccgcccggtcgtctcgcggatggacgtggccaccgtggtcgattgcagccggtcgagcgcggccttgaggcgctggtagtcgcgcagcgacttgccgcgcccgatgaagcgcaggatctcgtagggcgtggcgcgcatcagccgcgacgggcgcaggcccgcgtcctttgcctccacgatctgcgaggcagcccatatcagcacgtccgcatcccaaatcgtggcgatgccgtgctcctgcgtgccttccacgcggatcgtcacgttgcccgcacggaagtcgatgggcttgacccgcttggacttgccgagcgagaagaacggataggccatcaagtcctggctgtcgcgcggcgccatgtcgccgggcaaggcgcggaacaggtcgagctgttcgcgctcctgcaacggccgctgccgggacggcagcgcggtgctggacatggcgatggcctgctgcgcgccgccgattagcgcgcacggctgtcggccgagtggtgttcggcgtattcgggatcggaagtcgtctcgaaactgcggtcggcagcccaggcgtcgaggtcggccacggcgtacatgacgcggcggccgaacttgcgaaagcgcgggccgccgccgatcacacgctgcttttccagcgtccgcggcgacaggcgcaggtattcggcggcttcgtcgttggtgagatagcgttggggctgcgcggcagcggtcgagacagtggcggcaggccgcaagggagcgggacgcatggtgtgaacctccatcggttgaaagcgcccggccacacagcgcgaccggatggaggcagtctcagaaaaccaagctgttctgctcagggtcgttttgcgtcgtcctcaaaacgacccttctcaagcggcggaagctgtgctagacggcgatagccgccgcgcatcagcgcatcaccgcgccgtaccaggcggcgtaccttggagcgcagcccgccatcgctgtaccaatcggctgcggcatctacgccgaacagtccttccgcgacttcacgcagggatgcgcccgccagggtcgcgtcgagcgcctgcaagctgtgcagttccagcagtgcggtaggtgtcggtctgggcttggcggccgccagtgctccgtggagcgcacgaccgcgcgcaggcgcggcggtgccgctccgttgggcataggccacggccatgccgtcttccaggccgggcgcgaacgcgaagcgcaggcaatgacctgggctgcgcgcgatcagcgccagccctttaccgtcatgcagcagttgcttgtgaccggggatgcgccagaacgcgaaggtcgccgcatcctgcgacggatcggcatcggggtagagctgcaccacggcggcatggccgggcagccaagccggatgcgcgtcgcgcgcatcgagcgccgggtcttccagtaggcgtaagccccagcgatgcgccgtgtctggccggcgatgacggcgaagccagtcgagccggtagtcgggatgcctgcgcagatactcccaagcgagcgcgagcgcatccagcccaaagacatacaggtatgcggcagtcggataccagtgtgcgaggtgatgaggattgaccatgacgcctcctcctgcgaacaggactcgccgccacggaagaactacgcgctacatcgccatcgttagagcgtcatgggttaaaaaggcgaatgggattgtcaagaccgattggctccgatgcgttgcggtattcgtctcaatgatgtggcggcagcgccccgaacttggagtgctgcacaggccagcctgccgcagcccgcgctgggcatcatgtcaatttggatcagactggtggggctacgccgcaagaatgctgattaagacctgcccggtatgacgccagactgaaaaagtcacagtcggccgtattcaatccgagatcgcgccatcgcgctcggccagccgggtgtattccgacagcgtgcgcgtagggcggaaataggtgtcgcgtaacacgggctgcttgcacggcccgacgatgccggccagatcggatagcttgacagtgccctgcgccgggatccccaaccccaagtcgatgaggccccatgcggtgtcgccatcggcggggtcgagcgcggccagcagccaagtcacatgcgcgtccggcgtgaacaaccgcaccacgggcaccgggtcgatggcccggccagcggcgcgggcctcgccgttggcgagcagttgcgcgcgctccggggcggtggcgagtggctggggcatggtcggcaattccacaaatccaatgatgcacgaatgcggtttcacgccaaagcgcagaaccgcgaaaccggatttacgccttcgtgcgcaagcacggatgcggttccgtggctttgccggaacctgccgatgcggatttccgtaaaggcacaaaaacgtagaacaccaaatgaacactatagattgtagccctatagggcgcaatgggctgtcatcttggtttttcgagggaaaccataggtggcggctaagaactcattggcgaaggcgttgaagacagtcagaaaggcgcgtggcttgagccaggaagccttttctgacgtgtccagccgtacctatatgagtaccctcgaacgcaaccttaaaagcccgaccctgcataagctggccgagctgtgcgaggtgatgaagatccacccgctcacgctgctgacgctggcctatgcgggcgacagtccgcgcaaggccgacgagctgctggcgcaagtgcgccgggagctggaggcggtggccaaggaacgcgactcggcgaagcctcgtgcgtgacgtggtggtgtgctgcgaccagcagcacagcgccccgccgcggtgggcggggcgctgcggcggtcacgccgcctggggcttgctgcgcgaccagatcaggtcgtgcgtgccgtcctcgccttcgatcaggcgggcatagaccggagccgggaacgaaggatcgtcgagggtcacggacttgtattcccgcccggcctcgctggtcttgttccatgccgcgccgatgtcgtggccggcggcctggaggcggaagtcgggggcgttctcgctgctgcccttgtcgttgggaaccagcttgaccttgacgttgagcgtcagggtgcgcagcgtgccggtgaagccgtctttgtcggtggtgaaggtgccgatgttggccatgatgttttctcctttcggttgaacaaggttcgcgcccatcgcgtccttgttgtgatccggccggcggggggacgggctggctgcaccgcttgcggtcgaaacgcagtggagagccgggaggcgaaaagaatttgttgcgcgtggaagccgcgtagcggcggggaaattgttttcgccggacggttgcagccataagcccgaggcgcagccgcacccccgccaggattcacaacgagacaaggacgccttgggccgaaccactccgaaaggagatggggccgactcggcatccccgcccgaaggcttttccggctcgcccgctgacgcgggccaggtcaaccacccgacgacaggcgagaacgcccacgccgcaccttgcggcgccggtcttgatgcgtggcgtggaagctccatagcgatgccgggcgggttgtcggtgaaccgtccttcgtgacgtgatgggcaggaaccgccagcgttgaggacgggcacgcacctgcacaacctgccgcagcgagcgccagcgtgttcgccagcgcccgcccatcgcggcggggcgctggccgggccgatccggcgcagccggttcggcggcatcgaggggcgccaagcatcgcgcggcggggatagcccgcagggctttcccctggaggcaagcgaagcgcgcagcgccgcaggcgcgaaggcgtgagggattgaagccgaatggccgtgacagcgaagtcggcacggggcgcagcccgaaagcccggcggcgctgtgcgccgacacgctcaggccgttccagatttccaaacaggaaacgcggacatgcctctgatgaaattggcgcggcctacgctgcagggtatgcacgcggcaagtcgaaaaccgctggtgattcccgcgcactgcgggcgcttcggcttgcaggcccatgcgggccggccattgccgggcgggaagcccggtcacgtcaacgccgccgcctgaactgccgtgatggcggcggcgttccgattcggttgcgggcttggaacaccgggcgcggccactgccgcgcccggattttgcgtccaccgcgcccaggtcggaacggcctgggcgcggtgctgaacgcggttatttcttcgtctcgatgagccaccacacggcacgcggcaaggcgtggcccgtgatgggatgaatgtcggtgaggtcagcgcaagccgaccagcccaagggcgggcggtagccgcgcacgtcgccgtcgccgtgccagcggcgggcgcgcaccgtgccgggggcgtagatcgccgccatgcgcgggcggctggtggtggtgcgggtcatgggggcttctccttgcagcgaagcgccccggtcgaggccggggcgcttgccttcggcgcgggtcaagcggccagcgcctcggctggttcatccgccattgcctcggcatcctccggggcgtcctgctccgggcctgcctcctgcgcggcattctgcgggcctgcggccttgaagatggcgggcatccagcccgtgccatcggccagccgctcggcctcgctggcaatgtcggccttcttgagcttcgccagccgggtgacagattccggtgcaaacgcgcccacggcatccagaatcacagccttggaaacgtgcttgaagtagccttctgcggtcggcttccaccatgcggccatgtcgaggcccacggcctgcgccagttcctcgccgggctggtgcgccgtggcgcgaggcgtcaccacgtccaccgtggaagccacgcacacggccagcaaccgcaccagttcgtcttgcgacttcgccagcagcacagcgagcagttcggcgctgtcctccggcaaggcttcaccggccacctgttgcagttcgcgcagcgccacggcagcgggcgattccggccagtccggggccatgccttccagtcggtcttgcgccgtgaggcgcacgcccagcggcaggccatcgccgtaggcgtcgggctgcaagacggtctgcaccatgccatgcaccagcgcggccagcgcgacatgcggatgccgtgcaacttcgatttgcagcgccgccgtgcggtgggcgctcaaccgctgcgccagccggtcggacaggctcgcggccttgggcgcgtcgtcggcgtcctcgtgctcgtcgttggcggcttcgccttcggcactgccgaaaccgcgccgcagcttttccagcgtgcgcagcgccttggcctcggcttcgcgcagcaggccgcgatgaatgacggcctcgccgttgcggtcgatggtgacgatggcaccggccacctcgcgcacctcgggggcatagccctgcaaggcatcctccgcgtcttgcagttccccgaccacctgatcgcgccgctgttccagcttctcggccttggccttgtcctcggcgtcgcaggcttcttccagttcggcgtcgatcttttcgaggcgggtttccagcgaggcgatgcggcgggcttcgcgggtggtcggctcgcggcgatggcgcggggcgttctggaacgcctgccgttcctcgtaggccagatgcggcacggcctccacccatgcccacccctcggcgcgcacgtcctcggccagcgttgccagcttgtcgcgcaccagcgtttccagcactgcggtatcggtgaggtaggttccggcatcgccttctgcgaacaggtcgcggcggacgccgccgcctgcctgccggtaggtgtccagcccgacgaagcgcaccagcgcgtgcgaggcgtcgatttcgcgttcggtcaggcgctcgcgcagcttggacgggctgcgctgccattccggcgcaccaaagaacgcggcttcctgcgcggcgtggtcgtcggtgatggtcaaggccatcaactgttccagcgtgacggttccggcgcggtagtcggccatcaggcgcggcgcgatgtgggcgagcttcaagcggcgctgcaccaccagcggggacacgccgaagtcggcggcaatgtcctcgatgggccggccttccttgaccagcgcggcgaacgcctcgaactggtcggcggggtgcatctgctcgcgcatcaggttttccgcgaggctgacggtacgggccgaagcatcgggcaccagcaggcacggcacttcgtagtcggcggggatgcgcttcttcttcgccagcagcttcaaggcggtcagtcggcggtcgcctgccaccacctcgtaagcctcgccatctgcggaaaggatgacgatcaggttttgcagcaggccgatgcgggcaatgctcgcggccagttcggggatggacaggcgcggcatcttgcgggcgttgcgcttggagcggcgcggcagcaactgcgagagcggaaccagaatcaggttcttggacgggtcggccatttccagcggtgcggcggcttcgatggcgacggcttcggttttgagtacggcgttcatggtgataactccttgcggttagggatgcagcagcgagagaagcggcaagggctgctgcctgcccctgccgcgtggggattcaggctttcaactggcgcaggccatcggccagcagccacagggcgcgattcaggcgcacgctttggtcgatgccctgcacgggccgggtggtctggcggcggccactcgcggcgcgggcggacaggccgcctttggtcaagttctcctgcgtgcggttgaacacgctccacaggtcgcggcggtcgtcgtcatggcggcgcggcatcaggatttgcgattccgtgatgggcgcgggcttgtcctcgtcgtacttcaacgccagcgcagcgcgggcgaacacttccgattccccggcgtcgagcgtgatggcgcgcatggcatcgcgggattcctgcgcccggtcaaagccgtgcaagacttcgtaagcgccttcgatgacgtgcccggctacgtcgcccttgtggggtacgcgcacgtccgccacggtgtcgccgcagacaaggccattgctgcatacgaaccggaacattccggcgagcatctgatagctgctagtgccgtcatgggagttcagcaggatgatttcgttggcctcgcggccgttgatctggctggcgtggcgcagccggatcatgtgcttggtgtagtcgcggcggtcgtcgtggcgcacgcgggtttgcgtcaccatgaaaggctcgaagccttccccccgcagttcttgcagcacggtagcggtggggatgtagctgtaccgctcggagcggctttcgtgcggggcgtccgcgaagatggacggggccacggcccggatttggtcgtcggacaagggacgttccgaacgcagcaccggggaacgggaagcgaagcgggatgcgagttgcatgatctttctcctgacaaagaaaagagggtttgctgttcaccgcacaccggattcctagattcggagcccagcctttcggctgtttggtgcggtcggcacgaggaacccggttggccctgttgccaccgtctttcctgagttcatcgcccgcgacggtcaggagcgcgcgaacgggggccgtcaaggaggcaagcgcggggttggtgcggcccgcaggcgcagccgaggacacggccctgcgcgccttgacggcacacggccgcgggctacagtcgcggacaaggtgatgaagtcaggggagacggctgggcatggcaacggcccctccacacgccgaccgcacggcaagcgaagcgcgcaggcccgaagctggaagccgggccgtaggcgtcagccgagcggagcgagggaacgatggaagcccgtcaggggcgagacgccgcaggcggctcgatgcgctacgcgcacgagagcgcgaccggccatgtttcttggccggggacgccctgacttcaaggctcgatgcacaagctcatgcgccagtcatcgggaaacaggttcgacagcgactgctgtggtctggccgatccggcgcagccggttcggcggtctttgaggggcgccaagcatcgcgcggcggggatagcccgagggctttcccctggaggcaagcgaagcgcgcagtgccccgcaaggggcgcgcaggcatcacgccgagtcgtcagggcgcaggctggattccgataccggcatccacggcgatgacgagtccagcaggtagcgcgcaccgtgcgcgtacagacccgacagcccggtgggctggtagaacccggtgacgcggcgccggaactgtgcgccgtactcgttggcgtagatcaccgcgtcgccgatcttgaagcgcaagggctggccgttctccggcgcgaacggcttgagcgcatcgtgctgtgctgtgatttcgatgatgtggtcgtgatggctgctcatggcattgatctccttcgatggtcgagaaagcacaaggagcgcgcggcgctcccacggccaggtcagacagcgatccgcccggccaagcgcgcatcgcgcgcataggcgctcaaccgcttctcggcgcggaaagacaggtcgcgctcaatcggcaggcccagcccgccgcgcaccgtcgccagttcgcccaggctgacccagccgatttccggcgcccccaagcccaggtcgcaaagaccaaaggcgtggtcgtggtcatcgggatcaatctcggtcagtagccaggtcgcgccggcgtccggcgtgaacagcttgaccacgggggccggatcgaagtccgggttctccaaggattcgcggccgttggtcagcagcacgatgcgctgctcgtcggtgatgagtgcgttgttcatggtgaactcctgaaaggttgccgggcgaaattgcccgacccttccagggcacggcggagcgcaagcagtcaggggtcaacgacggccgccaggacgcaagcgccgtcggcgcgcagcccttgacggcgagaacgccgtggcacgatgaggggaacagcaagaccgcctccctcgcacctccacgtactctggttttcggtaagcgaagcgcgcaggcccgaatagccatccgggccggaagcatcagcgatgtgaaaggcgggtagttcttaaatgcgcgcccagtcccggtgcagatcgtcaacgatcatgggatgacggtgcccgcctcggtctgcatgttcgcgcaagtgaggatgatctggcggtagatcagggtgatcgtgggcgatgtcggaagaatctctagcgggccagagccacagcgccagtcccactccgacaagaccaatcagcgacatgatgatgaaggtcgattgcagcccaaaggcagcgccgaagcgaccggccaagggatagcaaatgagccagcacgcatgggacagggcgaattgcgcggcaaagaccgcagggcgatcctcgggatgagcggagcggcgcaacagccggccggaaggtgtttgcgccacgctgtagccgaagccgaccacaaaccagatcaccaccagaacggcataggtcggaatcattgccccggctgccgttcccacaaccagcatcgtcgctcccgcaatcatgacaggtcgatcagcaatcttgtcgagcaggcgaggcagcgcgaaggccgcaaccatcgacccgcctccgaaggccgccagcgcccacgccacctcggattcgcccaggccgaagcgtgccttcacgatgaccaccgtgttcacgatcaccattgaccccgctgctgccacagcgaggctgatcgccagcagaccccgaaggcgcggtgtggcgaggtaaatgcgcgtgccccgcgtagtgcgatcccatatgccacgacgcgggccgggaacggttgtgggaagcctcacgctgaccaccagcgcggctgacacgaggaagccgagaaccgttccggcaaacaggttgtggaagctgatgactgtcagtagcgcggcggccagcatcggggaaatcaggctttccaaatcgtaggccagccgggaaagcgacagtgctttcgtgtactcgtcttcgtccggaaggatgtctgggatagtggcttgaaaggtcggcgtgaagcctgcggacgccgcttgcaagacgaagatcagcagatagatttgccagatttcgctgacaaagggcaagcagagcgcaacggatgctcgtactaagtcaagggcaacgagcaacgaccgtcgcggcagccggtcggcgaaagcctgcgcgaccggggcgactccgacataggcaagcatttttatggcaagtgccgttccgagtaccgcgccggcattcgccccggccagatcgtaggcaagcaggccaagggctaccgtcatcaggcccgtgccgacaagcgcaatcacttgagcggcgaacaggtgacggtaggtacggttcttcaggacggagagcatcggcgggcctcaaagcagtttggtcagtgccttcatttcggtcaaaacggagtcttcgtcatgcgctaggcaatggtcgatgtggtcgtggatcaggacgcgctttgcggccgtgaccgcgctttccaccgccgcgagctggcgggcgatgtcgagacaggattccccactttcgatcatccctatgacgtgccgaagatgaccatcggcacgtttcagccgcttcacgagatcgggatgggttgagtgcttgtgtgtcgcgttcatgtggtaattatatcccccctggggggatatggaaaagtgcgccgcccgcgaaggagcgacgcaccgagggccgcacgacgcaatcagcccgccgtcggcgccgtcatcgactgcaagtgctcgatcacgccaggctcaacgaacacgcaagcctgctcgtccgcgatcggcacgttgaacacctgcgcgaacaccgtgcgccgcagatgggccagccggcccgtccggtacgcctgctcgggcttcatacgcccgccagcctgcgagccgctgcgctgcggatcgcattcgaccagcgcgacaaagccatcgtcggccagcttctgatgctcggggcacaggccccagccggtcgccgtgtggcgctccaggctcgcgcgcaggcgcttgtccagcaggatcgcgccggtatcgaacgtcgtgccgcagaccaggcaaacgtgctgttcgagggaaacgtgtgatttgtcgttcatgacggttctccggttgcaagggcggaattgcccggaaccgtcgccctcacggcgcagcgcagcagtcaggggtcgcagacggccgccaggacgcaagcgcgcaccgcgcgcgcagcccttgcacggcgagaacgccgtgatacggtgaagggacacagcaagaccgccccctcacaccaccctacgcacgcgggttttaggcaagcggagcgcgcaggctcggatcagcgagccgggccggaggcgtcagtgatggaagcccgcatggggcgagactcgcgcagcgaggctcgatgcgcagcacgacagcgcgacggcggcacgccgggacgccagactgcttgggaaaggactactcgttgtcggtcttgcgctgctcgatctgcaactgcgcccgctgcgttgcctgttgcagtcgctccaccagcacgcccctcggcggcaaggcggtcaggtactcggcgacgtggatgcctgacttgtccagctccagcaattcgatctgctcgcgtttcttgccggtgcaaaggatgatccccagcggcgaggcttcctccggctcgcgttcgtgcttgtccagccagcggaggtaaagctccatctgtcccttgaaagccgccttgaactcgccgaccttcaactccactgccaccagccgccgtagcttgcggttgtaaaacagcaggtcgagatggaaatcctcgccgtcaatttggatgcgcttctgccgggccacgaagctgaagcccgcgccaagctccaacaagaacgactccatttcgcggatgatcgccgcctccaagtcgccttcctgccaagtgtcccgcagccccaggaagtcgaggatgtacgggtcgcgcatgaccagggcgggcgacatgcgctgcgcatcgcgcatcgtcgccagttcctgcgcgatcgtctcgcccggcttttgggacagcgccgtgcgctcgtacagcatcgagtcgatgcgctcgcgcagcgtccgcacgctccagcgttcggcgctcgccatctgcgcgtagtagtcccgctggagcgggtctttcagcggcattagggcgatgaagtgcgtccagctcaattctcgtatcagtgatacgagaatctgctcgtcggggaaggtggccgcgaactgcaccatgcggcgcaggttctgctcggcaaagctgctgccgtattccttcaccaactgcgccgccaaggtgggcaggacttctttgccataagcgccccggcgcccatccaagacctgcgtgtggatgcgctggccgatgcgccagtagagcatcgtcagctcgctattcaccgtcgaggcggcgcgcttgcgcgcctcctcaatcagtacccgaatgtcgcccagcagcgccaaaggcgctgcggacgatgctgcggatgaccggcgcccattcatgccgccgcctccgcaagctgccgcgtgcccgtgatagcctggcgccggctggccaccagctcggccgcatcgcgcaccggcttgtcttcggtgtggacgtagtgcatgaacatcgccacggtcttgtggcccgtcaacttcatgcccactttggtcggcacgcccgaattggcaatgtcggtggtcgagcgatggcggatgccgtgcgtgccgacgtgcgggacgccggcggccttgagcacccggcaccagccgccatagtgctcgccaaaagtcaggtgtttggtcgggtcattgggcgatggcaggacataggggcagccctcccgacgcggtgccgtcgaaagcagccgatacgcttcttcgctcatgggcttggaaatgccgccgaccttgctgtcgggccacaccacgcgccggttctcgaagtccagccagctccattggagcgggcagatttcggagcgccgtgcggcaaactcgaattgcagccggatagccaacgggatgacgtagttctccagcccttccgcctccagcttctccagatggcggaagatccgcaccatttcctcgtccacgatgagccgggtttccttgcccggcgggtacatcgggacgtggcggcacggattcgtgccgtccgggcggtagccccacacttcggccaggttgaacatcttgcgcagcacgccgaaggtcttgttcgcctcggtcggcttgtaggccagcttctccatcagtccagcaatgtcgggccgcttcacgtcatgcaccttcttgcggcccagcagcgggatgatgttgcggtcgatgacgccctgatagccgtcctgcgtgctgggcttgttgcgcttcttggagtagtcctccatgaacttcttgcacaactcggccatcgtgggcgccttgcgcgcctcggccttggcgccgccggggtcgccgccccggcgaacctcggccagccagtcctgtgccttgactcgtgcctgttcgacggtcagctccccgtacagccccagcgagggcttgcggggctggccggagttcgtgcggtactggagcatgaacacccggcggcccgtcggggtaatcttgcacaggaagccaggcaccacggtatcccgcagttcaatatccttggcctggggctgggccgcctccacggcggtcttggtgagcttgatctttgccatgatgactccttggaacgacccggattccaagagccagataggagcggcgcgagggaaaaccgggtcaagtttcagaaagcaccggcatatgatggacgcgcgtaagctattgataaacctgctgtatcgagctacggcgcagtccagcgaactaccgggctggagtcatcgtga
>PA103.AGEnt_accessory_0026_length_688
cgctctgcaacgcccattgcggggctgaaaggtttcactcggcgagtcccgcccgcagcaacagggacagcggcctgccgagccggggatggacggtttcgctcaggccccgcaggcgccagccgctgccgtcgagcagcgccagccaggactccagggtgcggaaataccagggcatgctgtcgcggaagccttcgccgaagccgtcgaagcgctcctcgcgccagccgtcgcggtagtcctcgtcgccggcggcccagggatgcagggtctggatcagcaactcgccgccgctttccagcagcgccggccaggccgccaggcaaccggcaaggtcttcgtcgagcagggagaaattgcacaccagggcgtcgaaacgaccgagccccgaggccgcatccagctcgcggtaggccaggcgccggaagctaccgccgcccgccgcgcgggcgagttcgatcagttccgacgaggcgtcgatgccgacgcattcgccgacctcgccggccagcgcccggcacagccagccctcgccgcagccgatatccagcaggcgccgcggcgcgcgctggcgcagcacctggagaatcgcgtcgtcggtggccaggcggcggctttccaggcgtccctcgcgcacggcgcgggcccaggcctcggcattgccgcgccagctgcgctcgagccgtcg
>PA103.AGEnt_accessory_0027_length_4769
agtcgcgcccagtgcccggcagacctccctgtcctacccgagacttgatcgcacggcgggacaggaacgcccttgtaggtcgacagccactctagtgaaagtccttcttcgctaaccggtcgcaatggcggaataactcagcatcagtgctcatcattgaaatcatcggccctgggcgtggcaaaaatgcccttggcttcctggcgccggtaataggcttcgatgcttagcccgggatcgatgcgcgccctgacgatgcagggctgctgttgccagggatacccatgcaggcgtcggtccagctccttgcgctccttggctggccagccctggtaggtgcgcttgcgccagtaatggggatcgcgtccggtatgccgatcatgctcggcggtgaccggatctaaggggcggctcggctccaggaccggcaggtcgggcaacggctgggtcacgtccatgtagcgttgcaggcagtcccagaaggccagggcattggccttgtcgagaccgagggagtggacgcgggtggccagacagaccttgttgtcggtatagcggtgatgcagccagagcgcatagtcgtggctgccgtagccactggggagcaattgcagcaccggatcgaactcgtcgaagggagcgacgaacaggcggcgaaagcgacgcttgaagcggagcatgccgtccaggcgattgaattcactgccatcgtgcttgaagactttgctgtagagccaaaggatggcgttgaagccgactgcacccataaaataagtagctacgcctatccaaattgctatttgcaaaccattggttccaaatattgttccatactggtacaaagccaatgggattgagaataaaaaacccgaaatctgaataacgtgaagatattttttattcgaaagaaaggcgaccatggatattactgaaacagccaccgcaaagaatgagcaaaccaaggtgtagagttgctgcatgtccctcctccactctccggtggcttctcccattatgccaacccccaaagcaatccatacaaaaaaatagcacagcatcctaagcgtgaatattatataagaaattctgctggagttctgaaactgccaacgcatagagttgcaatatgcctcaacacctccaacctctgacttatcctcagccccgatcgaaagctgccctacaatctccatttccggatctagattggcatagttcccaaaggcaagatgggtgtcaaaaataccattacggttagactcctccttccaccttggcggcggtaaagagtcgttgacttcactgcgataagcactggctgagtacgtggcatccatgtgtacggtcatacgttgaactcactgttctctatcaaccaataaggtggcgcagcatgtgggcccaagtcatccgggggaaggtaccgattggcggatgtgaatgcactccaactcttcgggctgggttgaggcaggacaagccgctcctcaggctggtcggcattgagttcgaactgtgcgctgatcttcaaaccctgggtcatgcgcacgctatagcgggcccgaggagacaactgcggaatcggtaggctggccggcagcacgtagagcacgctggcagcatccaacggcaaggcttcgagcttggcggggcccgcggggacccgatggtagcgcttgacgccgaacagggtgcccggatcgatcggcaagctgctgagaaactcctgggccaccaggcggaacgcctgctggccattctcgaacatggccaggagcggggaactcagcaccacggcccaatcgtttgcctccagcgcctgcaacttggggtcgatgcaggatagcgcagtgcggctgaccgcttggcgaccccgttccgcttcctgcaagacagatcgatgcgccgccggcgccaatttgcgccagtcttccaggcgatggacaaagacccgcggatggccgaggactcccagcaattggcgataggccgtttgcgggtctttcagatggacgaagcgctggtcctggcccatcagcgaatcgagcaggccagcctcggcgaattgccggccgaaggggcctttcttgacgatggtttccgcatcgctgtcagtcagtagattagcgaccacagtgcctccgatcgccaaaaccgcaccagccagcaaagcataagggtttactatccatcctaggacgtaggcaccccacaggcccccacccactgcggccacaccgtaggctgcagccgcatcgctatctccctgcctcaaagctcggtagccatcccatacactgatgcctgcaccaaatagtgtggctgcgccaccaagcccacgtagcaaccctaacttagggctgccggtttgaacttctagattcctggcccaccgaggggatatttgggctaccgatatacgtggggtttctagatactttgcagtagatggtccgaaaagcagctttgcatggcttcctccagcggctgttaaatcgattactgcaccgacagccccgatcgtccctctgtgcttttctccactgtctataaagccactgtgtgcctgcacctgcacattcaagttataaatcgcaaaccccagcatcatcgtcggcacgatgcgagtgttctccatcacctgggtcaacgtccctaactgcgtacggaatttcgtgtaggcaagcaggtccgggtgatccttgggtaccgccaccaccatgacgttgcgcaggttggcgcgactcatgccggtgccgcggggactggtgccggccaggggattgccggcaccgtcctggacgatggcgcgccgatagctcttgcgcctcagttcctggcgctcgacctcggtcagaccgttgcgcaggccggctccgcgcacaccgacgacaaccatgtcgagcggtacctgaccgtcgggcagcaggcggatacctttcatcttcaccgagagggcgctgagagtattgaaggtcggtgcgaacaagcggtcgagctggatctgggtggcgccctgggacagccggccgagttgctcgactacgctggcgccgaacacgtccagcaggtcgccgaggaagtaggcgaggctcttgccggcgctgggctggtcgacctcgcccagcagactggctcccagcatcagcgtgctgaggcccatcgcgtcggggtccggtgtccgtgggctatcgcgcaacgcctgcaggcgccgaaccggctcgggaagttgtccttcgtccttggccaggagcatggcaccaagcgggtggctggcctgcagaaccgtgctgaccacccgctcgacatgggccgccagcgcccggtaggcggtaccgctgtacagtgcgtcgcagcggtcgggaagctggttcagcgcagccagtgcctcgctcatcaggctgtagggctccagcagggcttcgtcgcactggtgggtccagtcctgcaacaccgggtgcaaggggccttcaagcagggcgaccagatgctcgacctgatgcgtcaggtggatccggcaagactgtcgctcctcggcgaagatcgcctcgtccagttcggcctgatcgacctcgcccctgagcttggcgagcgggccgtcgagcatgttgctcagcacctgtgcatagcgtccgttgggacggtgcggcagcagtgcattgaggctgcgcaagtaggcagcgcagtggcgcgcctgcgccgcagcgtggcgcaaggcgaacagcgagtcgtcgagcatcagcccgatgaggttgggatggccacgcagcttgagggtttccagtacgtcctctccggcctccagagtaggtagcgcagagggcggagcctgcttcagcaggggcgccaattcctgctggcgtcgctgcaactggcacaccagcgactcttcgcgaaaggcggcgaacgcaggtgtgaattccgccgggtcttccagcgcgctctcgacgttgaagtcgcgaggtcgaaaaccctgggcgtgatgatcaatgaccagcgcgggatgatggatggaggctttccagtgctggttggccaccgaggcgttccaagcggacgccatctgctggcagcgccggttgacccgctgcgggtcctcctccagccagtcgatgtacgaccaaggccagggagtttcgctataggccatggtgtagcgtgggatcacgaactgccccttgaccagcaccggcaccaggatcagcgcttgtgtcttgcctacggccggacgcttgtccgcacgctggctgcgcccctgcaggaggtcgacttcaaacaggttgcccttgccatcacactccagttcgcgccacagcttgccgtcctggaacaggtagatccgtcccgcccgcggtagcgcgccggcgggcagctggtcgccataaccggccttgcccagcgttggcaggcgcaccagcggcatcacggccaggaaggtgttctgctggatacgctcgtgctcctcatggccgagcatatcgctggccaccggaatctgcaggataccgccgtcctgtcgctcgacgttcaatgccagtcgtgcacgccgatcgttctggtaggcggtgcgcttgcgcacgccttcgtcgatactctggtcctggaatccgctcatgcctcgctctccggtggcaacagtacgacctggcttccttgcgccgggtctccccagacatcgacgaccagttgttccggccccttccgctcggaacggctacgcgccgggttgtccagtacctggcccactgtcgccgcatccgcgtcgagcg
>PA103.AGEnt_accessory_0028_length_7607
ttttgtgggagaaactgctgatcagggatttagaagccaatgctagcttcccgctcgcatgctcgcgtctgagaaaagacaggtcagtcgcactgttatcgaagtactttggccctgtcacgtcggatcagtgattcgcaggttcgcatgctggctgcgaaatagcgttgcgaaacaatcctcatgctcctctccgtggagcaggagatggtcacaccatctggatcaagcagaaccctactagccccgtgaacgagccccttgaaacacaggacaccgtttccttagtcgatgctatgagcagtcgaccagcccggctcgatggattgagcatatgctgaaagtggaaaacatggggcgccgacggcactattctgggggcccctcgcttgcttttggacaataccgagcactgtcaccgagagacgttaagacgtggaggctaggcgctgatacttacccgccgaacctggatagcatggccaacgctcaccttgcggcggggcttggcgttacccacgacaatcgcggatccgtcggctttggtttcaacgagatagttgccctgcaccttcatgacggtatgcccggctgcgagcgctcgcagataggccgcgtgagtcgcatctgcggcgactgctggaatctcgtcttcaagattccgaatctcgcgtttggtaaggcgcttttttctttgcatacgcttctcacgagaggaagctgggcgcatcggtaccgctctagggcaatgctacccaccgctcaccagattccggtagaaccaaccatcacatcttcattccaccaacaactcgaacggtgatgtgctgtgcacggggcattgactcctcatgcgagcctaaccttgtttaaggtaaagaacgacgtccactattttctgcatccggcacgcgacctgtatgacctgttcgtgatccaagtactattctcggctgagccggatctgcagcggcactgaaagggaggatgaggtcgaccggaatttcatgagcgcgccgtaatagcgaccttgcctgcccgacctgatgtgtgcaagcaaaccatgtcacggcatcgacgtgaggtgtccgcgggtgggacggtttccgatcaaaaggccccacggctcatacaaccagatacatcaaaaaaattacgatgggcaggtctactcggctggctcaccgggcgggtgcttaagtttcaaggacagcacaccctcgacacgctcaaggatcaactcatcccccacgatccatcccagcctatccaacaactcggaaggcagctcgatgatggcatcaccactaccgtctccggggtcttggcagaccactcgccagctgttgaggtcacccatcgtcatgtcctcgtcatatgattacatcgcaggcaatcgagcagtggacccggccaagccgcgtaagtccaagctgagccggcctgctctatgacttaccggaatcggccgctcatgagtagcggtactcttgcggcgaaaagcgtcccttggggccaaacagcagcatggccgtaaacttttccaggtaggccatcgcttccgccggcgcttgctgcacgaaatacgcccgctgcaccgcaggaatcgcggcgcggtgcgccagacaggccttcaccatttccgccagcacagaaccgcgaacgtcgtaacgtgcatccacggtacgcaggacagtgcgatagcaggagtgataggccgattgatgatcgacctgccgttggacatcgcgactcatccctggcttcccgtctgccatgaggccagaaactgcagcactcgttcaatctgaccctgactgaccagttgctccgcggtctgctgttcgaaggtcggtaaaggctcgaggcgaaaccaagtgatcgcccgctcgacagcgactccgctctcggctacggccaagatcacccgcaggacatccgcgataaaacgttgtgtcgcttcggcatcggatgcgctggccgcatctggttggctgcgacgatagaccgcgacctggcgggtaaacacggtagggctgaggccaaagatctcggcatagtgctcaaccgaatagggcgccccgttcgcgggacacagacagtcgatcagctcggcggccgacagcacctctagccggagtgctccctggttcatagcttattcctcctgccacgtctcgctcacagcatgcccgcaaacctgcaagaggcaaagctcccattcgctagcccgggccattaccgtctcctttttccacggagtcccccaaagctatctcccggaggagcggcgctgaaccaggcccatcccaatgctggcggaaaggtagttgtggagatagccatagatgtagatcctcagcagaacagcagggggtacgcagggagtccagtttcggtgggaaccacaccactgaagcccaatcagccgaagtcaagttcatcgacgaacaacaccgactactcgaacctggctagtgtgtgcgacgtaatcgtccaggctctaaggccgcaacgtgcctcgatgctagccttggatgaagcgcttcatggactgccccgctatgactgacgacggcagggatagcaagagcactggtcacgtttttacacagcctgggcgcttggtgtgtccgtccgaggcattcagctatttcaggcaagtgcagccccacagtcctgtgcagcgagagcagttggcagcccatgaggtttcaggccttcattgccaccatcagcgcactattgcccagcaagttcagcacccgtttgaagttgtaggcgagcacatgcaggctcatttccgtgctcacccggctggtcggcgacaagatgttctacgtctggcgcggtgatagttcctgtgctaatcccctttggggacacggagcatggatatggccatttaccaggaagtactgacgtgggcggacaggctgccgccgtggcgccatgacgccttgcgtcgcttatgcgttcagggcagctggagcgaagaagatcttggagaaattctggacctcgccaagcagcatcatggaattgccagtgcatttgaacctgcgccgcagccgatcaggtttgctgcagaacactttcccgcagaagcaaatcgggaccaggtcgttgttctcaggtccctgcatacgctgaccaatgtgggaaaaatcccgagcgaccaagctttggagtttcaagccctgggcctcaccatcgtgtacgggggcaatggcacaggaaagtccggttatgcacgagtgttgaagcaggcatgcagagccaggagcccgggagccgtctacgccaatgcctacgctgatgactataagcagctcacaccgagcgccactatcgacttcgagctgaacggcgccccagagcagactatctggagtggtcagcagggccatgtttcgcggcccgaactcaggggcatctccgtcttcgatggcgactgcgcacgccactacctccagtcgaaagagaccgctacctttcaaccgtccgctctgagctacctccaactactggccaatggtctcaatcagactctgcgtccgcggcttcaggcagagattgcaggtctcgctacagacgttacacccttcagtatcattcccaccgataccgatgccggccgggcggtgcatccgattggcccaactaccgatctcacgcgggcccgtgcgttagccgtgctcaccctggatgagcaagcagagttcgcacgactgccacaggaaatcagcgaggcaaaccccaccgccaaggcagcaaatctcgacaacgctgctacgagggtcgacgagctggccaacaacatcaccgcggccgccggcattgtgtctgatgatgcattggatgccaggcagttggcgcaccgaagtctggtagaagcggaggccgcggagcgtgcggcctctgaattgctgcaggccgaagatgcttcgcagttgctcgccggaacggggcaaggcccctgggcaatgctgtttaacgctgcgcgcgagtattcgaccagtacggcatatcccgagcaggccttcccagttaccggcgaaggagctgtctgcgtgctttgccagcaggagctgaccccggaagcgaaggatcgcttggagcggtttgatcgctacattcgggacaaggcggcagaagcagcccagcttgcgcgtaacgcttggaagcagatcgtacgcaatgtcggccaagagagcgttgccttcaccgctccgccgaacatgctggaaagcttgggcgcgcgcgtagcaacgctgccgggcgagattcggctcttccaagaagacctagccactcggcagcaatggcttaaagcctctgttctccgcggtgaatggcaggggcgccctgcgtaccggtgtgcaaacccaacagctttacttcaccaagtcgccgaggatcttcgcgccgaggcggcgcgattgcgtgcgaacctcgatgcggcagccctcgcggcgaagagacaacgtctgaaggagttggaggcccgacggacactttccgaacatatcgaagctatcgcgagggtgagtgagaacctcgctcacaaggcaaagctccagcgctgccaagaggatatcggcaacacgcgagctatcagcatgctcgcaggccagttggccaagacatacgtcagtgaggcgttggctggcacgatgaatgatgaactcaacaggctggatctgtaccacgttcgagccggtatcagttcaagcggagatgcaggagcggtgcggctaggcatccaactccaggattgccagcttgatccccatttagtcctgagcgaggcggagcagcgcatgtgtgcgctcgcgtacttcttcgcggagctccaacaatcgggctcctcatctggggttgtattcgacgatccggtttccagccttgatcacagccatcgaaccgctgtcgcgcgcaggattgttcaggagtccgcccaacggcaggtcattgtgtttactcacgatgcagtgttcttcggagagctagtcaccctttgccaagatgcccagctggctcctgaagtgaggtcgattacttaccgggcggaagggcctggctatatcgatgccggtttgccttacgacatgcgcaaacacaaagagcgtattgcataccatcgagcagaccaccagcgaattgccgccagcttcaataacccacctggggataatgagcggctcgcgatgcgcaatgcttacgacgatcttcgcgtcacgatcgaagtaggtatcgaggacacgatcctcaatgaaaccgtagtgcggttccgcgacggcatctcggtcggccgactagatggcgtgatgatcgtgcaggaggctgagtaccgcgaagtgcagcgtttgcatgacaagtgctgccggaacgtgcgagcacactcacatgcagccggccagcagcgtcctgtaacgcaaccagccgaactcctgcaggacatcgaggccgtccacaccctgtttcacgatatccgccggcgtaggggttaagcgcgccatcaccaaattggcgcagtgagtgtttgtttggtcggtagctgccgcatatagaccgctatcggccaaaagcagcccatcgccataagctgatatcgccccatagctgccgcaccgggaacccgttgaacgattctccatgctttgcggtaatgtgtacttcagcccctacggggccagtgcgatccgccttggatatcagttttttacaatggaatgcccatgacgagcagtaccagcgaagacaagaagagtcgacgtatcaatttttcacctgataccaagctggaactggcaaagcgtgctggctttcattgcagctatcccacgtgcctggtcccgaccacaggcccaaccgttgatgatgagggtaatgattccgccgctggtattgcgatcgctgcccacatctatcctgcctcaaagaatgggcctcggaaaagggatgggctgacgcctgagcagatccggaacatttcgaatggcatttggctttgtcgcactcacggcaccctgattgacgacttccaggatgaattcccggctgagaaagtcattgagatgaagaaggtgcgcgagttcgcccagtggctttctctcaagttgccggatgtggccttcttcgttggcttcattggggttaagcgcctcgatgcaatcgtctggaagcactggcccaaacctgatgaagagaagatcagggtcgacgtcatttccgaaggtatcaaatgcacgccagtctctgacgatcccatctggacccagatgcccgtcccgcctgctgagtttgatctcaagccgataccccgagcggccagcccccggtccctgcatattgctgctctaccttcgccgactcggcgtgaatcgttccctgcagaacgccgccgcgcaatcgacattgtctcctcctggggagagcatgcgaagcgctggggttgggatgggaaagggcttcttatcaacgattgctatgtaaaaatcaccgctcgtgaccctgagtcgggcgatattgccgagccgttcctatgggttcggagccgtagtgcacacgtctacgactacaacttcatcgatggtgaatccctctttcttgacgtcgaccacaccgcctaccgcgtctccaacctcaactggcacctgaacgtaaccatcaaggatggcgagtgccgcactacgagtacgctgcgcatgctgcgccccatcaggttgcctaacccctacgaaaggcatgaacacgcggagtttgaggcatacgcccaagtattggagaaattggcatgtggctgggaaccggttggctacgttggccttgaacctggtgaatggtctgagcccgaaaaagtgctccccgagggttttccgatccggagcgaaatcaccgaagcgcagtttgctcgggctcttcagcgctgcgcgagagtgaagcttggttacgagctggcagaggtttggggcatatgcttccgcttcagcgatgccttcttcagtgatgccctcgacgagaccatcattcgggaggcttctgaagctttacttgcagaggttgggccggccccttacccgatctctgcccatggcaaggaattggtctcgcttaacgatcggcatggcatcaggctgaccaccaaacatggcgagctgttcttcgaggtcgctcagaccatcgcgggtatccggcgtactttttagggtgaacgaaggcttgcgcatttcaccgcgatgttacacagctgggcgtaatcgtacctggccactatcggccaacagcggtcatctgatatctaagaaaactggggcgattcatttctactatggctaggcaggtttggctggttgagccaagctgcggcgtcgagccagcataagggagggtgtccgaaattttgtgtaaccggctcatgagcgacactgtcgctgagaactggagacaccatgaacaagacgccccacaccattaccgacgaactgctggatcagcttctggccaattatcagaagcctgaagacttgatcggtaccgacggcatcctcaagcaactgaccaagaagttggtcgagcgtgcgctggatgccgagctgacccac
>PA103.AGEnt_accessory_0029_length_1132
gatataaccttcgcgcaacgcttgaacataacgctttcttcaccacgtgcagcacacaaaagtcgaccattgatgtcaacatggggcgcccaacggcgtatgacatcaaaagaggggctgtgccagatcatggcttttcactggatgttgtgtgcgaagggctcaatccgagtgtcaaacctcctgtgaaggtctactttgaaggcaactcgatccaggatggcctgttgaacctcacaggcagaggagaagccggtgtagcccaaggagtcggcatttcgttgacgtccagtaagggagcggcattgccattcacccaagccagggccctgcccctggactggctggccagcggtgcagggacggagatgtaccgctttgtgggatcggctcgctatgtcgccactggcggaaaaatcaccgcgggtaaagctgactccattttgacctacatcctggagtacaactaacccagcagaaccggtcggtcgaaccgaacccggcccacactgcggtacaaccaacgcatcgatgaggcgacgccgatgcccaccagcttccggaatgagcgcctccccgtcggctccgcctaagttgaatacctagagataagggggctcgctctgcgcgtaactcatcgaccgcatgaacgggtcaaatcgcgggaaccgacccaatgccgggtcgtcgatgcgacagggcattccgatgactcggtagatgtatcttcgagaaggcgccccttccacacaccgggcttcccggcactcctgtgtccgttgctcgcaagagccgagcgcatgcgatcaattcgcggacacgacgcatcggctgcgagcctctttgagagcgacttcgggatagctgcccgaccaagcgccttttgcttgtccttccagcgatagtggaaatgccggctcttgccatcctcgggcgaaacagcctgggaaaggccatcgatgaccaagactatatggaccttgccggtgcccttcgaatgccgaatggcaacgcaccatgctcaatgctctattgcgcggatcaagggatagacgatctgtagccgccgcccagcactgatgcactaaagaatggactagaagatgctggccgatgccgggccgatggaacc
>PA103.AGEnt_accessory_0030_length_51
aggacgcgcgccagcggcaagctacgctggccgccggtgccgcgcatcaca
>PA103.AGEnt_accessory_0031_length_138
agccctgaggagtgccggcaagcgctgctccatgtccggttgcgcaacggtcgcgatgtaccgggttcgacgcactgttagccgaaggccccaggcactgcctggagcggctcagccacgacagcgccgtccatgatg
>PA103.AGEnt_accessory_0032_length_463
gaaggccggagcaagccggcactctcgccaactcgatctcccatcggctccgtacctgctggaaagcacgtgggtaaccccggcaatggcaacgactctcaaggtgtggggccggactgcgcggagtgcaccctcgattcagcagccagcggcagtgaaaccgggacgaaagcaagactcatcctgcaatcggggcgatttcttcatagcgctggaaaacctggctcagtgaaacgaaagcacgcactgagcgccccgtacgccagggactggcaacctgcacgccgacccgccctggggcggcatggcgagttcgacgaatacgactcggcgcaccacctgccccctgtgcccgcgctcaagcgacgccgcggctgccaaggggttgcagcgacctgcgtagacggcaggcggacgcgatcggcgctctccccgccgtcatggttgagtttcggattgcgtc
>PA103.AGEnt_accessory_0033_length_324
cgatgggcagttcaccgaactcgcccttgagtttcttcttgctgaaaccgttgcgggtgttgcccatccaattgctgacaggctgatgcttgttgtggcccaggtggtgggtcagctcggcatccagcgcacgctcgaccaacttcttggtcagttgcttgaggatgccgtcggtaccgatcaagtcttcaggcttctgataattggccagaagctgatccagcagttcgtcggtaatggtgtggggcgtcttgttcatggtgtctccagttctcagcgacagtgtcgctcatgagccggttacacaaaatttcggacaccctc
>PA103.AGEnt_accessory_0034_length_28711
aaccgccctcacgccaatttcgacccggtgatgggactgaacaatgcgttcggcgatctgctgctgaacttcgtgctgggcgcgatgttcattgtgctgccctcgttctgggtcatggggttgagctgggcgggcatgcgggttggcaacgtcgttcaaggattggcaaccggtaccaaggacagtgcccagatggcgagcaagggggctagcgtgctgtcaggtggaaagctgcgatagccgtgaatcagtcgtcggtgtagctgtggtgggtgatgtcgttgtaagggttggggtcgtagtcgatgaactggctgggatcttcgtactcttcaaacggccctatctgcatgtcctcatcgtgacgtgccccattccatgccgctacggcgaaaccgatgcacaacaaggcaatccagaacgaaacgtacagaagcgcagcaaccacagtaagcttcaccgcccacgagcctgcggttgccagcgctttgggtacaccccgcgcggcgagccacgcaacggcttgcccctcccgtcggacataaccgcgccagccgtggccgagccagcggccaaggcgttctgcgatactgttttgggttgcggtcctcatgggcgcctcctgtgtccttgcatgctggccccgcacggtccgacttgtccagtctgtcacgcgcgtccgcattaacatgtcctgcatcaccttaaacgtgattgtgctggcccgaagctccatcatgtgtttgagcctgttccgagaaattcaactcaacgtcgaattctccagactcactcatcgccgtcttgcatttccctgtcttcgaacgccgaccgaacggcctccacgattcgcgccgccaagggttcattgtcgagcactggatactgcttcttgagcttgccggagacattccagccattttccttgacggagcgaatgacacgattggcgtcttggtcgggcatttccaatacctccttgagccgctcctgggcgagctgaaaaatcatcagcaccctggcttcctcagccatttctgtccgaatcgtgtgcacgacgactcgtgaggtatacagcacatgctcggtcaggtccggatagcgccaggcaagtcgcgcgctttcgtagtcgtcgaagatgaagttgctgggcgtcccatcctcgtaggtcaccagttcgccaaagcgataggacgccgcataccgccgcatgaacggacgcgagaacacctccaaggtacggtcatagcccgcgcggaactcggccgaactcgtaatggtggccgatacaggcaggattacgccgtccggcacggccttgtccctaacaagcgtgtcgttaatcaggaaacgatggatgcggccattgccatcccgcatcggatggatatagacgaagccgaatgcgagtactgcggcgcgagccagagactcggctcccctggtcgcctgctcgaacgctttcagcccttcgagcatcggcgtcaggtcgtcaaagtgtggcgcgatgtagtgcacgatgtcttcgcgcatcgtggcttggcccacaaagaccggggaacgccgcagtccgagccccaaggcgtcgtgccccaggatggcagcttgcaaggtatgcaggctctgttcgctcagcgggtcctggatgcggccgcagtactgggcgatgacgtgggcaaaccgttgaatgcggtcggcctggtccgcttccttctctatcaaaaagctcgcgcgcgactccttgaaggtcaaccaactggcagtccgcatgaggacgtcggcgccgtaagcgcgatccaactcgtccaatgcagcgccgaggtcgaattgcagcgcctcttgaacagcaggcgtgcgacgaacgatggggcaaaaatctactgttcctggcaggttgttgttgatgcgccagcgccgtacgcgcgtcgcctctgtgcgggtgaggtactggtccgaagatatggcctcgatgtagcgaccgttatcgacgtcgggcacgtccagctggtggccggtcaaccattcgtagaagaagccggtgcgacgggcatattggccgaaacgctcattcctgcaccaagcctcgatcggcgccggccccaccgcagcgaacaagcgcgcgaaaaactccaggtggatctcttcgtacttgaggccaaactcaaaatggccggcaaagtcgtccactggccggtaggccggaggatagcggttctcgatctgctccccggtatcacggctcgcgcggccggtgccaatgatcgagtcgacacgcagcggttgcgccagtgcgatgccgtactgtgcggcgagagccttgaaaccaacctgcatggcatcaatcctttaacgggaacccaaaaacgttaacgatttggcgatcttagactaaaacgataaaaattgtgcgacccgcgaaaacgctaacgtgccacaaaaaacactatcaaatgctggaattctgaaaaaaacgatataatattgatgccatttcacccgctatcgccccccctgcgcggcaggagcgtgtcaccgagatatgcgctacccggcccaatccgcctacctgcctcccgcattgatgctggcaccgcgtctggtgggggcataaacaaagggacttccaaaaagcaaaacgggtggtaacggccaagggaatgggtcaaggggaaaggccctacccagaaaaggaaaaggccactccgttcgactgccggagtgcccatgctcaagttgttcctgcgccaaaaggtcgtaatacccacgcccagcacaccagttgcggcggaaccattgccacatggcctgttgcgcccggagtcggccgaatccctcctggctgccccccggcgacggcgcctgttggaatacatctggcagcgtacgtcgatgccacggcagcacttctcctggctgtatcgcgcccccttggagcgttacgccgagctggtacagcagtttcccgcatcggaggcccaccatcacgcttacccaggcggcatgctggaccacggcctggagatcgtcgcgtatgcgctcaaactgcgacagtcacaccttctgcccgctggcgcgccgccggaggagcaggctcagcaggcggaagcctggacagccgcatgcgcctatgccgcactgctgcacgacataggcaaagtcgcggtcgaccttcacgtcgagcaggccgatggcaaggtctggcatccctggcacggaccgctgcgccagtcctatcgcttccgctacatagaggaccgtgagtaccggctccatggtgctgctgccggtttgctctatcaccaactcctcgatgcccgcatcctcgattggctgtgcggctatccgtcgctgtgggcatcattgctttatgtgctggccggccagtacgagcacgccggcccattgggcgagctcgtggtccaggccgaccgcgcctcggttgcccaggacatgggcggcgacccgactcgcgccctgggcgcacctaggcacgccctgcaacgcaagctgctcgacgggctgcgttacctgctcaggtcggagctcaagctcaaccaggacggaccggccgatggttggttgaaccaagatgcgttgtggctcgtcagcaagacggtggccgacaagctccgcgcccaccttctgtcgcaaggcgtcgatgggatccctagcagcaataccgccgtcttcaacgtgctgcaggatcacggcatgctccagcccacaccggcgggaaaggccatctggcgggcaaccatcaccagtcaatccggctggtcacacagcttcacactgctgcgattgtctcctgccctggtttgggaagcggccgagcggccagagccttttgccggcacggtcctcgtggaggccgaagccgaaccgacgatggacgtcgaatccgccgttatgcgccagccatcgcaccaggctggcctctcacggcccagtatggcggcctcggatgtggcaaatgccgagcgatctgccgtgctggaacagcctccggagcgtcaggacgccatggctgatctgctggcgttgttcggcgatgacagcgccagtgtgagtccagagactccccccgaccctacggagccggtacaagcaccgccggctgacgctcccgcagcacaagatcagccactagacgaggggtcgtcccttagccaaccatccggccagcacttcatcgcatggctgggccacgggattgtcgctcggcggctcatcctcaacgatgccaaggcgctggtacacacagtcgccgacgcagtgtttctcgtcagccccggcgtgtttcagcggtacgcacaggaacaccctcaaatctccggctgggccaagcaagagcagatggcagactggcaatgggtgcagaagcgcttcgagaagctgcagcttcatcgcaagcaacctgacggcctgaacatctggacttgcacggtcacggggccacgcaagtcacgacgcctacatggatacctgcttgagcgccagcaactggccaccgagctaccactacacgacaacccttacctgagcttaggtaggccgcagccggcaaaacagtagccactgatttcagctccgctgcgcggcctgactctcgtctattgacttcagccgtctggcgaagctgcgcaactgctcggagggacactccctgcgccgaatgaaatacgtggtgatatggctggaatcatccgcggcggcacgaacgatgacgccgggcttgctccccaaggcgacctgtccctctgtcgcgaaccctataccgtagccggccgccacgagcgtcagcatcatgttgatggatgtcgcatggcagacgctctccggacgcccaatcgccgaatgaaccactcgctcgagctggcgcgcaagaccgccaaaggcaccaaggtatcggtgcgcacggtcaaaagtccgggcttcggccccaagggcgtcctacgctgcatcctgccgttcactatcttcctcaagctcaaggacatcggcggcaacgtcctgccaccgtatgacgaggagttccgtgaagtcgcaatggacacggcgcaggccgcggcctaccgcgacctggcgggtcggctgaccgccgagctgaaacaggctctggcgcgacgcgatacgacgctactgggcgtggtgctcaacgtgctgctggcctggccggactgctgcttccggtcggagaccgtggtgcatccgcgcacgcgcaacaccttggcgttcgtcccggctcagttcaacgagttcgaggtgacgccgaaagagcgcgagctgatcgacatctgcaaggaagagaaggcccagggccgcaaggtcctggcctacacggtctataccggaacgcgcgacaccacgtcgcgcctgaaggtgttgctggagcaggaaggcttcaaggtggcggtgctacgcgcaagcgtggatgccagccgccgcgaggactggatcgccgagcagctggaccgtggcatcgacgtgctcatcaccaatcccgagctggtcaagacggggctcgacctgttggagttcccgacgatcgtgttcatgcagtcgggctacaacgtgtactcgctccagcaggcggcacgccgctcctggcgcatcggacagaaacagccggtgcgcgtgatctacctcggctacgccggttcctcgcagatgacctgcctggagcttatggccaagaagatcatggtctcgcagtccacctcaggcgacgtgcccgagtcggggctggatgtcttgaaccaggacggagattctgtagaggtggcacttgcccggcagttggtcgcggcttgattgaatgtaaacttttccggcgcccgtatgggcgccgttttttctcccaacgacgacatcggcatcccaccatgacctcctgtataactccagagttcataccctcgaggagttctggatgctgcagcgattgttcaagttccttaaacggaaacccggcactgcacgtctaccgactcggtccgacgaaataggtgactaccgcaggaatttcgagaacgcgatcacgttcacgagggattgcggctttgaggtggctccacccagttggattgaccaggacatcttggatgtcaacggagaattcatcgagcctgcctttcgcgctgccggcgtcgtcgatcccgcgaaggccgctggccaatgtttgaagtggtgccactacctcgcgccgcactttgaacggcaaatcggcgcaaaggtatgggtgactattgggcagctttggaaaggcgaagagcggatcttttcacccacctggaccgatctaagtcgttggcgccgcaccggcattacccttgatgagctccatacagatggacgcaacggcatcaaccttcatgcttggttgacatgccaatccggggaaataattgaaccgacgttcggaagctcactggctgcatttgctggggacgcttatgcgggactcagcggggcagtggtatggggacgagatccccaagttctgaatcgtcaccgctactttcccatggccgtcggccacgcattcgccgaagcggttggccgccaatcggaactaccacttctggcgaccgacgcggccagccttcacagtgtttcactgctctggggtccgccagatttcgacaggtagctcccaacgatttgggcgtggccatctcttcttcgtaagctcgtcctcttttgatagagcgtgcgagccacgaatggacgtgggagtcaccgttatcggaaaattctgaggcacaaaaccacctggatgtgcctagattcggtgttcggcaggggaacctgctgaagcctggcgtcgctgtccggcgtgacatctggattctggccagattgatagaggtgccgtgccgaagtttgatgaccagttcaagcacctgaatcgtgaatgttcccgaggttgttggaatgaatgaaatagttgaagcatcgaatggcttggatagccaagcggcgttgacccccgacgcgctgactggactgttgcgactggccgcacccgagggggccgtcacggtgaagggattcgctaccgacgttcgctactggtccaaaccgggcgacaacaaggtgaccagagtctacggccgcctggtcatgggcgaatccagcatccgattcgaactgcagccccacgccgatattcaggagaacatgccggtgcttctgcatggtgcattgcggatcaggccggtagaggcatatcgcaccacccacgaggtctttcttgtcggagatgcgatcggccgctggctgccacacacaccggccgcccaggaagaagccctctctccgttggtgcgcctgcaaccgcgcttgtccttggaggaggccatagatagacatggactcgaggcaatcgcctttctcgccacaggaacagcttggggcgatttgaccacggcagcgtcagctgtgccggccattgcacgttgccggcatgtggaaaccaatttcatgcagccggaacgcttcattgaggacgtgattgaggtctgccgcgatcccggaatcaagatactagtgatcgcccgtggcggtggcgcggggctggagctcatcggcgatgcgcattcagtgacggcggcgctgctggcgagtgagcgcgcgttctttaccgccctgggccacgagcgcaacacgctactgctggacaagcatgccgaccagccgtttcccacgccctccatactgggtcagcaactggctgcagctgtcaaggcaatccaagagcggcgggctctggcagagcgactgcgcgacatggacgagcaggtccgcaagttgaccctggagcgcgacaggctgcaggccagcttggacgcagtgcagcagcgcgacttgggtccgagcaaagttcgcgaacagggttccgtttaccaagcctccagcacgagcgagccggcccgatcgccttcgcggcaggcaaccccttcaaactatcggtacgcactggtgggcatcacgctgttcatcgtgttcctgctaggacgctgctcaggatgatgttgcaaggccaaggccatgttggtcctgaactgcatggacatcgatatgcacccatgtgacggttgcagcagcgactactggagtctatttgccagttgcacttgataaggatctacgcaggcagcaagcttttttgcctctgctatagccttcagaagcttatcttcatcgacatgaatagttggtggaaggagccacggagaagtgttcatattaaggttgctaagaagttgctgctcccgttcactaacaaagaacgggctgggaattttcctcaagtcgtcattgctataagacgctacatcgctggtgatttgatcatggtgaatcactgcatttcgcgccaggattacttctgaaagcaaggccaggtccgctccgctgctctggaagtcgtaaccatgcttcttgaaataattctggtgtttctccagccacccggcacctttcatttttttgaattctctaaggtcaccgtagcgctcgacaatagtatccaggtagagttgaagcgagcctgccacgaggctcacgcacaccccacccagaagctttagtgagtcatccgcacgggtccattccagtaggaacggaggctcgccatcttctgaatatggcggctcataaggagcatctccatcctctatctgcttcttgatgaggacgaatggggcagccgcaacattgtagaactgggcaatcatgtccagccgtgatatgagaaagaaattcgcatccatactttttcagccgccggtccgcgagtttagggccgcagtggccactccaagcttcataatattggccatcactcatcctcatccattactgagattgagtgagaaatccgcgcatcctgccagtacttcgcattctgcctgggccttggctcaactacgccaccaagttcgggggtcgattcggatcggggaaggcgagactgccttggtcgattgtgattaatcacgaccacctccatggcagagtcggtttcctcttgtacggccaagtattcggggagttcctgtatttcgacagaagggagtgccgaattccgtatacgcttggcatgctcaagtaacggtcgtggcaagtccgacaaactaagccaacggtcaatctcgatagaatgcggcggttccttgaaagccaagcgccttgtctcgaacatttgcccacttacaggagcttgcggcagtgtcacggaagtagctccgtaccggactaaacggggtgaccccttgggtcgacgcatgaatacgggtggactggagccttggcttacaggcgtggcggcacctaattgctctctgccatagatcggactccatagcggctctgcagggctcttgccataaaacgccagatacatgcccttcgaacacctggctcggacataggcttggactgcaagatacgccctatggaacttcggcttttcatcaggcccacggtgcatcgccgccatgctgtcgtgcaacagggtcatgccgagcgagaaaaccgggagaccgacctccagggcatccagcagcatctgccgaatgtcttcttccgagacaccatcctgctcacgtgccagcgcagccttcaatatcttcacgtcggcaatgtagggaaagtggtgctccaagttcctcaaccagtgttctcgccgctctagttgattcgtcttgagcaggatatagcccccagcgacagcagagatcgggtcgctaaatttcccgtacagcatacgatctgcaacgcgcatgagttctgccagtcgtgatgcttcggggaggttgccacgggacaggtaggacatgacaagctcgttttcgggaaactgcctgccaacggtaatgtcgagagcatcaccaccggcctcttgcctgctgggggtgagagcaatgttcacctgctcccccggtggcagcgaaatcaggcgccatgccaattcttcgccgcccagctgcagcaagtgtggatgatgcggaacgtctatagttagttggcgtatgcctcggtcaccccggcggctttcgaaacgaacgtccctggcctcccaacgttgattctgaaatgcccagagcgttgcccacaccttgccgatccgacgggacgtgcggacggagggcctatctggctcatggggctgttcgctgctcaagtggtgcagggagcgaaatggcgtcacccattcgagccactcgtaagggctgctcttggctaggttgagaaccgcctcgcccccgtctacatccagttccgcgacctcctgaattgtcgccccaccggggagtttcgcgaacacatagacccgctccagcggttgaccttcccgacccttttcctgcaaggggaattcgaagactttgtcgaacctggacgatactgcgccactaccgatcaacgaacctttcggggaatagatttctaccggcaaggccaaagcagagccggccttcacgctaactcggagatgttgcatggcttactccggcactttgaattgccaacgaaggacggccgatgtcagcagcctgcgatgcgcctggcctgggaatcggttctggctgaacagtgcgccataagtccactctcctcgttccttcaggaaccgtgcaggcccctcattgagtttctgcagctcccgcggattggccatgttctccatataggcggtagcgagcgctctgtagcccggtggatcaatgtccatttcaacgtggactcgtgggctgctgggcaagacatgaagcgcagtactcccgagtccatccccttggaaacctcccagtgtctggacgtccccttccacgccttgctgcgccaggtcgagaaactctgccgttgcggcacgtagatcgttggccccaacactgaaatcctgatccattccgaactgcgtgccgcaatgaccttgcagggcacgcagcagggcttcagtaaagcgcgccacgccgcgctcgggagcataggccttccggttcatactcgtggcgccaatcagcgaccaatccttcgtcttgggctggcccgaacggctcccatgaacaagcgattgcggtgcgccgatgttgttgaggagttgctcattgaactccatgcaggcatcgatccagaaggctagggtcgcagaggtcgcccgaatggcggcttggcaggtgtttgaaacatgaaagagtggcccccaggggtcatactcaatttccatcacgtcatctgctactagatgctggacggtcccgtcgctcaacccgtgaccacagaaatagaagatcccgcggctctggggattgttacccagccgtcccaaccattcgtgagcggcagatttcaagttggcgagtgttggtctggtgcaggtcgcgacctctcccgaaggcaaggtgtagtcccctgccggggacgcaagtatggcaagcgaccccaagggtgcatgcgggttgtggaacgccctctcgggaggcagttcctgtcccgcaggcatggcatcacgaccggacaggaaccagttggccatggcctctaccgaaaggcgcggaggaatcagtggctgcaacccacctttcgcggcagctagaccggggtactcaccacatcccacgagcaaaacatgtgtcgcggttaccttggggtcgtccctgaatgcctgagattggaaaacaatacccatgtctacgccgtcgcctccatgaccctcttggcaagtcgcttatagaaactggggctcaagaagtagccaccgtgagcaccgagcaggccataacctgtgtcgaacttgtaatcctcggcatcgaggaatacgccttctgtgcgaaaggagaacacgtcgttcgtgtcatacacgttgatccaacgtccaacattcgaaggcttgggcaaacggtcgctgggaggattcgtgggtacaccgagcttgctgatcttgcagagggtcatttcctcgaacaaggccacttgggagccaaccgtgatgaagtagtccacccttatgtcaggcacgtaatgggtaagcgcgtcataggcaagcaggccgccaaggctgtggccgaccacgacgagcttgtcgtcctccggcgttctcgcggcgtgcgcctcctgaagtttcgctaggacgtctgccaggatgctggtggggcctgtctggtcgcgagtcgtcaagtaaacgaagatatcgccaagaaaccgggaagcactctcgtggacagattttctgcctagcttggccagtgctgcgctagcggcatcgccaggcgcattcccgagccgacggatcgcttcccgcactgatgcgaaccagtctccgatccccaaagccacggcagctggcgcagctgcgttctgctgcaggtagggcgttatggcttcgaggagtttttgggtgaacgcttcattgtccagggagggcgtaacaagtgcccatgccggagcaggatcgacttcggcatatcgcagcgaggcttcgtaacacttggcgatgtcctcgacacggtcattgggagcggccactgaagctgtgtcccagaacaagtctaccgcagcggcgaatccttccgtgcggctgatctcgcccagactgacttcctcgcttcccttctggaaccgtacttcgccgagccagagttcgagagccgcatcgtttgagcctagcgcgacaacatcatcgcggggcaatgaagcctgcttccatcggaagtcaacaccctggccgccccagtaggggaacatcacatgctgcgctttgaccgacatccccacccggggagcgaaggtgcttcggaagtactctcgcttgctgttgactccgggctcgtaatccttgtcctcaacgcgattgttcacgccatgaatgaacacgatgggcatatctctctccttgagctctctggtcttaggtggtccaacggcccaaaatgtatggatgtgtaacctattaaagcaccgattccccctggcggcggattgctatcaatatgaaggcattttgagcaggctatcgccgattgaccggcatgtggagcagggcggctcagggtgatagaggcaaatgcggcgagccgaagtacgcattcattgctgacccggttttgaggtccggcgaaggtatcggctcattgcattgagagcctacccatgccgcccatcttcctaccccagcgcttggcatgcagcgcgctgcttgccgctgcggtactcgcgggcggttgcagcacgaccccgccgcaagttcccaagacttctgaccgctcggcgaccgaatcagccgagcagccctccgagtacattcctgtggtccgacagggacgctacaccctggtggagctcgcaccggcggcggcacagcgcgatttgctgctgcaactggtggatgtctccctgccagccgacgcacacgccagtgtgagggatggcttgctccacgttctcaagcgcagtggctatcggttgtgcgatgccgattccgcgtccggtgatctctattccctgcctttgcccctggctcatcagcgcctgggacccatgaccttgcgtgacgccctgctgaccctcgctggccctgcctgggcactgcacgccgatgaccagacgcggcagatctgcttcattcgggccgacgatgcgtccgcaaccgcacatgcggccgatgcggccggcaacagcaacgctgcctccgcaactgctcagacatttcccgtgaaggaaggagcacggccatgagcgaaccgcgtaagcaagtaggaccgcgcacgttttctttgatcaccatcgtgcagtgggtctggctggttggcctgagcgtcctgatcgtaattggatggcggccaagcagcacagacgcgggctcggcaatgtgggaggccgtcacggcccacctcaaagccttcgagacacggatctccgctctggaggagagcaatcaggctcgcctggtgcaggccccgtcggcaacgcagcaggccctgcaaggcctgcgcgaaacgctggaagcccgccttgagcgcctggagaaaccggcgggtgaagatacctccagcgtcgccttggatgtgctgcgcagcgaagtcgaaatgctcaaggggcagttgactgcgctgaagtcggcggcagcatcgccgcccaagacgagcaaaacggtcaggcccgcgcgtcaggcagtcgccaaggaagaaccgctgccgttccgggtcctgggaactgagtggcgtgccggccggctcagcgtgtcggtcgcgcccgccgaaggcgccttggcggcgagcacgatccaagttgtgctgccaggcgagtcgctgggcaagtggcgtctggagtctgtggacggcaatgcagccctattccgtgccggcgagcaaacccgtcgcctggtcctgccctaatggagcgccacgtcatgaggatcctgactctcgtcggtggcctgctgctggcgaccgtgtcgccttcgctctgggcgcaagaactgccaggtaccacgactccgcgtaaagaccgcccgctccatgtcgaacagacccgtgaacaccgcttggcgagcgactggggcttgcggaccgaagagtgggaacgctaccacgagatcatgaaagggccgctgggcatctattcgcccaatctggacccgctcacggccctcggaatcgaagcgcgctcagatgcggagcgccgtcgctatgcagagctccaggttcaggctgaagcccggcgggtcgaaaaactgctgacctatcaacgcgcctacgacgaagcgtggctgcgcctgcagcctggtgtgccgcgggtcaaacttcctgatgcggtgactggcccagcccagtctgcaccgagcgccattgtcatgggcggcagccgccgcaccgcggtattcgtgcgcgacaactgcacgccctgcgatcgcctcgtgcagaagcttcagacatcaggcgcgggcttcgacctatacatgatcgggagtcgttccgatgatggccacattcgggcatgggctcagcgtgtcggcgtcgatgcggccaaggttcgcgatcgcacgatcaccctcaatcacgacgccggacgctggatggcactggggctgtccggagagctgcccgccgccgtccagcaggtgaatggcacgtggcaacgcctgccctgaacgccgcagggccggtgctgctagccctgctggccctgggcgcaagcagccgcgccaatgcccaggaagtgccgccgccggcctaccagttggccgcgcaccgtgccggcgttccttcaacggttctgtacgccgtggcattgcaggagagcggcctgcgccgcgggggccgcctggttccctggccatggacgctgaacgtggccggcgagtcgcgccgctacgctactcgcaaagccgcctgtaccgggctgttggaggcgctgcgatcgttccctgccacacgtatcgatgccggcctgggacaaatcaatctcggacatcagaagcagcgatatcgccgtccgtgcgacctgctggacccgtattacaacctggcgcaagccgcagacatcctgcgcgagaagcacaccgtcaatgaagactggctgctcgccattggtcgctaccacaggccagcaggaggggagcccgcggcgcgctatcgccgaagcgtcgcgcgccatctacagcgcgtgcaggggccttgcgcgtccacttgcctcactcgcaaggaacaacacccatgaacatgtccaagatcgcctccagcctcttcttgctgctcagctctaccgcgcagcttcaggccgcgcaacccggactcacaatcgtccaggatctcggcggcacttccgcactgccgtactacgaggccctgaatttggagccgcgcgaagctgctgccgcgccgccattcagcctgccggcgccaccttccgccattggcgaggccgacatgctgccggtgcgcacggagcgcatgacccctggaaccctggccccccgcgttctggacgctccagggctgacgcccttcttcctggtcggcgatgacgaacgttccatcgcctggctgcgccgcatgggcccctctctgcgcgagcgcaatgccgtcggcttggtggtcaacgtacagacgaccgaggcattggcccgcttgcgcagtgtcggcgcgggcctggagctggccccagtctcggccgacgacctggctgagcgtctgaacctgcaacactatccggccctgattaccagtaccggcatcgagcagtgacgcgatgtcgaggtcgcaaccggtggaggttctactgcgtcccgcggtggagctgtacaccgtcgccgtatcagcgggggccgcatttctctgcgcagcggcgccgtggtcgctggcgctgactccttcgatcggtatcggcagcgccgtggccttcgcggccttcgggtcgatacgcatgcaccaggcttggcgaattctgcggtaccgccgcaacatccgacggctgccacgctatgtcatgaccagccgcgacgtgccggtcagccatcaccgcttgttcatcggtcgcggcttcttgtgggagcagaagcacacccatcgcctgacccagacattccggcccgagtttcgccgctacgttgaacccacgctggcctatcgcctggcgcgccggctggaggagaagctggagtttgcaccagcgccattgccacgattggcccacctgaccagctgggatgtgcctttcaatcccgtccggccgctcccgccggttggcggtctggcccgtctgcacggcattgagccggacgaagtggacgtcagcctgcccttgggcgagcgcgtcggacactcgctggtactcgggacgacgcgagtcggaaagaccaggctggccgagctattcatcacccaggacattcgccgcaagaattcccatggcgagcacgaggtggtcatcgtcttcgatccgaagggggatgccgacttgctgaaacggatgtacatcgaggccaaacgggcgggccgggaaaacgagttctatgtcttccacctaggctggccagaaatcagtgcccgctacaacgctgtaggacgtttcgggcgtatctctgaagtcgccacccgcatcgcgggccagctttccggcgaaggcaactcagcagcattccgggagttcgcctggcgcttcgtcaacatcatcgcacgggcgctagtcgagctgggccagcgccctgattacctgcttatccagcgccacgtcatcaacatcgatgccttgttcatcgagtacgcgcagcactacttcgccaagaacgaacccaaggcatgggatgtaatcgtccagatcgagggcaagctcaacgagaagaacatcccgcgcaacatgatcggacgcgagaagcgcgtcgtggcgctggagcagcacctcgcccaggctcgcaactacgacccggtgctcgacggcctgcgctctgccgtcaggtacgacaagacctacttcgacaagattgtcgccagcctcttgccattgctggagaagctgaccagcggcaagatcgcacagttgctggcgcccaactactcggacctgacagattcccgacccatcttcgactggatgcaggcgatccgaaagcgcgcgatcgtctacgtcggactggatgccttgtccgatgctgaagtggcctcggcggtcggcaactcgatgttctccgatctggtctccgtggctggccacatctacaagttcggcgtggacgacggcctacctggcacagcgcccgacgcaaaggtgccgatcaacgtccacgcggacgagttcaacgaactcatgggcgatgagttcatcccgatgatcaacaagggaggcggcgcaggcattcaggtcacggcctatacccagaccctatcggacatcgaggcccgcattggcaaccgtgcaaaagcgggccaggtaatcgggaacttcaacaatctgttcatgctgcgggtccgggagacggccactgctgaactgctgaccaagcagcttcccaaggtcgaggtctactccacgacgatcgtcagcggagctacagacagctcggatatccacggcgcgaccgacttcacctcgaacacccaggaccgtatcagcatgacgagcgtgccgatggtggagcccgcgcacatcgtgcagttgcccaaaggccagtgcttcgcactcatgcagggcggccaactgtggaaggtgcggatgccgctgcccgcgccagatcccgatgaggccatgccaaaggacctacagcaactcgctcaatacatgcggcagagctactccgaagccagtcaatggtggatgaacgttgcagcacctgatctgcaggatggtccactgccagccgatctgctggacgaagagtcgaagacctcggcccctgaggatgcagacccatgacggacgcggccgcaaccgccgaccgccagcgcacgcgccgcagggggctgatcgcggggctcgtcacgttgccgttccggctgttcggagtgctggtggcatcgctgctactctccatcctggtcgaatgcgtcggaatgcacctgttctggaaggaccaaggttggcgacattcgcaagccatgctccagtatgagtttgggcacttgtccttgcagttcacccgcagtgccatcgtgcaagagcctgggcgcacggcccaccggttggtcgacaccggctaccaatggttgttcgtccgcacaggactgctagagcggatggaccacaccgcgacgcgggccagggcacccagccgtacgggctcaagggactttcgctactacatcagccaggcctacgtctggtccgaggcctacttgattgctgcagccttcaccgccctcacgttcatggtgcggttgctcattctggtactgactctgcccctgttcctgatggcagccttcgttggcttcatggatggcctagtgcgccgtgatgtacggcgcttcggcgccggtcgggaatccggcttcctgtaccaccgcgccaaggcatcccttatgccactggccgtactgccctgggtgctctacctggcgctgccgttttccctgcatccactactggtcctgctgccggccgcggtgctgctggggctggcgatgaacctgacggcaggcagcttcaagaaatacctctaagtattgcgacgacgcagcctctggttgtggcaatgacagggggattccttgtgatcggcacaactagccacaacgcggaatcggactattgcaaatctggcctgttcgattcctgagatgctgcaggggctccaactcaataccctagacactttcattggggataggccatcctgcgagctcggtccggatatttgcgtactttgaaggtttccatgaacgataagaatatgaagccgagctacagggagttcatgcgagcgcgacgccccgagctgtactccgataccttgcatgttgaagttggcgagatggaccgacgtcagttcgagttccatttggactttctgacgagtcgcaaggaagaaaccgcgtttgaaaacttcgcgcgggtgctcggcgaaaaggagctttgcccgaacttgataccacaaaccgggcctaccggcggtggtgacagcaaggtcgacaccgagacgtatccggtcgccccggcaattgcgacgctgtggtatgagggcatcccggcgtcggctagccagcgttggggcttcgccataagtgccaaggcagactggaagccgaaggtccgctctgacgtcgcaaaaattgttgcgactggccgtccgtatacactcatctacttcatttcgaaccaggccatcaaggacaaggatcgcgctgacatggaagatgccctgacggccagccatggcgtgcaggtgcgcatcctcgaccgcaactggattatcgagaaagttgtccggaaccgccggtgggacattgtggcggaaaccctccagttcgaacttatgcgtaaaacactctcgacgccggggccgcttgacgtcggcaggcttcgtgacctggaagcgctagacaagaagatagaagcagcaacggagtccgcggtaactctgcaattggtcgaagagagcttacagtccgcgctgcttgcacggggactcgacaggccacggtatgaggtcgacggtcgtttcgatcgcgcagatcggctcgcgcagagaacaagtagtagacaaaggcagcgcatcctgtaccacaaggcatggaccgctttgtggtggttcgatgattcggaggaggcggccagagtctacgaccgactagcggccgaagccctttctacggactggatttgggacattgagtgtgtcgtcaacctgtggctggccctccaggcaggcaatgccctggatgaagcgcgaaccgccgccctacgagccgcactccagcgtcatgctgatgacaagtctaaggagacgagttcgctatgggcacagacccagttacttcaaatggacctcgtcacgggtatgcgcgaaaaggatgacctgcagcccaccttcgccgctatgcgccaagttcttagcaacgtgcgtcggcagattgagttcccgattgagcctgtcgttctcgtcatacgagagctggcgaccattgtcggcgattcacctggctacgacgagttactggacgcggtaattgagattgagcgcgagagaaacggtgaccgggtggctggcgagttgcagttgcaacgaggcctgcaaaagcttgagcgaaagaaaccatatgacgcgatcgacgacttggcacgcgcgcaaattcttcttgcgcaggaggattgccgcgacgagttcatcgctgcgctgtgcggcacgggtttggcatacgagtcggcaggccttctttatgcggcaagggcgaacttggcatctgcgctagaccggtgcctgtactcatggttcaaggaaggggctgttgatcaccgtgccttgccagttttgaagaagctggcgtggctagaactgcagcttggccgcgtaccttacgtactcgcttgggttaagtggtttcggcctatccagattgcgttgagcttgaacgaggaagacaccaaggctctcgagcaggaattacgggccattgatcgggtcttgggaatcttgattctgcgcaccgcgcatgaggattgggcatcgctgacacggcttccggacgtcctgagcaatctaggtctggagatgtcgcgcgccgctgctctcttcatgctcggacacgtagacatggtccgggccgaatacgatgcggcaaacgacgacttgaaccagtttgcgagtgaatggcttgttgctccggcggctcaggacgttccgaatcggcctctatggcacttcgggaccacgaccatgacgacggtcattctgggttgccaggttgatgtcatcgcccgcggtggtatcgcatcagcattgcttggcgagagcatcattggatttctcgaggctttctactctactaccgtgcgttccaggcgactttggtctcccagggaacggctagtcgtggaagtccgacagtcagaggctgcaacgccgccctttgttcatcgacatgctgaggatgaatgtggcgagacgaggctcgtcgttacccagcccgtgctggcagccgaaagcttggttggcgaaggtttcgaaaggcagatatttgagctgtttgcgcacataaccttcgagctgcaactcggtgtcgctcgattggagttcaaggagatgtttgcgaagcatcgtgctcaagaccgtgcgtaccacgtggcgcgctctatcatctccgtcacgaacattctgggcaactcgccgccaggacgcgccgaagactggtgcgggacgaaactattaccgcgtttccggtcgtgcgcgacaaagcatggacaccgaacgtggcggcgcccccatccaccgttcagcctccagagctggatgccacaacttcggaggatccgccgctggagcatatgttcggcgcggatgcgctgcggcatcgcgacttgctggtcatgtcccccatcaatctaccactctgggacaaggccaagtggaaggggactggtgtggtactgccgcaggtaccgggcgaaatagtgccgccgattatgggtcttgcatttgagaacttcgacgcgggcaagaagatctttcgcgggtggcacaaaaaggttggcgcagaaaatcgtgacggatggttgggtgtgactgtcataaccggcattcgccgtgaccgcccgctggactatcgcgtagcaattggcatcagcgagtcgtatatggcgaccgcaacgaatggcaagcatctgctcgccatggcctacaggatgcatgacatgacgccctcatccagccgcaatctggatgccctgcagaatcaatttcgacgtgcgggactcgtcttcctgatgccggtggcattcgacgcggcgtcgctaggcatccaggtgacgagcgagaactatgaactcggcatccagctttcagacttgaggttcattccggcctggcaggtcgaggaaacgtcgccactgcttggtgccatgcacggtatcactgatccagttcttccaccgaatgtgactgaagcgcctttcttgcgggctctcgagcgcatcagagcaaaagcgccggattcctatagcgcctcgtctagcaggtcgtaactgcatctggcatgagcatcagtgctctttgccagatgcataagacagtatgcgcccaatctcaatggaaactaggcgccgaccactcggtttccttgatggtggaagagaccagcccgatcagcttgttcaaattgtcgaagctcaccgactcaatggcagagcgcttgcgcagaccagggcatggtgcggtcagggcatggtagatgctccagggttcggcagtgcggttgagcttgagcaatgcctggatcaaggcgtgcttggcgggatcaaggtgccagtccggcacgcgctgcccacggttgccgatgttcaatgccagcaggttgcccgctttgacctcatagctgatccagcggcgggacttgcccgccagtttagcgaactccgctacggggagattgtggggggcctcgaagaggtcaactagcgccatgcgctgccgctgaacgtctgaaagcgcctcttcctgggccgcacgtggcactggcacggcaggcaacctgtgttccgatgccatcaccaacggcatcgcttcggctgaagtgctcaccagaagaatcggggaggcattcgatgacctgtccgcaaacgggccggagttggtccctgcgggctctggaacctgttccaggtgcacggtaagcggcgtgctggcagctttgaccttgttctgctcgaacaggtcgagccggtcagcccagtcctgcatcatacgtcgccgctgctcgacgtactcggcatggttgtaggtcgcgctaaccttgttggggtctacgtgggacagttgcgcatcgacccaaaccttcggatagccgatttcgttgagcgcggtggacatcgtggctcgcataccgtggccggtcagcaggtcccgataccccatgcgtttcagcgcactgttaagggtgttttcactgatgcgcgacttgatgtccacgtcaccgtgcagcaggtagcgttgtgccggcttgaactcttccaacaggtatcgaacgatttcgatggcttgcaccgacaggggcacgatgtatggcgggatgttctgtggtagctggcgtttgcggcgcatatcggtcttgagctgcttgaccacgttcgccggaatagtccacaagccttggtccaagtcgaactggtcgggggtcgcctgcctcagttcgcctgtgcgcacaccggtcagcatcaggagccgaagccccaactgtgtccgcagccggccgcgatacttacgcacgcgttgcaggtacttcggtagctcgggcatgcgcaggaacgggttgtggtttaccggcggcagcggctgggccaccacatccaagtcagaggcagggttctgctcaaggccgggcacgaccaccagcgcgtagcggaacatctggttgaaccaggtccggactttctcggcgaccgacagcgccttgcgccgctcgatgttcccgatgacttcgagcaggtctacgcgcctgatttcgtagatggaccgtttacccaggaggggcagcacatcgtttgcgaagatgcgcgggatcaaggactgggtggtctgccgtccctcttcaaaggtcagaccccggtgcgcgagccattttaggaagaccgccttgaaggtgtactcgttggtcagtcgggcagtggcacgcttgtgcttgcgatgagtgtgagggttggtgcccttggccagcagggcgcgggcttcatcccgaatgatccgggcgtctcggagggaaagctccgggtaggtgcccagcgacattcgcttctgcttgccaaaccactggtagcggaaatgccaggatttgcccccgcctggcgctacagccagagagagtccatcaaaatccgcgagggtgtattccttgccagtggcttttgctttgcgaacgctgaggtcggacagtgccatgttccagttcctgaattagggtcaggaaccagatgctgatcacgatcaatccgcacccccagcaacaatccgaactccgcgccgtcctaaagatggactaaataatggactaaaaagtcgtggcttggagtggatttctgtggacgtcactggatcgagccagaagaaaaaattgtttcttttcaacggcttgaaacgatcagtggacgttcttggaaatccttggattgatggagtggagcgggcgaagggaatcgaacccatttcggtaatgtgtcagtttgtgccaaacctgctcaatacggtctctctactcccctcgccatctcttttcgtttcagtttggcacattggtttcgacgatttttcgacacattatccttccttaaaccacgtaaggagatcttctatagactgagcgtccttgcagtgagcacggatgccatctatttcaatgtctgttttaaacttgacccaagtagcttcttctttatctgttaaacccaggtgtgcctcaatcgctcccccccaccacagccatatattctgaatgcgcaaagcattatgaagcgccttaagatgtggtactgcatcagcctctaatgctagtagctcaaaagcttgagctgctgtgcacggggctaatttactagtgggaagtcctccatgtaatttacatttaccagcctgctcaagccttgctaggatttttttgagctctactatctcctcgcttctctcttgcaaaaatccatttgcgatggctcctctgaaaccgtaatcaaggtcaaccacggcaactgctggaatatccatctctttgagtactctaagtgtctttgcaatgctatctaccgagccggtttctatcattgctagctggtcttgccctaatgtctttccgaaaaagctcttgtatagaaagggaagtaatcttaactctgtctttccttcagttagtatgactctgttcgaaaaaagaatctgagatgactgagttaaagagaatagatgctgagcttgcgcaattgcattcggaatgacaatgtcgagcgcatctttcatacgttttcgagtgattgttccatcagtatttgtttttcttacaagcaatgtatgttgagcgcgctcggcggtaatcatttgaggcgagtgcgttgaaaatacgatttgatatccgtgcatggatagagtgtgtaatgcctctctaacttgttcaatggcaaagggatgtaggtacaactctggttcatcaattaaaagcaatgttgttgtgggtacattggcttctttgcgaacctctgctaagtgcctaactaatgccatttgaatagatctctgtgctccgtgtccatatgctgagaagtctcgagagatctcactgctttcttcataaacacgaactgtgccggccttgaatatttcatcaaatgttggtacgtcgaagtgtagctttaaactaattcccggaaagaggtcttgtatttttttgtttattgattcatctatttcggatagctctgttagccttcgattaccatcggcagacatccttcgcgtaatagctcctaagtgtcggtcaatacgtaaggcgtttttctctcgaacagcatcgcagaactctgctaaaagttttccaattgtgctagtggactttgcttttgctgcgtcgtctgccgcattatccattgctgctatgcgtattgggtcggggaataattgtttaatagcattaggtatgcccgttgggtttttcttgtatcctgtctctggatgaaatacatgcagctgaacatctgttgcttttgttgcctcaataggctgaatgcgtttgaccttcatagtgccatcgacaatatacggctctatcttgtttctatggtcttcacctagaagttttagaatttcgtctgatatgccaactataacagcttcgacttctataggtttcgatctgttataaaattcactatcatttaataggcggttctttaagacccactctaatgctgataggatgttggatttccctgcattattatatccaacaagagggacaaagggggttagagtgatgtttagtgactggcaggatttaaagttgctaataatcaatcgttgaatatagtgttgcataggtactccctcaccatattagcccattgggttaaagctgcttgccgcagtacaatagcgcgtcttcatttggtcgctagttgtcttgcgatcactgtcataacgggcacgccagactttgcactgttcatggaagtattgcttggcagccttacgacattcgcggtagtcgattgatccgcgtcggtgattggcgcagacactgtggccatctatgtagttgtttacggatagccattctgctaggtagtttgtaccgccattccagcttttgatccacttagaggttcgttcgcggcttgtgcgattgatttggcgttgctgtgtttgctgaggcgcggatactactcgatggggtgctggcggtgtgtagatgttggtcggcttttgcggtttgtaattactatcgttataaacagtttgcttaggctggctctgttgatgattgcgtgcattaacactttcccaaaaaagttcttctgatgtttttttgggctggttttggggagtattatcgttaggggtgtgagcaggtttctcaagcctagagggttggctgggttgtggttttggaaggaaagagagtctatttcctgccatgtgtaaagccaaccctgaaagtcctagccctagagcaattgcgagcgaccatttaccaaagctctggctccgctttcttcttaagtactctggtgcatcatccttgtcagctttcattcttgccttccgtccgtagggcataccatcgcagtgctacttttctagtgatcgctatcccgcgttttgattgggcaagtttcgattggcttcgtcatagtcggggcttgtttgtcctgcttccggagcgacttggccgctggcgatccatagcgcataactagggaacagctttaccagcacctcaacctcctcggtactgatgcgagctttccggtggcgcagattcttccacctgctccaagagatatcagattgccttaccagttcgtcaagtccagccttataaatcaaagctatagctctatcctgaattgattccatattgatctataaaattatcagttcaatatttgaactctaaatctgaactgatagactccgtttgagttcaataattacaccgtggatttgcccctgcggtgctgttgcaacgaatagtgacggaatgagcatggaactggaagagcttaaccccagcgccctgatagggccgcaacaggatgtggagtccattgaacggtgggcggaacgcaacggcattagctatggcactgcccgcgcctgggtttaccggggtgtgctgccgtccgtgaagcttggaaagctgcgcatggtgaatagcgcgctgctgcgcaactggctgttggaacaggagtggacagcatgaaaggaggagtgatggacgcctttcaattctgcttcgcgggcatcgtcggcagcgtctcaggcagggtcgtgacctggggcggcctgactgtcgatatcgaccagatcgagaacgcttggcttcgtcgggccattgaagactatcgctgtggtcgtagggggcagaaatgagctatggccgccagcccctactacctacgccaagcccacgccccggactgcggctgctctgtgtgctggtccgcaaggcaggccatcccattgcacagcccgtcgccgtgtccggactgccggccccctgggctgccctatctggaaggtggtcgctggctctgccgtccccgttccttctgcgcgaaacacgacccgtcccggcgtccgccgaagtactggcacgttgtgtacgacagcgggaaacccacgcccttcgtgcccgtgcgcgaagcattccaactggagggctgacccatgctcgctgacaccctgaaagcgctgctcctgctctgcctgatccaagccgcccgcaccgtggccgatccggtcaagggccgcgctcccggctcgtcggaacagcctcaccgttccggcgaacggaagcac
>PA103.AGEnt_accessory_0035_length_7655
gctctgcgggttccaaggggaagggttccccttggccgtcggcgacgacgttgcgatagggatcgttacccgaatgggcgagacgaacacccgtggttggcttggttcgctagcgaatagagcccggcccgaagggatcgcccgacaaatcactttcacccaacaccgctgaatgaaggcgaaacagccgaatttgcagcagcgggacaactcacgccgaaaaaggcgaattgaaggagaaacaccgatgaacatgtttgcaacccaaggcggcgtcgtcgaactgtgggtcaccaagaccgacacctacacctcgaccaagaccggggaaatctacgcctcggtccagtccatcgccccgatcccggaaggtgcccgtggcaacgccaagggcttcgagatcagcgaatacaacatcgagccgaccctgctggacgccattgtcttcgaaggccagccggtgctctgcaagttcgccagcgtggtccgccccacccaagaccgtttcggccggatcaccaatacccaagtccttgtggatctgctggccgtgggcggcaagccgatggcgccgaccgcccaagccccggcccgcccgcaagcgcaggcccaagccccgcgtccggcccagcagccgcagggccaggacaaacaagacaagtccccggacgccaaggcgtaagccgtaggaggccgcgatgctccgctatctctcgctgttcgcggtaggtctggccaccggctacgcctggggctggatcgacggcctagcggcctccctggctgtttgaggactgcacgaatggaaggctctgtatcggttcaagtgtgcaagacctgggtccagaacgcggacggcacggtcggctgtacgcaccttgagtggatacagacctacctgctgccgcctgaggcagagggctatttgactctgctgatgggtggtttcgacccgtcggccttccgcctcggcttcgccgggaccatcgggctgttcgccgttggtttgggggctggcttgatcatttctgccatgcgcaaagcgcgcaattaatgaggttccaatcatggaaaaaatgaaaaccctgttccgcaacgcttccatcgccaccgtcggcctggccgtggccaacgtctccttcgccgactcgctgatcgacgaaaccaccaaggaagtgctgacccaagccggcaccgacggctcgtccgtggccaagctggtgatcgccgccgtggcggtgctggtcggcctcgccctggttatcggcgcgatgcgcaaggcctgacgtgatctggtctctcatgctgggtgcgttcatggcctattccctgatttcagggctcaaggtcgggcaataccagtagtggcgaccgaaacggaagccccctccggagtttccggcagggggcttttttgtgtggggtcttacgatgaagtttgcgagcctgattctgatgcttctctttgccacggtggcgagggctgaggattactactggaaaattcagtcactgcctgaacgcttttcttcaccctcggcagcttgcgcggcgtgggccaaagacacgggacgccctggggagttcaccttcaccgggtctatgaaagcccgtgaccagacctcgttttggtgcgagttcacgaacaacgaaaccggcaagactgctgccgcgtatggtcctgccggacgctatggtgatagctgtccagccgacaccgaatacaacaaagagaccggcgagtgtaaggaaaacaagtgcaagattctggccggctcgctctacgaaaaatcccatcaagcgccgatttcccgcttcatcaactacctcggctgtgagattgcggtcagtgcgattgacggttgtatcggtcccgctgaaggtcaggccggcgcgacctactgcaaggtcatcggctcgttcaccggcaactggttcacctccaatggctcctgtgccttcggctgcgacgtgggtccgggcgacggtccgccgccgggtggtgacggcggcaccgggggcgatggtggcagcaacccgcccggcggcgacggtggaagcgacggcggcaccaagcccggtggcggcgacaacggctccagtggcggcggtggaggaggtggcggcggcggtggcggcaaccctcccgacggcaatggcgatggcgatggcaatagcggcggcgatggtgacggttctggttccgacggcggcgctggtagcgatggcggcgacggctccggcgggggcggcctgaaagagccgaagcaaggttccttcgacaagaccatcaaggaatacgacgacgccattgccaaggcgcaaaaggacttccaggaactgcaaggcaagttcgaaagcgtcctcgcttccaagttcgatattcacctgggcactggcggcggctccctgccgtgttgggactttaccgccctcggccaacgcttcgacgtctgtctgaccgaatacgccaaagaactctccgtcatccgctacgtggtgctgttcatcgccgcgatgctggccggatggatcgttttctatcgcacctgaggaaacgccatggatattccctttctctccgacattctcgcctggatgcaatccctctgggacttcctctacagcggtgtctatgacttcgtcaccgacgcctttgtcctgctgaccaagatggccatcaagggctggttcgagatgcaattgttcgtcgcagaaatcggctacaaggccttcaaggaggtcgtcggcggcatcggtatcggctcgaccatcacgtcctattactcgtccctggacggcgacctgcgctcgctgctggcgttcttcggcctgccggacgcggtgaacatgatcttcgctgccatcggcacgcgcttctccatgtcctttatccccttcataggtaagtgacatggcgatcaagattcatcacggcccgaacggctcctacaagacctccggcgcgatccaagatgacctgatccccgcgatcaagaaaggccgcgtcatcatcaccaacgtgcgcggcctgacccgcgaacggatcttccaagtgatgccggagacgccctccagctgcgacgtcatcaacctcgacctcgaggacctggaagacatggaaaagatgcgcacctggttcatgtgggcgccgcgtggcgcgttcatcatcttcgacgaaacccaactgatctttctgaagtcctggcgcgaagccgacctcaagcgcttcgacttcccggacggcccggaagcggccaaggcagccgggcggcccatgggctggctggatgcctggacccggcaccggcatttcaactgggacatcatcctcaccacgccgaacatcgcctatatccgcgacgacatccgcatgacggcggaaaaggcctatctgcactccaacctcgccgtcatcggcattcggggccgctacaaggaaagccagcactcggcgcaggacaacaaaccgccggcccgcgacgtgatcgtcgagatcaagaaaatccgcaaggagacctttgccctctatgaatcgacagccaccggctccgtcaccgacaccatcgccggcaagagcctttttagacaacctaagattcttctattcatggcaattccggcccttgctattgggtctgtggtttatgacggcggacctcgtttgctcatgggcgaccctgtatctccgcctgctgctggaactgctgcgcctgctcaagccggtcctgctgtgggtactgcgcgtgctactggtgcggctggtcctgatgctgctgatgatgtacctgggcacgcaggcgttccgggtgctgctcctgtaggtcatcccttcgccggccgcgacttcatcgtcaaggcaaccctgctgtccgcctccgggcgccgcacctatctgttcgccgtccggggccaggacggcagcgaattcactctcaccgatcgcgacctgaccgacaccggctatgccgtggtgccgcggggcaactgcgctgcggaactgagcttcaagggcggttggtccggctatgccgcctgcgccgggcgtagcgccttgggcaacgcgccgccggctcagaccgccgcgccgaacgtgccgcccgccgccgcgaacagcgccgccgtgcgggtgacggtggttcctgacaccagccgcttgccgcgctcgttcaactgagggggagccgatgaactggacaagctatttcgcggccctggggctggtgttcctggcctatctggcgggctttttcttcgcggtggcggtgacgccgacggggccggtatggccgctgtagccggcctggccggggcgcgcgcgaacggctcgtctcggagtgagcaagcgccacggcggggccggctgacgcccctgtaacacgtcagataagccacctattgcggtttcaattcgtaccaatttggatcgttaaagatgaagaaaatcagccatcaaattcgcgtcagtatcgagtcggacggtcaggtcttggaaagcccgaaagggcggttgttcttcgacgacaccacggctcaattcaccgacctgtcaggcgtgcgcattctgcggtgcggcgtggatacggtgcggcagttgtacaacggcaaactccggccggaagtcatggcgctgtttgacctctcggtggatgtggtcgagttcgccggctacgagtggtccaagggccgcatcggtcgcgactccggctatcagtaccgcctgcagaacgctgaaatgggtctgatcctgctaatcaagaatcacaacatcaaggtcgacaccattggctcgcacctcaagatcgaagtgtcgcctcacgccctcgatggcgccgatccgcgcatcctccagggcgtgctggatgatttggccgctgccgtgctgagtcactgcgaaaccaaccaagccgctgtgcatatcgccttggacgtgcagggctggaaaccgcctcgcgatctggtggaccgcatgcattgtcgctcgcgtcgggtgcgacaaatcagtgggatcgagcgtatcgaattcgacggcaacgcctcggtctacgggcgtggcgagacgtacatgttcggctcggccaacggcctgcaactgtcgatctataacaagaccctccaggctcgggccaccgacaagctcgactattgggaaagcgtgtgggcgaccctgaacggggatccgttcggcgatggcgacccggcctataaccccctggaaacggtgtggcggctcgaattccgtttccatcactccatcgtccagcaattctccgaaggctcgcgtatggcctcgggggaggtcattggctgccgcacctatgagggcctctgcccgcatctgcaaggactgtggaactacgcctgcgaaagcttcaagctgctgagccggacagcggtctacgatccgttctggagcctgatcagccaggacgctcgcgtccaggtcgagtgcgatccgctgatcgagcgcaccgagtatcggcgctactacaagaccgccaagggcttcagcgggcgcaactgcgagatgttcctcggccagttcgtgagcctgatcgcgcgggagcgtgtcccggcaaaaaaggcgattgagtccgcccgtaaactggagttctggcacgttatcgaagaccactatctcgccaagggttggactcgtcgcgatctggaaaggcacatacacaagctgatgtgtgatcggtatctgcggcgggggtatgccgtctaatgtcgatcaccaagctccccgatggccgttggttcgtcgatgtagaaccgatcaagggcaagcgctttcgcaaacggttcaagaccaagatggaggcgcagcaattcgaggccaccgcgcgtcagaagtgtgcggaaaacccctgctggacgctcaggccgaaggaccgtcggcgtctctcggagttggtcgaactctggtatgaactgcacggccagaccctgagcaacgggcatcgttgtgtggcgattctgcggttggtggcaaaggacctgggcgacccggtcgctgtctccctggagcctgcgaaagtggctcggttgcgtagccggcagatagccaatggcatgtcgggcaagaccgcgaataaccgtcttggctacctcaagtccatgtacaacgaattgcgtcaactcggcgtcattgactatgagaatccggtagggcgcatgcggccgctcaagcttcaggaaagaccgctgtcgtacctgaccaagcatcaggtgtccgaactgcttacggccctggatgcgcgcaccacgtcgccacatccgaagatggtcgctcgtatctgcctcgcgacaggggctcgatggggtgaggctcaggcgctgacgccggaacgtctgaaaggtaatacggtgatcttcgctaacaccaagtccaagcgtgtgcgctcggtgccgatctcggaagaattgggcgccgaccttcgccggcattggcagacccacgggccgttcacgaactgccttggcgtgttccgcctggtgctgctgtcgacctcgatcaagctgccgaaggggcaggccagccacgtactgcgccacacgttcgccagtcacttcatcatgaacggcgggcacatcgtgaccctacagcacatcctggggcacgcctcgttgtcgatgacgatgcgatatgcgcacctctcccaagaccacctatctgaggctgttcgattcaacccgctcataggttgaaggctgcggggggcgacagagggaaagaaaaatagacttgaggtggttcaaattcggtctgaattcggattatgatgttggagccgacggtagacagactgccgacgcgcgaatcccactcgtcgcctggatatggagcgtggtggagttcgaacaccgtagaacctgagttccaggccttaagtgttcccacagcaatggaggtaccggctcatgcgagtcgagacaattagttatttgaaacgtcatgcggctgacctggacttatccgagccaatggtcgtcacgcagaacggtgttcctgcctatgtggttgagtcatatgctgagcggaagcagcgcgatgaagcaattgcgctggtgaagttgcttgcgattggctcccgccagtacgcagaaggcaagcatcgctctgttgatgatttgaaagctcgcctttccaggaggttcgctcagccagaataaggaggtttaatgtccccggtcgtcattcgttttactgataccgcagagcaaagcatcgaagaccaagtccaccacttggctccattccaaggtgaacaggctgcactccagtcagtactgagccttttggatgagattgaagagaagatttcacttgcacctaaaggttacccagtcagccagcaggcgagtcttctgggggtgctgagctatcgcgagcttaataccggcccctatcgtgttttttacgaattccacgaagagcaaggcgaggcggcagtgatcttggttctgcgacagaagcagagtgttgagcagcaattgatccgctactgcttggtggggccaatcgagtgatggctttctactcctgagcatgtagcgctgaatgcgcctcgacacttcttcgacacctttccttcccccaaaaagcaaagcccccgaaacgctaggcatttcaggggcttggcagggtgatt
>PA103.AGEnt_accessory_0036_length_12463
cgggtctggtgcttctcgatgatctgcggatcgaaggtgccatgccggtcgcgcggtacctcgatgggcagttcaccgaactcgcccttgagtttcttcttgctgaaaccgttgcgggtgttgcccatccaattgctgacaggctgatgcttgttgtggcccaggtggtgggtcagctcggcatccagcgcacgctcgaccaacttcttggtcagttgcttgaggatgccgtcggtaccgatcaagtcttcaggcttctgataattggccagaagctgatccagcagttcgtcggtaatggtgtggggcgtcttgttcatggtgtctccagttctcagcgacagtgtcgctcatgagccggttacacaaaatttcggacaccctctcccagagacaggatggcgatcagtattcttctacggcggaattgcaactctcgtgaccctgcccgtgcttgctttgtggctgccggagtcgttggcatttctgatttcgaggcagcctagaaaggcgcttgatcatatcaacaccttgcttgatcgaattcatatttccccgcttcacgaactcccagctttccagcggtcccacaatccatcgatgaaacgctctttcattgagctcttctccccaagcctactgcgctccaccttgctagtgtgggcagccttcttcttagtgatgttcgggttttactttgtgatgagctggaccccccgcttgctggtagctgctggattgtccaatcaacaaggaataacaggtggcgttctgctgaacgtcggcgggatcattggaacctcgctggtcggcctgctcgctgcccgcattcggttgtcacgggtgttgatgggctatctgataatcaacgcgctactgatggctgtgttcgtaaggtcaacggcaaacctacatgttgcctttgctgtagtggttgcgattggcgtgttcgtcaacggctgcgtcgcgggtctctactcactgactccctctatctacgatccctctcagagagtgacagggttggggtgggggatagggatcggacgtagtggcgcaatcctgtctccactggtggccgggcggttaatagatgcacagtggcaaccctccgaactgtacatgttcttcgccttgtcattcgtcctggctgccatcgtcattggattaatgaaaacccagcggcgctcccaagctgctctttcaagtacctaatcaacgccaacaaaaactacaaaaaagggctcgaacatgtccgaccaaatcaaatgcccatggctctttagcttgggcatcgcgggagctattgcctcgaatccggcaatggccgatttaactgacggagcaagtgtgacagtgactgctcggaatttttaccttgaccgtgattacaagggtgaatctcctcaatcagctgctcgcgagtgggcccaaggcttcatccttcgagcaaactcaggtttcacggagggtccagtcggatttggcctggatctgactggcatgatcggcgtaaagcttgactcatcgccggacagaacaggcacgcagttgctcgcctacgacccacaagatcgcgaagcgcgagacgaatattcagagatgggcgtggctttgaaggcgaaagtctcggagacaaaactggctgtgggcacgcattttccgagccttccggtcatcaccgcgagcccagctcgacttctcccacagtcgttcttgggggcataccttacttcccaggacatcagtcaactgagtctgcacgctggccgtatgactcgaatcaacctgcgcgactcgacagacaatcaacccatcgcaattgcatcacccaacggtcgattccgcccaggagctagctctgagcgattcgatttcatcggtggggactacaaatggtcggatgctctgaccctgcgctactaccatgctcgacttgaggacatttacgagcaggattttgccggcgcaattcattacctgccgctaggtccaggcaagctgaaaagcgatttccgggtattcgatagccgtgacaatggcagggctgaagcgggcaatgtcgataacctcaacgcaggcctcatgcttacctaccaagtgggagggcactcgctaggcatgggctatatgtaccaaaccggggacaccgccatggcgtacatagcgggtggcgaacctgctgttctcagcgatggtgcgatgagctcagatttcgtcaacccgaaagagcgcacggcggttgctcgctatgacttcaactttgtggcgttgggcattcctggactgactgccatggcgcgctacatgcgcggtacgaatatagatctcccaaagctcgggggcagcaatctcacggaatccagcaaggaccttgagcttgcatacgttgtgcagtcgggcccagcagcgggcttggcgattcgattacggcatgctttctaccgaaacgatcacgaaccaaccgccacgttccgcagtgacaacgagacccgaatcaacctcgactacaccctgaaggtctggtgaacggaaccaacagcaaagcttcatgagcctaacatactgattttgatggaaaattatgttcttacgatgaggccgctcagaggttacagctatatgactgcctcagctgagaagaaaatgatcactggaattggttgacaccgcaaccaattcaagtgattctaagctcagccgaagtgcaaagtgatggtcgcctcgatgcagaccacctccatacaaaaataaccgagtaaggtgccaccatgacccgccttaattatgcctgcctgtcccctcctagcatgatctctccaaactctcgacgcgactgagttcctatccactcatagttgcatgcgcgtaaaaaatttgtaggccactttttgagtggagggagaagtcatgttgaaagttcaggttttccgaaagaaagttgaagcgaccgatattctcagctttgaattacgggcggtcggcactgaagagcttcctgcgtttagcgcaggtgctcatatcgatgtccatatgccaaatggcattgttcgccaatactcactgtgcaactccccagctgagcgtcaccgctacgtcatcggtgttttgaaagatccagcttcacgcggcgggtcgatttcgatgcatagcgaaatcgatgtaggtgggcttatttcaattagtgaaccgcgaaatcttttcccgcttgatgatggcggcgacaagcatttgctatttgctggtggtattggcatcacgccgatcctggcaatggcacatgcgctgcatgagcggggagctaatttcgagcttcactactgctacaggacctccgatcgggcggcgttcgtcgattatctcaaagcctctgacttcaaggatcgtgtctatctgcacgacgacagtggtgccgaggaacagcggatcagcgcccatgatttgcttgggcttccgcaacccggctcgcacctctatgtgtgcggtcccggtggttttatgaattacatcttggaaaccgctgcggaacaccgctggccggagtctcaggttcacagggagttcttcgccgccgccccagtgagccacgagggcgaccaaccattcgaagttgaacttgcgaaatcagggcaagtgatccaaatccctgctgaccgcaccgtgttcgaggtgcttgacgactgtggcatcgaaatccccagttcttgtgaacaaggtgtctgtggctcttgtatcacacgagttctgaagggtacccccgatcatcgtgatcagttcatgaccgcagctgagcatgccgctaacgaccaatttacaccttgctgctcccgctcgaaatcgccacgcctggttctcgatttgtgagttccgataataaaaacctgatcgatggaggatgccatgagcacttctgctgctgaacaactcgcctatgaggttgcgccaacgcctaaagccacagcctttccactaaaccagtggtatgtcgctgcgctgagctgggagctcaaggacaaacctgtagggcgtacattgctcaacaagcctgttgtcctgttccgcatgggcgatggccaagtcgctgccttggaagaccgctgctgtcatcgagcgctgcctctgtctaacgggacgttggaagaagccggggttcgctgtgggtatcacggtttgctgttcaaccaagccggcaaatgcgttgagatccctggccaggacaagatcccaagtaaggcaaaagtacccgcttaccatgtgcgtgagcgtgatcagatcgtgtggatctggtttggagctgacgcagcatccgagcctgattgcgagccaccagcatacgaggtccacagtagcggaaagtatgtttttgatggttccgtctaccactacgacgcgccgtatcagctcattcacgacaacctgatggacctgagccatctgggttatgtgcacttgaaaactattggcgggaatgcgcggattcacatgaacgccgagatgaaggttgaaagtgaaggtgacatggtccgggttgtacgctacatgcctgactcagtcccaccgcccacttacactgccgctttccctttcaagggcaatgtcgatcgttggcaggaaattgaatttcatgtatcgcatctccgaatctggaccggcgcggtcgatgtcggaactgactcgatggatgatccggagcgtggcgggttccatatgcgtggcttccacggagtaacgccagagacggataccacaagccattatttctggacgatggcaactaacccagtgagtgatcctgagctcatcaaggccaaagtgattgaacaaacagtcctgaccttcgatgaagacaaagaagtcattgaagcgcagtaccagaacatgcgtcgcttcggtgaaaaacccatgatcgatattcatgttgatgttggagcgaaccgcgctcgacgaatcatcgaccagctcaagctccaatagctttattgatgtattccccggtcatgccctaagcattgccgtggagccgacgtccttgcgtgctaaataaaaataagaggtacacatgagtaatctgtcccgttacagcctgtcgtttaagagaacggccgcgacactctgcgcttcggtgttaactgcctacggttcaatggcacacgctgcagatgaatctaactggtggctgcgaatcggccctggctacattcagttcgacgaggacgtcacattgaaggcattcggcaacaccattccaggtgccggtgccgacatgaagaataacgctgcactcatcggtgagttgggctaccgcttcgcgccgaactggtctgtcgcgttgacgttgggcaaccctccgaagactaagctgactggtaagggcacagctgacggactagggacgttgggtaaagcgaaatacgggcccgccggtatttcgttgcagtaccagttcaacgagaaaggcgccttccgcccgtatctgggcgctggcctgagctacctgaaaatattcagctctgaggacggtgctgtccaggatctggaaatcgacgatacctggggtccgtacttccaagccggtgccgaatactggtttggcgagggctacggcgtcttcctggacgtgaagaagctgtatttggagaccgatgcgaagggcaacctcggtggcgcgcccgcaaaggctgaagtcactctcgacccgctggtcttccagacgggcttggtcttcaaattctaagtcacctgctatagacgcggagctttttccgcgtcatggaggacatcatgcaaggcaccaacgcagcggttagcgacaaccgcggatacaaatggatagccagggaaatagagcggctggaccctgaaaaggactttgccgaaatctggcggctgtccacaacgtactatgtgaacgactttgtgatgaacctggtttacacgctgggcatccctgcttttacccaaccgccggcgggcagcgtcgtgatgggagtaacgacagaaaaagccatcaaaaaaccgcagaagcgtaccgacgacaccttgcagcatttttggacctggttcgaatacgggccggatgatccgaggatgcaagcttcattggcgcatgtgaatcgcgggcatgcagcacttgccaagcgttcccctggtacattcccggctcgcgatgtgatctataccacagcctggatcggggccaacctgcaccgcttgcgcctgagcgtcggtcttccgggttttaccaaaaatcagcaaatcgcttcgcagcgctactgggccgctatctgccggcaattctggagtgaagacggtttagtcactgagtatccggaaagcttcgaggccatgctgcagtacatcgaggattacgaagcccagccatgggaacaggttgaatccgggcgagtgctgaccgaggccatcatcaagcaattcgtggatgcctacttcccaggcccattagggtggattggccgtcaactctatctctcgttccagcttcccaccatcaacggcttgatgcagtccgggaaacctaacccgatcatgaagtgggtgatgcgaaagggcctgtggttcggcttaacgcttcaggagcgtgtcttccccgacccgaaattatcaactccagaaaaggcgcgcaggaaaccggtacgcccaggccaacacattgatccgcctacagccgaggtgaaatgtcctttccctggagcgactagccaaccctccataccgtccgccgattcatctggttgccctttccacgctggcaaagcgaacggggaagccaacaattccgacttgaggactaactgatgagcaagccagagcattacagccagttgcaccttcaaccgatcggtggtgtcagccgcgccggtagttcggatcgtgcgctgaccgtactgaacccgttcaccgagtcccccctcattgagatcccgatggccaccaaggctgatctggatgaggcctacctggttgctgaaatagctcagctggcctgggcatcgttggggccttctgcacgctccgccgttctgctgcgcgcagcacaaattctcgacgagcgccacgacgaggtggtcagctggctggtgaaagaatcaggcagtaccgtggtcaaggcggagtttgaatggatggcggcgaaagccatcacccttgaggctgcatcattccccaaccgcgttcacgggcgcattgtagagacggacatacctgacaaggaaagccgtatctaccgcagaccgcttggagtggtgggcgtcatcagcccttggaacttccctctgcatttgacccaacgctctgtagcgcccgcattggcactcggcaacgctgtggttattaaaccagcaagcgacactcccgtaacaggcggtctgctactggcccgcatctttgaagaagctggacttccacctggcgttctgagtgtcgtggtcggcgctggagctgaaatcggtgatccgtttgtccagcacaaagtcccgggtttgatctccttcacagggtctacaccggtaggccagaacatcgctaaacaggtgggcagtggaaaatacctcaagcacgtcgcccttgagcttggtggtaacaaccccttcgttgtgttggctgatgccgatcttgaacaagcctcacatgcagctgttgtaggcaagttccttcaccagggtcaaatctgcatggcggtaaaccgcttcatcgtcgaggacgctgtgtacgaccgcttcgtcgagctgttcattcagcgtgtgcgtggtttggcactgggtgatcctgctgatccgaagaccgctgtaggaccggtgatcaaccgcaaacagtttggaggcctgcaaaagaaagtggagcaggcaaaagccgagggtgcgcacctggcttatgccggtgaatcttctggtttggtattcgctccgcacgtgttcactgaagtgcagccctcgatggaattggcatacgacgaaatcttcgggccgattgcagggatcatgcgtgcccgcgacgctgaacatgccctcgctctcgccaacgacacctgctacggactatcggccgccgtgttctgccaagacctggagcgtggcgcgcaattcgctcgccgtattcactctggaatggctcatgtgaacgatatcccagtcgccgacgctccaaatattccgttcggcggggaaaagaattcagggctcggccgcttcaacggtgactgggcgattgaagaatttaccaccacccagtgggtatcgattcaggtgaagccacgcccttacccgttctgacagcgcaggctgcgtcttaaccaaaaagagattttcaacatgatttacgtcaatcctggacaacctggctccgtcgtttcgttcaaagagcgctacggcaactacatcaacggcgaatttgtcccacctctcgcaggccaatacttcaccaattcgtctccagttaacggtgcagtgattgccgagtttccgcgatcgggggctgacgatgtagaaaaagcgctggatgcagcgcacgcggcagccgatgtctgggggaaaacttcagttcaggatcgtgcgcgaatcctgttgaaaatcgcggatcggatcgaggccaatcttgagattctcgcagtgagtgaaacgtgggacaacggtaaggcggtacgtgaaacccttaatgctgatgtcccactggctgcagatcacttccgatactttgcaggctgcatccgtgcccaggagggcggagcagctgagatcaatgaacacactgcggcctaccattttcatgaaccgctgggtgtggttgcccaaatcattccctggaatttcccgctgctgatggctgcgtggaaactcgctccggcattggctgcaggcaacaccatcgtcctcaagcctgcggagcagacccctctttcgatcaccgtgtttatcgagctaattggtgatctgttgccgccgggcgtccttaacattgttcaaggctttggccgcgaagctggtgaagcactggctacgagcacgcgaatagccaaaatcgcgttcaccggttcaacgccggtcggctctcacatcatgaaatgcgctgcggcgagcatcatcccgagcactgttgagctgggtgggaaaagcccgaacattttctttgaagacatcatggcggcagagccagagttcatcgaaaaagctgctgaagggctggtcctggctttcttcaaccaaggggaggtatgcacctgtccttcacgagctctcgttcaggaatcgattttcgagcccttcatggacgcagtacagaggaagatgaaggccatcaagcgtggcaaccctctggacactgaaaccatggtaggtgctcaggcgtcgcaacagcagtttgaaaaaatcctgagctacctggacattgctcaagaggaaggggccgaactactcgcaggtggcgcctccgaagccttggatggtgatctctccagcgggtactacatacagcctacgctgctcaagggtcacaataaaatgcgagtcttccaggaggagatcttcggacctgtagttggggtgaccaccttcaaagatgaagctgaagcgttggccatcgcgaatgacaccgaatttggcctcggcgccggcctgtggacgcgcgacatcaaccgtgcgtacagaatgggtcgtgctatcaaggctggccgagtatggaccaattgctaccacctctatcccgcacacgcggcattcggcggctacaaaaagtctggtgtaggtcgtgaaacccacaaaatgatgctcgaccattatcagcagaccaaaaacttgctgatcagctacgacatcaaccctttgggcttcttctaaacacaacaggggtagcggtcagctcaatacctgagcccgccacctcccgttcatacgttctaaatcttagttaccagtcgcgtagcaagcacccggctgcgcgtgtgaaatgcctgagagtaaattgaggtcattatgaaaactactgtcgcgatcatcggcgcgggcccctcggggcttttgctgggtcaactacttcataaagctggcatcgacaacgtcattatcgaaagacaaagccctgactatgtattgggccgaattcgtgccggggttcttgagcaaggaatggtggaccttctccgcgaagctggcgtggcagagcgaatggagcgtgagggccttgttcatgacggcttcgagttggcattcaacaacaagcgcgtccatgtcgacctgaaagcgttaaccggcggtaagaccgtcacgatctacggccaaacagaagtaacaagagacctcatggcggctcggctcaagagcggtgccaccacgctttactccgtgccggacgttgagcttcacgaactgaaatccgactcaccctatgtgacgtttacctataacggtgagaacgtacgccttgactgcgcgtacgtggctggatgtgacggttatcacggcatctcccgtaaatccattccagagggtgtgctcaaagaattcgaacgtgtctatccgttcggttggctaggcgtgttggcagatacgcctccagtgaacgatgagctgatttacgccaagcatgaacgtggatttgccttgtgcagcatgcgatcacccactcgcacacgctactacgttcaagttggttcggaagagaaagtcgaaaactggtccgatgagcgcttctgggatgagctaaagagccggcttcccagcgaaacggctgccaaactgatcacaggtccctccatcgaaaagagcatcgcgcccctgcgtagctttgtcgttgagccaatgcagtacgggaacctcttcttggtcggtgacgcggcgcacattgttccacccaccggggcgaaaggactcaacttggcggccagcgatgtgagcactctgtactcaatcctcgtgaaggccgttatggagggacgcaaggatttgatagagcgttactccgaggtgtgcctcaagcgtatctggaaagcggagcgcttctcctggtggctgacgtcgatgctgcataaatttccgggcactgacgagttcacgcagcgaatggttcagaccgaactggactactttgtcgagtccgaggcagggctgaagacgatcgctgaaaactacgtagggcttccctacgaagttattaattaagataagtccttgttagcgaagccaaatcaatggcttcgcttttgttgtttacagtatcgaaaagctacgggctagaacggttctactcactaaagtggcgtcaacaaaaaatatttcctagtagaatcaatgaattagaaatccttcacgtgcccagcttcagagaaatgtaaacgtaatcaggattcgaaggccatgatgtttacattttcctgagacagcccttcacgcaggccctgctttgacagctacagggagctggactaattacatagaggtatctaccaacaaagcgataaaggaaatcccctatgagcatcaaaccaggccctaagcgaaccaacgaagacggcactccggacaaaaggcagcgagtcacgcctgaaaagcaaaaggagcatcccgacctcaaaccccataagcataaaaaaggggaatagacagaaaagcagctcctgagagctgcttttttacgatagtcttaacctgaataaggtttaggctattttttaaatttgagatctatttcattcatgatgcgatcagtctcgaccaacactttaattatgcgctgataatgtcgaacatcatcaaatgtcaggacatgccccatgcgatctttgagccatttttgtgcaggttgaaagccaccgataaagaagtcccaggcagctgccgtgatgccggaaaaatattgcgtgttatttatccatactttgttgtctcggtaggattttttattaatgctatccaccacgttttcaccctcccctttgaaaggatactccgtagctcccacagttgctggttccatcaggtgcagtcttcgtagaactgtacctttggaagatacataccaaaattcctcgggattggccggccaagggatgcgtggaaaatccgatttcaggaagctagcataagcgtcacgataattcgggcaatatagtatgccgtagatatagtcgaagacggctaattcatcaggagtaccgtattttgaggaagttgcgagcttttgtaaccgggcgtagatctggggctcaaagttcacgcttcgaccagttttatgtaggtgagggtgtccgaaattttgtgtaaccggctcatgagcgacactgtcgctgagaactggagacaccatgaacaagacgccccacaccattaccgacgaactgctggatcagcttctggccaattatcagaagcctgaagacttgatcggtaccgacggcatcctcaagcaactgaccaagaagttggtcgagcgtgcgctggatgccgagctgacccac
>PA103.AGEnt_accessory_0037_length_2230
caatcgtcttcatcttcggccagcagtagccgtgatcatctgcgttatcagcgagcgccatgaggactagcttcggcacaggcgagagcggctgctcccatgcccagttcatggctttgatgctcatagctatcaggcttcttcgataacgcgagcgactgcagaggttttgaaatagatccgtcggccgatcttgaccttgcacgggcgtagcttcgcggacagctcgttgtcgccgctcagggagatcctcaggccatttttgctgcgatgtagcacctctgcgagctgctcgagggagagcagtggtgagcctccgtagcggttcagcagggtttcttcgactgtcatgttgcgactccttgtatggcttgcgatacactgcgctcattacgcgaaaaaggcgtaagagtccttaaaaaatactaaatgtccatattttagacatttagtcctttttatgatcgaaggcttacgatgtcaagcacgattgaagaccgtgtcattctgattctgaaggagcagatgtctccggctgaccttgagagcctgaaagggcacgaagggccgttctcagcgctgctcagcctgtggagtcagccgccgtacgctggtcgcggcttctgggaaaagctctcccagctcacagggattccgtccgcccggtggcgtagtgcgttctcgcgcaagcagaaaccgacctcagccatgatcgagtcgattgcccacctgtggccgaaatacgcgttctggctggttactggtgtgaccgatgcggccaatggtcatgtggcgccattaacggcgctgacctttcctgagtttcttcatgcggagcagcctggtgcggatgcgtatttcagcaaggccattgccctggcaaagcgcctgtatgaagagggtgaggtcgatctagagaacgatgaagcgcgccttgcggcagtagagaggacgcttcccttggcgcattgggttggaagcgatctggttgacgtggcttatcgactggcggacagcgatgagtaccaggagctcgtcagtgcgtgggagcgccgggaggagtctcgtgctgagcatcttggaagggtactaggcactgatcgcccgtgggagcggcatatggaagagaggaaatctctcggcctcacgtcggccccggtatacggacaagaccctcgcgtcacacaccagagcagttgggatcttttctacaagccagacagcgaagatgcctgagggctggtgaccgaagctgggtcagttaaagccctcagtaagcgcggtgaaaaatgccaggctgcatggctgcagatcagttgtcagcctgttgcctgctgcgcctggtcgttttcctctcgagcttatcaagcttgccaacaagatcttcagcacgcaggtgcgtgtagcgcttaagcatctgcatcgacttgtggccgctgatggccgagacctcctgatcagataggccgccctcgaccaagcggctgaccgcctcatgacggagatcgtggaagcgcaggtcgggcatgccgagcttcttcttcagcagcccccaggtcttggtgaaggcataggggcgacgtttgtcgtcctttcccggttcaccaaagaacactagattgcagtctctggggcgaacggggttctccagggcggccctgaatgtttcggttgccagcttggtaaggggaacggtgcgagcactatcgttcttggtgtctgcgagccgcaccacgcgctttttcaggtctacctgatggcaacgtaggccggttatctccgacgacctcatgcccgtttccaaggcgattcggacgatccagcccagcatggggttgctgtggctgttcaccgcagcgagtagacgcttttcttcgtcagcggacagtcggcggtcgcgaccgtctccagggctcggcttgcggatattcaacaccgggttgaaggtaaggcccaggccccattcctgaatagctaccgtgaaaaggtggctgagaagggccagttcaagccgcacggtattgttgctggtgggaaggccgcgcttgctcacggtgccgagtcttgtgtcccggtacttggcgatgacttcagcggagagggcggccatggagtatttgcccaggtgctggatcaactgcttggccttggtggcttcggctttgcgcgtagtgggcttcttgctgggcgtcacctcggacaggtagcgctctagagctttctccagcgt
>PA103.AGEnt_accessory_0038_length_2847
gtcgggtggggatgggccattgctggcccatccccccctaagaaccgtacgtgcgcctttcaacgcatacggctcaagcctttcaaagccccctaacgggccggcttgcttactgtcagaccacgagcatggagttgctggtggcaagcggggtgcaatagtacccggttctccagggagtctccaccgccttgtgagcgatagaggatgtggtggtcgtgccacccggtttccctggttatcggttggttgcagagcgagcagagccccttctgggagaggtataggtttctgatctgagttcggtacttcagctttttcaacatccgttccgttcgcagtttttcacctattgcttccatggctggatcgtaggggttgtattccccactcaccttcctatgtcgctcaatcggcgtgctcgccagcgagtacagcgcgacctcccgtttcttaccgttgctttccagcaccgtggtagcgaacacccaagtcttgtccccgtgaatccggaaatatcgcctcctgatccaatccagtgacttgttcgggtgccgccgtttcgcccaacgccagagcttgagaaacactctgttgtccatgcggctgaacgtttgcttggcaaccactggctggtgatacagcgcccagccgcgcagaatcggattcagcgttcggatcaagtcctcttgccttgccgtcctgctggtttcgatgacctccttcaccttgccgtagaacgctttcgcgttcttctggctgggtttgatcagaagcttcccgttgtacttgcggaagttccaaccgaggaagtcgaagccctgatctatgtgggcgatccgcgttttctccagagagagctgcagcccgcgtaccgccaggaactgctctacccagggtttgacttctttctccagtacctcgggagagacaccggtgatgacgaagtcgtccgcatagcgcaccacattgagtttcagcttcttcgcccttgtcacgcccaggtgtcgcttgagctgtgattccaggccatcgagcaccatgtttgccaaagtaggcgagatgattccgccttgaggtgttccagcatccgttgcctggagctggcctttgtggatcacgccggccttcaaccatttccggaggatcaccttgtccgtggggacatggttcagtagccagtcatgattgatgtggtcaaaacacccttgtatgtccgcctccagtatccattgggccgaagcctttccggataggcaaacgaacaactgggacattgcatccgccgtggatcgctcgatcctgaagccatagctgttcggatcgccggtggtttctgcaatgggcgacagagcgagcaggtagagtgcctgcattgccctgtcagtcatggtcgggatacccagggggcgctcctttccgttcgacttcgggatgaacactcgccgtagaggccgaggttggtacccgcgccttttcaacccttgtgccgctttccacttggtgtcaggcgtatcccagagcacgcggtcgactcccgccgtgcgcttgccctggttttcagtgactctccgtacagccaggtacctggccgacgtcgagcgggtcagcatccgttgtagggccttcaccctgcgccatttgccttcccgacaagccttcgcaatccgtacctgcattccccggacattccgctggacccgacaccagtcgatgtcgtgccactgctgcggagcgccggaaagcgcagacccggccgatgggctgagttctttcatgctgctttcctctcatgatggttagtccacccgagcggaaggcgcacgccggtccctgacgggatgcgcgcaccccgccaaggttggtttgtgtgggctcgatgttgctgagccctgggttcattgagacaggttcaatcagagttcttgcgacgaaagaccacgcagaagtctgcccggtttcccgtggggtgatgttccaacccctatccagacgattacagcctggcgttcgctttctctgcgatcccatacccgcaccgccaacagttcgccttacggctcccctgccccgagggcggcgatacgggcttaccacgttccctgactgtcacacgactgggttaggacctgccttttcaccggtggtctgaaggcgacgtatctccacgacctacggagataaccgaccacgtaccttttggttcgagcctgtcagcagctttggctcgtcaatccttacggtgtttatcagcagttcacctaggttgcccgtaccagtcagcctagcgccttgggtcggtgctactccgaccctctgcggttcacctcacggtgaattcgcaccctcgcgggggctacgttgtcgggaaagcttcgcaccctgccgttaccagcaacgcacgtttccctaggctaccgttggtcgcacaacgagtccgctgccactccatacaagcagtggttggacaatgacagacagagctttcgctcatgtctcctttggggaagggagaacagggacgacctgctggccgccagttcctgatttattacctcctgtttcaaattacgcaggaggtgaccccagcggggatcgactctcccgcaggggttggttttaggatgcgctccaagaccggtgttctggtcctgcggtcgtgctgccgagagctcaacgaccttgggtttttattgccaccgccgctgcggcaagtccttgaaggcaaaagacttctgggcgagttttggttcccggggatggatacccaagcgttcgatttccttgcggaaatcccccaagctgaccctacagcttggagacggagacacgccacgcgtgtcgcac
>PA103.AGEnt_accessory_0039_length_976
gcgaccatattcgaagcgcccggtggagctgttgaagcgacgggagtcttcgcgatagcgatagcccgcattgacgaccttgttcgggttgttttccggttggtagtggaacattgcactgccggactcggtgcggctggtgtttgggttccaattgaaatcggaagtgacattccagtcacgattgaagcggtacagaccggccagggcataaggtgaccgccaactgtcggtgtctggtctctttacttctggcagagctggatcttccagcctcttttgttccaagagatccagatctttttcgctcaggcctggcaactggactcggcgatcacggaagtagtagatctggccggcactcagtgtggcacgttcaaaaccgttcgattcgatgaagcgagtcgtcacgcccaaggacagctggttggcgtcgccgatgcggtcgcggcctgagaagcggttctcacgccatagcgagtcgtagctgaatgacggttcgctggtgtcgaagaccgggatattttcctggttcttgtatggcacgtacaggtacatggcgcgaggttccagggtctggcggaactgggtgcctgcgaagctggtgtcccggtcgaagtacaggccgctgtcgatcttgaccagtggtagcgagcggtcctgattgctatcgaaggtttcctgatagacgttgagggagttcttgcccttgctgtccagatccagatcatatttggtgtagagatacttcagcgtcggcgtcaggtacccccaactacgggtcatcggcaggctgacgccaggctcaagatgcatgcggtcgccggtggcacgggccaggccttccagataagcgtctgggcgctgtccacggatgctgccgtcatcgttgaagtagacattctcgtcgaggtcgcggtcgaagcgaacgaactcggtggagtaatccagtttcaggccgcccgggttataggga
>PA103.AGEnt_accessory_0040_length_12183
acagtcggacgaccgtggcccgcattgaaactgatcgaaggagtcaaccatgcctgaacaggctgttacgctcgaggctctgtacgcggccatcgagcaggtactgcgtgagcgtctgccggaggcgcagttgatcggcttctggccaggcgtgccggaaaataccccggcggtttccctggaaatggccgagctgctgcccgagcgcgatcccggtaccggcgagagcgccctgctgtgccgcctgcaggcgcggataatggtgccgcctggtgccgatcgccaggcggtatccattgcttgcggaatcgttcggacattgcgcgagcagacctggaacctgtctctggaaccggcgcgcttcgtacgctcggccgtcgacggcagtcgcgaggagctgaagagcctgcgtgtctggctggtcgagtggacgcagtcgctgcgtctcggggacccggagtgggcctgggaggaccagccgccgggcagcctgatgctgggcttcgacccgcagaccggccccggccatgagccggactacttcgctccggaggcgttggcatgagctatgtcagtgcggagcatgaccgcatgctcgccgcgatgatcctgccctgcgtggtggtcgccgtggacctggcagcggcgcgggtacgggtgcgctccggcgactggaccagcggctggctgcgctggcactccctggcagccggcaaggttcgccactggcgtgcgccgagcataggtgaacagggggtactgctcagtccgtcgggcggagtgtcaatgggtacctttattcccggtctgtacggcgatgcgggcacggcgccggacaacagcgccagcagtgagacctggcgtttcgacgacggcgcctcgttgagttacgactgggctgcgcatcgctaccgcgtcgagctgcccagcggcaccgtggaagtgagggtcggcgccagcgaggtgcgggtcagcgacggggcggtcagtctcaaggcgccgaagatcagcctggaaggaccggtggagatcgccgggacactgacggtcagcggagacatcctcggcggcggctcgatcatcgacaccgccggcaacagcaaccaccacacccattgaacatacgacggggctgccgaagggcggtccgtcgaacattcaaccggcccgcgcgagcgggccttttcgtttgcggagttcgccatgggcaacactcacagccattcggagccaggcgcggcctgtctctgccggagcgggaggacggggcgatgatcgggatggatcgccgtagcgggctgcccctgtccggcctggctcatcttaaacagtccgtcgaggacatcctgaccaccccgttgggcagcaggcgcatgcgccccgagtacggcagcaagctgcggcggatggtcgacatgccggtgagcgaaggctggaaaagcgccgtgcaggccgaggtagcccgttccctggggcgctgggaaccgcgcatcgcattgtctgccgtgcgagtcgtcgcggtcgtcgatggccgcgtggatctgctcctgagcggcgtgttcgagggcgagaacatcaatatggaggtctcggcgtgatcatcgatctttcccagttgccggagccagaggttatcgaaaacctcgatttcgagacgatttaccaggagctgttgggcgacttccgcgaagccatggctggcggatggacagcggaggtggagtcggatccggttctcaagcttctgcaactggcggcctatcgagaactgctgctgcgggcgcggatcaacgatgcggcgcgggcggtgatgctggcatacgccagcggtgccgatctcgaccagatcggtgccggcttcaatgtgcagcgtttgctgatcaggcccgctcagcccgaggcggtaccgccggtggaggcgcagtacgagagcgacaagtcgctgcgcaatcgcatccagctcgcgttcgagcagctatccgtcgcaggaccgcggaacgcctatatagcccatgcgctgggcgcggatggaagggtggcggatgcctctgcgaccagtccggcgccctgcgaagtgctgatcagcgtgctcggggtggaaggcaacgggcaggcaccggaagcggtgttgcaggcagtgcgcctggctctgaacgcggaggacgtgcgtcctgtcgcggatcgggtaacggtgcgctcggcaggaatcattccctatcaggtcaaggcgcagctctacctgtttcccggccccgaggccgagctgatccgtgccgccgccgaggcttcgctgcgcgactacatttccgcccagcgccgcctgggccgcgacatccggcgttcggccctgttcgccaccctgcatgtcgaaggcgtgcagcgcgtcgaactgcaggagcctgcggccgacgtggtcctggatgaaacccaggcggcctattgcacggggtatgcgatcaccttgggaggcgtcgatgagtagccgcctgctgccgccaaacaggagttctctggaacgctctctgggtgatgtattgcctgccgaactgccggtgccgcttcgtgagcttcacgatccggcacgctgtgaggcggccttgttgccctacctggcctggacgcgctcggtggaccgctgggacccggactggagcgacgaggccaagcgcaatgcggtagcgacgtccttcgtcctgcaccagcgcaaaggcacgctgaccgcgttgcgccaagtggtcgagccgatcggtgcgctgagcgaggtcaccgaatggtggcagcgaagcccgaccggcgtgccggggaccttcgagatcaccgtggacgtcagcgaccgtggcatcgacgaaggcaccgtactggagctggagcgcttgctcgatgacgtccgcccggtgagccgacacctgacccgcctggacctgcgcatcaccccggtaatccggtcccgtcacggactggccgtgaccgacggcgacaccctggaaatcttcccctggaaacagtgacatgacgaccaatactccgaaatacggtggcctgctcaccgacataggtgccgctgcgctggctgcggccagcgcagcaggcaagaaatggcagccgactcatatgctgatcggcgatgctggcggcgcaccgggtgctactccggatccgatacccgcagccacgcagacgaaactgatcaaccagcgctaccgggcgcagctcaatcgcttgttcgtgtcggacaagaacatcaatactctggttgccgaggtggtgctaccagttgaggtaggtggcttctggatccgcgagatcggcctgcaggatgccgacggcaagttcgtcgcggtatccaactgcccgcccagctacaaggcagcaatggaaagtggcagtgcgcggacccagaccattcgggtgaacatcgcgctctccggcctggagaatgtccagttgctgatcgacaacggcatcatctacgccactcaggactgggtgaaggaaaaggtcgctgccgatttcaagggccgcaagatcctggctggcaatggcctggtcggtgggggcgatctttctgccgaccgcagcattggcctggcgccttccggcgtgacggcgggcagctatcgttcggtcacggtgaacgccaacggggtggtcacccagggcagcaatccgagcaccctggccggctatgcgatcggagatgcctataccaaggccgataccgacggaaaactggcgcagaaagcgaacaaggccaccaccctggccggctatggcatcaccgatgcgctgcgagtcgatggcaacgccgtgtcatccagcaggctggccgcaccgcgcagcctggcagccagtggcgatgcctcctggtcggtgaccttcgacggcagtgccaatgtttctgcgccgctgagtctttccgctaccggtgtggcagcgggcagctatccgaaggtgaccgtggatacgaagggaagggtgactgctggaatggcgctggcggcgacggacattcccgggctggatgcttcgaagttggtcagcggggtgctggccgagcagcgtttgccggtattcgcgcgcgggttggctactgctgtctcgaccactagcgatccgaacaccgcgaccgtgccgttgatgctgaccaatcatgcgaacggacctgttgccggacggtacttctacatccagtcgatgttctatccggatcagaacggcaatgcttcgcagattgcaacgagctacaacgctacatccgagatgtatgtacgggtgtcctacgcggccaaccctagcgcccgggactggctgccctggaagcgctgcgacataggtggttcgttcagcaaggaggcggacggggccttgggcggtgcggtcaatctcaactcgctcatcacgtcgggatggtggtaccagacggccaatgcacaggccgaaagtggggcgaactacccggtcccccgggccggcttgcttcaagtgcataatgcaggcaccaatttcatctaccagacataccaggtttatgacggtgaagggttctattttcgttgccgctacaccaacacctggtatccatggcggcgtgtatggcatggagcggacttcaatccgaacgactatctgctgaaaagtggctttacgtgggccgccctgccaggaaagccagcgacctttccgcctactggccacaaccacgacgccgcccagatcacgtcgggcatcctgcctctggcgcgcggcggtcttggttcgaatacggcagcgggggcgcgcaacaatatcggggctggggttcccgcgacggcgaaccgatcgctgaatggctggtggaaggataacgatacaggactcatcgtgcagtggatgacagtgagtgtcggcgatcatccgggtggaatcgtcaaccgctcgctgacctttccgatcgcgtttcccactacctgcctgcacgtggtgccgagcgtcaaggaactggggcggccggcgacgtcggcatcgaccgtcaccctcgcagatgtcagcgtcagcaccacggggtgtgtgattgtcgctaccgagtatcacggtgcggtccagaactatgcgatcaggcttgtggccattggctgttgaggtgacccatgatttttttccatgccgccactggcggtttctattcgaaggatgtccacggcgaccgcatgcccatcgacgcgcggatgtatcccctcgaggaagctgaatacctgacgctgttggtagcccagagcgagggcaagcagatcgtcgccgacgccgccggccgtccgttctgtatcgacccgccggccccggcagaagaggacctggcccaccgtgagcgcatctggcgcgatcgccagttgacgcttactgatggccccatcgcccgtcaccgggatgagctcgacctgggcaagattacgaccctgaaccaggcgcaactgctcgaactcacgctgtaccgcgccagccttcgagactggccggcatccgcggcgtttcctgatttaggcgcaagacccgagccgccgctgtggctcgaaccgctcatcaccccctgaaccccgccccgtgcggggtttttcattaatggagatctacctatgagtttcttccacggcgttacggtaaccaacgtcgatatcggtgcgcgcaccatcgcgctgccggccagctccgtcatcggcctctgcgatgtgttcacgccgggggcgcaggcaagcgccaagcccaacgttccggtgctgctcaccagcaagaaggacgccgccgcggcgttcggcatcggctcgtctatctacctggcctgcgaggccatctataaccgtgcccaggccgtgatcgtggcggtgggcgtggaagccgcggagactcccgaggcccaggccagcgccgtcataggtggtgtcagcgccgccggcgagcgcaccggacttcaggctctgctagacggcaagagccgcttcaatgctcagccgcgtctactagttgcgccgggtcattcggcccagcaagcggtggccaccgccatggacgggctggccgagaaactgcgggccatcgccattctcgatggccccaatagcaccgacgaggcggccgtcgcctacgccaagaacttcggcagcaagcgcctgttcatggtcgacccgggcgtgcaggtttgggacagcgccaccaatgccgcacgcaaggccccggcttcggcctacgccgccggcctgttcgcctggaccgacgccgagtacggcttctggtcgtcgccgtcgaacaaggagatcaagggcatcaccggcaccagccgtccggtggagttcctcgacggtgatgagacctgtcgcgccaacctgctcaacaacgccaatatcgccacgatcattcgcgacgatggctatcgcctgtggggcaatcgcaccttgtccagcgacagcaagtgggctttcgtcacccgcgttcggaccatggacctggtgatggatgcgatcctcgccgggcacaagtgggcggtggaccgcggcatcaccaagacctacgtgaaggatgtcaccgagggcctgcgcgccttcatgcgcgatctgaagaaccagggcgcggtgatcaacttcgaggtctatgccgacccagacctgaacagcgccagccagctggcccagggcaaggtgtactggaacatccgcttcaccgatgtgccgcctgccgagaaccccaatttccgtgtcgaggtgaccgatcagtggctcaccgaagttctggatgtcgcctaaggagcgcccgtgatgattccgcaaaccctgaccaataccaacctgttcatcgacggcgtgagcttcgccggtgacgtgccatccctgaccctgcccaagctggctgtgaagaccgagcaataccgtgccggcggcatggatgcgccggtatccatcgacatgggcctggaggcgatggaggccaagttctccaccaacggtgcccgccgagaagcactgaatttcttcggcctggccgaccagagcgctttcaatggcgtgttccgcggctccttcaagggccagaagggcgccagcgtgccagtggtggctaccctgcgcggcctgctcaaggaagtcgacccgggcgactggaaggccggcgagaaagccgagttcaagtacgccgttgcggtcagctactacaagctggaagtcgatggccgcgaggtctacgagatcgatccggtcaacggtgtccgtgcgatcaacggtgtcgaccagttggccggcatgcgcaacgacctcggcctgtaagaggagctccggacatgacccaagagaatcgactgccgggctggctgacgctggatgctgacgccgccctcgttcgtctctcgcgtccggcacagtgcaacggggtcagcgtcgacacgctgaccctgcgtgcacccaccgtgcgtgatatccgcctggccggcaaggtggccggcgacgatgccgaggagcgcgaactgcaactgttcgcctcgctggcacaggtcagccgccaggacctggaggggctgaagctgagcgactaccagcggctgcaaggcgcctactttcgcctggtgcaagacgacacggacgacaccttcgcgtatgcgtcaactggcgaggcgcctggccattgagctgggcttccaggccagcgaactggagcgcatgaccctgggcgacctgctctggtggctcgccgagggcgaggagtgagcgacggcgccgtccgccaggcgagcggcgcccgcgctacttcagtaggtccgcggtggcggacatcgataacagacgagacgaaccgtcatgagtaaagacatggacctggtggtctccatcggcggcatcgccgacccctccttgggcaaggcattcgagaccgtcaaggcacggctcgacagtctccaggaacgttcccgccaggcgtccagcctgagagatgtgctgggagacgccatacgcctggagcgagagctcgccgatatgcgcaaggtcggggaccgcggcgttgctgagcatgcccggcagcttggcgaacgccaggagcaactgaagcgactcggcatcgaggccagggccgcgggcgatgcctacgctcgactgggcgagatgcagcgtggcctggatatgcaggtccgcggcctgcaacggctggagcaggccagccaggcaatgccattggctagcgcattttccggactggtcgtggaggccagcaagacggctgccggttatcaagcgcggttgcgcgacctggcgatccgcaacggcctggacgtcggccgggagccagccttggcatccctgatccaggacagtgccagccagagcggcctgggacgcacggcgacgctggacatgctggagcacttgaacgccaccggcatggggttcgccgccgcgcaaatgaatctgggactggcgggccgcttcggctttggccaagggattgcttcagccgaggttgcggggctggttcgagcgttgcaactggcccagggttcggactcgccagagcaattgtccgcctccctcgaccgcctggtcgtcctgggtaaaggcagagtcggcagtgaggccctggcgcgtcgcctgcctgccttgttgtcagcgctgggcaatgcgggagaggccacggccggcgatgtcggtgcactgggggccttgctggagattcaggcaaagaacaccacgccagacaaagcggacgtgcggatgaaggcctggctggagttcgtcggcagcggcagcttgaaacgcgcttatggccaggactacgaccgggacctagaagcgctgcgcaaggacggagcgagtctgctggaggccaacctggagctggctgcgcgctatcgggataagggcagcaagctcagcgccggcgtggcgtcgccggcgcttgaagcctatcgagcgtcgcgcggcgagttccagggcttgctcgaatcccagcagtcttccgtaggctcttcggagcgcgatgcgcagcgtcgcaaggggatgtcccaggagctgtggaaggcttccagcgacagttgggagagggcgcagaccgctttgggcagcgccctgaatccatatctggacaacctggccaaggggagcgcggtactcggcgagtcgactgcggaactgctcgaagcctatccgcggacgacggccggtcttaccgccgccgcaggtgcggtgttatccgggtatctcgcctacaagggagggcgcggcgctatcgacgtgttgcgtggcggtcggctcggtcggcgagggaccgctgccgtcggcgacctgatcgaacggggtgcaggccgggtatcgggtggtagcgaaatacagcgcgtgttcgttaccaactggccggtgccgggaggcgactctacgctggagtccgcgaggaggccagcacaacgaaagcgcggtcaaacaccacgcaggaagagaggcaagggcggtgggctgaaggcccgctcccttccatcccttggcttctcggctggaggaggcttgggggcgatggcaggaaagctgccgcgcctgtcgcgtttgcccatacgcaacgcgccgctgcaagtggcctcgtcgttgatcgatgttgctgaggtctactccagcgacctgtcggagaacgaaaagaccgttgcctatggcgaggcaggtggctccctggctggttccctggctggcgccgctctgggagcgagcatcggctcggtggtgccggtggtcggtacgctgatcggtggattggttggcggcgctatcggcgcctggggcggtagcgaactgggggggcgcctggggcgcagtctggctggcgatccgccggcggcctcggacaacaagccggcggtggccgtaccacaggccggacccgtcgcggctgcgcccaactggaccttcgcgccgcagatcaacctgacggtgcaaggcaacgtgcacgagccgcagcgcctggccgacgagttgctgccctacctgcaacgcatgcttgtcgacttcgccgacgagcggcagcggcgcagcctctacgacccggcgatggtttaaggagtccccatggcatatctggaacaattgcaggccggcctgaggtacctgggtcgcgccggcgagtccggacgcaagagtctggacaaggtggtcgctccggtgaacggcgcgatcagcgagatccgcggcgcagccgcggagctggagaacctgcccggcgtatcgccggaaatggctgcccggctgcagcgtgccatgcgcggcatcggccaggcgcagggcaaggtgaaccgcgtggtctccacctatgaccgggcgagccgggcgttgcttggtatcgacgaacgcctggatgcgctgaaggtgcaggtgaacagtgccgcgcaggcggtcggcaaggtcgctggcgacatcagtccgacgctggcgggggtgctgccgtcgtggctgctggcaccctcggcgacgcccccgagcgaggccgcagcgcccttgccgcacctgctggtactgcagccgctgaccgccaatgcccaaccgttctacttcaacctgaatactgccgccttcgacgccctgcagcgcaacagtgcctacaactggagcgggcaggtgcgcctgggtcggcggccggcgctgcagagcgtcggcatgggcgaggagagcatcctgctcaagggtgcggtattcccgctgcgtcgacaggtaggtaaccaggaaaaggtcgtcggtctggagcagctcgaagcgctgcgccggttggcggagcggcgtgagccgctgatcctgagcagcggctacggcgaggtgcagatgggcctctggtgtctggtgcggatcagcgagaaccagagcgccctgctgggcaacggcgctccccgcaaacaaaccttcgacctggagttcaagcgctatggcgacgacctgccgaaccgctgacggcgacatgctggacagcctctgctaccacgtctatggccatctgttgggctgcgtcgaggcgatcctcgacgccaatcccgggctggccgatgagcagcagccattccgcgccggcttgctgatcagtttccctgacatgccggtggtcaatgtcgaacaggtgcgcctgtgggattgatcgaccgctcacccgcaaccccgccttggcggggtttttcttttctggagagatcaggtgcaaccgagtttccgtatcgttgccgacggcaccgacgtcacccagcggctgaatgaccgcctgctcaagctgaccttgctggacaagccgggcatggagtccgacagcctgaccttgaggctcgacgatcgcgatggacaggtggccttacccaggcgcggtgcggtgctggaggttcatctcggctatgccggcgagccactgatgcgcatgggacgctttaccgtggacaccttgcagtgggctggtccgccggactgcctgaccgttactgccaaggccggcgacatgcgcggcagtggcaagacgatacgcagcggcggttgggagggcactaccctggctcaggtctgccgcgatgttggcgcacgcaacggctggcgcgtggagtgtccgttgcaggtggcgatcgcccgggtcgaccaggtcaacgagtccgactaccacttcgtcacccgtctggcgcgccagtacgactgcaccgccaagctggccgagggcatgctcatggtgctgccgcgacagagcgggcagagcgccacggggcgtcggatcgaacctttggtgttgggacgtgctgatgtcggcagcttcgacgttaccttcgacgaccgcagcctgatgagaacggtgaagacccgctaccaattgcccggcagcggcgaggtcaagagcgtcgagctgaagaacccgaaggcaccggctacggctatgggcgagcatgtcgaccggcatctctatgccagccgtggagaggccgagcaggcggcgaaggctcgcctggcgagcttcagccgctccagcgccagtgtgcgcctggaactgccagggcgtggcgacctgttcgccgagcgcagcctgctgctccaaggcttcaaggcgggaatcgacggcgagttcctgatcgactcggtggagcacacctacagctccagcggatggaccactgtcgtgcaatgcaacggcggccgaggcggcaaggggtgacgcctgaaacccatcggagtg
>PA103.AGEnt_accessory_0041_length_34
aaacctttcggccgatcctctcggatcggccttc
>PA103.AGEnt_accessory_0042_length_919
gaggtcatcacgctgatcaacgatgcgttccgcgtggaccaagctgggaacatccgtaccggcagcgtgcttgccctgcgccgcctgcagatcgatgacgaacgttggcagcgtgcaatgcaggccatcggcgaggctgtccaggtcgtgagcaccaaggcgtacgtgcgtatccaggagcgggtcggggacaccgaccagtaccgctccattcctcttgatatcgcgggggtgtgagatggccgaagagatcaacatcgacatggagcgctaccactcaacggccggcgatccacctcggcgcgatgctgacgtaaagcggcaggaggcccaggagctggacgaactggttcagcagttcttggccggcggcgggcagatcgagaaagtcgggtacaagatgcgcgagctgccggacactttcgtcatcaaccccatgaagacgccggtatacaacggtgccctggccgagaactcgtcgctcaaagcgaaggctgccgcaccgcgcctggaggtgttccatggcactcgctagggggctgctcagcaagatccacatcgctcgtcagcaactcggtctgcaggacgatgtctatcggcagaagctgcagatgatgttcggcaagggttcggcgcgggaactcaacctgcgccaggccgagcagttgctgacggagttcaagcgcctgggctggcaaccacagcccagcaagcgagcagccggcaagccgcacaattggcggcaactgccagcggaggtcgaggtgatcgaggctcaacttaccaacatggggctgccttggagctacgccgatgcgatcgccaaacgccagtttggcgtagccaaactggcctggctgaagaagcctgaacagctcaaagcagtgttggctgccctgcatgttgagcaggagaagcg
>PA103.AGEnt_accessory_0043_length_6126
gcgggcgatgcctgcggcgcggcctacatgccgatcggtacgctgctgggcaaccgtagcggctacatcctcgacgggcagttgaacctgctgccggtaggcgtggcgggcgaactgtacctgggcggggaaggggtggcgcgtggctacctggagcgtccggcgctgaccgccgagcgtttcgtgccggatccctttggcgcgccgggcagccggctgtaccgcagcggcgacctgacccgtgggcgtgcggatggggtggtggactacctcggacgggtggaccaccaggtgaaaatccgaggcttccgcatcgaactgggagagatcgaggcgcgcctgcgcgagcatccggcggtgcgcgaggcggtggtggtggcccagccgggcgcggtgggccagcagttggtgggctacgtggtggcgcaggcgccggcggtcgcggattcgctggaagcgcaggcggagtgccgggcgcagttgaagacggcgctgcgcgagcgcctgccggaatacatggtgccgtcgcacctgttgttcctggcgcggatgccgctgacgccgaacggcaagctggaccgcaagggcctgccacagccggatgcgagcctgttgcagcaggtctacgtggcgccgcgaagcgatctggagcaacaggtcgcggggatctgggcggaggtcctgcaattgcaacaggtcgggctcgacgacaacttcttcgagcttggcggccactcgttgctggcgatccaggtgactgcccggatgcagagcgaggtcggcgtggagctgccgctggcggcgctgttccagaccgagtcgctgcaagcctatgccgagcttgccgcggcgcagacttccagcaatgacaccgatttcgatgaccttcgtgaattcatgagcgaactagaggcgatctgacccatgctttccaatccaaacctggacctcgtgtcccgcttcgttcgcctgcctctggcgcagcagaaattgttctatcagcgtgtccaggccaagggcatgagcttcgcccgcctgccgatcccgcagactcgccaggagatggacaacctgccgctgtcctatgcccaagagcggcagtggttcctctggcagctggagccggagagttccgcctaccacattcctaccgccctgcgcctgcgcggcaggttggacattgcgtccttgcagcgcagcttcgcggcgctcgtcgagcggcacgaaagcctgcgcacgcggatcgcgcggatgggtgatgaatgggtgcaggtcgtctccgccgacgtctcgctggcgctcgaagtcgaagtgcaacggggactcgacgaacagcgattgctggagcgggtcgaggcggagatcgcacgacccttcgatctcgaacagggaccgttactgcgggtgactttgctggaggtggacgccgacgagcatgtgctggtcatggtccagcaccatatcgtctccgacggttggtcgatgcaattgatggtcgaggaactggtccagctctatgccgcctatagccaagggctcgacgtggtgttgccggccctgccgatccagtacgcggactacgccctgtggcagcgcagctggatggaggcgggggaaaaggagcgccagttggcgtactggaccggcctgctgggcggcgagcagccggtgatcgagttgcccctcgatcacccgcggcagccgctgcgcagctatcgtggagcgcaattggacctggagctggagccacacctggcccttgccttgaaacagctggttcagcgcaagggtgtgaccatgttcatgctgttgctggcttccttccaggcgctgttgcatcgctatagcggacaggcggatatccgtgtcggcgtgccgatcgccaaccgtaaccgggttgaaaccgagcggctgatcggtttcttcgtcaacacccaggtgctcaaggccgacatcaatggccggatgggtttcgacgagttgctggcccaggcccgccagcgcgcgctggaggcacaggctcaccaggacctgccgttcgagcaactggtggaggctttgcagccggaacgcagcctcggccacaacccgttgttccaggtcatgttcaatcaccaggccgactctcgttcggccaaccagggcgtgcaactgccaggcctgtcgctggagcggatggagtggcggagcagctccgtggccttcgacctgacgctggacgtgcacgaggccgaggacggtatctgggcgtcgttcggctatgccacggatctgttcgaggcctcgaccgtcgagcgcctggctcggcactggcagaatctcctgcgcggcatcgtggccgaaccgggccggccggtcgccgagttgccgctgttgctggacgaggagcgcgattgcctgttgcgggcctgggcagagaacgccgacgagggtgggttgccgcccctggtccagttgcagatccaggagcaggcccgtctgcgtccgcaggcgcaagcactggcgctggaggggcaggccttgagctacgccgagctcaacgcccgcgccaatcgtctggctcactgcctgatagcgcgtggcgtcggtcccgatgtgctggtgggaatcgccgtcgagcgctcgctggacatggtggtcggtctgctggcgatcctcaaggccggtggtgcctatgtgccgctggacccgacctatccgcaggaccgtttgcgtcacatgctcgaggacagcgccgtcggcctgttgctcagccaggagcatttgctgcccgggctgcctttgtatgaagggctggaggtgctctccatcgaccgcctggaacgggacgcatcggtgtctacggatgatccggtggtgaacctgcggccggagaacctggcctatgtgatctacacctccggctccaccggaaaacccaagggcgtggccatcagccatgcggcgcttgcgcagttctcgcgtatcgccagtggttattctgcgctcaccccggaggatcggatattgcagttcgccaccctgagtttcgacggcttcgtcgaacagctctatccggcgctgacccgtggtgcctgcgtggtcctgcgtggcggcgacctctgggataccggtgagctgtatcggcagatagtcgagcagggcgtgacccttgccgacctgcccacggcgtactggaacctgttcctgctcgatgccctggccgagccacggcgttcctacggtgccttgcggcagatccacatcggtggcgaagccatgccactggaggggccgaagctctggcggcaagccggcatgggccgggtgaggttgctcaatacctatggaccgaccgaggccacggtggtgtccagcgtcttcgattgttccgccgagaacgcccgggtgggcaatgccagtcctatcggccaggcgctacccggccgtacgttgctggtgctggatgaacatctcggcctactgcccgtaggggcggtaggcgagctttatatcgccagccgtgccgggctggcccgtgcctaccacgatcggcccggcttgaccgccgagcgcttcttgcccgaccccttcggcgaaccgggctcaaggctctaccggaccggcgacctggcgcgccgacgcggtgacggcgtgatcgagtacatggggcgtgccgaccatcaggtgaagatccgcggcttccgcatcgagctgggggaggtcgaagcccgcctcctggacttggagggaatacgcgaagcagcggctcttgcgctggacggtcaactggtggcctacctggtggctgaggggggcgaggacgaaactcgccagccggctttgcgcgagcgtatccgcacagcgctacgggcctcgctaccggactacatggtgccctcgcacctgctgttcctcgagcggatgccgctcagtccaaatggcaagctggaccgtcgggcgctgccgaagccggatgccggcctgatgcaacgcgaccacatggcgccggcgagcgcgctggagaaagacgtggccgcgatatggggcgagttgctgggcgtcgaacgggtcggcctgaccgacaacttcttcgaattgggcggacactcgctgctggcgacgcgcctggtctcgcggattcgccaggatctcggtatcgaagtcagcctgaagagccttttcgagcagccggtcctgcagggattcgtcgagagcctgggcgagaaaccggcggaggttccgccgatcacgcccgttacccgcgagcagccgctgccgttgtcctatgcacaggagcgccagtggttcctctggcaattggaaccggagagcgcggcctatcacattcccgccgccctgcgcttgcgcggcggtctcgatgtcgtcgcgctacagcgcagtttcgagcgcctcgcacagcgtcacgagtcgttgcgtacccgcttccgccaggaaggcctgcgtaccgttcaggtggtggacgccgatgggcagttgcaggtttcccggcataacctggcgaatgtcgatgacgcgtcgctcagggcggcagtcgaagcggagatggccaggcccttcgacctacggacggatgcgttgctgcggatcagtctgttcgaagtggctccgaatgaccatgtgctggtcatggtccagcaccatatcgtctccgacggttggtcgatgcagttgatggtcgaagagctggtccagctctatgccgcctacagccaggggcgcgaagcggccctgccggcgctgccgatacagtatccggactatgccgtctggcagcgcgaatggatggaggccggagagagggagcgccagttggcgtactggatcggcctgctgggtggcgaacagccggtgctggagctgccgttcgatcgtccccgtcctgcggagcagagctttcgcggcgcgcggctggagttcgaactcggcgccgagcgggccaggcggctgaaggcgcttgcccaacggcagggtgcgagtaccttcatgttgctgctggcatcgttccaggcgctgctgtatcgctacagcggtcagtcggatatccgtgtcggcgtgccggtcgccaatcgcaaccgggtcgaaaccgagcgactgatcgggttcttcgtcaacacccaggtgctcaaggccgacatcgatgggcagatggggttcgaccgattgctgcaccaggttcgccagcgctcgctggaggcgcaggcgcaccaggacttgccgttcgagcaactggtggaagccttgcaaccggagcgcagtctcagccacagcccgctgttccaggtgctattcaactaccaggcggagcggggcgagcacggcttgccggaagtcgcgggactgagcatcgaagagcaggcgtgggaaagccatacggcgcagttcgacctggtgctggatacctgtgagtccgagtcggacatctgggcggcgctggtctatgcgaccgatctattcgatgcttcgaccgcagagcgcctggtacggcattggcagaacctgctggatgcgatcctggcgatgcctgacgctcgcctgggagagctggacatgctcgaccgcgaggagcgcgaagtcatcgggcagctctggaaccgcagcgactcgggctatccggcaacgccgctggtacaccagcgagtggccgagcgggcgcgtatggcgccggatgcggtggcggtgatcttcgacgaggaaaaactcacctacgccgagctggatagccgggccaaccgcctggcccatgcgttgatcgcccgaggcgtcggccccgaggtgcgggtggcgatcgccatgcagcgcagcgcggagatcatggtggcgttcctggcggtactgaaggccggcggcgcctacgtgccgctggacatcgaatacccgcgcgagcgcctgctgtacatgatgcaggacagtcgcgcgcacctgctgctgacccatagccacctgctggagcgtctgccgatccccgaggggttgtcctgcctgtccgtggatcgcgaggaggagtgggccggcttccccgcccatgatccagaggtggcgctgcacggcgacaacctggcctatgtgatctacacctccggctccaccggcatgcccaagggcgtggcggtgtcccacggtccg
>PA103.AGEnt_accessory_0044_length_825
cgttcgaggctcgtctgcaggctgctaggccatgttgcggtgcgccttgccagtgcttccggtttcgagaggacatctgttccctgcctgcactggtatatgcttgaacactgaatattcgtcccctgcccggggcaggcaggtccgggaagtggatccttggaggtacatatgtcgcgatcgctgcgcaaatcgaagaaactcgtcattcctccccgtcctcgcgatgaggtcgtgcgcgcgcgcccggccttgggagaacatcagaagcaggtcgagaacgcctttgccctggccttcgaacgctacgaaaaaaccttcgaagagctggccaaggtttaagcatgtcgcaagaccagcaagggatacgctatctctccgttgcagatctcgttcgcctcaatgagttgctcatcctggcccagactccggacgagccgataggcgtcctcaaaccgaacgagttggagtccgcacagcaacggccagccaaccatcgttactatgctcgaaccgacgatatcatcacgctggctgcggtctttgcggaaagcttggcaatgaaccactgctttgccaatggcaacaaacgcacggcggcggcggccgctacggttttcctcctgctcaatggcatagagctgacggggcccgctcaggacttcgtcgacatcatggtcgccctcgtgactcgtgaagcgagcgttcaggacctggaagactggatgttctactggcacagaccattcgacgcttacaacctgccggacagcgacgctttcgagcgaatggtcgcccgcttgggcattggttagtccgtagaac
>PA103.AGEnt_accessory_0045_length_881
tactgggtgccgggtttggaggcgattgtagagtgggaaattgatcctaatcctaaggctgaactaaagcgagatcggtacgggagtctggatatgcaggactatcgacgacatgctaaaaattacacgcatcacaaggcggttgttgaaatacctaggtatgaaaggcctgggccgataagagttcactttctgccttgcaatcaggttcgtataactgctgtggccacttctccggggtaccctggatatccttataactatccgatggttatggagagagtggcagaatgtccgaagaaataaatgtcttgcgagaagatattcgtgtgactgtcagtgttgctcctgaatttccgaaggaaaggcttcttccgcttgagccaagtgttctctctaagaatataagtcggcaggtagaagaagagcggaagtataatgaggaaaaaatcaagcgggatagggagggtggcggagaaagcagtggaataccttgttgtaagactctgcatgtgagcataggctatgatggcactaataataatgatcgggctgatggtgcatcattgccgccttctagaagtaatgtggcaaagctatttcatgcttctgtcggagaaggttccgtgcaggaagggttgggtttctttcgatattactgccctggggttggtacggtatttccagatattcgggaatatactccgtcgagtctcggtttgattgcggcggctggtggggagaacagagtaaactggggaataacccgcttggttgatgttttgcaaggaacgcttaccccagaaagtcctcttctgctagatgagtctcaaacaatgattgagaacatggcaactaatggagttgccaaggttctaacc
>PA103.AGEnt_accessory_0046_length_1586
tgagagagagtgagataaaccagaagggtaaagcgagaaaattgtgggatatagaggaagggaaagggatttagtgggataggctttgaaaaagagtttccaaggatgaaaaggcggcggccggtcaagccaggccgtcgccgaggtccagtttgccctggtcacgttcgaacttacgatcctgaatacgctttaacagcttatatatagaactgggcgtcagtccgtacttccgggccagggcgtgatggtttcgtccgttgaactcggagagaatctggagatcacgcttggtaacctggtggcgatagtcggaggggatgtacagcgtggcgccacgccactggttcgccagatggtcagctaccgcatggccggcctgttcagccaggccagcgtcaataccatgttcagacagtactgttgctgtatgtgccgcaatgtcgtccagcagctcatggcgagtttccgccagaatcgaactctgcttcatgctccccccttcagcgccgcgatctggcgctctccatcctctttagtaatcagccccaacacgatatcggactgaattcgaccgacttggtcttggagcaattgctgggtgctgggtccaccggcctgcggccgctttgaggaagcggccagagcctgcgctggatcactggccaggccccacaccaccgcgcgcaggtagttgtggttctcaagcggcagttgcaggcgctcgcggccggtgatcatctgttcgataccggtggtccatagacgtggcgaagccggcttggtgtcgttggagcgggcatccttttgcactgtgcctgtattgaccaggttgagcagctcctccacaagctttatggcgcgcgtcatgcgcaggcctcgtttggctggactgaacaggcgtaggtaattgagtattgcgcggcccagtttcggatcgaggccggcaaacagcgccgccagcctcttgccgtcggtatctgcgaacccggcctctaccggaaactgctcgccgcagcaggggcactgcaattgcattacaagagcccccgagcagacgctgctgcacgcagtgtttcgaccaggctcttgagaattggacgtcgccgctcccagcctttgggcaggtgttccagatccaccctccagtttggatcatgctcgccgagcagcttgagcaactcctccacgctacccaaaagcccgcgcttctcctgctcaacatgcagggcagccaacactgctttgagctgttcaggcttcttcagccaggccactttggctacgccaaactggcgtttggcgatcgcatcggcgtagctccaaggcagccccatgttggtaagttgagcctcgatcacctcgacctccgctggcagttgccgccaattgtgcggcttgccggctgctcgcttgctgggctgtggctgccagcccaggcgcttgaactcggtcagcaactgctcagcctggcgcaggttgagatcccgcgccgaccccttgccgaacatcacctgcagcttctgccgatagacatcgtcctgcaggccgagctgctgacgagcgatgtggatcttgctgagcag
>PA103.AGEnt_accessory_0047_length_4338
caccgtgctggctgtgctgatgccgtcggtgtcggtttcgtgggtgatctgcacgctgtcgctgtcttgccggcagagggtcatgaacgagatgcgcgcaacgtcgctcggccggacaactgtgccgagcgcgctgtcgatcgccatgcgctcgacgtcgacgttcagctcgctgacgtcgaggatgcgccgatggaagacctgcccgccgtacagctcgatgcggatatcacgccggccgggcgcatcagccctgaagaacctcgccaggccaaccagctcgacatcgaggacggaactggtcgcagccaccgtgtcgaccagcaccaggtcggcggcatgggtcggaatccagatcgctttctgcctaccgcgcagggcatacagcaggctgcgcagcgccgcgtgctcctcgcggccctcggtctgccagcggaagccatgcaccgggaaccctattccagcctggtcactgaactgcggcagccctgtctcgttgtccaggacatcaatcaggcgctggtacgacacggacaagtcttcggactcctcgggccgctgctcgagcacaggccagccccggtacgttgtcgagggcatgacctccggccaatcgctgctgtccatcaccaggaaccgcgcttgtgcgctgcagagggtgtcggtcagccgggtcagcgccggttgctccgtcagctgtgcggtgcgaatggggtacaagcgggagccggccggccagcgccgctgaaccgggcgcgcaagctgaatggccgacgccgccagagcctggatctccacgacctcgtactcgaatgctgactcaccgcgcagcagcgcaaggccgccggcacggaagtcccgccagcgcgtatcgcactcgaccgtcagcgcgccggcagcggtgacgcttgccagcaactggatgtccggccacaccggcagcgcccagattcgcccaccccagcctgcaaggctgaggtcgaggagcactcgctcgcgcccctccgcgtagaactcggcttcgaatgaacgccggggtgacaggcgcagcgatcgccgttgctcgactcccgacgtgcttgtcagcagctcggtcaaccactccagcgactcttggacaccgtcagcccagtccggcgcgaagggccaagcggtgattcggtttccggtaatgaccaggatcaacggctgctcgtcctgcagttgccagacgatgcgagcgtccactaccggcggtccatccgtcgataccgcaacagtccagatgcgctcctgcagcgccgcgaacggcaacggcggcgacggctggccggccaggctgatgccatcggcgtcctcgcgatcgatctgcgacagggtgcggggcgtgaagtgggcgttccaaactgagacgggacgttcctggacgctcacgacgttccccagatccaatcggccagggatcagccagatgcggttgtagaagttctcggccaggtcggactggtgaactgccgagtacgctgagtgaatgacgtcaaccggctggtgtgccgcatagctgccagcccagatcgaggcgctggccgagccgagggtgatgtcctggttcaggaacagagcggagatgttcggggtgatgccggcaacgaccgcttcgaccggccgaggtacctgaaatccggggaaggtcgccatttctactcgaccacccggaatgcatagccgaccagcgcgctggtgttgccgaaatcgctggctgttccgcgctgcagcaaagggaagacgcgccatgtgtcggttccgatggtgatcgagtccccaggcgcgaggaagtccatccggcacagaccgaaatcgggcgcttcgccaatgtacctcgaacgctgctgagcgccgaacgcatagatggcgcacggcaccacgttggtcgagctgttcagctcgttggcgctcgcgtcgatcagccccacgtcgggatggtactgactgctgtagtttccgcgaccggggccgacgacgcgccgggagacgttcgttgtgtagtcgaacggcaaccagtccggcgatgggctaccgtcgaggctgtccagccgcagcacgctgccgccgccactgtaccgaatgtgatagccatcgaaggggtgcgacgaccaattgtttgtcagcgcttggccagggctgtagatgaacgagccgcaaacatactgaccgcctgtataggcgacgccacgcttgttcagggagccgatcatcactggacggaactgaccggcagcgatttcgacgtgaaggtgcagataggcagcggtggcgaacaggtgatagcgcgtgaatggcccggcgctgagctgcgctatggttgcttctttcgacgaatacgggttgttctgcaccgagctgcccggctgcgcgttccacgccaggccgttatcgaaccccgtattgccggcgagctgccattgattggaaccggcgttgaatgaccagtagccgtcggcgttgtgacaaagccattccgatgccgaggcgcggtcggtgacccagccgagggtttcagcgtgggtgcggagcttgcccagcagatccgacgggttgttcgctgttccggtgaagtaggccatgttcagtccgccctaattgcaaagagccagggattgccagaccgccacgccgtctggaaaacaacgtgatcgactccgttctcggtgatgacgtcttcggcgccggagttgagcgtcgggacgtaccaggcgccgtcgaagtcgcccaagtacctcctgccttcagtttcgcgggtcacgaggctcaacgccttgagggggaacttcccgaacgaatcccgcagttgattgacaacggcttcactgctgcccgcataacggccgcagcccagcgggaggagcgtccgattgctgtagtcagattcgttggctgacccacctgcgacagtgaaaccgagccagcgcccggcgggatcgcggagatagcagctgcgctcgtaggggctgctgatgccccggtgccggtcgctaacgtcggaccatcgggttgcaacgtcgccacggtaggagcccacgacagccagtggatacgggaactgcgacggcggacagggtggcaggatgaagcccgcgccggccgactcgtaaatcgtgctgaccttgacgaccagccagaacctgcggccgttggcgaagaaccagtagggcatcggctggttccaggcaagcagctgtactcgcgggctgtagttgacgaacgccgtccagaagtcaccacccggcggcagcgcgccaggattgaacgcggtaccgcccatcagccggacgttgtagtagtcgagcgcggtgtcgccgtaggactggacgcccatgaagatgctgtcgtcgccgccgaggccaggagcacgcagtgtcacttggcgaatcgcgatcgccgtcccggatgcgggaatggtgttgtcgaacgttttctcgtaggcctggccggccgcgacgagcgtcgggttggcggtgaggaactggacgagtcgttcgaccaggtcggcgtggttcgcggctgtgccgaattcggtggccatcagttgattcccagtagttgacggaatttctgcgggtcgcggctgatgtgcagaaccattgcctcgtcgccgtaacgacctgccatcacatcaccgatgcggctggggtcgtcgaccaggtagaagttctggttgttcttcagcgtcgcgctgagattctttgcgggctcctgcaggcgcgaagcagccaagcccggagcgtgcatggccggagcaggagtccccatcaggccgcccgtagcgtggcggaccgggttcgcccaggcgctcagggcagccatgccataccggttgaactgctccagaaacgcgagtgcgccgggctgcctcaccacggcggcacgggtcatgaactcgtcgttggaggccaggatcgggatgctgtcgctggtgcctgttcctggccccttgatgtgcccaccggaggcgaaaccgaacatgcttgtgatcgaggaccaccacccgctaccaccggcagccgcaccggccgcaccggccgcaccggcaccactggcagcgacacctgccccctttaccccattcgccagcgcaagactcccggcggcactctgtagagcagctgcgccagtaaccagcgttcctccggccgcagccagagcccccgcagccgatgtcacggccgcggctcccgttaccatgctggtgtcttgctcaccttggccgaacagactcatgagccctgctgtagccttctgggccagctgctgcgcggcaacgtcggccagcgatcggctaaccgcctgcaggaacgaaac
>PA103.AGEnt_accessory_0048_length_648
caggatctctgccgggacggtgatggtttgtcgtcgtccagcacggcggccaacctgtgccttgcccggcagggaatgggcacggggaaaccacctgtcgggggaggctgccgtcggaagacgattctgttcggggcgttacagcgatggcatgggttcggccactcacgcgcatcagttgtccgctcggctcgatctggccaggctgggccggactcgctattcatgccgcttggacgacgatcgagcgctgggatcgcatgatgcttatatagttcacatgagtcaatattgtctcatgtgtttttcaccatcgcgctatacggagccaagcggcgatcctgccagggaggcatcatggcattcgccacggaaggaaggacccccggagagattgtggcgcgcctcctgtctcatgccgatgcaagtggcggtatcggccgagaatccctcgacaccgagaagcggcttttccgcgtccaggcatgggacgataggagcgctcgggtagccctggatcgatactcgctttgctcattcggggtacaggcaggaacaccggcgggcctcttccggggctcctccagtgtcctgctgcacacctctgaggcttcgatatcctccgaacctcgtctttgcccggttcct
>PA103.AGEnt_accessory_0049_length_36
tggttctccctgaattgcgcgcggggagttcgaagt
>PA103.AGEnt_accessory_0050_length_118
gtgccggccaggaaccaggcacgatgagtacgcggctgccttacgcagggaggcttcaggcgtcgcgctgtcgttcctcgcaggcgcattcgcgggcttcttcgctggctacgccctg
>PA103.AGEnt_accessory_0051_length_71
ggattgacatcggcgctccagcggccggacggaatgaccggccgccttcgtgggcgcgcttgccggccgga
>PA103.AGEnt_accessory_0052_length_101
tcgatcagcggaaacgcggagatccgcaatgagcgcggttcctggccgtcgcgcagcaaggcccgggaccgcctcatggcattcccctcgcggcaccgggc
>PA103.AGEnt_accessory_0053_length_1005
ttagaggagtctctatgtgagccggtatgttcattgagccgaattcacacaggccttaactatgagcgtctgtgccgtactatccgccttgtctggctaggctgttgtggtgaattgggcatgccttttcgctacatgcctaacgatctcaagtaggtataggtttctagtagaggggcattgctcccgctctttgccaggttcgattttgggcaggtgcctgataggctgtcgctcaaccatcatgaaaggactctgcagctatgcccgccgttatcgctgagaatgatgtgtcgatctgggacgacgaaactggagctgtctaccactacccaaggcgatacagcgccatccttaagccaggggtgcaggtggtttactacaagggcaagctgacagataagtcctttgctgatcagcgcctcagtgctcagccgcattactttggtattgcgcgtatcggcaaggtttaccctgaccctgaaagctcgaaaggtgatctcttcgcgttgatcgagagttttcagccatttgagcaggcagtcctggcaaaagaagggaatagctacctagagcccattccgccatcgaaggccagcaactactggcgtagtggtgtccgggagattggacaggtcacctttgatagcatcctggcaagggccgagattaagcctttgcaggttgccgagagttggggcgatagagctttggggggcttcgagtctcgcaccgagggcagtctgtccacctactacggggtccgctacgagcgtgacccaacgctgcgtctccaggcaattgcgattcatggtgtagcttgcaaggcgtgcggttttgatttcggaaaggcatacggcgagtacgcgaagggttttatccacgttcaccacacgcagcccatttctgagttcgaagcccccaaagccgtgaaccctgaaactgacctggtgcccctctgtgcaaattgccatgcagttgttcatcgcaggcgtgatcgaactc
>PA103.AGEnt_accessory_0054_length_4153
caacagcagaagggccggcagttcctccaggacctggccgctgtcctcgaccagcaacaacagcagggaagtcgcaacctgcaggacctcgtcgcactgctcgaccagcaacaacagcaaggaggccgcaacctgcaggacctcgccgcgctgctcgaccagcagcaacagcagaagggccggcagttcctccagggcctggccgctatcctcgaccagcagcaacagcagggaggccgcaacctgcaggacctcgccgcgctgctcgaccagcaacaacagcagaagggccgacagctcctccaggacctggccgcggtcctcgaccaacagcaacagcagggaggccgcaacctgcaggacctcgccgcgttgctcgaccagcagcaacagcagaaaggtcgacagttcctccaaggcttggccgctatccttgaccaacaacagcaacagggaagcaaacaactagccaatctgaagggtgagtctcaatgagtccgggcaccgaccgcccctggaactcggcattccagcccgacagggggctcggggctttccactcgctgcgcaaggccatccttgcgcagcgtacccagctgggtctcgatgccctgaaacaatgcgacgaagtgctgaggacggcacaggagcctggcctccccgagccgctgctcaatctccgggagggggaaggaggatctacgctcgtcttcgatgatcccgtctattcgatctggctgcgttttttcctccgcgcatcggccaacaggcgcacggaagaactcatccgccatatatcgaaacttccctcggtactgcaggacgtcgagcgtcgactcacaggcaaggccaacctctacgtccccggcagcgcgatcgcactccagcgcgaggatctacatccctatgtcatgaaagcgacaccgccaacctatgatttcagtcgtgccccctcctcctccggagaagaaggacgcaccatcggccatccgttgagaatgcaagccggccttctcggcagcgccctgaagaacatcgaaacggcctggcccgaattgcatgcgcagatcgaggagtgcgtgcgcatcttcggctaccttccggatgcggcatttcgcagttgctcggcggcgcgctactccggaatcgtctacctgggcaacatggatgaatcacttctcgatcttgaagagtcgatcgtccatgaaaccggacatcaggttctttaccaacttggagaaatgaccaggctgaccctcccgcagacaccgctcgaggccaactacgtgctgccgtggtccggctcgcgtcgtgatctcttcggcttcctgcatgcccattacatctacgccctactggtcaagtactactggcgccgagcaaacctggatggacgggaagcggccgaatgccggggccgcgcgttactgatcctgtccggctgcctgaaggcgacccccatgctgcaaggagacgccaacctgacggaacagggaagaatcatcgtcgagcggcttgccgaagaactcgccgaactggatggcgaaattcgcggacgggtccggcacgagcgggagaaagcgaatgcagaagcgacaggttgaaacggatgagccagccaccctgcggatcagcggcaacgccctgcatctctcggacggcgtgggagtaacgctgctcgacgatcagatcgtcctcgagaaccgcgccactggcgccagcaaagccttttccagggaggcgataccgctgctggatctgttcatggactggatcgaacccgacgatttcgtcagccgggccttcgagcagggaggcgaggcggagtctgtcaacagagccatcggcgttctgcacgatctgctggaactcgatgtgctgacggtgcgcgccgaggatctgaggggaacccgcctgcgcgcccctggtgcgggctggggcgacgccatgcgcttcctgctcgcaacacggacgagcagggagacgatcttcgccccacccgcggagttcaatgccgccctggccgagaaggcagccgtcacgcgtcaggcatccgccttcatggaatatccggcggcaccgttcagtccattgagcgaaccacgcatgacggcctccagaggagaaccctcgttcccgaaaaccatgctgaacaggaggacggctcgccgatacgcggaccatcccctcaccgaagcccagttgtccagcctgctcaagttcgcctggggcatgatcaagagcgtacccaaccctctcggcgacgtgttcgtccgcaagacctcgccgagcggcggctcgttacatccggtcgaagtctatccgatcgtcctcaacgtcgacggcatcgagagagggatctaccactattccgttcgccgccacggcctggagcgcctgtggacgggggatgcacacgagtggatcgccaaggcctgcggagaccaggaatgggttcgggaagccgccgtcatctttctctgctccgcgttccttccgcgcacggcctggaaatacgacttttcgcgcgtcgcccgggccgtgatggccgagatcggcttcagcgggcaatcgcttctgctcaccgcgtcatggctaggccttggcgccttcaccaccattgccctgcgcgatgaactgttcgaggacctgctcggcttcgaccctctgcgcgaaccggtattcgccgtcttcggagtcggtgccctggaaccggacatcgtcgaccattcgcgtcctcgaacggaaaaccaggacgaagcgggcgccctgtagaagatggacatcgtgcattcccatggacacgacccgggcgtactcgatccccggaccgatcgcctgttcgtcgtcgcgctcagccaaagcccagccaaggtcatgctgcgcgcggcggatggcgcgcacctggaaatagcgctgccggcaagcggagctccggacagaccggccgggacgcgctgctacatgaatctggaacgcacggtggtggagcttcgcgaacgcttgaagccgcgtgattgcggcgcggcggtgatcgatcgggtcaacgcctatatctctccgccaggatgcggagcgccgctgcatttcgacattcgtaccgtatggatcgtgcaactgttcggctgcaagacctggaggctgggcgacaagcccgcggtggaacagccaagccacaactgcgtcctgcccaatggcgagcgccacgtcatctacgacgggcgggagctcgaggcgccgacgcggatgcgaacctataacctgtttccgggcgactggcttctggtgccaaagggcgtatggcacgaaacgacaacgaccgcaggctccgtgtcggccaccctcgcggcgccggaaggcagctagccgacgcctgctgggaggatgtcctcaccgggtcgtcatcggcagacgcgtcacaccgtgctcggtggtcaccggaccgctcgccacgaaaccgaacctctggtagaccggcacagcccccagcgccgcgctgacagtgaagacacccgaatatcccgcctcgagacaagcctcgcgcgcacgtgcccagagggcacgcgccagcccctggccctgggcctcttccgcgacgaatagcatgagcagatgatggtcgtcgcgagtggcgacgacgccaagcattttcccccgctcctcggcgacgaaatagcggcaggttccacgcataccctccaggattcgcggagtgccaagggctcgctgaaggaaacgccgcccctgtggagggaaatcacgggcaacatgctcgcgagtcagccggcgtacgaacgcgccgatcatctctgcgtcctccacccgggccaggcgaatattcacccgattggcagacatgcccgccctcccgtcggtcgtcggcaaaccatgtttccacagtattgcccaggcgacgccggcctgccatgccggcaggccggacagcgcaggcatggcgcctggagggaggcaaggtaaagaaagaaggtggcgtccccgacaggaatcgaacctgtaccgaccccttaggagggggccgttctatccattaaactacgaggacgaatcgcgccggtgctttttgccatgccggctttcgacagaaagaccatctccatcggagtccagcggcgcaatgcacgatgcgctgacg
>PA103.AGEnt_accessory_0055_length_157
cctggtccccgggttcactgtcggcccatcgccaagcgtgcgaccgctctcggccgggcgatccgaggcgcagacgtctgtgcgcggcgcacgggcaaaggcacagcgccacggccaagggggcgacctcgcggcgtcaggcctgccgggcacggac
>PA103.AGEnt_accessory_0056_length_11456
ctgccgattggccagtcctggcgacgcaactgggccaggatcacgccgttcttcgacttcccgccggagatccgaaaggtgatctacaccaccaacgccatcgaatcggtgaacatgagcctgcgcaagattaccaagaaccgcggctcgttccccagtgacgaggcgctgctgaaactcttctacctggcgctacgcaacatcagcaagaaatggacgatgccgatccgtgactggaaggcggcgctgactcgctttacgatcagctacgaagaccgcctgccgcagcagtaaccctaaccccggttacacaaaattctgcacaccctccaggccacaggaggtaataactacttgccgctgatctggaggcacttcaagtcccatcgttcactgctgtttcgcctcagccaccttctccagttggagcccaccacccaggatcgctcacttatccaggcgcttcagctcattcaggacagtgagaatctgcaccgtgaatggatcgatgagcatgtcgacttgtcgtttgcatcagatcgctgggtgaagatcgtgcgtcgccctaccagtgaagggccgcctaccaaccgacgttatctggaggtctgcgtgttctcctacctggccagtgaactgcgctcgggtgatctgtgcgtgcagggatcggaatccttcgccgactaccgtaaacagttgctgccttgggaagagtgtctccagcggctaccggcatactgcgagaaggtgggccttcctaccacagcgaaggagtttgtcgcctcgctcaagagccagttggaggaaaccgcgcaacagttagatgacaagttcccttcctgtcgaggggatgtgtcgatcaacgatgcaggcgagccggtactgcggcgggtgatggcacgggacatcccgccttcagccatctcgctacagacggcgcttatgcagcgtatgccagccaggcacgtgctggacattatggccaacattgagcactggattcagttcacgcggcatttcggaccgatgtccggcaacgagccaaagctcaaagagccggccgagcgctacctgatgacgatcttcgccatgggctgcaatctcggtcccagccaggccgcgcggcatctggccggtaatgtcacaccgcatatgctgtcctataccaatcgccgccacctctcgctggagaaactggacaaggctaatcgcgagttggtggagctctatctgcaacttgacctgcccaagctttggggcgatggcaaagcagtggccgcagacggtacccagttcgacttctatgacgacaacctactggccggctaccacttccgctatcgcaagatgggggccgtggcgtaccgacacgtggccaacaactacattgcagtgttccagcacttcatcccgccaggcatctgggaggcgatctatgtgatagagggactgctcaaagtcagccttagcgtcgagcccgatacggtctactccgacacccagggccagtcggccacagtattcgccttcactcatctcctgggtatcaatctgatgccgcgtatccgcaactggcgcgacctagtgatgtgccgaccggatcgaggcgtatcgtacaagcacataaaccgactgttcaccgacactgccgactggcacctgatcgaaactcactggcaggatctgatgcagattgcgctgtcgatccaggccggcaagatttcctcgcccatgctgctacgtaaacttggctcttacagccggcgcaacaagctctacctcgcagcacagacgctgggcagtgttatccgcacgattttcctgctcaattggattggcagccgagagctgcgccaggaagtcactgcgaacaccaacaagatcgagtcctacaacggcttctccaagtggctctcttttggcggcgatgtaattgccgaaaacgatccggacgagcagcagaaacgtctgcgttacaacgacatggtggcttcgtcggtgattctgcagaacaccgtggacatgatgcgcatcttgcaaaaactagcccgcgaagggtggcagtttaccgatgaggacgtgtcctttcttagcccttacctgaccagtaacgtcaagcgtttcggcgagttcaaccttaagctcaaccgaccgccggagccctggatcaaggattcggtattccaacaggctgccggctcgttgcgagtcaactcgaccagtaaggccgcggccgaggaggcaatatgatcgagattgcgtcagcgtcttttcgagtcacaccctacggtgaggtggacatcgcagcactggacagaatgcgagccggattcgatacatcccaacttctacggctagttgaaggtctggatgcatgcctctcggaaatgggtggtatcaccgccttgcgtgacgaactgctgaaattgcacgcaatggcactgactatcgtcgaggggactgccccggctgcgcccaccgagaacgcgtgtatctgggctgaagcagaatctgtgcagttgggcctagaagcgctggcgacgtggattcgctccgctcagggcttcctaactcccttgaccagtcttgagcctgagcatcagcagtagctcgttaaaccgtatcaagccgagccggaatcagcccggcttgatcagtgacctagcgattcggtagccgctgagcgatcacgacaaagaaacgccggcattgcccgaacgtcgaccagttcagcagccaatttgacaaggggctgcgtaatcataggcaccactcaaaatgtatatctttacttgagactatgactcatcataacgaatcgctcgcgaaattcgaaacctgacttcttataaaggcttactgctttaggattattttcgtccacttctagatgaactattgcggcaccttgagacttcaagaaggacttgaccttttctagaatctcactgccaaatccctgtcctcggcactgttcatcgatataaaattcatcaatccagacctcaatccccctgaactcgatactgtaacaattgcaagtagcaatatatccaatctgcttgctgccaagacaaataatccaaacgttgcccttttctgaagatgacaagagagggcgaagtgcagccagcctgtcttcgtcagtcatctcaataccatcgtataggtggtattttttcattagctccacgagtaagagctcatcatctattgaggctgagatcaacttgatatttgaatttttgctcatggcatcttcagatcttggtcatcattattacgccggcaacgattacgactatggcgctcatgcgcttatatgcgtccgacgagctaaagttttcgctgagtatctttgggtcaactattgctagccaatgacttaaggctagcacatataccgggtgaagactgaccaaaaccgagaccaccgcaacgtttccaccagcagataatgcgccaataaaaagcgcgtatccaccggcgtcgaagagattgctcagcgcatacaccgcccagccctttggtggcatttcggagacatcctttgcgatggaatggcgccatttcggaaccagcagcatcagagtcccgccaagaccgtagcctgcatagttaaacataagaaccgagggcaggctgtgactcaggagcaggtgatcgtatagtagcgtagccaccgccccaaaaactgctgaacctattagaagcaatactgctgataaacttatcgagcctggtctccctttgccgattgccacagcaaagtaaaccccgacaaaaaccaaggcaatgccgagcagctcaatccctgttggcgaatagccaagcaagaggatcgatacgacaagcaccagcaaaggagttaactgatgaagcgcaatcgcagtagagatatcgaccgacttcagcggcattgcgtataggaaatacattccaaaaatgcataatcctgacagcaggttcagaagcgctgaggttgtgtcaaagtcagatggtgtaaagagaagaaaaatcagcgcagaataaagaagatttccaatgctcaggagaaatataaatgtagtccagtgattcgcatgatggatcactgccagcttgtccaggatatttgaaaggctccacagcagtggagccataagtgccataactaaccaggtcattttcctcgaagcacctctaatatggtatcgcgactatccttcaataaaacatgagaaaagtcgtcggtgtcatggtcaaatataaaggttcgctgatagtcgaagctctctgaagtttcgaattccacaatcttgtctagaatcgcctcaacctcatcaaagcgatgagagtgattaaggcgaagaattttcattgcattaccgtaatgggctgcctcatcacgggcagcatatctaatccaggttgaaagagactcgttttcaaacgagtcaaagaagcttacatcttgcttgtaggctcttgtgctggtcacttcatcaaatgcgatagagagaagaattgtgaattcatccttcatgaagtcttcgatatgagaaaagtccggagagttcgatctaatctcgcgatcaatcatgtcttccggcatggagtaaagtacgctattaatctttctcagtccgcgataatgattttgctcatcgagatgccacaggcatacgaactcgataaattcattgctaaattgaatgtcgcgacggccaaacaagtagcgcaagaagtttattgaatcaaattcagagctcatgtcatgccaaaagaaaggccgacgctcctcgagctttgagggattcgactttatctgttcaattgacaaacccttcagcaactccagggatgaccattcgtagcttttaagaccaatacccgacttaacatttgacacttgaacgctccttgttcagaggacaaaatttgagaacagccagggagagtcgctatctatggccgaaaaggtgcctgggttgtttttggtaggattccagtccgaataaaccccttttagttcgcctagatactgtgaaatataagatagtgccacttcatgatccatgtcttcggcttcaattattcctgccgacggatggctcaggatccataagtaaccggaaagaactccggctgctacctgtaacgttgttgcagtgttgagagtggcaagttccttggccttttcgatgcttaagatagatccataccaataactagatttttcgtgccccataagaagaacaccgaggtaatcagaacccgacaagatatcaccaggacgaagtacttttgtcttttctggagtcatgcaatcattgccgaaccattcatgtacagagagaattgcttcatcgcttgggcgataggcataatggacagttggtctatatgtctcatcggcagttctgagcgtcaaaaagtcagcaattgaaattgcctcgtgatgagttaccaaataacctaagctagggccgttgaatggcgtccatgtcttaactctaacagaggcccctggcttctcaatatagattgctgctccgcatccatctgtatgcattgacgcatccgtgggtagacttcgctcgtgacttccccagcccaactctgccggttgttgcgactcacttatgaacccatgcactgaccaagtatttacgaactcacccctctccctagatttctgagaaatttgcgagtcgtactctgcgacatggattactttgacacccaatctttggcttaggatagcccactgctctttattagagggctttttacaatcacccaatatctcttccgctaaatctaaaagagcacgtttaacgaagtgggataccaacccaggattcgcgccatgcgccacgagagccgtcacccctgagcctagcctctttttcagagacagcatttgttctcttaagtgatagttagttcgcttatgcagtggtatggttgggtcatcatatccgcccttccacggctcaatgcatgtgtctaaataaagagcccctgcggagcggcataattctatcagggcaagacttgagacatcggttgatagatttattagaaccgtcccttcaccaagaatcggcacaagaatgtcgcgatagttgatttgatcaattgcagagttgataaattttaagccaaaactgttagcaaagtactcaataagcggtggtgtttttggatcgatcgcgtagatttctaaagtagataagtcgtgaaccttagaaaggagaggaaggaaggactgggcaatcgttcctagtcccacaaagacaattcgctgggggggattaattgaaaaacccattcaagcatccttactgtctattatgaaaatctgtttccctatgcctgcatgtctactttgaacttggctggcatgtcaaattatttttctggatcgcctatattttctttttaaatcaaatacttaatcgatagttaacttcggagagggaggtgccaactgggcaggttttagtcagctccgtggcaagtgacaatgattttcacttgcacatcacgcactatgcagtttttgggcttgcccgcttgaaactcccttcttatcgccgcactcgttggagcttgcaatcaagactggcagccaggcccagagaaggggccaggccttaaccgcagtggagcgcttgaccagcgtttcggtcgacaaggccaggatcagatctaacactgttggcggcagcggtgttgatggtcatgtgtccctggacgtcttcttctgttggggaaagaagaaaaacgtcttctgcggcggcgcgatcaggatatcggtggacttgatgctcgtgcctttgcgccgcctgctcttgccttccttgtccactgcctggatatcgccgttggccaccgcgacatccagggccagcttcacgcgactttcgtctgccatggtgaagttggtgagctccgtcatgagctggatgaagggacgacgctcgacttcgaatacctgtttgggtagcagctcggacagttccccacgaatccgggtatcagtcacttggtcgaactggtgttctccttcgcagagtaggtccggctggccggtcacccccacatcccggttagcgtcgtaaccaaagaagcaggacggtgataacaggtgggagaaattgttgccgtacttccagtgtatggctttcatcacgtcgttggcgcggtagctgttcgccaggtggatgaaccagtaggccatggggttggtgccgtgtgggcgaatgaagaacaccgtcatgaactgcgcgccgctttcctgcttgatcccgtccgacagatagcgctggatcaggtactgccaatcctgggagctatgtgcttttaagtgccgtagctgttcccaggggacatactgttctagaccgatactggcaatagccttgcggttggcgtggcggtccgctaggtacgtgattagaaagtcgacattgaaggtcagcaggacctcagcattgctgaggtgctggaagatccatttgatctggccgaatggcacgtctccgtagccgtactgatcgagcagaaacagaacgcgctcgctttttccaaaggccttgaggctttgcgcaatggccggaagagctttggtgaactcggcggtatgcaggtgaatgtcctgtccaatgcgggcctgatgtccgcggctggccaggacggcgtgcaagcaagcagtattcttcggcttcacatccacaaagtgatgctgcgagcagatcggtcgatgcttgatgcgccccacgttgttgcgcacttccgactcctggattgcttccagggcgatcaccggggagccgaagtggtgaccgcctgcgctgtcgttatatatacctccaccgctgaagccatcgacaattgataggccaagcagtggcatttgctgattccgcatcaggacatcgatgtaggcctggatgtagtcgtcgatgatctggtgcttgatcttgctgtgtggatcgatggtgggaaaggtttgggttgcccagtcccagcggtacttctcgtcatccttggccatcgggtcgtccttgttttggtatcaggcgagggtcagcagcggaatttcatcccaggtctggcccttcagcagccggccattagctttctttgaacgcttcacgccatcggagccccagccgccccattgtttgaaaaagaaagcagcgccaaaggcatcgcactggcggtggatgttatccacccactcctgcttcattggccgggccttggcgccggactcgccgccgacgatgacccaatggatgtcagtcaggttcagttcacccaagtcttctagtaagggttccgcggagaggaaacggatcgcggcgttgatgccacgcaggcagtcgattctgggcacgccgtactcccggtcctcgaccgagacccccagccaagcgttggccggcggtgtgcgctggctgaaatagtcggccaggcgctcggcccgcttagtgaggatctggaaggtgtgctgtgaggcctggtggataaccgcgaacacctggtcgatgtaggtgtccggcacctgctcatggaacaggtcagacatggaattgacaaagtagatggtcggcttcttgcgctgcagaggctcctgcagtttctctgggcgcaggctgaggcgaaagccgttctcgtagccgggcgtgcccatggcctgcaagcgacgcgccatgttctcggcatagcagtgtttgcagcccggcgacaccttggtgcaacccaccaccgggttccaggtcatttccgtccattcgatgctggtctgcgtactcattgcaccgtcactcctgtcgtgcgtcgatgttagtgagaagctggcacttgagtcaaagtgctggcatttagttcgagagcaggcctcgcagcgaggccgccaaaggagatggcagggtcgatgtagcgcatcgccgatttgatgtccttccaccccacgtaggtcattaacgccttaatgtcccagccattggccgtggcccaggtggcgaagcctcgacgcaatgagtggctggtgtaaaggtcagcctggatccccgcacgctggagtatctgccgcagtaggacgatcagactgccaggattcaagccagcctcgttcaagttgccccaacggtccagccgacgaaaaaccatccctcgagcaatccctgctgcaccgatccagtcgagataggcctgtactgggcacagccgcctcagcgcaggtacgtagtgagtggtgccaaggttgtcccggtcacccttgctccaaggcaaaaacagcgtcatgccagcaccggcttcggcttgaatgtgctccacctgcaagcggcacagttcatcgctacgaaagcctcgccagaagccgattagtagcaatgccgtatcccgccgacagcgcaaatatcccgccaggtcttcggcttgaaacagacacatagcctcctgctccaaccactcaaccgcatgctccagatgctgtaattgcagcggcgcggcctgctttgtctggctcgggtgcagggtgcgaattcccttcagtacctggtgtacggtcggggtcttggtgggatcggggaagccgtgcctgatatgccactgcgcgagggcggcgaggcgctgctttagcgtgttgaggctcagcgtgtcggcgtagtccaccaggtaacgcacgatggagtcactcgtggccggcaagaagccgccccaggtcacctcgaaatgttcgacggccgactggtagctacgccgggtgttttcccgcgtgccggcttgcaggtagcgctcgacgtccttcatcgcccgtgcgtgccctttgtgtactgggaaacgaccgcgaagcagccgtttttgccaatcatattgaataatcatcggttattttatctgaaacaagccttcaaatcctgctttacttcatgacaatttagtatgtaaatacatggtatgtaatccattatgaaatcgtaggagcagaccatggcccgcggcggcatcaacaaggcactggttcagaaagcccgccaggccatcctggcgcggggtgagaatcccagcatcgacgcaatacgggtcgagctgggcaataccggctcgaaaaccaccatccatcgctacctgaaagaactcgaagacgccgaccgcggccggaacgcggccgcattgccgctcagcgagcagctggccaacctggtggcccagttggcggatcagctcaaggaggaagcgcaggccgacgtggcccaggagcgcgaacaactggcacgggaacgactcgattaccagaaccagattcggcaggccgaaagccgtatccagcagctggaaggtcagcgcgctgggctcacggagcagttccaggctgcccagcaagcactgctgcaggaacaacagctgcgccaacaggccgaggtcgagaatgcccgcctgcagcaagccaaccacgaccaggaagcgcgcctgcaagaccgcgacgggcagattcgctcgctggaggacaagcatgagcatgcccgtgatgccctggagcactatcgccaggccagcaaggagcagcgtgagcaagagcagcgccggcacgagtcgcaggtacaacaattgcaactggaactgcgacagctacagcagaccctgatcgtcaagcaggacgagctgacccacctgaaccgcgacaatgcgcgcctgcttgccgaggcgcggcagcagcagaaggatcagcatgcgcagcagaagctactgacgcagaaggctcaggctctggaggtcgcccagaacacgctgaccagcattgaacgtacgaatgaagccctggagcagcgctgccacgctctgcaggatgaggtgacccggcttggtgaagcctcctcgattcaggcacagcaaacccagagcctgcaggagcgtctggctaaagccaccgcgcaactgaaattgctcgggcaggcaccgcccacgagcagcggtggcgcaagtagctcatgatccggcacactgaggtcagaagcggagtggaggttcagatgacgctaccctacgaacgtacccgctcggtggtgcaggcccaggagtttctcgtcgagctctctcgtgacaccaccttgtcggagtccatccgcaatgaggctcggcggctgctgtgtcactacccgagcaagggcgacatgctgcaggccggccggaatgaggagcaagcggcgggttcgattttcgagcctgtcttcagctcttgagggtgtccgaaattttgtgtaaccggctcatgagcgacactgtcgctgagaactggagacaccatgaacaagacgccccacaccattaccgacgaactgctggatcagcttctggccaattatcagaagcctgaagacttgatcggtaccgacggcatcctcaagcaactgaccaagaagttggtcgagcgtgcgctggatgccgagctgacccac
>PA103.AGEnt_accessory_0057_length_11392
gcccatggtcagagccccagcgtcaggccgaggatgcaagccagtacgatcagcccacggcgcagccaggcgccgacgacaaccagattggctgagcactcatgcgggcgagccacgtagggaaacaggctgcgatcgatccagtaaccggccaccgcgcccagggtcactaggacaagtttgtaggcgacgacctggagctgctccgggcgaatcgcggcgaggatgatcagcaggacgagggtgaccagcgtccagctggtcatacgcggcgcgcggcggcgccggggttgcggcgatgacataacgatgctcccgatggggcgaccatccttggcctgactgaaggtcctacctgcaagcaggtgtgacgatcatccccacgcgagagctgagagtattttggaaggggctaaaatctagcgatcttccttctgatcctttgcaatgaagcttgtatttttcgtgaggcgttcaactgttttctgatgccgctcgtcatggtttgcacgagacgcaactacatcagcagggaccagggaaagtacaactgtccagagctgccaaagtgttagagtcgctaacgttccataagatagcgatctcattacctcaacgtgggcaagaagaacgtcaatacgtttcagtaacggagcaataatcccgatgagtaagacgagacagagaatcgcagtggagtggacgatgggggtgaacattcgtgccatgctaccgccatttgcgctcttcacctcagcaggctgacggaacgaaagcttcagcctgtccgggtagatgattgccagccatgctccaactacagcaaagatgatcgatgctgtggttcgaagagcctcatacagaggccattgatcctcaaatggaactcttcggcccagccaaaatgccagaatcacgataaccagtgatccgacgcacgctagaacccttagcaccatgttctccacccatcataggatgcctagaatcgcctgacgtcggccctcaatagctccgaggagcgagcgtgcattcacgacttcaaggttatcccttatcacatccagttgaaattcgtcccgagcaatggagtggctaagccaatgcggtgaagcctctcctttaagctgaaatccgtagtcatcccactctcgatcatgtgcgtcgatccaagagacaatgatctgctcgacctgctcacgatccaactggaccttcagctcgtacttcactcggacattgtcaggcaaaacctgcggttgtcgaaggtgtgacttttggagcaaacgctgccagaaagccagctcaggctcccggttcaaatgaagcgtggtcttgcgatggatcttccgaatttgatcagcgcgctcgatcaatagatcgtgatcgccaggctttttcaaaagggccgtacggaatcggggactcacgtcttgtatagctgcgtcagggcgttgacgataaccggcaagctcaatgtccaccccttcatcaggttcggttaacacggcatgcgaagagtacagcgtcagataagactccatgtactcttgcatcggcttctggccggttatcagatgctggaattttatgctggcaaatacattgcgttcaggtagaaaccagaaatacgtagcgaaacctgggattcccccttctgggatttcctttaagactacttcggtgttacctacttgagagttccccattgccgcagcaaagttaccatcaactgatggtgtttgattccacattgttaccagccaactgtcctgacctggggtgatatccatgagatacactggcaggaggtcagatccatctgctggttcgtatgtctttgtttctgccagttgcttaccctgactccactggtgtagctcgttgagcatctcagcagtgccgccaaactctggctcttccccgccccatctgtaaaagcccgactgatcaattcggtagaaggtgatcttcgctttttcgttcgccactttgcgccccttactggcccataatttcacgatatcgccgttggtattcctcatacggcaactgcatatggtttagctcgtcgagttgggcgtcgacagagcgggcagaagccgacgcgggcatcgctggggcataggcgcgcggcgctgcatacactggctgagctggagcagtttcataggcataggtgcagccacgctgcatcttagcgcccgccagttgggtcaggcgctgattggcactgtcgaccgctgcgtccttctccatcatatttccaattccgaagtcgcctaggaaggacagcacggagcgcccatcgaactcgctctcttcacgcacgtgggtcaggaatccctgaaccttggcctgctctagatcaatttcacggcagctcatggtctgccgttcgaagtctgtcagctccggttgccgaccatagtttttggtggagcagcctgctaccgataggcccgcaaccatcactgcaccaaacagtactttgaattccattcctccccctaatcatcctggtttcacacaaggggcgccccagacgcaccactcttctcttggcgctcgctcattaacgtcgttttttgcgcaatgcggcctgtatctgatcaatcatttcctgtgcattctccatgtgaaggtgctctacgcgtcgaactctatccatccatagccccaagccacctaatagaaagcctataactaggacaggtatccatatcgcctcaacgttcatagacaggtatccatatcctttggaccagagatagaccaggaaaccaaccaagccgaagagcacgagcagcatcaggactgccggagtattcaaccagcagcctatgagaccgctcctccactcttttcggtaatgacgtaagcactctctcaactctccggcgttgtagtcgtcaaatgtccgctccctagccggattcgctgaaacagcttggatatttatctgagtaccacctagcgaaatattgccagcttggtcaccaccgaccgtcactgatatggagtgaggttgcccgtccttaggtagagagttgatctctttagcgaggattgcaccgagcgttcgaatctcttcgctccccaaattcaggttgttctcgatgaaatcccgacctgcgactttgttgttgctacccgtcacctcgatattcacgcaccttactccttgcgttcgtggtagacctggcctgctgtcctattgccgtttccggtaacggtgatgctgccagaactactggcttttctcctacttccgccagttaacagagaagccaaaagctcctttcgcttggcggcgctcattgcgcgatagacctccagcaagagctgctcatctggaggtagctccgggccagtaggtctaccactcctctttcctgaaacgacgaattcaacattcaggccttcgttagcccacgcagcaagagcgagagcatcaggagccgttcgtccttgctcccaaccaatctgggtccgtttagaggctccaacgatctctgcaaattccggctgtgtgtatcccagccgttcacgttccgctctcaatcgctctccaagtgagctttctgtcacctaaatcaccttgacaggtgcaatatttggcaccattattcaccacacaaacccgcaacatctttgcattacaggagccactgccatggccgctgcaaccaaagccctcacggccgaccaggtgaagcaacgcttccgccaggccggcaaaactttcaccgagtgggcaaaggaaaacggttacgcccgtaacgacgtctaccgcgttctcaatggccaactcaaagccaactacggccaagcccacgaaatagctgtgaagctcggcctgaagccttctgtagctgctgcgtgaggaacaccgccatgccccgcacccagccacctgtcgagcacatcgacctgatcccgaccccgatggacacctggcgcgccgcgctcgatgcactgatcgcgtgcgcccctggcgacacctcggacatctcctggcacctggccgacgcgcaccagagcagcctcctgctggtggaccgaaccgttgcatcaccaggcgccgaacgcctcatcgaccggctgatgctcatcagcgctggacggctgttcaaacacagcctgagtcgcgacgaagccttcgaggtcagctcgcggttacttgcgtccgctcggcaacatgccgcagcacccctgccagatcgcggtggggcatttgccacatatcgcccggctgagcatccgccagcgtctccaggtcgtcggcaaggccgtccagatccagcccgtgatcaatcgacaggcgacgcgcaagagccacaaatgccgaacgcatcgacgcatcaagaaccaggtgatcgggggtagtcatgtcagtctctccgacgaatgtgaatgtacctcatcaggctgacgctgtggcaacagctttgccaatggtgaaaacagctatttgtttggatgacggccggaagggcttctggagcgccgtccaatgaagcgccggaactggaagacctgggtgccgcgctcgccctgtgcatccattgagggctgcgtggagcacggtacgcagaggtacaaccgcggggtcgagcgcctcgccatcgaccacctggggcagaccaaccaatccagtctctacaagtggatggccaacggccgattgccgctgtgcctggtggtgcccctggagaaagccaccggcattccactgatcacacgctacctggctgccgcccacggaaagctcctcatcgacattccgactggccgcacgacctcgcccaaggacgtgcagcagttgcagaccgtcctgcatgacgccgttggggcgctcctggcattccatgccggcagccaagacagggacaagaccttggacgcgctgcgggcgggcctggagtccctggcctggcaccacggaaacgtcacccaacacgaacacccccagctcgaacttggagattccgatgactgagaaacgcgtcaatgaaaccgcgctccgcgtcctgcgcgttctgatcgcgctgaaaggacacaccttgacgggcctttcgaatggcgaagtcgccaaggcccttggcgagagcccggccaacatcacccgctacatgcaaaccctcatcgaggccggcctggccgagcgtagagaagacggccgattcgctcacagcgtcagcatgctgcagatcgcccaggcccatgcggaccacgtcagccgcatgcagaaccgcatcaacgaactcaaccgccgggtcgctgccggctccatgatctgaggggatacccatgggacgtactgccaccaaaccgaaacacgcagtagagctgccggagctagacagcaccactatcaaccagaacatcgccaccatgacggagcacagtgccgaggtcatggcgcagttcggcgacggcctcccttacgaccgcatccgcgtggtcaatgaggcgcgcttctacatggcccagtcggcagaagccatgttggaagccggaaagcgcttgatcgtgctgaaggagcatgagccccacggggaattcgaacaactgctccgggaacaacttggtattccagagcgaactgcgcaacgcatgatgcaggcttcccttcggttcctttctcccaagcttcaggcaaaagcgccaacgttggcgcttttgggaaagagcaagctctttgaactcttggcagaggatgacgagagcctggccgaacttgctgatggcggaacggttgcaggcctcgacctggacgacatcgagcgcatgagctgccgcgagctgcgcaaggctctgcgcgacctccgcgaggacaaggaagcgcaggggcgcctgctggccaacaccaccgagaacctgcagaacaccaagctcgaactggagaagacacgccgccaagtggaaaccatgacggccgaccagcgcgcggcagagctgcgtcaggaagtcacctccatggcctatgaggtcgaggtcgggatcatggggcaactgcgtgaaggcttcgccaagttggccgagcaggccgaggagcaaggtgccgaccatcgcgccttccaggctgcactgatcgttcacctggaatcactcctggaggaggtacgcaacgagttcgacctgcctgcagagcttggtcgcgaccaggcacccgactgggtgggggccgacatggccgccctggatgcccagttcgcggacggagtgggagcctgatcatggccgtgtctgccgtcatcacccagcgcctggttgacctcgaccggcagctacagagcgccggtcaggggcagcgcacggcgctatgcaaagcagccgcggcagagctgggtctgtcgctggcatcgctgtaccgcaagctgaaggatgtacaggtgcgtgagcgcgcaccgcgtaagcggcgcaaggactcggggcagagccgcctggggcgtgacgaggcactggtgatcagcacggcgctgatccactcggctcgacataacgcgaagcgcctgtattccgttgctgatgcggtcgaggatcttcgcgccagcggcttgatccgtgcggagtctgtcgaccgacacaccggagagatccgcccgatgtcgatcagcgcgatcagccgcgcgctgcacagctaccgcctgcatccgtcccagctattggcgccggagccggtcaccgaactgcgcagcctgcatccgaaccacgtctggcagatcgatgcgtccctctgcgtcctctactacctgaagcctgggaccaacaagaaggctagcggcctgcaggtgatggatcgcaaggagttctacaagaataagccagcgaacctggatcgcgtggccgctgaccgtgtgtggtcctacgagatcaccgatcactacaccggctggatctacgtccgctatgtgatgggcgccgagagtggcgagaacttctgcacggtgctgattgaggccatgcaagagcgcggtggagccgacatgctccacggcgtgccacgcatcctgatgatggaccctggttcggccaacatctcggcgatgtcgaagaacctctgctgctccctgggcatcgaggtcatcgtgcacgcgccaggcgcggcgcgggttacaggctcggtcgagaacgcccggaacatcatcgagcgcaagttcgagtcgaagctgaagttcgaaccggtcaacgacctggacgaactcaacgcccaggcgaagaagtggcgcgcccacttcaatgcgaccgccgtccacagccggcataggcgcaccaggtcagaactctggatgaccatccgggctgaccaactgatcaaagcgcccacggtcgagctgtgtcgggagcttgcagtgagggcaccagagtctcggaaggtcacggccaaacttcgcgtctcgttcggagggtgcgagtacgacatttcggttgtcccggacgtgaacgtcaacgaccgcgtgcttatcacccgcaacccctggcgcgaagatgcagtgcaactggtcacggtcaacgagcagggccgtcaggtcttctatgtccttcccaaggtcgagaaggatgagggcggctacgcgaccacttcaccggtgatcgggcagacgttcagccgtcaggctgagactccggcgcagaaggcccgcaaagccgttgaccaactggcctatggcgtcgaaagcgaaatggaagtgcaggctgcgcgcaaggccaagtccgttccgttcggcggtgccttgaagcccttccaacatatcgacgacacccaactgcccaccttcatgccgcgacgcggcacggaacacggcttggtagcccccatcgtagaggttccgctccttccgcatgtcgaggcggccaaacgcatacgcgcgcagttgggtgacgcctggaccacggactcgatggcctggctcaagaagacccaccccgaaggcgtgccggaagaccagctcgacgccatcgccaaccagttgcgcaagccggcccggcctggcctgcgcgttgtaggaggcaactgatgctgaaactcaaggaagtgcttgccggggtcagcaagacccaggccgacctggcccgagcggtcgacctgagcccggcggcgatcgctcaactgatcaatcacggcctttggccgaagtccctcgacaaatctcgcctgtttggcgcggtcgcggactttctatacgagcacggcgcgaacgatgacgacatcgcgctgctggaagaagagatggagccccggcgcgccaacgccgggactcctgcaacccccgaaaacagtcaagaaaacgaggagtgcgagcccatgctaatgcgcaaacaggtgttgctaccagcgacgaagaaggctttcgacatccgtcgcgaccccttcgacgagctgcagagcgctgatgacatgtacgtcagccccgatattcgctacgtccgcgagtgcatgtatcaggtcgccaagcacgacggcttcctagcagtcatcggcgagtctggtgctggcaagtccacgctgcgtcgagatctggtgcaacgcctcgacagcgagagtgcaccggtgatcgtcatcgaaccctacgtactggcgatggaggacaacgacaccaagggcaagaccctgaaatcaacccatatcgctgaatcgatcatggcggccgtggcgccgcttgaaaaagccaagtcttcgcccgaagcgcgttttgcccagctacacaaggcgctgaagaccagccatgccgcaggcttccgccacgtcctcatcatcgaggaggcgcacagccttccgattccaacgctcaagcagctcaagcgcctgcgggagcttgaggccggcttcaccaagctggtcagcatcatcctgattggacaacccgagctgggcaccaagctttccccacgtaatggtgacgtgcgcgaggtagtgcagcgcatcgagatcgtggagctggagccgctcccggttgcagccgtggagaagcacctggagttccgcttcgggcgggtcggcaagccgctgaccgaagtggtcgacgcaagcggcatccaggcgctgatcgagcgcctgagcacaagcggccgagacaaaacgagccagctttacccgctggccatcggcaacttgatgatcgcggcgatgaacctggcggtgcatgtcggcgaaccgctcgtcactgccgatgtgatcaagggggtgtgagatgaacgtcgtaccgatcactggtcgcctcgctgaagagcatccgaaagctacccatctgccgctctgcaccgtgctgacgccggagctggcccgctgcctggaagccgtcaacagtgccacccgcggattgcgcgaggccggcattccgattgatcagacgtcggtgttcgatcgccggctgttcattcgtgcggaagacgcaccacgcctgtatcagcggttcgagggtgtcctccgtggcattcggcagaccacccgcgggagggtcaccttgcatctcgtcagcctgctcggcgtcgatgtgggctggacgaccccggtgaaggagcaagaccaatgagcagctttccggtaaccgtaaagaagctggctggtcgcctacacaccgttgcgcgccatttggatctggaaccggatgaagtcgagctgttcgccagtattcagggtgtgcgcgttccgctgctcaacacgacgttccaggtcgacgacgacggcacgctcctgttcctgagtggattcgacggattcctcgacgagctgagggcgcaggtaaaggaggccgagcagaacttggtcacggagtgcaaccggtacaacgacctctggctccagttcgatcaactgcgatccagcagcgaccggctctgcaacgagctggctgtgatgtgcgaagcccaactcgtcggagatcacgacttggtcatgcgcaaggtcgagcagttcaccgaccgctaccgcgagaactttaagcaggccgcggccaacgggagggcgcactgatgaacaacggcacaaagcggaaccagtgcgacggctgccaggccggcgtgccgctggagaacggcaaacatcgaatgggacgtcctggtggctaccccgacctcatgagctgcacagcgcatctctatggggcgccgcaggtactgcctgtggcatgggccattttcgacggcgcctggatctcggaccacacggctgattcaaaccgagcggagcaatgggctgaggatggcaagaacgtgatcgctcttttcgcgatgccggtccagcagccggtatctgctttcgctcgggatgtgctggcagaacggcagcgacagatcctccaggaaggcttcagccccagccatgatgccgagcaccaccggggcggtgaactggcgctggctgctacctgctacgccgacgaagccgttacgcagatctgccagccagagcgagagccgtgtctgacgcaactggtgccgggctggtggccgttcgagccatcctggtggaaacccagcctggacgctcgaaagaacctggtgaaggccacggcgctgctcctcgcacagggtgacgcgatcgacctgcagattgataccgagctggagggtcgtccccatggctgatgttctggaaatcgactgccccgcgtgcagcacgccgtaccccgaaatcaccgcgcgctctgcagctcatgacccgagcctgatcgatctggtgatcacctgcagcaactgcggacacatcctgaatgcgttcgtctccctggctgagatgagcgttgtaccgaatcccgaagaggaaacctcccatggctgaacaagcagtgcatgttcccgccgggtaccgcatggacgccaaggggcgcctggtacctgaagaaatgatcaagcccattgacctggagcgcgaccgccttgtgcaggagatcgttgccaaggggaaggctctgaacaaggcgttgctagatttcaaactggcaacattcggcgatatcgaagccttcatcaccctgtcggccgagcagtaccaggcgaaggtaggaggcaagaagggcaacgcttctctggtcagcttcgacggtcgctacaaggtcattcgggccatggccgacaacatcgccttcgacgagcgcctgcaggcggccaaggcgctgatcgacgagtgcctccacgaatggacggaaggtgctcgcgcggaggtcatcacgctgatcaacgatgcgttccgcgtggaccaagctgggaacatccgtaccggcagcgtgcttgccctgcgccgcctgcagatcgatgacgaacgttggcagcgtgcaatgcaggccatcggcgaggctgtccaggtcgtgagcaccaaggcgtacgtgcgtatccaggagcgggtcggggacaccgaccagtaccgctccattcctcttgatatcgc
>PA103.AGEnt_accessory_0058_length_1921
actcgaatgagcgtcccgaggcatcgcggcatccgcccgtttccgatggagaacgtatcggctagagaacagcggacgaattcatgaactggaacgatctttgcggaataaacacggtagccggaaaagccatagacatcccgaccctggtcggtcccggcgtcgaccacgaccgacgtggaaggaccggaatgcccaacggcgcgacgctgaccgccatgatgaacgctgccgacgccctacgtctgaccgaggccccgaggaccaggcgcggtggtgtgtccgacggtatttccttccacatcgcccaatacgtgcccggtggcgcgtctctgaccatcaccagccagttcgtcggtcagaaagccggctccgccgtgtgctacgagaacacactgttcaacgatgccctggtcggtcgcatcaacgccatcgttggcaacatcatcgtgcgccagagcgtcgcaccctgtacgcgctgccgcgccggctaccgccagctcgcccagaacggaccacatactatcgtcgtctccagcgatgacggctacgacggcgcccccgacaacaccatcttcctcttcgcacccaccgggctggtgttctatcgacgctgaacgcccgccgaactgccccaccttcgaggactgccgtcatgccccgaaccatcgaatactggcgccccacgaacggcctgtatcatgcgaccccgcccggaatcgccgtgctgacccaggacagcgattgggaggtgctcaacgaagccaccggcttctacgaggaaagcccgtatccctccgccttcaagggacaggtgtatcgcgcgctgaactacataaacgctacgccgacgggcgcatcgctgctctggaacctctacacgacgaacaatttcgtcgacatcaccccctcgtcgctgggcaacaatgtccagtccaccaatcagcccatggcgctcaatcaggtcgccagagaaatcatcgtaggaaccggtcccggcccccagacccagatcgcgctcaatcagacaggcatcgccccgcaggcgcagacccagtggctgacctatgtcatcaacagttcgccgcattgggccctggacggcgtgccgggcaacggtggtggcctttacggctatctagagcgcgcccgccagtatgccaaccgctggatgctgctgttcgaccaccgctacttccgctggagcgacagcaatgaaggctatttcaatgagcagagctacagcggacatttcggtatctccgcccacaacatcgccatcaccaaccacgaagtggcggcctggcttgccggacagccgctaccccaccgcctcagcgatgcccagcagaaccatgcgcggcttgcgaccatagttgcccttaaggacgtttcgccgccttcggctggctgttccgcccatgtgagatggaaccccacagcgaccaacccgctgaaccggatacgtcctccggcaatcggcctggctcatgagctgctgcatgcctactacagttgccgaggcgcacaacccggctacgacgacaaccactactccacggtactgttcgaataccgctgcgtcggcctcggcccctgggacgaagcaccattatcggaaaatgccctacgcaaggaatggtggagctatgcctgccagcaggtgcccggaagcgacccagagaacaggaaggccatcggcaaacgcatcagttacatgtagtcgtcgccgctgtcccgacagaaacgagggacccagatgccccgtcccaccgatagcactaccagcctctccctgaccgcctcggcgctggcagccctgttcccggagcgtctggccggggaagaacgcctgaacgcactgcccggttgggaactgctgggctacagcgccagccccttagccctggacggcgcaatc
>PA103.AGEnt_accessory_0059_length_206
ccctttacgcttacgccgtccctttcttccgcccgcgggagaaggtcgggctgtaaggaagaccgacgcaacggcggataaccgcttcgcggttattcgccctactggaagccaggcatccgcgcgccgcgacatccctctacgctgcacggcatcctctcccgcctgcgggaaagggttggggtgagggaaaatcgccctacgcc
>PA103.AGEnt_accessory_0060_length_40
ctgacaggaatggagccgccatcgacgccttgcgggctgc
>PA103.AGEnt_accessory_0061_length_1938
cgccagcttcgccacgctggcgcagcgacagccaagagccctcctgccgtcgctgctgcgagcggggcctcgtccacctggctggtctggcgcaggcgtgggacaggtcgggccgaagccccctcccaggccctggccgagaactcgggtgcataggcagggaaacgcatcggtaacgatgagccggacgtagtgcgcaggaacccggaagggaatgcgacatcagattttcctgtttggcaacgtccgcggctgcttcatgttttggccgaacaagaatgaccatcggcaagcccgcgacgttgttctgcgtctgtccttcagaccgactcgacggtgacccagtaacgcgtcaggtagcgcacgcgcaccggcagcgacttgcccaggttctgcaggaccgcgtcgacccggtccaggcggtaggcgccggaaaggcgcagctccgccacctcggcggcgcagcgcaacaccccggcgcgatagcgggacagctcggcgatgaactcgcccagcggccagtccaccaccgtcagcacgccctgcgtccaactgccttcgccttcgcgcaagggcgtcgacgagtagccgcgtcgctcgtcgaagagagcctgctggccggctggcaggcgcatcggccgggtcggcgtttgcaacgggcgtagctccactgcatggctgaggacgcaaacgcgcgtgcgcggcccctcgcaacgcacgctgaaacgggttcccagcgcgcgcacgctgccttgtgcggtgtgcacgaggaacgggcgagcgctctgcgcgctttccacgaggatctcgccccgccacaggtacgcctggcgcaggctttcgtcgtaggccaggtccagcgcggtggcgctgctcaggtcgacccgggtaccgtccgccaggcgcagttggcggcgttcgccgacgcccgtgcgctccccggcgaggagcgcacggtaagacagaccgccgctcgccagccagccgcaacccgcggcgcaggccagcagggcgagcgtcttgagcagcgctcggcgccgcgcacgcacgcctgccagcgtgtgcagggaggtctccaccggcagcaccgcccattggccctgcaagcgctcgatacgctcccaggcccgacggtgtcgcgggtcggcctccagccattcgcgccaggcctggcgctcgccatcgttcggcggttccgcgccgaagcgcacgtaccaggtggcggcggcctccagcacctcgatctccagttccatggtcagtccttgcagagcaacaggcagcgggtcatggcgcgaaccatgtggttctccacggtcgtcatcgagacgcccaggcgctcgccggccgacctgtaggtaagcccttcgagctgtaccgcgaggaacacctggcgggtacgctcgcccatgccgtcgagggcgaggtcgatggcagtcagggtctccaggatcgacagtcgcgtttgcgctggaatgtccagcggctccggccgcgcggccaggctgtccagataggcctgctcggtggcgcagcggcggaagctgtcgctcatcagcgcccggacgctcgcgctcaggtagcagcgcggttcgcggagggcctcggcgctacgcgaggtgaacacgcgcacgaaggtgccgtgggcgaaatcggcggcatcctgggcattgcccaggcacaggcgaagccattgccggagccggcttccatgctcgacgcggggtttgcctatcgaggccgtcgggcacgctggccgttcttcttgcggtggatgggggctggcgggagggagcatggcagttcacgacacttatgataatgagtctcattctatttacgcccgaagcggaactgcaactgcgcatgcgatcgcccggcagcgccaccgttcggcgcccagcacggctcgaaacgcccgcaggtctaaacttccac
>PA103.AGEnt_accessory_0062_length_42
gcaggcgctccgccaagcctggcacccggaactcgtagcggt
>PA103.AGEnt_accessory_0063_length_9965
caacagctgtaccaggagcccggcgtcctgaccgccggcttcgccgcctacatcggcgtaggcagcggcaacggcaaggcggccttcctgaacaacgactacaccaagttcgtcgccggcactaccaacaagaacgtgcattgggctggtagcgactccaaactgagcaagaccaacgaaaccaacccctatctgagcgcccatggctccgcctggggtccgctgatccaggtgccgtcggtagccacttcggtcgctctgccgttcaacaagtcaggtagcaacgccgtcaacttcgcagacgtgaacaccctttgcggtgtcttctccggccgtctgaccgattggagtcagattcctggctcgggccgtagcggcgccatcacagtggtctaccgttccgagagcagcggcactaccgaactgttcacccgcttcctcaacgcctcttgctccagcgccctcgaaggtggcaccttcgccatcaccaccagcttcggtagcagcttctccggcggcctgccggctggcgccgtatcggcccagggcagccaggccgtgatgaatacgctcaacgccgccgaaggccgcatcacctatatgagcccggacttcgccgcgccgacgctggccggcctcgacgacgccaccaaggtcgcccaggtgcgcggcgtatcgccggctccggccaacgtctcggcagccatcggtgccgttaccccgccgaccaccgcacagcgttcagacccgaacaactgggtgccggtcttcgccgccactgccagtgcgaccgatccgagcgtccgtccgtatccgaccaccggctatccgatcctcggcttcaccaacctgatcttcagccagtgctacgccgacgctacccagacccagcaggtgcgcgacttcttcacccgtcactacggcgccagcgtcaacaacgacactgcgatcaccaaccatcgcttcgtgccgctgccggcttcctggaagcttgccgtacgccagtcgttcctgacctccaccaacaacctgtacatcggccattccaacgtctgcaacggcatcggccgtccgctctaagacgctccagtccacgggcgatagcggagaccggcggtgcgcaagcactgccggtttcttttttccggcgcttagccgctttccatgaactttccgtgacaagacttcggcccgcccggttgcgggctgtctttctataaggaatgcgcgttggcaagccgacgcgtcgagttgaacacgcccaaggaatctcgcgtcatgccgtctcgtccgttcgtgccgtcgtcccccgtcaccgtttcgctcgatggcggcttgccgcggctgaaaccgctggcgcagatcatcgccttgctcatggttgcaggtggcgcccaggcttcccagccgttcagcgccgcctggttcgccgccaagggcgcccagcagagcgccggggcggcgcgtccgggcgcgcagttgccgggcatgacgccaccgccgctggcccagcagcagaaggtcaaccagcagttgcagcgttcgctgcaaaacctcaacaacaccgtggcggccatcgccgcgcagcaggccgcccaggcggcgggacgccaggctgcgctggcggcgccgacggacatcccggacggcctgggcgagggcggcctgaaagtggacgcttccctgcctttcgagcaggcctggcagaacgccaaggcgccagtgcagtcgcaggccgacgggcgtaccacggtgacggtagagcagaccgcggatcgggcgatcctcaactgggaaaccttcaacatcggccggcagaccaccctgcagttcgaccagcagagcaactgggcggtgctcaaccgggtcaacgacccgagcgcccggccgagccagatccagggccagatcaaggccgacggcacggtgatggtggccaaccgcaacggtgtggtgttcagcggcagcagccaggtcaacgtacgcaacctggtggctgccgccgccagcatcagcgacagccagttccgcgaacgcggcctgtatttcgacgccaacggcagccagccgagcttcaccgacgccgccggcgcggtgcgggtggagcagggcgccttgctgcagaccgccaatccggccagctccaccgcggcgggcggctacgtgctgttgctcggcagcgaggtggagaacgccgggcagatcgtcacgcccaagggccaggccaccctggcggcgggcgacagcttctacattcgccgtggcgtcggcaccgatggcaacctgcgctctaccacccgcggcaatgaagtggccacctccctggccgctgacagcgccgccggccgggtggtcaaccaggggctgatccaggccgccaccggcgacatcaccctgaccgggcgccaggtccgccaggagggcgtcgccctgtccagtagctcaaccgacgtgcgcggcaccatccacctgctcaactcggccagcgacgccaggggcagcgtggtcctgggcgagggcagcaccaccgcggtgctggtcgatgccagcggcgccggcgccctcgacagccagcgcgatgccgcccagcaggcgctggatggcaccacgccgaccaacaacgtgatcggtcgtttcgacaacctcagccgggtcgccgatcgcagcgagcagtcgcgggtcgagatcgtcagcggcggtagcgtggatttccagggcggctcgctgaccctggccagcggcggccaggtggcggtcagcgcggcgggccggagcctgctgcgcgacggcgcgcaggtggacgtcgccggcgccgtcggggtgaaggtggcgatggaaagcaacaacatccagatcaatgtccagggcaacgagcagcgcgacgcgccggtcaaccgcgacggcggcggactggccagcaatgatgtctgggtcgatgcccgcgaactggtcctggttccggccggcaccaacggctacgccaccgatcgctggtataccgccggcggcctgctggaactgggtggctaccttggcacgcgcaaccattcggccggcgagtggatggcccagggcggcaccctgaccttcaccggcggcgaactggtgagccagcccggctcgacggtcaacctctccggcgggaccctcgatgtgcagggcggcctgatccggcagacctggctcaagggcagcgacggacgtctctacgaaatctcccgtgcccctggcgacctgctctacgagggcatctaccgcggctatgaggacagcagcccgcgctgggggcagacgcgctatttctacaatccgctgatcgccccgcagagccgttacgagagcggctacatggtcggccgcgatgctggccgcctggtggtcggcaccgcttcggcggtgctcgagggcgacctgctcggcaaggtattccagggcgagcgccaggtgcgcgcgccgcagccgggggcggatggctaccagcaggcgcagaacgcagtggcgcgcggcgccgagctgatcgtgggcagctataccccgcgctacgaaagtgccagcggcaacgtgctgtacaaccttgcgccgaccctgcagcaggtgcgcctggccgatggcggcgagccgctggcggcgaatctggccctggataccgcgctggccgacgaacagcggggcgtcctcctgctcgacagcgaacggctgtcgggtttcgagttgggggcgctgcgcgtggccgcccgtgagcggatcgcggtggacaatgccctgcaggtcggcgatggcggcgagatcgtcctgtacgcgcccgaggtcgaggtgaacgccgacctcacggcgcgcgccggcagtttgcgcctgggcaacgttctggagcaggtggaggtggcccgtggcgagcggatcgatacctatctcacccccgccgccggccaacgtgccgccctgaccctgggcgatggcgtgacgctggatgcgcgtggcctctggagcaaccaggtgcagggcggcgtggatgccgatcgagcttatctcgacggcgggcggatttccctgcgtagcagcggcgacctgtcgctgggcgatggcagccggatcgacgtgtcgtccggggccgcgctgctcgccgatggcaaacaggtgggcggcaagggcggcgacctgacgctgtcggccaataccggctcggcggcaggtgacggccgcctgcaactgggcggcgaactggccggccatggcgtcgccggcgccggcaccctgagcgtccaggcaccgcgggtgagcattggcgcggcggcgcaggacggcaccctggcgctggccgccgggttcttcgacaagggcttcgccagttaccaggtgatcggcgagcagggactggaagtggcggaaggcgcacaggtgaaggtgctgcgtccgctgtaccgtttccgcgacgacgccatcagcgtcgccagcggcgccgacccgctgctcgcgctggagccttggctgacgccgctatacgaggagcggccggccgacggcgaactgcgccagcgtcccggcgccagcctgttcctgcaggccggcagccgccagagtggtgccgggcaggtggccgacagcgtcctcgacatcggtcgtggcagcctgctggaggtcgatcccggccagcgcatcgagctgcgcagcgtcggccagttgaacgtcgatggtcgcctgaacgcctggggcggctcgatcgaactgggcagcgtggcgttgcccgatccggtgcgcgaccaggtcgagagcgtcggccaccagcgcgccatccgcgttggcgagcagggtgtgctcgatgtcgccgcacgcgctgcgaccgcgctggacttccaggggcggcgctacggccagttggccgatggtggcagcatcgtcatcggcggcacggtcgaacatgccagcggcaaggccgatgccgccgaactgttcatcgacctgcgcccgggaagcctgctggatgcctccggcacccaggcgcttctggacgtgcccggagtcggccagacccgggtcagcagcgccggcggcagtatctccctggcgtcggccaatggcttgtacctggatggcgacctgcgcgccttcgccggcggggaaggtgccgccgccggcagcctgacgctggcgctggccacgccgaactacctgaccagcctggcgaccgaccaggtgctgcgcccgcgcgagctgatcgtcggccagcagcgcgaagccgccggggaagggcgagactatgcctatggccatggccgcctggcggcgagccaggtacaggatggcgggttcggtgacctgaccctgttcagcgacggcctgctgagtttcgccggcgatctggagctgtccctggcgcaacgtttgcgcctctacagcggggcattggggcttggcgaaggcgccgccggcgatagccgggtcaggttgtcggcaccgtccctgctgttggcgggagcattcgtcaacgaagcggcggagaacaacgaaacccagccgctgtcgaccggcctgttcgaggtttccaggcaacctagcgaggcgctcttcgaagccagcgcgcaggtgctggatatccgcgacagcctggtcttcggctcgcgtggcagtttccgcgacgccagtggcgggacgcagacgattgaccggcgtggcttcgaccgggtcgagctgtccagcacgggcgacatacgtttgctggcggggaacgcgacgcccgtagagcgcatcaacacccaggtgctcagtggcggcgatctgctcatccgcgctgcgcagctctatccgggcaccggggcgggcgcgcggattctcgccggctacggctaccaggccgatggcgccgctgcggcgttcgacccggcgcgcagcttgcgtatcgagcgcagcgacgcgacgacgccagagcagcccctggcggtcttcggtcgcttgtcgctgggggcggcgagcgtcgttcagggcggcgtcgtgcgcgctccgttgggctatctggaaatcggccagaacgccgacaaggtcgagttgttgtctggcagcctgacctcggtcagcggcgccggcctgaccttgccctacggcggcacggtagacggccaggtctggcgctatgccggggaggaaatcgccctgaccggcgtcggcggtagcttcaacgagagggggataatggataccggggtcgacctgggtggccgctccgtacgggtggcgtccggagcgacgctggatctttccggcggcggcgaactgctcggcgccggtttcgtttccggccgcggtggctccaccgatgcgcgctacaacccgctggtgcgtttcgacgaggagggccgcttcgacctgccgggattggccgacaatccgatctacgccattgtgcccggggttcagcgcatcgcgccggtggccgccgaaggcggcgccgtcgacccgctggtcggccagcagatcagcatcggtagcggcgtgcccggcctgtcggcgggaacctacaccctgttgccgtcgacctacgccctgctgcccggcgcgtaccgggtcgaactcaacggccaggccgggctgggacgggcagcgcccacccagctcatgcgcagcggctcctggtcgctggccgggcagttgtccctcgccggcaccggggtgcgcgacgaactgttccgccaggtgctgctgaccccggcggatgtgctgcggcgccattcgcagtacaacgaaacgagttacagcgacttcgccatggccgatgctgctcgccgtggcatcccgcggccgatgctgccggtggatgcgcgcagcctgcgccttgacctgctcgccggtggcggtgccgatgcgctggcgttcgacggcactgggctgttccaggccgccagaggcggctatggcggtagtctggtggtattgggcaacaaccagcggatcgagatcgtcggcgccggcgcgcaggccagcgaggggttccagggcgtgacgctgcgggccgacgatctcaacgccttcggtgcggcgcgcatggtgatcggctcgacgccagcagtactctacgggcaaggcggcaattacgtcaccttcgacatcaccgatggcgcgcaaagcatcgtcctgcgcaatggcgccgaactggccgcacccgaggtgttcctcctggcgaatcggccgggggaggcgatcagccttgaacaaggtgccgccattgtcaccctagggcggggggctgctgcctacgatgcacgggatggcttcctgtatgcgtcgggagggcgttccatgctcgccctgtcgaacggcgtgctgaacgtcttgccaccggaagccggaacgccggacagtggtcccggcgacatcctgcttggcgttcccgctgccgatggtgtggccggcgaaacccggctgtattccgagggcagtctggtcgcggccaccgacaagcgcttcgtgctcgacggcagcgtgcgttacggcacccgcaacctgaccctggcggcgggcggcttcaatgtcggcgagcaggcgctgctggccgaactggccgagcgcggtgtgctgccgaccgggttggcgctcgaccagcaagtgctcgaccgcctgctgcagggtgatgcgtcggagggcgcgccgcccctggagacgctggtgctgaacgcccgcgacgcgttcaacttctacggcgacgtcagcctcgattcctacgatccgagcagcggtcgctcccgcttgtcgcgcctggtgctgggcaccccggcgatctatggctacggcgacagcgacagcgtcgcctcgatccgcacctccaacctgatctggaatggcgcgcagacgccggctgccggggtcatcgccggcggcgccggcagtggccacggcacgctggacatccgcagcgaacgcctggagttcggctacggtcccttcagccagcccagcgccatcgacagttaccagcgcctggcgctgggcttcgccacggtcaacctggcggccagcgagcggatcaccgccaaccacaagggtagcctcgcggtctatcagagccagggcgagtatcgggctggtagcggctacgcatacagcggcggcgatctcaacctgatcacacccttgctcaccggcgaggccggctcgcgcaacagcctgctggcgggcggtgcgttgcgggtcagcgcggggggcggcggcgcggcatccaccccggtcgaactggccaatggtgcactgggcgccgaactggccctggagggcgccagcctgctgctggacacccgcgtcggcctgcccagcggcaagttgagcctgaccgcgcaggaggacctggaactgggcgccggcgcccagctcgacctggccgggcgcgcgctgcgtttcgacgacgtgacccgctacagctggggcggcgaagtcaacctgctgagccacggcggcaacatccgccaggccggcgcttcgcgcatcgacctgtcggcgagcaacaaccaggccggtagcctgacggcggtggcgctggacagcgcggccggcgtggtcgacctgcaagggcagatcctggcggcgagcagcggcgaatacgacgctggcggcaccctggtgccatacgccgcgggcagcgtcgagatccgtgcccagcggctgggcgaggacggtacgccagacagccggttcgccgctctcaaccagcgcctgaatgccggtcaggtgttcggtgcgcgcagtttccagatcaagcagggcgacctgaacatcggcaacgacgtcagggcctcgacgatcgaggtgtcgctggatggtggccatctgagcgtgaacggcgtgctcgacgccagcggcgagcaggtcggcagtatccgcctggccgccaagcagggcctgagcatcggtggcgaggcgctgctcgatgcccatgggcggcggctgcgggtggacagctacggcaagatcatcgattcgccgaaccgcgcgctgatcgagctgaacgccggagacgggctgctcagcctcggcgccggtgcccgtatcgacctgcgccacggcaccgaggtggcagcgggaagcgcgcccgggcagaacgacggcgtcgcccgcggcaccctcgacctgtacgcgccgcgtctgggcggggcgacggcgggcgatatcgccatcgacgccggtgcgccgctgcagatccttggtgcccgcgccatcaccctcagtgccgtgcagcgctacgacgacgcgccggtcgccgcgctgccggcgagcaacggccggccgtaccaggagatcacccaggcctacctggatggcaagcaccagcagagcgaactgttcatgcaggcggcgttggccaatagcgccctgctcgacggcaagctggccggattgaacaatgccgcctacgcggaagctttccacctgcgccccgagctggagatcgtcagcgccacggccgatggcgatctggtggtgcagggcgacctggacctgtcgggtcatcgctacgccagcctcaacccgcggacggcgaaaacctcggtatacggctccggcgaggccggttcgctggcgatccgcgccggcggcgacctgaacatctacggcagcgtcaccgacggtttcgccccgccgccggaaaccgacgacgatcagggctggttgctgctagccggccaggatcacctgggcggcgatcgggtggtgccgacggctggcgtgcgtctggacgacgacagcttcttcccggccggcaagacgctcaacttcgaactgccgatcaaggccatgaccctggccgccggtacccggctgccggtcgaggcggtgctcagccagccgctgcaactgccggcggggacggtgctcgagggggcgttgctggatgccgccggcaacctgctccggccggccggcagcctgctcggcgaggctctggacctgcccgccggcacccgcctcggcgccggcagccgtct
>PA103.AGEnt_accessory_0064_length_58
aactcaacgtggtgtagggcgaataaccgctacgcggttatccgccgtttcagccgca
>PA103.AGEnt_accessory_0065_length_1378
ccgcctgttcaagtcgaagtcccgcctcgacccgttctggaccctgatcttccaggacgcaaaggtccaggtggaggccgatccgctgattgatcgcaccgaataccgtcgctactacaagaccgctcagggcttctccggcaagaactgcgagatgttcctgggccagttcgtgagcctcattgcacgggagcgcgtgaacataaaaaaggctattgaggtcggcaagacgctgccgttctggcacgtgatcgaggatcactacaaggccaagggcttcacgactgtcgacctcgaaaagcacatgcgcaagctgccgaatgaccgctatttgcggcgggggtactccatctagtgagcatcaccaagctccctgatggtcgctggttcgtcgatgttgagccgatcaagggcaagcgcttccgcaagcgattcaagaccaagggtgaggctcaacgcttcgaagctactgtgcgtcagaagtgcatcgatagccctggttggaaccccactccgaaggatcgacgacggctcctggaattactcaatctctggggtgttctgcatggtcacgcgctgagcgattacgacgggcgcgagctgctaatgcggcgaatgatggaacggctcaagaaccctatcgggcgggccttcacggccattcagtttgcggagtatcgagccaagcgccttgcggatggctacagccgaaagactctcaacaatgagctgtcgtacctgcgcgcgatgttcaactgcctgatccagtttggtgaggtggattacccgaacctactggccactctgaagccgctgaagctgcaagagaacgagctggcctatctggatcatgaccagatcgcggcgttgttcgatacgttgcgccagatgccgcacgtccacgtggagctgatatcagccatttgccttgccacgggttgccggtggggagaggcgcaggggcttgtgccatccagggtgaagggagctgccgtgcacttcatcaacaccaaatctaagcgtcgacgctcgataccgatttcacccgaactggagagcaggattctcgatcacttcaaacgcttcggacctttcacgaactgtcgcaactcgtttgatgaagctgtcaccaaggctggtctagagttaccgccaggtcagaaggcaaacgtcctgcgacataccttcgctagccacttcatggcgaacggtggcaacatcctgtccctgcaaaagatactcggccattcgaccctggcgatgaccatgcgttacgcgcacctagctccagggcacatgcaggacgtgctagcgttcggtcccagcagagattttcgacacttcttcgacactccaccggagtcggtcacggaagctg
>PA103.AGEnt_accessory_0066_length_1117
agcctgtagcccttgcggctctaggcttccagaaaatcccccagtctctcaaaacactcagtgtcgaaaaagtgtcgaaggactttcagtgcggtgcgctctcgccagcctgcatccaggacgagatatcgttcatgccgtggagtacgcgccacacatcgatgtggtcgtcgcgctcgacatagaaaaccaggtagggatagcgcttgagtggccagcaatgcagccccggcaaatccagctcatgggcgtagcgggatgagccgctggcagggtgacgggcaatatgggcgtatgccttttccagtgcatcgatgaaccccagagcagcctgttcggcatcttcgctgaggtagtaatcgacagccgcttcaacgtcctgattggcgagtacgcgtggtatgacgggcttcgccttcatccccgagccttacggacccgtgtgcgaagcgattcgaagtagtcaccgtcggcaggtcccgcaggcaccgactccgcgccggcgatcagcaggccccgcagacgctgacggtcctgatccttgcgaatcagctcgcgcacgtactcgctgctggtgccgtaaccacgctggctgacctgctcatcgacgaagttcttgagcgtatccggcagggaaatgttcatcgtgctcatgggaccagtctctctggaatggcaaaatttgccaaagcatactaacactcgtgatccttcccggcatcgagcaggtgacgaaagtctttcagcgggccgagtctgatcacctcttgcaggaagtccggggcgaggtgcgcataccgcatggtcagggtcagcgacgagtgcccgagaatcttttgcagggtcaggatgttgccgccgttcatcatgaagtgcgaggcgaacgtgtggcggagcacatgcgatttctgcccacgagggagggcgacaccggacattttcacggcgaagtcgaagctgtcgcggcagttggagaacttgccgtagcggcgcaggtgcgactacaggcgttgttccagttctggaggtatcgggaccgagcgacgacgctttgacttcgtgttgacgaattgcaccgcaccatcccggacccgatccagggtcagcccttgcgcct
>PA103.AGEnt_accessory_0067_length_10
gtgagagtct
>PA103.AGEnt_accessory_0068_length_15
ccgggtagccctcct
>PA103.AGEnt_accessory_0069_length_1815
tccaggagctacagttggagcaagccatggacagccttcgaacttacaaatgaagcctggagacagcccacatatcgagctatcctacaattcctttgaaagatgatttccagacctgcgagtaaaacgctcaaaacgagtagaaatataaaaatcgactcgatatcacgaaaacacctagacccctacaatcataaaccaacctaaaaaaccataaaaatgcgaagaagcctcctccaatttaaaaattttcgaaaaaccctaaaaaaaaatataaagaaccgtctcgcgcttctttctcttgcgctcctatatgatacctcgctggccactgcgaagcctcaggaaaactgcaactttctctggggaacggcctcagcggcctatcaggtagagggcggttggaatctggacgggaaaggaccttcgaactgggacgacttcacccatagaggcattaccaagtatcttatcggagagagccacactggcgatgttgccacgaaccagatatccagagacgtctatctaaaagacatagatctgatgcgcaaactcggagtcaactcgtaccgtttctcgataagctgggcacgagtgctgcccgatggccagacgataaaccccaaagggctcgagtactacaagatactcatacaagatttgaaggatgccggaataactccaattgtaacactttaccactgggatatgcccttagctctttacaagaaaggtggatggtactcctctaaatcgcccgactggttcgctggctacgcaaagctcattttcagcaattttggcgaagaggtaccttacttcataactttcaatgagccggagggcaatatctttaccctgacgcccttggtagagaacttcctcaccgagaccccctcaccctatgagaaagtactatccgtagagtcacgcgcagctcaggcagaggccatgcacaacctcctgctggcgaactcgctagcggttacctcatacaaggaagcagggtacaagggacgaatcggtattgccctgaatctatccccctgtgtcgataatgagaacccgaacagcgcagccaagaggaactgtaactctgtgcacaatgcctgggttctggacgcgctttacaaaggaaactacccgaaagatataaaaactctctatcagaagtacgcacccgcgttccagccctctcaggatgatatgaaaaagatcatgcagggaagacctgacttcatcggcgtaaacttctactctcccaccctggtgaaagacgatccaagccaacccttcggaatagcaaatcgcccaaatccagaccagtatccttcctataacggccccgtctctccttctcatctggtcgaactactaatgcagatagacaaagaatacgaccatcctactctgatcataacggagaacggagccggtttcggagtggacgatgaaaaactcactgaaaatagggtgctagatccactcagggcaaagtatctctctgaccacattgatgcagtgctctcagccaggcatgcaggagtgaaagtagaagggtatctattctggagtcttctggacaacttcgagtggctgttcggctacagaaatcgcttcggaatgattggggtcgactttgaaagcccacaactagcgaggacaccaaaatccagctattacaaataccaagagaaaatcagggattataaagagcgtaacaagtgcctgccccagcaaagccggcactcaggttaacgacttcaaaaaaagacctggcgctataggcggccaggtccgtactggaaggca
>PA103.AGEnt_accessory_0070_length_359
tagggcgaatagcgccccggcgctatccgccagcgcaccggaaccccgtccggcggatagccgcgagcggctattcgccctacccgagcatccccattgacccgtagggcgaatagcgccccggcgctatccgccagcgcaccggaaccccgtccggcggatagccgcgagcggctattcgccctacccgagcgccccattgacccgtagggcgaatagcgccccggcgctatccgccaacgcaccggaaccccgtccggcggatagccgcgagcggctattcgccctacccgagcatccccattacccgtagggcgaatagcgccctggcgctatccgccagcgcaccggaaccccgt
>PA103.AGEnt_accessory_0071_length_790
gctggcgcagcgcctggtacagcggcaggtcgcgttcgtactggccgggaaccagggcgtggcggtgctcggcgagcatgcccaggtagtcgtccaccgccgtgcggtagctggccaactggtcggtggccaggggctggccggccatggcgcggatatcgaaagcccattgcaacccgtcgcgggcgttcgaataggcggcgccgtccatgccggcggtgagcgccagccactggtcgaggaaggcctgcggtgcgtcgcgcggggggaagtggcggatcttcgcggcgcccacctcggtgatgccgtcgccgtccaggtcgacgctgtagccttccggcagcagcaggttgcgcgcgccttcctcgctcagcgcctcgacccggatcggctcggccaggcccatgttgcgctgcagcgcctgcaggtcgtcggcgcccaggcgggcgaggaagccgcgggcgtccagttgcgcgccgttttcgcaggcgcggttgagcacatgggcgaagcgcaactggtcttccaggctgacgccgcgcacccggctgtattccagctgggtggcgccgagggtgtcggccagcgccccggcctgctccgcgctgccttcggcggcgaccgcgaggcgcgcgtaggcggcctggaagtcgcgctggaaatcctggtcgggagtgcgggtcatcagctgccgctgggccaggctcggagagctggaggctgagtcgatcttcatgtccgggtcgtccttgaggccgaggagagagagcgcgttaccctacgcgctggt
>PA103.AGEnt_accessory_0072_length_982
gcgttgccgagcacgaatagcgaaatcagtcggcttcccattcgcgcatgcgcacccgacagtgcttcatcgcgttgacgatgtgcttttccaccaggctgcgggaaatattgagatgttcggcgatctgcgaatgggacaggccgtccagcttgcgcaacaggaaggaactgcggcagatggccggcaactcggccagcgcgcgctgcaggttgtccaggcgctgcccctggtcgaccaccgtctgcggcgagggactggccaggccctcctcgtcgtccaggacctccaggggttccgcccggcgcacccggctgcgacggtgctcgtccaccgccaggttgagcgccgtccggtacagaaaagccttcggatgctcgatctgcgcttgactggagcgctccagaacgcgcaaatacgcgtcgtgggcgacatccgccgctgcgtgtcgatccccgagcctggcactgaggaatcgcagcagctcccgataatggttttccaagacgactcctgctcgctgcctctacggcactgtccttccaagggcgggatcgcctgccggcgacattggcagtatgaaatcattaaatttataataattctcatcaagctttaaagccttgtttcgctcgcagcgcaatccgaaggcataactggaaccctcgatgaagacaccctctcccgccgacagcgacacccttgtgcaggacgccgcgcattggtgcatgcgcctgcacgccgaggacctctccgaggaagagcgtggcgagttccagcgctggctggcagccgatccccggcacgccgccgaatacgcagaaatggaggagatctgggcgctcagcgaactgctgccgcgaacgccggcgcccgagcttcgcaaccacgccgcaacccgcccgttcagccgtcgccgcaggggctggaagagccaggcacgcgccgccgccctcgccctgcttatgttgccgacggccgg
>PA103.AGEnt_accessory_0073_length_10740
agtggatcgagcgccagaggaaggcagcgccatgtcgagtcgaagcgcgcgtcgacctgcgacgggcgggcgcgacacctcttcctgatctgcaacgaacggcatcgcctgcaatttacgtggaagaacctacgccccgccgaacgccgctaaataccgggcatcctgcttcgtctgtctgcaaggaggccgagacgggtgacgcatgctcctggagccggtcgccgtccgcattcgcagtgccgcaacgaaagcctgcgccaggccaccccactcaaccgtcccatgcctaccggcccagccgggagcggccatggaacgatcctgggaccccaccgacctagtacatccgggaagcaactatgaccaatcccaagcgcggcgccattcgcgaactgctcgccctgctcaggccctttcgagcgatcgtggccgtctccatagcactgggcatggccggcggccttgccatcaccctgctgctggccagcatcaacaacgccttgcactcggaaaacggcctcggccaaggcgtactgctgtcgttcggcggactctgcctgctggcattggtcagttcgatcgtctccgacatcggtaccagctacgtcggccaacacatcatcgcgaagctgcgcaaggaactcggcgagaaagtcctctcggcgcccatcgagcagatcgagcgctaccggacccaccgtctcattccggtactgacacacgacattgacaccatcagcgacttctccttttccttcaccccactggccatagccttgaccatcactttcggctgcctgggttacctcgcctacctatcggtcccgatgttcctgctgacagtcgtcgccatcgtcatcggcacggcagcccagtacctggcgcgctcccgcggtttcaaagggttctatgccgcccgcgatctcgaagacgaattgcagaagcactacaccgccatcgcttcgggcgcgaaggaactgcgcatccaccgcccccgtcgctatcgcatgcacaccggccgcatcagcgaaaccgcgaacaacatccgcgacctccacatcagctccatcaatatattcatcctggccaagaccttcggctcgatgctgttcttcgtggtgatcggtctggcgcttacgctccaggcctactggccttcgtccaatccggccgccatcactggcttcgtgatggtcctgctgtacatgaagggaccactcgaacaggtggtgaccatccttcccatcgtcagccgcgcccaggtcgccttccagcgggtcgccgaactttccgagcgtttttcctctcccgaaccccatcttctgctcagcgaacaggaggccccggacaagaccgtcgacagcctggaactgcgcgacgttcgctacagcccccccgccgtcgaaggcagcgaaccgttccatctgggccctatcaatctgcgtatcgcccaaggtgacatcgtcttcatcgtcggcgagaacggctgcggcaagacgaccctgatcaagctgctgctcggcctctatcgcccgcagtccggcgagatccttctcaacggagaaccggtcagcgcggagacccgcgacgattaccgccagctcttcagcaccatcttcgccgactactacctcttcgacgacctggtccagggcaagcaggcttcgttgcagaacgcgacccaatatctgcaacgcctggaaatcgcccacaaggtcagcgtcatggacggcaacttcagcaccaccgatctctccaccgggcagcgcaagcgccttgcgctgatcaatgcctggctcgaagagcggccggtcctggtcttcgacgaatgggccgcagaccaggacccggctttccgcagggtcttctacaccgaactgttgccggacctgaagcgccagggcaagaccatcatcgtgatcagccacgatgatcgctatttcgaaatggcggaccagttgataaggctctcggcaggcaaggtcgtcaaggaaaccgagacggcgtgaaactttttcatccggttttccgtgggtaaaacgtcatactaagagaattgagaagcgatctcatttattcgcaacttgccaacctaagaagagcaatcacccatgccagcaccacacggtctcagtcctctgagtaaggcgtttttgatgcgccgtgccttccaacgcaggatgcttccccactcgctcgccatggccctgagcctgccgctggcgggatatgtccaggcgcaggaaatcgagttcgacatccctccccaggcgctgggcagcgcactccaggagttcggccgccaggcggatatccaggtgctgtatcgcccggaagaggtccggaacaagcgtagcagtgcgatcaagggcaagcttgagccgaaccaggcgattaccgagctgcttcgtggcaccggcgcatcggtggacttccagggcaatgcgataaccatcagcgtcgccgaggcggcggacagcagcgtcgatctcggcgccaccatgatcacctccaaccagttgggcaccatcaccgaggacagcggctcctatacgccaggcactatcgccacggcgacccgcctggtcctgactccgcgcgagacgccccagtcgatcaccgtggtcacccgccagaacatggacgacttcggcctcaacaacatcgacgacgtcatgcgccatacgccgggcatcaccgtctcggcctacgacactgaccgcaacaactactatgcccgcggcttctcgatcaacaacttccagtacgacgggattccctcgacggcccgcaacgtcggctactccgcgggcaatacgctcagtgacatggccatctacgaccgggtggaagtactcaagggggcgaccggcctgctcaccggtgcggggtccctcggcgccacgatcaacctgatccgcaagaaacctacccatgaattcaagggccatgtcgaactgggcgcgggcagttgggacaattaccgctccgaactggacgtcagcggcccgctgaccgagtccggcaacgtccgcggccgggcggtagccgcctaccaggacaagcactcgttcatggatcactacgagcgcaaaaccagcgtctactacggcatcctcgagtttgatctgaatcccgacaccatgcttaccgtcggcgccgactatcaggacaacgatcccaagggatcgggctggtcgggcagcttcccgctcttcgacagccagggcaaccgcaacgacgtctcccgctccttcaacaacggagccaagtggagcagttgggaacagtacacccgcaccgtcttcgccaacctcgagcacaatttcgccaacggctgggtcggcaaggtgcagctcgatcacaagatcaacggctaccacgcgcccctcggcgcgatcatgggcgactggccggcaccggacaacagcgccaagatcgttgcgcagaagtacaccggcgaaaccaagagcaactcgctggatatctatctcaccggccccttccagttcctcggtcgcgagcacgagctggtggtcggcacctcggcttccttctcccactgggagggcaagagctactggaacctgcgcaactacgacaacaccaccgacgacttcatcaattgggacggcgatataggcaagcccgactggggtaccccatcccagtacatcgatgacaagacccgccagttgggcagctacatgaccgcccgcttcaatgtgaccgatgacctgaacctgttcctaggtggacgcgtggtcgactaccgggtaaccggcctgaatccgaccattcgcgagtccggacgcttcattccctacgtcggcgcggtctacgacctgaacgatacctactccgtctacgccagctataccgacatcttcatgccgcaggacagttggtatcgcgacagcagcaacaaactgctcgaacccgacgaaggccagaactacgagatcggcatcaagggcgaatatctcgacggacgactcaataccagtctcgcctacttcgagattcatgaggaaaaccgcgcggaggaagacgccctctacaacagcaaaccgaccaaccccgccatcacctacgcctacaagggcatcaaggccaagaccaagggctacgaggcggaaatctcgggtgaactggcgccaggctggcaggttcaggctggctatacccacaagatcattcgcgacgacagtggcaagaaggtttccacctgggagcctcaggaccagttgagcctctacaccagctacaagttcaagggcgccctggacaagctcacggtcggcggcggcgcccgctggcagggcaagagctggcagatggtctacaacaatccccgcagccgctgggaaaagttctcccaggaagactactggctggtggacctgatggcccgctaccagatcaccgacaagctgtcggccagtgtcaacgtcaacaacgtcttcgacaagacctactacaccaacatcggtttctacacctcggcatcctatggcgatccacggaacctgatgttcagcactcgctgggacttctgagcccgactgcgaaaaagaacgccccgcaatgcggggcgttctgcttctcggctaccccacgcgacccatcgccgaagacgcctgtcggcacgacaccaaatgattcctgtacagaaacaaagagcccgcctgaaggcgggctttgaacggaacggacctgagatcagcgcccggcacgctccagggcggcccggaagctctgcacaaactcagggtggtcgatgatcttgtcgtgccgggtatccagcacccgcaccggttcgacacgctcagccccgatcgcctcggccatcgagcgctccaccgcgctccgctggatggcattggtgctgcgcgcggcccaccagaggctgaccttcgccgtcagacgcgggtaatccatcgctttcaggcgctcgtcgaggatctgtttcaactcccaggacacttccagttcgttgctctgtgcgatttcgctgcgcagtgtcgcgaactcggcgccgatctccgcttccgcccagtcgctcatcctcgtccagcgctgctcatcgtccgtcgtggcggagcagatcgatgaccaggcccgttcgatatgctcggcccgctccggaaacatgacaccgagcagttccacccgcatctcgcccacggataggttcgggactgcctccggcgtcggcccgatctcgttccagaacgcttcgaccctgaccggtgccggcgcatcgatccagccgacgaaagccacctgccgcccacgctgctccagccgggccgcgacatccatcgccaggttgccgccgagcgaccatcccgccaggttgaaaaccccttcggggtgctcctgcagcaattgctcggcgtattccgcaaccatatcgtcccactccggcacctcgcgaccagcgcccagcagggcacggcagacaacacccttgaccggatgacgatcccgcagcgccatggcgagggtcttgtaacagtgcacagagccgaaactcggatggaacatgaacagcggcgaaccttcgcgcctgccgttgagcggcaccagcaacgactcacgcgcctgcccctcaatgcatgccgcctgttccgcgacgctggcatgggtcatcagttggctgatgctcagcgtagcctggcaggtatcgccgatccgctccttgagcatcagcagcaacaatgagtgaccgcccagttcgaagaagttgtcgtccaggccgacccgttccactcccaggatctccgaccagatcgctgcgatgcgctgctccagctcgctaccgggcgctcgataggcctgttgcgacaggctcgcatccggttgcggcaacgcctgccggtcgagcttgccattgaccgtcagcggcatccgctccagcagcatcaggtgcgccggcaccatgtagtccggcaggtgccgcttcagcgactcccgcagcgactcccgcagacgctcggcatcctccgccgagtccgccaccacgtatcccaccagttgcgtgccgccgaccccgtcatgggccagcaccacggcatcgcgtaccccggccagaccggcgagcgccgcttcgatctcgcccagttcgatacggaagccgcgaaccttcacctggtggtcgatacgcccgatgtactcgatattgccatccgcctggaaccgcgccaggtcgccggtacggtacagccgctcgccggcgccgccggggaacgggttcggcacgaagcgggtggcactcaacccgggccgcctcaggtagccgcgcgccagaccggcgcgaccgatgtacagctcgcccaccgcgccgcgcggcaccgggttcaggtcacggtcgaggatgtaccaggacaggtccgggatggtcccgccaatcggactgaccaggctaccctccaggtcggcttcgctcaccggacggtaggttacgtgcaccgtggtctcggtgatgccgtacatgttcaccagttgcggctggcgatcgccgaagcgctggaaccacggccgcaggctctgcagatccagcgcctcgccaccgaagatcacgtagcgcagcgccggctgctgcgtcgccatgtcggcggaacaggccaccgccatcagttgcttgaacgccgacggcgtctggttgagcaccgtcacgccttcgcggcacagcagacggtagaagtcttccggcgaacggctcacccattgcggcacgatcaccaggcgcccgccatagagcagcgcgccgaagatttcccagaccgagaaatcgaaggcgtaggaatggaacaacgtccacacgtcccgctcgtcgaagccgaaccaggcctcggtggcgctgaacaggcgcagcgcgttgcggtgggtgagcaatgtgcccttgggcttgccggtcgagcccgaggtatagatcacgtaggccaggttgtccgccgatagcgtcgggagcggatcgctctcggcgtagccgtccagcaccagtccgtcgatggccagcacctccacccccgcctgccgtggcaggcgctcgagcagatgcccctgggtcagcagcagccgtaccccactgtcgtcgaggatatgcgccaggcgctcctctggcgccgccgggtccaacggcaggtaggcgccgccggccttgaggatcgccagcaagccgaccagcatgtccagcgaacgctccagcgccagcccgaccggcacgtccgcgccaacgccgcgagcgatcaggcagtgcgccaggcgattggcccgcgcattcagttcgccgtagctcagccgttgttcgtcgaggatcagcgcaaccgcctgtggccgttgccgcgcctgctcctcgaaacgctgctgcaaggtgccctgcaccacgtactcgcgctgggccgggttccattcggagagggtctgccggcgctccggcgcatccagcagcggcaactcgccgagccgctgccttgggttggcgacgatgccgcgcaacaggttgcgccaatggccggccaggcgttccacggtggaggcgtcgaacagatcggtggcatagtcgaaggaggcccagatgccgttttcgtcttcctgaatatccagcgtcaggtcgaactgcgcagtctggccgtcccaggccaggccttccagacgcaggtcctccaactgaacctcgggcgtcaccgagcgtatctcgctctgatggttgaatagcacctggaacagtgggttatggctggcattgcgctccggctgcaaggcttccaccagttgctcgaacggcaggtcctggtgcgcctgggcctccagcgcgcgttggcgggcctgtgccagcagctcgtcgaagcccatccgaccgtccaggtcggccttgagcacctgggtgttgacgaagaagccgatcagccgctcggtctccacgcggttgcgattggcgatcggcacaccgacacggatatccgcctgcccgctgtagcgatacaacagcgcctggaacgaggccagcaacagcatgaaactactggcgccttcacgctgggccaaggctctcacggcctcgaccagttcccgcgatagctcgaaacccaactgcgcgccacgatggctctgccgggccggacgcggccgatcgaacggcaactccagcaccggctgctcgccgcccagcaggccggtccagtacgccaactggcgctccttttcccccgcctccatccagctgcgctgccacagggcgtagtccgcgtactggatcggcaaagccggcagcgctacctcgagccctcgactataggcggcatagagctggaccagttcctcgaccatcacctgcatcgaccaaccatcggacacgatgtggtgctggaccagcaccagtacatggtcgtcttcggccagttgcaacaggttcacccgcagcagcggcccccgttccaggtcgaatggctgcacaacgatggcctgtatccgttcgatcaggccttcttcaccgaactgttcccgctcgatggaaacgctaaccgcaggttgtacctgctggtacgaacgccctccctccagccggaagcgggtacgcaaggtttcatgccgcgcgaccaggctgtcgaagctgcgttgcaaggcatccacgtccagccgcccgcgtaggcgcaaggcactcggaatatggtaggccgtgctttccggctccagttgccagaggaaccactgacgctcctgagcgaaggacagtgccaacggttgctgccgatcggcaagcggtatcgtcgagaccgcatctgtcgtgcgttccaatccctgggcgaacgcttccagaaccggccgctcgaacaacgtcttcaggcttgcgtccaactgctgctcctggcgaacccgagaaatcacccgggtagccagcaacgaatgaccgcccagttcgaagaagttgtcgtccaggccgacccgttccactcccaggatctccgaccagatcgctgcgatgcgctgctccagctcgctaccgggcgctcgataggcctgttgcgacaggctcgcatccggttgcggcaacgcctgccggtcgagcttgccattgaccgtcagcggcatccgctccagcagcatcaggtgcgccggcaccatgtagtccggcaggtgccgcttcagcgactcccgcagcgactcccgcagacgctcggcatcctccgccgagtccgccaccacgtatcccaccagttgcgtgccgccgaccccgtcatgggccagcaccacggcatcgcgtaccccggccagaccggcgagcgccgcttcgatctcgcccagttcgatacggaagccgcgaaccttcacctggtggtcgatacgcccgatgtactcgatattgccatccgcctggaaccgcgccaggtcgccggtacggtacagccgctcgccggcgccgccggggaacgggttcggcacgaagcgggtggcactcaacccgggccgcctcaggtagccgcgcgccagcccggcgcgaccgatgtacagctcgcccaccgcgccgcgcggcaccgggttcaggtcacggtcgaggatgtaccaggacaggtccgggatggtcccgccaatcggactgaccaggctaccctccaggtcggcttcgctcaccggacggtaggttacgtgcaccgtggtctcggtgatgccgtacatgttcaccagttgcggctggcgatcgccgaagcgctggaaccacggccgcaggctctgcagatccagcgcctcgccaccgaagatcacgtagcgcagcgccggctgctgcgtcgccatgtcggcggaacaggccaccgccatcagttgcttgaacgccgacggcgtctggttgagcaccgtcacgccttcgcggcacagcagacggtagaagtcttccggcgaacggctcacccattgcggcacgatcaccaggcgcccgccatagagcagcgcgccgaagatttcccagaccgagaaatcgaaggcgtaggaatggaacaacgtccacacgtcccgctcgtcgaagccgaaccaggcctcggtggcgctgaacaggcgcagcgcgttgcggtgggtgagcaatgtgcccttgggcttgccggtcgagcccgaggtatagatcacgtaggccaggttgtccgccgatagcgtcgggagcggatcgctctcggcgtagccgtccagcaccagtccgtcgatggccagcacctccacccccgcctgccgtggcaggcgctcgagcagatgcccctgggtcagcagcagccgtaccccactgtcgtcgaggatatgcgccaggcgctcctctggcgccgccgggtccaacggcaggtaggcgccgccggccttgaggatcgccagcaagccgaccagcatgtccagcgaacgctccagcgccagcccgaccggcacgtccgcgccaacgccgcgagcgatcaggcagtgcgccaggcgattggcccgcgcattcagttcgccgtagctcagccgttgttcgtcgaggatcagcgcaaccgcctgtggccgttgccgcgcctgctcctcgaaacgctgctgcaaggtgccctgcaccacgtactcgcgctgggccgggttccattcggagagggtctgccggcgctccggcgcatccagcagcggcaactcgccgagccgctgccttgggttggcgacgatgccgcgcaacaggttgcgccaatggccggccaggcgttccacggtggaggcgtcgaacag
>PA103.AGEnt_accessory_0074_length_2434
tcgattctccttcgcagccatccaccatgcggaaggctgcgaagtggcactttgacacccatcccccggcggtctatagacagttgcagaacagacacggaagtggtggttcagcatgtcaacgtcttcgacagttcgccccacgacgagcctttccgggatatcccaggcccgcttccaggggaccctgacacacgcctccccagcctttcgcgggacgacttctccgcctgcgctctcccatcccccatgacagcacccggccggcgacacgggcaccgacagcgccagagcgtaccgaccggcctgcgtaacgggtagcgaccggtcgagttctggcgcgccggaaaagaatctccacgcgggaatcgtcatgaaaatactcgcccttctcgcagcctgcctgctggcaggctgcgccgccaacgccccgctgcgcgatgacagcgaatcgacctgcgccgacatgcggccttgcagcgacagctactacgaacgccatccgaactacgagatcggcttcgtcgaatacagcgagcgcggcaacgacttcgcgcctgccagaacgcaacgcctgatcgaccagctaaagcgctactccgcccggggggacatcgccatggtggtgttcattcacggttggaagcacaacgcgggacgggacgacggcaacgtcgccagcttcaacaaggcactcgccaatctcgcctcctccggggtgctgggcaaacgcaggctggtcggcctctatgttggctggcggggcaagtcgatgcatggcctgtatagcgagaacctgacctactgggacaggaaggccgtcgccgaggaagtcggccggggtggcgtcgccgagttgctcgcccagttggaacggatcgatcgcaaggacaggaactatctggtgatcgtcggccacagcttcggcggcgcaatcaccctcggcgcacttcacgacccgttgctcgaacgcctgctggctctgcaggacggtcagcggatacgcgccttcggcgacgcggtaatcatgctgaatccggcgatagaggccaatcagggcctgctgctcaaggagaacagcctcaaggtcggcgccctgggaacccagccgccgccgctgctgtacgtcatcagttcgcacggcgacagcgccacccacttcgccttcccgctcggccaatgggtcggcgtcaacctcacctggagccaggtggacctggacaggacctacaacggaacccgctatcgcctccgggaagaagacctggataccaccgccctcggcaactacagcctgtatcggaccgccctgctgatcgaccgcgagtgcccgctgccggatggcagcgacaactgcgcgccaagaccgcccgaaccacgggtgatcgacgacaccgatatcggcaaatggcgcttcaggagcttctgcagcgcggacggcggcaacgccgatccggcgctgccgcgcatgccctgctacagcaacgagccggtcaacttcatctacacctcgcagtccttcatcgccgaccacaacgatatcttcaacgaccaggtgatcgccttcatggccaccgccgtcagcaaggccatctacgaacgtacggctggcgcctcctactaccgggagtgccacgacccggtgcggaagaacttctcgttcggcaagtgcttcgacttccactacctcaaagccacggccatgcaccggcggctgcaacggcaactctcggaacccggcacccgcagcgaacaggacgtcctctatgaaaaccctctctagcctgctcctgatcggcttcgccgtcgttctgctcgccccgcggatggcgcccgccgccagcgccgccgaagacaaggccacctattgcggctccggcttcacccagtatctggttccggacgacgtcgcgggctgctcgctcagcgaggcctgccgcctgcacgatatctgctacggccgctgcgacaaggacggcgacctctacggcagcgcctactgcgcgcaaagcgaaaagtccgaagcccgcaacatgagcaagcagcagtgcgacgccaggctgcaggccgacatcgccgcacagaacggcaacagccgcctgtgccgcgcggtgggaggcgtctaccgggtattcgtgaagcacctggggcaaggtccgttcaatggccgggaggcactggacatctacctgaaggtcatgcaatcggcgcccagcgcagccgacgccgacgcccgcctcgaagccatccatcaactacagaagcagggcctgaccaacaccaaggaaatccgttacgacgccgagcgtatcgtcatcccactcaacaggcccgtggaatcgccgttgaccaacggctcggacactctcgtcctgccgcgcaacctcgaccgggaacggctgcgccagctggaccagcggctcatccgccaatg
>PA103.AGEnt_accessory_0075_length_2681
gcgggcgatgcctgcggcgcggcctacatgccgatcggtacgctgctgggcaaccgtagcggctacatcctcgacgggcagttgaacctgctgccggtaggcgtggcgggcgaactgtacctgggcggggaaggggtggcgcgtggctacctggagcgtccggcgctgaccgccgagcgtttcgtgccggatccctttggcgcgccgggcagccggctgtaccgcagcggcgacctgacccgtgggcgtgcggatggggtggtggactacctcggacgggtggaccaccaggtgaaaatccgaggcttccgcatcgaactgggagagatcgaggcgcgcctgcgcgagcatccggcggtgcgcgaggcggtggtggtggcccagccgggcgcggtgggccagcagttggtgggctacgtggtggcgcaggcgccggcggtcgcggattcgctggaagcgcaggcggagtgccggacgcagttgaagacggcgctgcgcgagcgcctgccggaatacatggtgccgtcgcacctgttgttcctggcgcggatgccgctgacgccgaacggcaagctggaccgcaagggcctgccgcagccggatgcgagcctgttgcagcaggtctacgtggcgccgcgaagcgatctggagcaacaggtcgcggggatctgggcggaggtcctgcaattgcaacaggtcgggctcgacgacaacttcttcgagcttggcggccactcgttgctggccacccaggtcattggccgcctacgcgaacgactgcacctggaggtgccgatcaagtcgatgttcaccgcggagacactgggtgagttctgccacggcgtcgagaccctcaaggccgagagcgcgccggtggaagatgctctggctaaatccctggaggcgctcaaacgtctatctgccgatgaacttgaaaaactgatttcctaagaggcggtagcgtgcaagcactcatagagaaggtgggctccctttccccccaggaaaggaaggcattggctgtcctgctcaagcagcaaggtgtcaatctcttcgagatcgcgccagtgttcaagcgccaggacggcgagcccctgcggctctcctatgcccaggagcaacagtggtttctctggcaactggagccggaaagcgcggcctaccatatcccgagtgtcttgcgtctacgtgggcggctggacctggatgccctgcaacgcagcttcgacagcctggttgcgcggcacgagaccctacgcacccgttttcgcctcgacggcgacgaggcgcgccaggagatcgccgcatccatggcattgccgttggatatcgtcgcgttggggccgctcgaggagggcgccctcgctcggcaggtcgagacgacgatcgcgcggccgttcgacctggagcgtgggccgctgctgcgggtgagcctgttgcggctggccgaggacgaccatgtgctggtgctggtccagcatcacatcgtgtccgacggttggtcgatgcaggtgatggtcgaggaactggtccagctctatgccgcctatagtcgagggctcgaggtagcgctgccggctttgccggtccagtacgcggactacgccctgtggcagcgcagctggatggaggcaggggaaaaggagcgccagttggcgtactggaccggcctgctgggcggcgagcagccggtgctggagttgccgttcgaccggccgcgcccggttcggcaaagccatcgtggtgcccagttcatcctggaactggatattgatctgtcccaggcgctcaggcgcgtggcccagcaggagggggctactgccttcgccctgttgctggcttcgttccaggcgctgctgtatcgctacagcgggcaggcggatatccgtgtcggcgtgccgatcgccaatcgcaaccgcgtggagatcgagcggctgatcggcttcttcgtcaacacccaggtgctcaaggccgacctggacggtcggatgggcttcgacgagctgctggcccaggcccgccaacgcgcgctagaggcccaggcgcaccaggacctgccgttcgagcaactggtggaggccttgcagccggagcgcagtcttagccacaacccgctgttccaggtgctgttcaactaccagagcgaagcccgtggcaacggccaggcattccgcttcgacgagttacagatggaaagcgtgcagttcgacagccggacggcgcagttcgacttgacgttggacctgacggacgaagagcagcgtttttgcgccgttttcgactacgccaccgacctgttcgacgcctccaccgtggaacgcctggccggccattggcgcaacctgttgcgcggcatcgtcgccaacccaaggcagcggctcggcgagttgccgctgctggatgcgccggagcgccggcagaccctctccgaatggaacccggcccagcgcgagtacgtggtgcagggcaccttgcagcagcgtttcgaggagcaggcgcggcaacggccacaggcggttgcgctgatcctcgacgaacaacggctgagctacggcgaactgaatgcgcgggccaatcgcctggcgcactgcctgatcgctcgcggcgttggcgcggacgtgccggtcgggctggcgctggagcgttcgctggacatgctggtcggcttgctggcgatcctc
>PA103.AGEnt_accessory_0076_length_221
cggataaccgcaagcggttattcgccctaccaggcccacgtgccacactggaaggccaccctggagggggctccgttccgtggggcgaatacgccaccggcgttattcgccggtatcccgccgcaacggcggataaccgcaagcggttattcgccctacaggcccacgtgccatgcagaaaggccaccctcgggtggcctttctgcatggagaccaacgcc
>PA103.AGEnt_accessory_0077_length_1328
gagggtgtccgaaattttgtgtaaccggctcatgagcgacactgtcgctgagaactggagacaccatgaacaagacgccccacaccattaccgacgaactgctggatcagcttctggccaattatcagaagcctgaagacttgatcggtaccgacggcatcctcaagcaactgaccaagaagttggtcgagcgtgcgctggatgccgagctgacccaccacctgggccacaacaagcatcagcctgtcagcaattggatgggcaacacccgcaacggtttcagcaagaagaaactcaagggcgagttcggtgaactgcccatcgaggtaccgcgcgaccggcatggcaccttcgatccgcagatcatcgagaagcaccagacccgctggacgggcttcgacgacaagatcctttcgctgtatgcccgcggcatgacggtgcgcgagatccaggcgcacttgcaggaaatgtacggtgccgaggtgtcacccagcctgatctcctcggtgaccgacgcggtggccgatgaggtcaaggcctggcagtcgcgcccgctcgatacggtgtatcccatcgtctacctcgactgcatccacagcaaggtgcgcgagggcgccgtgcgggtgaaggcggtctatctggcgctgggtatcaacctggccggcgagaaggaaatcctcggcctgtggatcgcccagaacgagggcgccaagttctggttgcaggtggtgaccgaactgcgcaaccgtggcgttcaggacatcttcgtcgcctgcgtggatggcttgaagggcttccccgaggccatcgaggcggtgttcccgcgcaccagcgtgcagctgtgcatcgtgcacatggtcaggcacagcctgaactacgtgtcctggaagcggcgggcggaggtcgccgccgacctgaagcggatttaccagtccagcaccgctgacgaggccgaactgcgcctcggtgaattcgaggccaagtgggatgacgactacctgccgattggccagtcctggcgacgcaactgggccaggatcacgccgttcttcgacttcccgccggagatccgaaaggtgatctacaccaccaacgccatcgaatcggtgaacatgagcctgcgcaagattaccaagaaccgcggctcgttccccagtgacgaggcgctgctgaaactcttctacctggcgctacgcaacatcagcaagaaatggacgatgccgatccgtgactggaaggcggcgctgactcgctttacgatcagctacgaagaccgcctgccgcagcagtaaccctaaccccggttacacaaaattctgcacaccctc
>PA103.AGEnt_accessory_0078_length_215
gaggcaaaaaacgcgacgggtcttagaacgtttattcacttgggttattttgataggcccgattcgaatatccatcgcgtcgaaatacctgtcgcgacgatgctctcctccgtcatgcagcggaatccgctgtcattgcgccgaacgccttcgctgcctcgccggtagccgccatgcagcgcccggcgcggctgttgcaccggcatcttgccggt
>PA103.AGEnt_accessory_0079_length_1607
ccactcaaagcgaataactcgctaaaccgatcgcccttacctagggcatcgcggagcctccttacggtgtctgcactggagcctctctgctcagagaattagagtagggaaaataaatctgtcccctttatgggcgttaatatagattttccctccgggttccactacgtgagtagcctccggtagaaaactcatcatcttctcgccaggacccatatatgggtttgtagcgattacctcgcctagcgatccgtctttgaaaggcaatttcatcgcatcagcacggatgcctgattgaatatcggcgcggatatctacgtttattgcgccgggagtctgcgcattcttcccgccgaacagctcaacggtgggcttcccgcctgttgcttttgccccatctaaatctctaacttagataaagccacgtcatctgaaactctaaccacgccatcaattatggacaagttatcctctgactccaaaacgctaaaaccacaatctccaaaatcgaaatacacgccgacacaaccatcttccacatccgaaaaaagatacttgtaaacagcaagcaggtccttgccaaaatatctatccaattcattcgaactctggatcgggtacgcaaagtcatcggaaatctcatccagccccaacagctttggttcagagccaaaagacaaaatccttaacacaccttccccaatatctaatgaaacccatcccgatcttgaaaacctaagaaacagaaccaacattttacaaaccaaagaccccgacataaagaacgaccgaaatctaaactcaaaaatcttctcaccaatgatcataaggccaaaccccgcgactaaaattttgaggatttcactgaaatcaaagtgtcgaattcatatttgccgccgggcaacactcgtaggttaacagtgctattagttttagagctgtaaacatgaacaaggtcataactccctcgggcagccgacttaggaattatgtcactaacagcggtagcgttctccaatgtttctttaactgctagcttggcctgctcaacaccagcgcgactggcctcgtaaggcagtctgccttcacctattttcgcacccaacttcttgtttaaatttgctgcttgagagctaagaaacgtatcaaccccaccgagttcaggaagtttttgaactccttttgccccccacccagccgacccaaatcccccactgccccgagctgcgaactcatactaccggaaacaggtgactccgcaatcgcgttgaccaggttcttggctgctgttggcagcttggcggttatctgcgcgccaccttttactgccgtcagaacgccaacaagttccgcagcgaacctaccgccctcgacaccagctgtgaccgaaccttgccagccggcatcctcgtatgcctgagtcaagaatgcggcgcgctcctccagccccttgaggtagttatcgccaaattgctgccggaactctggcgaagtggccaactgctccagagctgcataggtttccctccagctcttgaccagctcataaacaccgaaaaataaatctgtcccctttattcaccgtcccctttattcaccctttattc
>PA103.AGEnt_accessory_0080_length_3092
tcggggaaacgagcatctgtgattttattggaaaccttcgcaccggttatttcaaccgactctaaggaaaaaggggacaaggaaaaaggggacagatttatttttactactataatttcagcaaccgcccacgccaaaccactcaaagcgaataactcgctaaaccaatcgtccttacctagggcatcgcggagcctccttacggtgtctgcactggagcctctctgctcagagaattagagtagggaaaataaatctgtcccctttatggtctttcgctctcttcgagcaacaataatgtcagatcaagtcatagctatcacattttatggtcttggctggagtttttattaagaaaaaatcttaattgagaagctccttactgacgtcacctgttaggaagaattcttcaaatatatttttcagtatagaaaattcatcgcatatcaagacgccatcccaaacatcccccaacacttcgaagggtatgccttgcagctttaaatttctataagatcgaacaatatagtccaccccatcgtcttcccccaaagagacgacatactttccgccttcagactgtacttgtagcgactgcggccccacagccgtcttggaaataagttcaagagtgaccgaacctttaccttctctgattagctctagacaagagaggacatcatcccaagagggaaatctattccttccccccttagcttgagcacccacgccaaaaacccaagacagcgagaaagcagccatcattcaagctccctcaaagaccgcataccaggcttccaatatagagtttttcctgtagtcacttcgtttatctgtagagagttcaaaccagccttttctgccgctgccgcgatatcaccacggcaatagctgcaaacagctttaccttcaaccttcaaggccatatctgcaccagtggttttccctgcattatatgcttgctgaataactccaatttcggcatgagcatccgccatatttccattcgggtgaggttttccattagccgcaatctttgcatccactcggtccgcaatcaaagtcggctgattggaattcgcttgagcggcaggcctggcagtttggttaacgtcggtaaatacagagttaccaatacgcccttcggcagttacagtgggagtagttccttttgcacccccacccagccgacccaagtcccccactgccccgagctgcgaactcatactaccggaaacaggtgactccgcaatcgcgttgaccaggttcttggctgctgttggcagcttggcggttatctgcgcgccacctttcactgccgtcagaacgccaacaagttccgcagcgaacctaccgccctcgacaccagctgtgaccgaaccttgccagccggcatcctcgtaagcctgggtcaacaatgcggcgcgctcttccagccccttcaggtagttatcgccaaactgctgccggaactctggcgaagtggccaactgctccagagctgcataggtttccctccagttcttgaccagctcataaacacccactgcggtttcagttgtcgaaagaccgatgcctcctccaacacctacgacgataccgacatcctgctgggccgaaataattgcccatttggcttctattccggttttgcagagctgtttgtccttgcagccatcgacctcctgccgcttcttctcctcgtgccaatgactgaggtagttgtgttgggtggcattccccgccacccaggctcccgtctgcaagctcttggcgtccgcatcgccctgcgtcgaagctgccagcacgccgatcaactgcgaactcatggtcagcaggcccttcttctccaggcaacgcatacgttgccccggcgagcgacccgccagggatggcggggccggaggttcaggactctgcggaagtagcgaaagggaggtcagtgctcttcttttaaaatcgaaaaagtaaattattaaagaacagggaattactgaacggggaaaatctatctaccttttagctctagagcagtgaaaataaatccgtcccctttatgcttgtcccctttatgcttctacacttttgcatcttatgccgattgcaaaaatctatacttccaataatccataccctctaaaacccaatacctctccctatcgggtactaaatggcaaaaatccgaacacttagcaagccagtctgagtaagccaattcttcatgcgcccgattacagtccatatgcatgtaaattttgcgatcgaaattcacatagaacattggaagcctagaggcaacagcattagcatcatgaaagtagcttgcactcaactcaacaccagaaagatagtaatcttcaactcttccatgcaaagactcgctcaaatcaagcccgcacacaaacatatcttttaggtcttgccgcgataacacccaccgctcctccgccctcaaatatttcaaaaaattctcagcagtaagtttaagaaccccacctctaaacgtcatgcatgccgacgcatattgctcctgagttatatgacccttatcaaggtatgcacgataatccttctccgcatccaagctgaagttgaatttatcatccacaacccagaagcacgcacccgaatgaacaaaaaagcatatatttttttcaccaccccacaaatcatcagctaacagctgccactgagtcatctcccaaactccttcaaaaactcgtcatgagagtataagcgcgcattgcttgagtgcttttcaagtaacgactcccacatcttgggcagctctaaagcaacgcctggttggctcggatctacaattttgggtgccgacggatctcgtggaacgcccggaactgggcgctgaggtatcgcactatccattatctgcttatgaagacctgcatctacctcaaacactactaccgacccgtccgggcgcttgttagttaagaagtagctcgcatgatcagcactccccacactgacacacgcgacagaaaaggggacagatttatttttcctactctaattttgactagtgtttatatttctcattcccactgtataccactgccgatcttaccaca
>PA103.AGEnt_accessory_0081_length_57
gctctagtgcttatacctcatccccactgtataataccactgccgatcttacccata
>PA103.AGEnt_accessory_0082_length_2342
tcgcccctttactcgagtgaaataagaacccccggctagaccgggaatctctttgagtaacgctcctccaattttttagccgaacttagaacactatccctctcctcggggaagaaatcagaataaacatcggctgcaatcttcatcaaaaaaacatagtcgagcactggaatacttgaggtctccacttcccccaaaaagaaactgacctcattaaactcttcaggatcatcccagtcctgatcaagagagtagaaatgtccctcacccacagagaagccaacccccttcgaagcctcatttataaacgcagggaagttagtcctcttcctcgttatagatgcctctattagctcgtataggtcttcatagtccagaccagtggaagcgaatgattccttgagcttttcaagccaagacaaacaagccatcattttatcctcggaggcatagtgatgaaggaatttgttatttcgccagtcttgctgttacgtgtcacctggaagtaatagccatcaaccttgatactagtttccctcaaggccggattggctttgaatacagattccgcctggactgccgcgcgactagacatatcagccactttactatctggcagaatttttggatcgtaagtcgttttcgtggatacagacttatacccaccaataaattcgcccttagtgttagttctaggcaactgatagctgtactcaacaatcccagggaaacgagcatctgtgattttattggaaaccttcgcaccggttatttcaaccgactctaggaatgcatcgttgttgtgtgcaccagaaatcgtacccgccttactgtttcgcacaccgatttgggtgttatgacctagaactgactcgccaaaattcttcggcaatgtagaggctgtttgtcctccagctgaggcagttgcttttgtccccccacccagccgacccaagtcccccactgccccgagctgcgaactcatactaccggaaacaggtgactccgcaatcgcgttgaccaggttcttggctgctgttggcagcttggcggttatctgcgcgccacctttcactgccgtcagaacgccaacaagttccgcagcgaacctaccgccctcgacaccagctgtgaccgaaccttgccagccggcatcctcgtaagcctgggtcaagaatgcggcgcgctcttccagccccttcaggtagttatcgccaaattgctgccggaactctggcgatgtggccaactgctccagagctgcataggtttccctccagttcttgaccagctcataaacacccactgcggtttcagctgtcgaaagaccgatgcctcctccaacacctacgacgataccgacatcctgctgggccgaaataattgcccatttggcttctattccggttttgcagagctgtttgtccttgcagccatcgacctcctgccgcttcttctcctcctgccaatgactgaggtagttgtgttgggtggcattccccgccacccaggcccccgtctgcaagctcttggcgtccgcatcgccctgcgtcgaagccgccagcacgccgatcaactgcgaactcatgatcagcaggcccttcttgtcatcgatgggcaggctggcgtattgcttggcgaggctatccaccagcgcctcgttgactcccgcagccagggctccggtacggaaatcgccaccgaccgcttcggcggccagacctcccatcagggcgtgcaagccgatcttgccgaggctgccgtcgtccagcacgccatgggtggtgtcgccaatcagcttgaagccgtaggccgcaaaggcatttgccaggctgttttgcaacgcatcgcccaggctgcccttgccgcccagcgcccggtccaacagcaccgaagtaccattctgcagcaactggttcgaggtgaactggcccacgccttgccaggtgcccaaccctgcggcgggcgccacggccccggtgttcggtagagcggtcgaggtgccggtctgggtcgaggtccatttgtcgtagacgccggcagtcagccccgcagtcgtgccagcgactacatagcccctcagcgcatcgctggaggtcacgtccttgacgacatcccccaggtttccccggttgttgatggtgctgatcgctccattgctggccacgccgctgagcgctgcggtacctgccgcgttcaaccagcccgccgaagtcgtagcggtagcggctgcggtcgcgcctgccatggaggttccggccccggccgttgcaatcgccccgctggctgcgcccgccgtgaagtaagtcacgacgatcgctatcgccaactgcgcgccgacg
>PA103.AGEnt_accessory_0083_length_2786
cctcgaatgtcacgtcgcgacgagcgtcgatgcggctgcccgcgacgctgatatcgcgtccggcactgacgctgatatcgcgccccgccacgacctcggcgcccatctgggtcgtctgggtctggtatgcctggcttcctgccgtccagccccgctccgctaccgcagccgaaaccaggacatccctgccgccttgcaaggcgaggtcgcccttgctgtcgatgacaccgccaatattggctacatcgcgtcctgccgaaacggtcagcttctgcgcagcctcgatacgcgcggcgctatcggcaaatgcctcagtggtaccggttcccctgtaggaggactggtgctgggtcaccgtccgttcattgatgacgtctctggtaagggcggagaggcttacctcgcgcccggcaatgatgccgccctggtcattgcggatggagccgctggccagcaggtcgaggcggttgccggcctcgatcaggccgctgttgtcgatgttgccggctgtcgcgctgaggtcgttctgcgcgcgcagggtaccggcgttcctcaggtccccgccggtgatcaggttcacgtcgcgcccctggatcagcgcgccgttcgggcccaaccgcccctcggcctgggccaggtagaccacgggggcgaggaccttctcgccattcacctcgacttcttccagccaaacgatgtcgtgggtcagcgcggccacctgggcggcgctgagggtgacgccaggggtcagtcccaatacgtccttgctggcgatggcgttgtccatcagatagcggaacatcgcttcgtcgctgttcaatccggcgatgaagcgctgccccgtacgctggacgatcgcttcgcgtaccaggcgctgctcgtatagaccgtcgcccaggcgcttcttgctatcgtccggattgatacccaggccaccgagcaggtagtccgagttgaggaactgcttcagctcggtgagcgccgggttggtctcgatcagatacttgtggctgttgctcggtgtggcattgctgggcacgccctcaacgcgcgcaaccgacggcagggtttgcaacgctggctgcccaaccggaggctcggcaagaacggcgctccgctcttcgaggcgaggcaggctgccctgagccctaacggccgaaggcagtgcctgcaccgacgactgctcagccggcagatcggcaaggatgctgccattgccacctggactggagcctaccccctctacacgcactgtcgaaggcgaggcctggaccgtcgcctgcgcaccctgccaattggcgagaatagttccattcccatcgtgaccgggcactgtgccttgaacacgatcagccgcgggaaggcttgagaacgaggggagaccaccgcgcagatcggcgaggatgacgccattgccgctgtgacccgatgcattgccctcgacgagtccacccagtcccgtggtcgcctggtgctcaccggcctggaaacggccagtgtttcccccgtcgcccgagattggcgcggaagcccgtagcgcatcgatagcctcagctacccggccttgataggcggaaccggtaagcgaggtgacccgatcatcgccgacacgacgcgcctgggtactccagccacttgcgtcactgcctgcctgtgcggatacagatacgccatggccgctctgggtgagatcgctggcggatttcagagcaccacttgcctggttcacctgggctccttgggacgccaggcggaagagcccattctggccttgaggcaggctgaagcccggcaaggtgagaggattgatctgttgccttgccaaatccgctggcagttgactcttcagagtcactacggcgctcgtcgtgcttgaaacagctatgtcctgatgaggtaactgggtttcctgaacggcctgaaatccctgtaggacagagttattgaaactctccgcagcattcaccgttacacgaccgccagcttgcacgacagcaccaaccgttgagttcgcccctttgttaatcgtcaactcatcgagaggagccaatcccttaagtagatctggaatagcatccgtttttttcgatgaataattcggcgccggtattcgtccaatagccttattccagcgatctgtgcccggatactcaacatctaaggtaccgaagtacaggtgccaacccggcccaccatttttcccgtttccatgaatgacctccagcggagagactttttcattaaaattcttgtcgaaataatgaatattcggaagtctcccccctgtgctcgcatatccctccccataactgggatcgttgacagcgttatacgccaatatgcgcataagcaattcttcgccaaatttactcggcggcgaataaacgcccctgaccgcatattcccctaatgcataacctttgttttcgaaattactcagagatagcgtggcgtctcttacagcacttatattagaagcaatattctgcaggcttgcacctacaacaagcagatctcgaccagccgtaattgaagcagcggcagaagactctcccaatgtagacttatattccctgatccagacaagctcgctcgaagacctagtttttccccacctctcagaaagctgacaccccgtacagcggacgccaatagcgctattctgcaagtcaccttcaatctctagggtttcccttctattgagaagtgaactcacggagaaacgcatatcacctgtgctctctaaattcccggaaatgttctccaagcgatttgcccagcccccc
>PA103.AGEnt_accessory_0084_length_6005
tggttgccgttgctcacctggtcggctacaagctccaggcggccttcactcaccaggctgccttgttcggcgttgtccaggctggtcacgctgatacgggcatcgcccttgctgccgatggttcccgcacggttgtccaagacctgagactcgatggccagtccgtcggtcgccaggacctgccccttgagactgttgtccagtgccttggcgatgcgcagggtcaaagcttcgctgctgatcagccgcccgccctgattgttcagtgtgttggcggcgagggtgaaagcacggtcgctggatatctctccgccgacgctgttgtccaccatgccgagttggcgcagcaggagcgcgccaggcgttgaaaccagaccgaggtcgtggttgtccaaggtgccaccgttgaggtcgagggtgacaccgcgctcgccgaccagcgagcctcccccctgctgaagcaaccctttcaggttggcgtcgagcgtacccttggtgctgatccgtccttcccggccgttgtcgaccaacccggcgaccagggtgacgcccgtattgccgccaatggatcctttctgactgttgttcagggctccggtacgaatggccacagcccctttcgcactgaccaggcccgcacggctgttgtcgaagccagtgctgttcagggtggctccagcatcggtcaccaacctgccaccctggttgttcaactcgccccggctggtaacgagcaggctacccgcactggagaaagtccccgcctggttattgacctggtcggccttcactgtcagcgacccttcgctgaccagtgcaccgctcccctggttgtccaatgcaccactgagcgttacatccacctggcgttggctgctgagcaggccgccatcgccattgagcagttccgcgccgtccaggtgcaatccatcgcgactggcgagcacacccttggcctggttcagcaggcgctgcacggttaggctcagctcactgtcgccgatcaccttgcccccccggttgtccagttgttcccggacagccagagccaccttggccacgctggatatttccccaccgcggttatcgatctggcgtgcctcggcggtgaccccgccatcggcgctcaccaggccgccattgcggttatccaggctatcggcgtcgagagtcagcgtcccctgactggccagttctccaccctgctgctccagggtgccaaccgtgacctgcagatcgcccttcgcggcaatgcgccccttggcgctgctcacctgcttggcggtcagatccagggcgccttcgctgaccacgcggcctgcctcgttctccaggcggttcaccccgatgcgtgtatcgcccttgctaccaacgatgccgctatggttgtcgaagacgagtgcagcgacatccagccctccgcttgcggaaagaacgccttggaggctgttgtccagtgcctgggcgatgcgcagggtcagggagtcgccgctgatcacgcggccaccccggttgctcagcgcggtcgcggcgagggtaaagcttcgatcgctggagatctcgccaccgccactgttgtccacgacacccagttgccgcagcagcaaggctccaggcgtggcgatcaggccctgagcacggttgaccagttctcccccgcgcagatcgagcgcgatggccgtatcgctgaccagcctgccgctgccctgctgatccagccccttcaggttggcatcgatcgcacccttggcagtgatccggccgttctggctgttgtccaccaggtccgcaaccagcgcgagcccggcaccgctgcctatgccgcccttctggctattgttgaggctgccagtacggatctccgcggcccccttggcgctgacgatgccgccctggctattgtcgaggctggcgctgcgcaggacggcaccggcgtcggtgaccaccctgcccccctggttgttcaatgcaccctggctggaaagcgacaaggtcccggcgctggagactgcaccgccctggttgtccagccgaccgctcttcacgctcaggcgtccctggctgctcaagctgcccgcctgattgcccaatacgccgtccagaatgacgtcgatgctttgctggctgctgagcaggccgccgttgccattgaacagttcggcgccattcaggcgcagcccatcacgactggcgagtaccccgccgtcctggttgagtacccgtggcgcggcgaggcgaagtccgctatcgccgatggccttgccgcctcggttgtccaactgctcggcgacgtccagtgtcacctggcccgggctggcgatttcgcccgcacggttgtcgatcctccgggcggaaacggtcaggttgccatcagcactgaccagaccgccgctgcggttgtcgaggctatcggcctcgagcatcagcgcaccctcgctgctcaattcgccacccgcctggttaaaggctgtcacgctggcgtgcaggtcacccctggccgcgatccgtcccctgacactgttcgctcgctcggcagtcagtttcagacgaccttcgctaagcaggtcgccgtcatcgttttccaaacgggacacgtcgatatcgacggcgcccttgctgccgatggagccactgcggttgtccagggcaagcgcccggatatccaggcctccggtgccggagagaacaccttcgaggctgttgtccagagcctgggcgatgcgcaacgtcagtacaccgccgctgcgcaggcggccaccctggttggtcagcgcggaggtggtgagtgtgaaggctcggtcgctggaaatttccccgccgctgttgtccaccatgccgagttggcgcaggagcaaggttccaggcgtggcgatcaggccctgagcgccattggccagggttccctcgttcaggtcgagtatgatgccggcattactgaccagccgccctttgccctgctgatcgagtcccttgatatttgcgtcgatcatgcctttggcagtgatccggccttcctggctgttatccacctcagtagcaatcaggccgagcccgtcattactgccaagattgcctttctggctgttgttcagaaccccggtatggatctccgccgctgcgttggcactgatgatccctgatcggctgttgtccaggctggcgctggtcaggcgcaggctggagtccgtcaccaacttaccgccacggttgtccaccgcctcctggctgctcagtctcagcgcaccggcgctggacagagtggcgtcctggttgtgtatgcgcccggcgctcaccgtcagggtaccgtcgctgagcagcgcgcccttgcgctgattgtccagcacgccgtccagagtgacctctatatgtctctgactgctgagcagtccggcattgccattgaacaattcggtaccactcaggcgcagcccatcgcggctggcgattactcccttgtcctggttgagcacgcgtgacgcggtgatgcccagaccactgtcagcaacgactttgccgccacggttgtccagttgctcagtgagattcagcgtcgccacgccctggctggcaatctcgccggcacggttgtccacctgccgggcatcgatgaccacacctcggttgccggcgatgcgaccagcgccgttgtcgactttgtcggcgtcgagggccagcgcgccctgagtcgtcagctctcccccgttctgcaccagcgcaccgagtttggcacgcagatcatccttggcgacgatacgccccttggaattgttcgcctcatcggccgccagcttcaggccgcgttcggcgatcagcgtgccagcgtcgttttccaggcgggtcacaccgatatcgatggcgcccttgctgccgatggagccactacggttgtccaggacgaatgcctggatatccagacctccggcgccggagacaatcccctcgaggctgttgtccagggcctgcgcgatacgcaaggtgagggctccgccgctgagcaggcgtcccccctggttgttcaacgcggaggtggcaagagtgaacgcgcggtcgctggagatttccccaccgctgttgtccaccacgccgagttggcgcagaagcaaggtgccaggcgtggcgatcaggccttgagcgcgattgaccaggcttcccttgttcagatcgagcgtgatgccggtatcgctgaccaggctgcccctgtcatgctggtccaacccttggagagccgcatcgatcgcacccttggcagcgatccggcccgcctggctgttgtctacccgagcggcgaccagggtgagtcccgcatcgctgccgatactggctttccggctgttgttcaggttgccggtacgaatctccacggcccccttgccactgatcgcaccggcctggctgttgtcgaggctggcgctgctcaagctaagtccagcgtcgctcgccagtctgccgccctgattgttcagggtgccctggctggtcactgccaatgcccctgcgctggatagcgtaccgccctggttgtcgagccgggctgacttcaccgtcaggaagccccggctgtccaggctgccggcctggttatcgaacgcaccggccagggagacgtcgatacccttctggctggacagcaggccccccgcgccgttgaacaactccgtagcactcaggcgcagcccatcgcggctggcgagtacccccttgtcctggttgagcacgtgcggcgcggtgatgcccagaccactgtcaccgacgatcttgccgccacggttgtccagctgctcagtgaggttcagcgccaccacgccctggctggcaatctcgccgacgctgttgtccacctgccgggccgtgatgtccacgccctggttgccagcgatacggccagcgttattgtttaggatgcccaggtcgagagtcagcgagtcctgactggtcagttctcctcccttctggctcagcgtgccaaccttggcatgcaggctaccattggcggcgatacgccccttggaactgttcgcctcatcggctaccagcttcaggccgcgttcagcgatcagtgtgccagcgtcgttttccaggcgggtcacaccgatatcgatggcgcccttgctgccgatggagccactacggttgtccaggacgaatgcctggatatccagacctccggcgccggagacaatcccctcgaggctgttgtccagggcctgcgcgatacgcaaggtgagggctccgccgctgagcaggcgtcccccctggttgttcaacgcggaggtggcaagagtgaacgcgcggtcgctggagatttccccaccgctgttgtccaccacgccgagttggcgcagaagcaaggtgccaggcgtggcgatcaggccttgagcgcgattgaccaggcttcccttgttcagatcgagcgtgataccggtatcgctgaccaggttgcccctgtcatgctggtccaacccttggagatccgcatcgatcgcacctttggcagcgatccggcccgcctggctgttgtctacccgagcggcgaccagggtgagtcccgcatcgctgccgatactggctttccggctgttgttcaggttgccggtacgaatctccacggcccccttgccactgatcgcaccggcctggctgttgtcgaggctggcgctgctcaagctaagtccggcgtcgctcgccagtctgccgccctgattgttcagggcgccctggctggtcactgccaatgcccctgcgctggatagcgtaccgccctggttgtcgagccgggctgacttcaccgtcaggaagccccggctgtccaggctgccggcctggttatcgaacgcaccggccagggagacgtcgatacccttctggctggacagcaggccccccgcgccgttgaacaactccgtagcactcaggcgcagcccatcgcggctggcgagtacccccttgtcctggttgagcacgtgcggcgcggtgatgcccagaccactgtcaccgacgatcttgcc
>PA103.AGEnt_accessory_0085_length_3088
gtcggcgctccggtgatgctgcccgagccgtcctccggctacgcgcaattggtggggatggctgccatggccatcgccgaatgtgtggccggattgcccgccgaggacattcgcgaaatgccgttgctgcttggcgttgccgaagtcgaccggcccggacgactggcggggttggagcagcctttgctacaggccatcgaagagcgcctgggttaccgcttccatgaacgttcctgcgtcatcccgcgcggtcgggtgagcgccgcggtggcgctcctcaacgcgcgaaagctcatggaacaggggtgttcgaaggtgctgatcgccggagtcgattcctacctgaccgcggcgacgctggcggcctaccaggaacgcgaccggctgctgggcagccactgccaggatggcttcatccccggcgaaggcgcggcggcggtactggtgacggccgcgtgcgccagcgaggaaccgcaattgctgtgcctggggctggggttcggggtggagaaggctaccgtcgaaagcgagggcctgccgctgcgggcggacggcctcacccaggcggtgaaagcggcgttcgcggactgcgggttcggttacgaacttgtcgactatcgcctggcagacctccccggcgagcagtattacttcaaggaggccgcgctggccttgagtcgaaccctgcgggtgcgcaaggagcgcgtcgaactctggagccctgcggattgcatcggcgagtgcggagcgatgacaggccccgcgctgctgtgcatcgcccttgccgcctcacgcaaggggtatgcacacggcccgcaggtactctgtcattcgggtaacgatgctggcgaacgggccgcggtggtgcttggctaccagcgagtgagggcgaactagatggccaacgaggtctatgccaacggccgcgagctctcctgcaagtcggcctcggggaaatcgatagcgtcgttccccgacgtctgcttcacgccgcctcaggcaccaccgacgccgttgggcgtgccggtcccctaccctaataccggcatgtcgaaggacaccacccgaggtagccggaccgtaaggatcacccgcaaggaagtgatgctcaagaacaagagccacttcaagaagagctacggcgacgaggctgggcgtgcgccgaagaaaggcatcatcaccagtaccaataccggcaaggtctatttcacttcatggtcgatggacgtgaagatcgaaggcctgaacgtcgtccgccatctcgacctgaccacccacaaccacaacccctctcccggcaataccgcgacctggccgcacacctcgaagatgaaggcggccttcaagccgggcggcaagtgtgccggcatggagcacctgcgcctgcagccctacagcaaggcgtgccctagcacggcgggcgggggcgcacagaccggccaccacctgattcctggtcgctgtatgcgcggcaaggccggctacagccactccaaggccccggtgatctgtgtgtcgcgcggcaaccagcaccagggctcgcacaagcgttgtcacgcgaagttcgatccggtcgaactggaccacttcgacaaaggcaagccgttcaagtacgaaaccgcgcgcaacaccgcggctgcttcggcagggggagcgttgagcccgccgcgcgagctgacgaaaaaagaaaaggagtgcgtcgccttccagctcgaccagtactacaaggccaagcccaagaaggggccgggctgcaccaccgccacgaacctccgcgcctcgggcgcggcgggaaaagtcataccacccgcgcgttccgcgccggcacctgcgggacgtccataggaactgaaccatggcaaagagcgagaccgccctctatttcaccaacgtcattgcgatcgggcctcaagaggcgctgctcgccgggcacctctacctggagggcgcggaacccagcgtgacccgggtgatgatgatcgaccaggacgactggttccacgtctacgatatccccgaagtcgtctacagcgccctgcagaggagtccgcggcgcgggcagcagaaaggtgactactgcttcctgggacgcgccggcctgttgcgtgaacacccgtccgggcagtccagcacggatgccacgctggacatcgacaacgtctacctgatggatctctgcgaggtggacggtgagctctatgcctgcggcacccagaaccaggtgctgcggcagaacaagggcgtttggcagcgtatcgaccaggggctttatgtccccctgggggacgaggttaccgcttgcctgaacggtatagacgggttttcgcgcgacgatgtgtatgccgtcggcgatgccggcgccatctggcattgggacggcaagggctggcaggcatcggcggcgcccaccaacctgccgctctactgcgtgcactgcgccgccgatggcactgtctacataggcggttccggcggcatcctgctacgcggcagcgcacaggtcggctggaccgatatcggcgaccgcgacctgtgctcggaggtactggagaatatggtggagttcgccggcaagctctatgtgaccgcgaccgaccagttgctcgagtacgacggtacgcgcctgagtgagaccaaggtgccagtgcagggtaagaaggcttactacgccatcgatgccaaacccgaggtgatgtgggtggtgggcgatgaatgcgtgctcagctacgacggcggcacctggcagcgtcatgtctgcccggagaactgatcgacgatgaatgtcgccgctgtcatcgaccagcacgtcgaggaggccggctttctggcggggctgcgcgaccatgccgtgcgtgctccccactacgacctggcgcacctgctggatctcgacaatcggattgaggcgcatctggatgcgttgcagataggtggactgaggagcctggacctggtgctgaaggcgctggacacaaacgccgagggagaggttttcgtcgctgcgatactggtgtttcgtggcacgaacggtacagccctggcccagttgtgcgagcacctacggcgttttcccgagggcgcgcgattc
>PA103.AGEnt_accessory_0086_length_16249
ccgccctcggcaccaatcagccgttcaatcctggctgggcactgcgcgcgctggtcacctacgaccgttggctctacgaccgaaaccaggcctccagcgagtgtgatcgctgggcattcgtactgtccgcttacaacggcggccaggggtgggtaaatcgcgaccgtaggctggcctcggcatccggcgccgacccgctggcctggttcgattccgtcgagcgcttcaacgccgggcgctcggccgccaacttccgcgagaaccgcaactacccgcgcctcatcctgcttcgctatgagcggatctacctgcagtggggcgacggcgtgtgcggagagaggtacaccctgtgagactgtcctccagcatcaccttggctctgaacgttacctacctcgacctggcggtgattcagcggctgttcgcaggcagtcgcgacttcctaccggcacctgagctgtattgctcgccagtgccgcgcgagcggcatggtaagtccggtgtggctcgggcaaaacgcaaggcgcgcaagtaccgtcggcaaagggggctccatgggcatccttagtctcctgcgctccaactggttctggatcgcgctgattgcggtgctgtacagcgtagctgtagtgatccacggctccgcaagctacgaccgtgggtacgccaccgctcgcgccgaaggtgacgcagcgctgctcaatctgcagctgcagcattccaacgagctggccaagatcgctgaggacaacttcctgcagttccagcagcaggtcactcgcgcgaatcaggcggaagcgcgattcctgtcagcccaggaccagttcactgccctccagcaacagctatcggagcgtatcgcccatgtctcgactcaataccggccggcaccaggtgcttcccctgtgcctgctcctcgcttcgttgtcacttgcggctggctgcgggactacaaccacgccctcggcgccgatctgccctcgccagcagcctgcagaactgccgccagccctcaagaaacggcctggcccgcctccggcgctgacgccgaactactggaaagcggtgtcagcgcggctgacatcctggcccatgcccgcgattacgggaaatggtctctcaccaacctggcgcaactgaatgcgctgctcgatgtaaacgacaaggaaactcactgatggacttggacttcgtgctgcgcgccggccagttcgtattcaccgcggcggtgggcctgtactcgctggctgctgcgcgtcgctccagctccaaggccgaggccgaacacctgacgaatcggctttcatcccaggacaaccgacttctcaccctggagcagcagatgctccacctgccggacagccagcagctgtcggagctggccggcgacatgaaagccatgcgcgccgagctgtcggggttggccaaagcgctggaccctttgactcgctcggttgatcgcatcaatgactacctgctcagcgagagacgcccatgactagcaactactccgatttcatcagccaggaccgccgcctggtgatcctgcgcatccttgcggaaatgccgacctaccaggccaatagctcggtactgcacaccgtcctcagccagtgggggcatgaccccagccgcgaccaggtgaagggcgagttgcgctggttggaagagcagcaactggtgaagatcgaggacgtcagcaacggcgcagtgctggtcgcgaagctgactgagcgcggcgccgacgtggccgccggccgcgcccgagtggacggcgtgaagcgtccgggagcctgaccatgggccgcaagtccagcatcgacaagctgccaccggatgtgcgttcgttcatcgagcgctccctgcgcgagaaccgcctgaccctggacgagctgatcgagcagttgcaagagcgcttcccgggcaaggaaaagcccagccgttcagcgatcggccgatacaaggtcagcttcgacgagatgacccggcgcctgcgcgagcagcaggcaatggccagcctgctggtggaagagctaggcgagaacccagacgaacgtgcaggggcgctcttggtgcaatccatcaccaccttgacgacccatgcggccttcgctgcgcagaccgaggacgaggtcgacatcgaggacgtccgcaagctggctcgggcagccaaggatgtcctgcaggcccgcaaagccagtatggaggaacgccgccagatcgagcgcgaagcccgcgagaagctgctccaggagcaggagcagcgcttggaagagcagcgtggcagcgacgggatgagcgagcagctcgaaaaccgaatccgcggcatcctcctggggaaagcctgacatggccatgcgcgcaaccactgccgagctgggtaagaggcttactgcgaccagtgccccgcgtaagatcgacctggccgaggagatggagctgctcggcgtcgacgtgccgcaggaaatctccgaagcccagccggccaatgagcccgtcttcctgccgtaccagcagcgctggttcgaggacgagagccagatcatgatcgcggagaagtcccgccgtaccggcctgacctgggccgaggccgggcgcaacgtgatcaatgccgccaagccgcggcgccgaggtggctgcaacaccttctacgtcggcagcaagcaggagatggcgttggagtacatcgccgcctgtgctctgttcgcccgtgctttcaacgagctggcagaggccgacgtctacgagcagaccttctgggacgaagggaagaaggaagagatcctgacctacatgatccgcttcccgaaaacggggcggaaaatccaggccctgagcagccggccgagtaacctgcgtggcctgcagggcgacgtggtgatcgatgaagcagcgttccatgagtccctggaggagctgctgaaggccgccctggcattgacgatgtggggcaacaaggtgcgcctgatcagcactcacaatggcgtcgacaatcccttcaacacctacatccaggatgcccgagagggccggaaagactacagcatccaccgcatcaccctcgatgacgcgattgctgagggactgtacaagcgcatctgctacgtcacgggccaggcttggtcacccgagtccgagaaagcctggcgtgatggtctgtacaagaacgcccccaacatcgagtcggccgaggaagagtacggctgcgtcccgaaaaagtccggcggcgcctacctgtcgcgggtgctcatcgagcaggcgatggtcgccgaccactcgatccgcattcaccgctacgaggcgccggccggcttcgagagctggacgccagagctgcgagaggcggaggttcgcacctggtgcgaagagaacctcctgccagagttggcccgccttagcgaccaggaccgccacaccttcggcgaggacttcgcgcgccgcggcgacctgaccgtcttcacgcctttggcgatctcgccgaccctgcgcaagcgcgtccccttccaggtcgagctacggaacctcacctacgaagctcagcgcgacatcatgcgcttcatctgcgatcgcctgccgcgactcagtggactggccttcgacgccaccggcaacggcggctacctggccgagcaggctgcgctgaagtacggcgccgggatggtcgaccaggtgcagctcaacctggcctggtacgccacctggatgccgaagctcaagggcgaattcgaggcattcaacctggagatcccgcggcaccagaccgagctggatgacctgctctcgatcaaggtcgagaaaggcatccctgtcatcgacaaaggccgcaccaaggacttggagtcagccagcggcaagggcaagcgtcacggggacgccgccatttccttggtcatggccgtccgagccagctacatggagggtggcgagatcgccttcacggcgctgccacgccatagccgcggcttcgacaacgtccaggaccacaacaacgatatcgagctaccggagccttcagcatggtgactatgacccggattctcggccccgacggccagccgctgcgcctgaacgagatccgtgagccccagaccgcccaactgaccagcctgcaccatgaggtcgctggtcacccatctcgtggactcacgccttcaaggcttgcctcgctcctcgactccgccgagcaaggtgacatcgtcgcccaatatgagctgttcgaagatatggaggagaaggatggccatatccacgccgagatgtccaagcggcgccgcgcggtggctcagttggactgggacatcgttccacccgacaacgcaacagctaaggagaaggaagctgcggcggccttgtacaacctcatgcaaggtctggacgactttgaagaggtaatcttcgataccaccgacgccatcggcaagggcttcgcctgccaggagttcgacggctggcaacgcgttgatggtaactggctccccaaggcgatcatccatcgcccccagtcatggttccaactaccgcgaggcgttcggcaagagatccggttgcgtggtccgtcgggagggacgccgttgcaacccttcggttggatcacgcacgttcacaagtccaagagcggttatctggagcgctcggctctgttccgtgtcctggtctggccctacctgttcaagaactactcggtaggcgacctggccgagttcctggagatctacggcatccccatgcgggtcggtaaatacccgaccggtgccaccgagaaagagaagctcacactgctgcgcgccctggccgcacttgggcacaacgctgccgggatcatccctcttggcatggagctggattttctgaacgcagcccagggcgatccggccgcgttccagttgatgatcgagtggtgcgaacgaactcagtcaaaagccatcctcggtggcacgttgaccagccaagcagatggaaagacctccaccaacgccctgggcaatgtccacaacgaggtacgcaaggacttgcgggacgccgacgcgaaactgttggcgaaaacactcagtcgtgacctggtctacccgattgccgtcctgaatggccttgtcgacagttgggcacgctgtccccggctggtcttcgacgtccaggaggccgaagacctcagcgcctacgccacagctcttccaccattggtgaagctcgggatgcagatccctcgcagttgggcgcaacagcgcctggcaatcccggagccagccgagggcgaggaagtgctcgcgaccgtgatcgagccggtcgtaccgccggcgcaggtacccacacgtgccttgggaaaagcggtggccaccgctgagacacctccgccgaagaccgccgaccagcagttggatgacgcgctccgcccgaccaccgaccgatggatcgaccaagtccgtgcgctggtgcagagtgcatccagcctggatgaaatccgtgatggcctggagcaactgcttccggacatgaccctggaacagtacgcggatgcgatggcgcaggccctggccgctgcggcgctacaggggcgagtcgagatcctgcaggaggtggccggtggcgcttagagcaacctcactgcctttcgccgagcagaaccagttcttccggcgcaagctcaatctgccgaccaacgcctggacggacatctacacccgcgagcatgactatgccttcgtcgtcgccggcgccaaccgcgacgacctggtgcaggacttccgtcaggcagtggagaaggcaatagccgatggcactacgctggaggagttccgccgtgacttcgaccgtatcgtcgccaagtacggctggagctaccggggcgggcgcaactggcgcagtcgagtgatctacgagaccaacatgcgcagcagctacatggccggtcgcctggagcagctcatggctgtgcgcgaggaacgtccttactggcaatacctgcacagcgatgctgttgagcatccgagaccgaagcatgagtcctggaatggcctggtcctgcgttgggacgatccttggtggcaataccatttcccgatcaatgcctggggatgccagtgcagcgtgcgcgcgctcagcgaggatgacctacgccgtatgggcaaggatggcccggacgaggcaccaccgattgtgtggcaggcccggaccatcggccagaacagcccagacgggccgcgagtggtcgaagtaccagaaggcattgatcccggcttcgagtacatgccgggccaagccagactggacactgcggtgcctcagcctcgcaatggcgggcctacgcctccggccggtctaccaagcactccggcttctgacccgctacctgcgcctcgtcctgttccgaccaaccagttgctggaccaggacatgctcgatgccgacgcgatcaaacgcttcctgcggccgttcggcgcgaccctggataagccggccgtcttccaggatgtagtcggtcagcgcgtagtggtggggcgcgagatgtttgtcagccgagccggcggtgatctgctagtagcggaatccggcatgtcgaagaagtggttgatgctggcggctgaagcactgcggcgtccggcagagatatgggtacggctggattgggtcgaatctctgaaaaaggctgtggtccgtcgacgttacctggccagcctgcaggtaagcggcgaagcggctcccgtccaggttgttgtcgagctggacgccaacggctgggcggcgagcgccgcggtcgtccagccagggcagcaaccgctggcaccatatcgccaaggtgttcggctgtaccaggagacgtgacgtggctggagtaacccttgaatacagcagtgagaaggtacttgaggcgctgagggcagccgctgatctcatgcgctccccggccccgatgttccgtgatatgggcgagtacatgctcatcgccttggacgaacgcttcgagagccagagcgcacctgacggtacgccttggcaggcgttatccccgacctatcagcggcgaaagcggaagaaccaggacaagatcttggtgctcgatggctatctgaaaaacaccatccgatatcaggccagcgacgacgaactggcggtcgggtccaaccgtgcctatgcagcgattcatcaattcggtggtgaaatacagattgcggctcgcagccagcaagcgtatttccggcatgacgccaagaccaacgaggtcagcccccagttcgtgaacagacgtcgggcgaacttctctcagtgggtgtccctcggtccctacactatcaagatcccggctcggccgtggctaggcaccagcaaccgcgacgatgacgagctgctagcgatcgcacagaagcacctcgatcgagcgctttccggggaaagctcctgagcgcgccaagaaggcctttcatggttcatttggctgccgtggttccactccaatgcggatcggcgcagcaacggcgtttataaatcgatttgaagagggttcctcttagtggctcaggtagaaattgcctgagccaccagaatttccgcttcgcacgattttcgccccttccaaaagacagcttaagtgtctggcgcacagagtggcgccatgaaaacgaagccccttctcgccgccatagctctcgccgcctgcagcttcgatatacaggcgccgaccgagggcaatctcatcaccctgcaggtaaccccggccgggcagttcaagccgcgcgacaaccgggaaatgaaagtccccgcctggaatattgacgctgcgttggcagcggctgtcgtgcagcggttcgcggcaaagaaaacgcctccggtgctcgactacgagcaccagaccctgtggaaagaggaaaacgggcagccggcacccgctgctggcttcttccgcgccctggagtggcgtgagggccagggcttgttcgcccaagtcgagctaaccgcccgtgcaaagcagtacatcaccgatggcgagtatcgctatttcagccctgtcttcctgttcgaccccgtgacgggtgacgtcctggaccttcagatgggagcgctcaccaacaacccggctatcgacggcatgcaagccctaagcgagcgcgctgcagccactttccaactgaccatcgatccatccaacgaggaaccgctcgtgaatccactgctgaaagcggtgcttgccgcactcggcctggccgagaacaccaccgaggagcaggccatcgccgcgctctccgcccataccactgacctggcctcgatgcgcaagcagctgggcctcgacgacactgctgcctgcagcgccatgcttgcagcctgcactgggctgaaagccaaggcagcgaccgcagtagatccggccaagcatgttcccgttaccgtcgtcgatgagctgaagagcgagatcgcggcgctgaccatccgactcggccaacgcgacgagaaggaactggatgccgagatcgcgactgcactggaagacggccggctgcacaagagcatggaaaagtgggctcgggagttgggcaaggaaaaccgtgcctctcttactgcgtacctttccgctgcacagccgatcgctgcactgtccggctcgcagactcggggccagccgccggtaccggacgagaaaaccgggctgacggccgacgaactggccgtatgcacggccatgggtatcaccattgaggccttcaaggccgcgaaggaggcctgagcatcatggccctgaccaaagaccgcaacaccccacgccgcgacggcatgcagttcaacgacccggtggcggccaacgccaagatctttgccggcagcctggtgtgtctcgacgcttcgggcaacgccgtaccaggagcgctgtcgaccaccattgcggcgcgcggtatcgcccaggagcaggtcgacaacaccggtggcgccgccggcgccaagcgtatcgaaacccgccggggtgtattccagctcgccaacagtgcctcggccgaccagatcacccgcgccgacatcggcaaggagtgcttcatcgtcgacgatcagacggtcgccaagacctctgccactgacacccgctcggttgccggcgtcgtccgcgatgtggatgacggcggtgtctgggtagagatctaaggagcagcattcagatgattatcaaccagcaaaacctgcggaacctcttcatcggttaccgcgcggcgttccagaatgccttcgcaggtgttcagcctgacttcaaccagttcgtgctgaccgtgacgtccggtaatgcctccgagcagtatgggtggctcggtaactcgaccgcgttccgggaatggctcggcgaccgagtgatccagaacttgggcgtgcacgactacaccatcaagaacaagaccttcgagaacaccgtaggtgttcctcgcgagagcatcgaagacgacagctacgggctgttcacccccttgatggggcaattgggccaggactccgcgatgcacccggcggaactcgtctacgcgctgctcagtggtggtttcactcaaacctgctacgacggccagtacttcttcgacaccgaccacccggtaactagcgcggctggcaacgaggtttccgtcagcaacttccagggcggcagcggcacaccgtggttcctgctcgacaccacgcgaatcatgaagccgctgatcctacagaagcggaaggactacaacttcgtgaccatggacgccgagaaagacgaaaacgtcttcatgcgtaaggagtacgtatacggcgttgacgcgcgcttgaatgccggtttcgggttgtggcagctcgcctactcctccagggaagcgctggatgcgagcagcttcaacgatgtctacgcggcgatgcagagtttgcgtggagataagggcaaacgactcggtatccgaccgaagctcctggtcgttccgccatcgctgcgcagccaggcgttggaagtggtcaaggccgaacgcaatgcggctggagccaccaatatcaaccgcgacgtggtggacgtgcttgtcaccccgtggctggcggcctgacggaggtgtgcaatggcaggtaagaaaagaactgcagatcaacccgaggagcggtccggcgtagcagtaagcgcggacacaggcctgtctactggtgatttcacttctccgcctggggtttccgccggtccccaggttgtggagcagccaggggagaccattgctcaggatgcccagctcggccagcagagcggagacgctgctccgtcgcctgacgcggctctgcagccaatggccagcgccaagggagcggcaggtgaggacgaggtagaagcactgttcgtccgttccgtaccggatagcttccggcgctgtggccatcgcttcacgcgagaaggccacggcattgcactctcgctgttgagcgacgcccaggtcgatgcactgctcaatgatccgaatctggtcgtcgagcactgctcgtttgcactgaaggatgtgagctgaccatggactacatcactctcgtccacctcgccgaacgtcctggtgcaaaggagctggctcaagtcgccaccgcccagcacctgaagatcgtcgattccgcgctcctcgatgccgcgttgcgtggtggagatctgagtgcctggacgccggagcaggtggcgggggttgatctcgtcctggagcgaatcaccgaggccatgaccgaggccgaaagcatcgtcaatggttacctggccaagcgaggctacggcctgccgctgagtccggtgcctggcctggttaccggctgggtgcgcgacatcggtcgctacctactgcacaaggaccgaatctcagacgacaaggacgccatcctgcgcaactacaaggatgccttgaagttcctgcagatggtcgccgacggcacgttcagtctcggcgccgaggatccgatcgccaacaatcccatgttggccgatgttcgcttcgatgccgacgagaacgtattcaatcgccagcagctgaggagcttccggtgagcaacgctcctttcgatcaccgtctggtcatcgagcgcctcaccgctacggtgccggcgttgcgactgatcggcacggcagcggacttcggagcagttaaggcgctgcgggactatccaacgccggccgcctatgtgctgctcgctgaggaaagcggtgagccgcgaccaaccggcaatagcggtgggcctacccggcagcgcgtcggcgcgctgttcggcgttgtgctggccgtccgcagctaccgatacgaccagttggccgatgcggccgacgatctccagtcgattctcgaccaggttcgcggcgcgatggtgggctgggtacccagtttgcccttggccaggggaacccagttcgttaccggcaaggtgctggactctgacgacaccacgctcctctggggcgagatctattccactcaacacgccatcgggagagacccatgagcaccaagcaagtcgccgataccgctgaagtgaagcgggagaaggtcattctgatcgctgatcacatccatggtgaacagaagtgcaagacgggtgacgagatcagtgtcaccagcatcgagaaagaatggttgatccgccacaagcgcattgctgcgccggccgatcaggccgctgccgccggcaaggcgaaggagtaacccctcatgtctctgatttctctccaaggcaagatctggatggctgagcgcagtgctcaaggcaaggcgttgaagcagacctgggtgggcaatgccccgacctgtgaactgcagttggccaccgaaaccaccaacgtgaccgagagcttcagcggtaatcgcctgcagtacggccagctcgaccgtggaaagaccgcgacgattaacctgacgctcgacgaatggctactgcccaacctgatcctggggctgtacgcgcagcaggtcgccattcccggcgtgacggtaactggcgaggcgcttcccacgccgattgcggttggtgatgtgttccgcctggcaaaacccttcatcagcgatctggtgctcacccagtcgagcactccgctcgtcgcaggaaccgactacaagatcgaatctgccacggccggtctgatcgagttcctgactgcccaagcatctgcggtaagcgccgcctatgagtccgaggaagctgtggcgctgacgatgttcacccaacggcctccggagcgctggctattcctggacggcatcgacaccgaaaccggcaagccggtcttggtcgacttgttccgctgcaagttcaacccggtcggaactctggcaatgatccatgaggaatacggcaatctgccgttgaccggcagtgtcctgtatgacccgctgaatgccggtgatccgatgctcggtggatatggccgatacatcgagaagaaggcggcctgaccatggcgcggaaggtaaccaggaagaaatctgccactggtgcagaggacctgtctgtcatcaaccccgaccgcacgataatcattgcaggccgggacgtggtgatgcgcgagtatgggttcttcgagtcgctggagttgctccctctgttggaaccgatcctggtcgaccttgaggagcaagcgaaagcgggggcgccctggccaggcatcgaggcggttccttctttcctgggtaatcacttctcggtcctggttcatctgattgccaaggccgcttcggtcgatatggagtggatgcgcggacttggtgcagacgacggctatgaactggtctggtggtggtggatcgtcaatggccctttctgcaagcgctgcgccgagaaacgtctgctgacggcgcaggccatcgccgagcaggccaggaagcgggacgctggtcagacgccatcgactacctcgtcgccgccggctacggctccgtagccgacattggcaagatgactcgtcggcaaatcctgctgcagctcgacgcggtggagcgacgacatcggcgcgaacgcgctgaacgggtgatcgacgtcaacttcgcttttgcgggcggtcaggacgctgaacgtcacctgcagaagcttctaaaatagaaagcggcctccgggccgctttttcgcgtcttccaaaagacctcactgcttgcgcgcgcgaccattcgggtacttcctccgaatgtgattcgcaaatggcaaatcgagatctcgaaatcgcccttcggctgcgtgccgacatgaaagacggccaggctgccgtcgaagctttggcagccgcgatcagggatgtcggtagcaaggcgtccgaggccggcacgggcctgcagaaagtcggtgctaccggcgccgtcgaccaggcccaaggggccatcgacaagctcggccactcgctggatggtgtgagtgccaaggcgtccgaggccggcaagggcctacagaaggtcgggactaccgggggcgttgatcaggcccaggcgcccatcgacaagctcggccactcactggatggcgtgagtgacaaagcgtccgaggccagcaaggatctgcagaaggtcggggccaccggggccgtcgatcaggcccaggcctccgtcgacaggcttggccaatccctggactccacaggtaaacgcgcaggcgacgcatcccgtcagatcacccaagtcggcgaatccgcagagcaacaagctgctcgaatcaaggcaatggtcgcggcatcgctgcagcaaaagtctgcgcaagatgaggcggcagatagcacccagcgactgaataccgctgtccaggcaggaaacaccgcttggagggatagcgctcaggcgcagtccaacgccatgaacaccttccacaacgccgagcgcgcccgtgtccagcaggtcgctgcggaaaagcgcgcggcggaagctgcagccgccgctgctgctgagacctctcggcaggaagcggcagcccgcaagcttctcggggctattgatccaacttaccgctccctcgctcaattggcggaccaggaacgacagctcaccgagcactttcgtgctggtcgtattgaggctacggcgtacgcaagcgccttggacagaatccgagcgcggcgtgatgtcctcaatggcattggcaacgatgccaggacctctaccgtggctctcaatagcatgggagcggctatccgtcgagtgcagggcctgttggtggcaggcgtagctgggtacggcgtagcgtccttctccaaggaagtcgtcaacaccaacctgcagtggcagcaggcgttgtacaccatggaggcagctacggggtcggcggcgaaggcgaggcaggagttggagtacgtccgcgaggtctccgaacgcctcggcttggagctgctcaacaccagccaggcctattcccgcctggtggcggccgcgaaagaaaccccagagctaggcggttccctgcgcacgatcttcgaaggcgtcgcctcggccaccactgcgctgcacctcacccgccaggaaaccaacggcatcctgctcgccctggagcagatggtcagcaagggcaaggtccagacccaggagctagttctgcaactcggccagcgcgttcccggcgcgttctcgcttgccgccaaggctctggacaccaacaccaagcagctcagcgagtggctggaaaagggcatgatcccggcggccgagtttctgccgcggttcggcgctgccctgcaggaggcttatgggccagcctcacagaaagcggccaccggcttgcaggccgaactcaaccgtttggagaacgcattcactgacctgaagatccaggctggcgagtcggggttcatcgacaccttcactcaggccgtgcgagatctgcgtgatgtgctgaaagatccggcggtggtggagggcctgaatctcctgatcaagggcctgggtactgccatcggttatgcggccaagggggctgcgggcgtcgtcaacgtcaccaagttcgtcgcggaggagattgcggcgcgcgtgaacggtcccgccgctgatgacgtaccccgcttggacgatgccatcgctcgtgaaaccgagtacatggcaagggttcagtccgcgcttgacgatgcctacgagaagaacgaccagaagcgcatccagcgatacgaagaagcactcagcaaggcacaagcgcagatccagcaatggcaggaccagcgtgacgcggtgctgaacggtgccggccaggtcgcggcgctacccgcgactacggtcaccggtacaggccccaccaccaagacacccttcacgccatcaggcggcgaagacaaggccgctgcgcgcctggccaaacagaacgaagactgggtcaagcagttggagaaggaagcggcgacctacggcaagggccgggctgcgttgcgtgagtacgagcttgaccaacgcaatctgacaggagccctggaagcccgcgctcgcgccgcctgggcgaccctggatgcggcagaaaagcagaagaaggccgacgaacaggcaaagaaagacgccacaaccctgaagcaactcaacctggactaccttcgggccaccggccaaaccgtcgaagcggccggcgccgagatcgagaagaagtacggcgacctgcagaagcgtctgctcgccacgggtgacaccgaaggcgccggcctggtcagcaagctgatgggaatcgagaaggccaaggctgagctgcagcagctccaggaccaggtcgaccggatcttcggcgagcagtctcggcaggagtcgagtattcaggccgcccagcaggccggtctcgtcagcgaactggccgcgcggcagcaactgctagacctgcatcggtccaccgccgacgaggtagagcaacttgtgcctcgcatggaagagctggccaaggcaactggcgatccggcagcgatcgagcgcgtgaaggatctccgccagcagctcgaaaacacccgcgtggccgccgaccagctcactttggctctgcgatccggtatcgagaacggcatgcaggatgcgctgcgcggtctcgccgatggcaccctgtcgctgcaggaggccgcagtttcgttcctgcaggcggttagccgatcgctggccgacgttgccgcgcagcagctggcccagaaggctacagcagggctcatgagtctgttcggccaaggtgagcaagacaccagcatggtaacgggagccgcggccgtgacatcggctgcgggggctctggctgcggccggaggaacgctggttactggcgcagctgctctacagagtgccgccgggagtcttgcgctggcgaatggggtaaaggg
>PA103.AGEnt_accessory_0087_length_12
agacgtttcggc
>PA103.AGEnt_accessory_0088_length_4277
cgcgcgcgggccctggcgcagggcgggaagtggcatagtttgatatctcatatggttatatgaaaaccatatttcaccggatgtttggttattaatagactgcggcccacccggcgcccgacgtcgaaccccattcctccgcgagatacccatcatgaagattcgcctgcttggcgcagccgtggcggctgtgttcaccctgatcggcagcgctgcccatgccgacgacctggccgacatccgcaaaaagggcgagatcgtcatcggcacccttggcaccgacgagccgaacagcttcatcgacccgaagacccgtcagatcatcggctacgaggtcgatcttggtaccgagatcgccaaggccatcggggtcaagccggtgttcaagcagatttccgtggcggcgcgtatcccggagttgcagcagggccacgtggacctgctcgccgcctcgctgacccacaacaaggagcgcgaggcgctggtggatttctcctattcgatcatcgtcaccgggcagaaggccctggtgaagaagaaagccggcttcgcctcgctgcatgacctcgacggcaagaaggtgctgacggtcaagggcggcacccaggagccgaacatccgcaaggcgctgcccaacgcccaggtggtcaccttcgagaccagccagcaggcgctgctggcgttgcagcagggcaagggtcaggccttcgtcgacgacgagtcggcactggtcaacgatttcggcaagctcggcgcggcggccggcggctacgccattctgccggagaacctgagtaccgaggccctggccatcgccttccgcaagggcaatccgcaactcaagcaactggtcgactcgaccctcgccggcctggagcgcagcggcgtggcggagcagctgtacctcaagtggtacgggccgggcaccaagtccaacctcagcgagcgccacttcaagatcgattccgaccggatccccgagtgagcgcctgacgtctctgcgtgacggcgaccatgcgcgtcgccgcccgtcccctgtgagtcctcgcggacagcgtgcgcctttcccatgttcgagttcgatttctccctgctgctgcgcggccagtaccatgagatgctggtcgccggcctgctgctgtcgctgaagctggccgccgtcaccctggtcttcgccgtgccgctggcgatgctggtggcgctgctgcgcctggcgccgttgcgcgccctgcaatggctcggtttcgcctatgtcgagagcatccgcaacgtaccgctgctggcgcacatgctgttctggtacttcgccgcgccggaatggctacccgaggacctcaaggcctggctctacgccggcaacatcgaggccgccagcgctatcgtcgcgctgaccctgtacaccgccgcgttcatgagcgaggacatgcgcagcggcatccgcgcggtgcccacggtgcaactggaggccgcccgcgcgctgggcttcggctacctggcgagcatgcgcctggtgatcctcccgcaggccttgcggatcaccgtaccgccgctgatctcgcaaaccctcaacctgtggaagaacaccagcatcgccacggtgatcggcgtcgccgagctgatgtaccaggccggccaggtggagagttcgaccttccgcagcttcgagtcctttgccttcgccaccgcggcctatctcagcgtatcgctgctgatcaccggcgccgccgcctggtaccagcagcgctatccgggagtcgaacggcgatgaccaccctggaactgatcgatagctactggctgtacttcctcgtcggccagtaccccaacgggccgttgggcgggctggccctgaccctggtcctggcctcgctggcgctgctgctggcgctgccgctgggcatcctgctcggcctggcgcgggtcagcccctggcgctggctgcgctggccggtcaccgcgctggtcttcgtggtgcgcggggtgccgttgctgatggtgatcttctgggcctatttcttcctgccgaccctcaccggccagcgcaccgaccagttcaccaccatgctgctggcgcttgtgctgttcgacgcggtgtacctggccgagatcgtccgcgccggcatccagggcctcgaccgtggccagttcgaggcggcgcgttcgctcggcctgggctacctggcgagcatgcgcctggtgatcctcccgcaggcgctgcgcaacatgctgccgtcgttggtcaaccaattcgtctcgacgatcaaggagacctccctgggctacatcatcggcctggccgaagtcagcttcatcgcctcgcagatcaatacccaggtgttcaccctgccgacccaggtctacctgatcctcggcctcacctatttcatcctgtgcttcggactgtcgcgtttcgccttctggctcgaacgccgccaggcgcagcgtggcagtcccaaggaggcccgatgatccggctggaaaaggtcaacaaatggtacggcgcctaccacgccctggcggatgtcgacgaacaggtcggccgcggtgaggtggtggtggtctgcggaccctcgggctccggaaaatccaccctgatccgtaccctgaaccgcctggaaccgatccagggcgggcgcatcctgatcgatggccaggacatccacgctcccggcctggacctcaatcgcttccgctcgcacatcggcttcgtgttccagcagttcaatctgttcccgcacctgaacgtgctggacaactgcaccctggcgccgctccgtttgcgcggcctgaaacccgcggaggcacgccgccaggccatggcgctgctggagcgggtcggcctggcggacaaagcggcggcgttccccgcgcggctttccggcggccagcagcagcgcgtggcgatcgcccgcgcgctggcgatggagccgccgctgatgctgttcgacgaaccgaccagcgccctcgacccggagatggtcggcgaggtgctgctggtgatgcgcgacctggcccgcgacggcatgaccatggtggtggtaacgcatgagatgggcttcgcccacgacgtcgccgaccgcgtgctgttcatggacgccggccgggtgctggagcgcgccagccccgacgatttcttcaaccgcccgcagcacccgcgtgcgcggaagttcctcgccgacatccgcacccccttcgcccaacccctgtgaggaacgccatgagcactccgagtctgccgatcatcgatatcgccgcccttgccggcagcgacccggcggcgcgacggtcggtcgccgtgcgaatcgaccgcgcctgccgcgagcagggcttcttctacgtggtcgggcacggcgtcgaggcgcaactggtcgagcgcctggagcgcctggcgcggcagttcttcgccctcgacgagacgagcaagctgcgctggcgcatggagcttggcgggcgcgcctggcgcggctatttccctcttggcggcgaactgacctccaaccgcccggactggaaggaaggcttgtacctgggcagcgaactggacgctgagcatcccgaagtgcgcgccgggacgccgctgcatggcgccaacctgttccccgaggtgcccggcctgcgcgagacgctgctggagtacctggacgcaaccacccgcgtcggccaccggctgatggagggcatcgccctcggtctgggactggaagccgactacttcgccgcgcgctataccggcgatccgctgatcctcttccgcctgttcaattacccgagccagccagtgccggagggcctcgacgtgcagtggggcgtcggcgaacacaccgactacggcctgctcacgctgctccaccaggacgccatcggcggcctgcaggtgcgcaccccacagggctggctggaggctccgccgataccgggctcgttcgtctgcaacctcggagacatgctcgaacgcatgaccggcggcctctaccgcagcacgccgcaccgggtggcacgcaacacttcggggcgcgaccgcctgtcgttcccgctgttcttcgatccgaacttccatgcccgcgtgcagcccatcgaagggctgcccgaggtgccggaacaggatgacagcgcccgtcgctgggaccaggccaacgtccacgctttccacggcgagtacggcgactacctgctgaacaaggtggccaaggtattcccgcagttgcgccgcgacctgctctaggcgcgcggccggacgctacgctccggccgcgctggcgggttcagccgagcggcgc
>PA103.AGEnt_accessory_0089_length_1871
gtcgagttgcgtgatggcaacagcgtgacgggggccggcaacgcgatcggcggctaccccgatgcttggttccgcggaggctacgtcgagtgggacagcggccagggagtgatcgagcagcgtggtatccagcagcacaccggcaaccgcctggtcctggtgggtggcacctcgctgttggctcctggtactcgggctgtcgcgttccccggatgtgatcagctcatccaaacctgcaacgacaagttcaacaacacagcgaactgcggtgcagtgccattccttccgggcaagtcgccgttcgacggcgatccctggtggtaggagtcatccatgtgggtgcaaatcgcgattctggtcgcgtcgtatttgatcagcagcgctacttctgcgaaagcgccgaagccgaaaccggaggcgctgacttccgaagatctgcctcagaccgaagacggcactggccactacgtgatcttcggcgatgtgtggatcgaggactggatcgtcctcggtaccggtaacgagcggatgaaggcagtcaaatcgaaagggtcgaagaagtgacggatctgatcatcacaacagcgcatctgcgcagtgtgccagggctgaccagccgaccgggctactgcgtatccggtgcgagggcctggttcaacgcccacggcctggactggcaccggttcgttgccgagggagtgccagcatcggtgctggaagctaccggcgacgagctggccctacgccttgtcaaccacgctcgtgcggaggcgggaaatgggcggccgtagcaaagcgcaaacgatgggctggcgttactacatgggtattctcatggggtttgcgagaggcccgcttgacgagatggtcgagatcaaggccggcgaccgtaccgcttggaaggggtcggtcaagagcaaccagaccatccagatccaggccggtgagttgttcggtggggacaaggcggagggtggcatcgccgggccgctagacgtcatgttcggcgccccggaccaatccgtgaatcctcgcttggcggcgatggtaggtggcctggtgcccgcgttccgtggcgtcaccactgctttcttcgacgggcaactctgcgcgatgaacaagtacccgaaagcctggatgagccggtggcggcgcgcgctgaacggatgggacggtggagtttggtatcccgagaaggccgtgatcagccttgccggcggcgaggtcaaggcgatgaaccccgcccacatcttgttcgaatgccagaccaaccgcgactggggccgcggcaaagatcgcggcctgctggaccaggcctcgtatcgcacggccgcagatacgttgttcgccgagggctttggtctgtgcctcaagtttcgcgtggcagacgagttggacaacttcgagcagaccgtcctcgatcacattggcgccactcagttcctttcccgctcgaccggactctggacgctgcggctgatccgtgacgactacgacgtcgcgacgctgcccgtattcgatgaggacagcgggctgctcgggatcgacgaagacagcatcacatcgctcgacggcacggcgaaccagttcgtcgtcgtgtggcacgacccgatcaccaacaccgaccggcgtgcccgtgcgaagaatgccggcgcgatccgcgcggccggcggcgtgatcactacgacgaaggagtatccgggcctaccgaccggcgagttggccggcagggtggcggcgcgcgactgcaacgtgtcgacgtcggctatccgcaagctccagttgcggctcgatcggcgcgcctatgcgctgaaccccggcgacgtgttctgcgttcgcagccggaagcgcgggatcgaactgatcgtcct
>PA103.AGEnt_accessory_0090_length_3438
aacaccgaccggcgtgcccgtgcgaagaatgccggcgcgatccgcgcggccggcggcgtgatcactacgacgaaggagtatccgggcctaccgaccggcgagttggccggcagggtggcggcgcgcgactgcaacgtgtcgacgtcggctatccgcaagctccagttgcggctcgatcggcgcgcctatgcgctgaaccccggcgacgtgttctgcgttcgcagccggaagcgcgggatcgaactgatcgtcctacgcgccggaaagatcgactatggcaccctcacgaggggcaccatcgccatcaccgcgctggaagacgtgttcggactgccggcagccgggacgtccgcagtccagccgccgaactggaccccgcccgaccgcaccccgcgggtcattgcgacccgcaggctcatcgaggcgccgtaccgtgatctcgcggcggcactgagcgatgcagatctggcgcaactgcagccagagacaggcatcctcgcggcgctgggcatgcggccgtccggcctgcagatgaactacgcgctgctcagccgcgtgggatctgcatcgttcgaagagcggacgtccggcgacttctgcccggtcgcgacgatctcagcagatatcggccggggcctgaccagcgtcagcgtcacgcttgtccaaggggttgaccttgacctcgtcgaggtgggctcggccgcgatgatcgatgacgagatcttccgcgtcgacgcgatcaacgccgcggccggcaccgcggtgctcgcgcggggatgcgtcgatacggtgccagcgccgcatgaggccggcgcgctgatctggttctacgaggattgggcaacagaggacacgcgtgagtacgtgaccggcgagacagtgaacgtgaagctgctgagccgcaccagctcggcgacgctcgcagagagcctcgcgccggtcgactcgctgcgaatgaaccagcgccaggcgcggccttatgcgcctggccgggtgctggtgtgtggtgtggcgtatccgacgaagacctacggtgtgctgaccgtgtcgtgggcgcaccgcaaccggctgctgcaggccgatcaactggttgactcgtctgcgagcagcatatcgctggaagctggcacgacatacacgctgagcatctacagcggttccagcctgaagaagtcgtacaccggcttgaccggcacgacctggacctacccgctggaggacgacatagcgcatgggctgctgccggtgctgcgcatcgtgctgttcagcgttcgcgacggtctgcagagctggcagcaacacgatatcacaatcgaacgacacggccttggcttccgcctcggcgaggaacttggaggcttagcacaatgactctttatatgggaccgaataccggcctgctgatcagtggcgcccccggtgaggggcattacaacgaactgatccgcatgttgcgctgggatgacttcctgcgccaaccggtcgtcaaggggcgcgtcgccacactgcccacaaccggccaggccgagggggacacgtacattttcactggcgccggctccaatcagaaccgcctagcgcgctggtgggcaacgggtgcgaccacgcccatttgggagtacatgccgcccaggttgggctggcgggtgcaggtggcgaacgagacgacgccgagcggccaggtcaagacgtatgagtattccggcagcgcctggactgagctggtgggcggaatggccgacgcgccgagcgatggaaagccatatgcccgcgaaaacggtgtttgggcggagctgggatcggcggcgaaatcggcgctcaacgttctgccgttcatgaacctgatgcccgacatgggtcgcttcgcgggaaccgcagccaatccgctgagtacgatgttcacaacgtcatggactccaagcaccttcatcaatggctggaacggcgccagcctcgcagatgggggaaagttcgcattcgacaacagcacaaatggtggggcagggccggcgctcaatgcgcgggtgcaagcactgctggctgcgatgggccgcacctggacatccgtttcaaggtacggggtcgagttcttcacgacagtgctgacagcggggacacagacaactaccggctcggccggcgcggatggggttacgcggtatctatgctgctcaaacggcagcaaaacagttttcaacgcgggcgcatgggcgactgtcgtcatgtggctgcgtgtcgaaagcggctcggctcatatctcctctgcgccctatacgacccatcgcctttggatcaatggggctgtggccgctccgggagttgtgttgccggcgggccagtgggtgcatctcaggttttcgatgcagtcgtataacggctatgacaacgcgtgcccgtatatctacgcggccgcaggggctcagatcgcgctcgcctgtccggcgtggttcggtggcctcgtcgatccgggtatccatgttgcacccatcctgacaatcaacggagcaagcgcatgaccatgaaacgagttctactgaaaggcgagttcttcgcggaatgggatggcacgctggacgaggccgcagcactcgctggcgtcccggtcagcgacctggcgttccatcccgacgacctcctcgccgaggtccaggagctgcggcgccaggcctatcgcaccgagtccgacccgctgcgcctggaggccgagtttgacgccatagccgctggcgccgagccggacctggcggcatgggtcgcagctgtccaggcgatcaaagcgcggtatccactacctgaataggtagttgtgatggcgttctcgtttttgccacgttccgaaagtctgatgtcgagtagtagataggaaccttgggatggacgaggtactgaggcaaaggttgcgggctgaactactggaagtggggtttctcaaccagtgctgccttgatctcatggaaagcatggaggctgagttcagtctcactaaggaccagcgcgagtgcatcgagcagctcagccgatttctacgggagggcatcggcaagctgaccgctctgtctgaacgggtagccgatggcgatatcgtcgtcctgtgctgaccttttgaaattcttttgccgctggcgaaacggttagggcgcgtcatttattgcgcaaatccgcgccaaatttcgcgccgcgctacaatccacgcactccaacgccccaccatgcatcccccagagcccacccccatggcaggcacgcagaccgggcgcaaagcaccgctcccaggcaggcggtgcggtacgcgtccttgcaactcgggagacgtgtaccacaaggccatcaattggccacatatctttggttgggctcgaaaccgatgaccttctgttcggaggccacgcggggcctcatcgaattttcgcaaagggcaggcactcccccttgcccgcc
>PA103.AGEnt_accessory_0091_length_1887
cgacgatgatcgacaaggccaggcggtgcatgagcggcgagcgtaccgcccgcgccagcaagggcatgtcgatcgcgggcggctgggccaggggagccatcgacatggtcacgccgatcgcccccaccgagctggcgaaggcctgcaggttgttgatcagggcgaggctcagccacagggcgaagccgaggcagcaggtgagctggaagatcatcaatgaagtctgggtgtccattccgggtcctttgcagagtacgggcggtcatcgctcgacgcccttccggcgccaacgagcgcagggcctgcgctgatcgggaggagcggcgggaacgccggatggcactctaggacctgaacctaacttgaggtcaacagcgacggcaggtctccgtcgtcccggattgacaaatcggaaattcccgatatcctcgccgccatggacctgctcgaaacattcaaagccctgtcgaaccggacacgcctggaaatcctgaaaggcctgaaggacccggcgaagaactttcctccgcaggacgagggcgacgtcgacaccgtgggcgtctgcgtcagcagtatccaggagggcgtcggcctgtcgcagtcgaccgtgtccgattacctggcgatcctgcaacgggcgggcctggtcgaagtcaggcggatcggccaatggacctactacaagcgcaacgaagcgaatatccgtgccctcgtcgagctgatcggcgcggaactgtagttctttctacaccacaatatatcgaaaattcccgatatccctttttaccgaaacgaggatatgcaatgaaagcgttgatactcaaggcgtttggcggtccggaatccttcgagctgcgcgaagtgcccaaaccggtgccgcaggcgggacaggtattggtgcgggtccatgcgacctcgatcaatccgctggactaccaggtccgtcgcggcgactaccccgacctggtagcgcttccggccatcaccgggcatgacgtgtccggcgtcgtcgaagcggtagggccgggagtgaccgccgtcgcaccgggagacgaggtctggtacaccccgcagatcttcgaaggccagggcagctatgccgagtaccacctggcagcggaaggcatcatcggcaggaagcccgccgcgctgagccatctggaggcggcgagcctcagcctggtcggcggcacggcctgggaagcgctggtcacacgcgcggcgctgagggtcggcgaaagcatcctggtgcacggcggcgccggcggcgtcgggcatgtcgcgatccagttggcaaaggccatgggagcccgggtcttcaccacagtgcgcgaggtcaacttcgagttcgcccgccagatgggcgccgatgtgctcatcgactaccagaagcaggactacgtcgaggccatcctgcgggaaaccggaggccacggcgtcgacgtggtgttcgacagcatcggcggcgacaccctgtcgcgcagccccgaggtactcgcgcagctcggccgcgtggtcagcatcgtcgacctcgcccagccgcagaacctcctccaggcctggggccggaacgcgagctatcacttcgtcttcacccggcagaaccgcggcaagctcgacgagttgagcgccctggtcgagcgcggccggttgcgcccgcatgtcggcgccgtctattcgcttgccgacatccccctcgcccacgcccgcctggagagtcgcgacaatggcatccggggaaaaatcgcgatcgcggtcgatccgtcggtcgatcccgcacaggcgttcgcccgctgacgccacggcgcggaacgggccccgatcgcggcccgccccggcatgtgcccggtaccgacccgcagcgcccaggtcggggcgaccagccga
>PA103.AGEnt_accessory_0092_length_691
cccgccgccgcccttccgaattcgctatatagataaataattccgaattgctcttaatgggtatttaccctgatgaatatttcatagatcgttatgtaaaaaaatacataacgagatcgccgctaccatgcaaaaccttctttccaaccggctggtccccagcctggcactgtccctgctgggcgctgccactgcccaggcggagacgccgatcgcgcttcccgacatggaagtcagcacctggggcaattccctcagcccgccggacagcgtcgcccgcgaagacttccagcgcttcgaccgccgcgacgtcggcgaggcgctgaacaccctccccggcgtctacctgcaaggcggcggcaaccgcaacgaacgccaggtcagcgtacgcggcttcgactcacgccaggtgccgctgttcatcgacggcgtgccggtctacgtgccctacgacggcaacatcgacctcggccgcttcctcacctcggacctggccggcatcgaagtgtccaagggctacgcctcgctgttgcaggggccgaacatgctcggcggggcgatcaacctggcgacccgtcgcccgacccgccccttcgaggccggcttcggcctcagccagggctgggcgcgcgacgcagggcgggtcggccgggcggcggatttctccctcggcggcaagggccgccagggc
>PA103.AGEnt_accessory_0093_length_1623
tgcttagcggaagggaaagccgcgttcatattcctcgcggctgatctcccggccgaagcgcaacgcgtcgttgaacagccggttgtgatacgccaccggctccgggcattccgctgtgccgtagaagcgcacgtagatcaggccggagtcggtctcgataccgatgctgaagacgtgctcgcggctgaccaggtaggtttgcagattcatcggttgcttctcgctggttcgttcggctggcgtcagcgtccgtgcctcacggggtgtcgggagcgaaatccggcccgtcgagtttgtcgcgtaccgtcgtggatgtgcgcaagagcggaccccacaggccgttgctgctgttccaggtagcgcccgcccagcgggtgtcgcggatcagttcgtccttgttcgcctcgagctgccgcttcagcgcgaccgcgacggcgccgaggtcgacctcgaacagatcaccgtaggggccctgcggattcgcgcgtttcttcgacaggcagaagcggtagtaccagatccagttctgggcgacgtagatcgcccggttgcgatcgggataggtggcgaggatcttcagcagggtgtcggcgaagcggcggggaaggtagggaaaacgaccgctttgccagcatggcaacaagcagcgctcgatggcccggcacacgtcctgcggttcctcttcgccgctatggctttcgatgaaatagggctgctcgccgacgaggaacgcgaccagatcgtcattggtgagtgcccgtgccaggaggttttcgcagacctcagcgggcgtatcgctcacggcagatcgaccttcaggccgcggccagtgcgtatgccgacgtaataggcgtccttgagggccctggagagttccgggtcggtttcgtcgaattccttcacggcgatgctgccgagggtcaaccggtgcagtgcggaacgatccaggctgcggtcgagcaggacggacctgatgtactgcaattgcttttccgcggacagcaggacctcgtatcccggatagcgggccagccggtcgacgaccagcgccagagcgcggtcgatgtattcgatgggtgtcatgatccctcccggggaagcagaccgaaggagcctttctcgttggagaacagttgttgcgcgccgcctttggcgggataggactgtccctttaccgaccagaagtcatcggtcggcgcagcggtgctgcgcaggacctcgaccttctgggtcgtcctgtaggagttgaggaccttgggttcgatggtgttcgccgcccggttggtgcccatggggttgattcccagctccgtgggctgcacgcgcgggctgagtgtataccagttgccctgcggcgctccgggggactggtactgccacaggttcttgccgggcgcgagggtttccacgcggaccggatggttgaagtccaggccgttcatgtacgactcggcatcggcaggatcgatgtccttcgacttgaagaacttggcggcggtttcacgattcccgcggtagttgatgtcgtggtcgaggttgccggaacgaccgaacttgttgttcaggtaggcgcgtcgttgcgcggtttcggaggtcaccgctgccggacggcgaccggcgagt
>PA103.AGEnt_accessory_0094_length_1451
ggtggattcaaccggtcgttgcaacacctttgatcgtggaggtgtttatggggcgacctgcagggtggatgcaggagttgacggggcgaggggcaatgcgctcgccaggtgccccgtcacttcgccgagagatcgagcggctattttgggaacagatcgcaaccgggatcacaagcgaaagggcggcagaggctattagcgtatcgtcagcggtaggcacacgctggttccgtcatcgcggcggaatgccattattcatgtcgaaccacatatcaggaaggtacttgtcgttcgctgagcgagaagagatcgggctgctccgggcgcaaagtgttggtgtgcgtgagattgctcgccgtcttggacgaagtccgtcgaccatttcacgggagctgactcgtaacgcagcaactcgtagcggccagctcgagtatcgcgcttcagtcgcgcagtggaaggctgaattggttgccaagagaccgaagccggcgagattggtgaccaacccgcaactgcgccattacgtgcaagagcgcttggaaggcaaggttcataacgctaatggccgtgagattgccggtcttctacaggcaccattcaagggacgaaataaaccacatcgtggtgaccgtaaatgggtcaatggttggtcacccgaacagattgccaaccggctgcaaatcgacttcccggatgacaagtccatgcgtatttctcacgaagccatatatcaggctctctacattcaagggcgaggcgctctcaagcatgaactggtgagttgcctgcgtactgggcgggcgttgcgcgtaccaagagccagggcgcaggccaaagcatgggcacatgtcagcgaggatgtcatgatttccagccgtcctgctgaggtggaggatcgtgccttaccagggcattgggagggtgatctgatcattggcctgaaccgatccgccatcgggacgctggtcgagcgctcaagccgatttaccatgctcgttcatctgcctcgcgaggaaggttacgggctgactccccggacgaagaacggccccgctcttgctggctacggtgctgtcaccatgaccaatgcattgaagagggccgtgactggcttacccgttcagctgtggcgatcattgacttgggatcgtggaaaggagttatcggatcacgtccgctttaccattgagtctggagtaaaagtcttctttgccgaccctcacagtccatggcagcgcggtacgaacgagaatacaaacggtcttctacggcaatatttcccgaaaggcaccgacctgtctcgttggagttaccaagagatccaagccgtagcccatacgctgaacactagacccaggaaaacgctcggctggaaaacacctgccgaggtactgaacgactatctaacatctattcagcaacccagtgttgcgacggccgattgaatccac
>PA103.AGEnt_accessory_0095_length_2034
ggtgctgaacagtatcgtccttccagcggcctgggacgcatagtgcgccgcataggctttgtcgaagtacttcttgtcgaacacattctgcacgttcaactggaaatcgatgttcttgctcagtttgtagctggccattgcgtcatagcgccagtaatcggggacatagacggtattgccaacgtcgccatagaccttgtcgacatagaaagccccgccgccgatggtggtcttcgggaagatgtcataggtggtccagagactgaagctgttcttcggcgtatttggcatctcgttgccgttgttggaagccgccgatgcgttcacattgccgttacgcccagccttaccggcatcgaccaactcgctgtccaggtagctgtagcccgcgaacaccttccacttctcggtcagcttgccgctggcgctcaactccacgccgtcgacgcgggattgtccggcgttgtcgtaggtctggttggcgaccaggatgcgggtattgtccttgtcggtgcggaagatcgcggcactcagctccagccgctcgttgaagaaagcccacttggtaccaagctcgtagttcgtggtttcttccggttcaaggttgttgctgatggcgaacccgtcgacagcattcgaggtatccccattatcgagcatgctacccggcggcgtagccgaagtggcgtaggacgcatagatgctgccgttgggtacaggtttccacaccaagcctgcctgccagttccagaagctcgacttgtcgctgagtttggtagcgggtcttacaccgtggttcttcgccgtagtttcgaaactatcgaagcgcgcgccaatattgacctgccactgctcgttcaggtcgatggtgtcgaacgcatatattgccttggtggtgccgaccgtattcagcggcgcatatttccgggtaatactgccattccatggatcgtgcggattgggattttccagactagtgcagttatagccgctaggcgccccgatcagcgatggattgcacttgttgctgcccaggccggtattggtatcgacggtatacccatcgcgcttgctgtcttctcggctgaactccaggccggtgctgaagctgttcttgaagccacccaggtagaactctccaaacaggtcagtctggttgactgctgtggtggtggtacttacccgattgttctggcggcgccagaccgagccgttgtttatgttgccctggctgtcatccggttgtgtccacagatagtcctgatgactgttgccgtaacgcgaggtattgcgaatagtgaggctgtcagtcagatcatgctcaacggtgatggtactggtatcgatgcggctcttctggaaatcgcgccccgtcagcccatagaaattgcctcgatccacattcaccggtttgtccggattgtgcttgctgcgatcgctactcttggcatagggaatgcccgaatccggggtatcgtcactttccaggtgataatggctgacggtcactcgggtcggcgagccaagaccgaaggtgagcgacggcgctacgccccagcgactgacatcgacctcatcgcggcccgcgacattggcatcgtgcttgagaagattcagccggaatgccgcattgccatcgaggaactcctggttgaggtccagggtgtagcggcgagtctggtcagaaccataggtgaagccgccatcgatgaagttcccagccttggcctgcttgctgacgagattgaggctgccgccggccgagccacgtcctccgaatgccgagttagggcccttgctgacctcgatctgctcaaggttgaagatctcgcgggtctgtgcaccagtatcgcgtacaccatcgacgtaagtatcgctttgcgcatcgaagccgcgaatgaatggccggtcaccggtgggattgccgccctcgcccgcgccaaaggtaatgcctggaacggtacgcagtgcatcctggagagacacggcggcggtatcctttatcacctgctttggtactaccgtgacggagcg
>PA103.AGEnt_accessory_0096_length_1309
ggcggcggtaaggtatcactcaactggaatgatctcaataccgatcgacaccaatcaacaaaaacagctattaaggctcattacaacccttaggaataaacatctcttcctgagtagaggtgcaagtccatacaccttcagcagtacgattcaaagtaatttccctgcccgcattcttcggactggactgaccagttgcaaaattaaattttatagtaccatcgcctgtgtctttaatagttacagctacggtaccaagtttatttgccttctcatcaatacctacataggtggtatctgcagtagaagctgtagtaccgatcagaattttgctaccagcaattccacgcgacagcgactcttcaacagtggtcttcaacgggttgatcgtcgccagcgccgaagcgccttccgaacgcgccacatagttctggtactggggaatggcaatcgccgccaggataccgatgatcgcaaccacgatcatcagctcgatcaaggtaaagcctttttgagctttcatgaatatctccgttgattatgtataggcctaacgcctgaacctcaacaagcacttaccatgccaaatatcaaaccgcgccacgatcaaggaaattgggctcctttctcgatgagagtcaaacttaaaacggacaggatgtgacattttttgacagctggatttcctcgatttggcagcccctgtcatctgcgttataaggcacctcaatagcccttctgcgattccttccccatgaacgacagcatccaactgagcggcctgtcccgacagctcgtccaagccaatctactcgacgaaaagaccgctctgcaggcgcaggcgcaggcgcagcgcaacaagctgtcgctggtgacgcacctggtgcagaacaagctggtaagcggcctggccctggccgaattgtccgccgagcagttcggtatcgcctattgcgacctgaatagcctggacaaggaaagctttccgcgggacaccatcagcgaaaagctggtccgccaacaccgggtcatccctctgtggcggcgcggcaacaagctcttcgtaggcatctccgaccccgccaaccaccaggccatcaatgatgtccagttcagcaccggcctgacgaccgaagcgattctggtcgaagacgacaagcttggcctagccatcgacaagctgttcgaaagcgctaccgacggtctcgcaggcctcgacgatgtcgacctcgagggactggatatcggtagcgcggacaagtccacccaagaggatgccagcgcagaagcggacgacgcacctgtagta
>PA103.AGEnt_accessory_0097_length_361
aaacttgctggatagagtcgcgacctacaaggagaaaacggaatcgttaaaagcaaagatcaggaaggcgatgacttatcctatcgccgtcatcatcgttgccttgatcgtctccgccattcttctgatcaaggtcgttccgcagttccaatccgtattccaaggttttggcgcagagctgcctgcattcactcaaatggtcgtaaatttatccgagttcctacaggagtggtggcttgccgtcatcgttggtgtgggggcgattggctttaccttcaaggaactgcataaacgctcgaaaaaattccgcgacacactcgacagaacgatcctcaaacttcccattttcggaggcatcgtc
>PA103.AGEnt_accessory_0098_length_8312
ttggcctaggtttctctaggaagggtttctacccagccacctttcacaccagcagcctctaatgaccccacattagaggctgtagacatgaatgcgaaagcgacttcggttgtatccaccaagggtggtgtagggaaatccaccaccgccgccaacctcggtgcattttgcgccgatgctggcctgaagaccctcctcatcgacctggaccccgtccagccctccctatcttcgtactacgagctacctgaagtcgcccagggcggcatctacgacctgctcgccgccaacataactgacccagcgaggatcatctccaggacgattatccccaacctggacgtcgtgatttccaacgaccagaacaaccagctcaacaacctactgctccaggcgcccgatggccggctccggctggcaaacctcatgccgtccctgaaacagggctacgacctggtgctgatcgacacccaaggtgcgcgctccgctttactcgaaatggtcgtgctcgcatcggatttggttgtttcccccctgcagcccaacatgctcactgcccgcgagttcaaccgcggcaccatgcaaatgctcgatggactgcgcccctacgagcgcctcggcatgcggatccccaaggttcagatcgtcatcaactgcctggaccagaccaatgactcccgggcgattcacgagaatgtgcgtgccatcttcgatgagcatcaggatatttctgtactcgaaacgactgtcccggatgccgtcgtgtttcgcaatgcagcatcgcgcgggctaccagcgcaccgcctcgaaacgcggcaaccctcgaatcgcacatcagcgcccgcgctggaaatcatccgtaacctggccatcgaggtctttcccgagtggactgaccgcttcctcgcgctgacgccggaggcggtagcagcactggtcaagggagggcgctgacatggcgaagcctcctatcacccaagcccgcgacgtcgacgcggaacttgtgctgcaactgaacaagttcggcagcgccgccgaccttcggagccaacaggccaagttgaccggcgctgcgcgagaaatacgcaagctgactggtggcggtaccgacctgttcgggaagctgggttgctacttgagcttcgagcaaaagcagctcctacaagacgctgcgcgcttgctcgactcggtgaaccagcaggtcgagcatgcgaaggaaaagcgtgatcgcgacgagaaacaggccaagaagcggcgtgagctgcgcgagcgcctggccaagcaactggtcgcctcgaactacccgcttccgggaaatacgctcgaagagcggctggaaatcctgcagatcgcgttgatctacaaccgggccaaggtgttcgatcccctgtactccacgcaccagctccactcaaaactcaaacgctggctggagcgtcccaagcagctcatcgggtggcgcagtgaagccgagtatttcgctagtcaggtggggagcctgcgatgtgacttcattagccacctgactcacgaaatcgcctacgacgatggcagtgaagtcgaggagcgcctgcgcgtcatcaagcagaaggtcgctgactgcaccgcacagatcgctctgaccagcgaggagcaggaaacccttcagctctggacagacgctctgcaatcggctccggagggcctcatatgaacctccagaaccgcaacaacctcatcctgagcctgatcgccgagacccagttcgacgcctacgtgcaaggctacatggccaaagcaggcgctgccgccggtgcttccgacaatctgctggtcgaggctgaaggtgctgcgatgctgcagggccttgtcgctccggttcgcgctcagcagcgtgcctgtggacagcccctgcagaacgccctgctccaaatcgcccacgacctactgttgcagacgaagtcgcaactggccatcgcggccaatgccagctcgatccacgtgatccagcgggacatgaacagggctatctggaatatcgcgactgcaatcgatcacctggccgagttcgcccaaccctcccaggacaccgtgaaggtgatcgagcggctgatgctcttcgtcggcagctcgcctagcccggaaggccagcaactggccgcagaggcaagtgcagtgcttggcatgagcgaggggggcctggcatgaagcctatgattcaagcccacctggtcgagcgcgaccagttcggcttctggacccatccgaactatccggacctggccgacaactgctcttccagcgaggcgcaggaaactctgcgccggcttggactggagttgcagaacgtcttcatggagtcggatgcgcctcgcctctacgactctgcccgttcggaccaacgatacagcgagtggatcccaacgcggcccgaaggcgccggttggttcgtgctgtcgatccacgataccgataacggcccggtgtgtcagtacgtgcgaccgctcggagagcacctgagtccaatcggtctcgatgcggcagcagaacagcatgagcgcctgctcagcgaggcttgtgccaaggccttgaatcagcgcgacgtcgcccaggccagggtcgcggagctggagcacgtcctgcgggtagtggtcaacgctgccgaccatggctcatggccgaccacggtgatgcatggcatcgagaaggtgcgtgaagttctcgcaggctcagccccgcccgccaaggctcagcacagcgtgcctgatggctaccgcctggtccgcctcgaacacttcgccgccatcaaggcgcagctcgatcctgagcaggtcgacgcgtaccggggccggaacatctacgacgaagacaaggtgtacgcgaactggaacaaatgccgctcggcactcgacgagataaaggatgtgtttcagcagatcgattgggacaccgaaaacgagctggccgacctgctcgccgccggctcctcccaagctaagcccagcaccgacgacgggcagggaggcaggccatgagtgaccccaagctcaagccctgcccgctctgcagcagcacgaacattcgaatgctggaacccgagctgctcgacaccgatgcctggaactgtgccattgaatgccaggactgccaggttcacatcgggccgtcctactgcgagccagacccggtaacagcgaggtattcagcacaggtcgactggaacaggcgcccaagcgcaaaaagccacgcggacgagcgtgagcagttcttgatggccaacctgctcgccgccctggaggtcgcactgggcaacgtagcagccctggctattgtcgaccgggtacggcaggtcgcagaccgaatttacccaacttcaaacctctcccctgttccgcaggcctggctcgatgtacaggccgagcgccggcgccagatcaccgtcgaaggcttcgataccagcaacgacgacgctagcgctggccagatcgcccaggcagccggctgctacgcactccatgccggcggcatcggcaccgactggccgggcggcattcggaatggctctgcactgttctggccctgggacgaagagtggtggaagcctaagtcggcgcgcgagaacctggtacgcgccggcgccctggtgctagccgagatcgagcgcctggaccgctccgccaccgagcagggctcaacctgctgcaaggggggcgcgtaatggacaagcaaaaagtccttgccaaggtcgagaagctgatggcccttgcgaatgccaagggggccacgccgaacgaggcggaaaccgcattgcgccaggccgcgatcctgaagcgccagttcgacctcagcgatgcggagatctcggcccacacggtggagaccgcgtgcgttcccactcgaaccaggcgctctcctgccccatggctgcatgaactggccgggatctgcgccagttccttcggctgcgactacctggcggcatacgcgatgccagcgggctggacgttcaagttcatgggccgagggatcggccctgagctagccgctcacgcctactctacgctccaccaccaactggtggcggcgcgctcggctcatgtcgctcaacagaagcgctgcaagctgtcgaccaagcgccgtcgcagcaagctcttcgtcgaaggctggcttctcgcagtgcgttcgctggtacgtgactttgccggcaggccggacgagtcgactcaagcagccatcaaggcctacctcgaactacaccatccggagctgaaactcctggagccggcagcgccgacgaagcccctggcctatgaccaggcttcgctgcacgcaggctgggagcacggcaaaaacactcgcctgcaccgcggcgtcagccggcgagttcagggcgcgctcgagcagggaggttcccgatgactcgctctgctctctcgaacatcgcctacgaggctctggtgcgtgcccgccgcaaattcagcaaccgagaggagcgctgcatccgcgaaacctggaccgccgaacaggaactggtgctgctgcgcctgtatccggatatgccgaacgaggtcctggcagccaggttgaacaaaacgctccagcagatctgctccaaagcgtatcggctcgggctgaaaaaaagccccgagttctccaagaagatccggcaggactggggcagcgcaactcggttcaagaagggaaacaccccatggaactgcggcatgaaggggcttcccgcgcgaggacgctcatcggaaacgcagttcaagaaggggcagaagccccacacatggctcccggtcggcagcacacgggtaagtgccgatggctacctgcaacgaaagatctcggataccggttatcccccccgggactggaagagcatccacatcctgctctgggaagaacacgtcggccccatcccaaccggccattgcgtctgcttcaaggacaacaacaagcagaacgtcgtcatcgacaacctggaactcatcacccgggccgaacgcatgcgccgcaactccatccatcgctatccacctgagctgaagagcgcaatccgcgtcatcagcaagctcaagcgcaccattcaggaggtcgagcatgaaaaacaagattgaggatctgcgtaatcacctctttgccaccatcgaaggcctgctggacgaagagaagcctctggatatcgaacgcgcgaaagcggtggctcatgtgagttcggtgatcatcgagtccgccaaggtggaggtgaaagcgctagagatcatcggcgccccgggcggaagcacgttcatgcagatcggccgggaggactcgaagtgagtgttctggaactcacgccgccgcactccgtcgaggcggagcaaggggtactcggcggtctgatgctggacaacgcggcatgggacattgtcggcgatcacctgcagaaggaggacttcttccggcatgaacatcggctgatcttcaccgccatcagcgagttggccgcgaaggacgccccgtttgacgtcgtgacggtgtcggaagcgatcgaagaccttccagaagccggtgggctggcctacctcggccagctcgctgacaacacgccctccgtggccaatatcgaggcttacgcgcagatcgttcgcgatcgggcgcacctgcggcagttgatgtctctcgggcaccactgcaccagaaccgcctcgaaccaccaggcgaatccctgtgaggttcaggaggagatcgagcagaagctgttcgccctcggccaagatcagcacaagtccgactttgtcgatatcaacaagggcctcgcgaagatcgtcgacaccatcgattaccgcttcaacaacaacgtgacggtaacgggggtcccgacaggcctgaaggatctcgacgagctctccggcggactacagaagtcggatctcatcatcgtcggtgcccgtccctcgatgggcaaaacgtcgtttgccctcaacttgatcgacgccgcgctgcagagcgaccaacagaagtctgtccaggtttacagcatggaaatgccagcagagcagctgctgttcaggcttgctgccctgctcggccacctggaccttggcaagctgatgaagggccaactgcaagaagaggattggcccaggctgaccgtcgcgatccagcgcataaacgactatggcagccgactggtcatcaacgaccagggcaacctgacgccgacagagctgcgcgccaaggttcgccgtgcagccaggaagtacggccaccccgtactgatcctggtcgactacctgcagctgatgcgctgcccaggcctggaaaaccgagccaccgagatatcggaaatctcccgctcgctgaaagcactggccaaggaaatggattgccccgtcgtggccctgtcccagctcaatcgcagcctggagaaccggccgaacaaacgaccgaacaacgcagacctgcgtgagagcggcgcgatcgagcaggacgcggacgtgatcatgttcgtgtaccgcgacgaggtctaccaccccaacaccgaggccaagggcatcgccgaaatcatcatcggcaagtaccgcaacggccctatcggcaccgtccacaccgccttcatcgccaaccagacccgcttcgccgacttggcgccggggacatggcaaggagcccatgcatgaccacttcccagcacctggtcacccaccagtgcatgaattgtgaccagcaccacccacaccacttggtgcgccaggttctccccgccgagaacaccccggaaggagaggccgaggtgttggtctgcccctgctgcgggagctacgacgttcatcaattggaggctatccgagatgaacactgaagcccgttttccgagtatccacgcctcggccgcgttcaccgactcggcggttgttcatgccaatcaagttggggtcaatccgatcgagctggacgccctcagccaagtgatctcgcgcctttcgcgggacgagagcacggtcgcgcccagttcgatggagcgagagcttcgtgagctggaagaactggggtacatcgagatctcgaccacccaggccgggactctggtggtcactacgcgcgctccggggcaactgctttcggcctacttctggtcggtatggatccctcgccacctgttcagctgctcgctgaaggtgagcttgatgtcacacctctgctgcggcactcaggactcccagcacctcactgcggtgttccgcattgcaggcagcaaggacgccgcacgtgagttcctgcatcagttggccaacaactatcccgggcatgagcccgagttgcccgaactggtggctgtacaggtcggtgatgcactcagcaaggaggccgaatcatgaaggcgtcccagacctatcagtgcatcgtcaagttcgatggtgccggcttctggaccaataccattaagaagcagcgtgcgacctgcagctggagcgacaaggtggcagcctcccgccttgccgaacggctgtttggcgaggacaacgcctacatcacccgtatgccggcacaggcaggcgaccacgaaaagcgcatcgagagccgctgggagctgtcctgtagcaatcccaaggaggtagcgtgcgatggctgacgtcactgcctaccggccgctcgagcactttcagaaaggcgagctgatgctcgagctcaagttgcgtgaaggtccttcgtggatatgtctgaactgcggctatcacctggatggcagcggcgcacagccctgccctgactgcggaaagtcgcgctactggaccagcggttggagtgtaggtcgtggccatcgcttctcggcagcaagggaagagtgggaaagccgcctcaggacacggtcgcgggcacctgtcgcgtcaacggcaccagtaacaactgacgacgtatgcactcaactgcgcacagaggtccgcatgctgcgttccgcgcatgacgacctggcctgcagccggcagagcgatcgtcgcagccttcaggcgctggtgaaacgtctcctggatgccgccgccaccgatagccttccccgctcccttgcagagatggagacctggctgcagctcaacagcgaggagaccacgaatgcgtagtttccttcgcggcgcccgggaaagcgttcgccggctggtggccttcgctcaagccgaaggctggagcgtcgaccgctccgccggcggccacttgaagctcagcaagatcggctgcgcctcgatcttcatctcttccacgccaagcgacgcacgcggcgaactcaatgcccgcgccctgctccgtcgagccgacaggcagagttccctgaaccaggagtctttctg
>PA103.AGEnt_accessory_0099_length_127886
[truncated: 628,327 more chars]
