# Supplementary material for: ClustAGE: a tool for clustering and distribution analysis of bacterial accessory genomic elements
Source: BMC Bioinformatics. 2018 Apr 20;19:150. doi: 10.1186/s12859-018-2154-x (PMC5910555; doi:10.1186/s12859-018-2154-x)
Supplement: Supplementary file 1 — Archive containing relevant output files from the Spine and AGEnt analyses of the reference genomes. (ZIP 4849 kb) [file 12859_2018_2154_MOESM1_ESM.zip › Spine_and_AGEnt_results/PA103.AGEnt.PA103.AGEnt.accessory_coords.txt]

contig_id	contig_length	start	stop	out_seq_id
contig-1	144699	136049	136332	PA103.AGEnt_accessory_0001_length_284
contig-10	18963	15457	16111	PA103.AGEnt_accessory_0002_length_655
contig-1000000	30742	246	3461	PA103.AGEnt_accessory_0003_length_3216
contig-1000000	30742	10476	11162	PA103.AGEnt_accessory_0004_length_687
contig-1000000	30742	28154	30742	PA103.AGEnt_accessory_0005_length_2589
contig-10000000	5389	1	25	PA103.AGEnt_accessory_0006_length_25
contig-10000003	10205	9561	9917	PA103.AGEnt_accessory_0007_length_357
contig-10000004	17835	1788	3263	PA103.AGEnt_accessory_0008_length_1476
contig-10000008	18710	15845	18465	PA103.AGEnt_accessory_0009_length_2621
contig-10000009	9863	6066	7001	PA103.AGEnt_accessory_0010_length_936
contig-1000001	113044	34865	35225	PA103.AGEnt_accessory_0011_length_361
contig-1000001	113044	93886	93925	PA103.AGEnt_accessory_0012_length_40
contig-1000001	113044	102757	112691	PA103.AGEnt_accessory_0013_length_9935
contig-1000002	49469	1	1162	PA103.AGEnt_accessory_0014_length_1162
contig-1000002	49469	11698	19229	PA103.AGEnt_accessory_0015_length_7532
contig-1000003	42898	1	3
contig-1000003	42898	17924	23470	PA103.AGEnt_accessory_0016_length_5547
contig-1000003	42898	41603	42898	PA103.AGEnt_accessory_0017_length_1296
contig-1000004	37424	21795	24242	PA103.AGEnt_accessory_0018_length_2448
contig-1000004	37424	25045	25211	PA103.AGEnt_accessory_0019_length_167
contig-1000004	37424	30587	30677	PA103.AGEnt_accessory_0020_length_91
contig-1000006	139122	617	680	PA103.AGEnt_accessory_0021_length_64
contig-1000007	82721	10669	12306	PA103.AGEnt_accessory_0022_length_1638
contig-1000008	29404	22618	23849	PA103.AGEnt_accessory_0023_length_1232
contig-1000008	29404	28040	29404	PA103.AGEnt_accessory_0024_length_1365
contig-1000009	74108	1	27328	PA103.AGEnt_accessory_0025_length_27328
contig-1000009	74108	29086	29773	PA103.AGEnt_accessory_0026_length_688
contig-1000010	94889	58685	63453	PA103.AGEnt_accessory_0027_length_4769
contig-1000010	94889	87283	94889	PA103.AGEnt_accessory_0028_length_7607
contig-1000011	114459	214	1345	PA103.AGEnt_accessory_0029_length_1132
contig-1000011	114459	14621	14671	PA103.AGEnt_accessory_0030_length_51
contig-1000011	114459	76852	76989	PA103.AGEnt_accessory_0031_length_138
contig-1000011	114459	103815	104277	PA103.AGEnt_accessory_0032_length_463
contig-1000011	114459	109679	109687
contig-1000012	52258	1	324	PA103.AGEnt_accessory_0033_length_324
contig-1000013	58347	214	28924	PA103.AGEnt_accessory_0034_length_28711
contig-1000013	58347	29057	36711	PA103.AGEnt_accessory_0035_length_7655
contig-1000014	12463	1	12463	PA103.AGEnt_accessory_0036_length_12463
contig-11	83338	229	2458	PA103.AGEnt_accessory_0037_length_2230
contig-11	83338	2845	5691	PA103.AGEnt_accessory_0038_length_2847
contig-11	83338	29272	30247	PA103.AGEnt_accessory_0039_length_976
contig-11	83338	50885	63067	PA103.AGEnt_accessory_0040_length_12183
contig-11	83338	64320	64353	PA103.AGEnt_accessory_0041_length_34
contig-11000002	919	1	919	PA103.AGEnt_accessory_0042_length_919
contig-11000007	6126	1	6126	PA103.AGEnt_accessory_0043_length_6126
contig-11000008	11835	3915	4739	PA103.AGEnt_accessory_0044_length_825
contig-11000009	6111	2346	3226	PA103.AGEnt_accessory_0045_length_881
contig-11000009	6111	4526	6111	PA103.AGEnt_accessory_0046_length_1586
contig-11000010	4338	1	4338	PA103.AGEnt_accessory_0047_length_4338
contig-12000002	49937	1907	2554	PA103.AGEnt_accessory_0048_length_648
contig-12000002	49937	29224	29259	PA103.AGEnt_accessory_0049_length_36
contig-12000002	49937	31292	31409	PA103.AGEnt_accessory_0050_length_118
contig-12000002	49937	31811	31881	PA103.AGEnt_accessory_0051_length_71
contig-12000002	49937	42546	42646	PA103.AGEnt_accessory_0052_length_101
contig-12000007	5064	3723	4727	PA103.AGEnt_accessory_0053_length_1005
contig-12000008	37401	1	4153	PA103.AGEnt_accessory_0054_length_4153
contig-12000014	32998	29999	30155	PA103.AGEnt_accessory_0055_length_157
contig-13	11456	1	11456	PA103.AGEnt_accessory_0056_length_11456
contig-13000001	4369	1	2
contig-13000004	11392	1	11392	PA103.AGEnt_accessory_0057_length_11392
contig-13000007	15994	3002	4922	PA103.AGEnt_accessory_0058_length_1921
contig-13000007	15994	15994	15994
contig-13000008	48092	7101	7306	PA103.AGEnt_accessory_0059_length_206
contig-13000008	48092	36921	36960	PA103.AGEnt_accessory_0060_length_40
contig-13000008	48092	37721	39658	PA103.AGEnt_accessory_0061_length_1938
contig-13000008	48092	41516	41557	PA103.AGEnt_accessory_0062_length_42
contig-13000009	11592	1628	11592	PA103.AGEnt_accessory_0063_length_9965
contig-13000012	214042	60996	61053	PA103.AGEnt_accessory_0064_length_58
contig-13000014	27898	211	1588	PA103.AGEnt_accessory_0065_length_1378
contig-13000014	27898	1717	2833	PA103.AGEnt_accessory_0066_length_1117
contig-13000014	27898	15876	15875
contig-13000014	27898	16003	16002
contig-13000014	27898	26992	27001	PA103.AGEnt_accessory_0067_length_10
contig-14	36283	1	15	PA103.AGEnt_accessory_0068_length_15
contig-14	36283	25580	27394	PA103.AGEnt_accessory_0069_length_1815
contig-14000000	13876	9838	10196	PA103.AGEnt_accessory_0070_length_359
contig-14000011	3924	2834	3623	PA103.AGEnt_accessory_0071_length_790
contig-14000013	28381	4936	5917	PA103.AGEnt_accessory_0072_length_982
contig-14000013	28381	17642	28381	PA103.AGEnt_accessory_0073_length_10740
contig-15000000	1498	1493	1498
contig-15000001	42202	12433	14866	PA103.AGEnt_accessory_0074_length_2434
contig-15000007	2681	1	2681	PA103.AGEnt_accessory_0075_length_2681
contig-15000008	9304	1481	1701	PA103.AGEnt_accessory_0076_length_221
contig-16000007	1328	1	1328	PA103.AGEnt_accessory_0077_length_1328
contig-16000009	1769	848	1062	PA103.AGEnt_accessory_0078_length_215
contig-16000011	7125	7117	7125
contig-16000012	20979	104	1710	PA103.AGEnt_accessory_0079_length_1607
contig-16000012	20979	1830	4921	PA103.AGEnt_accessory_0080_length_3092
contig-16000012	20979	5058	5114	PA103.AGEnt_accessory_0081_length_57
contig-16000012	20979	5250	7591	PA103.AGEnt_accessory_0082_length_2342
contig-16000012	20979	8370	11155	PA103.AGEnt_accessory_0083_length_2786
contig-16000012	20979	14975	20979	PA103.AGEnt_accessory_0084_length_6005
contig-16000014	6106	2854	5941	PA103.AGEnt_accessory_0085_length_3088
contig-17000000	16249	1	16249	PA103.AGEnt_accessory_0086_length_16249
contig-17000003	2099	2098	2099
contig-17000004	32225	12661	12672	PA103.AGEnt_accessory_0087_length_12
contig-17000007	9639	2726	7002	PA103.AGEnt_accessory_0088_length_4277
contig-17000013	1871	1	1871	PA103.AGEnt_accessory_0089_length_1871
contig-18000000	34179	1	3438	PA103.AGEnt_accessory_0090_length_3438
contig-18000000	34179	10467	12353	PA103.AGEnt_accessory_0091_length_1887
contig-18000000	34179	33489	34179	PA103.AGEnt_accessory_0092_length_691
contig-18000008	21185	16625	18247	PA103.AGEnt_accessory_0093_length_1623
contig-18000009	2150	409	1859	PA103.AGEnt_accessory_0094_length_1451
contig-18000013	212856	39378	39380
contig-18000013	212856	42279	44312	PA103.AGEnt_accessory_0095_length_2034
contig-18000013	212856	57696	59004	PA103.AGEnt_accessory_0096_length_1309
contig-18000013	212856	60594	60954	PA103.AGEnt_accessory_0097_length_361
contig-18000013	212856	75659	83970	PA103.AGEnt_accessory_0098_length_8312
contig-18000013	212856	84971	212856	PA103.AGEnt_accessory_0099_length_127886
contig-19000011	27950	228	1027	PA103.AGEnt_accessory_0100_length_800
contig-19000011	27950	1162	3893	PA103.AGEnt_accessory_0101_length_2732
contig-19000011	27950	5419	6903	PA103.AGEnt_accessory_0102_length_1485
contig-19000011	27950	7350	8531	PA103.AGEnt_accessory_0103_length_1182
contig-19000011	27950	27948	27950
contig-2	209498	9102	11456	PA103.AGEnt_accessory_0104_length_2355
contig-2	209498	13652	15622	PA103.AGEnt_accessory_0105_length_1971
contig-2	209498	34603	41479	PA103.AGEnt_accessory_0106_length_6877
contig-2	209498	41563	163216	PA103.AGEnt_accessory_0107_length_121654
contig-20000009	93672	4018	4124	PA103.AGEnt_accessory_0108_length_107
contig-20000009	93672	60287	60591	PA103.AGEnt_accessory_0109_length_305
contig-20000009	93672	72662	93672	PA103.AGEnt_accessory_0110_length_21011
contig-2000001	41363	7618	9187	PA103.AGEnt_accessory_0111_length_1570
contig-2000001	41363	39565	40911	PA103.AGEnt_accessory_0112_length_1347
contig-2000003	15948	7640	10635	PA103.AGEnt_accessory_0113_length_2996
contig-2000003	15948	11225	14215	PA103.AGEnt_accessory_0114_length_2991
contig-2000004	62568	20164	20687	PA103.AGEnt_accessory_0115_length_524
contig-2000004	62568	61055	62568	PA103.AGEnt_accessory_0116_length_1514
contig-2000005	114482	37070	53046	PA103.AGEnt_accessory_0117_length_15977
contig-2000005	114482	98950	99062	PA103.AGEnt_accessory_0118_length_113
contig-2000005	114482	108441	108670	PA103.AGEnt_accessory_0119_length_230
contig-2000005	114482	109125	112032	PA103.AGEnt_accessory_0120_length_2908
contig-2000005	114482	112656	114151	PA103.AGEnt_accessory_0121_length_1496
contig-2000007	80323	1	30	PA103.AGEnt_accessory_0122_length_30
contig-2000007	80323	23670	23778	PA103.AGEnt_accessory_0123_length_109
contig-2000007	80323	24384	26365	PA103.AGEnt_accessory_0124_length_1982
contig-2000007	80323	73608	73650	PA103.AGEnt_accessory_0125_length_43
contig-2000010	35091	29627	30159	PA103.AGEnt_accessory_0126_length_533
contig-2000010	35091	30832	30887	PA103.AGEnt_accessory_0127_length_56
contig-2000012	30920	1	9028	PA103.AGEnt_accessory_0128_length_9028
contig-2000014	95879	1	6274	PA103.AGEnt_accessory_0129_length_6274
contig-2000014	95879	77393	82330	PA103.AGEnt_accessory_0130_length_4938
contig-21000007	10591	7731	7782	PA103.AGEnt_accessory_0131_length_52
contig-21000011	2501	214	2501	PA103.AGEnt_accessory_0132_length_2288
contig-22000011	4391	1	4391	PA103.AGEnt_accessory_0133_length_4391
contig-3	102882	65277	65278
contig-3	102882	81535	102882	PA103.AGEnt_accessory_0134_length_21348
contig-3000000	65358	65030	65358	PA103.AGEnt_accessory_0135_length_329
contig-3000001	28078	3491	3584	PA103.AGEnt_accessory_0136_length_94
contig-3000002	76880	11968	12085	PA103.AGEnt_accessory_0137_length_118
contig-3000002	76880	13002	24622	PA103.AGEnt_accessory_0138_length_11621
contig-3000002	76880	27882	27889
contig-3000002	76880	30289	51106	PA103.AGEnt_accessory_0139_length_20818
contig-3000002	76880	54338	54351	PA103.AGEnt_accessory_0140_length_14
contig-3000003	49835	13906	13920	PA103.AGEnt_accessory_0141_length_15
contig-3000005	8029	8021	8029
contig-3000006	148875	50428	50496	PA103.AGEnt_accessory_0142_length_69
contig-3000006	148875	82523	82796	PA103.AGEnt_accessory_0143_length_274
contig-3000006	148875	105427	105426
contig-3000006	148875	112127	112297	PA103.AGEnt_accessory_0144_length_171
contig-3000008	10293	228	10026	PA103.AGEnt_accessory_0145_length_9799
contig-3000010	54647	54646	54647
contig-3000013	34824	15640	15991	PA103.AGEnt_accessory_0146_length_352
contig-4	72853	1	319	PA103.AGEnt_accessory_0147_length_319
contig-4	72853	474	7256	PA103.AGEnt_accessory_0148_length_6783
contig-4000000	17209	1	330	PA103.AGEnt_accessory_0149_length_330
contig-4000000	17209	15497	17209	PA103.AGEnt_accessory_0150_length_1713
contig-4000002	11820	1	11820	PA103.AGEnt_accessory_0151_length_11820
contig-4000003	49047	4278	6274	PA103.AGEnt_accessory_0152_length_1997
contig-4000003	49047	10963	11055	PA103.AGEnt_accessory_0153_length_93
contig-4000003	49047	41535	41768	PA103.AGEnt_accessory_0154_length_234
contig-4000003	49047	44601	44979	PA103.AGEnt_accessory_0155_length_379
contig-4000003	49047	47386	48090	PA103.AGEnt_accessory_0156_length_705
contig-4000005	5297	3407	3617	PA103.AGEnt_accessory_0157_length_211
contig-4000005	5297	3796	3809	PA103.AGEnt_accessory_0158_length_14
contig-4000007	59345	49803	55055	PA103.AGEnt_accessory_0159_length_5253
contig-4000008	13904	1	7089	PA103.AGEnt_accessory_0160_length_7089
contig-4000010	32551	803	935	PA103.AGEnt_accessory_0161_length_133
contig-4000010	32551	9013	9017
contig-4000010	32551	24970	30284	PA103.AGEnt_accessory_0162_length_5315
contig-4000011	22683	1098	3733	PA103.AGEnt_accessory_0163_length_2636
contig-4000011	22683	8263	8375	PA103.AGEnt_accessory_0164_length_113
contig-4000012	41872	1	2
contig-4000012	41872	40255	40313	PA103.AGEnt_accessory_0165_length_59
contig-4000014	53587	1	16238	PA103.AGEnt_accessory_0166_length_16238
contig-4000014	53587	16478	19212	PA103.AGEnt_accessory_0167_length_2735
contig-4000014	53587	20141	29438	PA103.AGEnt_accessory_0168_length_9298
contig-4000014	53587	30163	30267	PA103.AGEnt_accessory_0169_length_105
contig-4000014	53587	30929	31142	PA103.AGEnt_accessory_0170_length_214
contig-4000014	53587	36016	36015
contig-5000000	35000	403	513	PA103.AGEnt_accessory_0171_length_111
contig-5000000	35000	34660	34778	PA103.AGEnt_accessory_0172_length_119
contig-5000001	21756	9794	9830	PA103.AGEnt_accessory_0173_length_37
contig-5000001	21756	11833	12423	PA103.AGEnt_accessory_0174_length_591
contig-5000003	10197	191	1640	PA103.AGEnt_accessory_0175_length_1450
contig-5000004	60652	2249	4034	PA103.AGEnt_accessory_0176_length_1786
contig-5000004	60652	13155	13264	PA103.AGEnt_accessory_0177_length_110
contig-5000004	60652	20164	20278	PA103.AGEnt_accessory_0178_length_115
contig-5000004	60652	33776	34515	PA103.AGEnt_accessory_0179_length_740
contig-5000005	20862	9387	9904	PA103.AGEnt_accessory_0180_length_518
contig-5000005	20862	20860	20862
contig-5000006	4083	214	3736	PA103.AGEnt_accessory_0181_length_3523
contig-5000007	6304	1	6304	PA103.AGEnt_accessory_0182_length_6304
contig-5000009	53800	229	1737	PA103.AGEnt_accessory_0183_length_1509
contig-5000012	91329	228	1048	PA103.AGEnt_accessory_0184_length_821
contig-5000012	91329	58960	58960
contig-5000014	12704	10380	12069	PA103.AGEnt_accessory_0185_length_1690
contig-6000000	27360	1	2
contig-6000000	27360	231	24078	PA103.AGEnt_accessory_0186_length_23848
contig-6000000	27360	27144	27360	PA103.AGEnt_accessory_0187_length_217
contig-6000001	25736	21868	25736	PA103.AGEnt_accessory_0188_length_3869
contig-6000004	14139	3892	4121	PA103.AGEnt_accessory_0189_length_230
contig-6000007	42418	1	1594	PA103.AGEnt_accessory_0190_length_1594
contig-6000007	42418	1705	1922	PA103.AGEnt_accessory_0191_length_218
contig-6000011	35141	1	7389	PA103.AGEnt_accessory_0192_length_7389
contig-6000011	35141	9291	11719	PA103.AGEnt_accessory_0193_length_2429
contig-6000011	35141	12720	15193	PA103.AGEnt_accessory_0194_length_2474
contig-6000011	35141	18302	20227	PA103.AGEnt_accessory_0195_length_1926
contig-6000011	35141	21815	21950	PA103.AGEnt_accessory_0196_length_136
contig-6000011	35141	22354	23771	PA103.AGEnt_accessory_0197_length_1418
contig-6000011	35141	28492	28998	PA103.AGEnt_accessory_0198_length_507
contig-6000011	35141	30054	33548	PA103.AGEnt_accessory_0199_length_3495
contig-6000012	6439	3919	5039	PA103.AGEnt_accessory_0200_length_1121
contig-6000013	11777	1	10812	PA103.AGEnt_accessory_0201_length_10812
contig-6000013	11777	10959	11777	PA103.AGEnt_accessory_0202_length_819
contig-7000000	40387	7105	7702	PA103.AGEnt_accessory_0203_length_598
contig-7000000	40387	22748	23228	PA103.AGEnt_accessory_0204_length_481
contig-7000000	40387	23955	24061	PA103.AGEnt_accessory_0205_length_107
contig-7000002	72731	62375	62388	PA103.AGEnt_accessory_0206_length_14
contig-7000003	16121	1	58	PA103.AGEnt_accessory_0207_length_58
contig-7000003	16121	15909	15908
contig-7000006	1717	1	116	PA103.AGEnt_accessory_0208_length_116
contig-7000006	1717	396	1717	PA103.AGEnt_accessory_0209_length_1322
contig-7000008	17536	690	17536	PA103.AGEnt_accessory_0210_length_16847
contig-7000009	54359	5701	5701
contig-7000014	55936	1	28	PA103.AGEnt_accessory_0211_length_28
contig-7000014	55936	35529	47199	PA103.AGEnt_accessory_0212_length_11671
contig-8	76798	50441	50941	PA103.AGEnt_accessory_0213_length_501
contig-8	76798	72459	72539	PA103.AGEnt_accessory_0214_length_81
contig-8000001	4824	1	2146	PA103.AGEnt_accessory_0215_length_2146
contig-8000001	4824	3006	3036	PA103.AGEnt_accessory_0216_length_31
contig-8000003	44249	22089	22973	PA103.AGEnt_accessory_0217_length_885
contig-8000003	44249	27348	27386	PA103.AGEnt_accessory_0218_length_39
contig-8000003	44249	44249	44249
contig-8000005	9772	1863	1961	PA103.AGEnt_accessory_0219_length_99
contig-8000009	42556	39302	40699	PA103.AGEnt_accessory_0220_length_1398
contig-8000010	9608	6387	9608	PA103.AGEnt_accessory_0221_length_3222
contig-8000014	4867	2183	2223	PA103.AGEnt_accessory_0222_length_41
contig-9000000	18056	4415	5081	PA103.AGEnt_accessory_0223_length_667
contig-9000000	18056	11384	18056	PA103.AGEnt_accessory_0224_length_6673
contig-9000003	3974	293	297
contig-9000004	56350	228	665	PA103.AGEnt_accessory_0225_length_438
contig-9000004	56350	21512	24171	PA103.AGEnt_accessory_0226_length_2660
contig-9000008	53754	9351	9408	PA103.AGEnt_accessory_0227_length_58
contig-9000008	53754	36740	37664	PA103.AGEnt_accessory_0228_length_925
contig-9000010	1475	1	1475	PA103.AGEnt_accessory_0229_length_1475
contig-9000012	7494	7492	7494
