# Supplementary material for: ClustAGE: a tool for clustering and distribution analysis of bacterial accessory genomic elements
Source: BMC Bioinformatics. 2018 Apr 20;19:150. doi: 10.1186/s12859-018-2154-x (PMC5910555; doi:10.1186/s12859-018-2154-x)
Supplement: Supplementary file 1 — Archive containing relevant output files from the Spine and AGEnt analyses of the reference genomes. (ZIP 4849 kb) [file 12859_2018_2154_MOESM1_ESM.zip › Spine_and_AGEnt_results/PA103.AGEnt.PA103.AGEnt.accessory_loci.txt]

locus_id	gen_contig_id	gen_contig_start	gen_contig_stop	strand	out_seq_id	out_seq_start	out_seq_stop	pct_locus	overhangs	product
PA103_0289	contig-10	15531	15962	-	PA103.AGEnt_accessory_0002_length_655	75	506	100.00	0,0	hypothetical protein
PA103_0387	contig-1000000	629	1606	-	PA103.AGEnt_accessory_0003_length_3216	384	1361	100.00	0,0	Type IIA topoisomerase, A subunit
PA103_0397	contig-1000000	10476	10483	+	PA103.AGEnt_accessory_0004_length_687	1	8	0.89	895,0	alpha-1,6-rhamnosyltransferase
PA103_0398	contig-1000000	10517	11137	+	PA103.AGEnt_accessory_0004_length_687	42	662	100.00	0,0	acetyltransferase, CysE/LacA/LpxA/NodL family
PA103_4907	contig-10000004	1788	2812	-	PA103.AGEnt_accessory_0008_length_1476	1	1025	83.54	202,0	NAD glycohydrolase, hvnA
PA103_4908	contig-10000004	2816	3190	+	PA103.AGEnt_accessory_0008_length_1476	1029	1403	100.00	0,0	hypothetical protein
PA103_4940	contig-10000009	6066	6083	+	PA103.AGEnt_accessory_0010_length_936	1	18	2.87	609,0	Nucleoside 2-deoxyribosyltransferase
PA103_4941	contig-10000009	6118	6966	+	PA103.AGEnt_accessory_0010_length_936	53	901	100.00	0,0	Outer membrane protein OmpK
PA103_3330	contig-1000001	34865	35035	-	PA103.AGEnt_accessory_0011_length_361	1	171	81.43	39,0	hypothetical protein
PA103_3394	contig-1000001	93886	93887	+	PA103.AGEnt_accessory_0012_length_40	1	2	0.41	487,0	putative metal-dependent hydrolase
PA103_3395	contig-1000001	93895	93925	-	PA103.AGEnt_accessory_0012_length_40	10	40	4.45	0,665	putative unknown enzyme
PA103_3406	contig-1000001	102980	103297	+	PA103.AGEnt_accessory_0013_length_9935	224	541	100.00	0,0	hypothetical protein
PA103_3407	contig-1000001	104057	105853	+	PA103.AGEnt_accessory_0013_length_9935	1301	3097	100.00	0,0	Modification methylase PstI
PA103_3408	contig-1000001	105973	106935	+	PA103.AGEnt_accessory_0013_length_9935	3217	4179	100.00	0,0	hypothetical protein
PA103_3409	contig-1000001	107020	107892	+	PA103.AGEnt_accessory_0013_length_9935	4264	5136	100.00	0,0	Phosphoglycolate phosphatase
PA103_3410	contig-1000001	110088	112235	+	PA103.AGEnt_accessory_0013_length_9935	7332	9479	100.00	0,0	hypothetical protein
PA103_3548	contig-1000002	108	800	+	PA103.AGEnt_accessory_0014_length_1162	108	800	100.00	0,0	Integrase
PA103_3560	contig-1000002	11841	12350	+	PA103.AGEnt_accessory_0015_length_7532	144	653	100.00	0,0	Type IV fimbrial biogenesis protein FimT
PA103_3561	contig-1000002	12456	12962	+	PA103.AGEnt_accessory_0015_length_7532	759	1265	100.00	0,0	type 4 fimbrial biogenesis protein FimU
PA103_3562	contig-1000002	12953	13510	+	PA103.AGEnt_accessory_0015_length_7532	1256	1813	100.00	0,0	Type IV fimbrial biogenesis protein PilV
PA103_3563	contig-1000002	13507	14331	+	PA103.AGEnt_accessory_0015_length_7532	1810	2634	100.00	0,0	Type IV fimbrial biogenesis protein PilW
PA103_3564	contig-1000002	14328	14915	+	PA103.AGEnt_accessory_0015_length_7532	2631	3218	100.00	0,0	Type IV fimbrial biogenesis protein PilX
PA103_3565	contig-1000002	14927	18412	+	PA103.AGEnt_accessory_0015_length_7532	3230	6715	100.00	0,0	Type IV fimbrial biogenesis protein PilY1
PA103_3566	contig-1000002	18414	18761	+	PA103.AGEnt_accessory_0015_length_7532	6717	7064	100.00	0,0	Type IV fimbrial biogenesis protein PilY2
PA103_3567	contig-1000002	18758	19183	+	PA103.AGEnt_accessory_0015_length_7532	7061	7486	100.00	0,0	Type IV pilus biogenesis protein PilE
PA103_3568	contig-1000002	19228	19229	-	PA103.AGEnt_accessory_0015_length_7532	7531	7532	0.21	0,943	4-hydroxy-3-methylbut-2-enyl diphosphate reductase
PA103_1379	contig-1000003	18088	18852	+	PA103.AGEnt_accessory_0016_length_5547	165	929	100.00	0,0	Integrase
PA103_1380	contig-1000003	19210	19416	+	PA103.AGEnt_accessory_0016_length_5547	1287	1493	100.00	0,0	Phage integrase
PA103_1381	contig-1000003	20504	22111	+	PA103.AGEnt_accessory_0016_length_5547	2581	4188	100.00	0,0	hypothetical protein
PA103_1382	contig-1000003	23434	23470	-	PA103.AGEnt_accessory_0016_length_5547	5511	5547	18.97	0,158	hypothetical protein
PA103_1083	contig-1000004	22646	23773	-	PA103.AGEnt_accessory_0018_length_2448	852	1979	100.00	0,0	hypothetical protein
PA103_1542	contig-1000007	10669	10693	+	PA103.AGEnt_accessory_0022_length_1638	1	25	3.04	797,0	Streptomycin 6-kinase
PA103_1543	contig-1000007	10694	12148	-	PA103.AGEnt_accessory_0022_length_1638	26	1480	100.00	0,0	Potassium uptake protein TrkH
PA103_0945	contig-1000008	22664	23338	-	PA103.AGEnt_accessory_0023_length_1232	47	721	100.00	0,0	Putative outer membrane lipoprotein
PA103_0950	contig-1000008	28683	28976	-	PA103.AGEnt_accessory_0024_length_1365	644	937	100.00	0,0	hypothetical protein
PA103_0951	contig-1000008	29004	29186	-	PA103.AGEnt_accessory_0024_length_1365	965	1147	100.00	0,0	hypothetical protein
PA103_0952	contig-1000008	29214	29396	-	PA103.AGEnt_accessory_0024_length_1365	1175	1357	100.00	0,0	hypothetical protein
PA103_0855	contig-1000009	338	805	-	PA103.AGEnt_accessory_0025_length_27328	338	805	100.00	0,0	putative ORF1
PA103_0856	contig-1000009	907	4047	-	PA103.AGEnt_accessory_0025_length_27328	907	4047	100.00	0,0	Cobalt-zinc-cadmium resistance protein CzcA
PA103_0857	contig-1000009	4058	5287	-	PA103.AGEnt_accessory_0025_length_27328	4058	5287	100.00	0,0	putative Co/Zn/Cd efflux system membrane fusion protein
PA103_0858	contig-1000009	5284	6450	-	PA103.AGEnt_accessory_0025_length_27328	5284	6450	100.00	0,0	Heavy metal RND efflux outer membrane protein, CzcC family
PA103_0859	contig-1000009	7667	8020	-	PA103.AGEnt_accessory_0025_length_27328	7667	8020	100.00	0,0	hypothetical protein
PA103_0860	contig-1000009	8174	10156	-	PA103.AGEnt_accessory_0025_length_27328	8174	10156	100.00	0,0	Type IV secretory pathway, VirD2 component
PA103_0861	contig-1000009	10605	11129	-	PA103.AGEnt_accessory_0025_length_27328	10605	11129	100.00	0,0	Type IV secretory pathway, protease TraF
PA103_0862	contig-1000009	11204	11737	-	PA103.AGEnt_accessory_0025_length_27328	11204	11737	100.00	0,0	Glycosidase
PA103_0863	contig-1000009	11734	12015	-	PA103.AGEnt_accessory_0025_length_27328	11734	12015	100.00	0,0	hypothetical protein
PA103_0864	contig-1000009	12003	12641	-	PA103.AGEnt_accessory_0025_length_27328	12003	12641	100.00	0,0	Chromosome partitioning protein ParA
PA103_0865	contig-1000009	12895	13752	-	PA103.AGEnt_accessory_0025_length_27328	12895	13752	100.00	0,0	Plasmid replication initiator protein
PA103_0866	contig-1000009	13779	14060	-	PA103.AGEnt_accessory_0025_length_27328	13779	14060	100.00	0,0	hypothetical protein
PA103_0867	contig-1000009	14144	14905	-	PA103.AGEnt_accessory_0025_length_27328	14144	14905	100.00	0,0	hypothetical protein
PA103_0868	contig-1000009	15215	15565	-	PA103.AGEnt_accessory_0025_length_27328	15215	15565	100.00	0,0	putative lipoprotein
PA103_0869	contig-1000009	15887	16111	+	PA103.AGEnt_accessory_0025_length_27328	15887	16111	100.00	0,0	Transcriptional regulator, PbsX family
PA103_0870	contig-1000009	16175	16489	-	PA103.AGEnt_accessory_0025_length_27328	16175	16489	100.00	0,0	hypothetical protein
PA103_0871	contig-1000009	17300	17461	+	PA103.AGEnt_accessory_0025_length_27328	17300	17461	100.00	0,0	hypothetical protein
PA103_0872	contig-1000009	17591	17800	-	PA103.AGEnt_accessory_0025_length_27328	17591	17800	100.00	0,0	putative/UNKNOWN PROTEIN
PA103_0873	contig-1000009	17863	19914	-	PA103.AGEnt_accessory_0025_length_27328	17863	19914	100.00	0,0	putative plasmid stabilization protein
PA103_0874	contig-1000009	19994	20818	-	PA103.AGEnt_accessory_0025_length_27328	19994	20818	100.00	0,0	hypothetical protein
PA103_0875	contig-1000009	21527	21805	-	PA103.AGEnt_accessory_0025_length_27328	21527	21805	100.00	0,0	hypothetical protein
PA103_0876	contig-1000009	21868	22218	-	PA103.AGEnt_accessory_0025_length_27328	21868	22218	100.00	0,0	hypothetical protein
PA103_0877	contig-1000009	22488	23798	-	PA103.AGEnt_accessory_0025_length_27328	22488	23798	100.00	0,0	putative NreB protein
PA103_0878	contig-1000009	23871	24044	+	PA103.AGEnt_accessory_0025_length_27328	23871	24044	100.00	0,0	hypothetical protein
PA103_0879	contig-1000009	24149	24541	-	PA103.AGEnt_accessory_0025_length_27328	24149	24541	100.00	0,0	hypothetical protein
PA103_0880	contig-1000009	24894	25958	-	PA103.AGEnt_accessory_0025_length_27328	24894	25958	100.00	0,0	Putative cytoplasmic protein
PA103_0881	contig-1000009	25955	27154	-	PA103.AGEnt_accessory_0025_length_27328	25955	27154	100.00	0,0	phage integrase
PA103_0883	contig-1000009	29120	29773	-	PA103.AGEnt_accessory_0026_length_688	35	688	98.20	0,12	hypothetical protein
PA103_1164	contig-1000010	58828	59451	-	PA103.AGEnt_accessory_0027_length_4769	144	767	100.00	0,0	hypothetical protein
PA103_1165	contig-1000010	60030	63299	-	PA103.AGEnt_accessory_0027_length_4769	1346	4615	100.00	0,0	hypothetical protein
PA103_1166	contig-1000010	63296	63453	-	PA103.AGEnt_accessory_0027_length_4769	4612	4769	7.61	0,1918	VgrG protein
PA103_1191	contig-1000010	87283	87328	+	PA103.AGEnt_accessory_0028_length_7607	1	46	4.28	1028,0	Mg(2+) chelatase family protein
PA103_1192	contig-1000010	88755	88934	-	PA103.AGEnt_accessory_0028_length_7607	1473	1652	100.00	0,0	hypothetical protein
PA103_1193	contig-1000010	90180	92795	+	PA103.AGEnt_accessory_0028_length_7607	2898	5513	100.00	0,0	hypothetical protein
PA103_1194	contig-1000010	93024	94493	+	PA103.AGEnt_accessory_0028_length_7607	5742	7211	100.00	0,0	hypothetical protein
PA103_0626	contig-1000013	244	453	+	PA103.AGEnt_accessory_0034_length_28711	31	240	100.00	0,0	putative membrane protein
PA103_0627	contig-1000013	461	622	-	PA103.AGEnt_accessory_0034_length_28711	248	409	100.00	0,0	hypothetical protein
PA103_0628	contig-1000013	1003	2547	-	PA103.AGEnt_accessory_0034_length_28711	790	2334	100.00	0,0	Filamentation induced by cAMP protein Fic
PA103_0629	contig-1000013	2938	4788	+	PA103.AGEnt_accessory_0034_length_28711	2725	4575	100.00	0,0	Pyruvate/2-oxoglutarate dehydrogenase complex, dihydrolipoamide acyltransferase (E2) component
PA103_0630	contig-1000013	4906	6027	+	PA103.AGEnt_accessory_0034_length_28711	4693	5814	100.00	0,0	Superfamily II DNA/RNA helicase, SNF2 family
PA103_0631	contig-1000013	7699	8247	+	PA103.AGEnt_accessory_0034_length_28711	7486	8034	100.00	0,0	hypothetical protein
PA103_0632	contig-1000013	9059	10723	-	PA103.AGEnt_accessory_0034_length_28711	8846	10510	100.00	0,0	Y4kD
PA103_0633	contig-1000013	14169	14615	+	PA103.AGEnt_accessory_0034_length_28711	13956	14402	100.00	0,0	hypothetical protein
PA103_0634	contig-1000013	14630	15370	+	PA103.AGEnt_accessory_0034_length_28711	14417	15157	100.00	0,0	putative exported protein
PA103_0635	contig-1000013	15352	15939	+	PA103.AGEnt_accessory_0034_length_28711	15139	15726	100.00	0,0	Soluble lytic murein transglycosylase
PA103_0636	contig-1000013	15936	16466	+	PA103.AGEnt_accessory_0034_length_28711	15723	16253	100.00	0,0	hypothetical protein
PA103_0637	contig-1000013	16471	18630	+	PA103.AGEnt_accessory_0034_length_28711	16258	18417	100.00	0,0	Type IV secretory pathway, VirD4 component
PA103_0638	contig-1000013	18951	19376	+	PA103.AGEnt_accessory_0034_length_28711	18738	19163	100.00	0,0	putative membrane protein
PA103_0639	contig-1000013	19607	22324	+	PA103.AGEnt_accessory_0034_length_28711	19394	22111	100.00	0,0	hypothetical protein
PA103_0640	contig-1000013	22955	24802	-	PA103.AGEnt_accessory_0034_length_28711	22742	24589	100.00	0,0	Integrase
PA103_0641	contig-1000013	25178	26938	-	PA103.AGEnt_accessory_0034_length_28711	24965	26725	100.00	0,0	putative ATP-dependent OLD family endonuclease
PA103_0642	contig-1000013	29304	29738	+	PA103.AGEnt_accessory_0035_length_7655	248	682	100.00	0,0	hypothetical protein
PA103_0643	contig-1000013	29859	30110	+	PA103.AGEnt_accessory_0035_length_7655	803	1054	100.00	0,0	hypothetical protein
PA103_0644	contig-1000013	30124	30342	+	PA103.AGEnt_accessory_0035_length_7655	1068	1286	100.00	0,0	hypothetical protein
PA103_0645	contig-1000013	30587	30853	-	PA103.AGEnt_accessory_0035_length_7655	1531	1797	100.00	0,0	hypothetical protein
PA103_0646	contig-1000013	31028	31609	+	PA103.AGEnt_accessory_0035_length_7655	1972	2553	100.00	0,0	Acyl carrier protein phosphodiesterase
PA103_0647	contig-1000013	31619	31969	+	PA103.AGEnt_accessory_0035_length_7655	2563	2913	100.00	0,0	Accessory cholera enterotoxin
PA103_0648	contig-1000013	31971	33233	+	PA103.AGEnt_accessory_0035_length_7655	2915	4177	100.00	0,0	Zona occludens toxin
PA103_0649	contig-1000013	33492	34784	+	PA103.AGEnt_accessory_0035_length_7655	4436	5728	100.00	0,0	hypothetical protein
PA103_0650	contig-1000013	34784	35767	+	PA103.AGEnt_accessory_0035_length_7655	5728	6711	100.00	0,0	putative integrase
PA103_0651	contig-1000013	36434	36589	+	PA103.AGEnt_accessory_0035_length_7655	7378	7533	100.00	0,0	hypothetical protein
PA103_0379	contig-1000014	1774	2529	+	PA103.AGEnt_accessory_0036_length_12463	1774	2529	100.00	0,0	PhaK-like protein
PA103_0380	contig-1000014	2911	3864	+	PA103.AGEnt_accessory_0036_length_12463	2911	3864	100.00	0,0	Flavodoxin reductase (ferredoxin-NADPH reductase) family 1
PA103_0381	contig-1000014	3901	4974	+	PA103.AGEnt_accessory_0036_length_12463	3901	4974	100.00	0,0	putative vanillate O-demethylase oxygenase subunit oxidoreductase protein
PA103_0382	contig-1000014	5432	5734	+	PA103.AGEnt_accessory_0036_length_12463	5432	5734	100.00	0,0	putative outer membrane protein W
PA103_0383	contig-1000014	6816	8288	+	PA103.AGEnt_accessory_0036_length_12463	6816	8288	100.00	0,0	Aldehyde dehydrogenase
PA103_0384	contig-1000014	8328	9848	+	PA103.AGEnt_accessory_0036_length_12463	8328	9848	100.00	0,0	Aldehyde dehydrogenase
PA103_0385	contig-1000014	9984	11168	+	PA103.AGEnt_accessory_0036_length_12463	9984	11168	100.00	0,0	P-hydroxybenzoate hydroxylase
PA103_0386	contig-1000014	11671	11925	-	PA103.AGEnt_accessory_0036_length_12463	11671	11925	100.00	0,0	adenine specific DNA methyltransferase
PA103_0774	contig-11	361	579	-	PA103.AGEnt_accessory_0037_length_2230	133	351	100.00	0,0	hypothetical protein
PA103_0775	contig-11	1541	2458	-	PA103.AGEnt_accessory_0037_length_2230	1313	2230	83.84	0,177	Shufflon-specific DNA recombinase
PA103_0777	contig-11	2937	4475	-	PA103.AGEnt_accessory_0038_length_2847	93	1631	100.00	0,0	Retron-type reverse transcriptase
PA103_0799	contig-11	29272	30247	-	PA103.AGEnt_accessory_0039_length_976	1	976	35.06	342,1466	Outer membrane protein Imp, required for envelope biogenesi
PA103_0818	contig-11	50885	50912	+	PA103.AGEnt_accessory_0040_length_12183	1	28	7.91	326,0	putative holin
PA103_0819	contig-11	50934	51449	+	PA103.AGEnt_accessory_0040_length_12183	50	565	100.00	0,0	hypothetical protein
PA103_0820	contig-11	51446	52003	+	PA103.AGEnt_accessory_0040_length_12183	562	1119	100.00	0,0	Baseplate assembly protein V
PA103_0821	contig-11	52156	52482	+	PA103.AGEnt_accessory_0040_length_12183	1272	1598	100.00	0,0	Baseplate assembly protein W
PA103_0822	contig-11	52479	53366	+	PA103.AGEnt_accessory_0040_length_12183	1595	2482	100.00	0,0	Baseplate assembly protein J
PA103_0823	contig-11	53359	53892	+	PA103.AGEnt_accessory_0040_length_12183	2475	3008	100.00	0,0	Phage tail fiber
PA103_0824	contig-11	53894	56002	+	PA103.AGEnt_accessory_0040_length_12183	3010	5118	100.00	0,0	Phage tail fiber protein
PA103_0825	contig-11	56011	56451	+	PA103.AGEnt_accessory_0040_length_12183	5127	5567	100.00	0,0	hypothetical protein
PA103_0826	contig-11	56494	57654	+	PA103.AGEnt_accessory_0040_length_12183	5610	6770	100.00	0,0	Phage tail sheath monomer
PA103_0827	contig-11	57667	58170	+	PA103.AGEnt_accessory_0040_length_12183	6783	7286	100.00	0,0	Phage major tail tube protein
PA103_0828	contig-11	58185	58529	+	PA103.AGEnt_accessory_0040_length_12183	7301	7645	100.00	0,0	hypothetical protein
PA103_0829	contig-11	58711	60936	+	PA103.AGEnt_accessory_0040_length_12183	7827	10052	100.00	0,0	Methyl-accepting chemotaxis protein
PA103_0830	contig-11	60946	61818	+	PA103.AGEnt_accessory_0040_length_12183	10062	10934	100.00	0,0	Phage protein U
PA103_0831	contig-11	61826	61999	+	PA103.AGEnt_accessory_0040_length_12183	10942	11115	100.00	0,0	Phage tail protein
PA103_0832	contig-11	62057	63046	+	PA103.AGEnt_accessory_0040_length_12183	11173	12162	100.00	0,0	Phage tail protein D
PA103_5437	contig-11000002	34	237	+	PA103.AGEnt_accessory_0042_length_919	34	237	100.00	0,0	hypothetical protein
PA103_5438	contig-11000002	239	535	+	PA103.AGEnt_accessory_0042_length_919	239	535	100.00	0,0	hypothetical protein
PA103_5097	contig-11000007	28	921	+	PA103.AGEnt_accessory_0043_length_6126	28	921	100.00	0,0	Pyoverdine sidechain non-ribosomal peptide synthetase PvdI
PA103_5098	contig-11000007	1396	3291	-	PA103.AGEnt_accessory_0043_length_6126	1396	3291	100.00	0,0	hypothetical protein
PA103_3764	contig-11000008	4086	4256	+	PA103.AGEnt_accessory_0044_length_825	172	342	100.00	0,0	hypothetical protein
PA103_3765	contig-11000008	4475	4729	+	PA103.AGEnt_accessory_0044_length_825	561	815	100.00	0,0	putative bacteriophage protein
PA103_4974	contig-11000009	3182	3226	+	PA103.AGEnt_accessory_0045_length_881	837	881	3.34	0,1302	hypothetical protein
PA103_4974	contig-11000009	4526	4528	+	PA103.AGEnt_accessory_0046_length_1586	1	3	0.22	1344,0	hypothetical protein
PA103_4975	contig-11000009	5015	5374	-	PA103.AGEnt_accessory_0046_length_1586	490	849	100.00	0,0	hypothetical protein
PA103_4976	contig-11000009	5563	6039	-	PA103.AGEnt_accessory_0046_length_1586	1038	1514	100.00	0,0	hypothetical protein
PA103_3695	contig-11000010	1680	2603	-	PA103.AGEnt_accessory_0047_length_4338	1680	2603	100.00	0,0	hypothetical protein
PA103_3696	contig-11000010	2606	3562	-	PA103.AGEnt_accessory_0047_length_4338	2606	3562	100.00	0,0	hypothetical protein
PA103_3697	contig-11000010	3562	4002	-	PA103.AGEnt_accessory_0047_length_4338	3562	4002	100.00	0,0	Phage tail length tape-measure protein 1
PA103_5592	contig-12000002	31347	31409	-	PA103.AGEnt_accessory_0050_length_118	56	118	14.89	0,360	hypothetical protein
PA103_5593	contig-12000002	31811	31881	-	PA103.AGEnt_accessory_0051_length_71	1	71	5.84	14,1130	putative ligase
PA103_4218	contig-12000008	492	1604	+	PA103.AGEnt_accessory_0054_length_4153	492	1604	100.00	0,0	hypothetical protein
PA103_4219	contig-12000008	1585	2775	+	PA103.AGEnt_accessory_0054_length_4153	1585	2775	100.00	0,0	putative NADH oxidase
PA103_4220	contig-12000008	2779	3366	+	PA103.AGEnt_accessory_0054_length_4153	2779	3366	100.00	0,0	hypothetical protein
PA103_4221	contig-12000008	3391	3648	-	PA103.AGEnt_accessory_0054_length_4153	3391	3648	100.00	0,0	GCN5-related N-acetyltransferase
PA103_4466	contig-12000014	30013	30155	-	PA103.AGEnt_accessory_0055_length_157	15	157	93.46	0,10	hypothetical protein
PA103_4467	contig-12000014	30135	30155	-	PA103.AGEnt_accessory_0055_length_157	137	157	0.78	0,2688	Cation transporting ATPase
PA103_0266	contig-13	79	294	+	PA103.AGEnt_accessory_0056_length_11456	79	294	100.00	0,0	hypothetical protein
PA103_0267	contig-13	355	2250	+	PA103.AGEnt_accessory_0056_length_11456	355	2250	100.00	0,0	Transposase Tn3
PA103_0268	contig-13	4907	6316	-	PA103.AGEnt_accessory_0056_length_11456	4907	6316	100.00	0,0	Homospermidine synthase
PA103_0269	contig-13	6728	8044	-	PA103.AGEnt_accessory_0056_length_11456	6728	8044	100.00	0,0	hypothetical protein
PA103_0270	contig-13	8066	8809	-	PA103.AGEnt_accessory_0056_length_11456	8066	8809	100.00	0,0	Bacteriophage protein gp37
PA103_0271	contig-13	8839	9810	-	PA103.AGEnt_accessory_0056_length_11456	8839	9810	100.00	0,0	cointegrate resolution protein S
PA103_0272	contig-13	9991	10992	+	PA103.AGEnt_accessory_0056_length_11456	9991	10992	100.00	0,0	Cointegrate resolution protein T
PA103_0273	contig-13	11031	11240	+	PA103.AGEnt_accessory_0056_length_11456	11031	11240	100.00	0,0	hypothetical protein
PA103_5452	contig-13000004	9	266	-	PA103.AGEnt_accessory_0057_length_11392	9	266	100.00	0,0	hypothetical protein
PA103_5453	contig-13000004	3677	3886	+	PA103.AGEnt_accessory_0057_length_11392	3677	3886	100.00	0,0	hypothetical protein
PA103_5454	contig-13000004	4517	5002	+	PA103.AGEnt_accessory_0057_length_11392	4517	5002	100.00	0,0	hypothetical protein
PA103_5455	contig-13000004	4995	5303	+	PA103.AGEnt_accessory_0057_length_11392	4995	5303	100.00	0,0	Transcriptional regulator, IclR family
PA103_5456	contig-13000004	5314	6240	+	PA103.AGEnt_accessory_0057_length_11392	5314	6240	100.00	0,0	Phage protein
PA103_5457	contig-13000004	6243	8024	+	PA103.AGEnt_accessory_0057_length_11392	6243	8024	100.00	0,0	Phage transposase
PA103_5458	contig-13000004	8024	9196	+	PA103.AGEnt_accessory_0057_length_11392	8024	9196	100.00	0,0	Eha
PA103_5459	contig-13000004	9198	9539	+	PA103.AGEnt_accessory_0057_length_11392	9198	9539	100.00	0,0	hypothetical protein
PA103_5460	contig-13000004	9599	9979	+	PA103.AGEnt_accessory_0057_length_11392	9599	9979	100.00	0,0	hypothetical protein
PA103_5461	contig-13000004	10219	10593	+	PA103.AGEnt_accessory_0057_length_11392	10219	10593	100.00	0,0	hypothetical protein
PA103_5462	contig-13000004	10586	10786	+	PA103.AGEnt_accessory_0057_length_11392	10586	10786	100.00	0,0	hypothetical protein
PA103_5232	contig-13000007	3002	3011	+	PA103.AGEnt_accessory_0058_length_1921	1	10	0.39	2540,0	ClpB protein
PA103_5233	contig-13000007	3085	3618	+	PA103.AGEnt_accessory_0058_length_1921	84	617	100.00	0,0	hypothetical protein
PA103_5234	contig-13000007	3726	4724	+	PA103.AGEnt_accessory_0058_length_1921	725	1723	100.00	0,0	hypothetical protein
PA103_5235	contig-13000007	4761	4922	+	PA103.AGEnt_accessory_0058_length_1921	1760	1921	8.07	0,1845	VgrG protein
PA103_4833	contig-13000008	7300	7306	-	PA103.AGEnt_accessory_0059_length_206	200	206	0.58	0,1199	NADH dehydrogenase
PA103_4865	contig-13000008	38041	38976	-	PA103.AGEnt_accessory_0061_length_1938	321	1256	100.00	0,0	anti-FecI sigma factor, FecR
PA103_4866	contig-13000008	38979	39353	-	PA103.AGEnt_accessory_0061_length_1938	1259	1633	100.00	0,0	RNA polymerase, sigma-24 subunit, ECF subfamily
PA103_5100	contig-13000009	1628	2707	+	PA103.AGEnt_accessory_0063_length_9965	1	1080	91.60	99,0	Phosphate-binding DING protein
PA103_5101	contig-13000009	4070	5857	-	PA103.AGEnt_accessory_0063_length_9965	2443	4230	100.00	0,0	hypothetical protein
PA103_5102	contig-13000009	6122	8830	-	PA103.AGEnt_accessory_0063_length_9965	4495	7203	100.00	0,0	hypothetical protein
PA103_5103	contig-13000009	8849	11116	-	PA103.AGEnt_accessory_0063_length_9965	7222	9489	100.00	0,0	hypothetical protein
PA103_4779	contig-13000014	281	565	+	PA103.AGEnt_accessory_0065_length_1378	71	355	100.00	0,0	hypothetical protein
PA103_4780	contig-13000014	565	1588	+	PA103.AGEnt_accessory_0065_length_1378	355	1378	98.37	0,17	putative integrase
PA103_4782	contig-13000014	1802	2137	-	PA103.AGEnt_accessory_0066_length_1117	86	421	100.00	0,0	hypothetical protein
PA103_4783	contig-13000014	2134	2361	-	PA103.AGEnt_accessory_0066_length_1117	418	645	100.00	0,0	hypothetical protein
PA103_4784	contig-13000014	2412	2615	-	PA103.AGEnt_accessory_0066_length_1117	696	899	100.00	0,0	Integrase
PA103_0021	contig-14	25580	25632	+	PA103.AGEnt_accessory_0069_length_1815	1	53	2.62	1969,0	hypothetical protein
PA103_0022	contig-14	25799	27340	+	PA103.AGEnt_accessory_0069_length_1815	220	1761	100.00	0,0	Beta-glucosidase
PA103_0023	contig-14	27364	27394	-	PA103.AGEnt_accessory_0069_length_1815	1785	1815	2.84	0,1061	Alanine racemase
PA103_5306	contig-14000011	2834	3569	-	PA103.AGEnt_accessory_0071_length_790	1	736	98.53	11,0	hypothetical protein
PA103_3638	contig-14000013	4961	5350	-	PA103.AGEnt_accessory_0072_length_982	26	415	100.00	0,0	Sigma-70 factor FpvI (ECF subfamily)
PA103_3639	contig-14000013	5309	5554	+	PA103.AGEnt_accessory_0072_length_982	374	619	100.00	0,0	hypothetical protein
PA103_3640	contig-14000013	5604	5917	+	PA103.AGEnt_accessory_0072_length_982	669	982	31.53	0,682	Antisigma transmembrane sensor FpvR
PA103_3649	contig-14000013	18004	19653	+	PA103.AGEnt_accessory_0073_length_10740	363	2012	100.00	0,0	PvdE, pyoverdine ABC export system, fused ATPase and permease component
PA103_3650	contig-14000013	19801	22203	+	PA103.AGEnt_accessory_0073_length_10740	2160	4562	100.00	0,0	Outer membrane ferripyoverdine receptor FpvA, TonB-dependent
PA103_3651	contig-14000013	22367	28363	-	PA103.AGEnt_accessory_0073_length_10740	4726	10722	100.00	0,0	Pyoverdine sidechain non-ribosomal peptide synthetase PvdD
PA103_5506	contig-15000001	12806	14215	+	PA103.AGEnt_accessory_0074_length_2434	374	1783	100.00	0,0	hypothetical protein
PA103_5507	contig-15000001	14199	14866	+	PA103.AGEnt_accessory_0074_length_2434	1767	2434	99.85	0,1	hypothetical protein
PA103_5279	contig-15000007	28	951	+	PA103.AGEnt_accessory_0075_length_2681	28	951	100.00	0,0	Pyoverdine sidechain non-ribosomal peptide synthetase PvdJ
PA103_5308	contig-16000007	66	1292	+	PA103.AGEnt_accessory_0077_length_1328	66	1292	100.00	0,0	Mobile element protein
PA103_6171	contig-16000012	1217	1603	-	PA103.AGEnt_accessory_0079_length_1607	1114	1500	100.00	0,0	putative hemagglutinin
PA103_6172	contig-16000012	2591	3691	-	PA103.AGEnt_accessory_0080_length_3092	762	1862	100.00	0,0	putative hemagglutinin
PA103_6173	contig-16000012	5680	7591	-	PA103.AGEnt_accessory_0082_length_2342	431	2342	12.53	0,13343	putative hemagglutinin
PA103_4956	contig-16000014	2854	3750	+	PA103.AGEnt_accessory_0085_length_3088	1	897	86.42	141,0	3-oxoacyl-[ACP] synthase
PA103_4957	contig-16000014	3751	4698	+	PA103.AGEnt_accessory_0085_length_3088	898	1845	100.00	0,0	hypothetical protein
PA103_4958	contig-16000014	4709	5623	+	PA103.AGEnt_accessory_0085_length_3088	1856	2770	100.00	0,0	hypothetical protein
PA103_5018	contig-17000000	555	1178	+	PA103.AGEnt_accessory_0086_length_16249	555	1178	100.00	0,0	hypothetical protein
PA103_5019	contig-17000000	1178	1498	+	PA103.AGEnt_accessory_0086_length_16249	1178	1498	100.00	0,0	phage-related hypothetical protein
PA103_5020	contig-17000000	1495	1797	+	PA103.AGEnt_accessory_0086_length_16249	1495	1797	100.00	0,0	hypothetical protein
PA103_5021	contig-17000000	1800	2348	+	PA103.AGEnt_accessory_0086_length_16249	1800	2348	100.00	0,0	hypothetical protein
PA103_5022	contig-17000000	2350	4023	+	PA103.AGEnt_accessory_0086_length_16249	2350	4023	100.00	0,0	Phage terminase, large subunit
PA103_5023	contig-17000000	4026	5591	+	PA103.AGEnt_accessory_0086_length_16249	4026	5591	100.00	0,0	Mu-like prophage FluMu protein gp29
PA103_5024	contig-17000000	5581	6819	+	PA103.AGEnt_accessory_0086_length_16249	5581	6819	100.00	0,0	Phage (Mu-like) virion morphogenesis protein
PA103_5025	contig-17000000	6920	7396	+	PA103.AGEnt_accessory_0086_length_16249	6920	7396	100.00	0,0	hypothetical protein
PA103_5026	contig-17000000	7607	8716	+	PA103.AGEnt_accessory_0086_length_16249	7607	8716	100.00	0,0	putative bacteriophage protein
PA103_5027	contig-17000000	8722	9126	+	PA103.AGEnt_accessory_0086_length_16249	8722	9126	100.00	0,0	hypothetical protein
PA103_5028	contig-17000000	9141	10037	+	PA103.AGEnt_accessory_0086_length_16249	9141	10037	100.00	0,0	Phage major capsid protein
PA103_5029	contig-17000000	10269	10484	+	PA103.AGEnt_accessory_0086_length_16249	10269	10484	100.00	0,0	hypothetical protein
PA103_5030	contig-17000000	10487	11002	+	PA103.AGEnt_accessory_0086_length_16249	10487	11002	100.00	0,0	hypothetical protein
PA103_5031	contig-17000000	10999	11451	+	PA103.AGEnt_accessory_0086_length_16249	10999	11451	100.00	0,0	hypothetical protein
PA103_5032	contig-17000000	11448	11651	+	PA103.AGEnt_accessory_0086_length_16249	11448	11651	100.00	0,0	hypothetical protein
PA103_5033	contig-17000000	11658	12398	+	PA103.AGEnt_accessory_0086_length_16249	11658	12398	100.00	0,0	hypothetical protein
PA103_5034	contig-17000000	12695	12883	+	PA103.AGEnt_accessory_0086_length_16249	12695	12883	100.00	0,0	hypothetical protein
PA103_5445	contig-17000007	2880	3710	+	PA103.AGEnt_accessory_0088_length_4277	155	985	100.00	0,0	putative binding protein component of ABC transporter
PA103_5446	contig-17000007	3795	4493	+	PA103.AGEnt_accessory_0088_length_4277	1070	1768	100.00	0,0	Glutamate Aspartate transport system permease protein GltJ
PA103_5447	contig-17000007	4490	5194	+	PA103.AGEnt_accessory_0088_length_4277	1765	2469	100.00	0,0	Glutamate Aspartate transport system permease protein GltK
PA103_5448	contig-17000007	5191	5934	+	PA103.AGEnt_accessory_0088_length_4277	2466	3209	100.00	0,0	Glutamate Aspartate transport ATP-binding protein GltL
PA103_5449	contig-17000007	5943	6947	+	PA103.AGEnt_accessory_0088_length_4277	3218	4222	100.00	0,0	Oxidoreductase, 2OG-Fe(II) oxygenase family
PA103_5450	contig-17000007	6988	7002	-	PA103.AGEnt_accessory_0088_length_4277	4263	4277	1.25	0,1182	2-octaprenyl-3-methyl-6-methoxy-1,4-benzoquinol hydroxylase
PA103_3652	contig-17000013	25	324	+	PA103.AGEnt_accessory_0089_length_1871	25	324	100.00	0,0	hypothetical protein
PA103_3653	contig-17000013	334	564	+	PA103.AGEnt_accessory_0089_length_1871	334	564	100.00	0,0	hypothetical protein
PA103_5190	contig-18000000	115	1371	+	PA103.AGEnt_accessory_0090_length_3438	115	1371	100.00	0,0	hypothetical protein
PA103_5191	contig-18000000	1368	2516	+	PA103.AGEnt_accessory_0090_length_3438	1368	2516	100.00	0,0	hypothetical protein
PA103_5192	contig-18000000	2513	2800	+	PA103.AGEnt_accessory_0090_length_3438	2513	2800	100.00	0,0	hypothetical protein
PA103_5199	contig-18000000	10467	10701	-	PA103.AGEnt_accessory_0091_length_1887	1	235	48.35	251,0	hypothetical protein
PA103_5200	contig-18000000	10903	11205	+	PA103.AGEnt_accessory_0091_length_1887	437	739	100.00	0,0	Transcriptional regulator, ArsR family
PA103_5201	contig-18000000	11271	12263	+	PA103.AGEnt_accessory_0091_length_1887	805	1797	100.00	0,0	Zinc-containing alcohol dehydrogenase/quinone oxidoreductase (NADPH:quinone reductase)
PA103_5091	contig-18000008	16628	16834	-	PA103.AGEnt_accessory_0093_length_1623	4	210	100.00	0,0	hypothetical protein
PA103_5092	contig-18000008	16881	17426	-	PA103.AGEnt_accessory_0093_length_1623	257	802	100.00	0,0	hypothetical protein
PA103_5093	contig-18000008	17423	17707	-	PA103.AGEnt_accessory_0093_length_1623	799	1083	100.00	0,0	hypothetical protein
PA103_5094	contig-18000008	17704	18247	-	PA103.AGEnt_accessory_0093_length_1623	1080	1623	42.07	0,749	Rhs family protein
PA103_5297	contig-18000009	409	1853	+	PA103.AGEnt_accessory_0094_length_1451	1	1445	86.01	235,0	Transposase, IS30 family
PA103_5649	contig-18000013	42279	44312	-	PA103.AGEnt_accessory_0095_length_2034	1	2034	88.40	15,252	Ferrichrome-iron receptor
PA103_5662	contig-18000013	57766	58218	-	PA103.AGEnt_accessory_0096_length_1309	71	523	100.00	0,0	Type IV pilin PilA
PA103_5663	contig-18000013	58450	59004	+	PA103.AGEnt_accessory_0096_length_1309	755	1309	32.63	0,1146	Type IV fimbrial assembly, ATPase PilB
PA103_5664	contig-18000013	60594	60954	+	PA103.AGEnt_accessory_0097_length_361	1	361	29.57	440,420	Type IV fimbrial assembly protein PilC
PA103_5679	contig-18000013	75746	76612	+	PA103.AGEnt_accessory_0098_length_8312	88	954	100.00	0,0	Chromosome (plasmid) partitioning protein ParA
PA103_5680	contig-18000013	76662	77351	+	PA103.AGEnt_accessory_0098_length_8312	1004	1693	100.00	0,0	hypothetical protein
PA103_5681	contig-18000013	77348	77845	+	PA103.AGEnt_accessory_0098_length_8312	1690	2187	100.00	0,0	hypothetical protein
PA103_5682	contig-18000013	77851	78672	+	PA103.AGEnt_accessory_0098_length_8312	2193	3014	100.00	0,0	hypothetical protein
PA103_5683	contig-18000013	78723	79355	+	PA103.AGEnt_accessory_0098_length_8312	3065	3697	100.00	0,0	hypothetical protein
PA103_5684	contig-18000013	79355	80056	+	PA103.AGEnt_accessory_0098_length_8312	3697	4398	100.00	0,0	hypothetical protein in PFGI-1-like cluster
PA103_5685	contig-18000013	80053	80760	+	PA103.AGEnt_accessory_0098_length_8312	4395	5102	100.00	0,0	Phage protein
PA103_5686	contig-18000013	80744	80962	+	PA103.AGEnt_accessory_0098_length_8312	5086	5304	100.00	0,0	hypothetical protein
PA103_5687	contig-18000013	80959	82305	+	PA103.AGEnt_accessory_0098_length_8312	5301	6647	100.00	0,0	Replicative DNA helicase in PFGI-1-like cluster
PA103_5688	contig-18000013	82477	83004	+	PA103.AGEnt_accessory_0098_length_8312	6819	7346	100.00	0,0	hypothetical protein
PA103_5689	contig-18000013	83001	83258	+	PA103.AGEnt_accessory_0098_length_8312	7343	7600	100.00	0,0	hypothetical protein
PA103_5690	contig-18000013	83572	83745	+	PA103.AGEnt_accessory_0098_length_8312	7914	8087	100.00	0,0	hypothetical protein
PA103_5691	contig-18000013	83738	83970	+	PA103.AGEnt_accessory_0098_length_8312	8080	8312	99.57	0,1	hypothetical protein in PFGI-1-like cluster
PA103_5692	contig-18000013	84971	84987	+	PA103.AGEnt_accessory_0099_length_127886	1	17	1.67	1000,0	Nucleoid-associated protein
PA103_5693	contig-18000013	84990	85238	+	PA103.AGEnt_accessory_0099_length_127886	20	268	100.00	0,0	hypothetical protein
PA103_5694	contig-18000013	85241	86971	+	PA103.AGEnt_accessory_0099_length_127886	271	2001	100.00	0,0	Protein with ParB-like nuclease domain in PFGI-1-like cluster
PA103_5695	contig-18000013	86999	87766	+	PA103.AGEnt_accessory_0099_length_127886	2029	2796	100.00	0,0	hypothetical protein in PFGI-1-like cluster
PA103_5696	contig-18000013	87763	89088	+	PA103.AGEnt_accessory_0099_length_127886	2793	4118	100.00	0,0	hypothetical protein in PFGI-1-like cluster
PA103_5697	contig-18000013	89085	89768	+	PA103.AGEnt_accessory_0099_length_127886	4115	4798	100.00	0,0	hypothetical protein
PA103_5698	contig-18000013	89925	90653	+	PA103.AGEnt_accessory_0099_length_127886	4955	5683	100.00	0,0	hypothetical protein in PFGI-1-like cluster
PA103_5699	contig-18000013	90659	91192	+	PA103.AGEnt_accessory_0099_length_127886	5689	6222	100.00	0,0	Integrase regulator R
PA103_5700	contig-18000013	91206	91694	+	PA103.AGEnt_accessory_0099_length_127886	6236	6724	100.00	0,0	Single-stranded DNA-binding protein
PA103_5701	contig-18000013	92649	94424	+	PA103.AGEnt_accessory_0099_length_127886	7679	9454	100.00	0,0	DNA topoisomerase III in PFGI-1-like cluster
PA103_5702	contig-18000013	94732	94941	+	PA103.AGEnt_accessory_0099_length_127886	9762	9971	100.00	0,0	Cold shock protein CspG
PA103_5703	contig-18000013	95163	97040	+	PA103.AGEnt_accessory_0099_length_127886	10193	12070	100.00	0,0	hypothetical protein in PFGI-1-like cluster
PA103_5704	contig-18000013	97037	99010	+	PA103.AGEnt_accessory_0099_length_127886	12067	14040	100.00	0,0	DNA/RNA helicase in PFGI-1-like cluster
PA103_5705	contig-18000013	99098	100219	+	PA103.AGEnt_accessory_0099_length_127886	14128	15249	100.00	0,0	Conjugative transfer protein PilL in PFGI-1-like cluster
PA103_5706	contig-18000013	100219	101928	+	PA103.AGEnt_accessory_0099_length_127886	15249	16958	100.00	0,0	Conjugative transfer protein PilN in PFGI-1-like cluster
PA103_5707	contig-18000013	101932	103257	+	PA103.AGEnt_accessory_0099_length_127886	16962	18287	100.00	0,0	Conjugative transfer protein PilO in PFGI-1-like cluster
PA103_5708	contig-18000013	103247	103780	+	PA103.AGEnt_accessory_0099_length_127886	18277	18810	100.00	0,0	Conjugative transfer protein PilP in PFGI-1-like cluster
PA103_5709	contig-18000013	103828	105369	+	PA103.AGEnt_accessory_0099_length_127886	18858	20399	100.00	0,0	Conjugative transfer ATPase PilQ in PFGI-1-like cluster
PA103_5710	contig-18000013	105369	106448	+	PA103.AGEnt_accessory_0099_length_127886	20399	21478	100.00	0,0	Conjugative transfer protein PilR in PFGI-1-like cluster
PA103_5711	contig-18000013	106470	107000	+	PA103.AGEnt_accessory_0099_length_127886	21500	22030	100.00	0,0	Conjugative transfer protein PilS in PFGI-1-like cluster
PA103_5712	contig-18000013	107003	107938	+	PA103.AGEnt_accessory_0099_length_127886	22033	22968	100.00	0,0	Conjugative transfer ATPase PilU in PFGI-1-like cluster
PA103_5713	contig-18000013	107943	109271	+	PA103.AGEnt_accessory_0099_length_127886	22973	24301	100.00	0,0	Conjugative transfer pilus-tip adhesin protein PilV in PFGI-1-like cluster
PA103_5714	contig-18000013	109300	109737	+	PA103.AGEnt_accessory_0099_length_127886	24330	24767	100.00	0,0	Conjugative transfer protein PilM in PFGI-1-like cluster
PA103_5715	contig-18000013	110803	111048	+	PA103.AGEnt_accessory_0099_length_127886	25833	26078	100.00	0,0	hypothetical protein
PA103_5716	contig-18000013	111123	111299	+	PA103.AGEnt_accessory_0099_length_127886	26153	26329	100.00	0,0	hypothetical protein
PA103_5717	contig-18000013	111760	112239	+	PA103.AGEnt_accessory_0099_length_127886	26790	27269	100.00	0,0	hypothetical protein
PA103_5718	contig-18000013	112377	112535	+	PA103.AGEnt_accessory_0099_length_127886	27407	27565	100.00	0,0	hypothetical protein
PA103_5719	contig-18000013	114234	114584	+	PA103.AGEnt_accessory_0099_length_127886	29264	29614	100.00	0,0	hypothetical protein
PA103_5720	contig-18000013	114641	115432	+	PA103.AGEnt_accessory_0099_length_127886	29671	30462	100.00	0,0	Hypothetical protein
PA103_5721	contig-18000013	115535	115897	+	PA103.AGEnt_accessory_0099_length_127886	30565	30927	100.00	0,0	Hypothetical protein
PA103_5722	contig-18000013	115965	116219	+	PA103.AGEnt_accessory_0099_length_127886	30995	31249	100.00	0,0	Hypothetical protein
PA103_5723	contig-18000013	116311	116916	+	PA103.AGEnt_accessory_0099_length_127886	31341	31946	100.00	0,0	Hypothetical protein
PA103_5724	contig-18000013	116946	118391	+	PA103.AGEnt_accessory_0099_length_127886	31976	33421	100.00	0,0	Plasmid related protein
PA103_5725	contig-18000013	118497	120746	+	PA103.AGEnt_accessory_0099_length_127886	33527	35776	100.00	0,0	Superfamily II DNA/RNA helicase, SNF2 family
PA103_5726	contig-18000013	122125	123234	-	PA103.AGEnt_accessory_0099_length_127886	37155	38264	100.00	0,0	Error-prone, lesion bypass DNA polymerase V
PA103_5727	contig-18000013	123645	123899	-	PA103.AGEnt_accessory_0099_length_127886	38675	38929	100.00	0,0	hypothetical protein
PA103_5728	contig-18000013	124080	125762	-	PA103.AGEnt_accessory_0099_length_127886	39110	40792	100.00	0,0	Mercuric ion reductase
PA103_5729	contig-18000013	125795	126229	-	PA103.AGEnt_accessory_0099_length_127886	40825	41259	100.00	0,0	Mercuric transport protein, MerC
PA103_5730	contig-18000013	126242	126517	-	PA103.AGEnt_accessory_0099_length_127886	41272	41547	100.00	0,0	Periplasmic mercury(+2) binding protein
PA103_5731	contig-18000013	126531	126881	-	PA103.AGEnt_accessory_0099_length_127886	41561	41911	100.00	0,0	Mercuric transport protein, MerT
PA103_5732	contig-18000013	126953	127363	+	PA103.AGEnt_accessory_0099_length_127886	41983	42393	100.00	0,0	Mercuric resistance operon regulatory protein
PA103_5733	contig-18000013	128352	130205	-	PA103.AGEnt_accessory_0099_length_127886	43382	45235	100.00	0,0	site-specific recombinase, phage integrase family
PA103_5734	contig-18000013	130186	131802	-	PA103.AGEnt_accessory_0099_length_127886	45216	46832	100.00	0,0	hypothetical protein
PA103_5735	contig-18000013	133256	134407	+	PA103.AGEnt_accessory_0099_length_127886	48286	49437	100.00	0,0	site-specific recombinase, phage integrase family
PA103_5736	contig-18000013	134407	136083	+	PA103.AGEnt_accessory_0099_length_127886	49437	51113	100.00	0,0	hypothetical protein
PA103_5737	contig-18000013	136080	137969	+	PA103.AGEnt_accessory_0099_length_127886	51110	52999	100.00	0,0	site-specific recombinase, phage integrase family
PA103_5738	contig-18000013	139882	141177	-	PA103.AGEnt_accessory_0099_length_127886	54912	56207	100.00	0,0	hypothetical protein
PA103_5739	contig-18000013	142512	145139	-	PA103.AGEnt_accessory_0099_length_127886	57542	60169	100.00	0,0	hypothetical protein
PA103_5740	contig-18000013	145522	147477	-	PA103.AGEnt_accessory_0099_length_127886	60552	62507	100.00	0,0	hypothetical protein
PA103_5741	contig-18000013	147959	149182	-	PA103.AGEnt_accessory_0099_length_127886	62989	64212	100.00	0,0	hypothetical protein
PA103_5742	contig-18000013	149960	150136	-	PA103.AGEnt_accessory_0099_length_127886	64990	65166	100.00	0,0	hypothetical protein
PA103_5743	contig-18000013	150355	150741	-	PA103.AGEnt_accessory_0099_length_127886	65385	65771	100.00	0,0	Error-prone repair protein UmuD
PA103_5744	contig-18000013	150942	151574	+	PA103.AGEnt_accessory_0099_length_127886	65972	66604	100.00	0,0	Gifsy-2 prophage protein
PA103_5745	contig-18000013	156275	156922	+	PA103.AGEnt_accessory_0099_length_127886	71305	71952	100.00	0,0	Methyl-accepting chemotaxis protein
PA103_5746	contig-18000013	156933	157688	+	PA103.AGEnt_accessory_0099_length_127886	71963	72718	100.00	0,0	hypothetical protein
PA103_5747	contig-18000013	157673	158254	+	PA103.AGEnt_accessory_0099_length_127886	72703	73284	100.00	0,0	Soluble lytic murein transglycosylase
PA103_5748	contig-18000013	158590	158751	+	PA103.AGEnt_accessory_0099_length_127886	73620	73781	100.00	0,0	hypothetical protein
PA103_5749	contig-18000013	158760	159029	+	PA103.AGEnt_accessory_0099_length_127886	73790	74059	100.00	0,0	hypothetical protein
PA103_5750	contig-18000013	159033	161264	+	PA103.AGEnt_accessory_0099_length_127886	74063	76294	100.00	0,0	Type IV secretory pathway, VirD4 component
PA103_5751	contig-18000013	161264	162010	+	PA103.AGEnt_accessory_0099_length_127886	76294	77040	100.00	0,0	putative membrane protein
PA103_5752	contig-18000013	162021	163502	+	PA103.AGEnt_accessory_0099_length_127886	77051	78532	100.00	0,0	putative helicase
PA103_5753	contig-18000013	165272	165571	+	PA103.AGEnt_accessory_0099_length_127886	80302	80601	100.00	0,0	Aconitase B
PA103_5754	contig-18000013	165782	166003	+	PA103.AGEnt_accessory_0099_length_127886	80812	81033	100.00	0,0	putative type III effector Hop protein
PA103_5755	contig-18000013	166000	166239	+	PA103.AGEnt_accessory_0099_length_127886	81030	81269	100.00	0,0	hypothetical protein
PA103_5756	contig-18000013	166392	166613	+	PA103.AGEnt_accessory_0099_length_127886	81422	81643	100.00	0,0	hypothetical protein
PA103_5757	contig-18000013	166624	167010	+	PA103.AGEnt_accessory_0099_length_127886	81654	82040	100.00	0,0	hypothetical protein
PA103_5758	contig-18000013	167007	167666	+	PA103.AGEnt_accessory_0099_length_127886	82037	82696	100.00	0,0	putative exported protein
PA103_5759	contig-18000013	167663	168547	+	PA103.AGEnt_accessory_0099_length_127886	82693	83577	100.00	0,0	hypothetical protein
PA103_5760	contig-18000013	168531	170036	+	PA103.AGEnt_accessory_0099_length_127886	83561	85066	100.00	0,0	putative exported protein
PA103_5761	contig-18000013	170014	170457	+	PA103.AGEnt_accessory_0099_length_127886	85044	85487	100.00	0,0	putative lipoprotein
PA103_5762	contig-18000013	170457	173399	+	PA103.AGEnt_accessory_0099_length_127886	85487	88429	100.00	0,0	Type IV secretory pathway, VirB4 component
PA103_5763	contig-18000013	173396	173680	+	PA103.AGEnt_accessory_0099_length_127886	88426	88710	100.00	0,0	hypothetical protein
PA103_5764	contig-18000013	173677	174354	+	PA103.AGEnt_accessory_0099_length_127886	88707	89384	100.00	0,0	Protein-disulfide isomerase
PA103_5765	contig-18000013	175750	177852	-	PA103.AGEnt_accessory_0099_length_127886	90780	92882	100.00	0,0	hypothetical protein
PA103_5766	contig-18000013	178118	178549	+	PA103.AGEnt_accessory_0099_length_127886	93148	93579	100.00	0,0	hypothetical protein
PA103_5767	contig-18000013	178549	179487	+	PA103.AGEnt_accessory_0099_length_127886	93579	94517	100.00	0,0	hypothetical protein
PA103_5768	contig-18000013	179505	180893	+	PA103.AGEnt_accessory_0099_length_127886	94535	95923	100.00	0,0	hypothetical protein
PA103_5769	contig-18000013	180893	181240	+	PA103.AGEnt_accessory_0099_length_127886	95923	96270	100.00	0,0	hypothetical protein
PA103_5770	contig-18000013	181237	182763	+	PA103.AGEnt_accessory_0099_length_127886	96267	97793	100.00	0,0	putative membrane protein
PA103_5771	contig-18000013	183311	183550	+	PA103.AGEnt_accessory_0099_length_127886	98341	98580	100.00	0,0	hypothetical protein
PA103_5772	contig-18000013	183554	183904	+	PA103.AGEnt_accessory_0099_length_127886	98584	98934	100.00	0,0	putative plasmid stablization protein
PA103_5773	contig-18000013	184548	185300	-	PA103.AGEnt_accessory_0099_length_127886	99578	100330	100.00	0,0	Transcriptional regulator, LysR family
PA103_5774	contig-18000013	185542	185985	+	PA103.AGEnt_accessory_0099_length_127886	100572	101015	100.00	0,0	Cupin 2, conserved barrel domain protein
PA103_5775	contig-18000013	186028	186972	+	PA103.AGEnt_accessory_0099_length_127886	101058	102002	100.00	0,0	membrane protein
PA103_5776	contig-18000013	187124	187894	+	PA103.AGEnt_accessory_0099_length_127886	102154	102924	100.00	0,0	D-beta-hydroxybutyrate dehydrogenase
PA103_5777	contig-18000013	187913	188407	+	PA103.AGEnt_accessory_0099_length_127886	102943	103437	100.00	0,0	4-carboxymuconolactone decarboxylase
PA103_5778	contig-18000013	188376	189155	+	PA103.AGEnt_accessory_0099_length_127886	103406	104185	100.00	0,0	hypothetical protein
PA103_5779	contig-18000013	189542	191032	-	PA103.AGEnt_accessory_0099_length_127886	104572	106062	100.00	0,0	Aldehyde dehydrogenase
PA103_5780	contig-18000013	191048	191947	-	PA103.AGEnt_accessory_0099_length_127886	106078	106977	100.00	0,0	Dihydrodipicolinate synthase
PA103_5781	contig-18000013	192026	193345	-	PA103.AGEnt_accessory_0099_length_127886	107056	108375	100.00	0,0	Oxidoreductase
PA103_5782	contig-18000013	193952	194977	+	PA103.AGEnt_accessory_0099_length_127886	108982	110007	100.00	0,0	Transcriptional regulator, AraC family
PA103_5783	contig-18000013	195014	195964	-	PA103.AGEnt_accessory_0099_length_127886	110044	110994	100.00	0,0	Glycine cleavage system transcriptional activator
PA103_5784	contig-18000013	196176	197387	+	PA103.AGEnt_accessory_0099_length_127886	111206	112417	100.00	0,0	Benzoate 1,2-dioxygenase
PA103_5785	contig-18000013	197487	198413	+	PA103.AGEnt_accessory_0099_length_127886	112517	113443	100.00	0,0	Permease of the drug/metabolite transporter (DMT) superfamily
PA103_5786	contig-18000013	198669	199832	+	PA103.AGEnt_accessory_0099_length_127886	113699	114862	100.00	0,0	L-proline glycine betaine ABC transport system permease protein ProV
PA103_5787	contig-18000013	199874	200821	+	PA103.AGEnt_accessory_0099_length_127886	114904	115851	100.00	0,0	L-proline glycine betaine ABC transport system permease protein ProW
PA103_5788	contig-18000013	200887	201909	+	PA103.AGEnt_accessory_0099_length_127886	115917	116939	100.00	0,0	L-proline glycine betaine binding ABC transporter protein ProX
PA103_5789	contig-18000013	201978	203324	+	PA103.AGEnt_accessory_0099_length_127886	117008	118354	100.00	0,0	MmgE/PrpD family protein
PA103_5790	contig-18000013	203354	204364	+	PA103.AGEnt_accessory_0099_length_127886	118384	119394	100.00	0,0	transcriptional regulator, AraC family
PA103_5791	contig-18000013	204579	205337	-	PA103.AGEnt_accessory_0099_length_127886	119609	120367	100.00	0,0	3-oxoacyl-[acyl-carrier protein] reductase
PA103_5792	contig-18000013	205346	206113	-	PA103.AGEnt_accessory_0099_length_127886	120376	121143	100.00	0,0	3-oxoacyl-[acyl-carrier protein] reductase
PA103_5793	contig-18000013	206313	207272	+	PA103.AGEnt_accessory_0099_length_127886	121343	122302	100.00	0,0	putative transcriptional regulator, LysR family
PA103_5794	contig-18000013	207374	208297	+	PA103.AGEnt_accessory_0099_length_127886	122404	123327	100.00	0,0	D-3-phosphoglycerate dehydrogenase
PA103_5795	contig-18000013	208687	209985	-	PA103.AGEnt_accessory_0099_length_127886	123717	125015	100.00	0,0	Aerobic C4-dicarboxylate transporter for fumarate, L-malate, D-malate, succunate
PA103_5796	contig-18000013	210065	211420	-	PA103.AGEnt_accessory_0099_length_127886	125095	126450	100.00	0,0	3-carboxy-cis,cis-muconate cycloisomerase
PA103_5797	contig-18000013	211535	212266	+	PA103.AGEnt_accessory_0099_length_127886	126565	127296	100.00	0,0	Transcriptional regulator, GntR family
PA103_5798	contig-19000011	2457	3893	-	PA103.AGEnt_accessory_0101_length_2732	1296	2732	53.82	0,1233	hypothetical protein
PA103_5799	contig-19000011	5419	6796	-	PA103.AGEnt_accessory_0102_length_1485	1	1378	83.21	278,0	Rhs family protein
PA103_5800	contig-19000011	6872	6903	-	PA103.AGEnt_accessory_0102_length_1485	1454	1485	3.25	0,952	Rhs family protein
PA103_5800	contig-19000011	7350	7855	-	PA103.AGEnt_accessory_0103_length_1182	1	506	51.42	478,0	Rhs family protein
PA103_5801	contig-19000011	8519	8531	-	PA103.AGEnt_accessory_0103_length_1182	1170	1182	2.46	0,515	hypothetical protein
PA103_2709	contig-2	9177	11108	-	PA103.AGEnt_accessory_0104_length_2355	76	2007	100.00	0,0	hypothetical protein
PA103_2710	contig-2	11437	11456	-	PA103.AGEnt_accessory_0104_length_2355	2336	2355	6.87	0,271	hypothetical protein
PA103_2736	contig-2	34867	35592	+	PA103.AGEnt_accessory_0106_length_6877	265	990	100.00	0,0	cAMP-binding protein
PA103_2737	contig-2	35658	36251	+	PA103.AGEnt_accessory_0106_length_6877	1056	1649	100.00	0,0	putative RNA polymerase sigma factor
PA103_2738	contig-2	36320	36562	+	PA103.AGEnt_accessory_0106_length_6877	1718	1960	100.00	0,0	putative RebB like protein
PA103_2739	contig-2	36593	37225	+	PA103.AGEnt_accessory_0106_length_6877	1991	2623	100.00	0,0	hypothetical protein
PA103_2740	contig-2	37276	39417	+	PA103.AGEnt_accessory_0106_length_6877	2674	4815	100.00	0,0	hypothetical protein
PA103_2741	contig-2	39428	39622	+	PA103.AGEnt_accessory_0106_length_6877	4826	5020	100.00	0,0	hypothetical protein
PA103_2742	contig-2	39646	39885	+	PA103.AGEnt_accessory_0106_length_6877	5044	5283	100.00	0,0	hypothetical protein
PA103_2743	contig-2	39939	40484	+	PA103.AGEnt_accessory_0106_length_6877	5337	5882	100.00	0,0	hypothetical protein
PA103_2744	contig-2	40635	40955	+	PA103.AGEnt_accessory_0106_length_6877	6033	6353	100.00	0,0	Thioredoxin reductase
PA103_2745	contig-2	41018	41338	+	PA103.AGEnt_accessory_0106_length_6877	6416	6736	100.00	0,0	Thioredoxin reductase
PA103_2746	contig-2	42903	43649	+	PA103.AGEnt_accessory_0107_length_121654	1341	2087	100.00	0,0	hypothetical protein in PFGI-1-like cluster
PA103_2747	contig-2	43768	43980	+	PA103.AGEnt_accessory_0107_length_121654	2206	2418	100.00	0,0	Transcriptional regulator in PFGI-1-like cluster
PA103_2748	contig-2	44023	44898	+	PA103.AGEnt_accessory_0107_length_121654	2461	3336	100.00	0,0	Cobyrinic acid a,c-diamide synthase
PA103_2749	contig-2	44882	45151	+	PA103.AGEnt_accessory_0107_length_121654	3320	3589	100.00	0,0	hypothetical protein in PFGI-1-like cluster
PA103_2750	contig-2	45153	46823	+	PA103.AGEnt_accessory_0107_length_121654	3591	5261	100.00	0,0	Protein with ParB-like nuclease domain in PFGI-1-like cluster
PA103_2751	contig-2	46838	47398	+	PA103.AGEnt_accessory_0107_length_121654	5276	5836	100.00	0,0	hypothetical protein in PFGI-1-like cluster
PA103_2752	contig-2	47402	48640	+	PA103.AGEnt_accessory_0107_length_121654	5840	7078	100.00	0,0	hypothetical protein in PFGI-1-like cluster
PA103_2753	contig-2	49070	49861	+	PA103.AGEnt_accessory_0107_length_121654	7508	8299	100.00	0,0	hypothetical protein in PFGI-1-like cluster
PA103_2754	contig-2	49858	50385	+	PA103.AGEnt_accessory_0107_length_121654	8296	8823	100.00	0,0	Integrase regulator R
PA103_2755	contig-2	50459	50899	+	PA103.AGEnt_accessory_0107_length_121654	8897	9337	100.00	0,0	Single-stranded DNA-binding protein in PFGI-1-like cluster
PA103_2756	contig-2	51183	53213	+	PA103.AGEnt_accessory_0107_length_121654	9621	11651	100.00	0,0	DNA topoisomerase III in PFGI-1-like cluster
PA103_2757	contig-2	53937	54572	-	PA103.AGEnt_accessory_0107_length_121654	12375	13010	100.00	0,0	Cobalt-zinc-cadmium resistance protein CzcD
PA103_2758	contig-2	55648	56043	-	PA103.AGEnt_accessory_0107_length_121654	14086	14481	100.00	0,0	Transcriptional regulator, MerR family
PA103_2759	contig-2	56045	59050	+	PA103.AGEnt_accessory_0107_length_121654	14483	17488	100.00	0,0	Lead, cadmium, zinc and mercury transporting ATPase
PA103_2760	contig-2	59369	59554	+	PA103.AGEnt_accessory_0107_length_121654	17807	17992	100.00	0,0	Lipoprotein signal peptidase
PA103_2761	contig-2	60035	60202	+	PA103.AGEnt_accessory_0107_length_121654	18473	18640	100.00	0,0	hypothetical protein
PA103_2762	contig-2	60540	60752	+	PA103.AGEnt_accessory_0107_length_121654	18978	19190	100.00	0,0	hypothetical protein
PA103_2763	contig-2	60774	61166	+	PA103.AGEnt_accessory_0107_length_121654	19212	19604	100.00	0,0	hypothetical protein
PA103_2764	contig-2	61380	62117	+	PA103.AGEnt_accessory_0107_length_121654	19818	20555	100.00	0,0	hypothetical protein
PA103_2765	contig-2	62214	62492	+	PA103.AGEnt_accessory_0107_length_121654	20652	20930	100.00	0,0	hypothetical protein
PA103_2766	contig-2	62780	63592	+	PA103.AGEnt_accessory_0107_length_121654	21218	22030	100.00	0,0	Hypothetical protein
PA103_2767	contig-2	63734	64087	+	PA103.AGEnt_accessory_0107_length_121654	22172	22525	100.00	0,0	Hypothetical protein
PA103_2768	contig-2	64454	65383	+	PA103.AGEnt_accessory_0107_length_121654	22892	23821	100.00	0,0	Periplasmic protein TonB, links inner and outer membrane
PA103_2769	contig-2	65592	66131	+	PA103.AGEnt_accessory_0107_length_121654	24030	24569	100.00	0,0	Hypothetical protein
PA103_2770	contig-2	66226	66552	+	PA103.AGEnt_accessory_0107_length_121654	24664	24990	100.00	0,0	Plasmid-related protein
PA103_2771	contig-2	66655	66996	+	PA103.AGEnt_accessory_0107_length_121654	25093	25434	100.00	0,0	hypothetical protein
PA103_2772	contig-2	67083	67733	+	PA103.AGEnt_accessory_0107_length_121654	25521	26171	100.00	0,0	Hypothetical protein
PA103_2773	contig-2	67798	68907	+	PA103.AGEnt_accessory_0107_length_121654	26236	27345	100.00	0,0	Plasmid related protein
PA103_2774	contig-2	68958	69278	+	PA103.AGEnt_accessory_0107_length_121654	27396	27716	100.00	0,0	hypothetical protein
PA103_2775	contig-2	69812	72091	+	PA103.AGEnt_accessory_0107_length_121654	28250	30529	100.00	0,0	Superfamily II DNA/RNA helicase, SNF2 family
PA103_2776	contig-2	72150	72872	-	PA103.AGEnt_accessory_0107_length_121654	30588	31310	100.00	0,0	Arsenic resistance protein ArsH
PA103_2777	contig-2	72865	73287	-	PA103.AGEnt_accessory_0107_length_121654	31303	31725	100.00	0,0	Arsenate reductase
PA103_2778	contig-2	73304	74380	-	PA103.AGEnt_accessory_0107_length_121654	31742	32818	100.00	0,0	Arsenical-resistance protein ACR3
PA103_2779	contig-2	74392	74922	-	PA103.AGEnt_accessory_0107_length_121654	32830	33360	100.00	0,0	Arsenate reductase
PA103_2780	contig-2	74889	75209	-	PA103.AGEnt_accessory_0107_length_121654	33327	33647	100.00	0,0	Transcriptional regulator, ArsR family
PA103_2781	contig-2	75405	75956	+	PA103.AGEnt_accessory_0107_length_121654	33843	34394	100.00	0,0	PilL
PA103_2782	contig-2	75953	76597	+	PA103.AGEnt_accessory_0107_length_121654	34391	35035	100.00	0,0	hypothetical protein
PA103_2783	contig-2	76610	77335	+	PA103.AGEnt_accessory_0107_length_121654	35048	35773	100.00	0,0	putative exported protein
PA103_2784	contig-2	77383	77919	+	PA103.AGEnt_accessory_0107_length_121654	35821	36357	100.00	0,0	Soluble lytic murein transglycosylase
PA103_2785	contig-2	77916	78464	+	PA103.AGEnt_accessory_0107_length_121654	36354	36902	100.00	0,0	hypothetical protein
PA103_2786	contig-2	78595	80661	+	PA103.AGEnt_accessory_0107_length_121654	37033	39099	100.00	0,0	Type IV secretory pathway, VirD4 component
PA103_2787	contig-2	80658	81407	+	PA103.AGEnt_accessory_0107_length_121654	39096	39845	100.00	0,0	putative membrane protein
PA103_2788	contig-2	81448	83790	-	PA103.AGEnt_accessory_0107_length_121654	39886	42228	100.00	0,0	ATPase involved in DNA repair
PA103_2789	contig-2	84082	84807	-	PA103.AGEnt_accessory_0107_length_121654	42520	43245	100.00	0,0	hypothetical protein
PA103_2790	contig-2	84846	85748	-	PA103.AGEnt_accessory_0107_length_121654	43284	44186	100.00	0,0	hypothetical protein
PA103_2791	contig-2	85748	86248	-	PA103.AGEnt_accessory_0107_length_121654	44186	44686	100.00	0,0	hypothetical protein
PA103_2792	contig-2	86712	87113	-	PA103.AGEnt_accessory_0107_length_121654	45150	45551	100.00	0,0	AAA family ATPase, possible cell division control protein cdc48
PA103_2793	contig-2	87644	87814	-	PA103.AGEnt_accessory_0107_length_121654	46082	46252	100.00	0,0	hypothetical protein
PA103_2794	contig-2	88216	88530	-	PA103.AGEnt_accessory_0107_length_121654	46654	46968	100.00	0,0	Excisionase domain protein
PA103_2795	contig-2	88890	89273	+	PA103.AGEnt_accessory_0107_length_121654	47328	47711	100.00	0,0	putative type III effector Hop protein
PA103_2796	contig-2	89270	89503	+	PA103.AGEnt_accessory_0107_length_121654	47708	47941	100.00	0,0	hypothetical protein
PA103_2797	contig-2	89520	89879	+	PA103.AGEnt_accessory_0107_length_121654	47958	48317	100.00	0,0	hypothetical protein
PA103_2798	contig-2	89891	90289	+	PA103.AGEnt_accessory_0107_length_121654	48329	48727	100.00	0,0	hypothetical protein
PA103_2799	contig-2	90286	90978	+	PA103.AGEnt_accessory_0107_length_121654	48724	49416	100.00	0,0	putative exported protein
PA103_2800	contig-2	90975	91886	+	PA103.AGEnt_accessory_0107_length_121654	49413	50324	100.00	0,0	hypothetical protein
PA103_2801	contig-2	91876	93294	+	PA103.AGEnt_accessory_0107_length_121654	50314	51732	100.00	0,0	putative exported protein
PA103_2802	contig-2	93275	93730	+	PA103.AGEnt_accessory_0107_length_121654	51713	52168	100.00	0,0	putative lipoprotein
PA103_2803	contig-2	93730	96621	+	PA103.AGEnt_accessory_0107_length_121654	52168	55059	100.00	0,0	Type IV secretory pathway, VirB4 component
PA103_2804	contig-2	96646	97413	+	PA103.AGEnt_accessory_0107_length_121654	55084	55851	100.00	0,0	Protein-disulfide isomerase
PA103_2805	contig-2	97589	98083	+	PA103.AGEnt_accessory_0107_length_121654	56027	56521	100.00	0,0	DNA repair protein RadC
PA103_2806	contig-2	98296	98694	+	PA103.AGEnt_accessory_0107_length_121654	56734	57132	100.00	0,0	hypothetical protein
PA103_2807	contig-2	98691	99641	+	PA103.AGEnt_accessory_0107_length_121654	57129	58079	100.00	0,0	hypothetical protein
PA103_2808	contig-2	99651	101045	+	PA103.AGEnt_accessory_0107_length_121654	58089	59483	100.00	0,0	hypothetical protein
PA103_2809	contig-2	101042	101401	+	PA103.AGEnt_accessory_0107_length_121654	59480	59839	100.00	0,0	hypothetical protein
PA103_2810	contig-2	101415	102935	+	PA103.AGEnt_accessory_0107_length_121654	59853	61373	100.00	0,0	putative membrane protein
PA103_2811	contig-2	102947	103312	-	PA103.AGEnt_accessory_0107_length_121654	61385	61750	100.00	0,0	hypothetical protein
PA103_2812	contig-2	103393	104025	-	PA103.AGEnt_accessory_0107_length_121654	61831	62463	100.00	0,0	hypothetical protein
PA103_2813	contig-2	104038	104664	-	PA103.AGEnt_accessory_0107_length_121654	62476	63102	100.00	0,0	Integrase
PA103_2814	contig-2	104632	104832	+	PA103.AGEnt_accessory_0107_length_121654	63070	63270	100.00	0,0	hypothetical protein
PA103_2815	contig-2	105056	106792	+	PA103.AGEnt_accessory_0107_length_121654	63494	65230	100.00	0,0	Pyruvate/2-oxoglutarate dehydrogenase complex, dihydrolipoamide acyltransferase (E2) component
PA103_2816	contig-2	107013	107831	-	PA103.AGEnt_accessory_0107_length_121654	65451	66269	100.00	0,0	hypothetical protein
PA103_2817	contig-2	107901	108509	+	PA103.AGEnt_accessory_0107_length_121654	66339	66947	100.00	0,0	transposase
PA103_2818	contig-2	108546	108926	-	PA103.AGEnt_accessory_0107_length_121654	66984	67364	100.00	0,0	hypothetical protein
PA103_2819	contig-2	109718	110140	-	PA103.AGEnt_accessory_0107_length_121654	68156	68578	100.00	0,0	Mercuric resistance operon regulatory protein
PA103_2820	contig-2	111020	111274	+	PA103.AGEnt_accessory_0107_length_121654	69458	69712	100.00	0,0	hypothetical protein
PA103_2821	contig-2	111373	111525	+	PA103.AGEnt_accessory_0107_length_121654	69811	69963	100.00	0,0	hypothetical protein
PA103_2822	contig-2	111522	112172	+	PA103.AGEnt_accessory_0107_length_121654	69960	70610	100.00	0,0	putative isoprenylcysteine carboxyl methyltransferase
PA103_2823	contig-2	112174	112332	+	PA103.AGEnt_accessory_0107_length_121654	70612	70770	100.00	0,0	hypothetical protein
PA103_2824	contig-2	112343	113206	+	PA103.AGEnt_accessory_0107_length_121654	70781	71644	100.00	0,0	UDP-galactose-lipid carrier transferase
PA103_2825	contig-2	113665	115704	+	PA103.AGEnt_accessory_0107_length_121654	72103	74142	100.00	0,0	Lead, cadmium, zinc and mercury transporting ATPase
PA103_2826	contig-2	115673	117043	+	PA103.AGEnt_accessory_0107_length_121654	74111	75481	100.00	0,0	major facilitator superfamily MFS_1
PA103_2827	contig-2	117040	117651	+	PA103.AGEnt_accessory_0107_length_121654	75478	76089	100.00	0,0	LemA family protein
PA103_2828	contig-2	117671	118558	+	PA103.AGEnt_accessory_0107_length_121654	76109	76996	100.00	0,0	Beta-propeller domains of methanol dehydrogenase type
PA103_2829	contig-2	118560	119057	+	PA103.AGEnt_accessory_0107_length_121654	76998	77495	100.00	0,0	Hypothetical protein
PA103_2830	contig-2	119083	120444	+	PA103.AGEnt_accessory_0107_length_121654	77521	78882	100.00	0,0	Metallo-beta-lactamase family protein, RNA-specific
PA103_2831	contig-2	120441	121994	+	PA103.AGEnt_accessory_0107_length_121654	78879	80432	100.00	0,0	Thymidine phosphorylase
PA103_2832	contig-2	121991	122890	+	PA103.AGEnt_accessory_0107_length_121654	80429	81328	100.00	0,0	Ribose-phosphate pyrophosphokinase
PA103_2833	contig-2	122944	123588	+	PA103.AGEnt_accessory_0107_length_121654	81382	82026	100.00	0,0	hypothetical protein
PA103_2834	contig-2	123654	123839	+	PA103.AGEnt_accessory_0107_length_121654	82092	82277	100.00	0,0	hypothetical protein
PA103_2835	contig-2	123836	124867	+	PA103.AGEnt_accessory_0107_length_121654	82274	83305	100.00	0,0	D-lactate dehydrogenase
PA103_2836	contig-2	124954	126486	+	PA103.AGEnt_accessory_0107_length_121654	83392	84924	100.00	0,0	Ubiquinone biosynthesis monooxygenase UbiB
PA103_2837	contig-2	126514	127569	+	PA103.AGEnt_accessory_0107_length_121654	84952	86007	100.00	0,0	NAD(P)-dependent glyceraldehyde 3-phosphate dehydrogenase archaeal
PA103_2838	contig-2	127566	128828	+	PA103.AGEnt_accessory_0107_length_121654	86004	87266	100.00	0,0	hypothetical protein
PA103_2839	contig-2	128837	129667	-	PA103.AGEnt_accessory_0107_length_121654	87275	88105	100.00	0,0	short-chain dehydrogenase/reductase
PA103_2840	contig-2	129773	130375	+	PA103.AGEnt_accessory_0107_length_121654	88211	88813	100.00	0,0	Transcriptional regulator, TetR family
PA103_2841	contig-2	130553	132982	-	PA103.AGEnt_accessory_0107_length_121654	88991	91420	100.00	0,0	Xylulose-5-phosphate phosphoketolase
PA103_2842	contig-2	133100	134416	-	PA103.AGEnt_accessory_0107_length_121654	91538	92854	100.00	0,0	Cyclopropane-fatty-acyl-phospholipid synthase
PA103_2843	contig-2	134571	134864	-	PA103.AGEnt_accessory_0107_length_121654	93009	93302	100.00	0,0	Mercuric resistance operon regulatory protein
PA103_2844	contig-2	135241	136374	-	PA103.AGEnt_accessory_0107_length_121654	93679	94812	100.00	0,0	Acetate kinase
PA103_2845	contig-2	136670	138337	-	PA103.AGEnt_accessory_0107_length_121654	95108	96775	100.00	0,0	Dihydroxyacid dehydratase/phosphogluconate dehydratase
PA103_2846	contig-2	138346	138645	-	PA103.AGEnt_accessory_0107_length_121654	96784	97083	100.00	0,0	Heavy metal transport/detoxification protein
PA103_2847	contig-2	139625	140779	-	PA103.AGEnt_accessory_0107_length_121654	98063	99217	100.00	0,0	Heavy metal sensor histidine kinase
PA103_2848	contig-2	142139	143899	+	PA103.AGEnt_accessory_0107_length_121654	100577	102337	100.00	0,0	Multicopper oxidase
PA103_2849	contig-2	144150	144905	+	PA103.AGEnt_accessory_0107_length_121654	102588	103343	100.00	0,0	Copper resistance protein B
PA103_2850	contig-2	144943	145428	+	PA103.AGEnt_accessory_0107_length_121654	103381	103866	100.00	0,0	CopG protein
PA103_2851	contig-2	145525	145734	+	PA103.AGEnt_accessory_0107_length_121654	103963	104172	100.00	0,0	hypothetical protein
PA103_2852	contig-2	146253	148328	+	PA103.AGEnt_accessory_0107_length_121654	104691	106766	100.00	0,0	Lead, cadmium, zinc and mercury transporting ATPase
PA103_2853	contig-2	148470	148856	+	PA103.AGEnt_accessory_0107_length_121654	106908	107294	100.00	0,0	Copper resistance protein C precursor
PA103_2854	contig-2	148861	149787	+	PA103.AGEnt_accessory_0107_length_121654	107299	108225	100.00	0,0	Copper resistance protein D
PA103_2855	contig-2	150015	150200	+	PA103.AGEnt_accessory_0107_length_121654	108453	108638	100.00	0,0	hypothetical protein
PA103_2856	contig-2	150929	151324	+	PA103.AGEnt_accessory_0107_length_121654	109367	109762	100.00	0,0	LysR family transcriptional regulator YnfL
PA103_2857	contig-2	153291	154364	+	PA103.AGEnt_accessory_0107_length_121654	111729	112802	100.00	0,0	Heavy metal RND efflux outer membrane protein, CzcC family
PA103_2858	contig-2	154380	155897	+	PA103.AGEnt_accessory_0107_length_121654	112818	114335	100.00	0,0	Cobalt/zinc/cadmium efflux RND transporter, membrane fusion protein, CzcB family
PA103_2859	contig-2	155894	159013	+	PA103.AGEnt_accessory_0107_length_121654	114332	117451	100.00	0,0	Cobalt-zinc-cadmium resistance protein CzcA
PA103_2860	contig-2	159172	160269	+	PA103.AGEnt_accessory_0107_length_121654	117610	118707	100.00	0,0	ISXoo14 transposase
PA103_2861	contig-2	161104	163011	-	PA103.AGEnt_accessory_0107_length_121654	119542	121449	100.00	0,0	Integrase
PA103_6138	contig-20000009	60531	60591	-	PA103.AGEnt_accessory_0109_length_305	245	305	3.86	0,1520	Rtn protein
PA103_6148	contig-20000009	72708	73058	-	PA103.AGEnt_accessory_0110_length_21011	47	397	100.00	0,0	hypothetical protein
PA103_6149	contig-20000009	73400	80017	-	PA103.AGEnt_accessory_0110_length_21011	739	7356	100.00	0,0	hypothetical protein
PA103_6150	contig-20000009	80155	80523	-	PA103.AGEnt_accessory_0110_length_21011	7494	7862	100.00	0,0	putative cytoplasmic protein
PA103_6151	contig-20000009	80729	81295	-	PA103.AGEnt_accessory_0110_length_21011	8068	8634	100.00	0,0	hypothetical protein
PA103_6152	contig-20000009	81282	81749	-	PA103.AGEnt_accessory_0110_length_21011	8621	9088	100.00	0,0	hypothetical protein
PA103_6153	contig-20000009	81942	82631	-	PA103.AGEnt_accessory_0110_length_21011	9281	9970	100.00	0,0	hypothetical protein
PA103_6154	contig-20000009	82633	83256	-	PA103.AGEnt_accessory_0110_length_21011	9972	10595	100.00	0,0	hypothetical protein
PA103_6155	contig-20000009	83249	83449	-	PA103.AGEnt_accessory_0110_length_21011	10588	10788	100.00	0,0	hypothetical protein
PA103_6156	contig-20000009	83965	84645	-	PA103.AGEnt_accessory_0110_length_21011	11304	11984	100.00	0,0	hypothetical protein
PA103_6157	contig-20000009	84645	84929	-	PA103.AGEnt_accessory_0110_length_21011	11984	12268	100.00	0,0	hypothetical protein
PA103_6158	contig-20000009	84926	85267	-	PA103.AGEnt_accessory_0110_length_21011	12265	12606	100.00	0,0	hypothetical protein
PA103_6159	contig-20000009	85269	86435	-	PA103.AGEnt_accessory_0110_length_21011	12608	13774	100.00	0,0	Eha
PA103_6160	contig-20000009	86435	88219	-	PA103.AGEnt_accessory_0110_length_21011	13774	15558	100.00	0,0	Phage transposase
PA103_6161	contig-20000009	88223	89197	-	PA103.AGEnt_accessory_0110_length_21011	15562	16536	100.00	0,0	hypothetical protein
PA103_6162	contig-20000009	89207	89521	-	PA103.AGEnt_accessory_0110_length_21011	16546	16860	100.00	0,0	hypothetical protein
PA103_6163	contig-20000009	89518	89778	-	PA103.AGEnt_accessory_0110_length_21011	16857	17117	100.00	0,0	hypothetical protein
PA103_6164	contig-20000009	89771	90259	-	PA103.AGEnt_accessory_0110_length_21011	17110	17598	100.00	0,0	hypothetical protein
PA103_6165	contig-20000009	90892	91122	-	PA103.AGEnt_accessory_0110_length_21011	18231	18461	100.00	0,0	putative transcriptional regulator
PA103_6166	contig-20000009	91584	92087	+	PA103.AGEnt_accessory_0110_length_21011	18923	19426	100.00	0,0	hypothetical protein
PA103_6167	contig-20000009	92278	92535	+	PA103.AGEnt_accessory_0110_length_21011	19617	19874	100.00	0,0	holin
PA103_6168	contig-20000009	92538	92696	+	PA103.AGEnt_accessory_0110_length_21011	19877	20035	100.00	0,0	hypothetical protein
PA103_6169	contig-20000009	92693	93322	+	PA103.AGEnt_accessory_0110_length_21011	20032	20661	100.00	0,0	Phage lysin
PA103_3879	contig-2000001	7635	7805	-	PA103.AGEnt_accessory_0111_length_1570	18	188	100.00	0,0	hypothetical protein
PA103_3880	contig-2000001	7966	8190	+	PA103.AGEnt_accessory_0111_length_1570	349	573	100.00	0,0	hypothetical protein
PA103_3881	contig-2000001	8224	9057	-	PA103.AGEnt_accessory_0111_length_1570	607	1440	100.00	0,0	hypothetical protein
PA103_1782	contig-2000003	7640	7695	+	PA103.AGEnt_accessory_0113_length_2996	1	56	32.18	118,0	hypothetical protein
PA103_1783	contig-2000003	7727	9067	-	PA103.AGEnt_accessory_0113_length_2996	88	1428	100.00	0,0	hypothetical protein
PA103_1784	contig-2000003	9090	10635	-	PA103.AGEnt_accessory_0113_length_2996	1451	2996	65.23	0,824	TonB-dependent receptor
PA103_1784	contig-2000003	11225	11459	-	PA103.AGEnt_accessory_0114_length_2991	1	235	9.92	2135,0	TonB-dependent receptor
PA103_1785	contig-2000003	11609	12520	+	PA103.AGEnt_accessory_0114_length_2991	385	1296	100.00	0,0	Transcriptional regulator, LysR family
PA103_1786	contig-2000003	12617	14215	+	PA103.AGEnt_accessory_0114_length_2991	1393	2991	98.89	0,18	Arylsulfatase
PA103_2126	contig-2000004	61055	61778	-	PA103.AGEnt_accessory_0116_length_1514	1	724	77.85	206,0	pscQ gene product
PA103_2127	contig-2000004	61775	62188	-	PA103.AGEnt_accessory_0116_length_1514	721	1134	100.00	0,0	Type III secretion protein
PA103_2472	contig-2000005	37070	37820	+	PA103.AGEnt_accessory_0117_length_15977	1	751	57.68	551,0	Flagellar hook-associated protein FlgL
PA103_2473	contig-2000005	38109	39245	+	PA103.AGEnt_accessory_0117_length_15977	1040	2176	100.00	0,0	Aminotransferase, DegT/DnrJ/EryC1/StrS family
PA103_2474	contig-2000005	39300	39524	+	PA103.AGEnt_accessory_0117_length_15977	2231	2455	100.00	0,0	Acyl carrier protein
PA103_2475	contig-2000005	39527	40567	+	PA103.AGEnt_accessory_0117_length_15977	2458	3498	100.00	0,0	3-oxoacyl-[acyl-carrier-protein] synthase, KASIII
PA103_2476	contig-2000005	40593	41360	+	PA103.AGEnt_accessory_0117_length_15977	3524	4291	100.00	0,0	3-oxoacyl-[acyl-carrier protein] reductase
PA103_2477	contig-2000005	41371	42003	+	PA103.AGEnt_accessory_0117_length_15977	4302	4934	100.00	0,0	Acetyltransferase
PA103_2478	contig-2000005	42021	43151	+	PA103.AGEnt_accessory_0117_length_15977	4952	6082	100.00	0,0	GbcA Glycine betaine demethylase subunit A
PA103_2479	contig-2000005	43148	43762	+	PA103.AGEnt_accessory_0117_length_15977	6079	6693	100.00	0,0	Acetyltransferase
PA103_2480	contig-2000005	43843	44925	+	PA103.AGEnt_accessory_0117_length_15977	6774	7856	100.00	0,0	hypothetical protein
PA103_2481	contig-2000005	45046	48552	+	PA103.AGEnt_accessory_0117_length_15977	7977	11483	100.00	0,0	O-antigen biosynthesis protein
PA103_2482	contig-2000005	48764	49942	+	PA103.AGEnt_accessory_0117_length_15977	11695	12873	100.00	0,0	Flagellin protein FlaC
PA103_2483	contig-2000005	50022	50408	+	PA103.AGEnt_accessory_0117_length_15977	12953	13339	100.00	0,0	Flagellin protein FlaG
PA103_2484	contig-2000005	50486	51922	+	PA103.AGEnt_accessory_0117_length_15977	13417	14853	100.00	0,0	Flagellar hook-associated protein FliD
PA103_2485	contig-2000005	51922	52320	+	PA103.AGEnt_accessory_0117_length_15977	14853	15251	100.00	0,0	Flagellar biosynthesis protein FliS
PA103_2486	contig-2000005	52388	52759	+	PA103.AGEnt_accessory_0117_length_15977	15319	15690	100.00	0,0	Flagellar biosynthesis protein FliS
PA103_2487	contig-2000005	52785	53046	+	PA103.AGEnt_accessory_0117_length_15977	15716	15977	89.12	0,32	hypothetical protein
PA103_2536	contig-2000005	98950	98963	-	PA103.AGEnt_accessory_0118_length_113	1	14	1.45	949,0	Transcriptional regulator, LysR family
PA103_2544	contig-2000005	108522	108670	-	PA103.AGEnt_accessory_0119_length_230	82	230	40.38	0,220	hypothetical protein
PA103_2545	contig-2000005	109366	111354	+	PA103.AGEnt_accessory_0120_length_2908	242	2230	100.00	0,0	pyocin protein
PA103_2547	contig-2000005	113460	114131	-	PA103.AGEnt_accessory_0121_length_1496	805	1476	100.00	0,0	5'-nucleotidase
PA103_2984	contig-2000007	23670	23732	-	PA103.AGEnt_accessory_0123_length_109	1	63	36.84	108,0	hypothetical protein
PA103_2985	contig-2000007	24440	25321	-	PA103.AGEnt_accessory_0124_length_1982	57	938	100.00	0,0	hypothetical protein
PA103_2986	contig-2000007	26197	26365	-	PA103.AGEnt_accessory_0124_length_1982	1814	1982	7.55	0,2069	hypothetical protein
PA103_1641	contig-2000010	30832	30887	-	PA103.AGEnt_accessory_0127_length_56	1	56	3.27	480,1174	hypothetical protein
PA103_1195	contig-2000012	79	294	+	PA103.AGEnt_accessory_0128_length_9028	79	294	100.00	0,0	hypothetical protein
PA103_1196	contig-2000012	307	2940	-	PA103.AGEnt_accessory_0128_length_9028	307	2940	100.00	0,0	adenine specific DNA methyltransferase
PA103_1197	contig-2000012	3991	6060	-	PA103.AGEnt_accessory_0128_length_9028	3991	6060	100.00	0,0	hypothetical protein
PA103_1198	contig-2000012	6053	7615	-	PA103.AGEnt_accessory_0128_length_9028	6053	7615	100.00	0,0	putative enzyme
PA103_1199	contig-2000012	9027	9028	-	PA103.AGEnt_accessory_0128_length_9028	9027	9028	0.40	0,496	Single-stranded DNA-binding protein
PA103_1652	contig-2000014	188	1006	+	PA103.AGEnt_accessory_0129_length_6274	188	1006	100.00	0,0	hypothetical protein
PA103_1653	contig-2000014	1016	1246	+	PA103.AGEnt_accessory_0129_length_6274	1016	1246	100.00	0,0	hypothetical protein
PA103_1654	contig-2000014	1460	3670	+	PA103.AGEnt_accessory_0129_length_6274	1460	3670	100.00	0,0	hypothetical protein
PA103_1655	contig-2000014	3667	4815	+	PA103.AGEnt_accessory_0129_length_6274	3667	4815	100.00	0,0	hypothetical protein
PA103_1656	contig-2000014	4812	5102	+	PA103.AGEnt_accessory_0129_length_6274	4812	5102	100.00	0,0	hypothetical protein
PA103_1657	contig-2000014	5402	6196	+	PA103.AGEnt_accessory_0129_length_6274	5402	6196	100.00	0,0	DNA adenine methyltransferase, phage-associated
PA103_1658	contig-2000014	6156	6274	-	PA103.AGEnt_accessory_0129_length_6274	6156	6274	70.83	0,49	hypothetical protein
PA103_1734	contig-2000014	77587	78204	-	PA103.AGEnt_accessory_0130_length_4938	195	812	100.00	0,0	hypothetical protein
PA103_1735	contig-2000014	78415	78801	-	PA103.AGEnt_accessory_0130_length_4938	1023	1409	100.00	0,0	Glycine cleavage system H protein
PA103_1736	contig-2000014	78913	79752	-	PA103.AGEnt_accessory_0130_length_4938	1521	2360	100.00	0,0	hypothetical protein
PA103_1737	contig-2000014	79897	80514	-	PA103.AGEnt_accessory_0130_length_4938	2505	3122	100.00	0,0	Glutathione S-transferase
PA103_1738	contig-2000014	80590	81144	-	PA103.AGEnt_accessory_0130_length_4938	3198	3752	100.00	0,0	Multimeric flavodoxin WrbA
PA103_1739	contig-2000014	81246	82199	+	PA103.AGEnt_accessory_0130_length_4938	3854	4807	100.00	0,0	Transcriptional regulator, LysR family
PA103_1740	contig-2000014	82279	82330	-	PA103.AGEnt_accessory_0130_length_4938	4887	4938	5.82	0,842	Permease of the drug/metabolite transporter (DMT) superfamily
PA103_5816	contig-21000011	490	2316	+	PA103.AGEnt_accessory_0132_length_2288	277	2103	100.00	0,0	Pyruvate/2-oxoglutarate dehydrogenase complex, dihydrolipoamide acyltransferase (E2) component
PA103_5852	contig-22000011	33	1703	-	PA103.AGEnt_accessory_0133_length_4391	33	1703	100.00	0,0	hypothetical protein
PA103_5853	contig-22000011	1739	2140	-	PA103.AGEnt_accessory_0133_length_4391	1739	2140	100.00	0,0	hypothetical protein
PA103_5854	contig-22000011	2665	3624	-	PA103.AGEnt_accessory_0133_length_4391	2665	3624	100.00	0,0	hypothetical protein
PA103_5855	contig-22000011	3624	4064	-	PA103.AGEnt_accessory_0133_length_4391	3624	4064	100.00	0,0	Phage tail length tape-measure protein
PA103_1031	contig-3	81535	81568	+	PA103.AGEnt_accessory_0134_length_21348	1	34	1.48	2261,0	Periplasmic beta-glucosidase
PA103_1032	contig-3	81671	82315	-	PA103.AGEnt_accessory_0134_length_21348	137	781	100.00	0,0	Type III secretion cytoplasmic protein
PA103_1033	contig-3	82294	82920	-	PA103.AGEnt_accessory_0134_length_21348	760	1386	100.00	0,0	Type III secretion cytoplasmic protein
PA103_1034	contig-3	82929	83663	-	PA103.AGEnt_accessory_0134_length_21348	1395	2129	100.00	0,0	Type III secretion bridge between inner and outer membrane lipoprotein
PA103_1035	contig-3	83672	83995	-	PA103.AGEnt_accessory_0134_length_21348	2138	2461	100.00	0,0	Type III secretion cytoplasmic protein
PA103_1036	contig-3	84010	84441	-	PA103.AGEnt_accessory_0134_length_21348	2476	2907	100.00	0,0	Type III secretion effector protein
PA103_1037	contig-3	84438	84785	-	PA103.AGEnt_accessory_0134_length_21348	2904	3251	100.00	0,0	Type III secretion spans bacterial envelope protein
PA103_1038	contig-3	84788	85045	-	PA103.AGEnt_accessory_0134_length_21348	3254	3511	100.00	0,0	Type III secretion cytoplasmic protein
PA103_1039	contig-3	85214	86512	-	PA103.AGEnt_accessory_0134_length_21348	3680	4978	100.00	0,0	type III export protein PscD
PA103_1040	contig-3	86514	88316	-	PA103.AGEnt_accessory_0134_length_21348	4980	6782	100.00	0,0	Type III secretion outermembrane pore forming protein
PA103_1041	contig-3	88316	88738	-	PA103.AGEnt_accessory_0134_length_21348	6782	7204	100.00	0,0	Type III secretion chaperone protein for YopN
PA103_1042	contig-3	88772	89482	-	PA103.AGEnt_accessory_0134_length_21348	7238	7948	100.00	0,0	Type III secretion negative regulator
PA103_1043	contig-3	89447	89713	+	PA103.AGEnt_accessory_0134_length_21348	7913	8179	100.00	0,0	hypothetical protein
PA103_1044	contig-3	89700	90536	-	PA103.AGEnt_accessory_0134_length_21348	8166	9002	100.00	0,0	Type III secretion thermoregulatory protein
PA103_1045	contig-3	90834	91247	-	PA103.AGEnt_accessory_0134_length_21348	9300	9713	100.00	0,0	Type III secretion transporter lipoprotein
PA103_1046	contig-3	91256	91444	-	PA103.AGEnt_accessory_0134_length_21348	9722	9910	100.00	0,0	hypothetical protein
PA103_1047	contig-3	91510	91947	-	PA103.AGEnt_accessory_0134_length_21348	9976	10413	100.00	0,0	Unknown, probably involved in type III secretion
PA103_1048	contig-3	92074	92961	-	PA103.AGEnt_accessory_0134_length_21348	10540	11427	100.00	0,0	Type III secretion host injection and negative regulator protein
PA103_1049	contig-3	92973	94145	-	PA103.AGEnt_accessory_0134_length_21348	11439	12611	100.00	0,0	Type III secretion host injection protein
PA103_1050	contig-3	94126	94632	-	PA103.AGEnt_accessory_0134_length_21348	12592	13098	100.00	0,0	Type III secretion chaperone protein for YopD
PA103_1051	contig-3	94641	95525	-	PA103.AGEnt_accessory_0134_length_21348	13107	13991	100.00	0,0	Type III secretion cytoplasmic LcrG inhibitor
PA103_1052	contig-3	95535	95831	-	PA103.AGEnt_accessory_0134_length_21348	14001	14297	100.00	0,0	Type III secretion cytoplasmic plug protein
PA103_1053	contig-3	95859	96293	-	PA103.AGEnt_accessory_0134_length_21348	14325	14759	100.00	0,0	Type III secretion low calcium response protein
PA103_1054	contig-3	96290	98410	-	PA103.AGEnt_accessory_0134_length_21348	14756	16876	100.00	0,0	Type III secretion inner membrane channel protein
PA103_1055	contig-3	98407	98736	-	PA103.AGEnt_accessory_0134_length_21348	16873	17202	100.00	0,0	Chaperone protein YscY
PA103_1056	contig-3	98741	99106	-	PA103.AGEnt_accessory_0134_length_21348	17207	17572	100.00	0,0	Type III secretion protein SctX
PA103_1057	contig-3	99103	99474	-	PA103.AGEnt_accessory_0134_length_21348	17569	17940	100.00	0,0	conserved hypothetical protein in type III secretion
PA103_1058	contig-3	99461	99739	-	PA103.AGEnt_accessory_0134_length_21348	17927	18205	100.00	0,0	Type III secretion outermembrane negative regulator of secretion
PA103_1059	contig-3	99720	100586	-	PA103.AGEnt_accessory_0134_length_21348	18186	19052	100.00	0,0	Type III secretion outermembrane contact sensing protein
PA103_1060	contig-3	100810	102099	+	PA103.AGEnt_accessory_0134_length_21348	19276	20565	100.00	0,0	Flagellum-specific ATP synthase FliI
PA103_1061	contig-3	102096	102572	+	PA103.AGEnt_accessory_0134_length_21348	20562	21038	100.00	0,0	Type III secretion spans bacterial envelope protein
PA103_1357	contig-3000000	65065	65280	-	PA103.AGEnt_accessory_0135_length_329	36	251	100.00	0,0	hypothetical protein
PA103_4198	contig-3000001	3491	3584	-	PA103.AGEnt_accessory_0136_length_94	1	94	4.38	573,1478	Type IV pilus biogenesis protein PilQ
PA103_4563	contig-3000002	13224	13781	-	PA103.AGEnt_accessory_0138_length_11621	223	780	100.00	0,0	Transcriptional regulator, TetR family
PA103_4564	contig-3000002	13980	14873	+	PA103.AGEnt_accessory_0138_length_11621	979	1872	100.00	0,0	Thioredoxin reductase
PA103_4565	contig-3000002	14895	15368	+	PA103.AGEnt_accessory_0138_length_11621	1894	2367	100.00	0,0	Putative protein-S-isoprenylcysteine methyltransferase
PA103_4566	contig-3000002	15853	16626	-	PA103.AGEnt_accessory_0138_length_11621	2852	3625	100.00	0,0	Dehydrogenases with different specificitie
PA103_4567	contig-3000002	16690	19779	-	PA103.AGEnt_accessory_0138_length_11621	3689	6778	100.00	0,0	cation efflux system protein
PA103_4568	contig-3000002	19776	20891	-	PA103.AGEnt_accessory_0138_length_11621	6775	7890	100.00	0,0	Membrane-fusion protein
PA103_4569	contig-3000002	20963	21511	-	PA103.AGEnt_accessory_0138_length_11621	7962	8510	100.00	0,0	Transcriptional regulator, TetR family
PA103_4570	contig-3000002	21852	22253	+	PA103.AGEnt_accessory_0138_length_11621	8851	9252	100.00	0,0	Outer membrane protein
PA103_4576	contig-3000002	30429	30791	+	PA103.AGEnt_accessory_0139_length_20818	141	503	100.00	0,0	hypothetical protein
PA103_4577	contig-3000002	30881	31714	-	PA103.AGEnt_accessory_0139_length_20818	593	1426	100.00	0,0	Dehydrogenase
PA103_4578	contig-3000002	31806	32771	+	PA103.AGEnt_accessory_0139_length_20818	1518	2483	100.00	0,0	Transcriptional regulator, AraC family
PA103_4579	contig-3000002	33336	33623	+	PA103.AGEnt_accessory_0139_length_20818	3048	3335	100.00	0,0	hypothetical protein
PA103_4580	contig-3000002	33877	35886	+	PA103.AGEnt_accessory_0139_length_20818	3589	5598	100.00	0,0	General secretion pathway protein D
PA103_4581	contig-3000002	36405	38210	+	PA103.AGEnt_accessory_0139_length_20818	6117	7922	100.00	0,0	hypothetical protein
PA103_4582	contig-3000002	38936	40519	+	PA103.AGEnt_accessory_0139_length_20818	8648	10231	100.00	0,0	putative glycosyl transferase
PA103_4583	contig-3000002	40824	41807	+	PA103.AGEnt_accessory_0139_length_20818	10536	11519	100.00	0,0	putative ATP-binding component of ABC transporter
PA103_4584	contig-3000002	41819	43510	+	PA103.AGEnt_accessory_0139_length_20818	11531	13222	100.00	0,0	hypothetical protein
PA103_4585	contig-3000002	43527	44255	+	PA103.AGEnt_accessory_0139_length_20818	13239	13967	100.00	0,0	hypothetical protein
PA103_4586	contig-3000002	44352	45836	+	PA103.AGEnt_accessory_0139_length_20818	14064	15548	100.00	0,0	Twin-arginine translocation protein TatC
PA103_4587	contig-3000002	45833	47056	+	PA103.AGEnt_accessory_0139_length_20818	15545	16768	100.00	0,0	hypothetical protein
PA103_4588	contig-3000002	47053	48825	+	PA103.AGEnt_accessory_0139_length_20818	16765	18537	100.00	0,0	hypothetical protein
PA103_4589	contig-3000002	50127	50717	-	PA103.AGEnt_accessory_0139_length_20818	19839	20429	100.00	0,0	Adenylylsulfate kinase
PA103_2405	contig-3000003	13906	13920	-	PA103.AGEnt_accessory_0141_length_15	1	15	1.42	812,229	Copper resistance protein B
PA103_4327	contig-3000006	50428	50457	+	PA103.AGEnt_accessory_0142_length_69	1	30	3.46	837,0	Pyridoxal kinase
PA103_4328	contig-3000006	50495	50496	-	PA103.AGEnt_accessory_0142_length_69	68	69	0.34	0,583	lipoprotein B
PA103_1358	contig-3000008	3206	7105	+	PA103.AGEnt_accessory_0145_length_9799	2979	6878	100.00	0,0	large Ala/Glu-rich protein
PA103_1359	contig-3000008	7453	7749	+	PA103.AGEnt_accessory_0145_length_9799	7226	7522	100.00	0,0	hypothetical protein
PA103_0558	contig-4	68	283	+	PA103.AGEnt_accessory_0147_length_319	68	283	100.00	0,0	hypothetical protein
PA103_0559	contig-4	1249	2622	-	PA103.AGEnt_accessory_0148_length_6783	776	2149	100.00	0,0	site-specific recombinase, phage integrase family protein
PA103_0560	contig-4	3112	5076	-	PA103.AGEnt_accessory_0148_length_6783	2639	4603	100.00	0,0	site-specific recombinase, phage integrase family domain protein
PA103_0561	contig-4	5076	7172	-	PA103.AGEnt_accessory_0148_length_6783	4603	6699	100.00	0,0	hypothetical protein
PA103_1755	contig-4000000	79	294	+	PA103.AGEnt_accessory_0149_length_330	79	294	100.00	0,0	hypothetical protein
PA103_1775	contig-4000000	15859	17139	-	PA103.AGEnt_accessory_0150_length_1713	363	1643	100.00	0,0	Integrase
PA103_4815	contig-4000002	905	1225	-	PA103.AGEnt_accessory_0151_length_11820	905	1225	100.00	0,0	hypothetical protein
PA103_4816	contig-4000002	1238	1963	-	PA103.AGEnt_accessory_0151_length_11820	1238	1963	100.00	0,0	Conjugative transfer protein TrbJ
PA103_4817	contig-4000002	1960	4413	-	PA103.AGEnt_accessory_0151_length_11820	1960	4413	100.00	0,0	Conjugative transfer protein TrbE
PA103_4818	contig-4000002	4429	4701	-	PA103.AGEnt_accessory_0151_length_11820	4429	4701	100.00	0,0	Conjugative transfer protein TrbD
PA103_4819	contig-4000002	4698	5081	-	PA103.AGEnt_accessory_0151_length_11820	4698	5081	100.00	0,0	Conjugative transfer protein TrbC
PA103_4820	contig-4000002	5078	6130	-	PA103.AGEnt_accessory_0151_length_11820	5078	6130	100.00	0,0	Conjugative transfer protein TrbB
PA103_4821	contig-4000002	6127	6591	-	PA103.AGEnt_accessory_0151_length_11820	6127	6591	100.00	0,0	hypothetical protein
PA103_4822	contig-4000002	6588	8594	-	PA103.AGEnt_accessory_0151_length_11820	6588	8594	100.00	0,0	Type IV secretion system protein VirD4
PA103_4823	contig-4000002	8831	9109	-	PA103.AGEnt_accessory_0151_length_11820	8831	9109	100.00	0,0	putative lipoprotein
PA103_4824	contig-4000002	9106	10050	-	PA103.AGEnt_accessory_0151_length_11820	9106	10050	100.00	0,0	Transcriptional regulator, LysR family
PA103_4825	contig-4000002	10135	10398	-	PA103.AGEnt_accessory_0151_length_11820	10135	10398	100.00	0,0	hypothetical protein
PA103_4826	contig-4000002	10525	10824	-	PA103.AGEnt_accessory_0151_length_11820	10525	10824	100.00	0,0	hypothetical protein
PA103_4827	contig-4000002	11527	11742	-	PA103.AGEnt_accessory_0151_length_11820	11527	11742	100.00	0,0	Mobile element protein
PA103_3217	contig-4000003	4278	4319	+	PA103.AGEnt_accessory_0152_length_1997	1	42	2.41	1701,0	Choline dehydrogenase
PA103_3218	contig-4000003	4336	5088	-	PA103.AGEnt_accessory_0152_length_1997	59	811	100.00	0,0	3-oxoacyl-[acyl-carrier protein] reductase
PA103_3219	contig-4000003	5247	6122	+	PA103.AGEnt_accessory_0152_length_1997	970	1845	100.00	0,0	LysR family transcriptional regulator YneJ
PA103_3249	contig-4000003	41568	41768	+	PA103.AGEnt_accessory_0154_length_234	34	234	83.75	0,39	hypothetical protein
PA103_3255	contig-4000003	47694	47993	+	PA103.AGEnt_accessory_0156_length_705	309	608	100.00	0,0	hypothetical protein
PA103_3256	contig-4000003	48018	48090	-	PA103.AGEnt_accessory_0156_length_705	633	705	10.63	0,614	hypothetical protein
PA103_2644	contig-4000005	3599	3617	-	PA103.AGEnt_accessory_0157_length_211	193	211	8.44	0,206	hypothetical protein
PA103_2644	contig-4000005	3796	3809	-	PA103.AGEnt_accessory_0158_length_14	1	14	6.22	197,14	hypothetical protein
PA103_2645	contig-4000005	3802	3809	-	PA103.AGEnt_accessory_0158_length_14	7	14	1.05	0,751	Dehydrogenase
PA103_4007	contig-4000007	49803	49807	+	PA103.AGEnt_accessory_0159_length_5253	1	5	2.92	166,0	NAD(P)H oxidoreductase YRKL
PA103_4008	contig-4000007	49811	50698	-	PA103.AGEnt_accessory_0159_length_5253	9	896	100.00	0,0	D-serine dehydratase transcriptional activator
PA103_4009	contig-4000007	50857	51870	+	PA103.AGEnt_accessory_0159_length_5253	1055	2068	100.00	0,0	Agmatine deiminase
PA103_4010	contig-4000007	51874	52785	+	PA103.AGEnt_accessory_0159_length_5253	2072	2983	100.00	0,0	N-carbamoylputrescine amidase
PA103_4011	contig-4000007	52782	53894	+	PA103.AGEnt_accessory_0159_length_5253	2980	4092	100.00	0,0	Spermidine/putrescine-binding periplasmic protein
PA103_4012	contig-4000007	53891	55012	+	PA103.AGEnt_accessory_0159_length_5253	4089	5210	100.00	0,0	Agmatine deiminase
PA103_4013	contig-4000007	55029	55055	-	PA103.AGEnt_accessory_0159_length_5253	5227	5253	4.46	0,579	NAD(P)H oxidoreductase YRKL
PA103_1644	contig-4000008	1740	1955	-	PA103.AGEnt_accessory_0160_length_7089	1740	1955	100.00	0,0	hypothetical protein
PA103_1645	contig-4000008	1978	2193	-	PA103.AGEnt_accessory_0160_length_7089	1978	2193	100.00	0,0	hypothetical protein
PA103_1646	contig-4000008	2751	5294	+	PA103.AGEnt_accessory_0160_length_7089	2751	5294	100.00	0,0	Uncharacterized protein y4lF
PA103_3116	contig-4000010	25661	25906	+	PA103.AGEnt_accessory_0162_length_5315	692	937	100.00	0,0	hypothetical protein
PA103_3474	contig-4000011	1098	1245	-	PA103.AGEnt_accessory_0163_length_2636	1	148	94.87	8,0	hypothetical protein
PA103_3475	contig-4000011	1266	2111	-	PA103.AGEnt_accessory_0163_length_2636	169	1014	100.00	0,0	hydrolase of the alpha/beta superfamily
PA103_3476	contig-4000011	2207	3004	-	PA103.AGEnt_accessory_0163_length_2636	1110	1907	100.00	0,0	Enoyl-CoA hydratase
PA103_3477	contig-4000011	3168	3728	+	PA103.AGEnt_accessory_0163_length_2636	2071	2631	100.00	0,0	putative transcriptional regulator
PA103_2647	contig-4000014	83	1321	-	PA103.AGEnt_accessory_0166_length_16238	83	1321	100.00	0,0	Transposase Tn3
PA103_2648	contig-4000014	1692	2273	-	PA103.AGEnt_accessory_0166_length_16238	1692	2273	100.00	0,0	Transcriptional regulator
PA103_2649	contig-4000014	2735	3607	+	PA103.AGEnt_accessory_0166_length_16238	2735	3607	100.00	0,0	hypothetical protein
PA103_2650	contig-4000014	3669	5036	+	PA103.AGEnt_accessory_0166_length_16238	3669	5036	100.00	0,0	Oxidoreductase
PA103_2651	contig-4000014	5147	5794	+	PA103.AGEnt_accessory_0166_length_16238	5147	5794	100.00	0,0	hypothetical protein
PA103_2652	contig-4000014	6349	7773	+	PA103.AGEnt_accessory_0166_length_16238	6349	7773	100.00	0,0	hypothetical protein
PA103_2653	contig-4000014	7857	9443	+	PA103.AGEnt_accessory_0166_length_16238	7857	9443	100.00	0,0	hypothetical protein
PA103_2654	contig-4000014	9515	11854	+	PA103.AGEnt_accessory_0166_length_16238	9515	11854	100.00	0,0	transport protein
PA103_2655	contig-4000014	11865	12827	+	PA103.AGEnt_accessory_0166_length_16238	11865	12827	100.00	0,0	BNR repeat protein
PA103_2656	contig-4000014	12912	13778	-	PA103.AGEnt_accessory_0166_length_16238	12912	13778	100.00	0,0	hypothetical protein
PA103_2657	contig-4000014	14072	15271	+	PA103.AGEnt_accessory_0166_length_16238	14072	15271	100.00	0,0	Trx
PA103_2658	contig-4000014	16478	16570	+	PA103.AGEnt_accessory_0167_length_2735	1	93	35.23	171,0	hypothetical protein
PA103_2659	contig-4000014	16594	17001	+	PA103.AGEnt_accessory_0167_length_2735	117	524	100.00	0,0	Transposase
PA103_2660	contig-4000014	16974	17228	+	PA103.AGEnt_accessory_0167_length_2735	497	751	100.00	0,0	Transposase
PA103_2661	contig-4000014	17399	17974	-	PA103.AGEnt_accessory_0167_length_2735	922	1497	100.00	0,0	hypothetical protein
PA103_2662	contig-4000014	18203	18844	-	PA103.AGEnt_accessory_0167_length_2735	1726	2367	100.00	0,0	hypothetical protein
PA103_2664	contig-4000014	21149	22171	+	PA103.AGEnt_accessory_0168_length_9298	1009	2031	100.00	0,0	integrase catalytic subunit
PA103_2665	contig-4000014	30163	30202	+	PA103.AGEnt_accessory_0169_length_105	1	40	5.56	680,0	hypothetical protein
PA103_2141	contig-5000000	403	416	+	PA103.AGEnt_accessory_0171_length_111	1	14	3.79	355,0	hypothetical protein
PA103_2142	contig-5000000	510	513	-	PA103.AGEnt_accessory_0171_length_111	108	111	0.91	0,434	hypothetical protein
PA103_4890	contig-5000001	11846	12124	-	PA103.AGEnt_accessory_0174_length_591	14	292	100.00	0,0	hypothetical protein
PA103_3461	contig-5000003	191	367	+	PA103.AGEnt_accessory_0175_length_1450	1	177	65.56	93,0	hypothetical protein
PA103_3494	contig-5000004	2357	2785	+	PA103.AGEnt_accessory_0176_length_1786	109	537	100.00	0,0	Arsenate reductase
PA103_3495	contig-5000004	2948	3130	+	PA103.AGEnt_accessory_0176_length_1786	700	882	100.00	0,0	hypothetical protein
PA103_3496	contig-5000004	3140	3916	-	PA103.AGEnt_accessory_0176_length_1786	892	1668	100.00	0,0	hypothetical protein
PA103_3497	contig-5000004	4033	4034	-	PA103.AGEnt_accessory_0176_length_1786	1785	1786	0.14	0,1390	putative ATPase related to phosphate starvation-inducible protein PhoH
PA103_3502	contig-5000004	13155	13264	-	PA103.AGEnt_accessory_0177_length_110	1	110	5.71	336,1480	hypothetical protein
PA103_3519	contig-5000004	33776	34515	-	PA103.AGEnt_accessory_0179_length_740	1	740	84.77	62,71	Acyl-CoA dehydrogenase
PA103_3075	contig-5000005	9477	9863	+	PA103.AGEnt_accessory_0180_length_518	91	477	100.00	0,0	hypothetical protein
PA103_4487	contig-5000006	214	3232	-	PA103.AGEnt_accessory_0181_length_3523	1	3019	99.83	5,0	putative phospholipase
PA103_4488	contig-5000006	3236	3736	-	PA103.AGEnt_accessory_0181_length_3523	3023	3523	60.07	0,333	VgrG protein
PA103_4055	contig-5000007	1655	3196	-	PA103.AGEnt_accessory_0182_length_6304	1655	3196	100.00	0,0	Phage DNA replication protein
PA103_4056	contig-5000007	3260	4246	-	PA103.AGEnt_accessory_0182_length_6304	3260	4246	100.00	0,0	Phage minor capsid protein - DNA pilot protein
PA103_4057	contig-5000007	4893	5327	-	PA103.AGEnt_accessory_0182_length_6304	4893	5327	100.00	0,0	Phage major capsid protein
PA103_2915	contig-5000009	941	1639	+	PA103.AGEnt_accessory_0183_length_1509	713	1411	100.00	0,0	hypothetical protein
PA103_3777	contig-5000012	228	627	-	PA103.AGEnt_accessory_0184_length_821	1	400	98.77	5,0	hypothetical protein
PA103_3055	contig-5000014	10380	10425	+	PA103.AGEnt_accessory_0185_length_1690	1	46	2.80	1595,0	ATPase
PA103_3056	contig-5000014	10391	11905	-	PA103.AGEnt_accessory_0185_length_1690	12	1526	100.00	0,0	ABC-type antimicrobial peptide transport system, ATPase component
PA103_3033	contig-6000000	446	811	+	PA103.AGEnt_accessory_0186_length_23848	216	581	100.00	0,0	transposase
PA103_3034	contig-6000000	1523	2383	+	PA103.AGEnt_accessory_0186_length_23848	1293	2153	100.00	0,0	Crotonyl-CoA carboxylase/reductase, ethylmalonyl-CoA producing
PA103_3035	contig-6000000	2387	4231	+	PA103.AGEnt_accessory_0186_length_23848	2157	4001	100.00	0,0	non-ribosomal peptide synthetase
PA103_3036	contig-6000000	4234	9969	+	PA103.AGEnt_accessory_0186_length_23848	4004	9739	100.00	0,0	Malonyl CoA-acyl carrier protein transacylase
PA103_3037	contig-6000000	12159	13562	+	PA103.AGEnt_accessory_0186_length_23848	11929	13332	100.00	0,0	Multidrug resistance protein B
PA103_3038	contig-6000000	13571	15061	-	PA103.AGEnt_accessory_0186_length_23848	13341	14831	100.00	0,0	Prolyl-tRNA synthetase
PA103_3039	contig-6000000	15473	16408	+	PA103.AGEnt_accessory_0186_length_23848	15243	16178	100.00	0,0	Transposase, mutator type
PA103_3040	contig-6000000	16437	18686	-	PA103.AGEnt_accessory_0186_length_23848	16207	18456	100.00	0,0	Superfamily II DNA/RNA helicase, SNF2 family
PA103_3041	contig-6000000	18791	20236	-	PA103.AGEnt_accessory_0186_length_23848	18561	20006	100.00	0,0	Plasmid related protein
PA103_3042	contig-6000000	20266	20427	-	PA103.AGEnt_accessory_0186_length_23848	20036	20197	100.00	0,0	hypothetical protein
PA103_3043	contig-6000000	20823	21176	+	PA103.AGEnt_accessory_0186_length_23848	20593	20946	100.00	0,0	Transposase
PA103_3044	contig-6000000	21679	23376	+	PA103.AGEnt_accessory_0186_length_23848	21449	23146	100.00	0,0	ExoU
PA103_5055	contig-6000001	22146	22391	-	PA103.AGEnt_accessory_0188_length_3869	279	524	100.00	0,0	hypothetical protein
PA103_5056	contig-6000001	22388	23674	-	PA103.AGEnt_accessory_0188_length_3869	521	1807	100.00	0,0	Conjugative transfer protein TrbI
PA103_5057	contig-6000001	23677	24669	-	PA103.AGEnt_accessory_0188_length_3869	1810	2802	100.00	0,0	Conjugative transfer protein TrbG
PA103_5058	contig-6000001	24666	25370	-	PA103.AGEnt_accessory_0188_length_3869	2799	3503	100.00	0,0	Conjugative transfer protein TrbF
PA103_5059	contig-6000001	25383	25727	-	PA103.AGEnt_accessory_0188_length_3869	3516	3860	100.00	0,0	Conjugative transfer protein TrbL
PA103_4614	contig-6000007	152	1423	+	PA103.AGEnt_accessory_0190_length_1594	152	1423	100.00	0,0	Putative TonB dependent outer membrane receptor
PA103_4615	contig-6000007	1420	1594	+	PA103.AGEnt_accessory_0190_length_1594	1420	1594	33.33	0,350	hypothetical protein
PA103_4615	contig-6000007	1705	1922	+	PA103.AGEnt_accessory_0191_length_218	1	218	41.52	285,22	hypothetical protein
PA103_4514	contig-6000011	257	1288	+	PA103.AGEnt_accessory_0192_length_7389	257	1288	100.00	0,0	Ferric enterobactin transport system permease protein FepG
PA103_4515	contig-6000011	1298	2014	-	PA103.AGEnt_accessory_0192_length_7389	1298	2014	100.00	0,0	3-oxoacyl-[acyl-carrier protein] reductase
PA103_4516	contig-6000011	2154	3083	+	PA103.AGEnt_accessory_0192_length_7389	2154	3083	100.00	0,0	Transcriptional regulator, LysR family
PA103_4517	contig-6000011	3083	4363	+	PA103.AGEnt_accessory_0192_length_7389	3083	4363	100.00	0,0	major facilitator family transporter
PA103_4518	contig-6000011	4374	5285	-	PA103.AGEnt_accessory_0192_length_7389	4374	5285	100.00	0,0	Transcriptional regulator, LysR family
PA103_4519	contig-6000011	5404	5781	+	PA103.AGEnt_accessory_0192_length_7389	5404	5781	100.00	0,0	hypothetical protein
PA103_4520	contig-6000011	5794	6780	+	PA103.AGEnt_accessory_0192_length_7389	5794	6780	100.00	0,0	putative zinc-dependent oxidoreductase
PA103_4521	contig-6000011	6794	7291	+	PA103.AGEnt_accessory_0192_length_7389	6794	7291	100.00	0,0	hypothetical protein
PA103_4523	contig-6000011	9291	9575	+	PA103.AGEnt_accessory_0193_length_2429	1	285	87.16	42,0	hypothetical protein
PA103_4524	contig-6000011	9591	11081	-	PA103.AGEnt_accessory_0193_length_2429	301	1791	100.00	0,0	putative transcriptional regulator
PA103_4525	contig-6000011	11213	11671	+	PA103.AGEnt_accessory_0193_length_2429	1923	2381	100.00	0,0	Histone acetyltransferase HPA2
PA103_4527	contig-6000011	12882	15193	+	PA103.AGEnt_accessory_0194_length_2474	163	2474	95.97	0,97	Outer membrane ferripyoverdine receptor FpvB, for Type I pyoverdine
PA103_4531	contig-6000011	18302	18318	+	PA103.AGEnt_accessory_0195_length_1926	1	17	2.12	784,0	Exodeoxyribonuclease III
PA103_4532	contig-6000011	18350	18748	-	PA103.AGEnt_accessory_0195_length_1926	49	447	100.00	0,0	Putative translation initiation inhibitor, yjgF family
PA103_4533	contig-6000011	18889	19812	+	PA103.AGEnt_accessory_0195_length_1926	588	1511	100.00	0,0	Transcriptional regulator, LysR family
PA103_4536	contig-6000011	22377	22778	+	PA103.AGEnt_accessory_0197_length_1418	24	425	100.00	0,0	hypothetical protein
PA103_4537	contig-6000011	22878	23621	+	PA103.AGEnt_accessory_0197_length_1418	525	1268	100.00	0,0	SAM-dependent methyltransferase
PA103_4542	contig-6000011	28492	28510	+	PA103.AGEnt_accessory_0198_length_507	1	19	2.97	620,0	Transcriptional regulator
PA103_4543	contig-6000011	28514	28936	-	PA103.AGEnt_accessory_0198_length_507	23	445	100.00	0,0	hypothetical protein
PA103_4545	contig-6000011	30337	31065	+	PA103.AGEnt_accessory_0199_length_3495	284	1012	100.00	0,0	Transcriptional regulator, GntR family
PA103_4546	contig-6000011	31270	32478	+	PA103.AGEnt_accessory_0199_length_3495	1217	2425	100.00	0,0	Oxidoreductase
PA103_4547	contig-6000011	32623	33548	+	PA103.AGEnt_accessory_0199_length_3495	2570	3495	69.68	0,403	Permease of the major facilitator superfamily
PA103_3934	contig-6000012	3931	5039	+	PA103.AGEnt_accessory_0200_length_1121	13	1121	99.64	0,4	hypothetical protein
PA103_3030	contig-6000013	4050	5867	+	PA103.AGEnt_accessory_0201_length_10812	4050	5867	100.00	0,0	hypothetical protein
PA103_3031	contig-6000013	6255	7463	+	PA103.AGEnt_accessory_0201_length_10812	6255	7463	100.00	0,0	hypothetical protein
PA103_3032	contig-6000013	7869	10812	+	PA103.AGEnt_accessory_0201_length_10812	7869	10812	80.31	0,722	hypothetical protein
PA103_3440	contig-7000000	7428	7658	+	PA103.AGEnt_accessory_0203_length_598	324	554	100.00	0,0	Hypothetical protein PvdY
PA103_3441	contig-7000000	7675	7702	-	PA103.AGEnt_accessory_0203_length_598	571	598	4.96	0,536	Sigma factor PvdS, controling pyoverdin biosynthesi
PA103_2548	contig-7000008	690	720	+	PA103.AGEnt_accessory_0210_length_16847	1	31	4.92	599,0	Paraquat-inducible protein B
PA103_2549	contig-7000008	779	1282	+	PA103.AGEnt_accessory_0210_length_16847	90	593	100.00	0,0	hypothetical protein
PA103_2550	contig-7000008	1348	3300	-	PA103.AGEnt_accessory_0210_length_16847	659	2611	100.00	0,0	Propionate catabolism operon regulatory protein PrpR
PA103_2551	contig-7000008	3539	4552	+	PA103.AGEnt_accessory_0210_length_16847	2850	3863	100.00	0,0	FadE36, possible aminoglycoside phosphotransferase
PA103_2552	contig-7000008	4549	4905	+	PA103.AGEnt_accessory_0210_length_16847	3860	4216	100.00	0,0	putative acyl-CoA dehydrogenase
PA103_2553	contig-7000008	4956	6128	+	PA103.AGEnt_accessory_0210_length_16847	4267	5439	100.00	0,0	Butyryl-CoA dehydrogenase
PA103_2554	contig-7000008	6128	6895	+	PA103.AGEnt_accessory_0210_length_16847	5439	6206	100.00	0,0	3-oxoacyl-[acyl-carrier protein] reductase
PA103_2555	contig-7000008	6979	8628	+	PA103.AGEnt_accessory_0210_length_16847	6290	7939	100.00	0,0	Long-chain-fatty-acid--CoA ligase
PA103_2556	contig-7000008	8685	9008	+	PA103.AGEnt_accessory_0210_length_16847	7996	8319	100.00	0,0	Putative membrane protein, clustering with ActP
PA103_2557	contig-7000008	9005	10663	+	PA103.AGEnt_accessory_0210_length_16847	8316	9974	100.00	0,0	Acetate permease ActP
PA103_2558	contig-7000008	10956	11915	-	PA103.AGEnt_accessory_0210_length_16847	10267	11226	100.00	0,0	oxidoreductase, putative
PA103_2559	contig-7000008	11965	13218	-	PA103.AGEnt_accessory_0210_length_16847	11276	12529	100.00	0,0	Diaminobutyrate-pyruvate aminotransferase
PA103_2560	contig-7000008	13264	14688	-	PA103.AGEnt_accessory_0210_length_16847	12575	13999	100.00	0,0	4-aminobutyraldehyde dehydrogenase
PA103_2561	contig-7000008	14767	16098	-	PA103.AGEnt_accessory_0210_length_16847	14078	15409	100.00	0,0	putative amino acid permease
PA103_2562	contig-7000008	16111	17181	-	PA103.AGEnt_accessory_0210_length_16847	15422	16492	100.00	0,0	Alcohol dehydrogenase
PA103_2563	contig-7000008	17266	17481	-	PA103.AGEnt_accessory_0210_length_16847	16577	16792	100.00	0,0	hypothetical protein
PA103_0191	contig-7000014	36749	37432	-	PA103.AGEnt_accessory_0212_length_11671	1221	1904	100.00	0,0	UDP-glucose 4-epimerase
PA103_0192	contig-7000014	38910	39377	-	PA103.AGEnt_accessory_0212_length_11671	3382	3849	100.00	0,0	UDP-N-acetylglucosamine 2-epimerase
PA103_0193	contig-7000014	40058	41176	-	PA103.AGEnt_accessory_0212_length_11671	4530	5648	100.00	0,0	Nucleoside-diphosphate-sugar epimerase
PA103_0194	contig-7000014	41180	41332	-	PA103.AGEnt_accessory_0212_length_11671	5652	5804	100.00	0,0	UDP-N-acetylglucosamine 4,6-dehydratase
PA103_0195	contig-7000014	47196	47199	-	PA103.AGEnt_accessory_0212_length_11671	11668	11671	1.40	0,281	Integration host factor beta subunit
PA103_0536	contig-8	50441	50941	-	PA103.AGEnt_accessory_0213_length_501	1	501	59.86	297,39	hypothetical protein
PA103_0553	contig-8	72459	72480	+	PA103.AGEnt_accessory_0214_length_81	1	22	4.29	491,0	4-hydroxyphenylacetate 3-monooxygenase, reductase component
PA103_5178	contig-8000001	3006	3036	+	PA103.AGEnt_accessory_0216_length_31	1	31	2.56	728,453	Putative iron-regulated membrane protein
PA103_4176	contig-8000003	22089	22090	+	PA103.AGEnt_accessory_0217_length_885	1	2	0.23	883,0	alpha-1,3-rhamnosyltransferase
PA103_4177	contig-8000003	22109	22973	-	PA103.AGEnt_accessory_0217_length_885	21	885	71.72	0,341	Oligosaccharide repeat unit polymerase Wzy
PA103_4180	contig-8000003	27348	27356	+	PA103.AGEnt_accessory_0218_length_39	1	9	0.63	1416,0	ADP-heptose synthase
PA103_3181	contig-8000005	1863	1873	+	PA103.AGEnt_accessory_0219_length_99	1	11	0.78	1402,0	putative outer membrane protein
PA103_4098	contig-8000009	40689	40699	-	PA103.AGEnt_accessory_0220_length_1398	1388	1398	3.49	0,304	hypothetical protein
PA103_3611	contig-8000010	7430	8626	+	PA103.AGEnt_accessory_0221_length_3222	1044	2240	100.00	0,0	Threonine dehydrogenase
PA103_3612	contig-8000010	9343	9558	-	PA103.AGEnt_accessory_0221_length_3222	2957	3172	100.00	0,0	hypothetical protein
PA103_3750	contig-9000000	4415	5081	+	PA103.AGEnt_accessory_0223_length_667	1	667	83.27	94,40	Short-chain alcohol dehydrogenase associated with acetoin utilization
PA103_3757	contig-9000000	11610	12917	-	PA103.AGEnt_accessory_0224_length_6673	227	1534	100.00	0,0	putative oxidoreductase
PA103_3758	contig-9000000	12985	15069	-	PA103.AGEnt_accessory_0224_length_6673	1602	3686	100.00	0,0	Outer membrane receptor protein, mostly Fe transport
PA103_3759	contig-9000000	15295	16113	+	PA103.AGEnt_accessory_0224_length_6673	3912	4730	100.00	0,0	Transcriptional regulator, IclR family
PA103_3760	contig-9000000	16120	16917	-	PA103.AGEnt_accessory_0224_length_6673	4737	5534	100.00	0,0	Ferric enterobactin transport ATP-binding protein FepC
PA103_3761	contig-9000000	17044	17949	+	PA103.AGEnt_accessory_0224_length_6673	5661	6566	100.00	0,0	Ferric enterobactin-binding periplasmic protein FepB
PA103_4678	contig-9000004	21702	22889	+	PA103.AGEnt_accessory_0226_length_2660	191	1378	100.00	0,0	Oxidoreductase (flavoprotein)
PA103_4679	contig-9000004	22912	23337	+	PA103.AGEnt_accessory_0226_length_2660	1401	1826	100.00	0,0	hypothetical protein
PA103_4680	contig-9000004	23390	24154	+	PA103.AGEnt_accessory_0226_length_2660	1879	2643	100.00	0,0	Trans-aconitate 2-methyltransferase
PA103_4681	contig-9000004	24164	24171	-	PA103.AGEnt_accessory_0226_length_2660	2653	2660	0.54	0,1480	Sulfate permease
PA103_0137	contig-9000008	36897	37622	+	PA103.AGEnt_accessory_0228_length_925	158	883	100.00	0,0	acetyltransferase
PA103_3613	contig-9000010	512	1423	-	PA103.AGEnt_accessory_0229_length_1475	512	1423	100.00	0,0	Ferric enterobactin transport system permease protein FepD
