# Supplementary material for: ClustAGE: a tool for clustering and distribution analysis of bacterial accessory genomic elements
Source: BMC Bioinformatics. 2018 Apr 20;19:150. doi: 10.1186/s12859-018-2154-x (PMC5910555; doi:10.1186/s12859-018-2154-x)
Supplement: Supplementary file 1 — Archive containing relevant output files from the Spine and AGEnt analyses of the reference genomes. (ZIP 4849 kb) [file 12859_2018_2154_MOESM1_ESM.zip › Spine_and_AGEnt_results/PA14.AGEnt.PA14.AGEnt.accessory_coords.txt]

contig_id	contig_length	start	stop	out_seq_id
CP000438	6537648	6701	6870	PA14.AGEnt_accessory_0001_length_170
CP000438	6537648	51643	54451	PA14.AGEnt_accessory_0002_length_2809
CP000438	6537648	110941	111828	PA14.AGEnt_accessory_0003_length_888
CP000438	6537648	117250	120489	PA14.AGEnt_accessory_0004_length_3240
CP000438	6537648	162378	163313	PA14.AGEnt_accessory_0005_length_936
CP000438	6537648	227273	227313	PA14.AGEnt_accessory_0006_length_41
CP000438	6537648	276061	276146	PA14.AGEnt_accessory_0007_length_86
CP000438	6537648	278150	280682	PA14.AGEnt_accessory_0008_length_2533
CP000438	6537648	280922	286002	PA14.AGEnt_accessory_0009_length_5081
CP000438	6537648	289243	298501	PA14.AGEnt_accessory_0010_length_9259
CP000438	6537648	299727	312956	PA14.AGEnt_accessory_0011_length_13230
CP000438	6537648	357299	357356	PA14.AGEnt_accessory_0012_length_58
CP000438	6537648	384707	384874	PA14.AGEnt_accessory_0013_length_168
CP000438	6537648	418481	419135	PA14.AGEnt_accessory_0014_length_655
CP000438	6537648	529040	529040
CP000438	6537648	569099	569469	PA14.AGEnt_accessory_0015_length_371
CP000438	6537648	628124	629316	PA14.AGEnt_accessory_0016_length_1193
CP000438	6537648	638148	638482	PA14.AGEnt_accessory_0017_length_335
CP000438	6537648	639972	640119	PA14.AGEnt_accessory_0018_length_148
CP000438	6537648	640489	643335	PA14.AGEnt_accessory_0019_length_2847
CP000438	6537648	666916	667861	PA14.AGEnt_accessory_0020_length_946
CP000438	6537648	688502	700657	PA14.AGEnt_accessory_0021_length_12156
CP000438	6537648	701910	714144	PA14.AGEnt_accessory_0022_length_12235
CP000438	6537648	806666	806739	PA14.AGEnt_accessory_0023_length_74
CP000438	6537648	833830	833856	PA14.AGEnt_accessory_0024_length_27
CP000438	6537648	838068	841554	PA14.AGEnt_accessory_0025_length_3487
CP000438	6537648	842610	843116	PA14.AGEnt_accessory_0026_length_507
CP000438	6537648	847853	849270	PA14.AGEnt_accessory_0027_length_1418
CP000438	6537648	849674	849910	PA14.AGEnt_accessory_0028_length_237
CP000438	6537648	851498	853423	PA14.AGEnt_accessory_0029_length_1926
CP000438	6537648	856532	859004	PA14.AGEnt_accessory_0030_length_2473
CP000438	6537648	860006	862434	PA14.AGEnt_accessory_0031_length_2429
CP000438	6537648	864336	879082	PA14.AGEnt_accessory_0032_length_14747
CP000438	6537648	885385	886051	PA14.AGEnt_accessory_0033_length_667
CP000438	6537648	894983	895687	PA14.AGEnt_accessory_0034_length_705
CP000438	6537648	898094	898472	PA14.AGEnt_accessory_0035_length_379
CP000438	6537648	901305	901537	PA14.AGEnt_accessory_0036_length_233
CP000438	6537648	932014	932106	PA14.AGEnt_accessory_0037_length_93
CP000438	6537648	936797	938793	PA14.AGEnt_accessory_0038_length_1997
CP000438	6537648	947382	950523	PA14.AGEnt_accessory_0039_length_3142
CP000438	6537648	953193	953281	PA14.AGEnt_accessory_0040_length_89
CP000438	6537648	972132	972632	PA14.AGEnt_accessory_0041_length_501
CP000438	6537648	1051334	1051424	PA14.AGEnt_accessory_0042_length_91
CP000438	6537648	1070418	1070420
CP000438	6537648	1120680	1120794	PA14.AGEnt_accessory_0043_length_115
CP000438	6537648	1136925	1138710	PA14.AGEnt_accessory_0044_length_1786
CP000438	6537648	1148619	1148841	PA14.AGEnt_accessory_0045_length_223
CP000438	6537648	1192325	1198757	PA14.AGEnt_accessory_0046_length_6433
CP000438	6537648	1198866	1198924	PA14.AGEnt_accessory_0047_length_59
CP000438	6537648	1220045	1221931	PA14.AGEnt_accessory_0048_length_1887
CP000438	6537648	1228960	1231580	PA14.AGEnt_accessory_0049_length_2621
CP000438	6537648	1243652	1244659	PA14.AGEnt_accessory_0050_length_1008
CP000438	6537648	1300820	1332453	PA14.AGEnt_accessory_0051_length_31634
CP000438	6537648	1548688	1548751	PA14.AGEnt_accessory_0052_length_64
CP000438	6537648	1634437	1639477	PA14.AGEnt_accessory_0053_length_5041
CP000438	6537648	1641591	1641701	PA14.AGEnt_accessory_0054_length_111
CP000438	6537648	1675733	1675851	PA14.AGEnt_accessory_0055_length_119
CP000438	6537648	1760612	1763007	PA14.AGEnt_accessory_0056_length_2396
CP000438	6537648	1764730	1768434	PA14.AGEnt_accessory_0057_length_3705
CP000438	6537648	1772628	1773859	PA14.AGEnt_accessory_0058_length_1232
CP000438	6537648	1862752	1863632	PA14.AGEnt_accessory_0059_length_881
CP000438	6537648	1919508	1941368	PA14.AGEnt_accessory_0060_length_21861
CP000438	6537648	1957918	1962854	PA14.AGEnt_accessory_0061_length_4937
CP000438	6537648	2026254	2041691	PA14.AGEnt_accessory_0062_length_15438
CP000438	6537648	2117455	2120706	PA14.AGEnt_accessory_0063_length_3252
CP000438	6537648	2134962	2135245	PA14.AGEnt_accessory_0064_length_284
CP000438	6537648	2395850	2402720	PA14.AGEnt_accessory_0065_length_6871
CP000438	6537648	2421707	2423681	PA14.AGEnt_accessory_0066_length_1975
CP000438	6537648	2425893	2426010	PA14.AGEnt_accessory_0067_length_118
CP000438	6537648	2442764	2444333	PA14.AGEnt_accessory_0068_length_1570
CP000438	6537648	2474710	2475794	PA14.AGEnt_accessory_0069_length_1085
CP000438	6537648	2476030	2491615	PA14.AGEnt_accessory_0070_length_15586
CP000438	6537648	2492550	2492590	PA14.AGEnt_accessory_0071_length_41
CP000438	6537648	2502808	2502849	PA14.AGEnt_accessory_0072_length_42
CP000438	6537648	2504707	2506644	PA14.AGEnt_accessory_0073_length_1938
CP000438	6537648	2537004	2538476	PA14.AGEnt_accessory_0074_length_1473
CP000438	6537648	2550402	2550410
CP000438	6537648	2555812	2556275	PA14.AGEnt_accessory_0075_length_464
CP000438	6537648	2583110	2583247	PA14.AGEnt_accessory_0076_length_138
CP000438	6537648	2645458	2645508	PA14.AGEnt_accessory_0077_length_51
CP000438	6537648	2658784	2661114	PA14.AGEnt_accessory_0078_length_2331
CP000438	6537648	2677702	2721390	PA14.AGEnt_accessory_0079_length_43689
CP000438	6537648	2725660	2728320	PA14.AGEnt_accessory_0080_length_2661
CP000438	6537648	2821045	2821050
CP000438	6537648	2846446	2846802	PA14.AGEnt_accessory_0081_length_357
CP000438	6537648	2849981	2855016	PA14.AGEnt_accessory_0082_length_5036
CP000438	6537648	2858858	2861493	PA14.AGEnt_accessory_0083_length_2636
CP000438	6537648	2862385	2864893	PA14.AGEnt_accessory_0084_length_2509
CP000438	6537648	2865013	2867371	PA14.AGEnt_accessory_0085_length_2359
CP000438	6537648	2867508	2869150	PA14.AGEnt_accessory_0086_length_1643
CP000438	6537648	2869287	2872017	PA14.AGEnt_accessory_0087_length_2731
CP000438	6537648	2873728	2875087	PA14.AGEnt_accessory_0088_length_1360
CP000438	6537648	2875462	2876554	PA14.AGEnt_accessory_0089_length_1093
CP000438	6537648	2909484	2910081	PA14.AGEnt_accessory_0090_length_598
CP000438	6537648	2925128	2925609	PA14.AGEnt_accessory_0091_length_482
CP000438	6537648	2926336	2937213	PA14.AGEnt_accessory_0092_length_10878
CP000438	6537648	2955538	2955568	PA14.AGEnt_accessory_0093_length_31
CP000438	6537648	2956428	2960181	PA14.AGEnt_accessory_0094_length_3754
CP000438	6537648	2960328	2990720	PA14.AGEnt_accessory_0095_length_30393
CP000438	6537648	3002445	3003426	PA14.AGEnt_accessory_0096_length_982
CP000438	6537648	3019429	3021349	PA14.AGEnt_accessory_0097_length_1921
CP000438	6537648	3063621	3063760	PA14.AGEnt_accessory_0098_length_140
CP000438	6537648	3069227	3069275	PA14.AGEnt_accessory_0099_length_49
CP000438	6537648	3084428	3084642	PA14.AGEnt_accessory_0100_length_215
CP000438	6537648	3174604	3206370	PA14.AGEnt_accessory_0101_length_31767
CP000438	6537648	3209267	3209910	PA14.AGEnt_accessory_0102_length_644
CP000438	6537648	3236581	3236598	PA14.AGEnt_accessory_0103_length_18
CP000438	6537648	3238641	3238758	PA14.AGEnt_accessory_0104_length_118
CP000438	6537648	3239160	3239230	PA14.AGEnt_accessory_0105_length_71
CP000438	6537648	3249895	3249995	PA14.AGEnt_accessory_0106_length_101
CP000438	6537648	3311009	3312129	PA14.AGEnt_accessory_0107_length_1121
CP000438	6537648	3324873	3325083	PA14.AGEnt_accessory_0108_length_211
CP000438	6537648	3325262	3325275	PA14.AGEnt_accessory_0109_length_14
CP000438	6537648	3371269	3371280	PA14.AGEnt_accessory_0110_length_12
CP000438	6537648	3405064	3407951	PA14.AGEnt_accessory_0111_length_2888
CP000438	6537648	3484866	3485024	PA14.AGEnt_accessory_0112_length_159
CP000438	6537648	3511632	3515975	PA14.AGEnt_accessory_0113_length_4344
CP000438	6537648	3516778	3516946	PA14.AGEnt_accessory_0114_length_169
CP000438	6537648	3522322	3522412	PA14.AGEnt_accessory_0115_length_91
CP000438	6537648	3543848	3545322	PA14.AGEnt_accessory_0116_length_1475
CP000438	6537648	3555295	3555342	PA14.AGEnt_accessory_0117_length_48
CP000438	6537648	3572705	3575138	PA14.AGEnt_accessory_0118_length_2434
CP000438	6537648	3615170	3616807	PA14.AGEnt_accessory_0119_length_1638
CP000438	6537648	3752153	3752154
CP000438	6537648	3752247	3752275	PA14.AGEnt_accessory_0120_length_29
CP000438	6537648	3768531	3791388	PA14.AGEnt_accessory_0121_length_22858
CP000438	6537648	3831764	3831871	PA14.AGEnt_accessory_0122_length_108
CP000438	6537648	3834518	3840946	PA14.AGEnt_accessory_0123_length_6429
CP000438	6537648	3974637	3975626	PA14.AGEnt_accessory_0124_length_990
CP000438	6537648	3991577	3991581
CP000438	6537648	3999659	3999791	PA14.AGEnt_accessory_0125_length_133
CP000438	6537648	4004488	4004543	PA14.AGEnt_accessory_0126_length_56
CP000438	6537648	4005216	4005747	PA14.AGEnt_accessory_0127_length_532
CP000438	6537648	4044735	4045251	PA14.AGEnt_accessory_0128_length_517
CP000438	6537648	4086373	4086529	PA14.AGEnt_accessory_0129_length_157
CP000438	6537648	4089985	4091674	PA14.AGEnt_accessory_0130_length_1690
CP000438	6537648	4124657	4124670	PA14.AGEnt_accessory_0131_length_14
CP000438	6537648	4127902	4130611	PA14.AGEnt_accessory_0132_length_2710
CP000438	6537648	4133011	4135120	PA14.AGEnt_accessory_0133_length_2110
CP000438	6537648	4138380	4154715	PA14.AGEnt_accessory_0134_length_16336
CP000438	6537648	4155632	4155749	PA14.AGEnt_accessory_0135_length_118
CP000438	6537648	4230470	4230482	PA14.AGEnt_accessory_0136_length_13
CP000438	6537648	4286576	4286688	PA14.AGEnt_accessory_0137_length_113
CP000438	6537648	4291218	4293854	PA14.AGEnt_accessory_0138_length_2637
CP000438	6537648	4306736	4311988	PA14.AGEnt_accessory_0139_length_5253
CP000438	6537648	4345136	4352167	PA14.AGEnt_accessory_0140_length_7032
CP000438	6537648	4352300	4355790	PA14.AGEnt_accessory_0141_length_3491
CP000438	6537648	4399106	4401767	PA14.AGEnt_accessory_0142_length_2662
CP000438	6537648	4402394	4405716	PA14.AGEnt_accessory_0143_length_3323
CP000438	6537648	4406174	4407272	PA14.AGEnt_accessory_0144_length_1099
CP000438	6537648	4416642	4416754	PA14.AGEnt_accessory_0145_length_113
CP000438	6537648	4462658	4475137	PA14.AGEnt_accessory_0146_length_12480
CP000438	6537648	4580255	4587775	PA14.AGEnt_accessory_0147_length_7521
CP000438	6537648	4589001	4591094	PA14.AGEnt_accessory_0148_length_2094
CP000438	6537648	4750086	4755831	PA14.AGEnt_accessory_0149_length_5746
CP000438	6537648	4755909	4761221	PA14.AGEnt_accessory_0150_length_5313
CP000438	6537648	4793581	4794268	PA14.AGEnt_accessory_0151_length_688
CP000438	6537648	4860217	4892228	PA14.AGEnt_accessory_0152_length_32012
CP000438	6537648	4892468	4895069	PA14.AGEnt_accessory_0153_length_2602
CP000438	6537648	4902084	4902114	PA14.AGEnt_accessory_0154_length_31
CP000438	6537648	4919106	4931711	PA14.AGEnt_accessory_0155_length_12606
CP000438	6537648	5021912	5021969	PA14.AGEnt_accessory_0156_length_58
CP000438	6537648	5214381	5214387
CP000438	6537648	5217337	5219089	PA14.AGEnt_accessory_0157_length_1753
CP000438	6537648	5232713	5234824	PA14.AGEnt_accessory_0158_length_2112
CP000438	6537648	5236513	5236786	PA14.AGEnt_accessory_0159_length_274
CP000438	6537648	5251491	5259129	PA14.AGEnt_accessory_0160_length_7639
CP000438	6537648	5260130	5359387	PA14.AGEnt_accessory_0161_length_99258
CP000438	6537648	5369924	5377451	PA14.AGEnt_accessory_0162_length_7528
CP000438	6537648	5444268	5444619	PA14.AGEnt_accessory_0163_length_352
CP000438	6537648	5633268	5633277	PA14.AGEnt_accessory_0164_length_10
CP000438	6537648	5657279	5658395	PA14.AGEnt_accessory_0165_length_1117
CP000438	6537648	5725774	5725781
CP000438	6537648	5725878	5725887	PA14.AGEnt_accessory_0166_length_10
CP000438	6537648	5739734	5740523	PA14.AGEnt_accessory_0167_length_790
CP000438	6537648	5804318	5804408	PA14.AGEnt_accessory_0168_length_91
CP000438	6537648	5883635	5883673	PA14.AGEnt_accessory_0169_length_39
CP000438	6537648	5888048	5888932	PA14.AGEnt_accessory_0170_length_885
CP000438	6537648	5947698	5947776	PA14.AGEnt_accessory_0171_length_79
CP000438	6537648	5996093	5996201	PA14.AGEnt_accessory_0172_length_109
CP000438	6537648	5996807	5997963	PA14.AGEnt_accessory_0173_length_1157
CP000438	6537648	5998563	5998835	PA14.AGEnt_accessory_0174_length_273
CP000438	6537648	5999441	5999666	PA14.AGEnt_accessory_0175_length_226
CP000438	6537648	6047235	6047292	PA14.AGEnt_accessory_0176_length_58
CP000438	6537648	6198205	6203977	PA14.AGEnt_accessory_0177_length_5773
CP000438	6537648	6363710	6363939	PA14.AGEnt_accessory_0178_length_230
CP000438	6537648	6482651	6482719	PA14.AGEnt_accessory_0179_length_69
CP000438	6537648	6514745	6515018	PA14.AGEnt_accessory_0180_length_274
