# Supplementary material for: ClustAGE: a tool for clustering and distribution analysis of bacterial accessory genomic elements
Source: BMC Bioinformatics. 2018 Apr 20;19:150. doi: 10.1186/s12859-018-2154-x (PMC5910555; doi:10.1186/s12859-018-2154-x)
Supplement: Supplementary file 1 — Archive containing relevant output files from the Spine and AGEnt analyses of the reference genomes. (ZIP 4849 kb) [file 12859_2018_2154_MOESM1_ESM.zip › Spine_and_AGEnt_results/PA14.AGEnt.PA14.AGEnt.accessory_loci.txt]

locus_id	gen_contig_id	gen_contig_start	gen_contig_stop	strand	out_seq_id	out_seq_start	out_seq_stop	pct_locus	overhangs	product
PA14_00510	CP000438	51643	53265	+	PA14.AGEnt_accessory_0002_length_2809	1	1623	15.71	8709,0	putative hemagglutinin
PA14_01120	CP000438	110941	110959	-	PA14.AGEnt_accessory_0003_length_888	1	19	6.67	266,0	hypothetical protein
PA14_01130	CP000438	110972	111205	-	PA14.AGEnt_accessory_0003_length_888	32	265	100.00	0,0	hypothetical protein
PA14_01140	CP000438	111195	111828	-	PA14.AGEnt_accessory_0003_length_888	255	888	48.03	0,686	conserved hypothetical protein
PA14_01190	CP000438	117250	118146	+	PA14.AGEnt_accessory_0004_length_3240	1	897	86.42	141,0	Putative 3-oxoacyl-(acyl-carrier-protein) synthase
PA14_01200	CP000438	118146	119237	+	PA14.AGEnt_accessory_0004_length_3240	897	1988	100.00	0,0	hypothetical protein
PA14_01220	CP000438	119248	120168	+	PA14.AGEnt_accessory_0004_length_3240	1999	2919	100.00	0,0	hypothetical protein
PA14_01230	CP000438	120178	120489	+	PA14.AGEnt_accessory_0004_length_3240	2929	3240	25.30	0,921	hypothetical protein
PA14_01770	CP000438	162413	163261	-	PA14.AGEnt_accessory_0005_length_936	36	884	100.00	0,0	putative nucleoside-binding outer membrane protein
PA14_01780	CP000438	163296	163313	-	PA14.AGEnt_accessory_0005_length_936	919	936	2.87	0,609	putative nucleoside 2-deoxyribosyltransferase
PA14_03163	CP000438	278510	279133	+	PA14.AGEnt_accessory_0008_length_2533	361	984	100.00	0,0	hypothetical protein
PA14_03166	CP000438	279133	279531	+	PA14.AGEnt_accessory_0008_length_2533	984	1382	100.00	0,0	hypothetical protein
PA14_03170	CP000438	279718	280557	-	PA14.AGEnt_accessory_0008_length_2533	1569	2408	100.00	0,0	conserved hypothetical protein
PA14_03180	CP000438	280590	280682	-	PA14.AGEnt_accessory_0008_length_2533	2441	2533	35.23	0,171	conserved hypothetical protein
PA14_03190	CP000438	280973	282415	-	PA14.AGEnt_accessory_0009_length_5081	52	1494	100.00	0,0	conserved hypothetical protein
PA14_03200	CP000438	282565	284715	-	PA14.AGEnt_accessory_0009_length_5081	1644	3794	100.00	0,0	hypothetical protein
PA14_03210	CP000438	284712	285209	-	PA14.AGEnt_accessory_0009_length_5081	3791	4288	100.00	0,0	hypothetical protein
PA14_03220	CP000438	285213	286002	-	PA14.AGEnt_accessory_0009_length_5081	4292	5081	25.82	0,2270	hypothetical protein
PA14_03250	CP000438	291568	293184	+	PA14.AGEnt_accessory_0010_length_9259	2326	3942	100.00	0,0	hypothetical protein
PA14_03265	CP000438	293187	293936	+	PA14.AGEnt_accessory_0010_length_9259	3945	4694	100.00	0,0	hypothetical protein
PA14_03270	CP000438	294101	297238	+	PA14.AGEnt_accessory_0010_length_9259	4859	7996	100.00	0,0	conserved hypothetical protein
PA14_03285	CP000438	297222	298367	+	PA14.AGEnt_accessory_0010_length_9259	7980	9125	100.00	0,0	conserved hypothetical protein
PA14_03310	CP000438	300333	301931	+	PA14.AGEnt_accessory_0011_length_13230	607	2205	100.00	0,0	hypothetical protein
PA14_03320	CP000438	302683	303804	-	PA14.AGEnt_accessory_0011_length_13230	2957	4078	100.00	0,0	hypothetical protein
PA14_03330	CP000438	303810	304676	-	PA14.AGEnt_accessory_0011_length_13230	4084	4950	100.00	0,0	hypothetical protein
PA14_03340	CP000438	304673	305599	-	PA14.AGEnt_accessory_0011_length_13230	4947	5873	100.00	0,0	hypothetical protein
PA14_03350	CP000438	305950	306903	-	PA14.AGEnt_accessory_0011_length_13230	6224	7177	100.00	0,0	hypothetical protein
PA14_03360	CP000438	306896	307666	-	PA14.AGEnt_accessory_0011_length_13230	7170	7940	100.00	0,0	conserved hypothetical protein
PA14_03370	CP000438	307985	308983	-	PA14.AGEnt_accessory_0011_length_13230	8259	9257	100.00	0,0	conserved hypothetical protein
PA14_03380	CP000438	309749	311728	+	PA14.AGEnt_accessory_0011_length_13230	10023	12002	100.00	0,0	hypothetical protein
PA14_03390	CP000438	311665	312174	-	PA14.AGEnt_accessory_0011_length_13230	11939	12448	100.00	0,0	hypothetical protein
PA14_03400	CP000438	312167	312499	-	PA14.AGEnt_accessory_0011_length_13230	12441	12773	100.00	0,0	hypothetical protein
PA14_04710	CP000438	418555	418986	-	PA14.AGEnt_accessory_0014_length_655	75	506	100.00	0,0	hypothetical protein
PA14_07290	CP000438	628124	628125	+	PA14.AGEnt_accessory_0016_length_1193	1	2	0.41	487,0	putative metal-dependent hydrolase
PA14_07300	CP000438	628151	629305	+	PA14.AGEnt_accessory_0016_length_1193	28	1182	100.00	0,0	hypothetical protein
PA14_07310	CP000438	629307	629316	-	PA14.AGEnt_accessory_0016_length_1193	1184	1193	1.48	0,665	putative hydrolase
PA14_07440	CP000438	638309	638482	-	PA14.AGEnt_accessory_0017_length_335	162	335	51.79	0,162	hypothetical protein
PA14_07460	CP000438	640117	640119	-	PA14.AGEnt_accessory_0018_length_148	146	148	1.85	0,159	hypothetical protein
PA14_07480	CP000438	640581	642266	-	PA14.AGEnt_accessory_0019_length_2847	93	1778	100.00	0,0	putative reverse transcriptase
PA14_07770	CP000438	666916	667861	-	PA14.AGEnt_accessory_0020_length_946	1	946	34.09	342,1487	organic solvent tolerance protein OstA precursor
PA14_07990	CP000438	688502	688529	+	PA14.AGEnt_accessory_0021_length_12156	1	28	6.22	422,0	putative holin
PA14_08000	CP000438	688551	689066	+	PA14.AGEnt_accessory_0021_length_12156	50	565	100.00	0,0	conserved hypothetical protein
PA14_08010	CP000438	689063	689620	+	PA14.AGEnt_accessory_0021_length_12156	562	1119	100.00	0,0	putative baseplate assembly protein V
PA14_08020	CP000438	689773	690099	+	PA14.AGEnt_accessory_0021_length_12156	1272	1598	100.00	0,0	putative baseplate assembly protein W
PA14_08030	CP000438	690096	690983	+	PA14.AGEnt_accessory_0021_length_12156	1595	2482	100.00	0,0	putative phage baseplate assembly protein
PA14_08040	CP000438	690976	691509	+	PA14.AGEnt_accessory_0021_length_12156	2475	3008	100.00	0,0	putative phage tail protein
PA14_08050	CP000438	691511	693586	+	PA14.AGEnt_accessory_0021_length_12156	3010	5085	100.00	0,0	putative tail fiber protein
PA14_08060	CP000438	693583	694041	+	PA14.AGEnt_accessory_0021_length_12156	5082	5540	100.00	0,0	putative tail fiber assembly protein
PA14_08070	CP000438	694084	695244	+	PA14.AGEnt_accessory_0021_length_12156	5583	6743	100.00	0,0	putative phage tail sheath protein
PA14_08090	CP000438	695257	695760	+	PA14.AGEnt_accessory_0021_length_12156	6756	7259	100.00	0,0	putative phage tail tube protein
PA14_08100	CP000438	695775	696119	+	PA14.AGEnt_accessory_0021_length_12156	7274	7618	100.00	0,0	conserved hypothetical protein
PA14_08110	CP000438	696088	696198	+	PA14.AGEnt_accessory_0021_length_12156	7587	7697	100.00	0,0	hypothetical protein
PA14_08120	CP000438	696289	698526	+	PA14.AGEnt_accessory_0021_length_12156	7788	10025	100.00	0,0	putative tail length determinator protein
PA14_08130	CP000438	698536	699408	+	PA14.AGEnt_accessory_0021_length_12156	10035	10907	100.00	0,0	putative tail formation protein
PA14_08140	CP000438	699383	699589	+	PA14.AGEnt_accessory_0021_length_12156	10882	11088	100.00	0,0	putative phage protein X
PA14_08150	CP000438	699647	700636	+	PA14.AGEnt_accessory_0021_length_12156	11146	12135	100.00	0,0	putative phage late control gene D protein
PA14_08190	CP000438	701910	701911	+	PA14.AGEnt_accessory_0022_length_12235	1	2	0.78	256,0	hypothetical protein
PA14_08200	CP000438	701926	702213	+	PA14.AGEnt_accessory_0022_length_12235	17	304	100.00	0,0	hypothetical protein
PA14_08210	CP000438	702227	702721	+	PA14.AGEnt_accessory_0022_length_12235	318	812	100.00	0,0	putative major tail protein V
PA14_08220	CP000438	702733	703080	+	PA14.AGEnt_accessory_0022_length_12235	824	1171	100.00	0,0	hypothetical protein
PA14_08230	CP000438	703110	703364	+	PA14.AGEnt_accessory_0022_length_12235	1201	1455	100.00	0,0	hypothetical protein
PA14_08240	CP000438	703411	705246	+	PA14.AGEnt_accessory_0022_length_12235	1502	3337	100.00	0,0	putative tail length determination protein
PA14_08250	CP000438	705239	705580	+	PA14.AGEnt_accessory_0022_length_12235	3330	3671	100.00	0,0	putative phage minor tail protein
PA14_08260	CP000438	705588	706283	+	PA14.AGEnt_accessory_0022_length_12235	3679	4374	100.00	0,0	putative minor tail protein L
PA14_08270	CP000438	706286	707056	+	PA14.AGEnt_accessory_0022_length_12235	4377	5147	100.00	0,0	conserved hypothetical protein
PA14_08280	CP000438	707111	707713	+	PA14.AGEnt_accessory_0022_length_12235	5202	5804	100.00	0,0	putative phage tail assembly protein
PA14_08300	CP000438	707772	711431	+	PA14.AGEnt_accessory_0022_length_12235	5863	9522	100.00	0,0	putative phage-related protein, tail component
PA14_08310	CP000438	712461	713513	+	PA14.AGEnt_accessory_0022_length_12235	10552	11604	100.00	0,0	conserved hypothetical protein
PA14_08320	CP000438	713513	713815	+	PA14.AGEnt_accessory_0022_length_12235	11604	11906	100.00	0,0	conserved hypothetical protein
PA14_08330	CP000438	713812	714042	+	PA14.AGEnt_accessory_0022_length_12235	11903	12133	100.00	0,0	hypothetical protein
PA14_09700	CP000438	833833	833856	-	PA14.AGEnt_accessory_0024_length_27	4	27	1.99	0,1182	putative FAD-dependent monooxygenase
PA14_09740	CP000438	838068	838993	-	PA14.AGEnt_accessory_0025_length_3487	1	926	69.68	403,0	putative MFS transporter
PA14_09750	CP000438	839129	840448	-	PA14.AGEnt_accessory_0025_length_3487	1062	2381	100.00	0,0	putative oxidoreductase
PA14_09760	CP000438	840542	841270	-	PA14.AGEnt_accessory_0025_length_3487	2475	3203	100.00	0,0	putative transcriptional regulator, GntR family
PA14_09780	CP000438	842627	843094	+	PA14.AGEnt_accessory_0026_length_507	18	485	100.00	0,0	conserved hypothetical protein
PA14_09790	CP000438	843098	843116	-	PA14.AGEnt_accessory_0026_length_507	489	507	2.97	0,620	putative transcriptional regulator
PA14_09870	CP000438	848003	848746	-	PA14.AGEnt_accessory_0027_length_1418	151	894	100.00	0,0	conserved hypothetical protein
PA14_09880	CP000438	848846	849247	-	PA14.AGEnt_accessory_0027_length_1418	994	1395	100.00	0,0	conserved hypothetical protein
PA14_09910	CP000438	851913	852836	-	PA14.AGEnt_accessory_0029_length_1926	416	1339	100.00	0,0	putative transcriptional regulator
PA14_09920	CP000438	852977	853375	+	PA14.AGEnt_accessory_0029_length_1926	1480	1878	100.00	0,0	putative translation initiation inhibitor
PA14_09930	CP000438	853407	853423	-	PA14.AGEnt_accessory_0029_length_1926	1910	1926	2.12	0,784	putative exonuclease III
PA14_09970	CP000438	856532	858843	-	PA14.AGEnt_accessory_0030_length_2473	1	2312	95.97	97,0	type I ferripyoverdine receptor, FpvB
PA14_09990	CP000438	860054	860512	-	PA14.AGEnt_accessory_0031_length_2429	49	507	100.00	0,0	putative acetyltransferase
PA14_10010	CP000438	860644	862134	+	PA14.AGEnt_accessory_0031_length_2429	639	2129	100.00	0,0	putative transcriptional regulator
PA14_10020	CP000438	862150	862434	-	PA14.AGEnt_accessory_0031_length_2429	2145	2429	87.16	0,42	conserved hypothetical protein
PA14_10050	CP000438	864434	864931	-	PA14.AGEnt_accessory_0032_length_14747	99	596	100.00	0,0	hypothetical protein
PA14_10070	CP000438	864945	865931	-	PA14.AGEnt_accessory_0032_length_14747	610	1596	100.00	0,0	putative zinc-dependent oxidoreductase
PA14_10080	CP000438	865944	866321	-	PA14.AGEnt_accessory_0032_length_14747	1609	1986	100.00	0,0	hypothetical protein
PA14_10090	CP000438	866440	867351	+	PA14.AGEnt_accessory_0032_length_14747	2105	3016	100.00	0,0	possible LysR family transcription regulator
PA14_10110	CP000438	867362	868546	-	PA14.AGEnt_accessory_0032_length_14747	3027	4211	100.00	0,0	putative transporter
PA14_10120	CP000438	868642	869571	-	PA14.AGEnt_accessory_0032_length_14747	4307	5236	100.00	0,0	possible LysR family transcription regulator
PA14_10130	CP000438	869711	870427	+	PA14.AGEnt_accessory_0032_length_14747	5376	6092	100.00	0,0	putative short-chain dehydrogenase
PA14_10140	CP000438	870437	871468	-	PA14.AGEnt_accessory_0032_length_14747	6102	7133	100.00	0,0	ferric enterobactin transport protein FepG
PA14_10160	CP000438	871465	872487	-	PA14.AGEnt_accessory_0032_length_14747	7130	8152	100.00	0,0	ferric enterobactin transport protein FepD
PA14_10170	CP000438	872518	873423	-	PA14.AGEnt_accessory_0032_length_14747	8183	9088	100.00	0,0	ferrienterobactin-binding periplasmic protein precursor FepB
PA14_10180	CP000438	873549	874346	+	PA14.AGEnt_accessory_0032_length_14747	9214	10011	100.00	0,0	ferric enterobactin transport protein FepC
PA14_10190	CP000438	874353	875141	-	PA14.AGEnt_accessory_0032_length_14747	10018	10806	100.00	0,0	putative transcriptional regulator
PA14_10200	CP000438	875397	877481	+	PA14.AGEnt_accessory_0032_length_14747	11062	13146	100.00	0,0	putative TonB-dependent receptor protein
PA14_10210	CP000438	877549	878856	+	PA14.AGEnt_accessory_0032_length_14747	13214	14521	100.00	0,0	putative oxidoreductase
PA14_10280	CP000438	885385	886051	-	PA14.AGEnt_accessory_0033_length_667	1	667	83.27	40,94	putative short-chain dehydrogenase
PA14_10350	CP000438	894983	894983	-	PA14.AGEnt_accessory_0034_length_705	1	1	0.08	1256,0	putative secretion protein
PA14_10360	CP000438	895080	895379	-	PA14.AGEnt_accessory_0034_length_705	98	397	100.00	0,0	conserved hypothetical protein
PA14_10400	CP000438	898094	898251	-	PA14.AGEnt_accessory_0035_length_379	1	158	76.33	49,0	hypothetical protein
PA14_10410	CP000438	898269	898472	-	PA14.AGEnt_accessory_0035_length_379	176	379	69.39	0,90	hypothetical protein
PA14_10830	CP000438	936949	937824	-	PA14.AGEnt_accessory_0038_length_1997	153	1028	100.00	0,0	putative transcriptional regulator, LysR family
PA14_10840	CP000438	937983	938735	+	PA14.AGEnt_accessory_0038_length_1997	1187	1939	100.00	0,0	putative dehydrogenase
PA14_10850	CP000438	938752	938793	-	PA14.AGEnt_accessory_0038_length_1997	1956	1997	2.50	0,1638	putative dehydrogenase
PA14_10960	CP000438	947387	948499	-	PA14.AGEnt_accessory_0039_length_3142	6	1118	100.00	0,0	possible ferridoxin oxidoreductase subunit
PA14_10970	CP000438	948528	949493	-	PA14.AGEnt_accessory_0039_length_3142	1147	2112	100.00	0,0	putative flavodoxin reductase
PA14_10980	CP000438	949604	950458	+	PA14.AGEnt_accessory_0039_length_3142	2223	3077	100.00	0,0	hypothetical protein
PA14_10990	CP000438	950502	950523	-	PA14.AGEnt_accessory_0039_length_3142	3121	3142	4.29	0,491	4-hydroxyphenylacetate 3-monooxygenase small chain
PA14_11170	CP000438	972132	972632	+	PA14.AGEnt_accessory_0041_length_501	1	501	59.86	39,297	conserved hypothetical protein
PA14_13190	CP000438	1136925	1136926	+	PA14.AGEnt_accessory_0044_length_1786	1	2	0.14	1390,0	conserved hypothetical protein
PA14_13200	CP000438	1137043	1137819	+	PA14.AGEnt_accessory_0044_length_1786	119	895	100.00	0,0	conserved hypothetical protein
PA14_13210	CP000438	1137829	1138011	-	PA14.AGEnt_accessory_0044_length_1786	905	1087	100.00	0,0	hypothetical protein
PA14_13220	CP000438	1138174	1138602	-	PA14.AGEnt_accessory_0044_length_1786	1250	1678	100.00	0,0	possible protein-tyrosine-phosphatase
PA14_13860	CP000438	1192325	1192482	-	PA14.AGEnt_accessory_0046_length_6433	1	158	87.78	22,0	hypothetical protein
PA14_13870	CP000438	1192617	1193000	-	PA14.AGEnt_accessory_0046_length_6433	293	676	100.00	0,0	hypothetical protein
PA14_13880	CP000438	1193043	1193138	-	PA14.AGEnt_accessory_0046_length_6433	719	814	100.00	0,0	hypothetical protein
PA14_13890	CP000438	1193191	1194201	-	PA14.AGEnt_accessory_0046_length_6433	867	1877	100.00	0,0	putative integrase protein
PA14_13920	CP000438	1195465	1195623	+	PA14.AGEnt_accessory_0046_length_6433	3141	3299	100.00	0,0	hypothetical protein
PA14_13940	CP000438	1196245	1197924	+	PA14.AGEnt_accessory_0046_length_6433	3921	5600	100.00	0,0	putative S-type pyocin protein
PA14_13950	CP000438	1197924	1198262	+	PA14.AGEnt_accessory_0046_length_6433	5600	5938	100.00	0,0	hypothetical protein
PA14_13960	CP000438	1198334	1198426	-	PA14.AGEnt_accessory_0046_length_6433	6010	6102	100.00	0,0	hypothetical protein
PA14_13970	CP000438	1198431	1198694	-	PA14.AGEnt_accessory_0046_length_6433	6107	6370	100.00	0,0	hypothetical protein
PA14_14300	CP000438	1220135	1221262	-	PA14.AGEnt_accessory_0048_length_1887	91	1218	100.00	0,0	putative zinc-binding oxidoreductase
PA14_14310	CP000438	1221193	1221495	-	PA14.AGEnt_accessory_0048_length_1887	1149	1451	100.00	0,0	putative transcriptional regulator
PA14_14320	CP000438	1221589	1221931	+	PA14.AGEnt_accessory_0048_length_1887	1545	1887	57.74	0,251	conserved hypothetical protein
PA14_14400	CP000438	1228960	1229070	+	PA14.AGEnt_accessory_0049_length_2621	1	111	82.22	24,0	hypothetical protein
PA14_14420	CP000438	1229163	1229642	+	PA14.AGEnt_accessory_0049_length_2621	204	683	100.00	0,0	hypothetical protein
PA14_14430	CP000438	1231207	1231580	+	PA14.AGEnt_accessory_0049_length_2621	2248	2621	98.94	0,4	hypothetical protein
PA14_14530	CP000438	1243652	1243703	+	PA14.AGEnt_accessory_0050_length_1008	1	52	3.31	1520,0	putative membrane protein
PA14_14540	CP000438	1243940	1244128	+	PA14.AGEnt_accessory_0050_length_1008	289	477	100.00	0,0	hypothetical protein
PA14_14550	CP000438	1244088	1244495	+	PA14.AGEnt_accessory_0050_length_1008	437	844	100.00	0,0	hypothetical protein
PA14_14560	CP000438	1244524	1244649	-	PA14.AGEnt_accessory_0050_length_1008	873	998	100.00	0,0	hypothetical protein
PA14_15350	CP000438	1301126	1302328	+	PA14.AGEnt_accessory_0051_length_31634	307	1509	100.00	0,0	putative integrase
PA14_15360	CP000438	1302743	1303723	-	PA14.AGEnt_accessory_0051_length_31634	1924	2904	100.00	0,0	hypothetical protein
PA14_15370	CP000438	1303857	1304084	-	PA14.AGEnt_accessory_0051_length_31634	3038	3265	100.00	0,0	hypothetical protein
PA14_15380	CP000438	1304052	1304930	+	PA14.AGEnt_accessory_0051_length_31634	3233	4111	100.00	0,0	replicative helicase, RepA
PA14_15400	CP000438	1304902	1305789	+	PA14.AGEnt_accessory_0051_length_31634	4083	4970	100.00	0,0	putative replication protein, RepC
PA14_15430	CP000438	1306410	1306970	-	PA14.AGEnt_accessory_0051_length_31634	5591	6151	100.00	0,0	putative resolvase, essential for transposition
PA14_15435	CP000438	1307101	1308090	-	PA14.AGEnt_accessory_0051_length_31634	6282	7271	100.00	0,0	hypothetical protein
PA14_15445	CP000438	1308087	1308323	-	PA14.AGEnt_accessory_0051_length_31634	7268	7504	100.00	0,0	mercuric resistance protein MerE
PA14_15450	CP000438	1308320	1308685	-	PA14.AGEnt_accessory_0051_length_31634	7501	7866	100.00	0,0	Mercuric resistence transcriptional repressor protein MerD
PA14_15460	CP000438	1308703	1310388	-	PA14.AGEnt_accessory_0051_length_31634	7884	9569	100.00	0,0	Mercuric reductase MerA
PA14_15470	CP000438	1310460	1310735	-	PA14.AGEnt_accessory_0051_length_31634	9641	9916	100.00	0,0	Periplasmic mercuric ion binding protein, MerP
PA14_15475	CP000438	1310748	1311098	-	PA14.AGEnt_accessory_0051_length_31634	9929	10279	100.00	0,0	Mercuric transport protein MerT
PA14_15480	CP000438	1311170	1311604	+	PA14.AGEnt_accessory_0051_length_31634	10351	10785	100.00	0,0	Regulatory protein merR
PA14_15490	CP000438	1311858	1312034	+	PA14.AGEnt_accessory_0051_length_31634	11039	11215	100.00	0,0	hypothetical protein
PA14_15500	CP000438	1312074	1312361	+	PA14.AGEnt_accessory_0051_length_31634	11255	11542	100.00	0,0	possible oriT-binding protein, TraK
PA14_15510	CP000438	1312655	1313026	+	PA14.AGEnt_accessory_0051_length_31634	11836	12207	100.00	0,0	oriT-binding protein, TraJ
PA14_15520	CP000438	1313291	1314076	+	PA14.AGEnt_accessory_0051_length_31634	12472	13257	100.00	0,0	mating pair formation protein TrbJ
PA14_15530	CP000438	1314094	1314369	+	PA14.AGEnt_accessory_0051_length_31634	13275	13550	100.00	0,0	possible entry/exclusion protein TrbK
PA14_15540	CP000438	1314366	1315988	+	PA14.AGEnt_accessory_0051_length_31634	13547	15169	100.00	0,0	putative mating pair formation protein TrbL
PA14_15560	CP000438	1316504	1316812	-	PA14.AGEnt_accessory_0051_length_31634	15685	15993	100.00	0,0	hypothetical protein
PA14_15570	CP000438	1317148	1317348	+	PA14.AGEnt_accessory_0051_length_31634	16329	16529	100.00	0,0	hypothetical protein
PA14_15580	CP000438	1317407	1320187	+	PA14.AGEnt_accessory_0051_length_31634	16588	19368	100.00	0,0	possible Type II restriction enzyme, methylase subunit
PA14_15590	CP000438	1321218	1323335	+	PA14.AGEnt_accessory_0051_length_31634	20399	22516	100.00	0,0	conserved hypothetical protein
PA14_15600	CP000438	1323328	1324512	+	PA14.AGEnt_accessory_0051_length_31634	22509	23693	100.00	0,0	conserved hypothetical protein
PA14_15610	CP000438	1324805	1327411	+	PA14.AGEnt_accessory_0051_length_31634	23986	26592	100.00	0,0	conserved hypothetical protein
PA14_15620	CP000438	1328012	1328974	+	PA14.AGEnt_accessory_0051_length_31634	27193	28155	100.00	0,0	possible dehydrogenase
PA14_15630	CP000438	1328895	1330193	+	PA14.AGEnt_accessory_0051_length_31634	28076	29374	100.00	0,0	hypothetical protein
PA14_15650	CP000438	1330245	1331201	-	PA14.AGEnt_accessory_0051_length_31634	29426	30382	100.00	0,0	conserved hypothetical protein
PA14_15660	CP000438	1331350	1332345	+	PA14.AGEnt_accessory_0051_length_31634	30531	31526	100.00	0,0	probable oxidoreductase
PA14_18960	CP000438	1634535	1635233	-	PA14.AGEnt_accessory_0053_length_5041	99	797	100.00	0,0	hypothetical protein
PA14_18970	CP000438	1635662	1638973	-	PA14.AGEnt_accessory_0053_length_5041	1226	4537	100.00	0,0	phospholipase D
PA14_18985	CP000438	1638977	1639477	-	PA14.AGEnt_accessory_0053_length_5041	4541	5041	20.64	0,1926	conserved hypothetical protein
PA14_19010	CP000438	1641698	1641701	-	PA14.AGEnt_accessory_0054_length_111	108	111	0.91	0,434	hypothetical protein
PA14_20510	CP000438	1762508	1763007	+	PA14.AGEnt_accessory_0056_length_2396	1897	2396	51.28	0,475	hypothetical protein
PA14_20520	CP000438	1764730	1766208	+	PA14.AGEnt_accessory_0057_length_3705	1	1479	54.54	1233,0	hypothetical protein
PA14_20530	CP000438	1766195	1766671	+	PA14.AGEnt_accessory_0057_length_3705	1466	1942	100.00	0,0	hypothetical protein
PA14_20550	CP000438	1768003	1768341	-	PA14.AGEnt_accessory_0057_length_3705	3274	3612	100.00	0,0	hypothetical protein
PA14_20600	CP000438	1773139	1773813	+	PA14.AGEnt_accessory_0058_length_1232	512	1186	100.00	0,0	conserved hypothetical protein
PA14_21480	CP000438	1862752	1863060	+	PA14.AGEnt_accessory_0059_length_881	1	309	55.68	246,0	hypothetical protein
PA14_21490	CP000438	1863075	1863632	+	PA14.AGEnt_accessory_0059_length_881	324	881	21.06	0,2091	conserved hypothetical protein
PA14_22080	CP000438	1922000	1922695	-	PA14.AGEnt_accessory_0060_length_21861	2493	3188	100.00	0,0	possible resolvase
PA14_22090	CP000438	1923032	1924132	-	PA14.AGEnt_accessory_0060_length_21861	3525	4625	100.00	0,0	hypothetical protein
PA14_22100	CP000438	1926578	1927303	-	PA14.AGEnt_accessory_0060_length_21861	7071	7796	100.00	0,0	hypothetical protein
PA14_22110	CP000438	1927460	1928419	-	PA14.AGEnt_accessory_0060_length_21861	7953	8912	100.00	0,0	hypothetical protein
PA14_22120	CP000438	1929042	1931366	-	PA14.AGEnt_accessory_0060_length_21861	9535	11859	100.00	0,0	hypothetical protein
PA14_22130	CP000438	1931382	1932050	-	PA14.AGEnt_accessory_0060_length_21861	11875	12543	100.00	0,0	hypothetical protein
PA14_22140	CP000438	1933020	1933820	-	PA14.AGEnt_accessory_0060_length_21861	13513	14313	100.00	0,0	hypothetical protein
PA14_22160	CP000438	1934355	1934861	-	PA14.AGEnt_accessory_0060_length_21861	14848	15354	100.00	0,0	hypothetical protein
PA14_22180	CP000438	1934977	1935117	-	PA14.AGEnt_accessory_0060_length_21861	15470	15610	100.00	0,0	hypothetical protein
PA14_22190	CP000438	1935114	1935500	-	PA14.AGEnt_accessory_0060_length_21861	15607	15993	100.00	0,0	hypothetical protein
PA14_22210	CP000438	1935570	1935905	-	PA14.AGEnt_accessory_0060_length_21861	16063	16398	100.00	0,0	hypothetical protein
PA14_22220	CP000438	1935907	1936104	-	PA14.AGEnt_accessory_0060_length_21861	16400	16597	100.00	0,0	hypothetical protein
PA14_22230	CP000438	1936671	1936868	-	PA14.AGEnt_accessory_0060_length_21861	17164	17361	100.00	0,0	hypothetical protein
PA14_22240	CP000438	1937290	1937691	-	PA14.AGEnt_accessory_0060_length_21861	17783	18184	100.00	0,0	hypothetical protein
PA14_22250	CP000438	1937791	1938417	-	PA14.AGEnt_accessory_0060_length_21861	18284	18910	100.00	0,0	hypothetical protein
PA14_22260	CP000438	1938450	1938800	-	PA14.AGEnt_accessory_0060_length_21861	18943	19293	100.00	0,0	hypothetical protein
PA14_22270	CP000438	1939714	1941291	-	PA14.AGEnt_accessory_0060_length_21861	20207	21784	100.00	0,0	possible recombinase
PA14_22280	CP000438	1941322	1941368	-	PA14.AGEnt_accessory_0060_length_21861	21815	21861	17.80	0,217	putative pirin-related protein
PA14_22500	CP000438	1958113	1958847	-	PA14.AGEnt_accessory_0061_length_4937	196	930	100.00	0,0	possible protein-disulfide isomerase
PA14_22510	CP000438	1958941	1959333	-	PA14.AGEnt_accessory_0061_length_4937	1024	1416	100.00	0,0	hypothetical protein
PA14_22520	CP000438	1959439	1960494	-	PA14.AGEnt_accessory_0061_length_4937	1522	2577	100.00	0,0	hypothetical protein
PA14_22530	CP000438	1960424	1961041	-	PA14.AGEnt_accessory_0061_length_4937	2507	3124	100.00	0,0	putative glutathione S-transferase
PA14_22540	CP000438	1961117	1961671	-	PA14.AGEnt_accessory_0061_length_4937	3200	3754	100.00	0,0	putative flavodoxin
PA14_22550	CP000438	1961914	1962726	+	PA14.AGEnt_accessory_0061_length_4937	3997	4809	100.00	0,0	putative LysR-family transcriptional regulator
PA14_22560	CP000438	1962803	1962854	-	PA14.AGEnt_accessory_0061_length_4937	4886	4937	5.82	0,842	putative permease
PA14_23340	CP000438	2026254	2026257	+	PA14.AGEnt_accessory_0062_length_15438	1	4	1.40	281,0	integration host factor beta subunit
PA14_23350	CP000438	2026291	2026590	+	PA14.AGEnt_accessory_0062_length_15438	38	337	100.00	0,0	hypothetical protein
PA14_23360	CP000438	2026846	2027928	+	PA14.AGEnt_accessory_0062_length_15438	593	1675	100.00	0,0	O-antigen chain length regulator
PA14_23370	CP000438	2028084	2029220	+	PA14.AGEnt_accessory_0062_length_15438	1831	2967	100.00	0,0	putative UDP-N-acetylglucosamine 2-epimerase
PA14_23380	CP000438	2029301	2030569	+	PA14.AGEnt_accessory_0062_length_15438	3048	4316	100.00	0,0	UDP-N-acetyl-D-mannosaminuronate dehydrogenase
PA14_23390	CP000438	2030647	2031909	+	PA14.AGEnt_accessory_0062_length_15438	4394	5656	100.00	0,0	putative polysaccharide biosynthesis protein
PA14_23400	CP000438	2031887	2033236	+	PA14.AGEnt_accessory_0062_length_15438	5634	6983	100.00	0,0	hypothetical protein
PA14_23410	CP000438	2033233	2034075	+	PA14.AGEnt_accessory_0062_length_15438	6980	7822	100.00	0,0	putative glycosyl transferase
PA14_23420	CP000438	2034189	2036357	+	PA14.AGEnt_accessory_0062_length_15438	7936	10104	100.00	0,0	putative zinc-binding dehydrogenase
PA14_23430	CP000438	2036366	2038018	+	PA14.AGEnt_accessory_0062_length_15438	10113	11765	100.00	0,0	putative heparinase
PA14_23440	CP000438	2038087	2039199	+	PA14.AGEnt_accessory_0062_length_15438	11834	12946	100.00	0,0	putative group 1 glycosyl transferase
PA14_23450	CP000438	2039196	2040149	+	PA14.AGEnt_accessory_0062_length_15438	12943	13896	100.00	0,0	putative NAD dependent epimerase/dehydratase
PA14_23460	CP000438	2040149	2041165	+	PA14.AGEnt_accessory_0062_length_15438	13896	14912	100.00	0,0	putative group 4 glycosyl transferase
PA14_23470	CP000438	2041610	2041691	+	PA14.AGEnt_accessory_0062_length_15438	15357	15438	4.10	0,1916	nucleotide sugar epimerase/dehydratase WbpM
PA14_24360	CP000438	2117776	2120700	+	PA14.AGEnt_accessory_0063_length_3252	322	3246	100.00	0,0	hypothetical protein
PA14_27630	CP000438	2395992	2396312	-	PA14.AGEnt_accessory_0065_length_6871	143	463	100.00	0,0	putative protein associated with synthesis and assembly of refractile inclusion bodies
PA14_27640	CP000438	2396375	2396695	-	PA14.AGEnt_accessory_0065_length_6871	526	846	100.00	0,0	putative protein associated with synthesis and assembly of refractile inclusion bodies
PA14_27650	CP000438	2396846	2397391	-	PA14.AGEnt_accessory_0065_length_6871	997	1542	100.00	0,0	conserved hypothetical protein
PA14_27660	CP000438	2397445	2397684	-	PA14.AGEnt_accessory_0065_length_6871	1596	1835	100.00	0,0	hypothetical protein
PA14_27675	CP000438	2397913	2400054	-	PA14.AGEnt_accessory_0065_length_6871	2064	4205	100.00	0,0	hypothetical protein
PA14_27680	CP000438	2400105	2400737	-	PA14.AGEnt_accessory_0065_length_6871	4256	4888	100.00	0,0	conserved hypothetical protein
PA14_27690	CP000438	2401079	2401672	-	PA14.AGEnt_accessory_0065_length_6871	5230	5823	100.00	0,0	putative RNA polymerase sigma factor
PA14_27700	CP000438	2401738	2402463	-	PA14.AGEnt_accessory_0065_length_6871	5889	6614	100.00	0,0	putative transcriptional regulator
PA14_27980	CP000438	2421707	2421751	-	PA14.AGEnt_accessory_0066_length_1975	1	45	4.50	954,0	putative TIM-barrel protein
PA14_27990	CP000438	2422054	2423370	+	PA14.AGEnt_accessory_0066_length_1975	348	1664	100.00	0,0	putative sialidase
PA14_28020	CP000438	2425893	2425912	+	PA14.AGEnt_accessory_0067_length_118	1	20	6.87	271,0	hypothetical protein
PA14_28230	CP000438	2442781	2442951	-	PA14.AGEnt_accessory_0068_length_1570	18	188	100.00	0,0	hypothetical protein
PA14_28240	CP000438	2443112	2443336	+	PA14.AGEnt_accessory_0068_length_1570	349	573	100.00	0,0	hypothetical protein
PA14_28250	CP000438	2443370	2444333	-	PA14.AGEnt_accessory_0068_length_1570	607	1570	84.56	0,176	putative secreted acid phosphatase
PA14_28750	CP000438	2474825	2475199	-	PA14.AGEnt_accessory_0069_length_1085	116	490	100.00	0,0	hypothetical protein
PA14_28760	CP000438	2475474	2475794	-	PA14.AGEnt_accessory_0069_length_1085	765	1085	52.20	0,294	hypothetical protein
PA14_28760	CP000438	2476030	2476088	-	PA14.AGEnt_accessory_0070_length_15586	1	59	9.59	556,0	hypothetical protein
PA14_28770	CP000438	2476671	2478314	+	PA14.AGEnt_accessory_0070_length_15586	642	2285	100.00	0,0	hypothetical protein
PA14_28780	CP000438	2478590	2478874	+	PA14.AGEnt_accessory_0070_length_15586	2561	2845	100.00	0,0	hypothetical protein
PA14_28790	CP000438	2478975	2479136	+	PA14.AGEnt_accessory_0070_length_15586	2946	3107	100.00	0,0	hypothetical protein
PA14_28800	CP000438	2479279	2480274	+	PA14.AGEnt_accessory_0070_length_15586	3250	4245	100.00	0,0	conserved hypothetical protein
PA14_28810	CP000438	2480409	2485532	+	PA14.AGEnt_accessory_0070_length_15586	4380	9503	100.00	0,0	putative DNA helicase
PA14_28820	CP000438	2485638	2488136	+	PA14.AGEnt_accessory_0070_length_15586	9609	12107	100.00	0,0	conserved hypothetical protein
PA14_28830	CP000438	2488133	2489428	+	PA14.AGEnt_accessory_0070_length_15586	12104	13399	100.00	0,0	conserved hypothetical protein
PA14_28840	CP000438	2489403	2491613	+	PA14.AGEnt_accessory_0070_length_15586	13374	15584	100.00	0,0	putative helicase
PA14_28970	CP000438	2504847	2505386	+	PA14.AGEnt_accessory_0073_length_1938	141	680	100.00	0,0	hypothetical protein
PA14_28980	CP000438	2505374	2506324	+	PA14.AGEnt_accessory_0073_length_1938	668	1618	100.00	0,0	Possible Fe2+-dicitrate sensor
PA14_29320	CP000438	2537004	2537010	+	PA14.AGEnt_accessory_0074_length_1473	1	7	0.58	1199,0	putative NADH dehydrogenase, FAD-containing subunit
PA14_29330	CP000438	2537045	2538037	-	PA14.AGEnt_accessory_0074_length_1473	42	1034	100.00	0,0	hypothetical protein
PA14_30690	CP000438	2659452	2660507	-	PA14.AGEnt_accessory_0078_length_2331	669	1724	100.00	0,0	hypothetical protein
PA14_30850	CP000438	2678435	2679706	-	PA14.AGEnt_accessory_0079_length_43689	734	2005	100.00	0,0	TrbI-like protein
PA14_30860	CP000438	2679709	2680698	-	PA14.AGEnt_accessory_0079_length_43689	2008	2997	100.00	0,0	TrbG-like protein
PA14_30870	CP000438	2680695	2681399	-	PA14.AGEnt_accessory_0079_length_43689	2994	3698	100.00	0,0	TrbF-like protein
PA14_30880	CP000438	2681412	2682782	-	PA14.AGEnt_accessory_0079_length_43689	3711	5081	100.00	0,0	TrbG-like protein
PA14_30890	CP000438	2682980	2683123	+	PA14.AGEnt_accessory_0079_length_43689	5279	5422	100.00	0,0	hypothetical protein
PA14_30900	CP000438	2683111	2683836	-	PA14.AGEnt_accessory_0079_length_43689	5410	6135	100.00	0,0	TrbJ-like protein
PA14_30910	CP000438	2683833	2686286	-	PA14.AGEnt_accessory_0079_length_43689	6132	8585	100.00	0,0	TrbE-like protein
PA14_30930	CP000438	2686568	2686960	-	PA14.AGEnt_accessory_0079_length_43689	8867	9259	100.00	0,0	TrbC-like protein
PA14_30940	CP000438	2686957	2688027	-	PA14.AGEnt_accessory_0079_length_43689	9256	10326	100.00	0,0	putative conjugal transfer protein
PA14_30950	CP000438	2688024	2688488	-	PA14.AGEnt_accessory_0079_length_43689	10323	10787	100.00	0,0	conserved hypothetical protein
PA14_30960	CP000438	2688485	2690485	-	PA14.AGEnt_accessory_0079_length_43689	10784	12784	100.00	0,0	TraG-like protein
PA14_30970	CP000438	2691005	2692000	-	PA14.AGEnt_accessory_0079_length_43689	13304	14299	100.00	0,0	putative transcriptional regulator
PA14_30980	CP000438	2692127	2692432	-	PA14.AGEnt_accessory_0079_length_43689	14426	14731	100.00	0,0	hypothetical protein
PA14_30990	CP000438	2692483	2693151	-	PA14.AGEnt_accessory_0079_length_43689	14782	15450	100.00	0,0	hypothetical protein
PA14_31000	CP000438	2693164	2693907	-	PA14.AGEnt_accessory_0079_length_43689	15463	16206	100.00	0,0	hypothetical protein
PA14_31010	CP000438	2693904	2697041	-	PA14.AGEnt_accessory_0079_length_43689	16203	19340	100.00	0,0	putative cation efflux system protein
PA14_31030	CP000438	2697052	2698281	-	PA14.AGEnt_accessory_0079_length_43689	19351	20580	100.00	0,0	putative cation efflux system protein
PA14_31040	CP000438	2698278	2699525	-	PA14.AGEnt_accessory_0079_length_43689	20577	21824	100.00	0,0	putative cation efflux system protein
PA14_31050	CP000438	2699666	2700664	-	PA14.AGEnt_accessory_0079_length_43689	21965	22963	100.00	0,0	hypothetical protein
PA14_31060	CP000438	2700661	2701278	-	PA14.AGEnt_accessory_0079_length_43689	22960	23577	100.00	0,0	hypothetical protein
PA14_31070	CP000438	2701170	2703530	-	PA14.AGEnt_accessory_0079_length_43689	23469	25829	100.00	0,0	conserved hypothetical protein
PA14_31080	CP000438	2703604	2704179	-	PA14.AGEnt_accessory_0079_length_43689	25903	26478	100.00	0,0	putative conjugal transfer protein
PA14_31090	CP000438	2704176	2705093	-	PA14.AGEnt_accessory_0079_length_43689	26475	27392	100.00	0,0	conserved hypothetical protein
PA14_31100	CP000438	2705011	2705649	-	PA14.AGEnt_accessory_0079_length_43689	27310	27948	100.00	0,0	putative plasmid partitioning protein
PA14_31110	CP000438	2705903	2707231	-	PA14.AGEnt_accessory_0079_length_43689	28202	29530	100.00	0,0	putative replication initiator and transcriptional repressor protein
PA14_31130	CP000438	2707180	2707950	-	PA14.AGEnt_accessory_0079_length_43689	29479	30249	100.00	0,0	conserved hypothetical protein
PA14_31150	CP000438	2708294	2708695	-	PA14.AGEnt_accessory_0079_length_43689	30593	30994	100.00	0,0	hypothetical protein
PA14_31160	CP000438	2708860	2709183	+	PA14.AGEnt_accessory_0079_length_43689	31159	31482	100.00	0,0	hypothetical protein
PA14_31170	CP000438	2709230	2709337	+	PA14.AGEnt_accessory_0079_length_43689	31529	31636	100.00	0,0	hypothetical protein
PA14_31180	CP000438	2709577	2710638	-	PA14.AGEnt_accessory_0079_length_43689	31876	32937	100.00	0,0	hypothetical protein
PA14_31190	CP000438	2710945	2712999	-	PA14.AGEnt_accessory_0079_length_43689	33244	35298	100.00	0,0	conserved hypothetical protein
PA14_31200	CP000438	2713081	2713905	-	PA14.AGEnt_accessory_0079_length_43689	35380	36204	100.00	0,0	conserved hypothetical protein
PA14_31220	CP000438	2714625	2714903	-	PA14.AGEnt_accessory_0079_length_43689	36924	37202	100.00	0,0	hypothetical protein
PA14_31230	CP000438	2714969	2715496	-	PA14.AGEnt_accessory_0079_length_43689	37268	37795	100.00	0,0	hypothetical protein
PA14_31240	CP000438	2715633	2716943	-	PA14.AGEnt_accessory_0079_length_43689	37932	39242	100.00	0,0	putative nrbE-like protein
PA14_31250	CP000438	2717346	2717738	-	PA14.AGEnt_accessory_0079_length_43689	39645	40037	100.00	0,0	hypothetical protein
PA14_31260	CP000438	2718015	2718521	-	PA14.AGEnt_accessory_0079_length_43689	40314	40820	100.00	0,0	RadC-like protein
PA14_31270	CP000438	2718848	2720011	-	PA14.AGEnt_accessory_0079_length_43689	41147	42310	100.00	0,0	conserved hypothetical protein
PA14_31280	CP000438	2720008	2721213	-	PA14.AGEnt_accessory_0079_length_43689	42307	43512	100.00	0,0	putative integrase
PA14_31350	CP000438	2726001	2727038	+	PA14.AGEnt_accessory_0080_length_2661	342	1379	100.00	0,0	conserved hypothetical protein
PA14_31360	CP000438	2727061	2727486	+	PA14.AGEnt_accessory_0080_length_2661	1402	1827	100.00	0,0	hypothetical protein
PA14_31370	CP000438	2727476	2728303	+	PA14.AGEnt_accessory_0080_length_2661	1817	2644	100.00	0,0	putative trans-aconitate methyltransferase
PA14_31380	CP000438	2728313	2728320	-	PA14.AGEnt_accessory_0080_length_2661	2654	2661	0.54	0,1480	putative sulfate transporter
PA14_32780	CP000438	2846758	2846802	+	PA14.AGEnt_accessory_0081_length_357	313	357	2.65	0,1653	hypothetical protein
PA14_32790	CP000438	2849981	2855016	+	PA14.AGEnt_accessory_0082_length_5036	1	5036	32.20	1413,9190	hypothetical protein
PA14_32790	CP000438	2858858	2861493	+	PA14.AGEnt_accessory_0083_length_2636	1	2636	16.86	10290,2713	hypothetical protein
PA14_32790	CP000438	2862385	2864206	+	PA14.AGEnt_accessory_0084_length_2509	1	1822	11.65	13817,0	hypothetical protein
PA14_32810	CP000438	2865179	2865490	+	PA14.AGEnt_accessory_0085_length_2359	167	478	100.00	0,0	hypothetical protein
PA14_32820	CP000438	2868300	2868887	+	PA14.AGEnt_accessory_0086_length_1643	793	1380	100.00	0,0	hypothetical protein
PA14_32830	CP000438	2870581	2872017	-	PA14.AGEnt_accessory_0087_length_2731	1295	2731	53.82	0,1233	hypothetical protein
PA14_32840	CP000438	2873728	2874218	-	PA14.AGEnt_accessory_0088_length_1360	1	491	51.47	463,0	hypothetical protein
PA14_32850	CP000438	2874987	2875087	-	PA14.AGEnt_accessory_0088_length_1360	1260	1360	9.93	0,916	hypothetical protein
PA14_32850	CP000438	2875462	2876003	-	PA14.AGEnt_accessory_0089_length_1093	1	542	53.29	475,0	hypothetical protein
PA14_32860	CP000438	2876533	2876554	-	PA14.AGEnt_accessory_0089_length_1093	1072	1093	4.10	0,515	hypothetical protein
PA14_33250	CP000438	2909570	2910037	+	PA14.AGEnt_accessory_0090_length_598	87	554	100.00	0,0	hypothetical protein
PA14_33260	CP000438	2910054	2910081	-	PA14.AGEnt_accessory_0090_length_598	571	598	4.96	0,536	sigma factor PvdS
PA14_33290	CP000438	2926336	2926368	-	PA14.AGEnt_accessory_0092_length_10878	1	33	4.37	723,0	hypothetical protein
PA14_33300	CP000438	2927517	2928020	-	PA14.AGEnt_accessory_0092_length_10878	1182	1685	100.00	0,0	hypothetical protein
PA14_33310	CP000438	2928084	2929112	-	PA14.AGEnt_accessory_0092_length_10878	1749	2777	100.00	0,0	hypothetical protein
PA14_33320	CP000438	2929123	2930106	-	PA14.AGEnt_accessory_0092_length_10878	2788	3771	100.00	0,0	hypothetical protein
PA14_33330	CP000438	2930093	2931397	-	PA14.AGEnt_accessory_0092_length_10878	3758	5062	100.00	0,0	hypothetical protein
PA14_33340	CP000438	2931455	2934685	-	PA14.AGEnt_accessory_0092_length_10878	5120	8350	100.00	0,0	possible helicase
PA14_33350	CP000438	2934682	2935656	-	PA14.AGEnt_accessory_0092_length_10878	8347	9321	100.00	0,0	hypothetical protein
PA14_33360	CP000438	2935897	2937213	+	PA14.AGEnt_accessory_0092_length_10878	9562	10878	94.41	0,78	hypothetical protein
PA14_33600	CP000438	2955538	2955568	-	PA14.AGEnt_accessory_0093_length_31	1	31	2.56	453,728	putative iron-regulated membrane protein
PA14_33610	CP000438	2956615	2960181	+	PA14.AGEnt_accessory_0094_length_3754	188	3754	23.09	0,11883	probable non-ribosomal peptide synthetase
PA14_33610	CP000438	2960328	2972064	+	PA14.AGEnt_accessory_0095_length_30393	1	11737	75.97	3713,0	probable non-ribosomal peptide synthetase
PA14_33630	CP000438	2972068	2978637	+	PA14.AGEnt_accessory_0095_length_30393	11741	18310	100.00	0,0	PvdJ
PA14_33650	CP000438	2978649	2985995	+	PA14.AGEnt_accessory_0095_length_30393	18322	25668	100.00	0,0	pyoverdine synthetase D
PA14_33680	CP000438	2986159	2988606	-	PA14.AGEnt_accessory_0095_length_30393	25832	28279	100.00	0,0	ferripyoverdine receptor
PA14_33690	CP000438	2988709	2990358	-	PA14.AGEnt_accessory_0095_length_30393	28382	30031	100.00	0,0	pyoverdine biosynthesis protein PvdE
PA14_33780	CP000438	3002445	3002758	-	PA14.AGEnt_accessory_0096_length_982	1	314	31.53	682,0	putative transmembrane sensor
PA14_33800	CP000438	3002922	3003401	+	PA14.AGEnt_accessory_0096_length_982	478	957	100.00	0,0	putative sigma-70 factor, ECF subfamily
PA14_33960	CP000438	3019429	3019590	-	PA14.AGEnt_accessory_0097_length_1921	1	162	8.07	1845,0	conserved hypothetical protein
PA14_33970	CP000438	3019627	3020694	-	PA14.AGEnt_accessory_0097_length_1921	199	1266	100.00	0,0	hypothetical protein
PA14_33980	CP000438	3020733	3021266	-	PA14.AGEnt_accessory_0097_length_1921	1305	1838	100.00	0,0	hypothetical protein
PA14_33990	CP000438	3021340	3021349	-	PA14.AGEnt_accessory_0097_length_1921	1912	1921	0.39	0,2540	probable ClpA/B-type protease
PA14_34720	CP000438	3084472	3084642	-	PA14.AGEnt_accessory_0100_length_215	45	215	21.35	0,630	hypothetical protein
PA14_35700	CP000438	3174604	3175307	+	PA14.AGEnt_accessory_0101_length_31767	1	704	99.86	1,0	hypothetical protein
PA14_35710	CP000438	3175803	3176147	-	PA14.AGEnt_accessory_0101_length_31767	1200	1544	100.00	0,0	hypothetical protein
PA14_35720	CP000438	3176214	3176615	-	PA14.AGEnt_accessory_0101_length_31767	1611	2012	100.00	0,0	hypothetical protein
PA14_35730	CP000438	3176984	3177358	-	PA14.AGEnt_accessory_0101_length_31767	2381	2755	100.00	0,0	hypothetical protein
PA14_35740	CP000438	3177507	3180521	+	PA14.AGEnt_accessory_0101_length_31767	2904	5918	100.00	0,0	putative transposase
PA14_35750	CP000438	3180518	3180880	+	PA14.AGEnt_accessory_0101_length_31767	5915	6277	100.00	0,0	putative tpnA repressor protein
PA14_35760	CP000438	3181060	3181524	-	PA14.AGEnt_accessory_0101_length_31767	6457	6921	100.00	0,0	hypothetical protein
PA14_35770	CP000438	3181532	3182437	-	PA14.AGEnt_accessory_0101_length_31767	6929	7834	100.00	0,0	hypothetical protein
PA14_35780	CP000438	3182434	3183162	-	PA14.AGEnt_accessory_0101_length_31767	7831	8559	100.00	0,0	hypothetical protein
PA14_35790	CP000438	3183178	3184587	-	PA14.AGEnt_accessory_0101_length_31767	8575	9984	100.00	0,0	Putative homospermidine synthase
PA14_35800	CP000438	3184999	3186315	-	PA14.AGEnt_accessory_0101_length_31767	10396	11712	100.00	0,0	conserved hypothetical protein
PA14_35810	CP000438	3186337	3187047	-	PA14.AGEnt_accessory_0101_length_31767	11734	12444	100.00	0,0	conserved hypothetical protein
PA14_35820	CP000438	3187110	3188081	-	PA14.AGEnt_accessory_0101_length_31767	12507	13478	100.00	0,0	Cointegrate resolution protein S
PA14_35830	CP000438	3188265	3189263	+	PA14.AGEnt_accessory_0101_length_31767	13662	14660	100.00	0,0	Cointegrate resolution protein T
PA14_35840	CP000438	3189302	3189946	+	PA14.AGEnt_accessory_0101_length_31767	14699	15343	100.00	0,0	conserved hypothetical protein
PA14_35850	CP000438	3189927	3190406	+	PA14.AGEnt_accessory_0101_length_31767	15324	15803	100.00	0,0	conserved hypothetical protein
PA14_35860	CP000438	3190988	3192292	+	PA14.AGEnt_accessory_0101_length_31767	16385	17689	100.00	0,0	Probable amino acid permease
PA14_35880	CP000438	3192356	3193795	+	PA14.AGEnt_accessory_0101_length_31767	17753	19192	100.00	0,0	Probable aldehyde dehydrogenase
PA14_35890	CP000438	3193841	3195094	+	PA14.AGEnt_accessory_0101_length_31767	19238	20491	100.00	0,0	Putative aminotransferase
PA14_35900	CP000438	3195183	3196103	+	PA14.AGEnt_accessory_0101_length_31767	20580	21500	100.00	0,0	Putative dehydrogenase
PA14_35920	CP000438	3196396	3198054	-	PA14.AGEnt_accessory_0101_length_31767	21793	23451	100.00	0,0	Predicted symporter
PA14_35930	CP000438	3198051	3198149	-	PA14.AGEnt_accessory_0101_length_31767	23448	23546	100.00	0,0	hypothetical protein
PA14_35940	CP000438	3198432	3200078	-	PA14.AGEnt_accessory_0101_length_31767	23829	25475	100.00	0,0	Putative Acyl-CoA synthetase
PA14_35950	CP000438	3200165	3200932	-	PA14.AGEnt_accessory_0101_length_31767	25562	26329	100.00	0,0	Putative Dehydrogenase
PA14_35970	CP000438	3200932	3202104	-	PA14.AGEnt_accessory_0101_length_31767	26329	27501	100.00	0,0	Probable Acyl-CoA dehydrogenase
PA14_35980	CP000438	3202155	3202511	-	PA14.AGEnt_accessory_0101_length_31767	27552	27908	100.00	0,0	putative acyl-CoA dehydrogenase
PA14_35990	CP000438	3202508	3203704	-	PA14.AGEnt_accessory_0101_length_31767	27905	29101	100.00	0,0	FadE36, possible aminoglycoside phosphotransferase
PA14_36000	CP000438	3204291	3205712	+	PA14.AGEnt_accessory_0101_length_31767	29688	31109	100.00	0,0	Probable propionate catabolism operon regulator
PA14_36010	CP000438	3205778	3206281	-	PA14.AGEnt_accessory_0101_length_31767	31175	31678	100.00	0,0	hypothetical protein
PA14_36020	CP000438	3206340	3206370	-	PA14.AGEnt_accessory_0101_length_31767	31737	31767	1.35	0,2273	paraquat-inducible protein B
PA14_36360	CP000438	3238696	3238758	-	PA14.AGEnt_accessory_0104_length_118	56	118	14.89	0,360	putative small intergral membrane protein
PA14_36370	CP000438	3239160	3239230	-	PA14.AGEnt_accessory_0105_length_71	1	71	5.84	14,1130	putative ligase
PA14_37170	CP000438	3311021	3312129	+	PA14.AGEnt_accessory_0107_length_1121	13	1121	99.64	0,4	conserved hypothetical protein
PA14_37360	CP000438	3325268	3325275	-	PA14.AGEnt_accessory_0109_length_14	7	14	1.05	0,751	putative short-chain dehydrogenase
PA14_37810	CP000438	3371269	3371280	+	PA14.AGEnt_accessory_0110_length_12	1	12	1.14	229,815	copper resistance protein B precursor
PA14_38170	CP000438	3405064	3405074	+	PA14.AGEnt_accessory_0111_length_2888	1	11	3.49	304,0	putative membrane protein
PA14_38180	CP000438	3405199	3406659	-	PA14.AGEnt_accessory_0111_length_2888	136	1596	100.00	0,0	hypothetical protein
PA14_38190	CP000438	3406799	3407320	-	PA14.AGEnt_accessory_0111_length_2888	1736	2257	100.00	0,0	hypothetical protein
PA14_39470	CP000438	3512076	3512852	+	PA14.AGEnt_accessory_0113_length_4344	445	1221	100.00	0,0	hypothetical protein
PA14_39480	CP000438	3513093	3515246	+	PA14.AGEnt_accessory_0113_length_4344	1462	3615	100.00	0,0	conserved hypothetical protein
PA14_39780	CP000438	3544298	3545322	+	PA14.AGEnt_accessory_0116_length_1475	451	1475	83.54	0,202	putative halovibrin
PA14_40080	CP000438	3572705	3572848	-	PA14.AGEnt_accessory_0118_length_2434	1	144	14.63	840,0	hypothetical protein
PA14_40100	CP000438	3573078	3574487	+	PA14.AGEnt_accessory_0118_length_2434	374	1783	100.00	0,0	conserved hypothetical protein
PA14_40110	CP000438	3574471	3575138	+	PA14.AGEnt_accessory_0118_length_2434	1767	2434	99.85	0,1	hypothetical protein
PA14_40450	CP000438	3615170	3615194	+	PA14.AGEnt_accessory_0119_length_1638	1	25	3.04	797,0	streptomycin 3''-phosphotransferase
PA14_40470	CP000438	3615195	3616649	-	PA14.AGEnt_accessory_0119_length_1638	26	1480	100.00	0,0	putative potassium uptake protein, TrkH family
PA14_42230	CP000438	3768531	3768564	+	PA14.AGEnt_accessory_0121_length_22858	1	34	1.48	2261,0	periplasmic beta-glucosidase
PA14_42250	CP000438	3768667	3769311	-	PA14.AGEnt_accessory_0121_length_22858	137	781	100.00	0,0	type III export protein PscL
PA14_42260	CP000438	3769290	3769910	-	PA14.AGEnt_accessory_0121_length_22858	760	1380	100.00	0,0	PscK type III export protein
PA14_42270	CP000438	3769919	3770665	-	PA14.AGEnt_accessory_0121_length_22858	1389	2135	100.00	0,0	pscJ type III export protein
PA14_42280	CP000438	3770662	3771000	-	PA14.AGEnt_accessory_0121_length_22858	2132	2470	100.00	0,0	type III export protein PscI
PA14_42290	CP000438	3771000	3771431	-	PA14.AGEnt_accessory_0121_length_22858	2470	2901	100.00	0,0	type III export protein PscH
PA14_42300	CP000438	3771428	3771775	-	PA14.AGEnt_accessory_0121_length_22858	2898	3245	100.00	0,0	type III export protein PscG
PA14_42310	CP000438	3771778	3772035	-	PA14.AGEnt_accessory_0121_length_22858	3248	3505	100.00	0,0	type III export protein PscF
PA14_42320	CP000438	3772038	3772241	-	PA14.AGEnt_accessory_0121_length_22858	3508	3711	100.00	0,0	type III export protein PscE
PA14_42340	CP000438	3772204	3773502	-	PA14.AGEnt_accessory_0121_length_22858	3674	4972	100.00	0,0	type III export protein PscD
PA14_42350	CP000438	3773504	3775306	-	PA14.AGEnt_accessory_0121_length_22858	4974	6776	100.00	0,0	Type III secretion outer membrane protein PscC precursor
PA14_42360	CP000438	3775306	3775728	-	PA14.AGEnt_accessory_0121_length_22858	6776	7198	100.00	0,0	type III export apparatus protein
PA14_42380	CP000438	3775762	3776592	-	PA14.AGEnt_accessory_0121_length_22858	7232	8062	100.00	0,0	conserved hypothetical protein
PA14_42390	CP000438	3776690	3777526	-	PA14.AGEnt_accessory_0121_length_22858	8160	8996	100.00	0,0	transcriptional regulator ExsA
PA14_42400	CP000438	3777824	3778237	-	PA14.AGEnt_accessory_0121_length_22858	9294	9707	100.00	0,0	exoenzyme S synthesis protein B
PA14_42410	CP000438	3778246	3778491	-	PA14.AGEnt_accessory_0121_length_22858	9716	9961	100.00	0,0	hypothetical protein
PA14_42430	CP000438	3778500	3778937	-	PA14.AGEnt_accessory_0121_length_22858	9970	10407	100.00	0,0	exoenzyme S synthesis protein C precursor
PA14_42440	CP000438	3779064	3779951	-	PA14.AGEnt_accessory_0121_length_22858	10534	11421	100.00	0,0	translocator outer membrane protein PopD precursor
PA14_42450	CP000438	3779963	3781135	-	PA14.AGEnt_accessory_0121_length_22858	11433	12605	100.00	0,0	translocator protein PopB
PA14_42460	CP000438	3781116	3781622	-	PA14.AGEnt_accessory_0121_length_22858	12586	13092	100.00	0,0	regulatory protein PcrH
PA14_42470	CP000438	3781631	3782515	-	PA14.AGEnt_accessory_0121_length_22858	13101	13985	100.00	0,0	type III secretion protein PcrV
PA14_42480	CP000438	3782525	3782821	-	PA14.AGEnt_accessory_0121_length_22858	13995	14291	100.00	0,0	regulator in type III secretion
PA14_42490	CP000438	3782849	3783283	-	PA14.AGEnt_accessory_0121_length_22858	14319	14753	100.00	0,0	transcriptional regulator protein PcrR
PA14_42500	CP000438	3783280	3785400	-	PA14.AGEnt_accessory_0121_length_22858	14750	16870	100.00	0,0	type III secretory apparatus protein PcrD
PA14_42510	CP000438	3785397	3785726	-	PA14.AGEnt_accessory_0121_length_22858	16867	17196	100.00	0,0	conserved hypothetical protein
PA14_42520	CP000438	3785731	3786096	-	PA14.AGEnt_accessory_0121_length_22858	17201	17566	100.00	0,0	conserved hypothetical protein
PA14_42530	CP000438	3786093	3786464	-	PA14.AGEnt_accessory_0121_length_22858	17563	17934	100.00	0,0	putative type III secretion protein
PA14_42540	CP000438	3786451	3786729	-	PA14.AGEnt_accessory_0121_length_22858	17921	18199	100.00	0,0	putative protein in type III secretion
PA14_42550	CP000438	3786710	3787576	-	PA14.AGEnt_accessory_0121_length_22858	18180	19046	100.00	0,0	Type III secretion outer membrane protein PopN precursor
PA14_42570	CP000438	3787767	3789089	+	PA14.AGEnt_accessory_0121_length_22858	19237	20559	100.00	0,0	ATP synthase in type III secretion system
PA14_42580	CP000438	3789086	3789562	+	PA14.AGEnt_accessory_0121_length_22858	20556	21032	100.00	0,0	translocation protein in type III secretion
PA14_42600	CP000438	3789550	3790668	+	PA14.AGEnt_accessory_0121_length_22858	21020	22138	100.00	0,0	translocation protein in type III secretion
PA14_42610	CP000438	3790665	3791388	+	PA14.AGEnt_accessory_0121_length_22858	22135	22858	77.85	0,206	translocation protein in type III secretion
PA14_43080	CP000438	3834518	3834642	+	PA14.AGEnt_accessory_0123_length_6429	1	125	6.12	1918,0	conserved hypothetical protein
PA14_43090	CP000438	3834632	3835372	+	PA14.AGEnt_accessory_0123_length_6429	115	855	100.00	0,0	hypothetical protein
PA14_43100	CP000438	3835369	3840213	+	PA14.AGEnt_accessory_0123_length_6429	852	5696	100.00	0,0	putative Rhs family protein
PA14_44910	CP000438	4004488	4004543	+	PA14.AGEnt_accessory_0126_length_56	1	56	3.27	1174,480	conserved hypothetical protein
PA14_44920	CP000438	4005216	4005747	+	PA14.AGEnt_accessory_0127_length_532	1	532	46.54	196,415	conserved hypothetical protein
PA14_45970	CP000438	4086509	4086529	-	PA14.AGEnt_accessory_0129_length_157	137	157	0.78	0,2688	putative cation-transporting P-type ATPase
PA14_46000	CP000438	4091232	4091588	-	PA14.AGEnt_accessory_0130_length_1690	1248	1604	100.00	0,0	hypothetical protein
PA14_46010	CP000438	4091629	4091674	-	PA14.AGEnt_accessory_0130_length_1690	1645	1690	2.84	0,1571	putative ATP-binding component of ABC transporter
PA14_46400	CP000438	4128129	4129094	-	PA14.AGEnt_accessory_0132_length_2710	228	1193	100.00	0,0	putative transcriptional regulator
PA14_46420	CP000438	4129186	4130019	+	PA14.AGEnt_accessory_0132_length_2710	1285	2118	100.00	0,0	putative short-chain dehydrogenase
PA14_46430	CP000438	4130109	4130471	-	PA14.AGEnt_accessory_0132_length_2710	2208	2570	100.00	0,0	hypothetical protein
PA14_46450	CP000438	4133011	4133016	+	PA14.AGEnt_accessory_0133_length_2110	1	6	0.35	1728,0	isocitrate dehydrogenase kinase/phosphatase
PA14_46460	CP000438	4133700	4134890	-	PA14.AGEnt_accessory_0133_length_2110	690	1880	100.00	0,0	hypothetical protein
PA14_46510	CP000438	4138746	4140104	-	PA14.AGEnt_accessory_0134_length_16336	367	1725	100.00	0,0	hypothetical protein
PA14_46520	CP000438	4140101	4141240	-	PA14.AGEnt_accessory_0134_length_16336	1722	2861	100.00	0,0	hypothetical protein
PA14_46530	CP000438	4141826	4142251	-	PA14.AGEnt_accessory_0134_length_16336	3447	3872	100.00	0,0	hypothetical protein
PA14_46540	CP000438	4142401	4144101	+	PA14.AGEnt_accessory_0134_length_16336	4022	5722	100.00	0,0	hypothetical protein
PA14_46550	CP000438	4144573	4145301	+	PA14.AGEnt_accessory_0134_length_16336	6194	6922	100.00	0,0	possible ribonuclease
PA14_46560	CP000438	4145464	4145865	-	PA14.AGEnt_accessory_0134_length_16336	7085	7486	100.00	0,0	possible outer membrane protein
PA14_46570	CP000438	4146137	4146754	+	PA14.AGEnt_accessory_0134_length_16336	7758	8375	100.00	0,0	putative transcriptional regulator
PA14_46580	CP000438	4146826	4147941	+	PA14.AGEnt_accessory_0134_length_16336	8447	9562	100.00	0,0	putative multidrug efflux gene product
PA14_46590	CP000438	4147938	4151027	+	PA14.AGEnt_accessory_0134_length_16336	9559	12648	100.00	0,0	putative AcrB/AcrD/AcrF family protein
PA14_46600	CP000438	4151058	4151864	+	PA14.AGEnt_accessory_0134_length_16336	12679	13485	100.00	0,0	putative dehydrogenase/reductase
PA14_46610	CP000438	4152349	4152822	-	PA14.AGEnt_accessory_0134_length_16336	13970	14443	100.00	0,0	hypothetical protein
PA14_46620	CP000438	4152844	4154124	-	PA14.AGEnt_accessory_0134_length_16336	14465	15745	100.00	0,0	putative pyridine nucleotide-disulphide oxidoreductase
PA14_48190	CP000438	4291223	4291783	-	PA14.AGEnt_accessory_0138_length_2637	6	566	100.00	0,0	putative transcriptional regulator
PA14_48200	CP000438	4291948	4292745	+	PA14.AGEnt_accessory_0138_length_2637	731	1528	100.00	0,0	putative enoyl-CoA hydratase/isomerase
PA14_48210	CP000438	4292802	4293686	+	PA14.AGEnt_accessory_0138_length_2637	1585	2469	100.00	0,0	putative hydrolase
PA14_48440	CP000438	4306736	4306762	+	PA14.AGEnt_accessory_0139_length_5253	1	27	4.46	579,0	putative NAD(P)H dehydrogenase
PA14_48450	CP000438	4306779	4307897	-	PA14.AGEnt_accessory_0139_length_5253	44	1162	100.00	0,0	putative peptidyl-arginine deiminase
PA14_48460	CP000438	4307897	4309009	-	PA14.AGEnt_accessory_0139_length_5253	1162	2274	100.00	0,0	probable polyamine binding/transport protein
PA14_48470	CP000438	4309006	4309917	-	PA14.AGEnt_accessory_0139_length_5253	2271	3182	100.00	0,0	putative N-carbamoylputrescine amidohydrolase
PA14_48490	CP000438	4309921	4310961	-	PA14.AGEnt_accessory_0139_length_5253	3186	4226	100.00	0,0	putative peptidylarginine deiminase
PA14_48500	CP000438	4311093	4311980	+	PA14.AGEnt_accessory_0139_length_5253	4358	5245	100.00	0,0	putative transcriptional regulator
PA14_48880	CP000438	4345187	4346203	-	PA14.AGEnt_accessory_0140_length_7032	52	1068	100.00	0,0	putative bacteriophage integrase
PA14_48890	CP000438	4346203	4347501	-	PA14.AGEnt_accessory_0140_length_7032	1068	2366	100.00	0,0	conserved hypothetical protein
PA14_48900	CP000438	4347632	4347733	-	PA14.AGEnt_accessory_0140_length_7032	2497	2598	100.00	0,0	hypothetical protein
PA14_48910	CP000438	4347730	4349013	-	PA14.AGEnt_accessory_0140_length_7032	2595	3878	100.00	0,0	conserved hypothetical protein
PA14_48920	CP000438	4349017	4349373	-	PA14.AGEnt_accessory_0140_length_7032	3882	4238	100.00	0,0	conserved hypothetical protein
PA14_48930	CP000438	4349378	4350664	-	PA14.AGEnt_accessory_0140_length_7032	4243	5529	100.00	0,0	conserved hypothetical protein
PA14_48940	CP000438	4350851	4351099	-	PA14.AGEnt_accessory_0140_length_7032	5716	5964	100.00	0,0	coat protein B of bacteriophage Pf1
PA14_48950	CP000438	4351112	4351363	-	PA14.AGEnt_accessory_0140_length_7032	5977	6228	100.00	0,0	hypothetical protein of bacteriophage Pf1
PA14_48960	CP000438	4351376	4351468	-	PA14.AGEnt_accessory_0140_length_7032	6241	6333	100.00	0,0	hypothetical protein of bacteriophage Pf1
PA14_48970	CP000438	4351485	4351919	-	PA14.AGEnt_accessory_0140_length_7032	6350	6784	100.00	0,0	helix destabilizing protein of bacteriophage Pf1
PA14_48980	CP000438	4352054	4352167	-	PA14.AGEnt_accessory_0140_length_7032	6919	7032	30.16	0,264	hypothetical protein of bacteriophage Pf1
PA14_48980	CP000438	4352300	4352431	-	PA14.AGEnt_accessory_0141_length_3491	1	132	34.92	246,0	hypothetical protein of bacteriophage Pf1
PA14_48990	CP000438	4352435	4352725	-	PA14.AGEnt_accessory_0141_length_3491	136	426	100.00	0,0	hypothetical protein of bacteriophage Pf1
PA14_49000	CP000438	4352729	4352941	-	PA14.AGEnt_accessory_0141_length_3491	430	642	100.00	0,0	hypothetical protein of bacteriophage Pf1
PA14_49010	CP000438	4352944	4353159	-	PA14.AGEnt_accessory_0141_length_3491	645	860	100.00	0,0	hypothetical protein
PA14_49020	CP000438	4353287	4353553	+	PA14.AGEnt_accessory_0141_length_3491	988	1254	100.00	0,0	hypothetical protein
PA14_49030	CP000438	4353842	4354873	+	PA14.AGEnt_accessory_0141_length_3491	1543	2574	100.00	0,0	hypothetical protein
PA14_49480	CP000438	4399221	4401008	+	PA14.AGEnt_accessory_0142_length_2662	116	1903	100.00	0,0	hypothetical protein
PA14_49510	CP000438	4402698	4403159	-	PA14.AGEnt_accessory_0143_length_3323	305	766	100.00	0,0	immunity protein S3I structureal gene
PA14_49520	CP000438	4403159	4405534	-	PA14.AGEnt_accessory_0143_length_3323	766	3141	100.00	0,0	pyocin killing protein
PA14_49530	CP000438	4406174	4406322	+	PA14.AGEnt_accessory_0144_length_1099	1	149	40.38	220,0	hypothetical protein
PA14_49540	CP000438	4406350	4407129	+	PA14.AGEnt_accessory_0144_length_1099	177	956	100.00	0,0	hypothetical protein
PA14_50240	CP000438	4462658	4462922	-	PA14.AGEnt_accessory_0146_length_12480	1	265	89.23	32,0	hypothetical protein
PA14_50250	CP000438	4462945	4463325	-	PA14.AGEnt_accessory_0146_length_12480	288	668	100.00	0,0	hypothetical protein
PA14_50270	CP000438	4463447	4464871	-	PA14.AGEnt_accessory_0146_length_12480	790	2214	100.00	0,0	flagellar capping protein FliD
PA14_50280	CP000438	4464957	4465328	-	PA14.AGEnt_accessory_0146_length_12480	2300	2671	100.00	0,0	hypothetical protein
PA14_50290	CP000438	4465407	4466873	-	PA14.AGEnt_accessory_0146_length_12480	2750	4216	100.00	0,0	flagellin type B
PA14_50300	CP000438	4467231	4472315	-	PA14.AGEnt_accessory_0146_length_12480	4574	9658	100.00	0,0	hypothetical protein
PA14_50310	CP000438	4472308	4472970	-	PA14.AGEnt_accessory_0146_length_12480	9651	10313	100.00	0,0	Possible sugar nucleotidyltransferase
PA14_50320	CP000438	4472946	4473548	-	PA14.AGEnt_accessory_0146_length_12480	10289	10891	100.00	0,0	conserved hypothetical protein
PA14_50330	CP000438	4473553	4474314	-	PA14.AGEnt_accessory_0146_length_12480	10896	11657	100.00	0,0	hypothetical protein
PA14_50340	CP000438	4474369	4475137	-	PA14.AGEnt_accessory_0146_length_12480	11712	12480	58.26	0,551	flagellar hook-associated protein type 3 FlgL
PA14_51520	CP000438	4580547	4580960	-	PA14.AGEnt_accessory_0147_length_7521	293	706	100.00	0,0	SpcU
PA14_51530	CP000438	4580957	4583020	-	PA14.AGEnt_accessory_0147_length_7521	703	2766	100.00	0,0	ExoU
PA14_51540	CP000438	4583157	4583726	-	PA14.AGEnt_accessory_0147_length_7521	2903	3472	100.00	0,0	putative transposase
PA14_51550	CP000438	4583761	4584861	+	PA14.AGEnt_accessory_0147_length_7521	3507	4607	100.00	0,0	putative transposase
PA14_51560	CP000438	4584990	4585439	-	PA14.AGEnt_accessory_0147_length_7521	4736	5185	100.00	0,0	possible acetyltransferase
PA14_51570	CP000438	4585653	4585871	-	PA14.AGEnt_accessory_0147_length_7521	5399	5617	100.00	0,0	hypothetical protein
PA14_51580	CP000438	4585927	4586130	-	PA14.AGEnt_accessory_0147_length_7521	5673	5876	100.00	0,0	hypothetical protein
PA14_51590	CP000438	4586242	4586559	+	PA14.AGEnt_accessory_0147_length_7521	5988	6305	100.00	0,0	hypothetical protein
PA14_51600	CP000438	4586665	4587288	-	PA14.AGEnt_accessory_0147_length_7521	6411	7034	100.00	0,0	hypothetical protein
PA14_51610	CP000438	4587325	4587609	-	PA14.AGEnt_accessory_0147_length_7521	7071	7355	100.00	0,0	hypothetical protein
PA14_51640	CP000438	4589078	4589455	+	PA14.AGEnt_accessory_0148_length_2094	78	455	100.00	0,0	conserved hypothetical protein
PA14_51650	CP000438	4589452	4590732	+	PA14.AGEnt_accessory_0148_length_2094	452	1732	100.00	0,0	putative integrase
PA14_53570	CP000438	4750546	4751322	-	PA14.AGEnt_accessory_0149_length_5746	461	1237	100.00	0,0	putative integrase
PA14_53580	CP000438	4751681	4752283	+	PA14.AGEnt_accessory_0149_length_5746	1596	2198	100.00	0,0	hypothetical protein
PA14_53590	CP000438	4752288	4753559	+	PA14.AGEnt_accessory_0149_length_5746	2203	3474	100.00	0,0	hypothetical protein
PA14_53600	CP000438	4753546	4754154	+	PA14.AGEnt_accessory_0149_length_5746	3461	4069	100.00	0,0	hypothetical protein
PA14_53610	CP000438	4754190	4754795	+	PA14.AGEnt_accessory_0149_length_5746	4105	4710	100.00	0,0	hypothetical protein
PA14_53620	CP000438	4756330	4756968	+	PA14.AGEnt_accessory_0150_length_5313	422	1060	100.00	0,0	hypothetical protein
PA14_53630	CP000438	4757211	4757546	+	PA14.AGEnt_accessory_0150_length_5313	1303	1638	100.00	0,0	hypothetical protein
PA14_53640	CP000438	4757720	4758238	+	PA14.AGEnt_accessory_0150_length_5313	1812	2330	100.00	0,0	hypothetical protein
PA14_53650	CP000438	4758490	4758936	+	PA14.AGEnt_accessory_0150_length_5313	2582	3028	100.00	0,0	hypothetical protein
PA14_53660	CP000438	4758953	4760041	+	PA14.AGEnt_accessory_0150_length_5313	3045	4133	100.00	0,0	hypothetical protein
PA14_53670	CP000438	4760148	4760960	-	PA14.AGEnt_accessory_0150_length_5313	4240	5052	100.00	0,0	hypothetical protein
PA14_54050	CP000438	4793615	4794268	-	PA14.AGEnt_accessory_0151_length_688	35	688	98.20	0,12	conserved hypothetical protein
PA14_54850	CP000438	4860413	4860634	+	PA14.AGEnt_accessory_0152_length_32012	197	418	100.00	0,0	hypothetical protein
PA14_54860	CP000438	4860837	4861445	-	PA14.AGEnt_accessory_0152_length_32012	621	1229	100.00	0,0	hypothetical protein
PA14_54870	CP000438	4861608	4862516	-	PA14.AGEnt_accessory_0152_length_32012	1392	2300	100.00	0,0	hypothetical protein
PA14_54880	CP000438	4862635	4863513	-	PA14.AGEnt_accessory_0152_length_32012	2419	3297	100.00	0,0	putative serine acetyltransferase
PA14_54890	CP000438	4863414	4865318	-	PA14.AGEnt_accessory_0152_length_32012	3198	5102	100.00	0,0	hypothetical protein
PA14_54900	CP000438	4865315	4866469	-	PA14.AGEnt_accessory_0152_length_32012	5099	6253	100.00	0,0	hypothetical protein
PA14_54910	CP000438	4866692	4867507	-	PA14.AGEnt_accessory_0152_length_32012	6476	7291	100.00	0,0	putative thioesterase
PA14_54920	CP000438	4867504	4871967	-	PA14.AGEnt_accessory_0152_length_32012	7288	11751	100.00	0,0	putative non-ribosomal peptide synthetase
PA14_54930	CP000438	4872096	4875437	-	PA14.AGEnt_accessory_0152_length_32012	11880	15221	100.00	0,0	putative non-ribosomal peptide synthetase
PA14_54940	CP000438	4875551	4878535	-	PA14.AGEnt_accessory_0152_length_32012	15335	18319	100.00	0,0	putative siderophore biosynthesis enzyme
PA14_54950	CP000438	4878789	4880135	-	PA14.AGEnt_accessory_0152_length_32012	18573	19919	100.00	0,0	hypothetical protein
PA14_54960	CP000438	4880090	4881058	-	PA14.AGEnt_accessory_0152_length_32012	19874	20842	100.00	0,0	hypothetical protein
PA14_54970	CP000438	4881162	4882919	-	PA14.AGEnt_accessory_0152_length_32012	20946	22703	100.00	0,0	possible ABC transporter protein
PA14_54980	CP000438	4882923	4884677	-	PA14.AGEnt_accessory_0152_length_32012	22707	24461	100.00	0,0	poossible ABC-type transporter protein
PA14_55000	CP000438	4884920	4885870	+	PA14.AGEnt_accessory_0152_length_32012	24704	25654	100.00	0,0	possible ABC-type transporter, periplasmic component
PA14_55020	CP000438	4885877	4886899	+	PA14.AGEnt_accessory_0152_length_32012	25661	26683	100.00	0,0	possible ABC-type transporter, permease component
PA14_55030	CP000438	4886892	4887956	+	PA14.AGEnt_accessory_0152_length_32012	26676	27740	100.00	0,0	possible ABC-type transporter, permease component
PA14_55040	CP000438	4887953	4888810	+	PA14.AGEnt_accessory_0152_length_32012	27737	28594	100.00	0,0	putative ATP-binding component of ferric enterobactin transport
PA14_55050	CP000438	4888957	4891011	+	PA14.AGEnt_accessory_0152_length_32012	28741	30795	100.00	0,0	possible TonB-dependent receptor
PA14_55060	CP000438	4891261	4892103	-	PA14.AGEnt_accessory_0152_length_32012	31045	31887	100.00	0,0	conserved hypothetical protein
PA14_55070	CP000438	4892136	4892228	-	PA14.AGEnt_accessory_0152_length_32012	31920	32012	35.23	0,171	conserved hypothetical protein
PA14_55080	CP000438	4893060	4894265	+	PA14.AGEnt_accessory_0153_length_2602	593	1798	100.00	0,0	hypothetical protein
PA14_55090	CP000438	4894348	4894746	+	PA14.AGEnt_accessory_0153_length_2602	1881	2279	100.00	0,0	hypothetical protein
PA14_55180	CP000438	4902084	4902088	+	PA14.AGEnt_accessory_0154_length_31	1	5	0.56	895,0	probable glycosyl transferase
PA14_55400	CP000438	4919106	4930432	-	PA14.AGEnt_accessory_0155_length_12606	1	11327	90.37	1207,0	hypothetical protein
PA14_55410	CP000438	4930632	4931711	-	PA14.AGEnt_accessory_0155_length_12606	11527	12606	91.60	0,99	hypothetical protein
PA14_58570	CP000438	5217337	5219089	-	PA14.AGEnt_accessory_0157_length_1753	1	1753	77.50	15,494	putative outer membrane ferric siderophore receptor
PA14_58720	CP000438	5232749	5233456	-	PA14.AGEnt_accessory_0158_length_2112	37	744	100.00	0,0	conserved hypothetical protein
PA14_58730	CP000438	5233511	5234050	-	PA14.AGEnt_accessory_0158_length_2112	799	1338	100.00	0,0	type IV pilin structural subunit
PA14_58740	CP000438	5234143	5234253	-	PA14.AGEnt_accessory_0158_length_2112	1431	1541	100.00	0,0	hypothetical protein
PA14_58750	CP000438	5234279	5234824	+	PA14.AGEnt_accessory_0158_length_2112	1567	2112	32.04	0,1158	type 4 fimbrial biogenesis protein PilB
PA14_58760	CP000438	5236513	5236786	+	PA14.AGEnt_accessory_0159_length_274	1	274	24.42	431,417	type 4 fimbrial biogenesis protein pilC
PA14_58910	CP000438	5251580	5252446	+	PA14.AGEnt_accessory_0160_length_7639	90	956	100.00	0,0	chromosome partitioning related protein
PA14_58920	CP000438	5252505	5253185	+	PA14.AGEnt_accessory_0160_length_7639	1015	1695	100.00	0,0	conserved hypothetical protein
PA14_58930	CP000438	5253182	5253679	+	PA14.AGEnt_accessory_0160_length_7639	1692	2189	100.00	0,0	conserved hypothetical protein
PA14_58940	CP000438	5253676	5253825	+	PA14.AGEnt_accessory_0160_length_7639	2186	2335	100.00	0,0	hypothetical protein
PA14_58950	CP000438	5253822	5254508	+	PA14.AGEnt_accessory_0160_length_7639	2332	3018	100.00	0,0	conserved hypothetical protein
PA14_58960	CP000438	5254508	5255209	+	PA14.AGEnt_accessory_0160_length_7639	3018	3719	100.00	0,0	hypothetical protein
PA14_58970	CP000438	5255206	5255913	+	PA14.AGEnt_accessory_0160_length_7639	3716	4423	100.00	0,0	putative phage protein
PA14_58980	CP000438	5255897	5256121	+	PA14.AGEnt_accessory_0160_length_7639	4407	4631	100.00	0,0	conserved hypothetical protein
PA14_58990	CP000438	5256118	5257464	+	PA14.AGEnt_accessory_0160_length_7639	4628	5974	100.00	0,0	Putative DNA helicase
PA14_59000	CP000438	5257636	5258163	+	PA14.AGEnt_accessory_0160_length_7639	6146	6673	100.00	0,0	conserved hypothetical protein
PA14_59010	CP000438	5258160	5258417	+	PA14.AGEnt_accessory_0160_length_7639	6670	6927	100.00	0,0	conserved hypothetical protein
PA14_59020	CP000438	5258410	5258904	+	PA14.AGEnt_accessory_0160_length_7639	6920	7414	100.00	0,0	hypothetical protein
PA14_59030	CP000438	5258897	5259129	+	PA14.AGEnt_accessory_0160_length_7639	7407	7639	99.57	0,1	hypothetical protein
PA14_59050	CP000438	5260130	5260146	+	PA14.AGEnt_accessory_0161_length_99258	1	17	1.67	1000,0	conserved hypothetical protein
PA14_59060	CP000438	5260143	5260397	+	PA14.AGEnt_accessory_0161_length_99258	14	268	100.00	0,0	hypothetical protein
PA14_59070	CP000438	5260394	5262133	+	PA14.AGEnt_accessory_0161_length_99258	265	2004	100.00	0,0	conserved hypothetical protein
PA14_59090	CP000438	5262161	5262928	+	PA14.AGEnt_accessory_0161_length_99258	2032	2799	100.00	0,0	conserved hypothetical protein
PA14_59100	CP000438	5262925	5264250	+	PA14.AGEnt_accessory_0161_length_99258	2796	4121	100.00	0,0	conserved hypothetical protein
PA14_59110	CP000438	5264247	5264522	+	PA14.AGEnt_accessory_0161_length_99258	4118	4393	100.00	0,0	hypothetical protein
PA14_59120	CP000438	5264513	5264752	+	PA14.AGEnt_accessory_0161_length_99258	4384	4623	100.00	0,0	hypothetical protein
PA14_59130	CP000438	5265022	5265750	+	PA14.AGEnt_accessory_0161_length_99258	4893	5621	100.00	0,0	conserved hypothetical protein
PA14_59140	CP000438	5265756	5266289	+	PA14.AGEnt_accessory_0161_length_99258	5627	6160	100.00	0,0	conserved hypothetical protein
PA14_59150	CP000438	5266303	5266773	+	PA14.AGEnt_accessory_0161_length_99258	6174	6644	100.00	0,0	putative single-stranded DNA binding protein
PA14_59160	CP000438	5267237	5267482	+	PA14.AGEnt_accessory_0161_length_99258	7108	7353	100.00	0,0	hypothetical protein
PA14_59170	CP000438	5267621	5267854	-	PA14.AGEnt_accessory_0161_length_99258	7492	7725	100.00	0,0	hypothetical protein
PA14_59180	CP000438	5268174	5270099	+	PA14.AGEnt_accessory_0161_length_99258	8045	9970	100.00	0,0	topoisomerase I - like protein
PA14_59190	CP000438	5270173	5270643	+	PA14.AGEnt_accessory_0161_length_99258	10044	10514	100.00	0,0	hypothetical protein
PA14_59200	CP000438	5270777	5272666	+	PA14.AGEnt_accessory_0161_length_99258	10648	12537	100.00	0,0	conserved hypothetical protein
PA14_59210	CP000438	5272663	5274636	+	PA14.AGEnt_accessory_0161_length_99258	12534	14507	100.00	0,0	putative DNA helicase
PA14_59220	CP000438	5275324	5276820	+	PA14.AGEnt_accessory_0161_length_99258	15195	16691	100.00	0,0	pyocin S5
PA14_59230	CP000438	5276845	5277171	-	PA14.AGEnt_accessory_0161_length_99258	16716	17042	100.00	0,0	colicin immunity protein
PA14_59240	CP000438	5277443	5278567	+	PA14.AGEnt_accessory_0161_length_99258	17314	18438	100.00	0,0	type IV B pilus protein
PA14_59250	CP000438	5278639	5280276	+	PA14.AGEnt_accessory_0161_length_99258	18510	20147	100.00	0,0	Type IV B pilus protein
PA14_59270	CP000438	5280280	5281605	+	PA14.AGEnt_accessory_0161_length_99258	20151	21476	100.00	0,0	type IV b pilus protein
PA14_59280	CP000438	5281595	5282128	+	PA14.AGEnt_accessory_0161_length_99258	21466	21999	100.00	0,0	type IV B pilus protein
PA14_59290	CP000438	5282137	5283717	+	PA14.AGEnt_accessory_0161_length_99258	22008	23588	100.00	0,0	type IV B pilus protein
PA14_59310	CP000438	5283717	5284796	+	PA14.AGEnt_accessory_0161_length_99258	23588	24667	100.00	0,0	type IV B pilus Protein
PA14_59320	CP000438	5284818	5285348	+	PA14.AGEnt_accessory_0161_length_99258	24689	25219	100.00	0,0	type IV B pilus protein
PA14_59340	CP000438	5285345	5286286	+	PA14.AGEnt_accessory_0161_length_99258	25216	26157	100.00	0,0	type IV B pilus protein
PA14_59350	CP000438	5286291	5287619	+	PA14.AGEnt_accessory_0161_length_99258	26162	27490	100.00	0,0	Type IV B pilus protein
PA14_59360	CP000438	5287648	5288085	+	PA14.AGEnt_accessory_0161_length_99258	27519	27956	100.00	0,0	type IV B pilus protein
PA14_59370	CP000438	5288357	5289001	-	PA14.AGEnt_accessory_0161_length_99258	28228	28872	100.00	0,0	hypothetical protein
PA14_59380	CP000438	5289000	5289566	+	PA14.AGEnt_accessory_0161_length_99258	28871	29437	100.00	0,0	conserved hypothetical protein
PA14_59390	CP000438	5289818	5289952	+	PA14.AGEnt_accessory_0161_length_99258	29689	29823	100.00	0,0	hypothetical protein
PA14_59400	CP000438	5290227	5290766	+	PA14.AGEnt_accessory_0161_length_99258	30098	30637	100.00	0,0	conserved hypothetical protein
PA14_59410	CP000438	5290815	5291081	-	PA14.AGEnt_accessory_0161_length_99258	30686	30952	100.00	0,0	hypothetical protein
PA14_59430	CP000438	5291101	5291337	+	PA14.AGEnt_accessory_0161_length_99258	30972	31208	100.00	0,0	conserved hypothetical protein
PA14_59440	CP000438	5291822	5292529	+	PA14.AGEnt_accessory_0161_length_99258	31693	32400	100.00	0,0	conserved hypothetical protein
PA14_59470	CP000438	5292765	5293115	+	PA14.AGEnt_accessory_0161_length_99258	32636	32986	100.00	0,0	hypothetical protein
PA14_59480	CP000438	5293173	5293808	+	PA14.AGEnt_accessory_0161_length_99258	33044	33679	100.00	0,0	conserved hypothetical protein
PA14_59490	CP000438	5293805	5294080	+	PA14.AGEnt_accessory_0161_length_99258	33676	33951	100.00	0,0	hypothetical protein
PA14_59500	CP000438	5294150	5294512	+	PA14.AGEnt_accessory_0161_length_99258	34021	34383	100.00	0,0	conserved hypothetical protein
PA14_59510	CP000438	5294580	5294834	+	PA14.AGEnt_accessory_0161_length_99258	34451	34705	100.00	0,0	conserved hypothetical protein
PA14_59520	CP000438	5294926	5295531	+	PA14.AGEnt_accessory_0161_length_99258	34797	35402	100.00	0,0	hypothetical protein
PA14_59530	CP000438	5295561	5297012	+	PA14.AGEnt_accessory_0161_length_99258	35432	36883	100.00	0,0	conserved hypothetical protein
PA14_59540	CP000438	5297117	5299366	+	PA14.AGEnt_accessory_0161_length_99258	36988	39237	100.00	0,0	conserved hypothetical protein
PA14_59550	CP000438	5299690	5300916	+	PA14.AGEnt_accessory_0161_length_99258	39561	40787	100.00	0,0	hypothetical protein
PA14_59560	CP000438	5301173	5301439	+	PA14.AGEnt_accessory_0161_length_99258	41044	41310	100.00	0,0	putative transposase
PA14_59570	CP000438	5301490	5301825	+	PA14.AGEnt_accessory_0161_length_99258	41361	41696	100.00	0,0	putative transposase
PA14_59580	CP000438	5301889	5303424	+	PA14.AGEnt_accessory_0161_length_99258	41760	43295	100.00	0,0	putative transposase
PA14_59590	CP000438	5303485	5303844	+	PA14.AGEnt_accessory_0161_length_99258	43356	43715	100.00	0,0	conserved hypothetical protein
PA14_59600	CP000438	5303917	5304162	-	PA14.AGEnt_accessory_0161_length_99258	43788	44033	100.00	0,0	hypothetical protein
PA14_59610	CP000438	5304246	5304920	-	PA14.AGEnt_accessory_0161_length_99258	44117	44791	100.00	0,0	conserved hypothetical protein
PA14_59620	CP000438	5305003	5305668	-	PA14.AGEnt_accessory_0161_length_99258	44874	45539	100.00	0,0	conserved hypothetical protein
PA14_59630	CP000438	5305679	5306710	-	PA14.AGEnt_accessory_0161_length_99258	45550	46581	100.00	0,0	hypothetical protein
PA14_59640	CP000438	5307321	5308010	+	PA14.AGEnt_accessory_0161_length_99258	47192	47881	100.00	0,0	conserved hypothetical protein
PA14_59650	CP000438	5308021	5308776	+	PA14.AGEnt_accessory_0161_length_99258	47892	48647	100.00	0,0	conserved hypothetical protein
PA14_59660	CP000438	5308761	5309342	+	PA14.AGEnt_accessory_0161_length_99258	48632	49213	100.00	0,0	conserved hypothetical protein
PA14_59670	CP000438	5309339	5309839	+	PA14.AGEnt_accessory_0161_length_99258	49210	49710	100.00	0,0	conserved hypothetical protein
PA14_59680	CP000438	5309848	5310105	+	PA14.AGEnt_accessory_0161_length_99258	49719	49976	100.00	0,0	hypothetical protein
PA14_59690	CP000438	5310109	5312343	+	PA14.AGEnt_accessory_0161_length_99258	49980	52214	100.00	0,0	conserved hypothetical protein
PA14_59700	CP000438	5312343	5313089	+	PA14.AGEnt_accessory_0161_length_99258	52214	52960	100.00	0,0	conserved hypothetical protein
PA14_59710	CP000438	5313527	5314075	+	PA14.AGEnt_accessory_0161_length_99258	53398	53946	100.00	0,0	putative fimbrial protein precursor
PA14_59720	CP000438	5314164	5314910	+	PA14.AGEnt_accessory_0161_length_99258	54035	54781	100.00	0,0	putative pili assembly chaperone
PA14_59750	CP000438	5317504	5318850	+	PA14.AGEnt_accessory_0161_length_99258	57375	58721	100.00	0,0	fimbrial subunit
PA14_59760	CP000438	5318840	5319556	+	PA14.AGEnt_accessory_0161_length_99258	58711	59427	100.00	0,0	putative pili assembly chaperone
PA14_59770	CP000438	5319600	5320295	-	PA14.AGEnt_accessory_0161_length_99258	59471	60166	100.00	0,0	putative two component response regulator
PA14_59780	CP000438	5320295	5323549	-	PA14.AGEnt_accessory_0161_length_99258	60166	63420	100.00	0,0	putative kinase sensor protein
PA14_59790	CP000438	5323630	5324829	-	PA14.AGEnt_accessory_0161_length_99258	63501	64700	100.00	0,0	two component response regulator
PA14_59800	CP000438	5324826	5327621	-	PA14.AGEnt_accessory_0161_length_99258	64697	67492	100.00	0,0	kinase sensor protein
PA14_59820	CP000438	5327953	5328603	+	PA14.AGEnt_accessory_0161_length_99258	67824	68474	100.00	0,0	conserved hypothetical protein
PA14_59830	CP000438	5328614	5330095	+	PA14.AGEnt_accessory_0161_length_99258	68485	69966	100.00	0,0	putative helicase
PA14_59840	CP000438	5330226	5331335	+	PA14.AGEnt_accessory_0161_length_99258	70097	71206	100.00	0,0	conserved hypothetical protein
PA14_59845	CP000438	5331379	5331690	-	PA14.AGEnt_accessory_0161_length_99258	71250	71561	100.00	0,0	conserved hypothetical protein
PA14_59850	CP000438	5331863	5332168	+	PA14.AGEnt_accessory_0161_length_99258	71734	72039	100.00	0,0	hypothetical protein
PA14_59860	CP000438	5332241	5332600	+	PA14.AGEnt_accessory_0161_length_99258	72112	72471	100.00	0,0	putative candidate type III effector Hop protein
PA14_59870	CP000438	5332597	5332836	+	PA14.AGEnt_accessory_0161_length_99258	72468	72707	100.00	0,0	conserved hypothetical protein
PA14_59880	CP000438	5332854	5333210	+	PA14.AGEnt_accessory_0161_length_99258	72725	73081	100.00	0,0	conserved hypothetical protein
PA14_59890	CP000438	5333221	5333607	+	PA14.AGEnt_accessory_0161_length_99258	73092	73478	100.00	0,0	conserved hypothetical protein
PA14_59900	CP000438	5333604	5334263	+	PA14.AGEnt_accessory_0161_length_99258	73475	74134	100.00	0,0	conserved hypothetical protein
PA14_59910	CP000438	5334260	5335144	+	PA14.AGEnt_accessory_0161_length_99258	74131	75015	100.00	0,0	conserved hypothetical protein
PA14_59920	CP000438	5335128	5336633	+	PA14.AGEnt_accessory_0161_length_99258	74999	76504	100.00	0,0	conserved hypothetical protein
PA14_59930	CP000438	5336611	5337054	+	PA14.AGEnt_accessory_0161_length_99258	76482	76925	100.00	0,0	conserved hypothetical protein
PA14_59940	CP000438	5337054	5339996	+	PA14.AGEnt_accessory_0161_length_99258	76925	79867	100.00	0,0	conserved hypothetical protein
PA14_59950	CP000438	5339993	5340277	+	PA14.AGEnt_accessory_0161_length_99258	79864	80148	100.00	0,0	hypothetical protein
PA14_59960	CP000438	5340274	5340933	+	PA14.AGEnt_accessory_0161_length_99258	80145	80804	100.00	0,0	Putative protein-disulfide isomerase
PA14_59970	CP000438	5340930	5341148	-	PA14.AGEnt_accessory_0161_length_99258	80801	81019	100.00	0,0	conserved hypothetical protein
PA14_59980	CP000438	5341357	5341788	+	PA14.AGEnt_accessory_0161_length_99258	81228	81659	100.00	0,0	hypothetical protein
PA14_59990	CP000438	5341788	5342726	+	PA14.AGEnt_accessory_0161_length_99258	81659	82597	100.00	0,0	conserved hypothetical protein
PA14_60000	CP000438	5342744	5344126	+	PA14.AGEnt_accessory_0161_length_99258	82615	83997	100.00	0,0	conserved hypothetical protein
PA14_60010	CP000438	5344126	5344467	+	PA14.AGEnt_accessory_0161_length_99258	83997	84338	100.00	0,0	hypothetical protein
PA14_60020	CP000438	5344464	5345975	+	PA14.AGEnt_accessory_0161_length_99258	84335	85846	100.00	0,0	conserved hypothetical protein
PA14_60030	CP000438	5346001	5346345	-	PA14.AGEnt_accessory_0161_length_99258	85872	86216	100.00	0,0	hypothetical protein
PA14_60040	CP000438	5346464	5346736	+	PA14.AGEnt_accessory_0161_length_99258	86335	86607	100.00	0,0	conserved hypothetical protein
PA14_60050	CP000438	5346740	5347090	+	PA14.AGEnt_accessory_0161_length_99258	86611	86961	100.00	0,0	putative plasmid stablization protein
PA14_60060	CP000438	5347532	5347834	+	PA14.AGEnt_accessory_0161_length_99258	87403	87705	100.00	0,0	hypothetical protein
PA14_60070	CP000438	5348012	5350435	+	PA14.AGEnt_accessory_0161_length_99258	87883	90306	100.00	0,0	conserved hypothetical protein
PA14_60080	CP000438	5350432	5352363	+	PA14.AGEnt_accessory_0161_length_99258	90303	92234	100.00	0,0	conserved hypothetical protein
PA14_60090	CP000438	5352790	5353305	+	PA14.AGEnt_accessory_0161_length_99258	92661	93176	100.00	0,0	hypothetical protein
PA14_60100	CP000438	5353510	5354049	-	PA14.AGEnt_accessory_0161_length_99258	93381	93920	100.00	0,0	deoxycytidine triphosphate deaminase
PA14_60110	CP000438	5354046	5354756	-	PA14.AGEnt_accessory_0161_length_99258	93917	94627	100.00	0,0	hypothetical protein
PA14_60120	CP000438	5354756	5355289	-	PA14.AGEnt_accessory_0161_length_99258	94627	95160	100.00	0,0	putative deoxycytidine deaminase
PA14_60130	CP000438	5355824	5357743	+	PA14.AGEnt_accessory_0161_length_99258	95695	97614	100.00	0,0	conserved hypothetical protein
PA14_60140	CP000438	5357740	5358660	+	PA14.AGEnt_accessory_0161_length_99258	97611	98531	100.00	0,0	xerD-like putative integrase
PA14_60270	CP000438	5369924	5369929	-	PA14.AGEnt_accessory_0162_length_7528	1	6	0.55	1089,0	putative Glycine/D-amino acid oxidases
PA14_60280	CP000438	5370692	5371180	+	PA14.AGEnt_accessory_0162_length_7528	769	1257	100.00	0,0	type 4 fimbrial biogenesis protein FimU
PA14_60290	CP000438	5371711	5372538	+	PA14.AGEnt_accessory_0162_length_7528	1788	2615	100.00	0,0	type 4 fimbrial biogenesis protein PilW
PA14_60300	CP000438	5372541	5373140	+	PA14.AGEnt_accessory_0162_length_7528	2618	3217	100.00	0,0	type 4 fimbrial biogenesis protein PilX
PA14_60310	CP000438	5373154	5376630	+	PA14.AGEnt_accessory_0162_length_7528	3231	6707	100.00	0,0	type 4 fimbrial biogenesis protein PilY1
PA14_60320	CP000438	5376956	5377381	+	PA14.AGEnt_accessory_0162_length_7528	7033	7458	100.00	0,0	type 4 fimbrial biogenesis protein PilE
PA14_60330	CP000438	5377450	5377451	-	PA14.AGEnt_accessory_0162_length_7528	7527	7528	0.21	0,943	penicillin tolerance protein, LytB
PA14_63440	CP000438	5657320	5657700	+	PA14.AGEnt_accessory_0165_length_1117	42	422	100.00	0,0	possible bacteriophage integrase
PA14_63450	CP000438	5657975	5658310	+	PA14.AGEnt_accessory_0165_length_1117	697	1032	100.00	0,0	conserved hypothetical protein
PA14_64430	CP000438	5739839	5740523	+	PA14.AGEnt_accessory_0167_length_790	106	790	98.42	0,11	hypothetical protein
PA14_65090	CP000438	5804318	5804391	+	PA14.AGEnt_accessory_0168_length_91	1	74	3.66	1948,0	hypothetical protein
PA14_65110	CP000438	5804393	5804408	-	PA14.AGEnt_accessory_0168_length_91	76	91	1.49	0,1061	biosynthetic alanine racemase
PA14_66060	CP000438	5883665	5883673	-	PA14.AGEnt_accessory_0169_length_39	31	39	0.63	0,1416	lipopolysaccharide biosynthesis protein RfaE
PA14_66100	CP000438	5888048	5888906	+	PA14.AGEnt_accessory_0170_length_885	1	859	71.58	341,0	putative membrane protein
PA14_66110	CP000438	5888931	5888932	-	PA14.AGEnt_accessory_0170_length_885	884	885	0.23	0,883	putative glycosyl transferase
PA14_66620	CP000438	5947698	5947776	-	PA14.AGEnt_accessory_0171_length_79	1	79	3.70	582,1472	type 4 fimbrial biogenesis outer membrane protein PilQ precursor
PA14_67180	CP000438	5996093	5996201	-	PA14.AGEnt_accessory_0172_length_109	1	109	12.53	108,653	conserved hypothetical protein
PA14_67180	CP000438	5996807	5996854	-	PA14.AGEnt_accessory_0173_length_1157	1	48	5.52	822,0	conserved hypothetical protein
PA14_67190	CP000438	5996863	5997744	-	PA14.AGEnt_accessory_0173_length_1157	57	938	100.00	0,0	conserved hypothetical protein
PA14_67200	CP000438	5997741	5997963	-	PA14.AGEnt_accessory_0173_length_1157	935	1157	25.63	0,647	conserved hypothetical protein
PA14_67200	CP000438	5998563	5998610	-	PA14.AGEnt_accessory_0174_length_273	1	48	5.52	822,0	conserved hypothetical protein
PA14_67210	CP000438	5998619	5998835	-	PA14.AGEnt_accessory_0174_length_273	57	273	24.77	0,659	conserved hypothetical protein
PA14_67210	CP000438	5999441	5999494	-	PA14.AGEnt_accessory_0175_length_226	1	54	6.16	822,0	conserved hypothetical protein
PA14_67220	CP000438	5999498	5999666	-	PA14.AGEnt_accessory_0175_length_226	58	226	7.55	0,2069	conserved hypothetical protein
PA14_69510	CP000438	6198335	6199408	-	PA14.AGEnt_accessory_0177_length_5773	131	1204	100.00	0,0	hypothetical protein
PA14_69520	CP000438	6199461	6202985	-	PA14.AGEnt_accessory_0177_length_5773	1257	4781	100.00	0,0	hypothetical protein
PA14_69540	CP000438	6202982	6203863	-	PA14.AGEnt_accessory_0177_length_5773	4778	5659	100.00	0,0	hypothetical protein
PA14_69550	CP000438	6203853	6203977	-	PA14.AGEnt_accessory_0177_length_5773	5649	5773	6.12	0,1918	conserved hypothetical protein
PA14_72780	CP000438	6482651	6482680	+	PA14.AGEnt_accessory_0179_length_69	1	30	3.46	837,0	pyridoxamine kinase
PA14_72790	CP000438	6482718	6482719	-	PA14.AGEnt_accessory_0179_length_69	68	69	0.34	0,583	putative membrane protein
