# Supplementary material for: ClustAGE: a tool for clustering and distribution analysis of bacterial accessory genomic elements
Source: BMC Bioinformatics. 2018 Apr 20;19:150. doi: 10.1186/s12859-018-2154-x (PMC5910555; doi:10.1186/s12859-018-2154-x)
Supplement: Supplementary file 1 — Archive containing relevant output files from the Spine and AGEnt analyses of the reference genomes. (ZIP 4849 kb) [file 12859_2018_2154_MOESM1_ESM.zip › Spine_and_AGEnt_results/PA7.AGEnt.PA7.AGEnt.accessory_coords.txt]

contig_id	contig_length	start	stop	out_seq_id
CP000744	6588339	6700	6899	PA7.AGEnt_accessory_0001_length_200
CP000744	6588339	8425	8538	PA7.AGEnt_accessory_0002_length_114
CP000744	6588339	12354	12544	PA7.AGEnt_accessory_0003_length_191
CP000744	6588339	14639	17242	PA7.AGEnt_accessory_0004_length_2604
CP000744	6588339	51513	55486	PA7.AGEnt_accessory_0005_length_3974
CP000744	6588339	55767	57124	PA7.AGEnt_accessory_0006_length_1358
CP000744	6588339	58476	58542	PA7.AGEnt_accessory_0007_length_67
CP000744	6588339	61201	61403	PA7.AGEnt_accessory_0008_length_203
CP000744	6588339	63165	63268	PA7.AGEnt_accessory_0009_length_104
CP000744	6588339	63514	63602	PA7.AGEnt_accessory_0010_length_89
CP000744	6588339	76102	151109	PA7.AGEnt_accessory_0011_length_75008
CP000744	6588339	151987	151993
CP000744	6588339	182522	183863	PA7.AGEnt_accessory_0012_length_1342
CP000744	6588339	189282	192619	PA7.AGEnt_accessory_0013_length_3338
CP000744	6588339	207027	207299	PA7.AGEnt_accessory_0014_length_273
CP000744	6588339	221985	222086	PA7.AGEnt_accessory_0015_length_102
CP000744	6588339	223637	224544	PA7.AGEnt_accessory_0016_length_908
CP000744	6588339	234610	234638	PA7.AGEnt_accessory_0017_length_29
CP000744	6588339	243587	243637	PA7.AGEnt_accessory_0018_length_51
CP000744	6588339	266937	267047	PA7.AGEnt_accessory_0019_length_111
CP000744	6588339	298404	305028	PA7.AGEnt_accessory_0020_length_6625
CP000744	6588339	312471	312583	PA7.AGEnt_accessory_0021_length_113
CP000744	6588339	313643	314199	PA7.AGEnt_accessory_0022_length_557
CP000744	6588339	332955	333058	PA7.AGEnt_accessory_0023_length_104
CP000744	6588339	334524	334693	PA7.AGEnt_accessory_0024_length_170
CP000744	6588339	338321	338756	PA7.AGEnt_accessory_0025_length_436
CP000744	6588339	348757	349117	PA7.AGEnt_accessory_0026_length_361
CP000744	6588339	351072	351156	PA7.AGEnt_accessory_0027_length_85
CP000744	6588339	351951	352227	PA7.AGEnt_accessory_0028_length_277
CP000744	6588339	357439	357675	PA7.AGEnt_accessory_0029_length_237
CP000744	6588339	364204	375794	PA7.AGEnt_accessory_0030_length_11591
CP000744	6588339	405930	405987	PA7.AGEnt_accessory_0031_length_58
CP000744	6588339	426101	426122	PA7.AGEnt_accessory_0032_length_22
CP000744	6588339	429511	430430	PA7.AGEnt_accessory_0033_length_920
CP000744	6588339	445280	445312	PA7.AGEnt_accessory_0034_length_33
CP000744	6588339	463218	463872	PA7.AGEnt_accessory_0035_length_655
CP000744	6588339	481627	488634	PA7.AGEnt_accessory_0036_length_7008
CP000744	6588339	577723	577878	PA7.AGEnt_accessory_0037_length_156
CP000744	6588339	580587	580854	PA7.AGEnt_accessory_0038_length_268
CP000744	6588339	586153	586215	PA7.AGEnt_accessory_0039_length_63
CP000744	6588339	586323	586358	PA7.AGEnt_accessory_0040_length_36
CP000744	6588339	604462	604661	PA7.AGEnt_accessory_0041_length_200
CP000744	6588339	618207	618923	PA7.AGEnt_accessory_0042_length_717
CP000744	6588339	630142	630144
CP000744	6588339	677343	677382	PA7.AGEnt_accessory_0043_length_40
CP000744	6588339	686226	686400	PA7.AGEnt_accessory_0044_length_175
CP000744	6588339	687696	687845	PA7.AGEnt_accessory_0045_length_150
CP000744	6588339	688166	717830	PA7.AGEnt_accessory_0046_length_29665
CP000744	6588339	717950	717949
CP000744	6588339	741526	742492	PA7.AGEnt_accessory_0047_length_967
CP000744	6588339	751986	752087	PA7.AGEnt_accessory_0048_length_102
CP000744	6588339	760002	760092	PA7.AGEnt_accessory_0049_length_91
CP000744	6588339	763169	788233	PA7.AGEnt_accessory_0050_length_25065
CP000744	6588339	876177	876222	PA7.AGEnt_accessory_0051_length_46
CP000744	6588339	878848	879123	PA7.AGEnt_accessory_0052_length_276
CP000744	6588339	893394	894022	PA7.AGEnt_accessory_0053_length_629
CP000744	6588339	906165	906199	PA7.AGEnt_accessory_0054_length_35
CP000744	6588339	907493	908677	PA7.AGEnt_accessory_0055_length_1185
CP000744	6588339	909733	911727	PA7.AGEnt_accessory_0056_length_1995
CP000744	6588339	916464	919482	PA7.AGEnt_accessory_0057_length_3019
CP000744	6588339	919885	919963	PA7.AGEnt_accessory_0058_length_79
CP000744	6588339	921567	922677	PA7.AGEnt_accessory_0059_length_1111
CP000744	6588339	925787	925814	PA7.AGEnt_accessory_0060_length_28
CP000744	6588339	926813	928284	PA7.AGEnt_accessory_0061_length_1472
CP000744	6588339	930184	933419	PA7.AGEnt_accessory_0062_length_3236
CP000744	6588339	948638	949423	PA7.AGEnt_accessory_0063_length_786
CP000744	6588339	951822	952184	PA7.AGEnt_accessory_0064_length_363
CP000744	6588339	955019	955277	PA7.AGEnt_accessory_0065_length_259
CP000744	6588339	985733	986868	PA7.AGEnt_accessory_0066_length_1136
CP000744	6588339	989538	989650	PA7.AGEnt_accessory_0067_length_113
CP000744	6588339	991436	998122	PA7.AGEnt_accessory_0068_length_6687
CP000744	6588339	1006684	1006737	PA7.AGEnt_accessory_0069_length_54
CP000744	6588339	1009397	1009604	PA7.AGEnt_accessory_0070_length_208
CP000744	6588339	1012658	1024517	PA7.AGEnt_accessory_0071_length_11860
CP000744	6588339	1028548	1029188	PA7.AGEnt_accessory_0072_length_641
CP000744	6588339	1029824	1029942	PA7.AGEnt_accessory_0073_length_119
CP000744	6588339	1059281	1064817	PA7.AGEnt_accessory_0074_length_5537
CP000744	6588339	1069639	1069848	PA7.AGEnt_accessory_0075_length_210
CP000744	6588339	1113092	1113522	PA7.AGEnt_accessory_0076_length_431
CP000744	6588339	1142396	1142396
CP000744	6588339	1149049	1149135	PA7.AGEnt_accessory_0077_length_87
CP000744	6588339	1156366	1156580	PA7.AGEnt_accessory_0078_length_215
CP000744	6588339	1158671	1158797	PA7.AGEnt_accessory_0079_length_127
CP000744	6588339	1167674	1167715	PA7.AGEnt_accessory_0080_length_42
CP000744	6588339	1181126	1181187	PA7.AGEnt_accessory_0081_length_62
CP000744	6588339	1197309	1197528	PA7.AGEnt_accessory_0082_length_220
CP000744	6588339	1203126	1205393	PA7.AGEnt_accessory_0083_length_2268
CP000744	6588339	1209419	1209597	PA7.AGEnt_accessory_0084_length_179
CP000744	6588339	1235009	1235115	PA7.AGEnt_accessory_0085_length_107
CP000744	6588339	1249803	1249932	PA7.AGEnt_accessory_0086_length_130
CP000744	6588339	1250036	1250094	PA7.AGEnt_accessory_0087_length_59
CP000744	6588339	1258575	1259297	PA7.AGEnt_accessory_0088_length_723
CP000744	6588339	1259861	1260004	PA7.AGEnt_accessory_0089_length_144
CP000744	6588339	1262303	1268790	PA7.AGEnt_accessory_0090_length_6488
CP000744	6588339	1280799	1287396	PA7.AGEnt_accessory_0091_length_6598
CP000744	6588339	1293319	1293817	PA7.AGEnt_accessory_0092_length_499
CP000744	6588339	1299156	1299399	PA7.AGEnt_accessory_0093_length_244
CP000744	6588339	1304099	1304894	PA7.AGEnt_accessory_0094_length_796
CP000744	6588339	1361032	1361140	PA7.AGEnt_accessory_0095_length_109
CP000744	6588339	1375515	1375882	PA7.AGEnt_accessory_0096_length_368
CP000744	6588339	1399928	1400139	PA7.AGEnt_accessory_0097_length_212
CP000744	6588339	1419775	1420693	PA7.AGEnt_accessory_0098_length_919
CP000744	6588339	1424552	1440865	PA7.AGEnt_accessory_0099_length_16314
CP000744	6588339	1497183	1497329	PA7.AGEnt_accessory_0100_length_147
CP000744	6588339	1497743	1498243	PA7.AGEnt_accessory_0101_length_501
CP000744	6588339	1581092	1583427	PA7.AGEnt_accessory_0102_length_2336
CP000744	6588339	1593602	1593619	PA7.AGEnt_accessory_0103_length_18
CP000744	6588339	1622988	1623170	PA7.AGEnt_accessory_0104_length_183
CP000744	6588339	1658586	1658729	PA7.AGEnt_accessory_0105_length_144
CP000744	6588339	1664561	1665691	PA7.AGEnt_accessory_0106_length_1131
CP000744	6588339	1678852	1678908	PA7.AGEnt_accessory_0107_length_57
CP000744	6588339	1695245	1695601	PA7.AGEnt_accessory_0108_length_357
CP000744	6588339	1713073	1713181	PA7.AGEnt_accessory_0109_length_109
CP000744	6588339	1733381	1733426	PA7.AGEnt_accessory_0110_length_46
CP000744	6588339	1782713	1782769	PA7.AGEnt_accessory_0111_length_57
CP000744	6588339	1796296	1796795	PA7.AGEnt_accessory_0112_length_500
CP000744	6588339	1800968	1801931	PA7.AGEnt_accessory_0113_length_964
CP000744	6588339	1802420	1802530	PA7.AGEnt_accessory_0114_length_111
CP000744	6588339	1823944	1824832	PA7.AGEnt_accessory_0115_length_889
CP000744	6588339	1829233	1829445	PA7.AGEnt_accessory_0116_length_213
CP000744	6588339	1830048	1830102	PA7.AGEnt_accessory_0117_length_55
CP000744	6588339	1838543	1838578	PA7.AGEnt_accessory_0118_length_36
CP000744	6588339	1869726	1869757	PA7.AGEnt_accessory_0119_length_32
CP000744	6588339	1922662	1922791	PA7.AGEnt_accessory_0120_length_130
CP000744	6588339	1932497	1932550	PA7.AGEnt_accessory_0121_length_54
CP000744	6588339	1939928	1940028	PA7.AGEnt_accessory_0122_length_101
CP000744	6588339	1956781	1957039	PA7.AGEnt_accessory_0123_length_259
CP000744	6588339	1982117	1982204	PA7.AGEnt_accessory_0124_length_88
CP000744	6588339	2003054	2026785	PA7.AGEnt_accessory_0125_length_23732
CP000744	6588339	2044626	2046516	PA7.AGEnt_accessory_0126_length_1891
CP000744	6588339	2046921	2048084	PA7.AGEnt_accessory_0127_length_1164
CP000744	6588339	2103029	2106306	PA7.AGEnt_accessory_0128_length_3278
CP000744	6588339	2120477	2121129	PA7.AGEnt_accessory_0129_length_653
CP000744	6588339	2133991	2134920	PA7.AGEnt_accessory_0130_length_930
CP000744	6588339	2136846	2136952	PA7.AGEnt_accessory_0131_length_107
CP000744	6588339	2146614	2146744	PA7.AGEnt_accessory_0132_length_131
CP000744	6588339	2152977	2153080	PA7.AGEnt_accessory_0133_length_104
CP000744	6588339	2159741	2179998	PA7.AGEnt_accessory_0134_length_20258
CP000744	6588339	2239029	2239875	PA7.AGEnt_accessory_0135_length_847
CP000744	6588339	2277916	2277968	PA7.AGEnt_accessory_0136_length_53
CP000744	6588339	2283230	2283329	PA7.AGEnt_accessory_0137_length_100
CP000744	6588339	2286607	2286866	PA7.AGEnt_accessory_0138_length_260
CP000744	6588339	2288286	2288508	PA7.AGEnt_accessory_0139_length_223
CP000744	6588339	2299545	2299549
CP000744	6588339	2309707	2309803	PA7.AGEnt_accessory_0140_length_97
CP000744	6588339	2328253	2328305	PA7.AGEnt_accessory_0141_length_53
CP000744	6588339	2347832	2347957	PA7.AGEnt_accessory_0142_length_126
CP000744	6588339	2376610	2376738	PA7.AGEnt_accessory_0143_length_129
CP000744	6588339	2384775	2384966	PA7.AGEnt_accessory_0144_length_192
CP000744	6588339	2390893	2392993	PA7.AGEnt_accessory_0145_length_2101
CP000744	6588339	2397066	2397068
CP000744	6588339	2411835	2429180	PA7.AGEnt_accessory_0146_length_17346
CP000744	6588339	2430417	2470307	PA7.AGEnt_accessory_0147_length_39891
CP000744	6588339	2472048	2472959	PA7.AGEnt_accessory_0148_length_912
CP000744	6588339	2473222	2473517	PA7.AGEnt_accessory_0149_length_296
CP000744	6588339	2477814	2478059	PA7.AGEnt_accessory_0150_length_246
CP000744	6588339	2480888	2483143	PA7.AGEnt_accessory_0151_length_2256
CP000744	6588339	2485578	2485916	PA7.AGEnt_accessory_0152_length_339
CP000744	6588339	2488387	2489144	PA7.AGEnt_accessory_0153_length_758
CP000744	6588339	2489759	2492004	PA7.AGEnt_accessory_0154_length_2246
CP000744	6588339	2493909	2494004	PA7.AGEnt_accessory_0155_length_96
CP000744	6588339	2520224	2520273	PA7.AGEnt_accessory_0156_length_50
CP000744	6588339	2520513	2538379	PA7.AGEnt_accessory_0157_length_17867
CP000744	6588339	2539616	2539654	PA7.AGEnt_accessory_0158_length_39
CP000744	6588339	2549868	2550043	PA7.AGEnt_accessory_0159_length_176
CP000744	6588339	2568188	2575531	PA7.AGEnt_accessory_0160_length_7344
CP000744	6588339	2626603	2626729	PA7.AGEnt_accessory_0161_length_127
CP000744	6588339	2627385	2627491	PA7.AGEnt_accessory_0162_length_107
CP000744	6588339	2629541	2632573	PA7.AGEnt_accessory_0163_length_3033
CP000744	6588339	2635980	2654131	PA7.AGEnt_accessory_0164_length_18152
CP000744	6588339	2654442	2655266	PA7.AGEnt_accessory_0165_length_825
CP000744	6588339	2656333	2658042	PA7.AGEnt_accessory_0166_length_1710
CP000744	6588339	2661877	2662034	PA7.AGEnt_accessory_0167_length_158
CP000744	6588339	2666526	2666759	PA7.AGEnt_accessory_0168_length_234
CP000744	6588339	2667952	2677884	PA7.AGEnt_accessory_0169_length_9933
CP000744	6588339	2679765	2682810	PA7.AGEnt_accessory_0170_length_3046
CP000744	6588339	2684313	2684584	PA7.AGEnt_accessory_0171_length_272
CP000744	6588339	2692653	2692791	PA7.AGEnt_accessory_0172_length_139
CP000744	6588339	2764645	2764664	PA7.AGEnt_accessory_0173_length_20
CP000744	6588339	2773301	2773306
CP000744	6588339	2785435	2787782	PA7.AGEnt_accessory_0174_length_2348
CP000744	6588339	2799747	2800059	PA7.AGEnt_accessory_0175_length_313
CP000744	6588339	2810680	2813016	PA7.AGEnt_accessory_0176_length_2337
CP000744	6588339	2813296	2816975	PA7.AGEnt_accessory_0177_length_3680
CP000744	6588339	2817313	2822395	PA7.AGEnt_accessory_0178_length_5083
CP000744	6588339	2823531	2829519	PA7.AGEnt_accessory_0179_length_5989
CP000744	6588339	2829656	2831142	PA7.AGEnt_accessory_0180_length_1487
CP000744	6588339	2831422	2834727	PA7.AGEnt_accessory_0181_length_3306
CP000744	6588339	2853154	2853712	PA7.AGEnt_accessory_0182_length_559
CP000744	6588339	2867714	2868988	PA7.AGEnt_accessory_0183_length_1275
CP000744	6588339	2869804	2869963	PA7.AGEnt_accessory_0184_length_160
CP000744	6588339	2884043	2886026	PA7.AGEnt_accessory_0185_length_1984
CP000744	6588339	2886751	2887229	PA7.AGEnt_accessory_0186_length_479
CP000744	6588339	2888466	2890061	PA7.AGEnt_accessory_0187_length_1596
CP000744	6588339	2895143	2895297	PA7.AGEnt_accessory_0188_length_155
CP000744	6588339	2907110	2907188	PA7.AGEnt_accessory_0189_length_79
CP000744	6588339	2908045	2941268	PA7.AGEnt_accessory_0190_length_33224
CP000744	6588339	2952992	2953954	PA7.AGEnt_accessory_0191_length_963
CP000744	6588339	2969933	2971848	PA7.AGEnt_accessory_0192_length_1916
CP000744	6588339	3014123	3014178	PA7.AGEnt_accessory_0193_length_56
CP000744	6588339	3019627	3019719	PA7.AGEnt_accessory_0194_length_93
CP000744	6588339	3034113	3034127	PA7.AGEnt_accessory_0195_length_15
CP000744	6588339	3034967	3034990	PA7.AGEnt_accessory_0196_length_24
CP000744	6588339	3036886	3037112	PA7.AGEnt_accessory_0197_length_227
CP000744	6588339	3088793	3088853	PA7.AGEnt_accessory_0198_length_61
CP000744	6588339	3099720	3099719
CP000744	6588339	3104593	3104885	PA7.AGEnt_accessory_0199_length_293
CP000744	6588339	3105548	3122982	PA7.AGEnt_accessory_0200_length_17435
CP000744	6588339	3123707	3184179	PA7.AGEnt_accessory_0201_length_60473
CP000744	6588339	3201850	3213079	PA7.AGEnt_accessory_0202_length_11230
CP000744	6588339	3215616	3215745	PA7.AGEnt_accessory_0203_length_130
CP000744	6588339	3217532	3217668	PA7.AGEnt_accessory_0204_length_137
CP000744	6588339	3220782	3226438	PA7.AGEnt_accessory_0205_length_5657
CP000744	6588339	3227078	3230738	PA7.AGEnt_accessory_0206_length_3661
CP000744	6588339	3231140	3232650	PA7.AGEnt_accessory_0207_length_1511
CP000744	6588339	3233644	3233759	PA7.AGEnt_accessory_0208_length_116
CP000744	6588339	3235056	3235329	PA7.AGEnt_accessory_0209_length_274
CP000744	6588339	3243043	3243176	PA7.AGEnt_accessory_0210_length_134
CP000744	6588339	3245995	3246207	PA7.AGEnt_accessory_0211_length_213
CP000744	6588339	3281684	3281929	PA7.AGEnt_accessory_0212_length_246
CP000744	6588339	3290428	3290869	PA7.AGEnt_accessory_0213_length_442
CP000744	6588339	3293601	3294015	PA7.AGEnt_accessory_0214_length_415
CP000744	6588339	3297012	3298449	PA7.AGEnt_accessory_0215_length_1438
CP000744	6588339	3300144	3303660	PA7.AGEnt_accessory_0216_length_3517
CP000744	6588339	3314585	3314662	PA7.AGEnt_accessory_0217_length_78
CP000744	6588339	3324102	3324227	PA7.AGEnt_accessory_0218_length_126
CP000744	6588339	3324477	3325633	PA7.AGEnt_accessory_0219_length_1157
CP000744	6588339	3326246	3327108	PA7.AGEnt_accessory_0220_length_863
CP000744	6588339	3327266	3330205	PA7.AGEnt_accessory_0221_length_2940
CP000744	6588339	3335087	3337367	PA7.AGEnt_accessory_0222_length_2281
CP000744	6588339	3343868	3344173	PA7.AGEnt_accessory_0223_length_306
CP000744	6588339	3346223	3346557	PA7.AGEnt_accessory_0224_length_335
CP000744	6588339	3348767	3349173	PA7.AGEnt_accessory_0225_length_407
CP000744	6588339	3351068	3351648	PA7.AGEnt_accessory_0226_length_581
CP000744	6588339	3356746	3356756	PA7.AGEnt_accessory_0227_length_11
CP000744	6588339	3363942	3363967	PA7.AGEnt_accessory_0228_length_26
CP000744	6588339	3369453	3371804	PA7.AGEnt_accessory_0229_length_2352
CP000744	6588339	3384229	3385578	PA7.AGEnt_accessory_0230_length_1350
CP000744	6588339	3403417	3405544	PA7.AGEnt_accessory_0231_length_2128
CP000744	6588339	3429601	3429788	PA7.AGEnt_accessory_0232_length_188
CP000744	6588339	3429951	3430257	PA7.AGEnt_accessory_0233_length_307
CP000744	6588339	3443183	3443403	PA7.AGEnt_accessory_0234_length_221
CP000744	6588339	3445614	3445627	PA7.AGEnt_accessory_0235_length_14
CP000744	6588339	3453039	3453422	PA7.AGEnt_accessory_0236_length_384
CP000744	6588339	3459258	3459278	PA7.AGEnt_accessory_0237_length_21
CP000744	6588339	3465888	3467707	PA7.AGEnt_accessory_0238_length_1820
CP000744	6588339	3473062	3477212	PA7.AGEnt_accessory_0239_length_4151
CP000744	6588339	3483852	3483890	PA7.AGEnt_accessory_0240_length_39
CP000744	6588339	3487068	3488853	PA7.AGEnt_accessory_0241_length_1786
CP000744	6588339	3491410	3491508	PA7.AGEnt_accessory_0242_length_99
CP000744	6588339	3498457	3498459
CP000744	6588339	3505059	3505266	PA7.AGEnt_accessory_0243_length_208
CP000744	6588339	3515765	3518197	PA7.AGEnt_accessory_0244_length_2433
CP000744	6588339	3532269	3532682	PA7.AGEnt_accessory_0245_length_414
CP000744	6588339	3539736	3540515	PA7.AGEnt_accessory_0246_length_780
CP000744	6588339	3541376	3543115	PA7.AGEnt_accessory_0247_length_1740
CP000744	6588339	3545706	3546233	PA7.AGEnt_accessory_0248_length_528
CP000744	6588339	3559043	3560688	PA7.AGEnt_accessory_0249_length_1646
CP000744	6588339	3561647	3561777	PA7.AGEnt_accessory_0250_length_131
CP000744	6588339	3574769	3574905	PA7.AGEnt_accessory_0251_length_137
CP000744	6588339	3629160	3631390	PA7.AGEnt_accessory_0252_length_2231
CP000744	6588339	3687043	3687213	PA7.AGEnt_accessory_0253_length_171
CP000744	6588339	3693626	3693653	PA7.AGEnt_accessory_0254_length_28
CP000744	6588339	3709827	3709874	PA7.AGEnt_accessory_0255_length_48
CP000744	6588339	3742286	3742475	PA7.AGEnt_accessory_0256_length_190
CP000744	6588339	3746820	3747441	PA7.AGEnt_accessory_0257_length_622
CP000744	6588339	3756837	3756961	PA7.AGEnt_accessory_0258_length_125
CP000744	6588339	3757991	3758884	PA7.AGEnt_accessory_0259_length_894
CP000744	6588339	3829542	3884851	PA7.AGEnt_accessory_0260_length_55310
CP000744	6588339	3932376	3932459	PA7.AGEnt_accessory_0261_length_84
CP000744	6588339	3950770	3950774
CP000744	6588339	3958683	3958712	PA7.AGEnt_accessory_0262_length_30
CP000744	6588339	3962851	3963022	PA7.AGEnt_accessory_0263_length_172
CP000744	6588339	3976248	3976267	PA7.AGEnt_accessory_0264_length_20
CP000744	6588339	3989347	3989920	PA7.AGEnt_accessory_0265_length_574
CP000744	6588339	4001009	4001451	PA7.AGEnt_accessory_0266_length_443
CP000744	6588339	4009822	4009967	PA7.AGEnt_accessory_0267_length_146
CP000744	6588339	4016922	4019768	PA7.AGEnt_accessory_0268_length_2847
CP000744	6588339	4024438	4024554	PA7.AGEnt_accessory_0269_length_117
CP000744	6588339	4033733	4033832	PA7.AGEnt_accessory_0270_length_100
CP000744	6588339	4037280	4050010	PA7.AGEnt_accessory_0271_length_12731
CP000744	6588339	4073752	4075016	PA7.AGEnt_accessory_0272_length_1265
CP000744	6588339	4084127	4092468	PA7.AGEnt_accessory_0273_length_8342
CP000744	6588339	4095343	4096042	PA7.AGEnt_accessory_0274_length_700
CP000744	6588339	4096787	4097477	PA7.AGEnt_accessory_0275_length_691
CP000744	6588339	4098863	4098880	PA7.AGEnt_accessory_0276_length_18
CP000744	6588339	4099019	4099457	PA7.AGEnt_accessory_0277_length_439
CP000744	6588339	4111402	4111547	PA7.AGEnt_accessory_0278_length_146
CP000744	6588339	4112840	4112954	PA7.AGEnt_accessory_0279_length_115
CP000744	6588339	4124186	4124231	PA7.AGEnt_accessory_0280_length_46
CP000744	6588339	4133496	4133496
CP000744	6588339	4138321	4139158	PA7.AGEnt_accessory_0281_length_838
CP000744	6588339	4139903	4139971	PA7.AGEnt_accessory_0282_length_69
CP000744	6588339	4141834	4146548	PA7.AGEnt_accessory_0283_length_4715
CP000744	6588339	4148945	4148952
CP000744	6588339	4150281	4150340	PA7.AGEnt_accessory_0284_length_60
CP000744	6588339	4150505	4157566	PA7.AGEnt_accessory_0285_length_7062
CP000744	6588339	4158467	4158590	PA7.AGEnt_accessory_0286_length_124
CP000744	6588339	4162612	4162836	PA7.AGEnt_accessory_0287_length_225
CP000744	6588339	4173617	4176105	PA7.AGEnt_accessory_0288_length_2489
CP000744	6588339	4193459	4196573	PA7.AGEnt_accessory_0289_length_3115
CP000744	6588339	4206339	4206527	PA7.AGEnt_accessory_0290_length_189
CP000744	6588339	4215051	4215050
CP000744	6588339	4233540	4233774	PA7.AGEnt_accessory_0291_length_235
CP000744	6588339	4234722	4234900	PA7.AGEnt_accessory_0292_length_179
CP000744	6588339	4263461	4263694	PA7.AGEnt_accessory_0293_length_234
CP000744	6588339	4278821	4278994	PA7.AGEnt_accessory_0294_length_174
CP000744	6588339	4281278	4281455	PA7.AGEnt_accessory_0295_length_178
CP000744	6588339	4287687	4291552	PA7.AGEnt_accessory_0296_length_3866
CP000744	6588339	4295128	4297444	PA7.AGEnt_accessory_0297_length_2317
CP000744	6588339	4300584	4305706	PA7.AGEnt_accessory_0298_length_5123
CP000744	6588339	4306966	4307128	PA7.AGEnt_accessory_0299_length_163
CP000744	6588339	4325319	4326306	PA7.AGEnt_accessory_0300_length_988
CP000744	6588339	4352219	4352773	PA7.AGEnt_accessory_0301_length_555
CP000744	6588339	4356313	4356507	PA7.AGEnt_accessory_0302_length_195
CP000744	6588339	4367102	4368370	PA7.AGEnt_accessory_0303_length_1269
CP000744	6588339	4368758	4368757
CP000744	6588339	4369994	4369993
CP000744	6588339	4370223	4370332	PA7.AGEnt_accessory_0304_length_110
CP000744	6588339	4370597	4371166	PA7.AGEnt_accessory_0305_length_570
CP000744	6588339	4374184	4374252	PA7.AGEnt_accessory_0306_length_69
CP000744	6588339	4376170	4376274	PA7.AGEnt_accessory_0307_length_105
CP000744	6588339	4377263	4378211	PA7.AGEnt_accessory_0308_length_949
CP000744	6588339	4383792	4384003	PA7.AGEnt_accessory_0309_length_212
CP000744	6588339	4394084	4394331	PA7.AGEnt_accessory_0310_length_248
CP000744	6588339	4400036	4400133	PA7.AGEnt_accessory_0311_length_98
CP000744	6588339	4411693	4427753	PA7.AGEnt_accessory_0312_length_16061
CP000744	6588339	4444559	4444683	PA7.AGEnt_accessory_0313_length_125
CP000744	6588339	4468666	4468761	PA7.AGEnt_accessory_0314_length_96
CP000744	6588339	4475562	4475688	PA7.AGEnt_accessory_0315_length_127
CP000744	6588339	4480805	4481427	PA7.AGEnt_accessory_0316_length_623
CP000744	6588339	4482990	4483093	PA7.AGEnt_accessory_0317_length_104
CP000744	6588339	4483383	4483560	PA7.AGEnt_accessory_0318_length_178
CP000744	6588339	4488521	4488815	PA7.AGEnt_accessory_0319_length_295
CP000744	6588339	4493754	4493852	PA7.AGEnt_accessory_0320_length_99
CP000744	6588339	4501274	4514329	PA7.AGEnt_accessory_0321_length_13056
CP000744	6588339	4523603	4523807	PA7.AGEnt_accessory_0322_length_205
CP000744	6588339	4532986	4543768	PA7.AGEnt_accessory_0323_length_10783
CP000744	6588339	4544448	4562454	PA7.AGEnt_accessory_0324_length_18007
CP000744	6588339	4563264	4583765	PA7.AGEnt_accessory_0325_length_20502
CP000744	6588339	4584766	4659307	PA7.AGEnt_accessory_0326_length_74542
CP000744	6588339	4683543	4683813	PA7.AGEnt_accessory_0327_length_271
CP000744	6588339	4690196	4691765	PA7.AGEnt_accessory_0328_length_1570
CP000744	6588339	4742084	4742233	PA7.AGEnt_accessory_0329_length_150
CP000744	6588339	4764225	4771343	PA7.AGEnt_accessory_0330_length_7119
CP000744	6588339	4783038	4783140	PA7.AGEnt_accessory_0331_length_103
CP000744	6588339	4824486	4824607	PA7.AGEnt_accessory_0332_length_122
CP000744	6588339	4825000	4825285	PA7.AGEnt_accessory_0333_length_286
CP000744	6588339	4826522	4827738	PA7.AGEnt_accessory_0334_length_1217
CP000744	6588339	4858301	4858342	PA7.AGEnt_accessory_0335_length_42
CP000744	6588339	4924244	4925394	PA7.AGEnt_accessory_0336_length_1151
CP000744	6588339	4926633	4928082	PA7.AGEnt_accessory_0337_length_1450
CP000744	6588339	4928843	4929335	PA7.AGEnt_accessory_0338_length_493
CP000744	6588339	4931201	4931389	PA7.AGEnt_accessory_0339_length_189
CP000744	6588339	4932371	4933062	PA7.AGEnt_accessory_0340_length_692
CP000744	6588339	4950030	4962654	PA7.AGEnt_accessory_0341_length_12625
CP000744	6588339	4982678	4982873	PA7.AGEnt_accessory_0342_length_196
CP000744	6588339	4990933	4991443	PA7.AGEnt_accessory_0343_length_511
CP000744	6588339	5015980	5016325	PA7.AGEnt_accessory_0344_length_346
CP000744	6588339	5033637	5033718	PA7.AGEnt_accessory_0345_length_82
CP000744	6588339	5040050	5040177	PA7.AGEnt_accessory_0346_length_128
CP000744	6588339	5044783	5044894	PA7.AGEnt_accessory_0347_length_112
CP000744	6588339	5057501	5058915	PA7.AGEnt_accessory_0348_length_1415
CP000744	6588339	5084370	5084373
CP000744	6588339	5091860	5091901	PA7.AGEnt_accessory_0349_length_42
CP000744	6588339	5102987	5104308	PA7.AGEnt_accessory_0350_length_1322
CP000744	6588339	5172559	5172661	PA7.AGEnt_accessory_0351_length_103
CP000744	6588339	5191262	5221149	PA7.AGEnt_accessory_0352_length_29888
CP000744	6588339	5236020	5236124	PA7.AGEnt_accessory_0353_length_105
CP000744	6588339	5275375	5275487	PA7.AGEnt_accessory_0354_length_113
CP000744	6588339	5278388	5280179	PA7.AGEnt_accessory_0355_length_1792
CP000744	6588339	5284794	5286188	PA7.AGEnt_accessory_0356_length_1395
CP000744	6588339	5295108	5305946	PA7.AGEnt_accessory_0357_length_10839
CP000744	6588339	5306025	5310062	PA7.AGEnt_accessory_0358_length_4038
CP000744	6588339	5311739	5312015	PA7.AGEnt_accessory_0359_length_277
CP000744	6588339	5319209	5325749	PA7.AGEnt_accessory_0360_length_6541
CP000744	6588339	5336250	5343771	PA7.AGEnt_accessory_0361_length_7522
CP000744	6588339	5372616	5374159	PA7.AGEnt_accessory_0362_length_1544
CP000744	6588339	5376891	5381008	PA7.AGEnt_accessory_0363_length_4118
CP000744	6588339	5386636	5386962	PA7.AGEnt_accessory_0364_length_327
CP000744	6588339	5387511	5387588	PA7.AGEnt_accessory_0365_length_78
CP000744	6588339	5394037	5394141	PA7.AGEnt_accessory_0366_length_105
CP000744	6588339	5399926	5399966	PA7.AGEnt_accessory_0367_length_41
CP000744	6588339	5403508	5403660	PA7.AGEnt_accessory_0368_length_153
CP000744	6588339	5409344	5411136	PA7.AGEnt_accessory_0369_length_1793
CP000744	6588339	5411653	5413045	PA7.AGEnt_accessory_0370_length_1393
CP000744	6588339	5424719	5424878	PA7.AGEnt_accessory_0371_length_160
CP000744	6588339	5450976	5451186	PA7.AGEnt_accessory_0372_length_211
CP000744	6588339	5469787	5469895	PA7.AGEnt_accessory_0373_length_109
CP000744	6588339	5482346	5528364	PA7.AGEnt_accessory_0374_length_46019
CP000744	6588339	5528567	5536357	PA7.AGEnt_accessory_0375_length_7791
CP000744	6588339	5536490	5541335	PA7.AGEnt_accessory_0376_length_4846
CP000744	6588339	5542316	5545212	PA7.AGEnt_accessory_0377_length_2897
CP000744	6588339	5578881	5578998	PA7.AGEnt_accessory_0378_length_118
CP000744	6588339	5659130	5659206	PA7.AGEnt_accessory_0379_length_77
CP000744	6588339	5674223	5674398	PA7.AGEnt_accessory_0380_length_176
CP000744	6588339	5684492	5685313	PA7.AGEnt_accessory_0381_length_822
CP000744	6588339	5685876	5686108	PA7.AGEnt_accessory_0382_length_233
CP000744	6588339	5686575	5687326	PA7.AGEnt_accessory_0383_length_752
CP000744	6588339	5687566	5687646	PA7.AGEnt_accessory_0384_length_81
CP000744	6588339	5697043	5697403	PA7.AGEnt_accessory_0385_length_361
CP000744	6588339	5700496	5700798	PA7.AGEnt_accessory_0386_length_303
CP000744	6588339	5713808	5713975	PA7.AGEnt_accessory_0387_length_168
CP000744	6588339	5715225	5715354	PA7.AGEnt_accessory_0388_length_130
CP000744	6588339	5716154	5716269	PA7.AGEnt_accessory_0389_length_116
CP000744	6588339	5723428	5723861	PA7.AGEnt_accessory_0390_length_434
CP000744	6588339	5758868	5758894	PA7.AGEnt_accessory_0391_length_27
CP000744	6588339	5759950	5760745	PA7.AGEnt_accessory_0392_length_796
CP000744	6588339	5782853	5783130	PA7.AGEnt_accessory_0393_length_278
CP000744	6588339	5794454	5794553	PA7.AGEnt_accessory_0394_length_100
CP000744	6588339	5798304	5798612	PA7.AGEnt_accessory_0395_length_309
CP000744	6588339	5805262	5805603	PA7.AGEnt_accessory_0396_length_342
CP000744	6588339	5812972	5813075	PA7.AGEnt_accessory_0397_length_104
CP000744	6588339	5817694	5817850	PA7.AGEnt_accessory_0398_length_157
CP000744	6588339	5822133	5822222	PA7.AGEnt_accessory_0399_length_90
CP000744	6588339	5874695	5878496	PA7.AGEnt_accessory_0400_length_3802
CP000744	6588339	5905112	5905150	PA7.AGEnt_accessory_0401_length_39
CP000744	6588339	5909528	5910406	PA7.AGEnt_accessory_0402_length_879
CP000744	6588339	5933560	5933688	PA7.AGEnt_accessory_0403_length_129
CP000744	6588339	5956092	5956666	PA7.AGEnt_accessory_0404_length_575
CP000744	6588339	5968706	5969072	PA7.AGEnt_accessory_0405_length_367
CP000744	6588339	6016930	6016936
CP000744	6588339	6023264	6023346	PA7.AGEnt_accessory_0406_length_83
CP000744	6588339	6024887	6024988	PA7.AGEnt_accessory_0407_length_102
CP000744	6588339	6028374	6028530	PA7.AGEnt_accessory_0408_length_157
CP000744	6588339	6029461	6029802	PA7.AGEnt_accessory_0409_length_342
CP000744	6588339	6050963	6051085	PA7.AGEnt_accessory_0410_length_123
CP000744	6588339	6062210	6062266	PA7.AGEnt_accessory_0411_length_57
CP000744	6588339	6102557	6102656	PA7.AGEnt_accessory_0412_length_100
CP000744	6588339	6118968	6120290	PA7.AGEnt_accessory_0413_length_1323
CP000744	6588339	6127653	6127789	PA7.AGEnt_accessory_0414_length_137
CP000744	6588339	6133949	6134094	PA7.AGEnt_accessory_0415_length_146
CP000744	6588339	6159615	6159937	PA7.AGEnt_accessory_0416_length_323
CP000744	6588339	6197173	6197323	PA7.AGEnt_accessory_0417_length_151
CP000744	6588339	6200364	6200478	PA7.AGEnt_accessory_0418_length_115
CP000744	6588339	6208107	6208143	PA7.AGEnt_accessory_0419_length_37
CP000744	6588339	6223094	6223125	PA7.AGEnt_accessory_0420_length_32
CP000744	6588339	6224085	6224190	PA7.AGEnt_accessory_0421_length_106
CP000744	6588339	6227700	6229925	PA7.AGEnt_accessory_0422_length_2226
CP000744	6588339	6231111	6267458	PA7.AGEnt_accessory_0423_length_36348
CP000744	6588339	6271208	6272520	PA7.AGEnt_accessory_0424_length_1313
CP000744	6588339	6302297	6302382	PA7.AGEnt_accessory_0425_length_86
CP000744	6588339	6404657	6404878	PA7.AGEnt_accessory_0426_length_222
CP000744	6588339	6458592	6474978	PA7.AGEnt_accessory_0427_length_16387
CP000744	6588339	6482569	6482595	PA7.AGEnt_accessory_0428_length_27
CP000744	6588339	6490698	6492058	PA7.AGEnt_accessory_0429_length_1361
CP000744	6588339	6503352	6503698	PA7.AGEnt_accessory_0430_length_347
CP000744	6588339	6527658	6529108	PA7.AGEnt_accessory_0431_length_1451
CP000744	6588339	6535410	6535587	PA7.AGEnt_accessory_0432_length_178
CP000744	6588339	6548366	6548490	PA7.AGEnt_accessory_0433_length_125
CP000744	6588339	6567026	6567080	PA7.AGEnt_accessory_0434_length_55
CP000744	6588339	6583588	6584279	PA7.AGEnt_accessory_0435_length_692
CP000744	6588339	6588339	6588339
