# Supplementary material for: ClustAGE: a tool for clustering and distribution analysis of bacterial accessory genomic elements
Source: BMC Bioinformatics. 2018 Apr 20;19:150. doi: 10.1186/s12859-018-2154-x (PMC5910555; doi:10.1186/s12859-018-2154-x)
Supplement: Supplementary file 1 — Archive containing relevant output files from the Spine and AGEnt analyses of the reference genomes. (ZIP 4849 kb) [file 12859_2018_2154_MOESM1_ESM.zip › Spine_and_AGEnt_results/PA7.AGEnt.PA7.AGEnt.accessory_loci.txt]

locus_id	gen_contig_id	gen_contig_start	gen_contig_stop	strand	out_seq_id	out_seq_start	out_seq_stop	pct_locus	overhangs	product
PSPA7_0007	CP000744	8425	8538	+	PA7.AGEnt_accessory_0002_length_114	1	114	41.76	62,97	conserved hypothetical protein
PSPA7_0013	CP000744	14639	14655	+	PA7.AGEnt_accessory_0004_length_2604	1	17	2.59	640,0	inner membrane protein YhhQ
PSPA7_0014	CP000744	14713	14982	-	PA7.AGEnt_accessory_0004_length_2604	75	344	100.00	0,0	conserved hypothetical protein
PSPA7_0015	CP000744	15288	15602	-	PA7.AGEnt_accessory_0004_length_2604	650	964	100.00	0,0	TPR domain protein
PSPA7_0016	CP000744	15657	17108	-	PA7.AGEnt_accessory_0004_length_2604	1019	2470	100.00	0,0	potassium uptake protein TrkH
PSPA7_0044	CP000744	51513	53214	+	PA7.AGEnt_accessory_0005_length_3974	1	1702	19.53	7013,0	filamentous hemagglutinin
PSPA7_0045	CP000744	53311	53757	+	PA7.AGEnt_accessory_0005_length_3974	1799	2245	100.00	0,0	hypothetical protein
PSPA7_0046	CP000744	53972	54355	+	PA7.AGEnt_accessory_0005_length_3974	2460	2843	100.00	0,0	conserved hypothetical protein
PSPA7_0069	CP000744	76102	76139	+	PA7.AGEnt_accessory_0011_length_75008	1	38	14.39	226,0	radical SAM
PSPA7_0070	CP000744	76186	78540	+	PA7.AGEnt_accessory_0011_length_75008	85	2439	100.00	0,0	site-specific recombinase, phage integrase family protein
PSPA7_0071	CP000744	78537	80639	+	PA7.AGEnt_accessory_0011_length_75008	2436	4538	100.00	0,0	site-specific recombinase, phage integrase family protein
PSPA7_0072	CP000744	81409	81576	+	PA7.AGEnt_accessory_0011_length_75008	5308	5475	100.00	0,0	hypothetical protein
PSPA7_0073	CP000744	82100	82255	-	PA7.AGEnt_accessory_0011_length_75008	5999	6154	100.00	0,0	hypothetical protein
PSPA7_0074	CP000744	82403	83269	+	PA7.AGEnt_accessory_0011_length_75008	6302	7168	100.00	0,0	site-specific recombinase, phage integrase family
PSPA7_0075	CP000744	83497	85473	+	PA7.AGEnt_accessory_0011_length_75008	7396	9372	100.00	0,0	N-6 DNA methylase
PSPA7_0076	CP000744	85470	86864	+	PA7.AGEnt_accessory_0011_length_75008	9369	10763	100.00	0,0	type I restriction-modification system, S subunit
PSPA7_0077	CP000744	86865	90068	+	PA7.AGEnt_accessory_0011_length_75008	10764	13967	100.00	0,0	type I site-specific restriction-modification system, R subunit
PSPA7_0078	CP000744	90100	90321	-	PA7.AGEnt_accessory_0011_length_75008	13999	14220	100.00	0,0	conserved domain protein
PSPA7_0079	CP000744	90573	91013	+	PA7.AGEnt_accessory_0011_length_75008	14472	14912	100.00	0,0	conserved hypothetical protein
PSPA7_0080	CP000744	91010	92410	+	PA7.AGEnt_accessory_0011_length_75008	14909	16309	100.00	0,0	helicase domain protein
PSPA7_0081	CP000744	92565	92828	+	PA7.AGEnt_accessory_0011_length_75008	16464	16727	100.00	0,0	conserved hypothetical protein
PSPA7_0082	CP000744	93260	93445	+	PA7.AGEnt_accessory_0011_length_75008	17159	17344	100.00	0,0	conserved hypothetical protein
PSPA7_0083	CP000744	93623	93739	-	PA7.AGEnt_accessory_0011_length_75008	17522	17638	100.00	0,0	hypothetical protein
PSPA7_0084	CP000744	93779	93901	-	PA7.AGEnt_accessory_0011_length_75008	17678	17800	100.00	0,0	hypothetical protein
PSPA7_0085	CP000744	93984	94133	+	PA7.AGEnt_accessory_0011_length_75008	17883	18032	100.00	0,0	hypothetical protein
PSPA7_0086	CP000744	95398	96480	-	PA7.AGEnt_accessory_0011_length_75008	19297	20379	100.00	0,0	ultraviolet light resistance protein B
PSPA7_0087	CP000744	98024	100189	-	PA7.AGEnt_accessory_0011_length_75008	21923	24088	100.00	0,0	site-specific recombinase, phage integrase family
PSPA7_0088	CP000744	101261	101386	-	PA7.AGEnt_accessory_0011_length_75008	25160	25285	100.00	0,0	protein UmuC
PSPA7_0089	CP000744	101758	102012	-	PA7.AGEnt_accessory_0011_length_75008	25657	25911	100.00	0,0	conserved hypothetical protein
PSPA7_0090	CP000744	102193	103875	-	PA7.AGEnt_accessory_0011_length_75008	26092	27774	100.00	0,0	mercuric reductase
PSPA7_0091	CP000744	103908	104342	-	PA7.AGEnt_accessory_0011_length_75008	27807	28241	100.00	0,0	mercuric resistance protein MerC
PSPA7_0092	CP000744	104355	104630	-	PA7.AGEnt_accessory_0011_length_75008	28254	28529	100.00	0,0	mercuric transport protein periplasmic component
PSPA7_0093	CP000744	104644	105060	-	PA7.AGEnt_accessory_0011_length_75008	28543	28959	100.00	0,0	mercuric transport protein (Mercury ion transport protein)
PSPA7_0094	CP000744	105066	105476	+	PA7.AGEnt_accessory_0011_length_75008	28965	29375	100.00	0,0	Hg(II)-responsive transcriptional regulator
PSPA7_0095	CP000744	105619	105801	-	PA7.AGEnt_accessory_0011_length_75008	29518	29700	100.00	0,0	hypothetical protein
PSPA7_0096	CP000744	106040	106180	-	PA7.AGEnt_accessory_0011_length_75008	29939	30079	100.00	0,0	conserved hypothetical protein
PSPA7_0097	CP000744	106465	108318	-	PA7.AGEnt_accessory_0011_length_75008	30364	32217	100.00	0,0	site-specific recombinase, phage integrase family protein
PSPA7_0098	CP000744	108299	109915	-	PA7.AGEnt_accessory_0011_length_75008	32198	33814	100.00	0,0	conserved hypothetical protein
PSPA7_0099	CP000744	111181	111309	-	PA7.AGEnt_accessory_0011_length_75008	35080	35208	100.00	0,0	ultraviolet light resistance protein B
PSPA7_0100	CP000744	111309	111752	-	PA7.AGEnt_accessory_0011_length_75008	35208	35651	100.00	0,0	protein MucA
PSPA7_0101	CP000744	111876	112310	-	PA7.AGEnt_accessory_0011_length_75008	35775	36209	100.00	0,0	Hg(II)-responsive transcriptional regulator
PSPA7_0102	CP000744	112316	112732	+	PA7.AGEnt_accessory_0011_length_75008	36215	36631	100.00	0,0	mercuric transport protein (Mercury ion transport protein)
PSPA7_0103	CP000744	112745	113020	+	PA7.AGEnt_accessory_0011_length_75008	36644	36919	100.00	0,0	mercuric transport protein periplasmic component
PSPA7_0104	CP000744	113092	114777	+	PA7.AGEnt_accessory_0011_length_75008	36991	38676	100.00	0,0	mercuric reductase
PSPA7_0105	CP000744	114795	115160	+	PA7.AGEnt_accessory_0011_length_75008	38694	39059	100.00	0,0	mercuric resistence transcriptional repressor protein MerD
PSPA7_0106	CP000744	115157	115393	+	PA7.AGEnt_accessory_0011_length_75008	39056	39292	100.00	0,0	conserved domain protein
PSPA7_0107	CP000744	115390	116391	+	PA7.AGEnt_accessory_0011_length_75008	39289	40290	100.00	0,0	Urf2
PSPA7_0108	CP000744	116395	117324	-	PA7.AGEnt_accessory_0011_length_75008	40294	41223	100.00	0,0	TnpR
PSPA7_0109	CP000744	117526	117765	+	PA7.AGEnt_accessory_0011_length_75008	41425	41664	100.00	0,0	conserved hypothetical protein
PSPA7_0110	CP000744	117765	118175	+	PA7.AGEnt_accessory_0011_length_75008	41664	42074	100.00	0,0	conserved hypothetical protein
PSPA7_0111	CP000744	118179	121172	+	PA7.AGEnt_accessory_0011_length_75008	42078	45071	100.00	0,0	transposase
PSPA7_0112	CP000744	121185	121397	-	PA7.AGEnt_accessory_0011_length_75008	45084	45296	100.00	0,0	conserved hypothetical protein
PSPA7_0113	CP000744	121405	121680	-	PA7.AGEnt_accessory_0011_length_75008	45304	45579	100.00	0,0	mercuric transport protein periplasmic component
PSPA7_0114	CP000744	121693	122043	-	PA7.AGEnt_accessory_0011_length_75008	45592	45942	100.00	0,0	MerT
PSPA7_0115	CP000744	122118	122516	+	PA7.AGEnt_accessory_0011_length_75008	46017	46415	100.00	0,0	Hg(II)-responsive transcriptional regulator
PSPA7_0116	CP000744	122641	122835	+	PA7.AGEnt_accessory_0011_length_75008	46540	46734	100.00	0,0	hypothetical protein
PSPA7_0117	CP000744	122819	123664	+	PA7.AGEnt_accessory_0011_length_75008	46718	47563	100.00	0,0	transcriptional regulator, AraC family
PSPA7_0118	CP000744	123694	124143	-	PA7.AGEnt_accessory_0011_length_75008	47593	48042	100.00	0,0	hypothetical protein
PSPA7_0119	CP000744	124955	126226	-	PA7.AGEnt_accessory_0011_length_75008	48854	50125	100.00	0,0	protein containing transposase DDE domain
PSPA7_0120	CP000744	128608	128880	-	PA7.AGEnt_accessory_0011_length_75008	52507	52779	100.00	0,0	glutaredoxin
PSPA7_0121	CP000744	129334	130080	-	PA7.AGEnt_accessory_0011_length_75008	53233	53979	100.00	0,0	oxidoreductase FAD-binding region
PSPA7_0122	CP000744	130073	130720	-	PA7.AGEnt_accessory_0011_length_75008	53972	54619	100.00	0,0	oxidoreductase, molybdopterin binding
PSPA7_0123	CP000744	131359	131613	+	PA7.AGEnt_accessory_0011_length_75008	55258	55512	100.00	0,0	conserved hypothetical protein
PSPA7_0124	CP000744	132291	132722	-	PA7.AGEnt_accessory_0011_length_75008	56190	56621	100.00	0,0	conserved hypothetical protein
PSPA7_0125	CP000744	132795	133808	-	PA7.AGEnt_accessory_0011_length_75008	56694	57707	100.00	0,0	alcohol dehydrogenase, zinc-binding
PSPA7_0126	CP000744	134256	135224	-	PA7.AGEnt_accessory_0011_length_75008	58155	59123	100.00	0,0	magnesium and cobalt transport protein CorA
PSPA7_0127	CP000744	135221	135925	-	PA7.AGEnt_accessory_0011_length_75008	59120	59824	100.00	0,0	glutathione S-transferase family protein
PSPA7_0128	CP000744	136066	136605	-	PA7.AGEnt_accessory_0011_length_75008	59965	60504	100.00	0,0	methionine-S-sulfoxide reductase
PSPA7_0129	CP000744	137571	138374	-	PA7.AGEnt_accessory_0011_length_75008	61470	62273	100.00	0,0	transposase
PSPA7_0130	CP000744	138367	139875	-	PA7.AGEnt_accessory_0011_length_75008	62266	63774	100.00	0,0	transposase
PSPA7_0132	CP000744	139879	139998	+	PA7.AGEnt_accessory_0011_length_75008	63778	63897	100.00	0,0	hypothetical protein
PSPA7_0131	CP000744	139970	140125	-	PA7.AGEnt_accessory_0011_length_75008	63869	64024	100.00	0,0	hypothetical protein
PSPA7_0133	CP000744	140943	141149	-	PA7.AGEnt_accessory_0011_length_75008	64842	65048	100.00	0,0	transposase subunit; putative
PSPA7_0134	CP000744	142440	144224	-	PA7.AGEnt_accessory_0011_length_75008	66339	68123	100.00	0,0	ThiF family protein
PSPA7_0135	CP000744	144208	145461	-	PA7.AGEnt_accessory_0011_length_75008	68107	69360	100.00	0,0	conserved hypothetical protein
PSPA7_0136	CP000744	145461	146663	-	PA7.AGEnt_accessory_0011_length_75008	69360	70562	100.00	0,0	hypothetical protein
PSPA7_0137	CP000744	147202	148725	-	PA7.AGEnt_accessory_0011_length_75008	71101	72624	100.00	0,0	hypothetical protein
PSPA7_0138	CP000744	148828	150540	-	PA7.AGEnt_accessory_0011_length_75008	72727	74439	100.00	0,0	conserved hypothetical protein
PSPA7_0139	CP000744	150805	151089	+	PA7.AGEnt_accessory_0011_length_75008	74704	74988	100.00	0,0	ISPsy6, transposase
PSPA7_0164	CP000744	182522	182635	-	PA7.AGEnt_accessory_0012_length_1342	1	114	100.00	0,0	hypothetical protein
PSPA7_0165	CP000744	182642	182767	-	PA7.AGEnt_accessory_0012_length_1342	121	246	100.00	0,0	conserved hypothetical protein
PSPA7_0166	CP000744	182778	183311	-	PA7.AGEnt_accessory_0012_length_1342	257	790	100.00	0,0	conserved hypothetical protein
PSPA7_0167	CP000744	183308	183863	-	PA7.AGEnt_accessory_0012_length_1342	787	1342	42.61	0,749	paar motif family
PSPA7_0172	CP000744	189282	190181	+	PA7.AGEnt_accessory_0013_length_3338	1	900	86.71	138,0	hypothetical protein
PSPA7_0173	CP000744	190181	191344	+	PA7.AGEnt_accessory_0013_length_3338	900	2063	100.00	0,0	conserved hypothetical protein
PSPA7_0174	CP000744	191721	192281	+	PA7.AGEnt_accessory_0013_length_3338	2440	3000	100.00	0,0	conserved hypothetical protein
PSPA7_0175	CP000744	192278	192619	+	PA7.AGEnt_accessory_0013_length_3338	2997	3338	27.08	0,921	conserved hypothetical protein
PSPA7_0211	CP000744	223637	223701	+	PA7.AGEnt_accessory_0016_length_908	1	65	19.52	268,0	hypothetical protein
PSPA7_0212	CP000744	224148	224516	-	PA7.AGEnt_accessory_0016_length_908	512	880	100.00	0,0	conserved hypothetical protein
PSPA7_0221	CP000744	234624	234638	-	PA7.AGEnt_accessory_0017_length_29	15	29	2.40	0,609	hypothetical protein
PSPA7_0285	CP000744	298411	299868	-	PA7.AGEnt_accessory_0020_length_6625	8	1465	100.00	0,0	probable amidase
PSPA7_0286	CP000744	299935	300969	-	PA7.AGEnt_accessory_0020_length_6625	1532	2566	100.00	0,0	probable binding protein component of ABC transporter
PSPA7_0287	CP000744	300991	301800	-	PA7.AGEnt_accessory_0020_length_6625	2588	3397	100.00	0,0	probable permease of ABC transporter
PSPA7_0288	CP000744	301797	302717	-	PA7.AGEnt_accessory_0020_length_6625	3394	4314	100.00	0,0	probable permease of ABC transporter
PSPA7_0289	CP000744	302742	303854	-	PA7.AGEnt_accessory_0020_length_6625	4339	5451	100.00	0,0	probable ATP-binding component of ABC transporter
PSPA7_0290	CP000744	303859	304062	-	PA7.AGEnt_accessory_0020_length_6625	5456	5659	100.00	0,0	hypothetical protein
PSPA7_0291	CP000744	304084	304977	+	PA7.AGEnt_accessory_0020_length_6625	5681	6574	100.00	0,0	probable transcriptional regulator
PSPA7_0301	CP000744	312580	312583	-	PA7.AGEnt_accessory_0021_length_113	110	113	0.43	0,926	MdcR
PSPA7_0302	CP000744	313695	314126	-	PA7.AGEnt_accessory_0022_length_557	53	484	100.00	0,0	lipoprotein, putative
PSPA7_0322	CP000744	334524	334597	+	PA7.AGEnt_accessory_0024_length_170	1	74	45.68	88,0	hypothetical protein
PSPA7_0326	CP000744	338321	338394	+	PA7.AGEnt_accessory_0025_length_436	1	74	46.54	85,0	hypothetical protein
PSPA7_0337	CP000744	349039	349117	-	PA7.AGEnt_accessory_0026_length_361	283	361	17.56	0,371	putative transcriptional regulator
PSPA7_0346	CP000744	357659	357675	-	PA7.AGEnt_accessory_0029_length_237	221	237	1.19	0,1414	transcriptional regulator, GntR family/aminotransferase, classes I and II
PSPA7_0354	CP000744	364204	364204	-	PA7.AGEnt_accessory_0030_length_11591	1	1	0.17	584,0	DUF81
PSPA7_0355	CP000744	364553	364864	+	PA7.AGEnt_accessory_0030_length_11591	350	661	100.00	0,0	hypothetical protein
PSPA7_0356	CP000744	365677	366429	-	PA7.AGEnt_accessory_0030_length_11591	1474	2226	100.00	0,0	exonuclease SbcC, putative
PSPA7_0357	CP000744	366452	367480	-	PA7.AGEnt_accessory_0030_length_11591	2249	3277	100.00	0,0	phage major capsid protein, P2 family
PSPA7_0358	CP000744	367732	368004	+	PA7.AGEnt_accessory_0030_length_11591	3529	3801	100.00	0,0	phage transcriptional activator, Ogr/delta
PSPA7_0359	CP000744	368015	368275	+	PA7.AGEnt_accessory_0030_length_11591	3812	4072	100.00	0,0	zinc-finger protein
PSPA7_0360	CP000744	368359	369690	-	PA7.AGEnt_accessory_0030_length_11591	4156	5487	100.00	0,0	inner membrane protein
PSPA7_0361	CP000744	369687	369977	-	PA7.AGEnt_accessory_0030_length_11591	5484	5774	100.00	0,0	hypothetical protein
PSPA7_0362	CP000744	369974	371530	-	PA7.AGEnt_accessory_0030_length_11591	5771	7327	100.00	0,0	conserved hypothetical protein
PSPA7_0363	CP000744	371530	371913	-	PA7.AGEnt_accessory_0030_length_11591	7327	7710	100.00	0,0	virulence-associated protein E
PSPA7_0364	CP000744	371910	372476	-	PA7.AGEnt_accessory_0030_length_11591	7707	8273	100.00	0,0	Bbp36
PSPA7_0365	CP000744	372543	372929	-	PA7.AGEnt_accessory_0030_length_11591	8340	8726	100.00	0,0	transcriptional regulator, AlpA family
PSPA7_0366	CP000744	372926	373153	-	PA7.AGEnt_accessory_0030_length_11591	8723	8950	100.00	0,0	hypothetical protein
PSPA7_0367	CP000744	373150	373350	-	PA7.AGEnt_accessory_0030_length_11591	8947	9147	100.00	0,0	hypothetical protein
PSPA7_0368	CP000744	374267	375676	-	PA7.AGEnt_accessory_0030_length_11591	10064	11473	100.00	0,0	phage integrase
PSPA7_0369	CP000744	375786	375794	-	PA7.AGEnt_accessory_0030_length_11591	11583	11591	4.84	0,177	DUF81
PSPA7_0416	CP000744	426101	426122	-	PA7.AGEnt_accessory_0032_length_22	1	22	11.11	2,174	hypothetical protein
PSPA7_0420	CP000744	429669	430394	+	PA7.AGEnt_accessory_0033_length_920	159	884	100.00	0,0	putative acetyltransferase
PSPA7_0437	CP000744	445289	445312	-	PA7.AGEnt_accessory_0034_length_33	10	33	1.74	0,1353	integral membrane protein
PSPA7_0454	CP000744	463292	463723	-	PA7.AGEnt_accessory_0035_length_655	75	506	100.00	0,0	lipoprotein, putative
PSPA7_0472	CP000744	481627	481639	+	PA7.AGEnt_accessory_0036_length_7008	1	13	2.15	593,0	conserved hypothetical protein
PSPA7_0473	CP000744	481723	482604	+	PA7.AGEnt_accessory_0036_length_7008	97	978	100.00	0,0	ISxac3 transposase
PSPA7_0474	CP000744	483442	484791	+	PA7.AGEnt_accessory_0036_length_7008	1816	3165	100.00	0,0	6-aminohexanoate-dimer hydrolase
PSPA7_0475	CP000744	486232	486348	-	PA7.AGEnt_accessory_0036_length_7008	4606	4722	100.00	0,0	hypothetical protein
PSPA7_0476	CP000744	486779	488374	-	PA7.AGEnt_accessory_0036_length_7008	5153	6748	100.00	0,0	VgrG protein
PSPA7_0477	CP000744	488633	488634	-	PA7.AGEnt_accessory_0036_length_7008	7007	7008	0.27	0,730	monofunctional biosynthetic peptidoglycan transglycosylase
PSPA7_0557	CP000744	577723	577821	-	PA7.AGEnt_accessory_0037_length_156	1	99	55.00	81,0	hypothetical protein
PSPA7_0558	CP000744	577878	577878	-	PA7.AGEnt_accessory_0037_length_156	156	156	0.07	0,1376	DEAD/DEAH box heliCase domain/helicase conserved domain/dbpa rna binding domain protein
PSPA7_0560	CP000744	580587	580853	-	PA7.AGEnt_accessory_0038_length_268	1	267	71.20	108,0	hypothetical membrane spanning protein
PSPA7_0599	CP000744	618207	618766	+	PA7.AGEnt_accessory_0042_length_717	1	560	57.26	418,0	biotin-dependent carboxylase domain protein
PSPA7_0664	CP000744	677343	677344	+	PA7.AGEnt_accessory_0043_length_40	1	2	0.41	487,0	hypothetical protein
PSPA7_0665	CP000744	677352	677382	-	PA7.AGEnt_accessory_0043_length_40	10	40	4.45	0,665	haloacid dehalogenase, IA family protein
PSPA7_0678	CP000744	687843	687845	-	PA7.AGEnt_accessory_0045_length_150	148	150	2.00	0,147	site-specific recombinase, phage integrase family
PSPA7_0679	CP000744	688720	689319	+	PA7.AGEnt_accessory_0046_length_29665	555	1154	100.00	0,0	hypothetical protein
PSPA7_0680	CP000744	689348	690319	-	PA7.AGEnt_accessory_0046_length_29665	1183	2154	100.00	0,0	Gp5 domain protein
PSPA7_0681	CP000744	690304	691002	-	PA7.AGEnt_accessory_0046_length_29665	2139	2837	100.00	0,0	conserved hypothetical protein
PSPA7_0682	CP000744	691002	691541	-	PA7.AGEnt_accessory_0046_length_29665	2837	3376	100.00	0,0	bacterial nucleoid DNA-binding protein
PSPA7_0683	CP000744	691538	692458	-	PA7.AGEnt_accessory_0046_length_29665	3373	4293	100.00	0,0	conserved hypothetical protein
PSPA7_0684	CP000744	692455	693165	-	PA7.AGEnt_accessory_0046_length_29665	4290	5000	100.00	0,0	tail fiber assembly protein, putative
PSPA7_0685	CP000744	693179	695143	-	PA7.AGEnt_accessory_0046_length_29665	5014	6978	100.00	0,0	putative tail fiber protein
PSPA7_0686	CP000744	695155	695679	-	PA7.AGEnt_accessory_0046_length_29665	6990	7514	100.00	0,0	conserved hypothetical protein
PSPA7_0687	CP000744	695672	696844	-	PA7.AGEnt_accessory_0046_length_29665	7507	8679	100.00	0,0	conserved hypothetical protein
PSPA7_0688	CP000744	696841	697161	-	PA7.AGEnt_accessory_0046_length_29665	8676	8996	100.00	0,0	conserved hypothetical protein
PSPA7_0689	CP000744	697158	699212	-	PA7.AGEnt_accessory_0046_length_29665	8993	11047	100.00	0,0	putative tail tape measure protein
PSPA7_0690	CP000744	699227	699367	-	PA7.AGEnt_accessory_0046_length_29665	11062	11202	100.00	0,0	conserved hypothetical protein
PSPA7_0691	CP000744	699391	699678	-	PA7.AGEnt_accessory_0046_length_29665	11226	11513	100.00	0,0	conserved hypothetical protein
PSPA7_0692	CP000744	699675	700160	-	PA7.AGEnt_accessory_0046_length_29665	11510	11995	100.00	0,0	bacteriophage lysis protein
PSPA7_0693	CP000744	700157	700618	-	PA7.AGEnt_accessory_0046_length_29665	11992	12453	100.00	0,0	lysozyme (Lysis protein) (Muramidase) (Endolysin)
PSPA7_0694	CP000744	700615	700869	-	PA7.AGEnt_accessory_0046_length_29665	12450	12704	100.00	0,0	hypothetical protein
PSPA7_0695	CP000744	700920	701129	-	PA7.AGEnt_accessory_0046_length_29665	12755	12964	100.00	0,0	conserved domain protein
PSPA7_0696	CP000744	701129	701578	-	PA7.AGEnt_accessory_0046_length_29665	12964	13413	100.00	0,0	tail tube
PSPA7_0697	CP000744	701582	702697	-	PA7.AGEnt_accessory_0046_length_29665	13417	14532	100.00	0,0	tail sheath
PSPA7_0698	CP000744	702709	703374	-	PA7.AGEnt_accessory_0046_length_29665	14544	15209	100.00	0,0	putative virion morphogenesis protein
PSPA7_0699	CP000744	703367	703804	-	PA7.AGEnt_accessory_0046_length_29665	15202	15639	100.00	0,0	putative tail protein
PSPA7_0700	CP000744	703806	704267	-	PA7.AGEnt_accessory_0046_length_29665	15641	16102	100.00	0,0	phage head completion protein (GPL)
PSPA7_0701	CP000744	704365	705102	-	PA7.AGEnt_accessory_0046_length_29665	16200	16937	100.00	0,0	putative terminase, endonuclease subunit
PSPA7_0702	CP000744	705099	706121	-	PA7.AGEnt_accessory_0046_length_29665	16934	17956	100.00	0,0	phage major capsid protein, P2 family
PSPA7_0703	CP000744	706121	707266	-	PA7.AGEnt_accessory_0046_length_29665	17956	19101	100.00	0,0	scaffold
PSPA7_0704	CP000744	707232	709280	+	PA7.AGEnt_accessory_0046_length_29665	19067	21115	100.00	0,0	conserved hypothetical protein, putative
PSPA7_0705	CP000744	709339	710046	+	PA7.AGEnt_accessory_0046_length_29665	21174	21881	100.00	0,0	phage portal protein, pbsx family
PSPA7_0706	CP000744	710328	710537	-	PA7.AGEnt_accessory_0046_length_29665	22163	22372	100.00	0,0	hypothetical protein
PSPA7_0707	CP000744	710896	711177	-	PA7.AGEnt_accessory_0046_length_29665	22731	23012	100.00	0,0	hypothetical protein
PSPA7_0708	CP000744	711174	711404	-	PA7.AGEnt_accessory_0046_length_29665	23009	23239	100.00	0,0	hypothetical protein
PSPA7_0709	CP000744	711401	711616	-	PA7.AGEnt_accessory_0046_length_29665	23236	23451	100.00	0,0	conserved hypothetical protein
PSPA7_0710	CP000744	712084	712440	-	PA7.AGEnt_accessory_0046_length_29665	23919	24275	100.00	0,0	conserved hypothetical protein
PSPA7_0711	CP000744	712456	712857	-	PA7.AGEnt_accessory_0046_length_29665	24291	24692	100.00	0,0	hypothetical protein
PSPA7_0712	CP000744	712829	713029	-	PA7.AGEnt_accessory_0046_length_29665	24664	24864	100.00	0,0	hypothetical protein
PSPA7_0713	CP000744	713460	716153	-	PA7.AGEnt_accessory_0046_length_29665	25295	27988	100.00	0,0	probable phage protein
PSPA7_0714	CP000744	716164	716406	-	PA7.AGEnt_accessory_0046_length_29665	27999	28241	100.00	0,0	conserved domain protein
PSPA7_0715	CP000744	716500	716736	+	PA7.AGEnt_accessory_0046_length_29665	28335	28571	100.00	0,0	gpC
PSPA7_0716	CP000744	716741	717830	+	PA7.AGEnt_accessory_0046_length_29665	28576	29665	91.98	0,95	integrase
PSPA7_0739	CP000744	741526	742492	-	PA7.AGEnt_accessory_0047_length_967	1	967	34.92	342,1460	LPS-assembly protein (Organic solvent tolerance protein)
PSPA7_0758	CP000744	763169	763202	+	PA7.AGEnt_accessory_0050_length_25065	1	34	9.60	320,0	hypothetical protein
PSPA7_0759	CP000744	763224	763739	+	PA7.AGEnt_accessory_0050_length_25065	56	571	100.00	0,0	hypothetical protein
PSPA7_0760	CP000744	763736	764293	+	PA7.AGEnt_accessory_0050_length_25065	568	1125	100.00	0,0	hypothetical protein
PSPA7_0761	CP000744	764445	764771	+	PA7.AGEnt_accessory_0050_length_25065	1277	1603	100.00	0,0	probable bacteriophage protein
PSPA7_0762	CP000744	764768	765655	+	PA7.AGEnt_accessory_0050_length_25065	1600	2487	100.00	0,0	conserved hypothetical protein
PSPA7_0763	CP000744	765648	766262	+	PA7.AGEnt_accessory_0050_length_25065	2480	3094	100.00	0,0	tail protein I (GpI)
PSPA7_0764	CP000744	766253	767452	+	PA7.AGEnt_accessory_0050_length_25065	3085	4284	100.00	0,0	gpH
PSPA7_0765	CP000744	767939	769099	+	PA7.AGEnt_accessory_0050_length_25065	4771	5931	100.00	0,0	phage tail sheath protein
PSPA7_0766	CP000744	769112	769615	+	PA7.AGEnt_accessory_0050_length_25065	5944	6447	100.00	0,0	phage major tail tube protein
PSPA7_0767	CP000744	769630	769974	+	PA7.AGEnt_accessory_0050_length_25065	6462	6806	100.00	0,0	hypothetical protein
PSPA7_0768	CP000744	769928	770053	+	PA7.AGEnt_accessory_0050_length_25065	6760	6885	100.00	0,0	conserved hypothetical protein
PSPA7_0769	CP000744	770147	772411	+	PA7.AGEnt_accessory_0050_length_25065	6979	9243	100.00	0,0	putative tail length determinator protein
PSPA7_0770	CP000744	772421	773290	+	PA7.AGEnt_accessory_0050_length_25065	9253	10122	100.00	0,0	hypothetical protein
PSPA7_0771	CP000744	773265	773471	+	PA7.AGEnt_accessory_0050_length_25065	10097	10303	100.00	0,0	conserved hypothetical protein
PSPA7_0772	CP000744	773529	774524	+	PA7.AGEnt_accessory_0050_length_25065	10361	11356	100.00	0,0	tail protein D
PSPA7_0773	CP000744	774549	775178	+	PA7.AGEnt_accessory_0050_length_25065	11381	12010	100.00	0,0	conserved hypothetical protein
PSPA7_0774	CP000744	775175	775537	+	PA7.AGEnt_accessory_0050_length_25065	12007	12369	100.00	0,0	hypothetical protein
PSPA7_0775	CP000744	775534	775791	+	PA7.AGEnt_accessory_0050_length_25065	12366	12623	100.00	0,0	lipoprotein, putative
PSPA7_0776	CP000744	775833	776123	+	PA7.AGEnt_accessory_0050_length_25065	12665	12955	100.00	0,0	hypothetical protein
PSPA7_0777	CP000744	776111	776605	+	PA7.AGEnt_accessory_0050_length_25065	12943	13437	100.00	0,0	hypothetical protein
PSPA7_0778	CP000744	776617	776964	+	PA7.AGEnt_accessory_0050_length_25065	13449	13796	100.00	0,0	hypothetical protein
PSPA7_0779	CP000744	776994	777248	+	PA7.AGEnt_accessory_0050_length_25065	13826	14080	100.00	0,0	hypothetical protein
PSPA7_0780	CP000744	777295	779133	+	PA7.AGEnt_accessory_0050_length_25065	14127	15965	100.00	0,0	hypothetical protein
PSPA7_0781	CP000744	779126	779467	+	PA7.AGEnt_accessory_0050_length_25065	15958	16299	100.00	0,0	conserved hypothetical protein
PSPA7_0782	CP000744	779475	780170	+	PA7.AGEnt_accessory_0050_length_25065	16307	17002	100.00	0,0	phage minor tail protein L
PSPA7_0783	CP000744	780173	780943	+	PA7.AGEnt_accessory_0050_length_25065	17005	17775	100.00	0,0	conserved hypothetical protein
PSPA7_0784	CP000744	780998	781600	+	PA7.AGEnt_accessory_0050_length_25065	17830	18432	100.00	0,0	probable bacteriophage protein
PSPA7_0785	CP000744	781659	785324	+	PA7.AGEnt_accessory_0050_length_25065	18491	22156	100.00	0,0	carbohydrate-binding family V/XII
PSPA7_0786	CP000744	786308	786442	+	PA7.AGEnt_accessory_0050_length_25065	23140	23274	100.00	0,0	hypothetical protein
PSPA7_0787	CP000744	786573	787622	+	PA7.AGEnt_accessory_0050_length_25065	23405	24454	100.00	0,0	tail fiber protein
PSPA7_0788	CP000744	787921	788145	+	PA7.AGEnt_accessory_0050_length_25065	24753	24977	100.00	0,0	conserved hypothetical protein
PSPA7_0789	CP000744	788170	788233	-	PA7.AGEnt_accessory_0050_length_25065	25002	25065	39.51	0,98	conserved hypothetical protein
PSPA7_0882	CP000744	878852	878992	+	PA7.AGEnt_accessory_0052_length_276	5	145	100.00	0,0	hypothetical protein
PSPA7_0904	CP000744	906176	906199	-	PA7.AGEnt_accessory_0054_length_35	12	35	1.99	0,1182	FAD-dependent oxidoreductase
PSPA7_0905	CP000744	907657	908532	+	PA7.AGEnt_accessory_0055_length_1185	165	1040	100.00	0,0	N-acetylmuramoyl-L-alanine amidase AmiD
PSPA7_0906	CP000744	908591	908677	-	PA7.AGEnt_accessory_0055_length_1185	1099	1185	60.42	0,57	hypothetical protein
PSPA7_0908	CP000744	909816	910589	-	PA7.AGEnt_accessory_0056_length_1995	84	857	100.00	0,0	3-oxoacyl-[acyl-carrier-protein] reductase (3-ketoacyl-acyl carrier protein reductase)
PSPA7_0909	CP000744	910781	911701	+	PA7.AGEnt_accessory_0056_length_1995	1049	1969	100.00	0,0	transcriptional regulator, LysR family
PSPA7_0910	CP000744	911709	911727	-	PA7.AGEnt_accessory_0056_length_1995	1977	1995	2.97	0,620	transcriptional regulator, putative
PSPA7_0915	CP000744	916613	917440	+	PA7.AGEnt_accessory_0057_length_3019	150	977	100.00	0,0	PaaX domain protein, C- domain
PSPA7_0916	CP000744	917457	918476	+	PA7.AGEnt_accessory_0057_length_3019	994	2013	100.00	0,0	fatty acid desaturase
PSPA7_0917	CP000744	918513	919256	-	PA7.AGEnt_accessory_0057_length_3019	2050	2793	100.00	0,0	hypothetical protein
PSPA7_0920	CP000744	921979	922488	-	PA7.AGEnt_accessory_0059_length_1111	413	922	100.00	0,0	protein YqkA
PSPA7_0921	CP000744	922676	922677	-	PA7.AGEnt_accessory_0059_length_1111	1110	1111	0.25	0,784	exodeoxyribonuclease III
PSPA7_0926	CP000744	926937	927875	+	PA7.AGEnt_accessory_0061_length_1472	125	1063	100.00	0,0	cyclase family protein
PSPA7_0929	CP000744	930184	930344	+	PA7.AGEnt_accessory_0062_length_3236	1	161	69.70	70,0	hypothetical protein
PSPA7_0928	CP000744	930313	930804	-	PA7.AGEnt_accessory_0062_length_3236	130	621	100.00	0,0	conserved hypothetical protein
PSPA7_0930	CP000744	930818	931804	-	PA7.AGEnt_accessory_0062_length_3236	635	1621	100.00	0,0	zinc-containing alcohol dehydrogenase superfamily
PSPA7_0931	CP000744	931817	932188	-	PA7.AGEnt_accessory_0062_length_3236	1634	2005	100.00	0,0	conserved hypothetical protein
PSPA7_0932	CP000744	932291	933202	+	PA7.AGEnt_accessory_0062_length_3236	2108	3019	100.00	0,0	transcriptional regulator
PSPA7_0947	CP000744	948638	948638	-	PA7.AGEnt_accessory_0063_length_786	1	1	0.08	1256,0	auxiliary transport protein, membrane fusion protein family
PSPA7_0948	CP000744	948962	949183	-	PA7.AGEnt_accessory_0063_length_786	325	546	100.00	0,0	hypothetical protein
PSPA7_0951	CP000744	951822	952056	+	PA7.AGEnt_accessory_0064_length_363	1	235	97.92	5,0	hypothetical protein
PSPA7_0954	CP000744	955265	955277	+	PA7.AGEnt_accessory_0065_length_259	247	259	1.04	0,1232	probable MFS transporter
PSPA7_0982	CP000744	986318	986440	-	PA7.AGEnt_accessory_0066_length_1136	586	708	100.00	0,0	hypothetical protein
PSPA7_0985	CP000744	989538	989568	+	PA7.AGEnt_accessory_0067_length_113	1	31	3.48	860,0	HTH-type transcriptional activator AmpR
PSPA7_0986	CP000744	989572	989650	-	PA7.AGEnt_accessory_0067_length_113	35	113	33.76	0,155	hypothetical protein
PSPA7_0988	CP000744	991708	992172	+	PA7.AGEnt_accessory_0068_length_6687	273	737	100.00	0,0	hypothetical protein
PSPA7_0989	CP000744	992247	993077	+	PA7.AGEnt_accessory_0068_length_6687	812	1642	100.00	0,0	conserved hypothetical protein
PSPA7_0990	CP000744	993070	993819	+	PA7.AGEnt_accessory_0068_length_6687	1635	2384	100.00	0,0	hypothetical protein
PSPA7_0991	CP000744	994010	994519	-	PA7.AGEnt_accessory_0068_length_6687	2575	3084	100.00	0,0	conserved hypothetical protein
PSPA7_0992	CP000744	994551	995180	-	PA7.AGEnt_accessory_0068_length_6687	3116	3745	100.00	0,0	membrane protein, putative
PSPA7_0993	CP000744	995309	996613	-	PA7.AGEnt_accessory_0068_length_6687	3874	5178	100.00	0,0	probable two-component sensor
PSPA7_0994	CP000744	996610	997350	-	PA7.AGEnt_accessory_0068_length_6687	5175	5915	100.00	0,0	probable two-component response regulator
PSPA7_0995	CP000744	997705	997965	+	PA7.AGEnt_accessory_0068_length_6687	6270	6530	100.00	0,0	conserved hypothetical protein
PSPA7_0996	CP000744	998071	998122	-	PA7.AGEnt_accessory_0068_length_6687	6636	6687	3.10	0,1628	alcohol dehydrogenase (acceptor)
PSPA7_1006	CP000744	1006716	1006737	-	PA7.AGEnt_accessory_0069_length_54	33	54	4.29	0,491	4-hydroxyphenylacetate 3-monooxygenase, reductase component
PSPA7_1013	CP000744	1012848	1012973	-	PA7.AGEnt_accessory_0071_length_11860	191	316	100.00	0,0	hypothetical protein
PSPA7_1014	CP000744	1013042	1013605	+	PA7.AGEnt_accessory_0071_length_11860	385	948	100.00	0,0	type I pilus biogensis protein FimA
PSPA7_1015	CP000744	1013631	1014377	+	PA7.AGEnt_accessory_0071_length_11860	974	1720	100.00	0,0	chaperone CupB2
PSPA7_1016	CP000744	1014672	1017200	+	PA7.AGEnt_accessory_0071_length_11860	2015	4543	100.00	0,0	outer membrane usher protein HtrE (Heat shock protein E)
PSPA7_1017	CP000744	1017197	1017949	+	PA7.AGEnt_accessory_0071_length_11860	4540	5292	100.00	0,0	chaperone CupB4
PSPA7_1018	CP000744	1018039	1021068	+	PA7.AGEnt_accessory_0071_length_11860	5382	8411	100.00	0,0	adhesive protein CupB5
PSPA7_1019	CP000744	1021177	1022316	+	PA7.AGEnt_accessory_0071_length_11860	8520	9659	100.00	0,0	fimbrial protein cupB6
PSPA7_1020	CP000744	1022835	1024034	-	PA7.AGEnt_accessory_0071_length_11860	10178	11377	100.00	0,0	response regulator receiver modulated diguanylate phosphodiesterase
PSPA7_1023	CP000744	1028548	1028963	-	PA7.AGEnt_accessory_0072_length_641	1	416	13.96	2563,0	amino acid adenylation domain
PSPA7_1024	CP000744	1028925	1029044	+	PA7.AGEnt_accessory_0072_length_641	378	497	100.00	0,0	hypothetical protein
PSPA7_1025	CP000744	1029174	1029188	-	PA7.AGEnt_accessory_0072_length_641	627	641	7.25	0,192	probable transcriptional regulator
PSPA7_1027	CP000744	1029925	1029942	-	PA7.AGEnt_accessory_0073_length_119	102	119	2.69	0,651	transcriptional regulator, LuxR family
PSPA7_1062	CP000744	1059792	1061213	-	PA7.AGEnt_accessory_0074_length_5537	512	1933	100.00	0,0	transcriptional regulator, MocR family
PSPA7_1063	CP000744	1061349	1063445	-	PA7.AGEnt_accessory_0074_length_5537	2069	4165	100.00	0,0	thiol:disulfide interchange protein
PSPA7_1064	CP000744	1063442	1064527	-	PA7.AGEnt_accessory_0074_length_5537	4162	5247	100.00	0,0	thiol-disulfide isomerase and thioredoxin
PSPA7_1069	CP000744	1069842	1069848	-	PA7.AGEnt_accessory_0075_length_210	204	210	0.31	0,2249	chase domain/sensory box histidine kinase
PSPA7_1116	CP000744	1113092	1113522	+	PA7.AGEnt_accessory_0076_length_431	1	431	60.62	175,105	alpha/beta hydrolase
PSPA7_1159	CP000744	1156366	1156531	-	PA7.AGEnt_accessory_0078_length_215	1	166	11.25	1310,0	hypothetical protein
PSPA7_1160	CP000744	1156575	1156580	-	PA7.AGEnt_accessory_0078_length_215	210	215	0.95	0,624	fimbriae Z protein
PSPA7_1189	CP000744	1197309	1197310	+	PA7.AGEnt_accessory_0082_length_220	1	2	0.14	1390,0	conserved hypothetical protein
PSPA7_1197	CP000744	1203126	1203151	+	PA7.AGEnt_accessory_0083_length_2268	1	26	5.16	478,0	conserved hypothetical protein
PSPA7_1198	CP000744	1203981	1204229	+	PA7.AGEnt_accessory_0083_length_2268	856	1104	100.00	0,0	hypothetical protein
PSPA7_1199	CP000744	1204498	1204668	-	PA7.AGEnt_accessory_0083_length_2268	1373	1543	100.00	0,0	conserved hypothetical protein
PSPA7_1201	CP000744	1209419	1209433	+	PA7.AGEnt_accessory_0084_length_179	1	15	0.64	2328,0	PKD domain containing protein
PSPA7_1248	CP000744	1262303	1263091	+	PA7.AGEnt_accessory_0090_length_6488	1	789	25.78	2271,0	conserved hypothetical protein
PSPA7_1249	CP000744	1263095	1263592	+	PA7.AGEnt_accessory_0090_length_6488	793	1290	100.00	0,0	hypothetical protein
PSPA7_1250	CP000744	1263589	1265739	+	PA7.AGEnt_accessory_0090_length_6488	1287	3437	100.00	0,0	conserved hypothetical protein
PSPA7_1251	CP000744	1265889	1267244	+	PA7.AGEnt_accessory_0090_length_6488	3587	4942	100.00	0,0	conserved hypothetical protein
PSPA7_1252	CP000744	1267461	1268603	-	PA7.AGEnt_accessory_0090_length_6488	5159	6301	100.00	0,0	conserved hypothetical protein
PSPA7_1268	CP000744	1280947	1281840	-	PA7.AGEnt_accessory_0091_length_6598	149	1042	100.00	0,0	putative HTH-type transcriptional regulator YbhD
PSPA7_1269	CP000744	1281980	1283065	+	PA7.AGEnt_accessory_0091_length_6598	1182	2267	100.00	0,0	FldA protein
PSPA7_1270	CP000744	1283126	1284433	+	PA7.AGEnt_accessory_0091_length_6598	2328	3635	100.00	0,0	aerobic C4-dicarboxylate transport protein
PSPA7_1271	CP000744	1284560	1285864	+	PA7.AGEnt_accessory_0091_length_6598	3762	5066	100.00	0,0	citrate transporter
PSPA7_1272	CP000744	1285904	1287157	+	PA7.AGEnt_accessory_0091_length_6598	5106	6359	100.00	0,0	outer membrane porin OprE
PSPA7_1273	CP000744	1287379	1287396	-	PA7.AGEnt_accessory_0091_length_6598	6581	6598	1.76	0,1002	conserved hypothetical protein
PSPA7_1278	CP000744	1293367	1293780	+	PA7.AGEnt_accessory_0092_length_499	49	462	100.00	0,0	hypothetical protein
PSPA7_1286	CP000744	1304099	1304144	+	PA7.AGEnt_accessory_0094_length_796	1	46	2.94	1520,0	rtn protein
PSPA7_1287	CP000744	1304346	1304669	+	PA7.AGEnt_accessory_0094_length_796	248	571	100.00	0,0	putative lipoprotein
PSPA7_1358	CP000744	1375515	1375882	-	PA7.AGEnt_accessory_0096_length_368	1	368	14.57	1693,465	PTS system, glucose-glucoside (Glc) family EIIA/phosphocarrier Hpr/phosphoenolpyruvate-protein phosphotransferase components
PSPA7_1402	CP000744	1419775	1419919	+	PA7.AGEnt_accessory_0098_length_919	1	145	89.51	17,0	conserved hypothetical protein
PSPA7_1403	CP000744	1420071	1420693	+	PA7.AGEnt_accessory_0098_length_919	297	919	50.77	0,604	major facilitator superfamily
PSPA7_1407	CP000744	1424580	1425047	-	PA7.AGEnt_accessory_0099_length_16314	29	496	100.00	0,0	general secretion pathway protein M
PSPA7_1408	CP000744	1425051	1426130	-	PA7.AGEnt_accessory_0099_length_16314	500	1579	100.00	0,0	general secretion pathway protein L (GspL)
PSPA7_1409	CP000744	1426136	1427014	-	PA7.AGEnt_accessory_0099_length_16314	1585	2463	100.00	0,0	general secretion pathway protein K
PSPA7_1410	CP000744	1427007	1427606	-	PA7.AGEnt_accessory_0099_length_16314	2456	3055	100.00	0,0	general secretion pathway protein J
PSPA7_1411	CP000744	1427603	1427986	-	PA7.AGEnt_accessory_0099_length_16314	3052	3435	100.00	0,0	general secretion pathway protein I
PSPA7_1412	CP000744	1427973	1428479	-	PA7.AGEnt_accessory_0099_length_16314	3422	3928	100.00	0,0	outer membrane secretion protein U
PSPA7_1413	CP000744	1428481	1428915	-	PA7.AGEnt_accessory_0099_length_16314	3930	4364	100.00	0,0	general secretion pathway protein G
PSPA7_1414	CP000744	1428931	1430148	-	PA7.AGEnt_accessory_0099_length_16314	4380	5597	100.00	0,0	general secretion pathway protein F
PSPA7_1415	CP000744	1430154	1431626	-	PA7.AGEnt_accessory_0099_length_16314	5603	7075	100.00	0,0	general secretory pathway protein E
PSPA7_1416	CP000744	1431623	1433527	-	PA7.AGEnt_accessory_0099_length_16314	7072	8976	100.00	0,0	general secretion pathway protein D
PSPA7_1417	CP000744	1433524	1434036	-	PA7.AGEnt_accessory_0099_length_16314	8973	9485	100.00	0,0	outer membrane secretion protein P, putative
PSPA7_1418	CP000744	1434045	1434560	-	PA7.AGEnt_accessory_0099_length_16314	9494	10009	100.00	0,0	nickel-dependent hydrogenases B-type cytochrome subunit superfamily
PSPA7_1419	CP000744	1434627	1436120	-	PA7.AGEnt_accessory_0099_length_16314	10076	11569	100.00	0,0	CbpD
PSPA7_1420	CP000744	1436301	1439900	-	PA7.AGEnt_accessory_0099_length_16314	11750	15349	100.00	0,0	sensory box histidine kinase/response regulator
PSPA7_1421	CP000744	1439897	1440538	-	PA7.AGEnt_accessory_0099_length_16314	15346	15987	100.00	0,0	probable two-component response regulator
PSPA7_1476	CP000744	1497743	1498002	-	PA7.AGEnt_accessory_0101_length_501	1	260	98.48	4,0	conserved hypothetical protein
PSPA7_1556	CP000744	1581123	1583414	+	PA7.AGEnt_accessory_0102_length_2336	32	2323	100.00	0,0	5-methyltetrahydropteroyltriglutamate-- homocysteine S-methyltransferase
PSPA7_1567	CP000744	1593602	1593619	+	PA7.AGEnt_accessory_0103_length_18	1	18	2.69	103,548	hypothetical protein
PSPA7_1626	CP000744	1664561	1664637	+	PA7.AGEnt_accessory_0106_length_1131	1	77	5.17	1411,0	putative outer membrane efflux protein
PSPA7_1627	CP000744	1665165	1665374	+	PA7.AGEnt_accessory_0106_length_1131	605	814	100.00	0,0	conserved domain protein
PSPA7_1628	CP000744	1665657	1665691	+	PA7.AGEnt_accessory_0106_length_1131	1097	1131	3.06	0,1108	hypothetical protein
PSPA7_1641	CP000744	1678905	1678908	-	PA7.AGEnt_accessory_0107_length_57	54	57	0.91	0,434	conserved hypothetical protein
PSPA7_1657	CP000744	1695547	1695601	-	PA7.AGEnt_accessory_0108_length_357	303	357	11.98	0,404	hydrolase, nudix family protein
PSPA7_1743	CP000744	1782743	1782769	-	PA7.AGEnt_accessory_0111_length_57	31	57	7.32	0,342	conserved hypothetical protein
PSPA7_1763	CP000744	1796345	1796683	-	PA7.AGEnt_accessory_0112_length_500	50	388	100.00	0,0	lipoprotein, putative
PSPA7_1768	CP000744	1801210	1801884	+	PA7.AGEnt_accessory_0113_length_964	243	917	100.00	0,0	lipoprotein, putative
PSPA7_1790	CP000744	1823944	1824832	+	PA7.AGEnt_accessory_0115_length_889	1	889	43.32	407,756	motility protein FimV
PSPA7_1794	CP000744	1830048	1830065	+	PA7.AGEnt_accessory_0117_length_55	1	18	2.97	588,0	putative Clp protease
PSPA7_1895	CP000744	1932526	1932550	-	PA7.AGEnt_accessory_0121_length_54	30	54	19.38	0,104	hypothetical protein
PSPA7_1904	CP000744	1939965	1940028	-	PA7.AGEnt_accessory_0122_length_101	38	101	7.11	0,836	RhaT protein
PSPA7_1923	CP000744	1956781	1956917	-	PA7.AGEnt_accessory_0123_length_259	1	137	36.24	241,0	conserved hypothetical protein
PSPA7_1968	CP000744	2003054	2003057	+	PA7.AGEnt_accessory_0125_length_23732	1	4	1.40	281,0	integration host factor, beta subunit
PSPA7_1969	CP000744	2003647	2004696	+	PA7.AGEnt_accessory_0125_length_23732	594	1643	100.00	0,0	Wzz
PSPA7_1970	CP000744	2004976	2005956	+	PA7.AGEnt_accessory_0125_length_23732	1923	2903	100.00	0,0	NAD-dependent epimerase/dehydratase
PSPA7_1971	CP000744	2007112	2008266	+	PA7.AGEnt_accessory_0125_length_23732	4059	5213	100.00	0,0	UDP-N-acetylglucosamine 2-epimerase
PSPA7_1972	CP000744	2009706	2009819	-	PA7.AGEnt_accessory_0125_length_23732	6653	6766	100.00	0,0	hypothetical protein
PSPA7_1973	CP000744	2011818	2012093	+	PA7.AGEnt_accessory_0125_length_23732	8765	9040	100.00	0,0	conserved hypothetical protein
PSPA7_1974	CP000744	2012782	2013540	+	PA7.AGEnt_accessory_0125_length_23732	9729	10487	100.00	0,0	flagellin modification protein A
PSPA7_1975	CP000744	2013611	2014876	+	PA7.AGEnt_accessory_0125_length_23732	10558	11823	100.00	0,0	membrane protein, putative
PSPA7_1976	CP000744	2014938	2016167	+	PA7.AGEnt_accessory_0125_length_23732	11885	13114	100.00	0,0	O antigen flippase
PSPA7_1977	CP000744	2016186	2017490	+	PA7.AGEnt_accessory_0125_length_23732	13133	14437	100.00	0,0	conserved hypothetical protein
PSPA7_1978	CP000744	2017487	2018629	+	PA7.AGEnt_accessory_0125_length_23732	14434	15576	100.00	0,0	LPS biosynthesis protein WbpG
PSPA7_1979	CP000744	2019242	2020024	+	PA7.AGEnt_accessory_0125_length_23732	16189	16971	100.00	0,0	imidazole glycerol phosphate synthase subunit HisF
PSPA7_1980	CP000744	2020058	2021092	+	PA7.AGEnt_accessory_0125_length_23732	17005	18039	100.00	0,0	polysaccharide biosynthesis protein; O-antigen biosynthesis protein
PSPA7_1981	CP000744	2021096	2022217	+	PA7.AGEnt_accessory_0125_length_23732	18043	19164	100.00	0,0	WbjC
PSPA7_1982	CP000744	2022207	2023358	+	PA7.AGEnt_accessory_0125_length_23732	19154	20305	100.00	0,0	UDP-N-acetylglucosamine 2-epimerase
PSPA7_1983	CP000744	2023368	2024621	+	PA7.AGEnt_accessory_0125_length_23732	20315	21568	100.00	0,0	glycosyltransferase
PSPA7_1984	CP000744	2024618	2025574	+	PA7.AGEnt_accessory_0125_length_23732	21565	22521	100.00	0,0	UDP-glucose 4-epimerase (Galactowaldenase) (UDP-galactose4-epimerase)
PSPA7_1985	CP000744	2025576	2026595	+	PA7.AGEnt_accessory_0125_length_23732	22523	23542	100.00	0,0	O-antigen initiating glycosyl transferase
PSPA7_1986	CP000744	2026615	2026785	+	PA7.AGEnt_accessory_0125_length_23732	23562	23732	8.49	0,1842	WbpM
PSPA7_2007	CP000744	2044660	2045277	-	PA7.AGEnt_accessory_0126_length_1891	35	652	100.00	0,0	DNA-binding protein
PSPA7_2008	CP000744	2045381	2046502	+	PA7.AGEnt_accessory_0126_length_1891	756	1877	100.00	0,0	FAD dependent oxidoreductase
PSPA7_2010	CP000744	2046978	2048045	+	PA7.AGEnt_accessory_0127_length_1164	58	1125	100.00	0,0	membrane protein, putative
PSPA7_2011	CP000744	2048057	2048084	-	PA7.AGEnt_accessory_0127_length_1164	1137	1164	3.13	0,866	transcriptional regulator, LysR family
PSPA7_2062	CP000744	2103029	2103173	-	PA7.AGEnt_accessory_0128_length_3278	1	145	17.70	674,0	probable two-component response regulator
PSPA7_2063	CP000744	2103437	2106301	+	PA7.AGEnt_accessory_0128_length_3278	409	3273	100.00	0,0	autotransporter beta-domain protein
PSPA7_2064	CP000744	2106306	2106306	-	PA7.AGEnt_accessory_0128_length_3278	3278	3278	0.09	0,1070	lipoprotein, putative
PSPA7_2073	CP000744	2121044	2121129	+	PA7.AGEnt_accessory_0129_length_653	568	653	3.07	0,2716	polysaccharide deacetylase
PSPA7_2081	CP000744	2133991	2134064	+	PA7.AGEnt_accessory_0130_length_930	1	74	15.51	403,0	conserved hypothetical protein
PSPA7_2082	CP000744	2134112	2134600	+	PA7.AGEnt_accessory_0130_length_930	122	610	100.00	0,0	conserved hypothetical protein
PSPA7_2083	CP000744	2134919	2134920	-	PA7.AGEnt_accessory_0130_length_930	929	930	0.10	0,1903	peptidase M14, carboxypeptidase A
PSPA7_2094	CP000744	2146713	2146744	+	PA7.AGEnt_accessory_0132_length_131	100	131	1.54	0,2044	virulence sensor protein BvgS
PSPA7_2107	CP000744	2159741	2159742	+	PA7.AGEnt_accessory_0134_length_20258	1	2	0.14	1393,0	cytochrome c Snr1
PSPA7_2108	CP000744	2159779	2160246	-	PA7.AGEnt_accessory_0134_length_20258	39	506	100.00	0,0	conserved hypothetical protein
PSPA7_2109	CP000744	2160281	2163718	-	PA7.AGEnt_accessory_0134_length_20258	541	3978	100.00	0,0	nonribosomal peptide synthetase
PSPA7_2110	CP000744	2163731	2164660	-	PA7.AGEnt_accessory_0134_length_20258	3991	4920	100.00	0,0	conserved hypothetical protein
PSPA7_2111	CP000744	2164686	2165033	-	PA7.AGEnt_accessory_0134_length_20258	4946	5293	100.00	0,0	cupin 2, conserved barrel domain protein
PSPA7_2112	CP000744	2165030	2165806	-	PA7.AGEnt_accessory_0134_length_20258	5290	6066	100.00	0,0	conserved hypothetical protein
PSPA7_2113	CP000744	2166213	2167757	-	PA7.AGEnt_accessory_0134_length_20258	6473	8017	100.00	0,0	drug resistance transporter, EmrB/QacA family
PSPA7_2114	CP000744	2167747	2168928	-	PA7.AGEnt_accessory_0134_length_20258	8007	9188	100.00	0,0	multidrug resistance protein A
PSPA7_2115	CP000744	2168925	2170418	-	PA7.AGEnt_accessory_0134_length_20258	9185	10678	100.00	0,0	RND efflux system, outer membrane lipoprotein, NodT family
PSPA7_2116	CP000744	2170554	2171288	-	PA7.AGEnt_accessory_0134_length_20258	10814	11548	100.00	0,0	transcriptional regulator, AraC family
PSPA7_2117	CP000744	2171303	2173000	-	PA7.AGEnt_accessory_0134_length_20258	11563	13260	100.00	0,0	2-isopropylmalate synthase
PSPA7_2118	CP000744	2173172	2173777	-	PA7.AGEnt_accessory_0134_length_20258	13432	14037	100.00	0,0	transporter, LysE family
PSPA7_2119	CP000744	2173799	2174929	-	PA7.AGEnt_accessory_0134_length_20258	14059	15189	100.00	0,0	acyl-CoA dehydrogenase domain protein
PSPA7_2120	CP000744	2174942	2175412	-	PA7.AGEnt_accessory_0134_length_20258	15202	15672	100.00	0,0	YbaK/prolyl-tRNA synthetase associated region
PSPA7_2121	CP000744	2175399	2176985	-	PA7.AGEnt_accessory_0134_length_20258	15659	17245	100.00	0,0	linear gramicidin synthetase subunit C
PSPA7_2122	CP000744	2176972	2177739	-	PA7.AGEnt_accessory_0134_length_20258	17232	17999	100.00	0,0	linear gramicidin dehydrogenase LgrE
PSPA7_2123	CP000744	2177744	2178013	-	PA7.AGEnt_accessory_0134_length_20258	18004	18273	100.00	0,0	conserved hypothetical protein
PSPA7_2124	CP000744	2178040	2178999	-	PA7.AGEnt_accessory_0134_length_20258	18300	19259	100.00	0,0	CmaB
PSPA7_2125	CP000744	2179035	2179727	-	PA7.AGEnt_accessory_0134_length_20258	19295	19987	100.00	0,0	transcriptional regulator, GntR family
PSPA7_2185	CP000744	2239122	2239875	-	PA7.AGEnt_accessory_0135_length_847	94	847	23.40	0,2468	ribonuclease E (RNase E)
PSPA7_2222	CP000744	2277916	2277955	+	PA7.AGEnt_accessory_0136_length_53	1	40	6.20	605,0	magnesium chelatase subunit ChlD
PSPA7_2231	CP000744	2286607	2286622	+	PA7.AGEnt_accessory_0138_length_260	1	16	1.06	1496,0	conserved hypothetical protein
PSPA7_2233	CP000744	2288286	2288508	-	PA7.AGEnt_accessory_0139_length_223	1	223	70.79	49,43	hypothetical protein
PSPA7_2320	CP000744	2376610	2376696	-	PA7.AGEnt_accessory_0143_length_129	1	87	5.32	1548,0	major facilitator superfamily MFS_1
PSPA7_2330	CP000744	2384775	2384785	+	PA7.AGEnt_accessory_0144_length_192	1	11	2.24	481,0	transcriptional regulator, MarR family
PSPA7_2331	CP000744	2384927	2384966	-	PA7.AGEnt_accessory_0144_length_192	153	192	1.71	0,2300	sensor histidine kinase/response regulator
PSPA7_2339	CP000744	2391292	2392872	+	PA7.AGEnt_accessory_0145_length_2101	400	1980	100.00	0,0	aminoglycoside response regulator
PSPA7_2362	CP000744	2411835	2411885	-	PA7.AGEnt_accessory_0146_length_17346	1	51	5.07	954,0	tRNA-dihydrouridine synthase A
PSPA7_2363	CP000744	2411989	2413095	+	PA7.AGEnt_accessory_0146_length_17346	155	1261	100.00	0,0	site-specific recombinase, phage integrase family
PSPA7_2364	CP000744	2413105	2413389	-	PA7.AGEnt_accessory_0146_length_17346	1271	1555	100.00	0,0	conserved hypothetical protein
PSPA7_2365	CP000744	2413464	2413655	-	PA7.AGEnt_accessory_0146_length_17346	1630	1821	100.00	0,0	conserved hypothetical protein
PSPA7_2366	CP000744	2413677	2413814	+	PA7.AGEnt_accessory_0146_length_17346	1843	1980	100.00	0,0	hypothetical protein
PSPA7_2367	CP000744	2413847	2413969	-	PA7.AGEnt_accessory_0146_length_17346	2013	2135	100.00	0,0	hypothetical protein
PSPA7_2368	CP000744	2413954	2415183	-	PA7.AGEnt_accessory_0146_length_17346	2120	3349	100.00	0,0	conserved hypothetical protein
PSPA7_2369	CP000744	2415233	2415739	-	PA7.AGEnt_accessory_0146_length_17346	3399	3905	100.00	0,0	hypothetical protein
PSPA7_2370	CP000744	2415736	2416101	-	PA7.AGEnt_accessory_0146_length_17346	3902	4267	100.00	0,0	hypothetical protein
PSPA7_2371	CP000744	2416098	2416670	-	PA7.AGEnt_accessory_0146_length_17346	4264	4836	100.00	0,0	conserved hypothetical protein
PSPA7_2372	CP000744	2416667	2417338	-	PA7.AGEnt_accessory_0146_length_17346	4833	5504	100.00	0,0	conserved hypothetical protein
PSPA7_2373	CP000744	2417651	2418100	-	PA7.AGEnt_accessory_0146_length_17346	5817	6266	100.00	0,0	conserved hypothetical protein
PSPA7_2374	CP000744	2418097	2420007	-	PA7.AGEnt_accessory_0146_length_17346	6263	8173	100.00	0,0	C-5 cytosine-specific DNA methylase
PSPA7_2375	CP000744	2420133	2421044	+	PA7.AGEnt_accessory_0146_length_17346	8299	9210	100.00	0,0	TIR
PSPA7_2376	CP000744	2421085	2421942	-	PA7.AGEnt_accessory_0146_length_17346	9251	10108	100.00	0,0	DNA adenine methyltransferase
PSPA7_2377	CP000744	2422083	2423828	-	PA7.AGEnt_accessory_0146_length_17346	10249	11994	100.00	0,0	conserved hypothetical protein
PSPA7_2378	CP000744	2423832	2424596	-	PA7.AGEnt_accessory_0146_length_17346	11998	12762	100.00	0,0	putative DNA segregation aTPase FtsK/SpoIIIE
PSPA7_2379	CP000744	2424608	2424808	-	PA7.AGEnt_accessory_0146_length_17346	12774	12974	100.00	0,0	hypothetical protein
PSPA7_2380	CP000744	2424815	2425609	-	PA7.AGEnt_accessory_0146_length_17346	12981	13775	100.00	0,0	conserved hypothetical protein
PSPA7_2381	CP000744	2425606	2426157	-	PA7.AGEnt_accessory_0146_length_17346	13772	14323	100.00	0,0	conserved hypothetical protein
PSPA7_2382	CP000744	2426106	2426909	-	PA7.AGEnt_accessory_0146_length_17346	14272	15075	100.00	0,0	conserved hypothetical protein
PSPA7_2383	CP000744	2426917	2427054	-	PA7.AGEnt_accessory_0146_length_17346	15083	15220	100.00	0,0	conserved hypothetical protein
PSPA7_2384	CP000744	2427371	2427550	-	PA7.AGEnt_accessory_0146_length_17346	15537	15716	100.00	0,0	conserved hypothetical protein
PSPA7_2385	CP000744	2427547	2427768	-	PA7.AGEnt_accessory_0146_length_17346	15713	15934	100.00	0,0	conserved hypothetical protein
PSPA7_2386	CP000744	2427752	2427904	-	PA7.AGEnt_accessory_0146_length_17346	15918	16070	100.00	0,0	conserved hypothetical protein
PSPA7_2387	CP000744	2428399	2428770	-	PA7.AGEnt_accessory_0146_length_17346	16565	16936	100.00	0,0	regulatory protein
PSPA7_2388	CP000744	2428805	2429017	-	PA7.AGEnt_accessory_0146_length_17346	16971	17183	100.00	0,0	conserved hypothetical protein
PSPA7_2391	CP000744	2431450	2431623	+	PA7.AGEnt_accessory_0147_length_39891	1034	1207	100.00	0,0	conserved hypothetical protein
PSPA7_2392	CP000744	2432606	2432719	+	PA7.AGEnt_accessory_0147_length_39891	2190	2303	100.00	0,0	hypothetical protein
PSPA7_2393	CP000744	2433250	2433900	-	PA7.AGEnt_accessory_0147_length_39891	2834	3484	100.00	0,0	NAD-dependent DNA ligase
PSPA7_2394	CP000744	2434034	2434885	-	PA7.AGEnt_accessory_0147_length_39891	3618	4469	100.00	0,0	transcriptional regulator, Cro/CI family
PSPA7_2395	CP000744	2435234	2435806	+	PA7.AGEnt_accessory_0147_length_39891	4818	5390	100.00	0,0	conserved hypothetical protein
PSPA7_2396	CP000744	2435809	2436771	+	PA7.AGEnt_accessory_0147_length_39891	5393	6355	100.00	0,0	LvrA
PSPA7_2397	CP000744	2436899	2437312	+	PA7.AGEnt_accessory_0147_length_39891	6483	6896	100.00	0,0	hypothetical protein
PSPA7_2398	CP000744	2437305	2437754	+	PA7.AGEnt_accessory_0147_length_39891	6889	7338	100.00	0,0	endodeoxyribonuclease RusA
PSPA7_2399	CP000744	2437783	2438652	+	PA7.AGEnt_accessory_0147_length_39891	7367	8236	100.00	0,0	conserved hypothetical protein
PSPA7_2400	CP000744	2438754	2439449	-	PA7.AGEnt_accessory_0147_length_39891	8338	9033	100.00	0,0	conserved hypothetical protein
PSPA7_2401	CP000744	2439640	2439948	+	PA7.AGEnt_accessory_0147_length_39891	9224	9532	100.00	0,0	peptidase M48, Ste24p
PSPA7_2402	CP000744	2439951	2440247	+	PA7.AGEnt_accessory_0147_length_39891	9535	9831	100.00	0,0	hypothetical protein
PSPA7_2403	CP000744	2441018	2441617	+	PA7.AGEnt_accessory_0147_length_39891	10602	11201	100.00	0,0	terminase small subunit
PSPA7_2404	CP000744	2441586	2442896	+	PA7.AGEnt_accessory_0147_length_39891	11170	12480	100.00	0,0	hypothetical protein
PSPA7_2405	CP000744	2442941	2444254	+	PA7.AGEnt_accessory_0147_length_39891	12525	13838	100.00	0,0	conserved hypothetical protein
PSPA7_2406	CP000744	2444251	2445330	+	PA7.AGEnt_accessory_0147_length_39891	13835	14914	100.00	0,0	hypothetical phage protein
PSPA7_2407	CP000744	2445432	2446202	+	PA7.AGEnt_accessory_0147_length_39891	15016	15786	100.00	0,0	conserved hypothetical protein
PSPA7_2408	CP000744	2446212	2447183	+	PA7.AGEnt_accessory_0147_length_39891	15796	16767	100.00	0,0	conserved hypothetical protein
PSPA7_2409	CP000744	2447224	2447709	+	PA7.AGEnt_accessory_0147_length_39891	16808	17293	100.00	0,0	hypothetical protein
PSPA7_2410	CP000744	2447693	2448157	+	PA7.AGEnt_accessory_0147_length_39891	17277	17741	100.00	0,0	conserved hypothetical protein
PSPA7_2411	CP000744	2448199	2448546	+	PA7.AGEnt_accessory_0147_length_39891	17783	18130	100.00	0,0	conserved hypothetical protein
PSPA7_2412	CP000744	2448550	2449224	+	PA7.AGEnt_accessory_0147_length_39891	18134	18808	100.00	0,0	conserved hypothetical protein
PSPA7_2413	CP000744	2449221	2449631	+	PA7.AGEnt_accessory_0147_length_39891	18805	19215	100.00	0,0	conserved hypothetical protein
PSPA7_2414	CP000744	2449699	2450352	+	PA7.AGEnt_accessory_0147_length_39891	19283	19936	100.00	0,0	phage tail protein
PSPA7_2415	CP000744	2450362	2450742	+	PA7.AGEnt_accessory_0147_length_39891	19946	20326	100.00	0,0	conserved hypothetical protein
PSPA7_2416	CP000744	2450805	2451068	+	PA7.AGEnt_accessory_0147_length_39891	20389	20652	100.00	0,0	phage protein
PSPA7_2417	CP000744	2451065	2454256	+	PA7.AGEnt_accessory_0147_length_39891	20649	23840	100.00	0,0	phage tail tape measure protein lambda
PSPA7_2418	CP000744	2454262	2454600	+	PA7.AGEnt_accessory_0147_length_39891	23846	24184	100.00	0,0	phage minor tail protein
PSPA7_2419	CP000744	2454597	2455346	+	PA7.AGEnt_accessory_0147_length_39891	24181	24930	100.00	0,0	phage minor tail protein L
PSPA7_2421	CP000744	2455349	2456143	+	PA7.AGEnt_accessory_0147_length_39891	24933	25727	100.00	0,0	NlpC/P60 family protein
PSPA7_2420	CP000744	2456122	2456250	-	PA7.AGEnt_accessory_0147_length_39891	25706	25834	100.00	0,0	hypothetical protein
PSPA7_2422	CP000744	2456229	2456351	-	PA7.AGEnt_accessory_0147_length_39891	25813	25935	100.00	0,0	hypothetical protein
PSPA7_2423	CP000744	2456958	2457104	+	PA7.AGEnt_accessory_0147_length_39891	26542	26688	100.00	0,0	hypothetical protein
PSPA7_2424	CP000744	2457097	2458044	+	PA7.AGEnt_accessory_0147_length_39891	26681	27628	100.00	0,0	anti-repressor protein Ant
PSPA7_2425	CP000744	2458593	2459258	+	PA7.AGEnt_accessory_0147_length_39891	28177	28842	100.00	0,0	bacteriophage lambda tail assembly I
PSPA7_2426	CP000744	2459904	2463470	+	PA7.AGEnt_accessory_0147_length_39891	29488	33054	100.00	0,0	fibronectin, type III
PSPA7_2427	CP000744	2463467	2463751	+	PA7.AGEnt_accessory_0147_length_39891	33051	33335	100.00	0,0	conserved hypothetical protein
PSPA7_2428	CP000744	2465223	2465525	+	PA7.AGEnt_accessory_0147_length_39891	34807	35109	100.00	0,0	conserved hypothetical protein
PSPA7_2429	CP000744	2465522	2465749	+	PA7.AGEnt_accessory_0147_length_39891	35106	35333	100.00	0,0	conserved hypothetical protein
PSPA7_2430	CP000744	2465816	2466445	+	PA7.AGEnt_accessory_0147_length_39891	35400	36029	100.00	0,0	lytic enzyme
PSPA7_2431	CP000744	2466442	2466810	+	PA7.AGEnt_accessory_0147_length_39891	36026	36394	100.00	0,0	conserved hypothetical protein
PSPA7_2432	CP000744	2466918	2467070	+	PA7.AGEnt_accessory_0147_length_39891	36502	36654	100.00	0,0	conserved hypothetical protein
PSPA7_2434	CP000744	2467106	2467369	+	PA7.AGEnt_accessory_0147_length_39891	36690	36953	100.00	0,0	conserved hypothetical protein
PSPA7_2433	CP000744	2467351	2468043	-	PA7.AGEnt_accessory_0147_length_39891	36935	37627	100.00	0,0	conserved hypothetical protein
PSPA7_2435	CP000744	2468084	2468596	-	PA7.AGEnt_accessory_0147_length_39891	37668	38180	100.00	0,0	conserved hypothetical protein
PSPA7_2436	CP000744	2469579	2469971	-	PA7.AGEnt_accessory_0147_length_39891	39163	39555	100.00	0,0	pirin
PSPA7_2439	CP000744	2472097	2472318	+	PA7.AGEnt_accessory_0148_length_912	50	271	100.00	0,0	conserved hypothetical protein
PSPA7_2440	CP000744	2472455	2472838	-	PA7.AGEnt_accessory_0148_length_912	408	791	100.00	0,0	lipoprotein, putative
PSPA7_2445	CP000744	2477840	2477980	-	PA7.AGEnt_accessory_0150_length_246	27	167	100.00	0,0	hypothetical protein
PSPA7_2448	CP000744	2480888	2481692	-	PA7.AGEnt_accessory_0151_length_2256	1	805	89.44	95,0	AraC-family transcriptional regulator
PSPA7_2449	CP000744	2481745	2482401	+	PA7.AGEnt_accessory_0151_length_2256	858	1514	100.00	0,0	tryptophan repressor binding protein
PSPA7_2450	CP000744	2482454	2483143	+	PA7.AGEnt_accessory_0151_length_2256	1567	2256	89.15	0,84	3-alpha-hydroxysteroid dehydrogenase
PSPA7_2454	CP000744	2485578	2485691	+	PA7.AGEnt_accessory_0152_length_339	1	114	11.62	867,0	FOG: TPR repeat-containing protein
PSPA7_2455	CP000744	2485770	2485916	+	PA7.AGEnt_accessory_0152_length_339	193	339	15.41	0,807	transporter, formate/nitrite family
PSPA7_2458	CP000744	2488426	2489112	-	PA7.AGEnt_accessory_0153_length_758	40	726	100.00	0,0	alginate lyase superfamily
PSPA7_2460	CP000744	2489863	2490033	-	PA7.AGEnt_accessory_0154_length_2246	105	275	100.00	0,0	conserved hypothetical protein
PSPA7_2461	CP000744	2490140	2490601	+	PA7.AGEnt_accessory_0154_length_2246	382	843	100.00	0,0	GCN5-related N-acetyltransferase
PSPA7_2462	CP000744	2490666	2490875	+	PA7.AGEnt_accessory_0154_length_2246	908	1117	100.00	0,0	hypothetical protein
PSPA7_2463	CP000744	2490883	2491908	-	PA7.AGEnt_accessory_0154_length_2246	1125	2150	100.00	0,0	conserved hypothetical protein
PSPA7_2467	CP000744	2494004	2494004	+	PA7.AGEnt_accessory_0155_length_96	96	96	0.65	0,152	hypothetical protein
PSPA7_2513	CP000744	2520513	2520605	+	PA7.AGEnt_accessory_0157_length_17867	1	93	35.23	171,0	conserved hypothetical protein
PSPA7_2515	CP000744	2521604	2522122	-	PA7.AGEnt_accessory_0157_length_17867	1092	1610	100.00	0,0	hypothetical protein
PSPA7_2516	CP000744	2522554	2524878	-	PA7.AGEnt_accessory_0157_length_17867	2042	4366	100.00	0,0	putative prophage encoded two-component system histidine kinase
PSPA7_2517	CP000744	2525039	2525488	-	PA7.AGEnt_accessory_0157_length_17867	4527	4976	100.00	0,0	patch repair protein
PSPA7_2518	CP000744	2525541	2531033	-	PA7.AGEnt_accessory_0157_length_17867	5029	10521	100.00	0,0	conserved hypothetical protein
PSPA7_2519	CP000744	2531026	2532570	-	PA7.AGEnt_accessory_0157_length_17867	10514	12058	100.00	0,0	conserved hypothetical protein
PSPA7_2520	CP000744	2532567	2534714	-	PA7.AGEnt_accessory_0157_length_17867	12055	14202	100.00	0,0	conserved hypothetical protein
PSPA7_2521	CP000744	2534735	2536291	-	PA7.AGEnt_accessory_0157_length_17867	14223	15779	100.00	0,0	modification methylase DdeI
PSPA7_2522	CP000744	2536657	2536869	+	PA7.AGEnt_accessory_0157_length_17867	16145	16357	100.00	0,0	hypothetical protein
PSPA7_2523	CP000744	2537588	2537746	-	PA7.AGEnt_accessory_0157_length_17867	17076	17234	100.00	0,0	hypothetical protein
PSPA7_2524	CP000744	2537819	2538088	+	PA7.AGEnt_accessory_0157_length_17867	17307	17576	100.00	0,0	hypothetical protein
PSPA7_2550	CP000744	2568520	2569104	+	PA7.AGEnt_accessory_0160_length_7344	333	917	100.00	0,0	conserved hypothetical protein
PSPA7_2551	CP000744	2569116	2569964	+	PA7.AGEnt_accessory_0160_length_7344	929	1777	100.00	0,0	conserved hypothetical protein
PSPA7_2552	CP000744	2570020	2570976	+	PA7.AGEnt_accessory_0160_length_7344	1833	2789	100.00	0,0	lipoprotein
PSPA7_2553	CP000744	2570973	2572142	+	PA7.AGEnt_accessory_0160_length_7344	2786	3955	100.00	0,0	polyphosphate-selective porin O
PSPA7_2554	CP000744	2572171	2573529	+	PA7.AGEnt_accessory_0160_length_7344	3984	5342	100.00	0,0	type 4 fimbriae expression regulatory protein PilR
PSPA7_2555	CP000744	2573594	2575501	+	PA7.AGEnt_accessory_0160_length_7344	5407	7314	100.00	0,0	histidine kinase
PSPA7_2556	CP000744	2575514	2575531	-	PA7.AGEnt_accessory_0160_length_7344	7327	7344	2.22	0,792	methyltransferase
PSPA7_2608	CP000744	2629541	2629558	+	PA7.AGEnt_accessory_0163_length_3033	1	18	2.22	792,0	transcriptional regulator, LuxR family
PSPA7_2609	CP000744	2629589	2630617	-	PA7.AGEnt_accessory_0163_length_3033	49	1077	100.00	0,0	HTH-type transcriptional regulator VqsM (Virulence and quorum sensingmodulator protein)
PSPA7_2611	CP000744	2631249	2632397	+	PA7.AGEnt_accessory_0163_length_3033	1709	2857	100.00	0,0	probable FAD-dependent monooxygenase
PSPA7_2610	CP000744	2632366	2632554	-	PA7.AGEnt_accessory_0163_length_3033	2826	3014	100.00	0,0	hypothetical protein
PSPA7_2612	CP000744	2632517	2632573	+	PA7.AGEnt_accessory_0163_length_3033	2977	3033	48.72	0,60	hypothetical protein
PSPA7_2617	CP000744	2636481	2638034	-	PA7.AGEnt_accessory_0164_length_18152	502	2055	100.00	0,0	EAL domain protein
PSPA7_2618	CP000744	2638432	2639376	-	PA7.AGEnt_accessory_0164_length_18152	2453	3397	100.00	0,0	putative HTH-type transcriptional regulator YafC
PSPA7_2619	CP000744	2639482	2639928	+	PA7.AGEnt_accessory_0164_length_18152	3503	3949	100.00	0,0	conserved hypothetical protein
PSPA7_2620	CP000744	2639925	2640704	+	PA7.AGEnt_accessory_0164_length_18152	3946	4725	100.00	0,0	thioredoxin domain protein, DsbA family
PSPA7_2621	CP000744	2640832	2641374	+	PA7.AGEnt_accessory_0164_length_18152	4853	5395	100.00	0,0	ProQ activator of osmoprotectant transporter ProP
PSPA7_2622	CP000744	2641476	2642915	-	PA7.AGEnt_accessory_0164_length_18152	5497	6936	100.00	0,0	sugar transporter, glycoside-pentoside-hexuronide
PSPA7_2623	CP000744	2643239	2644192	+	PA7.AGEnt_accessory_0164_length_18152	7260	8213	100.00	0,0	sulfatase-modifying factor 1 (C-alpha-formyglycine-generating enzyme 1)
PSPA7_2624	CP000744	2644259	2645884	-	PA7.AGEnt_accessory_0164_length_18152	8280	9905	100.00	0,0	arylsulfatase (AS) (Aryl-sulfate sulphohydrolase)
PSPA7_2625	CP000744	2645924	2646361	+	PA7.AGEnt_accessory_0164_length_18152	9945	10382	100.00	0,0	hypothetical protein
PSPA7_2626	CP000744	2646340	2648214	+	PA7.AGEnt_accessory_0164_length_18152	10361	12235	100.00	0,0	sulfatase
PSPA7_2627	CP000744	2648276	2649637	-	PA7.AGEnt_accessory_0164_length_18152	12297	13658	100.00	0,0	conserved hypothetical protein
PSPA7_2628	CP000744	2649691	2651640	-	PA7.AGEnt_accessory_0164_length_18152	13712	15661	100.00	0,0	glycine betaine transmethylase
PSPA7_2629	CP000744	2651797	2653128	-	PA7.AGEnt_accessory_0164_length_18152	15818	17149	100.00	0,0	beta-glucosidase
PSPA7_2630	CP000744	2653488	2654105	+	PA7.AGEnt_accessory_0164_length_18152	17509	18126	100.00	0,0	transcriptional regulator, TetR family
PSPA7_2632	CP000744	2654506	2654652	+	PA7.AGEnt_accessory_0165_length_825	65	211	100.00	0,0	hypothetical protein
PSPA7_2633	CP000744	2654692	2655135	+	PA7.AGEnt_accessory_0165_length_825	251	694	100.00	0,0	EF hand domain protein
PSPA7_2634	CP000744	2655262	2655266	-	PA7.AGEnt_accessory_0165_length_825	821	825	0.48	0,1036	lipoprotein, putative
PSPA7_2635	CP000744	2656956	2657102	+	PA7.AGEnt_accessory_0166_length_1710	624	770	100.00	0,0	hypothetical protein
PSPA7_2636	CP000744	2657271	2657861	+	PA7.AGEnt_accessory_0166_length_1710	939	1529	100.00	0,0	modulator of drug activity B
PSPA7_2646	CP000744	2666526	2666759	+	PA7.AGEnt_accessory_0168_length_234	1	234	17.49	68,1036	sensor histidine kinase
PSPA7_2648	CP000744	2668079	2668627	-	PA7.AGEnt_accessory_0169_length_9933	128	676	100.00	0,0	phage integrase family protein
PSPA7_2649	CP000744	2668624	2669106	-	PA7.AGEnt_accessory_0169_length_9933	673	1155	100.00	0,0	phage integrase family protein
PSPA7_2650	CP000744	2669107	2669319	-	PA7.AGEnt_accessory_0169_length_9933	1156	1368	100.00	0,0	conserved hypothetical protein
PSPA7_2651	CP000744	2669394	2669726	-	PA7.AGEnt_accessory_0169_length_9933	1443	1775	100.00	0,0	conserved hypothetical protein
PSPA7_2652	CP000744	2669892	2670020	-	PA7.AGEnt_accessory_0169_length_9933	1941	2069	100.00	0,0	hypothetical protein
PSPA7_2653	CP000744	2670307	2670492	-	PA7.AGEnt_accessory_0169_length_9933	2356	2541	100.00	0,0	conserved hypothetical protein
PSPA7_2654	CP000744	2671360	2672364	+	PA7.AGEnt_accessory_0169_length_9933	3409	4413	100.00	0,0	conserved hypothetical protein
PSPA7_2655	CP000744	2673082	2673432	-	PA7.AGEnt_accessory_0169_length_9933	5131	5481	100.00	0,0	Eaa1
PSPA7_2656	CP000744	2673532	2673654	+	PA7.AGEnt_accessory_0169_length_9933	5581	5703	100.00	0,0	hypothetical protein
PSPA7_2657	CP000744	2674189	2674536	+	PA7.AGEnt_accessory_0169_length_9933	6238	6585	100.00	0,0	hypothetical protein
PSPA7_2658	CP000744	2674791	2675048	+	PA7.AGEnt_accessory_0169_length_9933	6840	7097	100.00	0,0	conserved hypothetical protein
PSPA7_2659	CP000744	2675199	2675369	-	PA7.AGEnt_accessory_0169_length_9933	7248	7418	100.00	0,0	hypothetical protein
PSPA7_2660	CP000744	2675385	2675504	-	PA7.AGEnt_accessory_0169_length_9933	7434	7553	100.00	0,0	hypothetical protein
PSPA7_2661	CP000744	2676663	2676785	-	PA7.AGEnt_accessory_0169_length_9933	8712	8834	100.00	0,0	hypothetical protein
PSPA7_2662	CP000744	2676991	2677332	+	PA7.AGEnt_accessory_0169_length_9933	9040	9381	100.00	0,0	conserved hypothetical protein
PSPA7_2663	CP000744	2677422	2677829	+	PA7.AGEnt_accessory_0169_length_9933	9471	9878	100.00	0,0	hypothetical protein
PSPA7_2665	CP000744	2679915	2680124	+	PA7.AGEnt_accessory_0170_length_3046	151	360	100.00	0,0	conserved hypothetical protein
PSPA7_2666	CP000744	2680332	2681519	+	PA7.AGEnt_accessory_0170_length_3046	568	1755	100.00	0,0	conserved hypothetical protein
PSPA7_2667	CP000744	2681542	2681964	+	PA7.AGEnt_accessory_0170_length_3046	1778	2200	100.00	0,0	hypothetical protein
PSPA7_2668	CP000744	2681954	2682781	+	PA7.AGEnt_accessory_0170_length_3046	2190	3017	100.00	0,0	hypothetical protein
PSPA7_2669	CP000744	2682803	2682810	-	PA7.AGEnt_accessory_0170_length_3046	3039	3046	0.54	0,1480	probable sulfate transporter
PSPA7_2670	CP000744	2684503	2684584	-	PA7.AGEnt_accessory_0171_length_272	191	272	62.12	0,50	hypothetical protein
PSPA7_2680	CP000744	2692653	2692694	+	PA7.AGEnt_accessory_0172_length_139	1	42	3.95	1020,0	transcriptional regulator, AraC family
PSPA7_2764	CP000744	2785468	2787782	+	PA7.AGEnt_accessory_0174_length_2348	34	2348	96.46	0,85	probable cytochrome P450
PSPA7_2775	CP000744	2799747	2799922	+	PA7.AGEnt_accessory_0175_length_313	1	176	97.78	4,0	hypothetical protein
PSPA7_2777	CP000744	2810680	2812576	+	PA7.AGEnt_accessory_0176_length_2337	1	1897	17.74	8795,0	filamentous hemagglutinin
PSPA7_2778	CP000744	2813843	2814037	+	PA7.AGEnt_accessory_0177_length_3680	548	742	100.00	0,0	hypothetical protein
PSPA7_2779	CP000744	2814758	2814907	+	PA7.AGEnt_accessory_0177_length_3680	1463	1612	100.00	0,0	hypothetical protein
PSPA7_2780	CP000744	2815135	2815323	+	PA7.AGEnt_accessory_0177_length_3680	1840	2028	100.00	0,0	hypothetical protein
PSPA7_2781	CP000744	2816728	2816841	+	PA7.AGEnt_accessory_0177_length_3680	3433	3546	100.00	0,0	hypothetical protein
PSPA7_2782	CP000744	2817313	2818709	+	PA7.AGEnt_accessory_0178_length_5083	1	1397	80.70	334,0	probable hemagglutinin
PSPA7_2783	CP000744	2818818	2818931	-	PA7.AGEnt_accessory_0178_length_5083	1506	1619	100.00	0,0	hypothetical protein
PSPA7_2784	CP000744	2819757	2820203	+	PA7.AGEnt_accessory_0178_length_5083	2445	2891	100.00	0,0	hypothetical protein
PSPA7_2785	CP000744	2820437	2821273	+	PA7.AGEnt_accessory_0178_length_5083	3125	3961	100.00	0,0	FhaB protein
PSPA7_2786	CP000744	2822197	2822370	-	PA7.AGEnt_accessory_0178_length_5083	4885	5058	100.00	0,0	hypothetical protein
PSPA7_2787	CP000744	2822374	2822395	+	PA7.AGEnt_accessory_0178_length_5083	5062	5083	0.75	0,2921	filamentous haemagglutinin family protein
PSPA7_2787	CP000744	2823531	2825316	+	PA7.AGEnt_accessory_0179_length_5989	1	1786	60.69	1157,0	filamentous haemagglutinin family protein
PSPA7_2788	CP000744	2826015	2827160	+	PA7.AGEnt_accessory_0179_length_5989	2485	3630	100.00	0,0	conserved hypothetical protein
PSPA7_2789	CP000744	2827421	2827540	+	PA7.AGEnt_accessory_0179_length_5989	3891	4010	100.00	0,0	conserved hypothetical protein
PSPA7_2790	CP000744	2827836	2828903	+	PA7.AGEnt_accessory_0179_length_5989	4306	5373	100.00	0,0	conserved hypothetical protein
PSPA7_2791	CP000744	2829770	2830729	+	PA7.AGEnt_accessory_0180_length_1487	115	1074	100.00	0,0	putative filamentous haemagglutinin family protein
PSPA7_2792	CP000744	2830895	2831065	+	PA7.AGEnt_accessory_0180_length_1487	1240	1410	100.00	0,0	hypothetical protein
PSPA7_2793	CP000744	2831422	2831721	+	PA7.AGEnt_accessory_0181_length_3306	1	300	60.24	198,0	transposase-like p;rotein
PSPA7_2794	CP000744	2832530	2832718	+	PA7.AGEnt_accessory_0181_length_3306	1109	1297	100.00	0,0	hypothetical protein
PSPA7_2795	CP000744	2833408	2833539	-	PA7.AGEnt_accessory_0181_length_3306	1987	2118	100.00	0,0	hypothetical protein
PSPA7_2796	CP000744	2834703	2834727	-	PA7.AGEnt_accessory_0181_length_3306	3282	3306	4.63	0,515	acetyltransferase, GNAT family
PSPA7_2812	CP000744	2853164	2853712	-	PA7.AGEnt_accessory_0182_length_559	11	559	92.89	0,42	hypothetical protein
PSPA7_2826	CP000744	2867869	2868882	+	PA7.AGEnt_accessory_0183_length_1275	156	1169	100.00	0,0	PvdYII
PSPA7_2827	CP000744	2868961	2868988	-	PA7.AGEnt_accessory_0183_length_1275	1248	1275	4.96	0,536	RNA polymerase sigma factor, sigma-70 family
PSPA7_2830	CP000744	2884175	2884498	-	PA7.AGEnt_accessory_0185_length_1984	133	456	100.00	0,0	conserved hypothetical protein
PSPA7_2831	CP000744	2884552	2884743	-	PA7.AGEnt_accessory_0185_length_1984	510	701	100.00	0,0	conserved hypothetical protein
PSPA7_2832	CP000744	2885156	2885935	+	PA7.AGEnt_accessory_0185_length_1984	1114	1893	100.00	0,0	methyl transferase
PSPA7_2836	CP000744	2888738	2888911	-	PA7.AGEnt_accessory_0187_length_1596	273	446	100.00	0,0	conserved hypothetical protein
PSPA7_2837	CP000744	2889827	2889994	+	PA7.AGEnt_accessory_0187_length_1596	1362	1529	100.00	0,0	hypothetical protein
PSPA7_2842	CP000744	2895143	2895215	+	PA7.AGEnt_accessory_0188_length_155	1	73	7.53	896,0	trancriptional regulatory protein, LysR family
PSPA7_2843	CP000744	2895219	2895297	-	PA7.AGEnt_accessory_0188_length_155	77	155	4.69	0,1607	trehalase
PSPA7_2856	CP000744	2907110	2907188	-	PA7.AGEnt_accessory_0189_length_79	1	79	6.52	405,728	hypothetical protein
PSPA7_2857	CP000744	2908045	2908157	+	PA7.AGEnt_accessory_0190_length_33224	1	113	94.17	7,0	hypothetical protein
PSPA7_2858	CP000744	2908234	2920644	+	PA7.AGEnt_accessory_0190_length_33224	190	12600	100.00	0,0	linear gramicidin synthetase subunit D
PSPA7_2859	CP000744	2920645	2935620	+	PA7.AGEnt_accessory_0190_length_33224	12601	27576	100.00	0,0	linear gramicidin synthetase subunit D
PSPA7_2860	CP000744	2935669	2936634	+	PA7.AGEnt_accessory_0190_length_33224	27625	28590	100.00	0,0	thermophilic carboxylesterase Est2
PSPA7_2861	CP000744	2936735	2939161	-	PA7.AGEnt_accessory_0190_length_33224	28691	31117	100.00	0,0	ferrichrome-iron receptor (Ferric hydroxamate uptake)(Ferric hydroxamate receptor)
PSPA7_2862	CP000744	2939334	2940986	-	PA7.AGEnt_accessory_0190_length_33224	31290	32942	100.00	0,0	PvdE
PSPA7_2872	CP000744	2952992	2953305	-	PA7.AGEnt_accessory_0191_length_963	1	314	31.53	682,0	probable transmembrane sensor
PSPA7_2873	CP000744	2953465	2953944	+	PA7.AGEnt_accessory_0191_length_963	474	953	100.00	0,0	FpvI
PSPA7_2888	CP000744	2969933	2970096	-	PA7.AGEnt_accessory_0192_length_1916	1	164	8.17	1843,0	Rhs element Vgr protein
PSPA7_2889	CP000744	2970153	2971121	-	PA7.AGEnt_accessory_0192_length_1916	221	1189	100.00	0,0	endonuclease/exonuclease/phosphatase family
PSPA7_2890	CP000744	2971838	2971848	-	PA7.AGEnt_accessory_0192_length_1916	1906	1916	0.43	0,2539	type VI secretion ATPase, ClpV1 family
PSPA7_2946	CP000744	3034113	3034127	+	PA7.AGEnt_accessory_0195_length_15	1	15	1.28	1158,0	major facilitator family transporter
PSPA7_2948	CP000744	3034967	3034990	+	PA7.AGEnt_accessory_0196_length_24	1	24	7.69	33,255	YbaK/prolyl-tRNA synthetase associated region
PSPA7_3013	CP000744	3105868	3106791	+	PA7.AGEnt_accessory_0200_length_17435	321	1244	100.00	0,0	transcriptional regulator, LysR family
PSPA7_3014	CP000744	3106853	3107482	-	PA7.AGEnt_accessory_0200_length_17435	1306	1935	100.00	0,0	hydrolase
PSPA7_3015	CP000744	3107796	3110606	+	PA7.AGEnt_accessory_0200_length_17435	2249	5059	100.00	0,0	kinase sensor protein
PSPA7_3016	CP000744	3110603	3111802	+	PA7.AGEnt_accessory_0200_length_17435	5056	6255	100.00	0,0	two component response regulator
PSPA7_3017	CP000744	3111884	3115135	+	PA7.AGEnt_accessory_0200_length_17435	6337	9588	100.00	0,0	RcsC
PSPA7_3018	CP000744	3115174	3115839	+	PA7.AGEnt_accessory_0200_length_17435	9627	10292	100.00	0,0	DNA-binding response regulator, LuxR family
PSPA7_3019	CP000744	3115935	3116651	-	PA7.AGEnt_accessory_0200_length_17435	10388	11104	100.00	0,0	chaperone CupA5
PSPA7_3020	CP000744	3116641	3117987	-	PA7.AGEnt_accessory_0200_length_17435	11094	12440	100.00	0,0	fimbrial subunit
PSPA7_3021	CP000744	3117984	3120590	-	PA7.AGEnt_accessory_0200_length_17435	12437	15043	100.00	0,0	usher
PSPA7_3022	CP000744	3120574	3121320	-	PA7.AGEnt_accessory_0200_length_17435	15027	15773	100.00	0,0	chaperone CupA2
PSPA7_3023	CP000744	3121415	3121963	-	PA7.AGEnt_accessory_0200_length_17435	15868	16416	100.00	0,0	fimbrial subunit CupA1
PSPA7_3024	CP000744	3122943	3122982	-	PA7.AGEnt_accessory_0200_length_17435	17396	17435	5.56	0,680	mosc domain protein
PSPA7_3025	CP000744	3123784	3124710	-	PA7.AGEnt_accessory_0201_length_60473	78	1004	100.00	0,0	MexT protein
PSPA7_3026	CP000744	3124791	3126113	+	PA7.AGEnt_accessory_0201_length_60473	1085	2407	100.00	0,0	shikimate transporter
PSPA7_3027	CP000744	3126123	3127055	+	PA7.AGEnt_accessory_0201_length_60473	2417	3349	100.00	0,0	nitrilase 4
PSPA7_3028	CP000744	3127240	3127551	-	PA7.AGEnt_accessory_0201_length_60473	3534	3845	100.00	0,0	cytochrome c, class I
PSPA7_3029	CP000744	3127548	3129131	-	PA7.AGEnt_accessory_0201_length_60473	3842	5425	100.00	0,0	cytochrome d1, heme region
PSPA7_3030	CP000744	3129149	3130762	-	PA7.AGEnt_accessory_0201_length_60473	5443	7056	100.00	0,0	transcriptional regulator, GntRfamily, with Aminotransferase domain
PSPA7_3031	CP000744	3130748	3130864	+	PA7.AGEnt_accessory_0201_length_60473	7042	7158	100.00	0,0	hypothetical protein
PSPA7_3032	CP000744	3130932	3131672	-	PA7.AGEnt_accessory_0201_length_60473	7226	7966	100.00	0,0	short-chain dehydrogenase/reductase SDR
PSPA7_3033	CP000744	3131705	3132067	-	PA7.AGEnt_accessory_0201_length_60473	7999	8361	100.00	0,0	conserved hypothetical protein
PSPA7_3034	CP000744	3133062	3133433	-	PA7.AGEnt_accessory_0201_length_60473	9356	9727	100.00	0,0	conserved hypothetical protein
PSPA7_3035	CP000744	3133430	3133756	-	PA7.AGEnt_accessory_0201_length_60473	9724	10050	100.00	0,0	conserved hypothetical protein
PSPA7_3036	CP000744	3134080	3134352	-	PA7.AGEnt_accessory_0201_length_60473	10374	10646	100.00	0,0	conserved hypothetical protein
PSPA7_3037	CP000744	3134353	3136575	-	PA7.AGEnt_accessory_0201_length_60473	10647	12869	100.00	0,0	killer protein of pyocin S3
PSPA7_3038	CP000744	3137298	3138551	-	PA7.AGEnt_accessory_0201_length_60473	13592	14845	100.00	0,0	integrase, catalytic region
PSPA7_3039	CP000744	3138806	3140650	+	PA7.AGEnt_accessory_0201_length_60473	15100	16944	100.00	0,0	integrase, catalytic region
PSPA7_3040	CP000744	3141220	3141516	+	PA7.AGEnt_accessory_0201_length_60473	17514	17810	100.00	0,0	TniB, putative
PSPA7_3041	CP000744	3142656	3143531	-	PA7.AGEnt_accessory_0201_length_60473	18950	19825	100.00	0,0	cointegrase
PSPA7_3042	CP000744	3143692	3144792	-	PA7.AGEnt_accessory_0201_length_60473	19986	21086	100.00	0,0	phage integrase
PSPA7_3043	CP000744	3144880	3145755	+	PA7.AGEnt_accessory_0201_length_60473	21174	22049	100.00	0,0	putative cointegrate resolution protein
PSPA7_3044	CP000744	3146287	3148311	+	PA7.AGEnt_accessory_0201_length_60473	22581	24605	100.00	0,0	conserved hypothetical protein
PSPA7_3045	CP000744	3148301	3149419	+	PA7.AGEnt_accessory_0201_length_60473	24595	25713	100.00	0,0	conserved hypothetical protein
PSPA7_3046	CP000744	3149412	3151307	+	PA7.AGEnt_accessory_0201_length_60473	25706	27601	100.00	0,0	conserved hypothetical protein
PSPA7_3047	CP000744	3151391	3151540	-	PA7.AGEnt_accessory_0201_length_60473	27685	27834	100.00	0,0	hypothetical protein
PSPA7_3048	CP000744	3151808	3152359	+	PA7.AGEnt_accessory_0201_length_60473	28102	28653	100.00	0,0	conserved hypothetical protein
PSPA7_3049	CP000744	3153273	3153455	+	PA7.AGEnt_accessory_0201_length_60473	29567	29749	100.00	0,0	hypothetical protein
PSPA7_3050	CP000744	3153457	3153969	-	PA7.AGEnt_accessory_0201_length_60473	29751	30263	100.00	0,0	conserved hypothetical protein
PSPA7_3051	CP000744	3154246	3154455	+	PA7.AGEnt_accessory_0201_length_60473	30540	30749	100.00	0,0	hypothetical protein
PSPA7_3052	CP000744	3154524	3154925	+	PA7.AGEnt_accessory_0201_length_60473	30818	31219	100.00	0,0	conserved hypothetical protein
PSPA7_3053	CP000744	3154922	3155230	+	PA7.AGEnt_accessory_0201_length_60473	31216	31524	100.00	0,0	hypothetical protein
PSPA7_3054	CP000744	3155961	3158651	+	PA7.AGEnt_accessory_0201_length_60473	32255	34945	100.00	0,0	conserved hypothetical protein
PSPA7_3055	CP000744	3158845	3162537	-	PA7.AGEnt_accessory_0201_length_60473	35139	38831	100.00	0,0	hypothetical protein
PSPA7_3056	CP000744	3163068	3163211	-	PA7.AGEnt_accessory_0201_length_60473	39362	39505	100.00	0,0	conserved hypothetical protein
PSPA7_3057	CP000744	3163328	3164329	-	PA7.AGEnt_accessory_0201_length_60473	39622	40623	100.00	0,0	TnpT protein
PSPA7_3058	CP000744	3164510	3165481	+	PA7.AGEnt_accessory_0201_length_60473	40804	41775	100.00	0,0	cointegrate resolution protein S
PSPA7_3059	CP000744	3165511	3166254	+	PA7.AGEnt_accessory_0201_length_60473	41805	42548	100.00	0,0	phage Gp37Gp68 family protein
PSPA7_3060	CP000744	3166276	3167592	+	PA7.AGEnt_accessory_0201_length_60473	42570	43886	100.00	0,0	conserved hypothetical protein
PSPA7_3061	CP000744	3168004	3169413	+	PA7.AGEnt_accessory_0201_length_60473	44298	45707	100.00	0,0	homospermidine synthase (HSS)
PSPA7_3062	CP000744	3169429	3170157	+	PA7.AGEnt_accessory_0201_length_60473	45723	46451	100.00	0,0	conserved hypothetical protein
PSPA7_3063	CP000744	3170169	3171059	+	PA7.AGEnt_accessory_0201_length_60473	46463	47353	100.00	0,0	integral membrane protein DUF6
PSPA7_3064	CP000744	3171136	3171531	+	PA7.AGEnt_accessory_0201_length_60473	47430	47825	100.00	0,0	putative acetyltransferase
PSPA7_3065	CP000744	3172070	3175084	-	PA7.AGEnt_accessory_0201_length_60473	48364	51378	100.00	0,0	transposase
PSPA7_3066	CP000744	3175228	3176454	-	PA7.AGEnt_accessory_0201_length_60473	51522	52748	100.00	0,0	transposase, Mutator family
PSPA7_3067	CP000744	3176540	3179071	-	PA7.AGEnt_accessory_0201_length_60473	52834	55365	100.00	0,0	conserved hypothetical protein
PSPA7_3068	CP000744	3180503	3181423	-	PA7.AGEnt_accessory_0201_length_60473	56797	57717	100.00	0,0	probable transcriptional regulator
PSPA7_3070	CP000744	3181639	3182847	+	PA7.AGEnt_accessory_0201_length_60473	57933	59141	100.00	0,0	membrane protein OpdE
PSPA7_3069	CP000744	3182844	3182960	-	PA7.AGEnt_accessory_0201_length_60473	59138	59254	100.00	0,0	hypothetical protein
PSPA7_3071	CP000744	3183082	3184044	+	PA7.AGEnt_accessory_0201_length_60473	59376	60338	100.00	0,0	hypothetical protein
PSPA7_3089	CP000744	3202032	3202802	+	PA7.AGEnt_accessory_0202_length_11230	183	953	100.00	0,0	4-hydroxy-2-oxovalerate aldolase
PSPA7_3090	CP000744	3202837	3204909	+	PA7.AGEnt_accessory_0202_length_11230	988	3060	100.00	0,0	ferric vibrioferrin receptor
PSPA7_3091	CP000744	3204995	3206179	+	PA7.AGEnt_accessory_0202_length_11230	3146	4330	100.00	0,0	PvsA
PSPA7_3092	CP000744	3206185	3207948	+	PA7.AGEnt_accessory_0202_length_11230	4336	6099	100.00	0,0	IucA/IucC
PSPA7_3093	CP000744	3207933	3209078	+	PA7.AGEnt_accessory_0202_length_11230	6084	7229	100.00	0,0	transport protein
PSPA7_3094	CP000744	3209075	3210829	+	PA7.AGEnt_accessory_0202_length_11230	7226	8980	100.00	0,0	iron transporter
PSPA7_3096	CP000744	3210826	3212010	+	PA7.AGEnt_accessory_0202_length_11230	8977	10161	100.00	0,0	diaminopimelate decarboxylase
PSPA7_3095	CP000744	3212007	3212891	-	PA7.AGEnt_accessory_0202_length_11230	10158	11042	100.00	0,0	conserved hypothetical protein
PSPA7_3097	CP000744	3213053	3213079	-	PA7.AGEnt_accessory_0202_length_11230	11204	11230	1.69	0,1575	cyclic diguanylate phosphodiesterase (EAL) domain protein
PSPA7_3104	CP000744	3220835	3222382	+	PA7.AGEnt_accessory_0205_length_5657	54	1601	100.00	0,0	trehalose-6-phosphate hydrolase (Alpha,alpha-phosphotrehalase)
PSPA7_3106	CP000744	3222372	3223979	+	PA7.AGEnt_accessory_0205_length_5657	1591	3198	100.00	0,0	trehalose synthase (Maltose alpha-D-glucosyltransferase)
PSPA7_3105	CP000744	3223968	3224945	-	PA7.AGEnt_accessory_0205_length_5657	3187	4164	100.00	0,0	short-chain dehydrogenase/reductase SDR
PSPA7_3107	CP000744	3224953	3225366	-	PA7.AGEnt_accessory_0205_length_5657	4172	4585	100.00	0,0	conserved hypothetical protein
PSPA7_3108	CP000744	3225463	3225798	-	PA7.AGEnt_accessory_0205_length_5657	4682	5017	100.00	0,0	membrane protein, putative
PSPA7_3109	CP000744	3225877	3226221	-	PA7.AGEnt_accessory_0205_length_5657	5096	5440	100.00	0,0	conserved hypothetical protein
PSPA7_3110	CP000744	3226426	3226438	-	PA7.AGEnt_accessory_0205_length_5657	5645	5657	2.34	0,542	putative Clp protease
PSPA7_3111	CP000744	3227079	3229337	-	PA7.AGEnt_accessory_0206_length_3661	2	2260	100.00	0,0	quinoprotein glucose dehydrogenase (Glucose dehydrogenase[pyrroloquinoline-quinone])
PSPA7_3112	CP000744	3229489	3230655	+	PA7.AGEnt_accessory_0206_length_3661	2412	3578	100.00	0,0	probable alcohol dehydrogenase (Zn-dependent)
PSPA7_3113	CP000744	3230673	3230738	-	PA7.AGEnt_accessory_0206_length_3661	3596	3661	15.49	0,360	hypothetical protein
PSPA7_3114	CP000744	3231201	3231374	-	PA7.AGEnt_accessory_0207_length_1511	62	235	100.00	0,0	conserved hypothetical protein
PSPA7_3115	CP000744	3231632	3232141	+	PA7.AGEnt_accessory_0207_length_1511	493	1002	100.00	0,0	conserved hypothetical protein
PSPA7_3116	CP000744	3232138	3232422	+	PA7.AGEnt_accessory_0207_length_1511	999	1283	100.00	0,0	hypothetical protein
PSPA7_3117	CP000744	3232627	3232650	-	PA7.AGEnt_accessory_0207_length_1511	1488	1511	2.39	0,981	cytochrome D ubiquinol oxidase, subunit II
PSPA7_3118	CP000744	3233644	3233759	-	PA7.AGEnt_accessory_0208_length_116	1	116	8.04	10,1317	cytochrome D ubiquinol oxidase subunit I
PSPA7_3118	CP000744	3235056	3235076	-	PA7.AGEnt_accessory_0209_length_274	1	21	1.46	1422,0	cytochrome D ubiquinol oxidase subunit I
PSPA7_3119	CP000744	3235312	3235329	-	PA7.AGEnt_accessory_0209_length_274	257	274	1.58	0,1119	carboxylate-amine ligase
PSPA7_3128	CP000744	3243043	3243054	+	PA7.AGEnt_accessory_0210_length_134	1	12	3.54	327,0	putative membrane protein
PSPA7_3134	CP000744	3245995	3246180	-	PA7.AGEnt_accessory_0211_length_213	1	186	88.57	24,0	hypothetical protein
PSPA7_3166	CP000744	3281787	3281929	+	PA7.AGEnt_accessory_0212_length_246	104	246	61.11	0,91	hypothetical protein
PSPA7_3182	CP000744	3293601	3293773	-	PA7.AGEnt_accessory_0214_length_415	1	173	30.19	400,0	betaine aldehyde dehydrogenase (badh)
PSPA7_3183	CP000744	3293801	3294015	-	PA7.AGEnt_accessory_0214_length_415	201	415	48.42	0,229	transcriptional regulator, LysR family
PSPA7_3187	CP000744	3297128	3297295	-	PA7.AGEnt_accessory_0215_length_1438	117	284	100.00	0,0	hypothetical protein
PSPA7_3188	CP000744	3297353	3298449	+	PA7.AGEnt_accessory_0215_length_1438	342	1438	99.64	0,4	alcohol dehydrogenase (Zn-dependent)
PSPA7_3191	CP000744	3300497	3302368	+	PA7.AGEnt_accessory_0216_length_3517	354	2225	100.00	0,0	tryptophan 2-monooxygenase
PSPA7_3192	CP000744	3302421	3303350	-	PA7.AGEnt_accessory_0216_length_3517	2278	3207	100.00	0,0	4-hydroxy-3-methylbut-2-enyl diphosphate reductase
PSPA7_3194	CP000744	3303652	3303660	+	PA7.AGEnt_accessory_0216_length_3517	3509	3517	0.92	0,972	conserved hypothetical protein
PSPA7_3205	CP000744	3314657	3314662	-	PA7.AGEnt_accessory_0217_length_78	73	78	1.26	0,471	transcriptional regulator, AsnC family
PSPA7_3215	CP000744	3324621	3325633	+	PA7.AGEnt_accessory_0219_length_1157	145	1157	60.62	0,658	conserved hypothetical protein
PSPA7_3215	CP000744	3326246	3326291	+	PA7.AGEnt_accessory_0220_length_863	1	46	2.75	1625,0	conserved hypothetical protein
PSPA7_3216	CP000744	3326425	3326844	-	PA7.AGEnt_accessory_0220_length_863	180	599	100.00	0,0	hypothetical protein
PSPA7_3217	CP000744	3326850	3327108	-	PA7.AGEnt_accessory_0220_length_863	605	863	31.86	0,554	hypothetical protein
PSPA7_3217	CP000744	3327266	3327662	-	PA7.AGEnt_accessory_0221_length_2940	1	397	48.83	416,0	hypothetical protein
PSPA7_3218	CP000744	3327662	3329092	-	PA7.AGEnt_accessory_0221_length_2940	397	1827	100.00	0,0	probable transporter (membrane subunit)
PSPA7_3219	CP000744	3329216	3329329	-	PA7.AGEnt_accessory_0221_length_2940	1951	2064	100.00	0,0	hypothetical protein
PSPA7_3220	CP000744	3329353	3329523	+	PA7.AGEnt_accessory_0221_length_2940	2088	2258	100.00	0,0	conserved hypothetical protein
PSPA7_3222	CP000744	3329550	3330179	+	PA7.AGEnt_accessory_0221_length_2940	2285	2914	100.00	0,0	putative integral membrane protein
PSPA7_3221	CP000744	3330144	3330205	-	PA7.AGEnt_accessory_0221_length_2940	2879	2940	2.41	0,2515	sensory box-containing diguanylate cyclase
PSPA7_3224	CP000744	3335102	3335317	-	PA7.AGEnt_accessory_0222_length_2281	16	231	100.00	0,0	conserved domain protein
PSPA7_3225	CP000744	3335342	3336070	-	PA7.AGEnt_accessory_0222_length_2281	256	984	100.00	0,0	bacilysin biosynthesis oxidoreductase BacC
PSPA7_3226	CP000744	3336196	3337125	+	PA7.AGEnt_accessory_0222_length_2281	1110	2039	100.00	0,0	transcriptional regulator, LysR family
PSPA7_3232	CP000744	3343868	3344173	+	PA7.AGEnt_accessory_0223_length_306	1	306	25.63	153,735	copper resistance protein B
PSPA7_3237	CP000744	3348767	3349017	-	PA7.AGEnt_accessory_0225_length_407	1	251	98.43	4,0	HAD-superfamily hydrolase subfamily IA, variant 3
PSPA7_3238	CP000744	3349149	3349173	+	PA7.AGEnt_accessory_0225_length_407	383	407	1.26	0,1955	peptide methionine sulfoxide reductase
PSPA7_3238	CP000744	3351068	3351128	+	PA7.AGEnt_accessory_0226_length_581	1	61	3.08	1919,0	peptide methionine sulfoxide reductase
PSPA7_3239	CP000744	3351139	3351435	-	PA7.AGEnt_accessory_0226_length_581	72	368	100.00	0,0	antibiotic biosynthesis monooxygenase domain protein
PSPA7_3244	CP000744	3356752	3356756	-	PA7.AGEnt_accessory_0227_length_11	7	11	0.60	0,823	RNA pseudouridine synthase family protein
PSPA7_3249	CP000744	3363942	3363950	+	PA7.AGEnt_accessory_0228_length_26	1	9	2.88	303,0	branched-chain amino acid transport
PSPA7_3255	CP000744	3369453	3369549	+	PA7.AGEnt_accessory_0229_length_2352	1	97	51.32	92,0	conserved hypothetical protein
PSPA7_3256	CP000744	3369810	3370922	+	PA7.AGEnt_accessory_0229_length_2352	358	1470	100.00	0,0	hypothetical protein
PSPA7_3257	CP000744	3370931	3371740	+	PA7.AGEnt_accessory_0229_length_2352	1479	2288	100.00	0,0	hypothetical protein
PSPA7_3258	CP000744	3371793	3371804	-	PA7.AGEnt_accessory_0229_length_2352	2341	2352	3.92	0,294	conserved hypothetical protein
PSPA7_3271	CP000744	3384229	3385570	+	PA7.AGEnt_accessory_0230_length_1350	1	1342	95.58	62,0	outer membrane efflux protein OprA
PSPA7_3287	CP000744	3403466	3403612	+	PA7.AGEnt_accessory_0231_length_2128	50	196	100.00	0,0	hypothetical protein
PSPA7_3288	CP000744	3403690	3404385	+	PA7.AGEnt_accessory_0231_length_2128	274	969	100.00	0,0	hypothetical protein
PSPA7_3289	CP000744	3404416	3404949	+	PA7.AGEnt_accessory_0231_length_2128	1000	1533	100.00	0,0	conserved hypothetical protein
PSPA7_3290	CP000744	3404972	3405352	+	PA7.AGEnt_accessory_0231_length_2128	1556	1936	100.00	0,0	cupin 2, conserved barrel domain protein
PSPA7_3315	CP000744	3429719	3429788	-	PA7.AGEnt_accessory_0232_length_188	119	188	49.65	0,71	hypothetical protein
PSPA7_3316	CP000744	3430221	3430257	-	PA7.AGEnt_accessory_0233_length_307	271	307	28.03	0,95	hypothetical protein
PSPA7_3340	CP000744	3453039	3453066	+	PA7.AGEnt_accessory_0236_length_384	1	28	5.30	500,0	conserved hypothetical protein
PSPA7_3341	CP000744	3453200	3453313	-	PA7.AGEnt_accessory_0236_length_384	162	275	100.00	0,0	hypothetical protein
PSPA7_3353	CP000744	3467382	3467567	+	PA7.AGEnt_accessory_0238_length_1820	1495	1680	100.00	0,0	hypothetical protein
PSPA7_3358	CP000744	3473195	3474973	+	PA7.AGEnt_accessory_0239_length_4151	134	1912	100.00	0,0	FAD dependent oxidoreductase
PSPA7_3359	CP000744	3475055	3476398	+	PA7.AGEnt_accessory_0239_length_4151	1994	3337	100.00	0,0	erythromycin esterase
PSPA7_3360	CP000744	3476400	3477050	+	PA7.AGEnt_accessory_0239_length_4151	3339	3989	100.00	0,0	phosphoribosyl transferase domain protein
PSPA7_3361	CP000744	3477186	3477212	-	PA7.AGEnt_accessory_0239_length_4151	4125	4151	7.96	0,312	conserved hypothetical protein
PSPA7_3368	CP000744	3487135	3487407	+	PA7.AGEnt_accessory_0241_length_1786	68	340	100.00	0,0	conserved hypothetical protein
PSPA7_3369	CP000744	3487514	3487693	+	PA7.AGEnt_accessory_0241_length_1786	447	626	100.00	0,0	hypothetical protein
PSPA7_3370	CP000744	3487829	3488853	+	PA7.AGEnt_accessory_0241_length_1786	762	1786	83.54	0,202	conserved hypothetical protein
PSPA7_3398	CP000744	3516137	3517546	+	PA7.AGEnt_accessory_0244_length_2433	373	1782	100.00	0,0	lipoprotein, putative
PSPA7_3399	CP000744	3517530	3518197	+	PA7.AGEnt_accessory_0244_length_2433	1766	2433	99.85	0,1	hypothetical protein
PSPA7_3412	CP000744	3532269	3532682	-	PA7.AGEnt_accessory_0245_length_414	1	414	5.26	643,6821	cable pili-associated 22 kDa adhesin protein
PSPA7_3413	CP000744	3540251	3540379	+	PA7.AGEnt_accessory_0246_length_780	516	644	100.00	0,0	metal transport protein
PSPA7_3415	CP000744	3541376	3542168	+	PA7.AGEnt_accessory_0247_length_1740	1	793	99.00	8,0	transcriptional regulator, AraC family
PSPA7_3416	CP000744	3542241	3543115	+	PA7.AGEnt_accessory_0247_length_1740	866	1740	98.87	0,10	integral membrane protein DUF6
PSPA7_3420	CP000744	3545781	3546233	-	PA7.AGEnt_accessory_0248_length_528	76	528	19.89	0,1824	general secretion pathway protein D
PSPA7_3432	CP000744	3559043	3559070	+	PA7.AGEnt_accessory_0249_length_1646	1	28	3.41	794,0	streptomycin 3''-kinase (Streptomycin 3''-phosphotransferase) (SPH)
PSPA7_3433	CP000744	3559071	3560525	-	PA7.AGEnt_accessory_0249_length_1646	29	1483	100.00	0,0	cation transport protein
PSPA7_3500	CP000744	3629160	3630006	+	PA7.AGEnt_accessory_0252_length_2231	1	847	46.98	956,0	beta-lactamase
PSPA7_3501	CP000744	3630028	3630807	+	PA7.AGEnt_accessory_0252_length_2231	869	1648	100.00	0,0	MltA-interacting protein MipA
PSPA7_3502	CP000744	3630985	3631215	-	PA7.AGEnt_accessory_0252_length_2231	1826	2056	100.00	0,0	conserved hypothetical protein
PSPA7_3580	CP000744	3709827	3709860	+	PA7.AGEnt_accessory_0255_length_48	1	34	1.48	2261,0	periplasmic beta-glucosidase (Gentiobiase)(Cellobiase) (Beta-D-glucoside glucohydrolase)
PSPA7_3625	CP000744	3756837	3756883	+	PA7.AGEnt_accessory_0258_length_125	1	47	2.71	1690,0	sulfate transporter
PSPA7_3626	CP000744	3756926	3756961	+	PA7.AGEnt_accessory_0258_length_125	90	125	8.82	0,372	conserved hypothetical protein
PSPA7_3628	CP000744	3758000	3758746	-	PA7.AGEnt_accessory_0259_length_894	10	756	100.00	0,0	putative acetoacetate decarboxylase
PSPA7_3695	CP000744	3830088	3832118	+	PA7.AGEnt_accessory_0260_length_55310	547	2577	100.00	0,0	putative helicase
PSPA7_3696	CP000744	3832400	3832624	-	PA7.AGEnt_accessory_0260_length_55310	2859	3083	100.00	0,0	conjugal transfer protein
PSPA7_3697	CP000744	3832621	3833898	-	PA7.AGEnt_accessory_0260_length_55310	3080	4357	100.00	0,0	conjugation TrbI family protein
PSPA7_3698	CP000744	3833901	3834893	-	PA7.AGEnt_accessory_0260_length_55310	4360	5352	100.00	0,0	conjugal transfer protein TrbG/VirB9/CagX
PSPA7_3699	CP000744	3834890	3835594	-	PA7.AGEnt_accessory_0260_length_55310	5349	6053	100.00	0,0	conjugal transfer protein
PSPA7_3700	CP000744	3835607	3836992	-	PA7.AGEnt_accessory_0260_length_55310	6066	7451	100.00	0,0	conjugal transfer protein TrbL
PSPA7_3701	CP000744	3836989	3837309	-	PA7.AGEnt_accessory_0260_length_55310	7448	7768	100.00	0,0	lipoprotein, putative
PSPA7_3702	CP000744	3837322	3838047	-	PA7.AGEnt_accessory_0260_length_55310	7781	8506	100.00	0,0	P-type conjugative transfer protein TrbJ
PSPA7_3703	CP000744	3838044	3840497	-	PA7.AGEnt_accessory_0260_length_55310	8503	10956	100.00	0,0	ATPase
PSPA7_3704	CP000744	3840513	3840785	-	PA7.AGEnt_accessory_0260_length_55310	10972	11244	100.00	0,0	conjugal transfer protein
PSPA7_3705	CP000744	3840782	3841165	-	PA7.AGEnt_accessory_0260_length_55310	11241	11624	100.00	0,0	conjugal transfer protein TrbC
PSPA7_3706	CP000744	3841162	3842214	-	PA7.AGEnt_accessory_0260_length_55310	11621	12673	100.00	0,0	P-type conjugative transfer ATPase TrbB
PSPA7_3707	CP000744	3842211	3842675	-	PA7.AGEnt_accessory_0260_length_55310	12670	13134	100.00	0,0	CopG domain protein DNA-binding domain protein
PSPA7_3708	CP000744	3842672	3844681	-	PA7.AGEnt_accessory_0260_length_55310	13131	15140	100.00	0,0	TraG
PSPA7_3709	CP000744	3844916	3845179	-	PA7.AGEnt_accessory_0260_length_55310	15375	15638	100.00	0,0	lipoprotein, putative
PSPA7_3710	CP000744	3845182	3846120	-	PA7.AGEnt_accessory_0260_length_55310	15641	16579	100.00	0,0	transcriptional regulator, LysR family
PSPA7_3711	CP000744	3846633	3847340	+	PA7.AGEnt_accessory_0260_length_55310	17092	17799	100.00	0,0	conserved hypothetical protein
PSPA7_3712	CP000744	3847403	3849130	+	PA7.AGEnt_accessory_0260_length_55310	17862	19589	100.00	0,0	K+-transporting ATPase, A subunit
PSPA7_3713	CP000744	3849143	3851167	+	PA7.AGEnt_accessory_0260_length_55310	19602	21626	100.00	0,0	K+-transporting ATPase, B subunit
PSPA7_3714	CP000744	3851178	3851840	+	PA7.AGEnt_accessory_0260_length_55310	21637	22299	100.00	0,0	K+-transporting ATPase, C subunit
PSPA7_3715	CP000744	3851837	3852130	+	PA7.AGEnt_accessory_0260_length_55310	22296	22589	100.00	0,0	PTS system, nitrogen regulatory IIA component
PSPA7_3716	CP000744	3852111	3854855	+	PA7.AGEnt_accessory_0260_length_55310	22570	25314	100.00	0,0	sensor protein KdpD
PSPA7_3717	CP000744	3854836	3855570	+	PA7.AGEnt_accessory_0260_length_55310	25295	26029	100.00	0,0	KDP operon transcriptional regulatory protein KdpE
PSPA7_3718	CP000744	3855983	3856195	-	PA7.AGEnt_accessory_0260_length_55310	26442	26654	100.00	0,0	VirD2 components relaxase
PSPA7_3719	CP000744	3856321	3857121	-	PA7.AGEnt_accessory_0260_length_55310	26780	27580	100.00	0,0	streptomycin 3''-kinase (Streptomycin 3''-phosphotransferase) (SPH)
PSPA7_3720	CP000744	3857160	3857540	-	PA7.AGEnt_accessory_0260_length_55310	27619	27999	100.00	0,0	bleomycin resistance protein (BRP) (resistance protein)
PSPA7_3721	CP000744	3857561	3858355	-	PA7.AGEnt_accessory_0260_length_55310	28020	28814	100.00	0,0	aminoglycoside 3'-phosphotransferase
PSPA7_3722	CP000744	3858698	3858976	-	PA7.AGEnt_accessory_0260_length_55310	29157	29435	100.00	0,0	lipoprotein, putative
PSPA7_3723	CP000744	3858973	3859905	-	PA7.AGEnt_accessory_0260_length_55310	29432	30364	100.00	0,0	transcriptional regulator, LysR family
PSPA7_3724	CP000744	3859909	3860727	-	PA7.AGEnt_accessory_0260_length_55310	30368	31186	100.00	0,0	putative membrane protein
PSPA7_3725	CP000744	3861344	3862120	+	PA7.AGEnt_accessory_0260_length_55310	31803	32579	100.00	0,0	DNA-binding protein
PSPA7_3726	CP000744	3862164	3864137	-	PA7.AGEnt_accessory_0260_length_55310	32623	34596	100.00	0,0	conserved hypothetical protein
PSPA7_3727	CP000744	3864574	3865185	-	PA7.AGEnt_accessory_0260_length_55310	35033	35644	100.00	0,0	conjugal transfer protein
PSPA7_3728	CP000744	3865182	3865727	-	PA7.AGEnt_accessory_0260_length_55310	35641	36186	100.00	0,0	hypothetical protein
PSPA7_3729	CP000744	3865724	3865837	-	PA7.AGEnt_accessory_0260_length_55310	36183	36296	100.00	0,0	conserved hypothetical protein
PSPA7_3730	CP000744	3866005	3866643	-	PA7.AGEnt_accessory_0260_length_55310	36464	37102	100.00	0,0	cobyrinic Acid a,c-diamide synthase
PSPA7_3731	CP000744	3866897	3867754	-	PA7.AGEnt_accessory_0260_length_55310	37356	38213	100.00	0,0	replication protein A
PSPA7_3732	CP000744	3867769	3868053	-	PA7.AGEnt_accessory_0260_length_55310	38228	38512	100.00	0,0	conserved hypothetical protein
PSPA7_3733	CP000744	3868165	3868935	-	PA7.AGEnt_accessory_0260_length_55310	38624	39394	100.00	0,0	hypothetical protein
PSPA7_3734	CP000744	3868992	3869126	-	PA7.AGEnt_accessory_0260_length_55310	39451	39585	100.00	0,0	hypothetical protein
PSPA7_3735	CP000744	3869281	3869631	-	PA7.AGEnt_accessory_0260_length_55310	39740	40090	100.00	0,0	conserved hypothetical protein
PSPA7_3737	CP000744	3870008	3870244	+	PA7.AGEnt_accessory_0260_length_55310	40467	40703	100.00	0,0	helix-turn-helix domain protein
PSPA7_3736	CP000744	3870241	3871686	-	PA7.AGEnt_accessory_0260_length_55310	40700	42145	100.00	0,0	transposase
PSPA7_3739	CP000744	3872830	3872994	+	PA7.AGEnt_accessory_0260_length_55310	43289	43453	100.00	0,0	hypothetical protein
PSPA7_3738	CP000744	3872991	3873305	-	PA7.AGEnt_accessory_0260_length_55310	43450	43764	100.00	0,0	conserved hypothetical protein
PSPA7_3740	CP000744	3874118	3876196	-	PA7.AGEnt_accessory_0260_length_55310	44577	46655	100.00	0,0	ParB domain protein nuclease
PSPA7_3741	CP000744	3876277	3877107	-	PA7.AGEnt_accessory_0260_length_55310	46736	47566	100.00	0,0	protein YafZ
PSPA7_3742	CP000744	3878862	3880544	+	PA7.AGEnt_accessory_0260_length_55310	49321	51003	100.00	0,0	hypothetical protein
PSPA7_3743	CP000744	3881480	3882175	+	PA7.AGEnt_accessory_0260_length_55310	51939	52634	100.00	0,0	transcriptional regulator, XRE family
PSPA7_3744	CP000744	3882475	3882648	-	PA7.AGEnt_accessory_0260_length_55310	52934	53107	100.00	0,0	hypothetical protein
PSPA7_3745	CP000744	3882654	3882974	-	PA7.AGEnt_accessory_0260_length_55310	53113	53433	100.00	0,0	transcriptional regulator, XRE family
PSPA7_3746	CP000744	3882971	3883336	-	PA7.AGEnt_accessory_0260_length_55310	53430	53795	100.00	0,0	conserved hypothetical protein
PSPA7_3747	CP000744	3883476	3884675	-	PA7.AGEnt_accessory_0260_length_55310	53935	55134	100.00	0,0	integrase
PSPA7_3801	CP000744	3932376	3932459	-	PA7.AGEnt_accessory_0261_length_84	1	84	4.11	540,1422	DNA polymerase III subunit tau
PSPA7_3854	CP000744	3989347	3989407	+	PA7.AGEnt_accessory_0265_length_574	1	61	18.15	275,0	flagellar biosynthetic FlhB domain protein
PSPA7_3855	CP000744	3989501	3989884	+	PA7.AGEnt_accessory_0265_length_574	155	538	100.00	0,0	hypothetical protein
PSPA7_3868	CP000744	4001009	4001451	-	PA7.AGEnt_accessory_0266_length_443	1	443	19.72	1399,405	chemotaxis protein CheA
PSPA7_3876	CP000744	4009822	4009967	-	PA7.AGEnt_accessory_0267_length_146	1	146	11.04	1128,49	glycine rich protein
PSPA7_3886	CP000744	4017123	4017776	-	PA7.AGEnt_accessory_0268_length_2847	202	855	100.00	0,0	conserved hypothetical protein
PSPA7_3887	CP000744	4017769	4019616	-	PA7.AGEnt_accessory_0268_length_2847	848	2695	100.00	0,0	Rhs element Vgr protein
PSPA7_3893	CP000744	4024516	4024554	-	PA7.AGEnt_accessory_0269_length_117	79	117	1.25	0,3069	multidrug resistance protein MdtB (Multidrug transporter mdtB)
PSPA7_3900	CP000744	4033812	4033832	-	PA7.AGEnt_accessory_0270_length_100	80	100	0.78	0,2688	cation-transporting ATPase Pma1
PSPA7_3902	CP000744	4037306	4038721	-	PA7.AGEnt_accessory_0271_length_12731	27	1442	100.00	0,0	conserved hypothetical protein
PSPA7_3903	CP000744	4038852	4040543	-	PA7.AGEnt_accessory_0271_length_12731	1573	3264	100.00	0,0	arylsulfatase (AS) (Aryl-sulfate sulphohydrolase)
PSPA7_3904	CP000744	4040801	4043068	+	PA7.AGEnt_accessory_0271_length_12731	3522	5789	100.00	0,0	TPR domain protein
PSPA7_3905	CP000744	4043104	4043448	-	PA7.AGEnt_accessory_0271_length_12731	5825	6169	100.00	0,0	putative iron-sulfur cluster-binding protein, Rieske family
PSPA7_3906	CP000744	4043445	4043756	-	PA7.AGEnt_accessory_0271_length_12731	6166	6477	100.00	0,0	ycii-related domain superfamily
PSPA7_3907	CP000744	4043753	4044643	-	PA7.AGEnt_accessory_0271_length_12731	6474	7364	100.00	0,0	hydroxyquinol 1,2-dioxygenase (1,2-HQD)
PSPA7_3908	CP000744	4044640	4045707	-	PA7.AGEnt_accessory_0271_length_12731	7361	8428	100.00	0,0	maleylacetate reductase
PSPA7_3909	CP000744	4045716	4047179	-	PA7.AGEnt_accessory_0271_length_12731	8437	9900	100.00	0,0	gamma-glutamyl-gamma-aminobutyraldehyde dehydrogenase (Gamma-Glu-gamma-aminobutyraldehyde dehydrogenase)
PSPA7_3910	CP000744	4047279	4048298	-	PA7.AGEnt_accessory_0271_length_12731	10000	11019	100.00	0,0	conserved hypothetical protein
PSPA7_3911	CP000744	4048331	4048822	-	PA7.AGEnt_accessory_0271_length_12731	11052	11543	100.00	0,0	conserved hypothetical protein
PSPA7_3912	CP000744	4048949	4049878	-	PA7.AGEnt_accessory_0271_length_12731	11670	12599	100.00	0,0	transcriptional regulator, LysR family
PSPA7_3913	CP000744	4049929	4050010	-	PA7.AGEnt_accessory_0271_length_12731	12650	12731	4.90	0,1592	ABC-type transporter, duplicated ATPase domains:Drug RA1 family
PSPA7_3933	CP000744	4073752	4073799	+	PA7.AGEnt_accessory_0272_length_1265	1	48	6.04	747,0	conserved hypothetical protein
PSPA7_3934	CP000744	4074125	4074964	+	PA7.AGEnt_accessory_0272_length_1265	374	1213	100.00	0,0	extracellular solute-binding protein, family 1
PSPA7_3943	CP000744	4084306	4085925	-	PA7.AGEnt_accessory_0273_length_8342	180	1799	100.00	0,0	lipase family protein
PSPA7_3944	CP000744	4085944	4086261	+	PA7.AGEnt_accessory_0273_length_8342	1818	2135	100.00	0,0	hypothetical protein
PSPA7_3945	CP000744	4086540	4087331	-	PA7.AGEnt_accessory_0273_length_8342	2414	3205	100.00	0,0	lipoprotein
PSPA7_3946	CP000744	4087475	4088269	-	PA7.AGEnt_accessory_0273_length_8342	3349	4143	100.00	0,0	lipoprotein
PSPA7_3947	CP000744	4088413	4089207	-	PA7.AGEnt_accessory_0273_length_8342	4287	5081	100.00	0,0	lipoprotein
PSPA7_3948	CP000744	4089204	4090052	-	PA7.AGEnt_accessory_0273_length_8342	5078	5926	100.00	0,0	conserved hypothetical protein
PSPA7_3949	CP000744	4090049	4092124	-	PA7.AGEnt_accessory_0273_length_8342	5923	7998	100.00	0,0	Rhs element Vgr protein
PSPA7_3950	CP000744	4092450	4092468	-	PA7.AGEnt_accessory_0273_length_8342	8324	8342	3.00	0,614	DNA-binding response regulator, LuxR family
PSPA7_3952	CP000744	4095343	4095370	-	PA7.AGEnt_accessory_0274_length_700	1	28	6.26	419,0	lipoprotein, putative
PSPA7_3953	CP000744	4096787	4096798	-	PA7.AGEnt_accessory_0275_length_691	1	12	1.59	741,0	methyltransferase type 11
PSPA7_3954	CP000744	4096795	4097169	-	PA7.AGEnt_accessory_0275_length_691	9	383	100.00	0,0	mutator MutT protein
PSPA7_3955	CP000744	4097248	4097472	+	PA7.AGEnt_accessory_0275_length_691	462	686	100.00	0,0	transcriptional regulator, LysR family
PSPA7_3957	CP000744	4099019	4099457	-	PA7.AGEnt_accessory_0277_length_439	1	439	85.08	49,28	conserved hypothetical protein
PSPA7_3966	CP000744	4111541	4111547	-	PA7.AGEnt_accessory_0278_length_146	140	146	0.58	0,1199	FAD-dependent pyridine nucleotide-disulphide oxidoreductase
PSPA7_3980	CP000744	4124186	4124193	+	PA7.AGEnt_accessory_0280_length_46	1	8	3.42	226,0	hypothetical protein
PSPA7_3998	CP000744	4138321	4139038	-	PA7.AGEnt_accessory_0281_length_838	1	718	85.48	122,0	lipoprotein, putative
PSPA7_4004	CP000744	4142062	4142691	-	PA7.AGEnt_accessory_0283_length_4715	229	858	100.00	0,0	transcriptional regulator, TetR family
PSPA7_4005	CP000744	4142815	4143717	+	PA7.AGEnt_accessory_0283_length_4715	982	1884	100.00	0,0	enoyl-CoA hydratase
PSPA7_4006	CP000744	4143770	4145554	+	PA7.AGEnt_accessory_0283_length_4715	1937	3721	100.00	0,0	long-chain-fatty-acid--CoA ligase, putative
PSPA7_4007	CP000744	4145756	4146142	-	PA7.AGEnt_accessory_0283_length_4715	3923	4309	100.00	0,0	protein YqjC
PSPA7_4011	CP000744	4150315	4150340	+	PA7.AGEnt_accessory_0284_length_60	35	60	7.88	0,304	3-oxoacyl-[acyl-carrier-protein] synthase 2 (3-oxoacyl-[acyl-carrier-protein] synthase II) (Beta-ketoacyl-ACP synthase II)(KAS II)
PSPA7_4011	CP000744	4150505	4150644	+	PA7.AGEnt_accessory_0285_length_7062	1	140	42.42	190,0	3-oxoacyl-[acyl-carrier-protein] synthase 2 (3-oxoacyl-[acyl-carrier-protein] synthase II) (Beta-ketoacyl-ACP synthase II)(KAS II)
PSPA7_4012	CP000744	4150898	4151143	+	PA7.AGEnt_accessory_0285_length_7062	394	639	100.00	0,0	conserved hypothetical protein
PSPA7_4013	CP000744	4151233	4152477	+	PA7.AGEnt_accessory_0285_length_7062	729	1973	100.00	0,0	heavy metal RND efflux outer membrane protein, CzcC family
PSPA7_4014	CP000744	4152474	4153949	+	PA7.AGEnt_accessory_0285_length_7062	1970	3445	100.00	0,0	heavy metal RND efflux membrane fusion protein, CzcB family
PSPA7_4015	CP000744	4153946	4157098	+	PA7.AGEnt_accessory_0285_length_7062	3442	6594	100.00	0,0	heavy metal efflux pump, CzcA family
PSPA7_4016	CP000744	4157095	4157421	+	PA7.AGEnt_accessory_0285_length_7062	6591	6917	100.00	0,0	heavy metal efflux system protein, putative
PSPA7_4018	CP000744	4158493	4158590	-	PA7.AGEnt_accessory_0286_length_124	27	124	69.50	0,43	hypothetical protein
PSPA7_4036	CP000744	4173673	4173789	+	PA7.AGEnt_accessory_0288_length_2489	57	173	100.00	0,0	hypothetical protein
PSPA7_4037	CP000744	4173986	4174678	+	PA7.AGEnt_accessory_0288_length_2489	370	1062	100.00	0,0	probable transcriptional regulator
PSPA7_4038	CP000744	4175194	4176090	+	PA7.AGEnt_accessory_0288_length_2489	1578	2474	100.00	0,0	putative lysine decarboxylase
PSPA7_4057	CP000744	4193466	4195268	-	PA7.AGEnt_accessory_0289_length_3115	8	1810	100.00	0,0	carbohydrate-binding family V/XII
PSPA7_4058	CP000744	4195311	4196360	-	PA7.AGEnt_accessory_0289_length_3115	1853	2902	100.00	0,0	probable carbohydrate binding domain
PSPA7_4059	CP000744	4196340	4196525	+	PA7.AGEnt_accessory_0289_length_3115	2882	3067	100.00	0,0	conserved hypothetical protein
PSPA7_4060	CP000744	4196572	4196573	-	PA7.AGEnt_accessory_0289_length_3115	3114	3115	0.26	0,778	short chain dehydrogenase
PSPA7_4100	CP000744	4234867	4234900	+	PA7.AGEnt_accessory_0292_length_179	146	179	27.64	0,89	hypothetical protein
PSPA7_4144	CP000744	4281420	4281455	-	PA7.AGEnt_accessory_0295_length_178	143	178	2.51	0,1398	alkaline protease secretion protein AprF
PSPA7_4148	CP000744	4288140	4289444	-	PA7.AGEnt_accessory_0296_length_3866	454	1758	100.00	0,0	outer membrane porin, OprD family
PSPA7_4149	CP000744	4289494	4290795	-	PA7.AGEnt_accessory_0296_length_3866	1808	3109	100.00	0,0	general substrate transporter
PSPA7_4150	CP000744	4291041	4291175	+	PA7.AGEnt_accessory_0296_length_3866	3355	3489	100.00	0,0	hypothetical protein
PSPA7_4153	CP000744	4295444	4295953	+	PA7.AGEnt_accessory_0297_length_2317	317	826	100.00	0,0	conserved hypothetical protein
PSPA7_4154	CP000744	4295964	4296212	-	PA7.AGEnt_accessory_0297_length_2317	837	1085	100.00	0,0	conserved hypothetical protein
PSPA7_4155	CP000744	4296209	4297444	-	PA7.AGEnt_accessory_0297_length_2317	1082	2317	61.22	0,783	fusaric acid resistance protein
PSPA7_4159	CP000744	4300584	4300733	+	PA7.AGEnt_accessory_0298_length_5123	1	150	45.05	183,0	conserved hypothetical protein
PSPA7_4160	CP000744	4300786	4301676	-	PA7.AGEnt_accessory_0298_length_5123	203	1093	100.00	0,0	phosphotransferase enzyme family, putative
PSPA7_4161	CP000744	4301673	4302281	-	PA7.AGEnt_accessory_0298_length_5123	1090	1698	100.00	0,0	probable transcriptional regulator
PSPA7_4162	CP000744	4302376	4302987	+	PA7.AGEnt_accessory_0298_length_5123	1793	2404	100.00	0,0	NAD
PSPA7_4163	CP000744	4303022	4303852	-	PA7.AGEnt_accessory_0298_length_5123	2439	3269	100.00	0,0	lipoprotein, putative
PSPA7_4164	CP000744	4303948	4304727	-	PA7.AGEnt_accessory_0298_length_5123	3365	4144	100.00	0,0	quinone reductase
PSPA7_4165	CP000744	4304815	4305706	+	PA7.AGEnt_accessory_0298_length_5123	4232	5123	99.78	0,2	probable transcriptional regulator
PSPA7_4167	CP000744	4306966	4307110	+	PA7.AGEnt_accessory_0299_length_163	1	145	80.56	35,0	hypothetical protein
PSPA7_4187	CP000744	4325547	4326185	-	PA7.AGEnt_accessory_0300_length_988	229	867	100.00	0,0	chloramphenicol O-acetyltransferase
PSPA7_4212	CP000744	4352219	4352278	-	PA7.AGEnt_accessory_0301_length_555	1	60	18.69	261,0	hypothetical protein
PSPA7_4226	CP000744	4367329	4367862	+	PA7.AGEnt_accessory_0303_length_1269	228	761	100.00	0,0	conserved hypothetical protein
PSPA7_4231	CP000744	4370597	4370745	+	PA7.AGEnt_accessory_0305_length_570	1	149	40.38	220,0	conserved hypothetical protein
PSPA7_4232	CP000744	4371164	4371166	-	PA7.AGEnt_accessory_0305_length_570	568	570	1.89	0,156	hypothetical protein
PSPA7_4238	CP000744	4376271	4376274	-	PA7.AGEnt_accessory_0307_length_105	102	105	0.47	0,845	conserved hypothetical protein, putative
PSPA7_4239	CP000744	4377263	4377623	+	PA7.AGEnt_accessory_0308_length_949	1	361	75.68	116,0	hypothetical protein
PSPA7_4240	CP000744	4377706	4378119	+	PA7.AGEnt_accessory_0308_length_949	444	857	100.00	0,0	hypothetical protein
PSPA7_4264	CP000744	4400036	4400133	+	PA7.AGEnt_accessory_0311_length_98	1	98	27.00	203,62	conserved hypothetical protein
PSPA7_4275	CP000744	4411693	4411956	-	PA7.AGEnt_accessory_0312_length_16061	1	264	89.80	30,0	FliT
PSPA7_4277	CP000744	4412819	4414252	-	PA7.AGEnt_accessory_0312_length_16061	1127	2560	100.00	0,0	flagellar cap protein FliD
PSPA7_4278	CP000744	4414329	4414712	-	PA7.AGEnt_accessory_0312_length_16061	2637	3020	100.00	0,0	FlaG
PSPA7_4279	CP000744	4414792	4415955	-	PA7.AGEnt_accessory_0312_length_16061	3100	4263	100.00	0,0	A-type flagellin
PSPA7_4280	CP000744	4416183	4419698	-	PA7.AGEnt_accessory_0312_length_16061	4491	8006	100.00	0,0	O-antigen biosynthesis protein
PSPA7_4281	CP000744	4419812	4420438	-	PA7.AGEnt_accessory_0312_length_16061	8120	8746	100.00	0,0	conserved hypothetical protein
PSPA7_4282	CP000744	4420435	4421634	-	PA7.AGEnt_accessory_0312_length_16061	8743	9942	100.00	0,0	putative iron-sulfur cluster-binding protein, Rieske family
PSPA7_4283	CP000744	4421631	4422809	-	PA7.AGEnt_accessory_0312_length_16061	9939	11117	100.00	0,0	methyltransferase, FkbM family protein
PSPA7_4284	CP000744	4422819	4423457	-	PA7.AGEnt_accessory_0312_length_16061	11127	11765	100.00	0,0	acetyltransferase
PSPA7_4285	CP000744	4423462	4424211	-	PA7.AGEnt_accessory_0312_length_16061	11770	12519	100.00	0,0	oxidoreductase, short chain dehydrogenase/reductase family
PSPA7_4286	CP000744	4424225	4425265	-	PA7.AGEnt_accessory_0312_length_16061	12533	13573	100.00	0,0	putative 3-oxoacyl-(acyl-carrier-protein) synthase III
PSPA7_4287	CP000744	4425268	4425492	-	PA7.AGEnt_accessory_0312_length_16061	13576	13800	100.00	0,0	conserved domain protein
PSPA7_4288	CP000744	4425547	4426683	-	PA7.AGEnt_accessory_0312_length_16061	13855	14991	100.00	0,0	nucleotide sugar transaminase
PSPA7_4289	CP000744	4426774	4426929	+	PA7.AGEnt_accessory_0312_length_16061	15082	15237	100.00	0,0	hypothetical protein
PSPA7_4290	CP000744	4426964	4427753	-	PA7.AGEnt_accessory_0312_length_16061	15272	16061	60.68	0,512	flagellar hook-associated protein 3
PSPA7_4343	CP000744	4475565	4475684	+	PA7.AGEnt_accessory_0315_length_127	4	123	100.00	0,0	hypothetical protein
PSPA7_4350	CP000744	4480858	4481409	+	PA7.AGEnt_accessory_0316_length_623	54	605	100.00	0,0	conserved hypothetical protein
PSPA7_4351	CP000744	4481413	4481427	-	PA7.AGEnt_accessory_0316_length_623	609	623	1.02	0,1461	RmuC domain protein family
PSPA7_4353	CP000744	4483539	4483560	-	PA7.AGEnt_accessory_0318_length_178	157	178	2.90	0,737	RES domain family
PSPA7_4358	CP000744	4488521	4488650	-	PA7.AGEnt_accessory_0319_length_295	1	130	46.10	152,0	conserved hypothetical protein
PSPA7_4359	CP000744	4488803	4488815	-	PA7.AGEnt_accessory_0319_length_295	283	295	1.32	0,974	2-nitropropane dioxygenase, NPD
PSPA7_4370	CP000744	4501274	4501296	+	PA7.AGEnt_accessory_0321_length_13056	1	23	2.61	859,0	transcriptional regulator, IclR family
PSPA7_4371	CP000744	4501431	4502264	-	PA7.AGEnt_accessory_0321_length_13056	158	991	100.00	0,0	ectoine/hydroxyectoine ABC transporter, ATP-binding protein
PSPA7_4372	CP000744	4502288	4502944	-	PA7.AGEnt_accessory_0321_length_13056	1015	1671	100.00	0,0	ectoine/hydroxyectoine ABC transporter, permease protein EhuD
PSPA7_4373	CP000744	4502941	4503609	-	PA7.AGEnt_accessory_0321_length_13056	1668	2336	100.00	0,0	ectoine/hydroxyectoine ABC transporter, permease protein EhuC
PSPA7_4374	CP000744	4503659	4504513	-	PA7.AGEnt_accessory_0321_length_13056	2386	3240	100.00	0,0	ectoine/hydroxyectoine ABC transporter solute-binding protein
PSPA7_4375	CP000744	4504919	4506313	+	PA7.AGEnt_accessory_0321_length_13056	3646	5040	100.00	0,0	transcriptional regulator, GntR family
PSPA7_4376	CP000744	4506460	4507437	+	PA7.AGEnt_accessory_0321_length_13056	5187	6164	100.00	0,0	ectoine utilization protein EutB
PSPA7_4377	CP000744	4507430	4508422	+	PA7.AGEnt_accessory_0321_length_13056	6157	7149	100.00	0,0	ectoine utilization protein EutC
PSPA7_4378	CP000744	4508542	4509732	+	PA7.AGEnt_accessory_0321_length_13056	7269	8459	100.00	0,0	ectoine utilization protein EutD
PSPA7_4379	CP000744	4509737	4510738	+	PA7.AGEnt_accessory_0321_length_13056	8464	9465	100.00	0,0	ectoine utilization protein EutE
PSPA7_4380	CP000744	4510738	4511247	+	PA7.AGEnt_accessory_0321_length_13056	9465	9974	100.00	0,0	transcriptional regulator, AsnC family
PSPA7_4381	CP000744	4511413	4512870	+	PA7.AGEnt_accessory_0321_length_13056	10140	11597	100.00	0,0	succinate-semialdehyde dehydrogenase [NADP+] (ssdh)
PSPA7_4382	CP000744	4512884	4514263	+	PA7.AGEnt_accessory_0321_length_13056	11611	12990	100.00	0,0	probable aminotransferase YhxA
PSPA7_4403	CP000744	4533379	4533897	+	PA7.AGEnt_accessory_0323_length_10783	394	912	100.00	0,0	methylated-DNA--protein-cysteine methyltransferase
PSPA7_4404	CP000744	4533966	4534265	-	PA7.AGEnt_accessory_0323_length_10783	981	1280	100.00	0,0	adhesin 20K
PSPA7_4405	CP000744	4534994	4537513	-	PA7.AGEnt_accessory_0323_length_10783	2009	4528	100.00	0,0	outer membrane usher protein FimD
PSPA7_4406	CP000744	4537606	4538007	-	PA7.AGEnt_accessory_0323_length_10783	4621	5022	100.00	0,0	chaperone CupC2
PSPA7_4407	CP000744	4538159	4538329	+	PA7.AGEnt_accessory_0323_length_10783	5174	5344	100.00	0,0	hypothetical protein
PSPA7_4408	CP000744	4538380	4538991	-	PA7.AGEnt_accessory_0323_length_10783	5395	6006	100.00	0,0	fimbrial subunit CupC1
PSPA7_4409	CP000744	4539500	4539889	-	PA7.AGEnt_accessory_0323_length_10783	6515	6904	100.00	0,0	Hpt domain protein
PSPA7_4410	CP000744	4540545	4543391	+	PA7.AGEnt_accessory_0323_length_10783	7560	10406	100.00	0,0	virulence sensor protein BvgS
PSPA7_4412	CP000744	4544571	4546100	-	PA7.AGEnt_accessory_0324_length_18007	124	1653	100.00	0,0	glucose-methanol-choline oxidoreductase
PSPA7_4413	CP000744	4546111	4546695	-	PA7.AGEnt_accessory_0324_length_18007	1664	2248	100.00	0,0	hypothetical protein
PSPA7_4414	CP000744	4546711	4547823	-	PA7.AGEnt_accessory_0324_length_18007	2264	3376	100.00	0,0	aryl-alcohol dehydrogenase (benzyl alcoholdehydrogenase) (badh)
PSPA7_4415	CP000744	4547888	4548883	-	PA7.AGEnt_accessory_0324_length_18007	3441	4436	100.00	0,0	alcohol dehydrogenase, zinc-binding
PSPA7_4416	CP000744	4548978	4549907	+	PA7.AGEnt_accessory_0324_length_18007	4531	5460	100.00	0,0	transcriptional regulator, LysR family
PSPA7_4417	CP000744	4550282	4550521	-	PA7.AGEnt_accessory_0324_length_18007	5835	6074	100.00	0,0	alkaline protease secretion ATP-binding protein AprD
PSPA7_4418	CP000744	4550774	4553074	-	PA7.AGEnt_accessory_0324_length_18007	6327	8627	100.00	0,0	ferripyoverdine receptor
PSPA7_4419	CP000744	4553092	4554837	-	PA7.AGEnt_accessory_0324_length_18007	8645	10390	100.00	0,0	ABC transporter, permease/ATP-binding protein
PSPA7_4420	CP000744	4554834	4556651	-	PA7.AGEnt_accessory_0324_length_18007	10387	12204	100.00	0,0	ABC transporter, permease/ATP-binding protein
PSPA7_4421	CP000744	4556638	4557474	-	PA7.AGEnt_accessory_0324_length_18007	12191	13027	100.00	0,0	putative HTH-type transcriptional regulator YeaM
PSPA7_4422	CP000744	4557498	4557959	-	PA7.AGEnt_accessory_0324_length_18007	13051	13512	100.00	0,0	conserved hypothetical protein
PSPA7_4423	CP000744	4558438	4558575	-	PA7.AGEnt_accessory_0324_length_18007	13991	14128	100.00	0,0	hypothetical protein
PSPA7_4424	CP000744	4558868	4558993	-	PA7.AGEnt_accessory_0324_length_18007	14421	14546	100.00	0,0	hypothetical protein
PSPA7_4425	CP000744	4559028	4559864	-	PA7.AGEnt_accessory_0324_length_18007	14581	15417	100.00	0,0	esterase V
PSPA7_4426	CP000744	4560214	4560354	-	PA7.AGEnt_accessory_0324_length_18007	15767	15907	100.00	0,0	3-hydroxyacyl-CoA dehydrogenase
PSPA7_4427	CP000744	4561409	4562344	+	PA7.AGEnt_accessory_0324_length_18007	16962	17897	100.00	0,0	transcriptional regulator, LysR family
PSPA7_4428	CP000744	4562344	4562454	+	PA7.AGEnt_accessory_0324_length_18007	17897	18007	12.17	0,801	ISPsy24, transposase OrfB
PSPA7_4429	CP000744	4563274	4565496	-	PA7.AGEnt_accessory_0325_length_20502	11	2233	100.00	0,0	DEAD/DEAH box helicase
PSPA7_4430	CP000744	4565471	4566766	-	PA7.AGEnt_accessory_0325_length_20502	2208	3503	100.00	0,0	conserved hypothetical protein
PSPA7_4431	CP000744	4566763	4569627	-	PA7.AGEnt_accessory_0325_length_20502	3500	6364	100.00	0,0	conserved exported protein
PSPA7_4432	CP000744	4569878	4570000	-	PA7.AGEnt_accessory_0325_length_20502	6615	6737	100.00	0,0	hypothetical protein
PSPA7_4433	CP000744	4570189	4572108	+	PA7.AGEnt_accessory_0325_length_20502	6926	8845	100.00	0,0	relaxase
PSPA7_4434	CP000744	4572105	4573388	+	PA7.AGEnt_accessory_0325_length_20502	8842	10125	100.00	0,0	site-specific recombinase, phage integrase family
PSPA7_4435	CP000744	4573506	4573634	+	PA7.AGEnt_accessory_0325_length_20502	10243	10371	100.00	0,0	hypothetical protein
PSPA7_4437	CP000744	4573895	4574755	+	PA7.AGEnt_accessory_0325_length_20502	10632	11492	100.00	0,0	Soj
PSPA7_4438	CP000744	4574757	4575494	+	PA7.AGEnt_accessory_0325_length_20502	11494	12231	100.00	0,0	conserved hypothetical protein
PSPA7_4439	CP000744	4575491	4575988	+	PA7.AGEnt_accessory_0325_length_20502	12228	12725	100.00	0,0	conserved hypothetical protein
PSPA7_4440	CP000744	4575994	4576782	+	PA7.AGEnt_accessory_0325_length_20502	12731	13519	100.00	0,0	conserved hypothetical protein
PSPA7_4441	CP000744	4576782	4577483	+	PA7.AGEnt_accessory_0325_length_20502	13519	14220	100.00	0,0	conserved hypothetical protein
PSPA7_4442	CP000744	4577480	4578112	+	PA7.AGEnt_accessory_0325_length_20502	14217	14849	100.00	0,0	conserved hypothetical protein
PSPA7_4443	CP000744	4578096	4578320	+	PA7.AGEnt_accessory_0325_length_20502	14833	15057	100.00	0,0	conserved domain protein
PSPA7_4444	CP000744	4578317	4579660	+	PA7.AGEnt_accessory_0325_length_20502	15054	16397	100.00	0,0	replicative DNA helicase
PSPA7_4445	CP000744	4579717	4580337	+	PA7.AGEnt_accessory_0325_length_20502	16454	17074	100.00	0,0	hypothetical protein
PSPA7_4446	CP000744	4582006	4582134	-	PA7.AGEnt_accessory_0325_length_20502	18743	18871	100.00	0,0	hypothetical protein
PSPA7_4447	CP000744	4582272	4582799	+	PA7.AGEnt_accessory_0325_length_20502	19009	19536	100.00	0,0	conserved hypothetical protein
PSPA7_4448	CP000744	4582796	4583053	+	PA7.AGEnt_accessory_0325_length_20502	19533	19790	100.00	0,0	hypothetical protein
PSPA7_4449	CP000744	4583367	4583540	+	PA7.AGEnt_accessory_0325_length_20502	20104	20277	100.00	0,0	hypothetical protein
PSPA7_4450	CP000744	4583533	4583765	+	PA7.AGEnt_accessory_0325_length_20502	20270	20502	99.57	0,1	conserved hypothetical protein
PSPA7_4451	CP000744	4584766	4584788	+	PA7.AGEnt_accessory_0326_length_74542	1	23	2.25	1000,0	nucleoid-associated protein NdpA
PSPA7_4452	CP000744	4584785	4585675	+	PA7.AGEnt_accessory_0326_length_74542	20	910	100.00	0,0	DNA adenine methyltransferase
PSPA7_4453	CP000744	4585696	4585965	+	PA7.AGEnt_accessory_0326_length_74542	931	1200	100.00	0,0	putative DNA binding protein
PSPA7_4454	CP000744	4585968	4587695	+	PA7.AGEnt_accessory_0326_length_74542	1203	2930	100.00	0,0	conserved hypothetical protein
PSPA7_4455	CP000744	4587723	4588478	+	PA7.AGEnt_accessory_0326_length_74542	2958	3713	100.00	0,0	conserved hypothetical protein
PSPA7_4456	CP000744	4588475	4589806	+	PA7.AGEnt_accessory_0326_length_74542	3710	5041	100.00	0,0	conserved hypothetical protein
PSPA7_4457	CP000744	4590279	4590422	+	PA7.AGEnt_accessory_0326_length_74542	5514	5657	100.00	0,0	conserved hypothetical protein
PSPA7_4458	CP000744	4590451	4591026	+	PA7.AGEnt_accessory_0326_length_74542	5686	6261	100.00	0,0	hypothetical protein
PSPA7_4459	CP000744	4591151	4592020	+	PA7.AGEnt_accessory_0326_length_74542	6386	7255	100.00	0,0	conserved hypothetical protein
PSPA7_4460	CP000744	4592026	4592574	+	PA7.AGEnt_accessory_0326_length_74542	7261	7809	100.00	0,0	conserved hypothetical protein
PSPA7_4461	CP000744	4592622	4593452	+	PA7.AGEnt_accessory_0326_length_74542	7857	8687	100.00	0,0	putative antirepressor
PSPA7_4462	CP000744	4593482	4593970	+	PA7.AGEnt_accessory_0326_length_74542	8717	9205	100.00	0,0	Ssb
PSPA7_4463	CP000744	4594078	4594431	+	PA7.AGEnt_accessory_0326_length_74542	9313	9666	100.00	0,0	transcriptional regulator, XRE family
PSPA7_4464	CP000744	4594508	4594705	+	PA7.AGEnt_accessory_0326_length_74542	9743	9940	100.00	0,0	conserved hypothetical protein
PSPA7_4465	CP000744	4594820	4596739	+	PA7.AGEnt_accessory_0326_length_74542	10055	11974	100.00	0,0	DNA topoisomerase I, plasmid
PSPA7_4466	CP000744	4596748	4597500	+	PA7.AGEnt_accessory_0326_length_74542	11983	12735	100.00	0,0	conserved hypothetical protein
PSPA7_4467	CP000744	4597820	4599709	+	PA7.AGEnt_accessory_0326_length_74542	13055	14944	100.00	0,0	conserved hypothetical protein
PSPA7_4468	CP000744	4599706	4601682	+	PA7.AGEnt_accessory_0326_length_74542	14941	16917	100.00	0,0	helicase, SNF2 family
PSPA7_4469	CP000744	4602525	4602824	-	PA7.AGEnt_accessory_0326_length_74542	17760	18059	100.00	0,0	conserved hypothetical protein
PSPA7_4470	CP000744	4603026	4604150	+	PA7.AGEnt_accessory_0326_length_74542	18261	19385	100.00	0,0	type IV B pilus protein
PSPA7_4471	CP000744	4604150	4605859	+	PA7.AGEnt_accessory_0326_length_74542	19385	21094	100.00	0,0	type IVB pilus formation outer membrane protein, R64 PilN family
PSPA7_4472	CP000744	4605863	4607188	+	PA7.AGEnt_accessory_0326_length_74542	21098	22423	100.00	0,0	type IV b pilus protein
PSPA7_4473	CP000744	4607178	4607711	+	PA7.AGEnt_accessory_0326_length_74542	22413	22946	100.00	0,0	PilP
PSPA7_4474	CP000744	4607759	4609300	+	PA7.AGEnt_accessory_0326_length_74542	22994	24535	100.00	0,0	PilQ
PSPA7_4475	CP000744	4609300	4610379	+	PA7.AGEnt_accessory_0326_length_74542	24535	25614	100.00	0,0	type IV B pilus Protein
PSPA7_4476	CP000744	4610401	4610931	+	PA7.AGEnt_accessory_0326_length_74542	25636	26166	100.00	0,0	type IV B pilus protein
PSPA7_4477	CP000744	4610934	4611884	+	PA7.AGEnt_accessory_0326_length_74542	26169	27119	100.00	0,0	PilU
PSPA7_4478	CP000744	4611877	4613256	+	PA7.AGEnt_accessory_0326_length_74542	27112	28491	100.00	0,0	PilV
PSPA7_4479	CP000744	4613274	4613711	+	PA7.AGEnt_accessory_0326_length_74542	28509	28946	100.00	0,0	type IV B pilus protein
PSPA7_4480	CP000744	4614633	4615199	+	PA7.AGEnt_accessory_0326_length_74542	29868	30434	100.00	0,0	conserved hypothetical protein
PSPA7_4481	CP000744	4615457	4615591	+	PA7.AGEnt_accessory_0326_length_74542	30692	30826	100.00	0,0	conserved domain protein
PSPA7_4482	CP000744	4615914	4616402	+	PA7.AGEnt_accessory_0326_length_74542	31149	31637	100.00	0,0	conserved hypothetical protein
PSPA7_4483	CP000744	4616540	4616698	+	PA7.AGEnt_accessory_0326_length_74542	31775	31933	100.00	0,0	hypothetical protein
PSPA7_4484	CP000744	4617161	4617874	+	PA7.AGEnt_accessory_0326_length_74542	32396	33109	100.00	0,0	conserved hypothetical protein
PSPA7_4485	CP000744	4618110	4618460	+	PA7.AGEnt_accessory_0326_length_74542	33345	33695	100.00	0,0	conserved hypothetical protein
PSPA7_4486	CP000744	4618517	4619149	+	PA7.AGEnt_accessory_0326_length_74542	33752	34384	100.00	0,0	conserved hypothetical protein
PSPA7_4487	CP000744	4619146	4619421	+	PA7.AGEnt_accessory_0326_length_74542	34381	34656	100.00	0,0	conserved hypothetical protein
PSPA7_4488	CP000744	4619491	4619853	+	PA7.AGEnt_accessory_0326_length_74542	34726	35088	100.00	0,0	conserved hypothetical protein
PSPA7_4489	CP000744	4619921	4620181	+	PA7.AGEnt_accessory_0326_length_74542	35156	35416	100.00	0,0	conserved hypothetical protein
PSPA7_4490	CP000744	4620274	4620879	+	PA7.AGEnt_accessory_0326_length_74542	35509	36114	100.00	0,0	conserved hypothetical protein
PSPA7_4491	CP000744	4620909	4622354	+	PA7.AGEnt_accessory_0326_length_74542	36144	37589	100.00	0,0	O-methyl transferase family protein
PSPA7_4493	CP000744	4622459	4624708	+	PA7.AGEnt_accessory_0326_length_74542	37694	39943	100.00	0,0	DEAD/DEAH box helicase
PSPA7_4492	CP000744	4624695	4624808	-	PA7.AGEnt_accessory_0326_length_74542	39930	40043	100.00	0,0	hypothetical protein
PSPA7_4494	CP000744	4625029	4625160	-	PA7.AGEnt_accessory_0326_length_74542	40264	40395	100.00	0,0	hypothetical protein
PSPA7_4495	CP000744	4625924	4626121	-	PA7.AGEnt_accessory_0326_length_74542	41159	41356	100.00	0,0	hypothetical protein
PSPA7_4496	CP000744	4626390	4627031	+	PA7.AGEnt_accessory_0326_length_74542	41625	42266	100.00	0,0	conserved hypothetical protein
PSPA7_4497	CP000744	4627042	4627794	+	PA7.AGEnt_accessory_0326_length_74542	42277	43029	100.00	0,0	conserved hypothetical protein
PSPA7_4498	CP000744	4627779	4628360	+	PA7.AGEnt_accessory_0326_length_74542	43014	43595	100.00	0,0	soluble lytic murein transglycosylase
PSPA7_4499	CP000744	4628357	4628857	+	PA7.AGEnt_accessory_0326_length_74542	43592	44092	100.00	0,0	conserved hypothetical protein
PSPA7_4500	CP000744	4628866	4629135	+	PA7.AGEnt_accessory_0326_length_74542	44101	44370	100.00	0,0	conserved hypothetical protein
PSPA7_4501	CP000744	4629139	4631370	+	PA7.AGEnt_accessory_0326_length_74542	44374	46605	100.00	0,0	TraG/TraD family protein
PSPA7_4502	CP000744	4631370	4632116	+	PA7.AGEnt_accessory_0326_length_74542	46605	47351	100.00	0,0	conserved hypothetical protein
PSPA7_4503	CP000744	4632866	4634347	+	PA7.AGEnt_accessory_0326_length_74542	48101	49582	100.00	0,0	DNA helicase
PSPA7_4504	CP000744	4634478	4635587	+	PA7.AGEnt_accessory_0326_length_74542	49713	50822	100.00	0,0	conserved hypothetical protein
PSPA7_4506	CP000744	4636116	4636415	+	PA7.AGEnt_accessory_0326_length_74542	51351	51650	100.00	0,0	conserved hypothetical protein
PSPA7_4505	CP000744	4636410	4636523	-	PA7.AGEnt_accessory_0326_length_74542	51645	51758	100.00	0,0	hypothetical protein
PSPA7_4507	CP000744	4636509	4636847	+	PA7.AGEnt_accessory_0326_length_74542	51744	52082	100.00	0,0	conserved hypothetical protein
PSPA7_4508	CP000744	4636844	4637083	+	PA7.AGEnt_accessory_0326_length_74542	52079	52318	100.00	0,0	conserved hypothetical protein
PSPA7_4509	CP000744	4637101	4637457	+	PA7.AGEnt_accessory_0326_length_74542	52336	52692	100.00	0,0	conserved hypothetical protein
PSPA7_4510	CP000744	4637468	4637854	+	PA7.AGEnt_accessory_0326_length_74542	52703	53089	100.00	0,0	conserved hypothetical protein
PSPA7_4511	CP000744	4637851	4638510	+	PA7.AGEnt_accessory_0326_length_74542	53086	53745	100.00	0,0	conserved hypothetical protein
PSPA7_4512	CP000744	4638507	4639391	+	PA7.AGEnt_accessory_0326_length_74542	53742	54626	100.00	0,0	conserved hypothetical protein
PSPA7_4513	CP000744	4639375	4640880	+	PA7.AGEnt_accessory_0326_length_74542	54610	56115	100.00	0,0	conserved hypothetical protein
PSPA7_4514	CP000744	4640858	4641301	+	PA7.AGEnt_accessory_0326_length_74542	56093	56536	100.00	0,0	signal recognition particle GTPase
PSPA7_4515	CP000744	4641301	4644252	+	PA7.AGEnt_accessory_0326_length_74542	56536	59487	100.00	0,0	type IV secretory pathway, VirB4 component
PSPA7_4516	CP000744	4644249	4644533	+	PA7.AGEnt_accessory_0326_length_74542	59484	59768	100.00	0,0	conserved hypothetical protein
PSPA7_4517	CP000744	4644539	4645192	+	PA7.AGEnt_accessory_0326_length_74542	59774	60427	100.00	0,0	putative protein-disulfide isomerase
PSPA7_4518	CP000744	4645238	4645624	-	PA7.AGEnt_accessory_0326_length_74542	60473	60859	100.00	0,0	hypothetical protein
PSPA7_4519	CP000744	4646355	4646534	+	PA7.AGEnt_accessory_0326_length_74542	61590	61769	100.00	0,0	dsba oxidoreductase
PSPA7_4520	CP000744	4647389	4648327	+	PA7.AGEnt_accessory_0326_length_74542	62624	63562	100.00	0,0	conserved hypothetical protein
PSPA7_4521	CP000744	4648345	4649727	+	PA7.AGEnt_accessory_0326_length_74542	63580	64962	100.00	0,0	putative integral membrane protein
PSPA7_4522	CP000744	4649727	4650074	+	PA7.AGEnt_accessory_0326_length_74542	64962	65309	100.00	0,0	conserved hypothetical protein
PSPA7_4523	CP000744	4650071	4651582	+	PA7.AGEnt_accessory_0326_length_74542	65306	66817	100.00	0,0	conserved hypothetical protein
PSPA7_4524	CP000744	4652071	4652343	+	PA7.AGEnt_accessory_0326_length_74542	67306	67578	100.00	0,0	putative addiction module antidote protein, family
PSPA7_4525	CP000744	4652347	4652706	+	PA7.AGEnt_accessory_0326_length_74542	67582	67941	100.00	0,0	plasmid stablization protein
PSPA7_4526	CP000744	4652716	4653633	-	PA7.AGEnt_accessory_0326_length_74542	67951	68868	100.00	0,0	conserved hypothetical protein
PSPA7_4527	CP000744	4653728	4653862	+	PA7.AGEnt_accessory_0326_length_74542	68963	69097	100.00	0,0	hypothetical protein
PSPA7_4528	CP000744	4654282	4655532	+	PA7.AGEnt_accessory_0326_length_74542	69517	70767	100.00	0,0	transposase, Mutator family
PSPA7_4529	CP000744	4655680	4657611	+	PA7.AGEnt_accessory_0326_length_74542	70915	72846	100.00	0,0	relaxase
PSPA7_4530	CP000744	4657608	4658957	+	PA7.AGEnt_accessory_0326_length_74542	72843	74192	100.00	0,0	site-specific recombinase, phage integrase family
PSPA7_4562	CP000744	4683812	4683813	-	PA7.AGEnt_accessory_0327_length_271	270	271	0.28	0,703	DnaA regulatory inactivator Hda
PSPA7_4571	CP000744	4690196	4690225	+	PA7.AGEnt_accessory_0328_length_1570	1	30	16.67	150,0	conserved hypothetical protein
PSPA7_4572	CP000744	4690259	4691626	-	PA7.AGEnt_accessory_0328_length_1570	64	1431	100.00	0,0	chain length determinant protein
PSPA7_4573	CP000744	4691764	4691765	-	PA7.AGEnt_accessory_0328_length_1570	1569	1570	0.24	0,841	conserved hypothetical protein
PSPA7_4641	CP000744	4764521	4766233	+	PA7.AGEnt_accessory_0330_length_7119	297	2009	100.00	0,0	hemolysin activator protein
PSPA7_4642	CP000744	4766323	4771278	+	PA7.AGEnt_accessory_0330_length_7119	2099	7054	100.00	0,0	hemolysin
PSPA7_4656	CP000744	4783038	4783086	+	PA7.AGEnt_accessory_0331_length_103	1	49	5.10	911,0	probable oxidoreductase
PSPA7_4694	CP000744	4824486	4824563	+	PA7.AGEnt_accessory_0332_length_122	1	78	9.09	780,0	conserved hypothetical protein
PSPA7_4699	CP000744	4826810	4827145	+	PA7.AGEnt_accessory_0334_length_1217	289	624	100.00	0,0	hypothetical protein
PSPA7_4700	CP000744	4827550	4827735	+	PA7.AGEnt_accessory_0334_length_1217	1029	1214	100.00	0,0	conserved hypothetical protein
PSPA7_4795	CP000744	4924366	4924596	-	PA7.AGEnt_accessory_0336_length_1151	123	353	100.00	0,0	hypothetical protein
PSPA7_4798	CP000744	4927003	4927287	-	PA7.AGEnt_accessory_0337_length_1450	371	655	100.00	0,0	conserved hypothetical protein
PSPA7_4800	CP000744	4928843	4929087	+	PA7.AGEnt_accessory_0338_length_493	1	245	48.32	262,0	acetyltransferase, GNAT family
PSPA7_4802	CP000744	4931201	4931389	+	PA7.AGEnt_accessory_0339_length_189	1	189	21.36	622,74	chloramphenicol acetyltransferase (Xenobioticacetyltransferase) (XAT)
PSPA7_4803	CP000744	4932371	4932378	+	PA7.AGEnt_accessory_0340_length_692	1	8	0.89	895,0	MigA
PSPA7_4804	CP000744	4932415	4933035	+	PA7.AGEnt_accessory_0340_length_692	45	665	100.00	0,0	acetyltransferase, CysE/LacA/LpxA/NodL family
PSPA7_4821	CP000744	4950030	4961377	-	PA7.AGEnt_accessory_0341_length_12625	1	11348	90.39	1207,0	haemagluttinin repeat protein
PSPA7_4822	CP000744	4961575	4962654	-	PA7.AGEnt_accessory_0341_length_12625	11546	12625	91.60	0,99	periplasmic binding protein
PSPA7_4849	CP000744	4990933	4991443	+	PA7.AGEnt_accessory_0343_length_511	1	511	14.05	962,2163	nuclease sbcCD subunit C
PSPA7_4864	CP000744	5015980	5016325	-	PA7.AGEnt_accessory_0344_length_346	1	346	20.71	300,1025	conserved hypothetical protein
PSPA7_4885	CP000744	5040050	5040154	-	PA7.AGEnt_accessory_0346_length_128	1	105	70.00	45,0	hypothetical protein
PSPA7_4890	CP000744	5044783	5044894	+	PA7.AGEnt_accessory_0347_length_112	1	112	8.83	446,711	conserved hypothetical protein
PSPA7_4903	CP000744	5057520	5058638	-	PA7.AGEnt_accessory_0348_length_1415	20	1138	100.00	0,0	conserved hypothetical protein
PSPA7_4946	CP000744	5103254	5103439	+	PA7.AGEnt_accessory_0350_length_1322	268	453	100.00	0,0	hypothetical protein
PSPA7_4947	CP000744	5103469	5104260	+	PA7.AGEnt_accessory_0350_length_1322	483	1274	100.00	0,0	hypothetical protein
PSPA7_5039	CP000744	5191262	5191263	+	PA7.AGEnt_accessory_0352_length_29888	1	2	0.73	271,0	phosphocarrier protein HPr (Histidine-containing protein) (Protein H)
PSPA7_5040	CP000744	5191294	5192409	-	PA7.AGEnt_accessory_0352_length_29888	33	1148	100.00	0,0	integrase for prophage CP-933T
PSPA7_5041	CP000744	5192414	5192650	-	PA7.AGEnt_accessory_0352_length_29888	1153	1389	100.00	0,0	C protein
PSPA7_5042	CP000744	5192745	5192975	+	PA7.AGEnt_accessory_0352_length_29888	1484	1714	100.00	0,0	conserved domain protein
PSPA7_5043	CP000744	5192986	5195679	+	PA7.AGEnt_accessory_0352_length_29888	1725	4418	100.00	0,0	probable phage protein
PSPA7_5044	CP000744	5196110	5196310	+	PA7.AGEnt_accessory_0352_length_29888	4849	5049	100.00	0,0	hypothetical protein
PSPA7_5045	CP000744	5196282	5196683	+	PA7.AGEnt_accessory_0352_length_29888	5021	5422	100.00	0,0	hypothetical protein
PSPA7_5046	CP000744	5196699	5197055	+	PA7.AGEnt_accessory_0352_length_29888	5438	5794	100.00	0,0	conserved hypothetical protein
PSPA7_5047	CP000744	5197523	5197738	+	PA7.AGEnt_accessory_0352_length_29888	6262	6477	100.00	0,0	conserved hypothetical protein
PSPA7_5048	CP000744	5197735	5197965	+	PA7.AGEnt_accessory_0352_length_29888	6474	6704	100.00	0,0	hypothetical protein
PSPA7_5049	CP000744	5197962	5198243	+	PA7.AGEnt_accessory_0352_length_29888	6701	6982	100.00	0,0	hypothetical protein
PSPA7_5050	CP000744	5198602	5198811	+	PA7.AGEnt_accessory_0352_length_29888	7341	7550	100.00	0,0	hypothetical protein
PSPA7_5051	CP000744	5199093	5199800	-	PA7.AGEnt_accessory_0352_length_29888	7832	8539	100.00	0,0	phage portal protein, pbsx family
PSPA7_5052	CP000744	5199859	5201907	-	PA7.AGEnt_accessory_0352_length_29888	8598	10646	100.00	0,0	conserved hypothetical protein, putative
PSPA7_5053	CP000744	5201873	5203018	+	PA7.AGEnt_accessory_0352_length_29888	10612	11757	100.00	0,0	scaffold
PSPA7_5054	CP000744	5203018	5204040	+	PA7.AGEnt_accessory_0352_length_29888	11757	12779	100.00	0,0	phage major capsid protein, P2 family
PSPA7_5055	CP000744	5204037	5204774	+	PA7.AGEnt_accessory_0352_length_29888	12776	13513	100.00	0,0	putative terminase, endonuclease subunit
PSPA7_5056	CP000744	5204872	5205333	+	PA7.AGEnt_accessory_0352_length_29888	13611	14072	100.00	0,0	phage head completion protein (GPL)
PSPA7_5057	CP000744	5205335	5205772	+	PA7.AGEnt_accessory_0352_length_29888	14074	14511	100.00	0,0	putative tail protein
PSPA7_5058	CP000744	5205765	5206430	+	PA7.AGEnt_accessory_0352_length_29888	14504	15169	100.00	0,0	putative virion morphogenesis protein
PSPA7_5059	CP000744	5206442	5207557	+	PA7.AGEnt_accessory_0352_length_29888	15181	16296	100.00	0,0	tail sheath
PSPA7_5060	CP000744	5207561	5208010	+	PA7.AGEnt_accessory_0352_length_29888	16300	16749	100.00	0,0	tail tube
PSPA7_5061	CP000744	5208010	5208219	+	PA7.AGEnt_accessory_0352_length_29888	16749	16958	100.00	0,0	conserved domain protein
PSPA7_5062	CP000744	5208270	5208524	+	PA7.AGEnt_accessory_0352_length_29888	17009	17263	100.00	0,0	hypothetical protein
PSPA7_5063	CP000744	5208521	5208982	+	PA7.AGEnt_accessory_0352_length_29888	17260	17721	100.00	0,0	lysozyme (Lysis protein) (Muramidase) (Endolysin)
PSPA7_5064	CP000744	5208979	5209464	+	PA7.AGEnt_accessory_0352_length_29888	17718	18203	100.00	0,0	bacteriophage lysis protein
PSPA7_5065	CP000744	5209461	5209748	+	PA7.AGEnt_accessory_0352_length_29888	18200	18487	100.00	0,0	conserved hypothetical protein
PSPA7_5066	CP000744	5209772	5209912	+	PA7.AGEnt_accessory_0352_length_29888	18511	18651	100.00	0,0	conserved hypothetical protein
PSPA7_5067	CP000744	5209927	5211981	+	PA7.AGEnt_accessory_0352_length_29888	18666	20720	100.00	0,0	putative tail tape measure protein
PSPA7_5068	CP000744	5211978	5212298	+	PA7.AGEnt_accessory_0352_length_29888	20717	21037	100.00	0,0	conserved hypothetical protein
PSPA7_5069	CP000744	5212295	5213467	+	PA7.AGEnt_accessory_0352_length_29888	21034	22206	100.00	0,0	conserved hypothetical protein
PSPA7_5070	CP000744	5213460	5213984	+	PA7.AGEnt_accessory_0352_length_29888	22199	22723	100.00	0,0	conserved hypothetical protein
PSPA7_5071	CP000744	5213996	5215960	+	PA7.AGEnt_accessory_0352_length_29888	22735	24699	100.00	0,0	putative tail fiber protein
PSPA7_5072	CP000744	5215974	5216684	+	PA7.AGEnt_accessory_0352_length_29888	24713	25423	100.00	0,0	tail fiber assembly protein, putative
PSPA7_5073	CP000744	5216681	5217601	+	PA7.AGEnt_accessory_0352_length_29888	25420	26340	100.00	0,0	conserved hypothetical protein
PSPA7_5074	CP000744	5217598	5218137	+	PA7.AGEnt_accessory_0352_length_29888	26337	26876	100.00	0,0	bacterial nucleoid DNA-binding protein
PSPA7_5075	CP000744	5218137	5218829	+	PA7.AGEnt_accessory_0352_length_29888	26876	27568	100.00	0,0	conserved hypothetical protein
PSPA7_5076	CP000744	5218814	5219785	+	PA7.AGEnt_accessory_0352_length_29888	27553	28524	100.00	0,0	Gp5 domain protein
PSPA7_5077	CP000744	5219828	5220232	-	PA7.AGEnt_accessory_0352_length_29888	28567	28971	100.00	0,0	transcriptional regulator, CopG family
PSPA7_5078	CP000744	5220260	5220481	-	PA7.AGEnt_accessory_0352_length_29888	28999	29220	100.00	0,0	conserved domain protein
PSPA7_5079	CP000744	5220849	5220998	+	PA7.AGEnt_accessory_0352_length_29888	29588	29737	100.00	0,0	hypothetical protein
PSPA7_5080	CP000744	5220999	5221112	+	PA7.AGEnt_accessory_0352_length_29888	29738	29851	100.00	0,0	ISPsy11, transposase OrfA
PSPA7_5094	CP000744	5236020	5236124	-	PA7.AGEnt_accessory_0353_length_105	1	105	10.61	16,869	rod shape-determining protein MreC
PSPA7_5128	CP000744	5278388	5280179	-	PA7.AGEnt_accessory_0355_length_1792	1	1792	77.88	15,494	TonB-dependent receptor
PSPA7_5132	CP000744	5284794	5284834	-	PA7.AGEnt_accessory_0356_length_1395	1	41	9.56	388,0	glyoxalase/bleomycin resistance protein/dioxygenase
PSPA7_5133	CP000744	5284909	5285700	-	PA7.AGEnt_accessory_0356_length_1395	116	907	100.00	0,0	hypothetical protein
PSPA7_5134	CP000744	5285730	5285915	-	PA7.AGEnt_accessory_0356_length_1395	937	1122	100.00	0,0	hypothetical protein
PSPA7_5143	CP000744	5295232	5296446	+	PA7.AGEnt_accessory_0357_length_10839	125	1339	100.00	0,0	site-specific recombinase, phage integrase family
PSPA7_5144	CP000744	5297128	5297328	+	PA7.AGEnt_accessory_0357_length_10839	2021	2221	100.00	0,0	excisionase, putative
PSPA7_5145	CP000744	5297450	5297698	+	PA7.AGEnt_accessory_0357_length_10839	2343	2591	100.00	0,0	hypothetical protein
PSPA7_5146	CP000744	5297755	5297970	+	PA7.AGEnt_accessory_0357_length_10839	2648	2863	100.00	0,0	hypothetical protein
PSPA7_5147	CP000744	5298058	5298294	+	PA7.AGEnt_accessory_0357_length_10839	2951	3187	100.00	0,0	conserved hypothetical protein
PSPA7_5148	CP000744	5298348	5298749	+	PA7.AGEnt_accessory_0357_length_10839	3241	3642	100.00	0,0	conserved hypothetical protein
PSPA7_5149	CP000744	5299107	5299229	+	PA7.AGEnt_accessory_0357_length_10839	4000	4122	100.00	0,0	hypothetical protein
PSPA7_5150	CP000744	5299767	5300996	+	PA7.AGEnt_accessory_0357_length_10839	4660	5889	100.00	0,0	putative phage-related protein
PSPA7_5151	CP000744	5300999	5301508	+	PA7.AGEnt_accessory_0357_length_10839	5892	6401	100.00	0,0	phage prohead protease, HK97 family
PSPA7_5152	CP000744	5301505	5302743	+	PA7.AGEnt_accessory_0357_length_10839	6398	7636	100.00	0,0	phage portal protein, HK97 family
PSPA7_5153	CP000744	5302740	5303138	+	PA7.AGEnt_accessory_0357_length_10839	7633	8031	100.00	0,0	HNH endonuclease
PSPA7_5154	CP000744	5303288	5303608	+	PA7.AGEnt_accessory_0357_length_10839	8181	8501	100.00	0,0	TerS protein, putative
PSPA7_5155	CP000744	5303605	5305101	+	PA7.AGEnt_accessory_0357_length_10839	8498	9994	100.00	0,0	phage terminase, large subunit, putative
PSPA7_5156	CP000744	5305098	5305373	+	PA7.AGEnt_accessory_0357_length_10839	9991	10266	100.00	0,0	conserved hypothetical protein
PSPA7_5157	CP000744	5305370	5305684	+	PA7.AGEnt_accessory_0357_length_10839	10263	10577	100.00	0,0	phage head-tail adaptor, putative
PSPA7_5159	CP000744	5306099	5306827	-	PA7.AGEnt_accessory_0358_length_4038	75	803	100.00	0,0	type IV pilin accessory protein
PSPA7_5160	CP000744	5306833	5308752	-	PA7.AGEnt_accessory_0358_length_4038	809	2728	100.00	0,0	membrane protein, putative
PSPA7_5161	CP000744	5308815	5309354	-	PA7.AGEnt_accessory_0358_length_4038	2791	3330	100.00	0,0	type IV pilin structural subunit
PSPA7_5162	CP000744	5309526	5310062	+	PA7.AGEnt_accessory_0358_length_4038	3502	4038	31.85	0,1149	type IV-A pilus assembly ATPase PilB
PSPA7_5163	CP000744	5311739	5312015	+	PA7.AGEnt_accessory_0359_length_277	1	277	22.74	524,417	pilin biogenesis protein
PSPA7_5175	CP000744	5319209	5319889	-	PA7.AGEnt_accessory_0360_length_6541	1	681	65.99	351,0	ATPase, AFG1 family
PSPA7_5176	CP000744	5320361	5322121	+	PA7.AGEnt_accessory_0360_length_6541	1153	2913	100.00	0,0	polypeptide-transport-associated domain protein, ShlB-type
PSPA7_5177	CP000744	5322180	5325626	+	PA7.AGEnt_accessory_0360_length_6541	2972	6418	100.00	0,0	filamentous haemagglutinin family outer membrane protein
PSPA7_5188	CP000744	5336250	5336381	-	PA7.AGEnt_accessory_0361_length_7522	1	132	10.86	1083,0	glycine oxidase ThiO
PSPA7_5189	CP000744	5336396	5336905	+	PA7.AGEnt_accessory_0361_length_7522	147	656	100.00	0,0	type 4 fimbrial biogenesis protein FimT
PSPA7_5190	CP000744	5337011	5337517	+	PA7.AGEnt_accessory_0361_length_7522	762	1268	100.00	0,0	type 4 fimbrial biogenesis protein FimU
PSPA7_5191	CP000744	5337508	5338065	+	PA7.AGEnt_accessory_0361_length_7522	1259	1816	100.00	0,0	type IV pilus modification protein PilV
PSPA7_5192	CP000744	5338062	5338886	+	PA7.AGEnt_accessory_0361_length_7522	1813	2637	100.00	0,0	type 4 fimbrial biogenesis protein PilW
PSPA7_5193	CP000744	5338883	5339470	+	PA7.AGEnt_accessory_0361_length_7522	2634	3221	100.00	0,0	type 4 fimbrial biogenesis protein PilX
PSPA7_5194	CP000744	5339482	5342949	+	PA7.AGEnt_accessory_0361_length_7522	3233	6700	100.00	0,0	type 4 fimbrial biogenesis protein PilY1
PSPA7_5195	CP000744	5342951	5343298	+	PA7.AGEnt_accessory_0361_length_7522	6702	7049	100.00	0,0	type 4 fimbrial biogenesis protein PilY2
PSPA7_5196	CP000744	5343295	5343720	+	PA7.AGEnt_accessory_0361_length_7522	7046	7471	100.00	0,0	type 4 fimbrial biogenesis protein PilE
PSPA7_5197	CP000744	5343770	5343771	-	PA7.AGEnt_accessory_0361_length_7522	7521	7522	0.21	0,943	4-hydroxy-3-methylbut-2-enyl diphosphate reductase
PSPA7_5226	CP000744	5372621	5373994	+	PA7.AGEnt_accessory_0362_length_1544	6	1379	100.00	0,0	conserved hypothetical protein
PSPA7_5229	CP000744	5377014	5378462	-	PA7.AGEnt_accessory_0363_length_4118	124	1572	100.00	0,0	probable outer membrane protein
PSPA7_5230	CP000744	5378665	5379153	-	PA7.AGEnt_accessory_0363_length_4118	1775	2263	100.00	0,0	protein activator
PSPA7_5231	CP000744	5379745	5381008	-	PA7.AGEnt_accessory_0363_length_4118	2855	4118	98.67	0,17	HlyD family secretion protein domain protein
PSPA7_5236	CP000744	5386636	5386797	+	PA7.AGEnt_accessory_0364_length_327	1	162	80.60	39,0	hypothetical protein
PSPA7_5237	CP000744	5386902	5386962	+	PA7.AGEnt_accessory_0364_length_327	267	327	9.82	0,560	transcriptional regulator NfxB
PSPA7_5237	CP000744	5387511	5387522	+	PA7.AGEnt_accessory_0365_length_78	1	12	1.93	609,0	transcriptional regulator NfxB
PSPA7_5238	CP000744	5387557	5387588	-	PA7.AGEnt_accessory_0365_length_78	47	78	2.24	0,1396	outer membrane protein OprM
PSPA7_5254	CP000744	5409448	5411001	-	PA7.AGEnt_accessory_0369_length_1793	105	1658	100.00	0,0	catalase
PSPA7_5256	CP000744	5411705	5412055	-	PA7.AGEnt_accessory_0370_length_1393	53	403	100.00	0,0	hypothetical protein
PSPA7_5257	CP000744	5412027	5412497	-	PA7.AGEnt_accessory_0370_length_1393	375	845	100.00	0,0	integrase, catalytic region
PSPA7_5258	CP000744	5412527	5412712	-	PA7.AGEnt_accessory_0370_length_1393	875	1060	100.00	0,0	hypothetical protein
PSPA7_5309	CP000744	5469787	5469805	+	PA7.AGEnt_accessory_0373_length_109	1	19	1.32	1415,0	deoxyribodipyrimidine photolyase
PSPA7_5323	CP000744	5482346	5482349	+	PA7.AGEnt_accessory_0374_length_46019	1	4	0.36	1097,0	GTP-binding protein YchF
PSPA7_5324	CP000744	5482565	5483752	+	PA7.AGEnt_accessory_0374_length_46019	220	1407	100.00	0,0	integrase
PSPA7_5325	CP000744	5483817	5484467	+	PA7.AGEnt_accessory_0374_length_46019	1472	2122	100.00	0,0	hypothetical protein
PSPA7_5326	CP000744	5484686	5484802	-	PA7.AGEnt_accessory_0374_length_46019	2341	2457	100.00	0,0	hypothetical protein
PSPA7_5327	CP000744	5485155	5486138	+	PA7.AGEnt_accessory_0374_length_46019	2810	3793	100.00	0,0	AAA ATPase, central domain protein
PSPA7_5328	CP000744	5486148	5488637	+	PA7.AGEnt_accessory_0374_length_46019	3803	6292	100.00	0,0	Y4bN protein
PSPA7_5329	CP000744	5488676	5489500	-	PA7.AGEnt_accessory_0374_length_46019	6331	7155	100.00	0,0	conserved hypothetical protein
PSPA7_5330	CP000744	5489509	5490336	-	PA7.AGEnt_accessory_0374_length_46019	7164	7991	100.00	0,0	hypothetical protein
PSPA7_5331	CP000744	5490371	5491540	-	PA7.AGEnt_accessory_0374_length_46019	8026	9195	100.00	0,0	hypothetical cytosolic protein
PSPA7_5332	CP000744	5491533	5493596	-	PA7.AGEnt_accessory_0374_length_46019	9188	11251	100.00	0,0	Sea12
PSPA7_5333	CP000744	5493593	5494375	-	PA7.AGEnt_accessory_0374_length_46019	11248	12030	100.00	0,0	conserved hypothetical protein
PSPA7_5334	CP000744	5494372	5497152	-	PA7.AGEnt_accessory_0374_length_46019	12027	14807	100.00	0,0	type II restriction enzyme, methylase subunit
PSPA7_5335	CP000744	5497616	5498380	-	PA7.AGEnt_accessory_0374_length_46019	15271	16035	100.00	0,0	transposase
PSPA7_5336	CP000744	5498482	5498871	+	PA7.AGEnt_accessory_0374_length_46019	16137	16526	100.00	0,0	transposon Tn21 resolvase
PSPA7_5337	CP000744	5498875	5501841	+	PA7.AGEnt_accessory_0374_length_46019	16530	19496	100.00	0,0	transposase
PSPA7_5338	CP000744	5503892	5504728	+	PA7.AGEnt_accessory_0374_length_46019	21547	22383	100.00	0,0	streptomycin phosphotransferase
PSPA7_5339	CP000744	5504838	5505416	+	PA7.AGEnt_accessory_0374_length_46019	22493	23071	100.00	0,0	DNA-invertase
PSPA7_5340	CP000744	5505413	5508442	+	PA7.AGEnt_accessory_0374_length_46019	23068	26097	100.00	0,0	transposase
PSPA7_5341	CP000744	5508935	5509786	-	PA7.AGEnt_accessory_0374_length_46019	26590	27441	100.00	0,0	putative dihydropteroate synthase
PSPA7_5342	CP000744	5509888	5510901	+	PA7.AGEnt_accessory_0374_length_46019	27543	28556	100.00	0,0	integrase/recombinase (E2 protein)
PSPA7_5343	CP000744	5511330	5511587	-	PA7.AGEnt_accessory_0374_length_46019	28985	29242	100.00	0,0	hypothetical protein
PSPA7_5344	CP000744	5511721	5512485	+	PA7.AGEnt_accessory_0374_length_46019	29376	30140	100.00	0,0	transposase
PSPA7_5345	CP000744	5512660	5512833	-	PA7.AGEnt_accessory_0374_length_46019	30315	30488	100.00	0,0	conserved hypothetical protein
PSPA7_5346	CP000744	5513115	5513759	-	PA7.AGEnt_accessory_0374_length_46019	30770	31414	100.00	0,0	conserved hypothetical protein
PSPA7_5347	CP000744	5513807	5514202	-	PA7.AGEnt_accessory_0374_length_46019	31462	31857	100.00	0,0	conserved hypothetical protein
PSPA7_5348	CP000744	5514427	5515650	-	PA7.AGEnt_accessory_0374_length_46019	32082	33305	100.00	0,0	mobilization protein
PSPA7_5349	CP000744	5516180	5516653	+	PA7.AGEnt_accessory_0374_length_46019	33835	34308	100.00	0,0	conserved hypothetical protein
PSPA7_5350	CP000744	5516654	5519536	+	PA7.AGEnt_accessory_0374_length_46019	34309	37191	100.00	0,0	membrane protein, putative
PSPA7_5351	CP000744	5519542	5519988	+	PA7.AGEnt_accessory_0374_length_46019	37197	37643	100.00	0,0	hypothetical protein
PSPA7_5352	CP000744	5520113	5520718	+	PA7.AGEnt_accessory_0374_length_46019	37768	38373	100.00	0,0	hypothetical protein
PSPA7_5353	CP000744	5520718	5520957	+	PA7.AGEnt_accessory_0374_length_46019	38373	38612	100.00	0,0	hypothetical protein
PSPA7_5354	CP000744	5521280	5521432	+	PA7.AGEnt_accessory_0374_length_46019	38935	39087	100.00	0,0	hypothetical protein
PSPA7_5355	CP000744	5521656	5522297	-	PA7.AGEnt_accessory_0374_length_46019	39311	39952	100.00	0,0	KrfA
PSPA7_5356	CP000744	5523389	5524288	-	PA7.AGEnt_accessory_0374_length_46019	41044	41943	100.00	0,0	TrfA family protein
PSPA7_5357	CP000744	5524330	5524542	-	PA7.AGEnt_accessory_0374_length_46019	41985	42197	100.00	0,0	transcriptional regulator, AlpA family
PSPA7_5358	CP000744	5524871	5525902	-	PA7.AGEnt_accessory_0374_length_46019	42526	43557	100.00	0,0	lipase chaperone
PSPA7_5359	CP000744	5526001	5526930	-	PA7.AGEnt_accessory_0374_length_46019	43656	44585	100.00	0,0	lipase (Triacylglycerol lipase)
PSPA7_5360	CP000744	5527239	5528309	+	PA7.AGEnt_accessory_0374_length_46019	44894	45964	100.00	0,0	transcriptional regulator, AraC family
PSPA7_5362	CP000744	5528657	5528773	-	PA7.AGEnt_accessory_0375_length_7791	91	207	100.00	0,0	PilT protein
PSPA7_5363	CP000744	5528759	5528902	+	PA7.AGEnt_accessory_0375_length_7791	193	336	100.00	0,0	hypothetical protein
PSPA7_5364	CP000744	5529344	5530342	-	PA7.AGEnt_accessory_0375_length_7791	778	1776	100.00	0,0	integrase
PSPA7_5365	CP000744	5530339	5531550	-	PA7.AGEnt_accessory_0375_length_7791	1773	2984	100.00	0,0	49.2 kDa protein
PSPA7_5366	CP000744	5531861	5533135	-	PA7.AGEnt_accessory_0375_length_7791	3295	4569	100.00	0,0	hypothetical protein of bacteriophage Pf1
PSPA7_5367	CP000744	5533139	5533495	-	PA7.AGEnt_accessory_0375_length_7791	4573	4929	100.00	0,0	hypothetical protein of bacteriophage Pf1
PSPA7_5368	CP000744	5533500	5534186	-	PA7.AGEnt_accessory_0375_length_7791	4934	5620	100.00	0,0	probable coat protein A of bacteriophage Pf1
PSPA7_5369	CP000744	5534308	5534463	+	PA7.AGEnt_accessory_0375_length_7791	5742	5897	100.00	0,0	hypothetical protein
PSPA7_5370	CP000744	5535018	5535266	-	PA7.AGEnt_accessory_0375_length_7791	6452	6700	100.00	0,0	coat protein B of bacteriophage Pf1)
PSPA7_5371	CP000744	5535279	5535530	-	PA7.AGEnt_accessory_0375_length_7791	6713	6964	100.00	0,0	hypothetical protein of bacteriophage Pf1
PSPA7_5372	CP000744	5535543	5535635	-	PA7.AGEnt_accessory_0375_length_7791	6977	7069	100.00	0,0	hypothetical protein of bacteriophage Pf1
PSPA7_5373	CP000744	5535652	5536086	-	PA7.AGEnt_accessory_0375_length_7791	7086	7520	100.00	0,0	helix destabilizing protein of bacteriophage Pf1
PSPA7_5374	CP000744	5536939	5537193	-	PA7.AGEnt_accessory_0376_length_4846	450	704	100.00	0,0	10.1 kDa protein
PSPA7_5375	CP000744	5538811	5538924	-	PA7.AGEnt_accessory_0376_length_4846	2322	2435	100.00	0,0	hypothetical protein
PSPA7_5376	CP000744	5538921	5540252	-	PA7.AGEnt_accessory_0376_length_4846	2432	3763	100.00	0,0	cobyrinic Acid a,c-diamide synthase
PSPA7_5377	CP000744	5540290	5540982	-	PA7.AGEnt_accessory_0376_length_4846	3801	4493	100.00	0,0	restriction endonuclease
PSPA7_5379	CP000744	5542800	5543003	+	PA7.AGEnt_accessory_0377_length_2897	485	688	100.00	0,0	conserved hypothetical protein
PSPA7_5380	CP000744	5543246	5545105	+	PA7.AGEnt_accessory_0377_length_2897	931	2790	100.00	0,0	DNA helicase II
PSPA7_5519	CP000744	5684492	5684665	+	PA7.AGEnt_accessory_0381_length_822	1	174	73.42	63,0	conserved hypothetical protein
PSPA7_5520	CP000744	5684809	5685285	-	PA7.AGEnt_accessory_0381_length_822	318	794	100.00	0,0	hypothetical protein
PSPA7_5522	CP000744	5685998	5686108	+	PA7.AGEnt_accessory_0382_length_233	123	233	17.87	0,510	carbon-nitrogen hydrolase
PSPA7_5522	CP000744	5686575	5686618	+	PA7.AGEnt_accessory_0383_length_752	1	44	7.09	577,0	carbon-nitrogen hydrolase
PSPA7_5523	CP000744	5686590	5686913	+	PA7.AGEnt_accessory_0383_length_752	16	339	100.00	0,0	putative addiction module antidote protein, family
PSPA7_5524	CP000744	5686910	5687245	+	PA7.AGEnt_accessory_0383_length_752	336	671	100.00	0,0	plasmid stabilization system protein, RelE/ParE family
PSPA7_5526	CP000744	5687631	5687646	-	PA7.AGEnt_accessory_0384_length_81	66	81	0.83	0,1910	selenocysteine-specific translation elongation factor
PSPA7_5535	CP000744	5700496	5700728	+	PA7.AGEnt_accessory_0386_length_303	1	233	63.14	136,0	conserved hypothetical protein
PSPA7_5548	CP000744	5713808	5713893	-	PA7.AGEnt_accessory_0387_length_168	1	86	48.59	91,0	dihydrolipoyl dehydrogenase
PSPA7_5550	CP000744	5715225	5715243	+	PA7.AGEnt_accessory_0388_length_130	1	19	3.32	554,0	transcriptional Regulator, TetR family
PSPA7_5558	CP000744	5723550	5723720	-	PA7.AGEnt_accessory_0390_length_434	123	293	100.00	0,0	Sel1
PSPA7_5591	CP000744	5759950	5759984	-	PA7.AGEnt_accessory_0392_length_796	1	35	29.91	82,0	hypothetical protein
PSPA7_5593	CP000744	5760010	5760745	+	PA7.AGEnt_accessory_0392_length_796	61	796	98.53	0,11	conserved hypothetical protein
PSPA7_5620	CP000744	5783121	5783130	+	PA7.AGEnt_accessory_0393_length_278	269	278	0.36	0,2783	HasR
PSPA7_5627	CP000744	5794454	5794550	+	PA7.AGEnt_accessory_0394_length_100	1	97	56.73	74,0	hypothetical protein
PSPA7_5632	CP000744	5798304	5798380	+	PA7.AGEnt_accessory_0395_length_309	1	77	55.80	61,0	hypothetical protein
PSPA7_5633	CP000744	5798377	5798490	+	PA7.AGEnt_accessory_0395_length_309	74	187	100.00	0,0	hypothetical protein
PSPA7_5641	CP000744	5805262	5805305	+	PA7.AGEnt_accessory_0396_length_342	1	44	4.73	886,0	transcriptional Regulator, LysR family
PSPA7_5640	CP000744	5805269	5805603	-	PA7.AGEnt_accessory_0396_length_342	8	342	99.70	0,1	conserved hypothetical protein
PSPA7_5656	CP000744	5822133	5822206	+	PA7.AGEnt_accessory_0399_length_90	1	74	3.92	1816,0	ggdef domain protein
PSPA7_5657	CP000744	5822207	5822222	-	PA7.AGEnt_accessory_0399_length_90	75	90	1.49	0,1061	alanine racemase
PSPA7_5705	CP000744	5874695	5874704	+	PA7.AGEnt_accessory_0400_length_3802	1	10	0.69	1436,0	outer membrane efflux protein
PSPA7_5706	CP000744	5874837	5874950	+	PA7.AGEnt_accessory_0400_length_3802	143	256	100.00	0,0	hypothetical protein
PSPA7_5707	CP000744	5875443	5878418	+	PA7.AGEnt_accessory_0400_length_3802	749	3724	100.00	0,0	adhesive protein CupB5
PSPA7_5708	CP000744	5878468	5878496	-	PA7.AGEnt_accessory_0400_length_3802	3774	3802	4.04	0,688	ribosyldihydronicotinamide dehydrogenase (quinone)
PSPA7_5731	CP000744	5905142	5905150	-	PA7.AGEnt_accessory_0401_length_39	31	39	0.63	0,1416	LPS biosynthesis protein RfaE
PSPA7_5734	CP000744	5909528	5910380	+	PA7.AGEnt_accessory_0402_length_879	1	853	71.44	341,0	membrane protein, putative
PSPA7_5735	CP000744	5910405	5910406	-	PA7.AGEnt_accessory_0402_length_879	878	879	0.23	0,883	glycosyl transferase, group 2 family protein
PSPA7_5769	CP000744	5956092	5956626	+	PA7.AGEnt_accessory_0404_length_575	1	535	52.14	491,0	probable transcriptional regulator
PSPA7_5777	CP000744	5968706	5969072	-	PA7.AGEnt_accessory_0405_length_367	1	367	17.11	582,1196	type 4 fimbrial biogenesis protein PilQ
PSPA7_5831	CP000744	6023343	6023346	-	PA7.AGEnt_accessory_0406_length_83	80	83	0.25	0,1571	histidine ammonia-lyase
PSPA7_5831	CP000744	6024887	6024917	-	PA7.AGEnt_accessory_0407_length_102	1	31	1.97	1544,0	histidine ammonia-lyase
PSPA7_5832	CP000744	6024972	6024988	-	PA7.AGEnt_accessory_0407_length_102	86	102	1.18	0,1420	cytosine/purines/uracil/thiamine/allantoin permease family protein
PSPA7_5834	CP000744	6029461	6029574	-	PA7.AGEnt_accessory_0409_length_342	1	114	11.14	909,0	hypothetical protein
PSPA7_5835	CP000744	6029587	6029769	-	PA7.AGEnt_accessory_0409_length_342	127	309	100.00	0,0	fatty acid desaturase domain protein
PSPA7_5855	CP000744	6051012	6051085	+	PA7.AGEnt_accessory_0410_length_123	50	123	58.73	0,52	hypothetical protein
PSPA7_5924	CP000744	6119235	6119420	+	PA7.AGEnt_accessory_0413_length_1323	268	453	100.00	0,0	hypothetical protein
PSPA7_5925	CP000744	6119450	6120241	+	PA7.AGEnt_accessory_0413_length_1323	483	1274	100.00	0,0	hypothetical protein
PSPA7_5998	CP000744	6197173	6197323	-	PA7.AGEnt_accessory_0417_length_151	1	151	13.64	39,917	transcriptional regulatory protein AlgP (Alginate regulatory proteinalgR3)
PSPA7_6003	CP000744	6200469	6200478	-	PA7.AGEnt_accessory_0418_length_115	106	115	0.81	0,1229	HemY protein
PSPA7_6026	CP000744	6223094	6223108	+	PA7.AGEnt_accessory_0420_length_32	1	15	1.08	1371,0	transcriptional regulator, GntR family
PSPA7_6032	CP000744	6227700	6227745	+	PA7.AGEnt_accessory_0422_length_2226	1	46	4.28	1028,0	putative Mg chelatase-like protein
PSPA7_6033	CP000744	6228142	6228276	-	PA7.AGEnt_accessory_0422_length_2226	443	577	100.00	0,0	conserved hypothetical protein
PSPA7_6034	CP000744	6228705	6229571	-	PA7.AGEnt_accessory_0422_length_2226	1006	1872	100.00	0,0	transposase InsF for insertion sequence IS3A/B/C/D/E/fA
PSPA7_6035	CP000744	6229568	6229861	-	PA7.AGEnt_accessory_0422_length_2226	1869	2162	100.00	0,0	transposase IS3/
PSPA7_6036	CP000744	6229892	6229925	-	PA7.AGEnt_accessory_0422_length_2226	2193	2226	4.15	0,785	ISSod1 transposase, TnpA_ISSod1_45
PSPA7_6038	CP000744	6231219	6232445	+	PA7.AGEnt_accessory_0423_length_36348	109	1335	100.00	0,0	transposase, Mutator family
PSPA7_6039	CP000744	6232483	6235515	-	PA7.AGEnt_accessory_0423_length_36348	1373	4405	100.00	0,0	superfamily II DNA/RNA helicase, SNF2 family
PSPA7_6040	CP000744	6235525	6237471	-	PA7.AGEnt_accessory_0423_length_36348	4415	6361	100.00	0,0	conserved hypothetical protein
PSPA7_6041	CP000744	6237534	6238298	-	PA7.AGEnt_accessory_0423_length_36348	6424	7188	100.00	0,0	flagellar motor protein
PSPA7_6042	CP000744	6238298	6240424	-	PA7.AGEnt_accessory_0423_length_36348	7188	9314	100.00	0,0	methyl-accepting chemotaxis protein
PSPA7_6043	CP000744	6240477	6241553	-	PA7.AGEnt_accessory_0423_length_36348	9367	10443	100.00	0,0	conserved hypothetical protein
PSPA7_6044	CP000744	6241571	6243214	-	PA7.AGEnt_accessory_0423_length_36348	10461	12104	100.00	0,0	type I restriction-modification system, S subunit, putative
PSPA7_6045	CP000744	6243211	6244680	-	PA7.AGEnt_accessory_0423_length_36348	12101	13570	100.00	0,0	type I restriction-modification system, M subunit
PSPA7_6046	CP000744	6244683	6245624	-	PA7.AGEnt_accessory_0423_length_36348	13573	14514	100.00	0,0	conserved hypothetical protein
PSPA7_6047	CP000744	6246041	6248407	-	PA7.AGEnt_accessory_0423_length_36348	14931	17297	100.00	0,0	type I restriction-modification system, R subunit
PSPA7_6048	CP000744	6248417	6248569	-	PA7.AGEnt_accessory_0423_length_36348	17307	17459	100.00	0,0	hypothetical protein
PSPA7_6049	CP000744	6248800	6249447	-	PA7.AGEnt_accessory_0423_length_36348	17690	18337	100.00	0,0	conserved hypothetical protein
PSPA7_6050	CP000744	6249522	6249677	+	PA7.AGEnt_accessory_0423_length_36348	18412	18567	100.00	0,0	hypothetical protein
PSPA7_6051	CP000744	6249931	6250773	+	PA7.AGEnt_accessory_0423_length_36348	18821	19663	100.00	0,0	conserved hypothetical protein
PSPA7_6052	CP000744	6251515	6252531	+	PA7.AGEnt_accessory_0423_length_36348	20405	21421	100.00	0,0	transcriptional factor
PSPA7_6053	CP000744	6252590	6254302	+	PA7.AGEnt_accessory_0423_length_36348	21480	23192	100.00	0,0	conserved hypothetical protein
PSPA7_6054	CP000744	6254316	6256559	+	PA7.AGEnt_accessory_0423_length_36348	23206	25449	100.00	0,0	conserved hypothetical protein
PSPA7_6055	CP000744	6256556	6258646	+	PA7.AGEnt_accessory_0423_length_36348	25446	27536	100.00	0,0	conserved hypothetical protein
PSPA7_6056	CP000744	6259366	6259632	+	PA7.AGEnt_accessory_0423_length_36348	28256	28522	100.00	0,0	conserved hypothetical protein
PSPA7_6057	CP000744	6259736	6259939	-	PA7.AGEnt_accessory_0423_length_36348	28626	28829	100.00	0,0	hypothetical protein
PSPA7_6058	CP000744	6260766	6260921	-	PA7.AGEnt_accessory_0423_length_36348	29656	29811	100.00	0,0	hypothetical protein
PSPA7_6059	CP000744	6261142	6261360	+	PA7.AGEnt_accessory_0423_length_36348	30032	30250	100.00	0,0	hypothetical protein
PSPA7_6060	CP000744	6261451	6262824	-	PA7.AGEnt_accessory_0423_length_36348	30341	31714	100.00	0,0	site-specific recombinase, phage integrase family protein
PSPA7_6061	CP000744	6263314	6265278	-	PA7.AGEnt_accessory_0423_length_36348	32204	34168	100.00	0,0	hypothetical protein
PSPA7_6062	CP000744	6265278	6267374	-	PA7.AGEnt_accessory_0423_length_36348	34168	36264	100.00	0,0	hypothetical protein
PSPA7_6066	CP000744	6272436	6272520	-	PA7.AGEnt_accessory_0424_length_1313	1229	1313	8.66	0,896	transcriptional regulator, LysR family
PSPA7_6094	CP000744	6302297	6302382	+	PA7.AGEnt_accessory_0425_length_86	1	86	32.58	74,104	conserved hypothetical protein
PSPA7_6244	CP000744	6458592	6458873	-	PA7.AGEnt_accessory_0427_length_16387	1	282	30.92	630,0	NAD-dependent epimerase/dehydratase family protein
PSPA7_6245	CP000744	6459052	6459471	-	PA7.AGEnt_accessory_0427_length_16387	461	880	100.00	0,0	acid phosphatase/vanadium-dependent haloperoxidase related
PSPA7_6246	CP000744	6459473	6460438	-	PA7.AGEnt_accessory_0427_length_16387	882	1847	100.00	0,0	UbiA prenyltransferase
PSPA7_6247	CP000744	6460393	6460794	+	PA7.AGEnt_accessory_0427_length_16387	1802	2203	100.00	0,0	conserved hypothetical protein
PSPA7_6248	CP000744	6460794	6462095	+	PA7.AGEnt_accessory_0427_length_16387	2203	3504	100.00	0,0	FAD linked oxidase domain protein
PSPA7_6249	CP000744	6462100	6462837	+	PA7.AGEnt_accessory_0427_length_16387	3509	4246	100.00	0,0	short-chain dehydrogenase/reductase SDR
PSPA7_6250	CP000744	6462878	6464557	+	PA7.AGEnt_accessory_0427_length_16387	4287	5966	100.00	0,0	membrane protein, putative
PSPA7_6251	CP000744	6464615	6465673	+	PA7.AGEnt_accessory_0427_length_16387	6024	7082	100.00	0,0	acyltransferase 3, putative
PSPA7_6252	CP000744	6467242	6468609	-	PA7.AGEnt_accessory_0427_length_16387	8651	10018	100.00	0,0	membrane protein, putative
PSPA7_6253	CP000744	6468690	6469520	-	PA7.AGEnt_accessory_0427_length_16387	10099	10929	100.00	0,0	methyltransferase domain family
PSPA7_6254	CP000744	6469529	6470686	-	PA7.AGEnt_accessory_0427_length_16387	10938	12095	100.00	0,0	acyltransferase 3
PSPA7_6255	CP000744	6470683	6471456	-	PA7.AGEnt_accessory_0427_length_16387	12092	12865	100.00	0,0	methyltransferase domain family
PSPA7_6256	CP000744	6471570	6473063	-	PA7.AGEnt_accessory_0427_length_16387	12979	14472	100.00	0,0	conserved hypothetical protein
PSPA7_6257	CP000744	6473060	6474514	-	PA7.AGEnt_accessory_0427_length_16387	14469	15923	100.00	0,0	putative glycosyltransferase
PSPA7_6258	CP000744	6474863	6474978	+	PA7.AGEnt_accessory_0427_length_16387	16272	16387	60.42	0,76	conserved hypothetical protein
PSPA7_6274	CP000744	6490802	6491722	-	PA7.AGEnt_accessory_0429_length_1361	105	1025	100.00	0,0	type-1 fimbrial protein, A subunit
PSPA7_6275	CP000744	6492047	6492058	+	PA7.AGEnt_accessory_0429_length_1361	1350	1361	1.17	0,1011	conserved hypothetical protein
PSPA7_6286	CP000744	6503352	6503698	-	PA7.AGEnt_accessory_0430_length_347	1	347	17.29	1116,544	ggdef domain protein
PSPA7_6312	CP000744	6527726	6528796	-	PA7.AGEnt_accessory_0431_length_1451	69	1139	100.00	0,0	surface protein
PSPA7_6318	CP000744	6535410	6535439	+	PA7.AGEnt_accessory_0432_length_178	1	30	3.46	837,0	pyridoxal kinase
PSPA7_6331	CP000744	6548376	6548490	+	PA7.AGEnt_accessory_0433_length_125	11	125	95.83	0,5	hypothetical protein
