# Supplementary material for: ClustAGE: a tool for clustering and distribution analysis of bacterial accessory genomic elements
Source: BMC Bioinformatics. 2018 Apr 20;19:150. doi: 10.1186/s12859-018-2154-x (PMC5910555; doi:10.1186/s12859-018-2154-x)
Supplement: Supplementary file 1 — Archive containing relevant output files from the Spine and AGEnt analyses of the reference genomes. (ZIP 4849 kb) [file 12859_2018_2154_MOESM1_ESM.zip › Spine_and_AGEnt_results/PA99.AGEnt.PA99.AGEnt.accessory.fasta]

>PA99.AGEnt_accessory_0001_length_265
tcgcctctgtcccgtcctgaataaggttcacacctcccatgccgattttccggtaggatgttctttcccttaggtatttaagcaagtggctggtttcacttgtcttccagccatggccgtgcagtgttcggtcgcgagggtgctgttggagaccgagaaaacaggggaacgcatccagcgttttccggggcgcagagttggtcgatggaatggcgccgcttcgaccggaactcaccgcaggtgacttcccgatcggacgagccga
>PA99.AGEnt_accessory_0002_length_14
accatgggcacgcc
>PA99.AGEnt_accessory_0003_length_2991
taccaggcgcccgccttccggctcgccgtagcggaacgcctggccgcgcaggtcgatctccgcgttgctgatggtagtccgccgcttcagcccgcgcagccagtcgaacagcatcccggcatgggcctcgcgcaccgccgcatgcgccgggtcggcgccgaggtcgcgcaattcgccggggtcgctggcaaggtcgaacagttgggcgcggaagccgtcgtaggcgatgtacttccagcgctcgctgcgcaccatgtacatgcggcaggcatcgatgggtcggcccaggcgctcccgcgccggcgcctggaaggcgtagtcgtactcggcgatggcgtaggggcgccagtccgccggcggcgcgccatggacgaagggcagcagcgaacggccctcgatgcgatggctggcgggctcgacggcgaaggcttcgaggatgctcggcagtacgtcgatggactgcaccagcgcctcctccacccggccgcgggtggcgtccgcctcggggcgcggatcgcggatcagcaacggcacgcccaccgccgactcgaggaggaactccttctcgcccaggccgtggtcgccgaggaaatcgccatggtcactggtgaagacgatcagggtatcgtcccagcgcccgctggcgcgcatgtgctggaagagccggccgagctggtcgtcgacctggcggatcagccccatgtaggtaggtatcacctgccggcgcacgtcttcgcgggagaaattgaggctctcgcgatgttcgcggaaggcgcggtacaccgggtggtcgctttcttcgccgggcgccgcgcgtagcgccgggagcacctggtcggcgcggtacagcgcgtggtacggcgccggcgcgatgtagggccagtgcggcttgatgtaggacaggtgcaggcaccagggacgctcgccctgctcgtcgatgaaatccatggcgcgacgggtggtataggcggtctcgctgtgcgcctccggcaagcgtgtcggcaatccggcatggcgcatccgccagccgctgaggatttccccgtcggcgccggcggcggagttggcccagtcgtgccaggggttgtcgccggtgaagccgaggcgccgcaggtagtgggtgtagggcgcgctttcgcgcttgtcggcgaaggccgggtcatccgggtagaccccgtcattgcggtcgtagggctcgaagccggcttcggcgagggccgcgccgcgcgcgctggccggatcgatgccgagccgccgcatgccttccaggttggccgtggcgtgggtcttgccgaccagcgcggtgcggactcccgcggcgcgcaggtagtcgcccagggtcagctcctccagcggcagcggcaccgcgttccaggccacctggtggctgctgacgtagcgcccggtgtacgaggacatccgcgacggcccgcagatggtgccctgggtataggcacgggcgaagcgcacgccctccgcggccaggcggtcgatgttcggcgtgtgcagatagggatggccgtagcaggacaggtaatcgcgacgcagttggtcgcacatgatgtagaggacgttgcggatcggcttgggctggctcatgacggctcgcgaaaaggaaacgacgcttcatttcgcggtccgccgcgtccggcggcaagcgcattcggaacatagttggcatgcgtgcgacgcaattcaggtggcgtcgtcgacccgcttcagctcgtcgatcatcgcctccgccagcggcgacaggctgtagccggcgcggctgacgatgccgtagcgggtatgcagttcgtcgaggtcgtcgggcagctcgcgcacccgcagcggacgcaggcctccctgtcccggcggcgccaggtcgccgaggccgctgctgatgccgatggcatccgaggcgagaaccacgccgagcaggctatggccgttctcgcactcgatggccgggcggaagtcgggacgcccgctgaggtccaccagcaccttgcggatgttcggcgggctgatgttggtcgccagcgggaagctcaacagctcctcggcggaaacgctctcgcgagcggccagtggatgcccctcgcggcagcagaaatgccagcgccggggacgcaggcgcgaggtccggtattgcgggtcggcctcgaaatgccgggtgtcggcgacgaagaactcgaactcctcggcctgcaggcggcggttcagcgcctgccagtgttcgacctggaaactcacccgcgccttcggataacgcacgttgaagcgccccaccgcacgcggcaccagccaggtggcgggagccggcccggcgccgaagcgcagttcgccggcctccaggccgttgaacagggcgatctcgttggccaggttgtgcgcgccgctgaccagccggcgcgcatgttcgaggacgatcaggccctgcttggtcggacgcaggtccttggccgcgcggtccaccaggcggcagccagcgctgtgttcgagcgcctggatgctgcggctgaaggccgattgcgaaaggttaaccgccagcgccgcggcgacgaagctgcggtgctcgtgaagggcgatgaagtggcggagctggcggagatcgatatgcattttctacatggaaaatatcgggcgaatgcaattgccggggacggcgtgggctttttataaaggcaatctcttattccgtaaaagcaatataaaacataaataaataaccatacggaattagcagtcaccccttcatccaggacccacacatgaatcgccgacccgcgtaccgctccatcccgtcgtcccgcagcgcaccgttccgccgtcgcctgctgcccctgtcgatctgcctggcctgcgccggaggggcgcaactggccggcgccgacgacacccccgcgggcaccgaagaggcgcgccaggcgcagccggccaccaccctgcagaccgtcacggtgacctcgcggcgacgggtggaaaactcccaggatgtgcccaccg
>PA99.AGEnt_accessory_0004_length_2996
agactccgacaatggtgtccttaccctgttcagcagcggccccacggtgaacggcgtgaaccgctacgaacagcgcgccgctgcggccggcgcgacgctggtggacggccatcggcgcaaggtcaacttcgactcggaccagcaggtcacggtgttccagggcggaacctcggtggaagccaactggaagctggccaacgacttcaccctcacttccatcagcgcctaccgctggtgggatttcacgccgcgcaacgacgacggcctggacgtaccggcggcctataacgccggagtctcggtgcgcgacaagcagtggtcgcaggaaatccgcctggcttcgcccagcggcggcttcttcgactacgtgctcggcgcctactacttcggccaggacctcgacaacaagtccttcaccgactacgggcccagggcagacatctggaacggaacccccgccggcgccctgagcgacgtcagcacccgcggtcgcgggcacatcgacaccgacagctacgcgctgttcgcccagggcacctggcacctaaccgagcgcctggacctcaccgccggcgtgcgcggcacctacgaggaaaagtccgcctgggtcgaacgctacgccccgctcggcggcgccgcggtgagcggcgcggcggcggccgcgcgcaacggcagggtcggcgcctacgacagcggcgacatcggcctgcacagcgtcagtccgtccgctctgctcagcctcagctaccgcttcagcgaccaggttctgggctacgcctcgctgtcccacggcgagaaatccggcggcgtcaacctgaccgtggccagcgctcccagcgccggtgccgactcgctgctgattggcaccgagcgcgccaacgatgccgagctggggttgaagaccaccctcctcgacaaccgcctgatcctcaacggcaacctgttctggaccgtggtccacggctaccaggccaatgcctacgacgaggccaaccgcacccagtacctgaccaatgccggcgatgtgcgctcgcgcggcctggagttcgaagcgacggccctgccgatccgcggcctgaccctgaatttcaatgcgtcctacaacgacgttcgctacctgtcctacaagaacgccccgtgcgcccccgaggtggccttccagaccggcgccccggcgtcctgcgacctcagcgggcaccaggtggtcggtgcctcgaagtacatcgccaacctcaatggcgagtatcgctggaagctcgacgatggcctggagccctacctcaccgccagctacgcgttccgctccagggcggtgggcaccatcgacgactccgcatacggacagatccccagctacgccctggtcaacgcctccgccggcctgcgcggcgactacggggacggccagtgggacctgtccctgtggctgaagaacgctttcgacaagacctacttcaccagcctctggaattccgccaacggcggctacgccggcgtgctcggcacgccgcgcaccctgggcgtgaccgcccgctacgacttctgaaccgatcgccgaggaacccgccatgcccagattcccgatgctcctgctcagcgccgcgctgctcgccgccggcgcccatgccgcgcccagcgtctaccccaccggagtgacccgctacgacccgcagaaggccttcaaccagtacgtgatcttcagcggcgcagaccgtaagacccacctgatcgacatgaacggcaacgaggtgaagcgctgggactaccccggcttccccgccgccgtgatcgacccggccctgaacggcggcaagcgcggccatgtgctgctgcaactggccgacctggccgctccggacaagctggcctcgcccggcaacggcctggccaaccaggccctcggcgagctggactgggatggcaaggaggtctggcgctggggtgaccaggcgccgggcggcgccgcccatcagcaccacgaccagcgccggctggccaacggcaacaccctgctgctggcgaacaaggtccacgcggtgaagggcttcgccgtgccccgggtaatcgatgacgtgatctacgaggtcacgccgcagggcaagctggcctggagctggaccgcttcggagcatctcgacgaattcggattcaccgccgaccagttgaagcgggtacgggccagcgagaaccccgactacctgcacatcaacaacctcgccccgctcggcgagaaccgctggcacgctgccggcgaccggcgcttcgccccggacaacctgctgctcgactcacgcaacgccaacttcatagcgatcgtcgacaaggccagcggcaaggtggtctggcgcctcggcccgaaccttccgccgatcgacccgaagagcgcccgtaagctgccgcgcccggtggaccagatcagtggccagcacgacgcccacctcattcccgagggcctgccgggcgccggcaacctgctggtgttcgacaaccagggtgacgccggttacccctcggtacagcgcgggctggtctccggctcgcgggtactggaaatcgacccgctgaagaagcagatcgtctggcaatacactgccgaggactcgcagcagcccggctgggccttctacagcgccttcatcagcagcgcgcggcgcctgcccaacggcaatacgctgatcgacgaagggcagaacggacgcttcttccaggtaacgcccggcggcgagatcgtctgggagtacgtcagcccctacttcggcaaggcgccgcgcggcgacgcccggagcaactgggtctaccgcgcgctgccggtggcctacgactgggtgcccgaaggtacgccgcgcgaggagaaggcggtgaacctggcggttcccggcgccacgccgcaggtcacggcgcggcgttgaagcggatggcggcggatagagccacggcccgctacccgcccctgcggccacccggcgccacgcatgggagcgaggctcgcgggtggt
>PA99.AGEnt_accessory_0005_length_1921
actcgaatgagcgtcccgaggcatcgcggcatccgcccgtttccgatggagaacgtatcggctagagaacagcggacgaattcatgaactggaacgatctttgcggaataaacacggtagccggaaaagccatagacatcccgaccctggtcggtcccggcgtcgaccacgaccgacgtggaaggaccggaatgcccaacggcgcgacgctgaccgccatgatgaacgctgccgacgccctacgtctgaccgaggccccgaggaccaggcgcggtggtgtgtccgacggtatttccttccacatcgcccaatacgtgcccggtggcgcgtctctgaccatcaccagccagttcgtcggtcagaaagccggctccgccgtgtgctacgagaacacactgttcaacgatgccctggtcggtcgcatcaacgccatcgttggcaacatcatcgtgcgccagagcgtcgcaccctgtacgcgctgccgcgccggctaccgccagctcgcccagaacggaccacatactatcgtcgtctccagcgatgacggctacgacggcgcccccgacaacaccatcttcctcttcgcacccaccgggctggtgttctaccgacgctgaactcccgccgaactgccccaccttcgaggactgccgtcatgccccgaaccatcgaatactggcgccccacgaacggcctgtatcatgcgaccccgcccggaatcgccgtgctgacccaggacagcgattgggaggtgctcaacgaagccaccggcttctacgaggaaagcccgtatccctccgccttcaagggacaggtgtatcgcgcgctgaactacataaacgctacgccgacgggcgcatcgctgctctggaacctctacacgacgaacaatttcgtcgacatcaccccctcgtcgctgggcaacaatgtccagtccaccaatcagcccatggcgctcaatcaggtcgccagagaaatcatcgtaggaaccggtcccggcccccagacccagatcgcgctcaatcagacaggcatcgccccgcaggcgcagacccagtggctgacctatgtcatcaacagttcgccgcattgggccctggacggcgtgccgggcaacggtggtggcctttacggctatctagagcgcgcccgccagtatgccaaccgctggatgctgctgttcgaccaccgctacttccgctggagcgacagcaatgaaggctatttcaatgagcagagctacagcggacatttcggtatctccgcccacaacatcgccatcaccaaccacgaagtggcggcctggcttgccggacagccgctaccccaccgcctcagcgatgcccagcagaaccatgcgcggcttgcgaccatagttgcccttaaggacgtttcgccgccttcggctggctgttccgcccatgtgagatggaaccccacagcgaccaacccgctgaaccggatacgtcctccggcaatcggcctggctcatgagctgctgcatgcctactacagttgccgaggcgcacaacccggctacgacgacaaccactactccacggtactgttcgaataccgctgcgtcggcctcggcccctgggacgaagcaccattatcggaaaatgccctacgcaaagaatggtggagctatgcctgccagcaggtgcccggaagcgacccagagaacaggaaggccatcggcaaacgcatcagttacatgtagtcgtcgccgctgtcccgacagaaacgagggacccagatgccccgtcccaccgatagcaataccagcctctccctgaccgcctcggcgctggcagccctgttcccggagcgtctggccggggaagaacgcctgaacgcactgcccggttgggaactgctgggctacagcgccagccccttagccctggacggcgcaatc
>PA99.AGEnt_accessory_0006_length_982
gcgttgccgagcacgaatagcgaaatcagtcggcttcccattcgcgcatgcgcacccgacagtgcttcatcgcgttgacgatgtgcttttccaccaggctgcgggaaatattgagatgttcggcgatctgcgaatgggacaggccgtccagcttgcgcaacaggaaggaactgcggcagatggccggcaactcggccagcgcgcgctgcaggttgtccaggcgctgcccctggtcgaccaccgtctgcggcgagggactggccaggccctcctcgtcgtccaggacctccaggggttccgcccggcgcacccggctgcgacggtgctcgtccaccgccaggttgagcgccgtccggtacagaaaagccttcggatgctcgatctgcgcttgactggagcgctccagaacgcgcaaatacgcgtcgtgggcgacatccgccgctgcgtgtcgatccccgagcctggcactgaggaatcgcagcagctcccgataatggttttccaagacgactcctgctcgctgcctctacggcactgtccttccaagggcgggatcgcctgccggcgacattggcagtatgaaatcattaaatttataataattctcatcaagctttaaagccttgtttcgctcgcagcgcaatccgaaggcataactggaaccctcgatgaagacaccctctcccgccgacagcgacacccttgtgcaggacgccgcgcattggtgcatgcgcctgcacgccgaggacctctccgaggaagagcgtggcgagttccagcgctggctggcagccgatccccggcacgccgccgaatacgcagaaatggaggagatctgggcgctcagcgaactgctgccgcgaacgccggcgcccgagcttcgcaaccacgccgcaacccgcccgctcggccgtcgccgcaggggctggaagagccaggcacgcgccgccgccctcgccctgcttatgttaccgacggccgg
>PA99.AGEnt_accessory_0007_length_10803
atggttcattcctgggagtggatcggcgtcgtgcatgggaatacacatcgtgtacgcggcactcgccgggacttcgagcgccccggttgcatgctctccatgagagcaacgaacgacccccggccgaatttatcggcaactgccggacgggccagagcaacttaaacatttcccccgccacttcgtcctccagctaggagaagtatcccacggcgcatggcacgccctttccagcatgcgccccacagttgcacggcctaaatcggacgacctccttctcgtctcactggatcaagacgaggtcaacgacgcgactacccatcgacctccatttctccgtaggcatccgagaaggccccatgacccgaacagctgaaagccttgcccatgaaaccctgactctcctcaagccgttctggccgcacgtcctgctttcggtactgctgggaatcgccggcggcctcagcgtcacggccctgctggccactatcaacactgcaatgaatacagaaggcggcccgaacctgcacgtggccctgcttttcgccctcctgtgcgtcatgaccctggtctgctcgaccctgtcgaaactgctgacgaattatgttggccagcgcgtggtcgccaccctgcgtcgagacttggccgccaggattctcgccgcgccgatcgaacaactggaacgctatcgtgcgcatcgcctgatcccggtactgctcaacgacgtcggcgcactcagcgtcttcgctctgagcgtatcgcccatgctcatcgccttcactgtgaccatcggctgcctgagttacctggccttgctatcctggcagatcctgctggtcacggtgctgacagtggtgctcggtagtggcgcccaatatctggcccaccgtcgcggcacgcatagcctacaggcagctcgcgacggcgaggacgaactgcagaagcactaccaagccatttccgccggagccaaggaactgcgcatacagcgcgaacgccgcatcgatttgctggagaggcagatccatggcacgacagaagacatctgtaaggccaacgtacgctccgccgccatattcataagcgccgagaccttcggctcgatgctgttcttcgcggtgatcggaatggcgatcgccttcctggcactctggcccgctgccgaaagaaccgtgttgggaggattcgtgctggtcatgctgtacatgaaggctcccctggaacaactggtcatcaacattcccaacctgagtcgcgccaagatcgcactacgccgtatcggcgaactggcaggacagttctcctcctccgagccacaccttctggaaagcactcccgctccggcggacatgagcctggagcgaatcgaactgcgccaggtgcgctacgactacccacaatccgaaggcggtcagtctttccatctcggccctctcgacctgaccattcgccggggcgaaatcgtcttcgtcgtcggggagaacggctgcggcaaaaccacgttgatcaagctgctcctgggtctatacaccccacagcagggcgaaatccgtctgaacggcaagactgtggacgacgcgcgacgagacgactaccgccaattgttcgccaccgtcctcaccgactactacctgttcgacgaattgcttcgcggccgcaccgaattgccagcggaagcccacaaatacctggagcgcctagacatcgcacacaaggtgggtatccgcaatggcagcttcaccaccaccgacctctccactggtcaacgcaaacgcctagcgctgatcaacgcctggctggacgaccgcccagtgctggtattcgacgaatgggcggccgaccaggaccccgcattccgccgcgtgttctacaccgagttgctgcccgaactgaaacgccagggccgcacgctcatcgtcatatcccacgacgaccgttacttcgacatcgccgacaaattggtacatatgcacgccggccagattgtggaacccgcgctgcaccccgcctgatagacatcagcctgacgggacaccatggcgtcccgtccgcccttcccgcctcgcggtgaggcagcagcgaagctcaccccgacaaaccgcctttccacacgtcgtatcgcccgctcagccagcccgtctctgcgtctctcgactccctctcttctactgcgaagcgtgctgaagacatcgccgccgcccagtcgcccaacattagctgcgcgcctctatctttgtgcctgcactgccggcaatgacgcaccgtcgtgctcgtcacggaccagccgacgagaatcgccaacaaccctgctggccgtcatccggattccgaacggatagaaaaaagccggcccgaaggccggcattcgtacatttcccgttccggcaggcccgatgaccagccgtcagcagttcagtaactataggtaagcgtgaacagcacgttgcgcggatcgccgaagtagttgtggccatagtcgacggacttgaagtagcgcctgtcgaaaatgttgttgacgttcatcgcaccggtcagctcttcggtgaagcgataggccaggcgactgttccataccgcgaagccgctctgctcccgtccgtagtagccgaacccggccgaccggctctgtgcattgacgccgccgccgacggatacccgcgaccaattgcccggcaaccggtagtcgacccaggagcggaatatgtgcttcggtgtattgacgctggcgccaacgtcatccgcttcgctgggcacctcgccctggtaacgcagcaggttgagggtgtaggcggcatatacctgcacgttgtcgaacaactcgccgctgagctcggtctcgaagccgcggctgatagccttgccgccgccgtggtagcaggtaccgccgcagttggcttcctgaacgtcatcgggcaggttggcgtcctggatcgggatgttgtcctgttccatgcggaacagcgcgaaggtggcattcaagcggccatcgttgaggatgcctttcagaccggtctcgacgcttttcccgcttttcggtcccaggatgctgccgctcgcggtacgcaccgactgcggaaggaagattttggtgaagctggcatacgcactccactccggattgaggtcgtagatgatgccggcatagggaatggccttcgccgactccttggccaccgccttcgaataaccccaaggcccattggaggtataagccttctggtaggacgaaatgcgagtcccgagcactacggacaggtcgtcggtcagatagtattgccccatgccgtagacgcctttctggatcgaagcgtagccatcgtcgctgcgcctgacggaatagatgtcgtcatcggatggtttgttggtattgaccggcgagttgaagatatcccagttgggtacgtagcgctgcctccagccgaaggtatcgctgctgtccaggtccgaatagttcgccccgaatgtaaggttcagctggcgatcggcaaccttggtacgaccattgacatagacatccccgccccagtgctcggaaaagaagtcgaagacgtaggcatctccccgcagcgtactggtattgtccggattgatgctgccggccatcagcaggtacttgtagtcgttcttctcgcgcgcattgaccaccgtggcattcaacgaccagtcttcgttgaactggtgggcaatatcgaagtagaaggtctcttggatcttgtcccagtaggaccagtcgccgccgaggaaagtcgagcgactgaaatgcggcatcgaaccatcggtatagttgggcaagccgttgacatcgatgttggcgtcgatccgctcgcgactgaagccgaagccgaggcgtgtagcttccgtaagatcgtaatcgagcgcggcatagatggtctggcggtcatcgcctacgtggtcgacaaacgagttcttggtgtcgtagtcgagaactaggcgccctcgcagtcttccctgttcgtcgatcgggccggagatatcggcctgggtaccatagtgatcccaggagccggccttggcagtcagccggacctggttctccgccgtcggtcgcttgcgcacgaagttgaccgagcccgagggattgccgccgccctccagcagaccttgcgcaccccggagaatctctacccgatcgaagatcgcggtctgcccgctgaagtccgaaccacgggcataggattggcgctccaggggtacaccgtcgtactggaagttttcgatgaagaaaccgcgagagtagtactgctcgccggtaccgaacatcgggatggaggtaacgcccggcgcgttggccaggacatcggatacggtggacatgttctggtcctgcatccgcttctgggtgaccaccgtcaccgattggggaatttccttgatgctcttgttgcccttgccgatcgacaccgcaggcgaggcataggagccgctgttttcagtagtgggattcagcgccaggcctgagaccaccattgaatccagggatatcaccgaagaggagtcctgcaggcgtaggatcagggttttgccctgcagttcgaaaccgataccgttggccccatccagcagttggctgatcgcctgttccaattcgagtttgccgctgacactgcggctacgcagaccactcaggtcgctcgggttgtagagcacctgcagacccgcctggcggccaagcgcctgaagcgccgcgtcgagccgctgggcgggaacgttgaactcgtactcctgcgcgaccgcctgggcgctcaccagcagaagggccaggccaagcctggacatcttgtttgcccccaaacttcctaaagcccttgccagaggggaaaccgcatgtgctgttggcatgtttttctccatatatttcgtatggataaatatttaagaatacttatcaattacaaagacgtctcagcaggaaaaaccggaaaaaaaactcaactgtcgtatttcgttaccccggacatacccgggccgggtttacctgtaggtaaaacccggcccggccctcgtttgtcgacgcgctacgtacgttgcttcaaagaccgctcgctagcctcgtcaagctcctgcaacaggcgctcgtcctgcatgatcgtgtcgtgctcggcctggcagaaggtttctcgcgccaaggtgaaagacatctgcgcctggaactgccgcgcctccgcctcgcgcccttcgacccaccagcaatgaaccccggcaacgagccctgcgagttcggcggcatcccagcagagcttgcgcaaggtcgccacggtttcgaacacaccaatcagctcatccgccgtgaggccatggcgaacaggtttctccgccacctgagcacggatatgactggctacgacagaggcatccaccgacgcctcggccggaagccgggagcgcgtccccaggaatatctccaagaactcatcgaggacctggcccagctcctgatcgcttcttcccctgccgtcgaccagcggtgcatccgcgaggccgaggaagacgacctcctcgccctgcttctccagttcccgcgccacgaagaggctgatgactgcgcccagcgaccagcccatcaggctgtaaggaccctgaggttgtctttgcctgatcagtccggcgtactgcctggccagctcccgcatcgccaggccttcggggcgataaccggagagcaacggcgactggataccgataaccgtgcgtcgtccctccatccgccgcgcaaacggcaggtagtcgaaggccgtgccgaagattccgtgaatgcagaacaacggcggcacctgctcaagccccctgttcaagctcaccagcggactccctgcatgtgaccgcgactccagcaacgcggcgatggttggcttgtgcatcaggtcgcgcaggctgatctccaagcccggagcacgccacagcctgattctccccaccagttggacggccaggatcgaatcgccgccaagctcgaagaagttgtcgtgcaaaccgacccgctcgacaccgagtacctctctccagagccgcgccaggtctttttccgcttcggtctgcgggggcgcgtatgcctgcgtctgtgcgccggcatccggcttcggcaaggccttgcggtcgatcttgccgttgggcgtcagcggcaaccgttcgagcgccaccaattgcgcaggcaccatgtattccggcaggcagcccttcagtgcattcctcagcacatcgcgccaatctggtgccagttctgacgtgatgggcactacgtagccaaccagttgcgcgccatgggctccctcctgtgccagcaccacagcctcgcgcacgaggccctgctcctgcaggcgcgcctcgatctcgcccagttcgatgcggaacccgcggatcttcacctgatggtcgacacggccgagatagtcgataacgccatcggagcggcggctggccaaatctccggtgcggtagaggcgtccgccgtgtgcatcgaacgggttgggcacgaagcgttctgctgtcagggcgggacgtgcgaaatagcccctggccagaccgcccccgccgatcagcagttcaccgccgccccccgccggcatgggttcgagttcgtcatccaggacgtgtagcgcggtgttgccgataggtccgccaagatggatgacctcgctgtcgagcacacgctggcaggacgaccagatggtggtctcggtgggaccgtagacgttccatagggagtccacgtgcgcgagcagacgtcgtgccaggcctccgcccagcgcctcaccaccacagagcgccttgcggccacgcaggacctcggcgcgctccggagcgccgtccagcagcatcctccaagtcgccggcgtcgcctggatgatgctgacctcagcctcttcgatgagggccagcagcgcctgcggatccttgctctgctgagccttaggcatgacgatacaggcaccgcgggtcaggcccaggtatagctccaggccagcgatatcgaaggacagggacgtcaattgcagcagccggtcggaagaggtgcaccccggctcccgcgccatgctggcgaggaagttgagcagcgaacgatgttcgatctggacacctttcggcctgccggtcgagcctgacgtgtagatcacataggccaggttttccgcagccaggggacgcagcgggtcattcgagggataaccatccagccagccagtccgatccaggtcgagggcggccacgcccttcgccaagggcaacccaggggacagccaggactggctcagtaccagccgtacgccgctgtcttccagcatgtaggcaagccgctcgcgaggatagtcgggatccaggggcacataggcggcacctgccttgagcaccgccagtaggccgacaagcatgtccggcccgcgctccatggcgattcccaccagactctctgtccccactccctcagcgagcaggtagtgcgcgaggcggttggcgcgtcggttgagttcaccgtaggtcagtagctcaccgtcgaagagcaccgcaggcgcgtccgcgaagcgccctgcctgcgcctcgaacagcgtatgcaggcaaaggccgcgaggatattccgcatccatgtcgcagccaagcgccaggtaacgctgccgttcatcctcgtccaacatccgcagttcgccaaggcggatttccggcgcccggcacatagcctccagcaagttgcgccagtgcgacgccaaccgctctaccgtctcggaatccagataacggcgatcgtagctgtactgtacctggagggtctcccccagaccgaccgacaaggtcagcggatagttcgtctgctcccggttctctacctcaccgaagcgcagccccgacggggcaccctgctccagtgcctccgataccggatagttctcgaataccagcaggctgtcgaacaatccctcgccgccctgcccggcccagcgctgcacttcgtacagtggcgtatgctcatactcgcgcaggcccaggttgcagtcctgcacctggctgatccaatcgacaacactcaggtccgccctcgggctagcgatcaccggcagagtattgatgaacaatcccacctgttgctcgatgccgggcaactccatcggtcgccccgccaccgtggcgccgaaacacaccgtgtcctgcccggtgtaacgctgcaacagcaacagccaggccgattgcaccaaggtgttcaaggtcacccgctgggtgcgggcaaatgcctcgaaatgctgggtggaaaccggatcgaaggcgtggacgaaatggccatgtccgctcgctggcaacagttcgcaacgtatagcctgtgccaggcgagttggcgcatcgagctcggcgagccgctctttccagtagcgctcggcgctttcccggtcctgtcgctgtagccaggcgatgtagtcgcggtaccggccggcctgaggagcaggctgacgccccgagtagcgttcaagtacttcgccgagcagcagggagccgctccagccatccatcaggatgtggtgattggtgtagatcaggcgatgccggtggtcggccactcgtaccgagacccaacgcaggagcggcgcctgttgcaaatcgaacgtccgcagccgctcctggtctgccaggtcctccagggctgactcgaggtcggtgcgcccgcgccagtcgtgctcggcaaaaggaagcgaaacgcttttgtgcaccacctgcaacggccgacccagctctccctcccagacgaagccgctgcgcaggacatcgtgcgcctccagggtcgcttcccaggccaggcggaagcgggcgacgtccagcccttccacttccacctgcatctggttgatgtaatcgccagcgccctcttcgtacaaagagtggaacaacataccctgctgcatgggagacaacgggtagaggtcggcgatcgagccgacgggcaatggcaggctatccaggcgtgcctggtcgatatccgccagaggaaagtccgaaggcgtcagcccacgattccgctcttcgcaacagtgcgcaaccaatgcctggagttctgacaagtattcgtccgcaagccgctggatggtggcttcttcgaacacttcccgactgaacgtccattgcagactcaattcgccgtcatagacctgcccgctcagagccagcaggccgtcgagaactgcctcgtcgctacgctcggcaccgcttccctcccgcgcgggcacgaacaacccctgctcctggtcgaagctgccgtcgaactggcctagatagttgaagaccaattggccctccggcaggcacccgagcgttgtccgagcttcatcgtcgccgagatagcgcagcaggccatagccgatacccttgttcggcacggcccgtatctgctccttgatggtcttgatcgagtcgaccagatcgattcgtggactgagccgcaatgggtagaggctggtgaaccagccaacggtacggctcaggtcgatatcctcgaaaagatcttcgcgaccatgtccttcaagacgcaccagcacctcggcctcaccgctccagcggcagaccacccgggccagggccgtcaacagcagatcattgatctgcgtgcgataggccgccggagcctgctgcaacagacggcgggtccactctcgctccagccgcccgccaacgtaggcggcatgcttcagctgacgtctcccatgagggttgtcgcagggcaggttatccgacaagccctgaagctgtgcctgccagtaggcaagctccgatttgagtgccggcccccgggcatgttcctgcacacgctcggcccagaccttgaatgaactggtcttcgccggcaggtgcggcatctctccggtcgccaatgcctgataggcctgctgcaggtcttccagcaatatccgccaggacaccccatccaccaccaggtggtgtacgaccagcagcagtcgctggctgccgtccggcagggccgcaagcaacgcccgcaacagggggccatgacgcaaatccaggctgcgctggcaggcctcgatcacctcctccagttcttccgtagcatccagcgtacgttcccacaacaactcttcgctcgcctcctgcggcaggaactccgcctgccagcccctttcgccaggcatgtaacgcaagcgcagggcatcatgctgttcgaccagcgccgccagggccccctgcagcgcctgagggtcgagcgcctcgctgggttccagcagcaaagactggttccagtgatggcgctcggggacatcctcctcgaagaaacgttgctggatcggcatcagtggcatcgagccgagaacaggcccctgatcgacaagctgccccgtatcgaaccgcacagcccctgccagtccctgtatcgtctggtactggaacagatccttgggagtaaagcggattcccgcctggcgcgcccggctaaccagttgcagcgagatgatcgaatccccgccgagctcgaagaagttgtcggccatcccgacccgctccagcttcagcacatccgcccagatcgctgccaatgtgcgctccagctccgtcaccggcgccacatactgttgctggctgtcactggcgtccggcgccggtagcgccttgcggtccagcttgccgttgggcgtcagcggcaacgccgccaggaacacccactgggtcggcaccatgtattccggcaggctcgccttgagcgccgacttcagcacttcacgcagggcgccgcgcttctcgtcctccagcgcaccgacatcctgcggcaccacgtagcccaccagttgcttgccg
>PA99.AGEnt_accessory_0008_length_226
aacggaaactccgaaactcagcaggaaagtgaacagataaatagagatacgcatcgctcagtccaccgtaaaattgggactatagggtgtggtgacatcccagaaccgcaataaatgggtcgttagagattcaccatttcgctgctgcttccagttcttatccatcttctgattccacagcttgaagttttcttcggtcgtttcggccaacttataagcatgtgcc
>PA99.AGEnt_accessory_0009_length_6281
tggttgccgttgctcacctggtcggctacaagctccaggcggccttcactcaccaggctgccttgttcggcgttgtccaggctggtcacgctgatacgggcatcgcccttgctgccgatggttcccgcacggttgtccaagacctgagactcgatggccagtccgtcggtcgccaggacctgccccttgagactgttgtccagtgtcttggcgatgcgcagggtcaaagcttcgctgctgatcagccgcccgccctgattgttcagtgtgttggcggcgagggtgaaagcacggtcgctggatatctctccgccgacgctgttgtccaccatgccgagttggcgcagcaggagcgcgccaggcgttgaaaccagaccgaggtcgtggttgtccagggtgccaccgttgaggtcgagggtgacaccgcgctcgccgaccagcgagcctcccccctgctgaagcaaccctttcaggttggcgtcgagcgtacccttggtgctgatccgtccttcccggccgttgtcgaccaacccggcgaccagggtgacgcccgtattgccgccaatggatcccttctgactgttgttcagggctccggtacgaatggccacagcccctttcgcactgaccaggcccgcacggctgttgtcgaagccagtgctgttcagggtggctccagcatcggtcaccaacctgccaccctggttgttcaactcgccccggctggtaacgagcaggctacccgcactggagaaagtccccgcctggttattgacctggtcggccttcactgtcagcgacccttcgctgaccagtgcaccgctcccctggttgtccaatgcaccactgagcgttacatccaccaggcgttggctgctgagcaggccgccatcgccattgagcagttcagcgccgtccaggtgcaatccatcgcgactggcgagcacacccttggcctggttcagcaggcgctgcacggttaggctcagctcactgtcgccgatcaccttgcccccccggttgtccagttgttcccggacagccagagccaccttggccacgctggatatttccccaccgcggttatcgatctggcgtgcctcggcggtgaccccgccatcggcgctcaccaggccgccattgcggttatccaggctatcggcgtcgagagtcagcgtcccctgactggccagttctccaccctgctgctcgagggtgccaaccgtgacctgcagatcgcccttcgcggcaatgcgccccttggcgctgctcacctgcttggcggtcagatccagggcgccttcgctgaccacgcggcctgcctcgttctccaggcggttcaccccgatgtgtgtatcgcccttgctagcaacgatgccgctatggttgtcgaagacgagtgcagcgacatccagccctccgcttgcggaaagaacgccttggaggctgttgtccagtgcctgggcgatgcgcagggtcagggagtcgccgctgatcacgcggccaccccggttgctcagcgcggtcgcggcgagggtaaagcttcgatcgctggagatctcgccaccgccactgttgtccacgacacccagttgccgcagcagcaaggctccaggcgtggcgatcaggccctgagcacggttgaccagttctcccccgcgcagatcgagcgcgatggccgtatcgctgaccagcctgccgctgccctgctgatccagccccttcaggttggcatcgatcgcacccttggcagtgatccggccgttctggctgttgtccaccaggtccgcgaccagcgcgagcccggcaccgctgcctatgccgcccttctggctattgttgaggctgccagtacggatctccgcggcccccttggcgctgacgatgccgccctggctattgtcgaggctggcgctgcgcaggacggcaccggcgtcggtgaccaccctgcccccctggttgttcaacgcaccctggctggaaagcgacaaggtcccggcgctggagactgcaccgccctggttgtccagccgaccgctcttcacgctcaggcgtccctggctgctcaagctgcccgcctgattgcccaatacgccgtccagaatgacgtcgatgctttgctggctgctgagcaggccgccgttgccattgaacagttcggcgccattcaggcgcagcccatcacgactggcgagtaccccgccgtcctggttgagtacccgtggcgcggcgaggcgaagtccgctatcgccgatggccttgccgcctcggttgtccaactgctcggcgacgtccagtgtcacctggcccgggctggcgatttcgcccgcacggttgtcgatcctccgggcggaaacggtcaggttgccatcagcactgaccagaccgccgctgcggttgtcgaggctatcggcctcgagcatcagcgcaccctcgctgctcaattcgccacccgcctggttaaaggctgtcacgctggcgtgcaggtcacccctggccgcgatccgtcccctgacactgttcgctcgctcggcagtcagtttcagacgaccttcgctaagcaggtcgccgtcatcgttttccaaacgggacacgtcgatatcgacggcgcccttgctgccgatggagccactgcggttgtccagggcaagcgcccggatatccaggcctccggtgccggagagaacaccttcgaggctgttgtccagagcctgggcgatgcgcaacgtcagtacaccgccgctgcgcaggcggccaccctggttggtcagcgcggaggtggtgagtgtgaaggctcggtcgctggaaatttccccgccgctgttgtccaccatgccgagttggcgcaggagcaaggttccaggcgtggcgatcaggccctgagcgccattggccagggttccctcgttcaggtcgagtatgatgccggcattactgaccagccgccctttgccctgctgatcgagtcccttgatatttgcgtcgatcatgcctttggcagtgatccgaccttcctggctgttatccacctcagtagcaatcaggccgagcccgtcattactgccaagattgcctttctggctgttgttcagaaccccggtatggatctccgccgcagcgttggcactgatgatccctgatcggctgttgtccaggctggcgctggtcaggcgcaggctggagtccgtcaccaacttgccgccacggttgtccaccgcctcctggctgctcagtctcagcgcaccggcgctggacagagtggcgtcctggttgtgtatgcgcccggcgctcaccgtcagggtaccgtcgctgagcagcgcgcccttgccctgattgtccagcacgccgtccagagtgacctctatatgtctctgactgctgagcagtccggcattgccattgaacaattcggtaccactcaggcgcagcccatcgcggctggcgagtactcccttgtcctggttgagcacgcgtggcgcggtgatgcccagaccactgtcaccgacgatcttgccgccacggttgtccagttgctcagtgaggttcagcgtcgccacgccctggctggcaatctcgccggcacggttgtccacctgccgggcatcgatgaccacacctcggttgccggcgatgcgaccagcgccgttgtcgactttgtcggcgtcgagggccagcgcgccctgagtcgtcagctctcccccgttctgcaccagcgcaccgagtttggcacgcagatcatccttggcgacgatactccccttggaattgttcgcctcatcggctaccagcttcaggccgcgttcggcgatcagcgtgccagcgtcgttttccaggcgggtcacaccgatatcgatggcgcccttgctgccgatggagccactacggttgtccaggacgaatgcctggatatccagacctccggcaccggagacaagcccctcgaggctgttgtccagggcctgcgcgatacgcaaggtcagggctccgccgctgagcaggcgtcccccctggttgttcaacgcggaggtggcaagagtgaacgcgcggtcgctggagatttccccaccgctgttgtccaccacgccgagttggcgcaggagcaaagtgccaggcgtggcgatcaggccttgagcgcgattgaccaggcttcccttgttcagatcgagcgtaatgccggtatcgctgaccaggttgcccctgtcatgctggtccaacccttggagatccgcatcgatcgcacccttggcagcgatccggcccgcctggctgttgtctacccgagcggcgaccagggtgagtcccgcatcgctgccgatactggctttccggctgttgttcaggttgccggtacgaatctccacggcccccttgccactgatcgcaccggtctggctgttgtcgaggctggcgctgctcaagctaagtccggcgtcgctcgccagtctgccgccctgattgttcagggcgccctggctggtcactgccaatgcccctgcgctggatagcgtaccgccctggttgtcgagccaggctgacttcaccgtcaggaagccccggctgtccaggctgccggcctggttatcgaacgcaccggccagggagacgtcgatacccttctggctggacagcaggccccccgcgccgttgaacaactccgtagcactcaggcgcagcccatcgcggctggcgagtacccccttgtcctggttgagcacgtgcggcgcggtgatgcccagaccactgtcaccgacgatcttgccgccacggttgtccagctgctcagtgaggttcagcgccaccacgccctggctggcaatctcgccgacgctgttgtccacctgccgggccgtgatgtctacgccctggttgccagcgatacggccagcgttattgtttaggatgcccaggtcgagagtcagcgagtcctgactggtcagttctcctcccttctggctcagcgtgccaaccttggcatgcaggctaccattggcggcgatacgccccttggaactgttcgcctcatcggccgccagcttcaggccgcgttcggcgatcagcgtgccagcgtcgttttccaggcgggtcacaccgatatcgatggcacccttgctgccgatggagccactacggttgtccaggacgaatgcctggatatccagacctccggcaccggagacaatcccctcgaggctgttgtccagggcctgcgcgatacgcaaggtcagggctccgccgctgagcaggcgtccctcctggttgttcaacgcggaggtggcaagagtgaacgcgcggtcgctggagatttccccaccgctgttgtccaccacgccgagttggcgcaggagcaaagtgccaggcgtggcgatcaggccttgagcgcgattgaccaggcttcccttgttcagatcgagcgtgatgccggtatcgctgaccaggttgcccctgtcatgctggtccaacccttggagatccgcattgatcgcacccttggcagcgatccggcccgcctggctgttgtctacccgagcggcgaccagggtgagtcccgcatcgctgccgatactggctttccggctgttgttcaggttgccggtacgaatctccacggcccccttgccactgatcgcaccggtctggctgttgtcgaggctggcgctgctcaagctaattccggcgtcgctcgccagtctgccgccctgattgttcagggcgccctggctggtcactgccaatgcccctgcgctggatagcgtaccgccctggttgtcgagccaggctgacttcaccgtcaggaagccccggctgtccaggccgccggcctggttatcgaacgcaccggccagggagacgtcgatacccttctggctggacagcaggccccccgcgccgttgaacaactccgtagcactcaggcgcagcccatcgcggctggcgagtacccccttgtcctggttgagcatgcgtggcgttgtgatgtccaggccactgtcaccgacgatcttgccaccgcggttgtccaactgttcgcgagcgctcgccaccaccctcgacgtgctggagatatcgcccgctcggttgtcgatcaaccgagagctcaagtcgagatcctggccggcgacaatgcgaccgctgcgattatcgagccgatccgccttcaggagcgtacggcgctcgctgaccagcttgccgcccgcactgttgtccagacgagcgacctcgatgtccatgtctcccttgctggaaaggagaccggcactgcgattgtccagtgcggcagcctg
>PA99.AGEnt_accessory_0010_length_435
ataacgcctggggcgttatccgccctacggaccggcgctccgctaactcaacgtggtgtagggcgaataaccgctacgcggttatccgccatttcagacgcctcacggcgaataacgcctggggcgttatccgccctacagaccggcgctccgctggcccaacctggtgtagggcgaataaccgctacgcggttatccgccatttcagacgcctcacggcgaataacgcctggggcgttatccgccctacggaccggcgctccgctaactcaacgtggtgtagggcgaataaccgctacgcggttatccgccatttcagacgcctcacggcgaataacgcctggggcgttatccgccctacagaccggcgctccgctggcccaacctggtgtagggcgaataaccgctacgcggttatccgccgtttcagccgca
>PA99.AGEnt_accessory_0011_length_2637
gcaaagctgtcggccttggtggcggtctcccggcgaaaccccggtcgcggctttcggcgcggctgcgttcgagaaggaactccacggcgaccacgcccagccagaatgcgacggcgaacaggcgaagggacaacggcaacgggtgcatggcgcgcgctcgctggtctttcaggcgttctccggatgccgtctcagccagcgcagggcgtcgtcccacagcgcctctgcaccggcgcggaagtagcccatgtgtccgagcggtccaccgtcgggtcgcaggtcgagggtttccagcggtgcgttgcggtaggcctcgacgaaggcgtcccgcgagcgcggcggtgcccagggatcgtccagggcggtggcgaacagacagggcgtgcgcactgcggcgtagcgctggtggaggtggcgcatcgccgggtcgtcgaaatagtagcggggatggcggcaccagcgcttccagtcgcggtagacccccagcggcaggtcgtcgcccatgcccagcaggctccaggccatgtagcctttccaggccaccagcggcggcagcaccagggtccacagcaggcgcaccttgagcgcttcgcggcgcgacatccagccgctccagccggcgccgctgccgaagctgtagcaggcggcgagccgcccatggtcgggcagcaggccgatggcgtggccgccgaaggagtggccggcccagtacagcggccgctcctcccggccgagcagctcgacggcggcggcgaggtcccggtaggcccagtccaggtaggacatggcgaagcccttcaggcttgccggcgcggattcgccgatgccgcgatagtccagggtgagtacgtcgaagccctggcgcgcggcgtgttcggcgaaacgccggtagaagcgctgggcgacgcccgtcgcgccggccaccagcaggttgccatgggcgtggcccggcgcgtggtagcggtaggcggacagcggatagccgtcggtcgcgggcagggccaggcgttccatccgcaccggcgctgcggaatgttgagtcaacgaagtcatgtcggtttccgcaggagagatggagcggagcgaccgggggtcgacccgcaggggagctagcggcctttgaacgccggcgcgcgcttttgcaccatcgccagcacgccctcgcggacgtcctcgctgccgatcaacgcggccagcgactcgttgacccgcgacagcgccgcatcgtccccctcgtcgcgcccctggaacgccgattgcagcgcggcgcgcaccgccagcggcgcggcccgggcgatccgctcggcgtattcgagggcccgtgccagttcctcgccgggttccaccacctcggtgagcaggcgcatgcgcagggcttcgtcggcatcgaactcatcgccggtgaggatgtagcgcatggcgtcggtccagcccgccgcgcgcgggaagcgcacggtggatccgcccagcggcgggatgccgcgtagcacctccagatgggcgaagcgcgtgccgcgcgcggccaccgcgatgtcggcattgagcattagctctatcccggcggtccagcaggtgccttgcaccgcgaccaccagcggcttgctccgacgcggctggaccacgccccagggatcgacgccgccgtccggatagcggaaaccgctggcggcgagcttcggtgccagttccatcaggtcgagcccggcggtgaagtgctcgccatgggcgaagagcacggcacagcgggattcctcgctgcgctcgtattcacccatggccagcgccaggtccgccagcattgcgctgtcgaaggcgttgcgcttgcccacgcggtccaggccgatgagaaacagatgaccgcgctgctctcgggtgacgcggcccgggccgctgttggcttcgctcatgatgcctctctcctgtgcttgggttggtggagcggaaacttcttctagttacctaccgaacattcggtttgtaaaaactaaacaaacattcggtaaccgtcaaattgaggcgccaaggcttatggcatagaatcaacgcctttgatcgagagcaggaaccttccgtgcgtccgttgaaaatctcccgcgacgagcttctccagcgctgcgccggcaccttccgtcgctacggctaccacggcaccaccatggaaatgctgtccagcgcctgcggcttgaccaaggcctcgttctaccaccactacccgaacaaggaagccttgctccgcgacgttctcgaatggacccaccagcggctcgccgagacgctcttcagcatcgcctacgacccgctgctgacgccccgcgagcgcctggaaaaactcggccgtaaggccgcccggttgttccaggacgacagcatcggctgcctgatgggcgtggtcgcggtcgacgccagctatggtcgcagcgagctgatggcgccgatccgcagtttcctcgacgactgggcgcaagccttcgcccagctctaccgcccggccttcgacgaggcgcaggcgctggagcgcggccggcaactggtggccgatttcgaaggcgccatcctgctggcgcgcatctatggcgagccgggctatatcgatggcgtcacccggcgagcgctggagcaactggcgggctagcctgc
>PA99.AGEnt_accessory_0012_length_113
cggctgggcgggatggcgcaccggggcgctccagacgctcggcgcgttgccaggcggagtctggcgatgatttcgtacgcggtgcccgagaccgcgatggagacttggcgtag
>PA99.AGEnt_accessory_0013_length_7554
atggaaacagactggcaggcacacgaatgtgggccagtgccgatataactggcgaaagcacgaaaccagccgctcgttctggcgcgctgtggatcagatatccggactccagaaacagaaaagcccacctcgagggcctcggctcgttgaaccaggatggggctcggtagaaatggtgttggcacgacaactcattgcagcatgaacagataggccaccttcgggtggcccatctattagagaaattaccaactgcggattttattggcagtatcgctccttccccttgcgttcaaacgaacactaacgcgctggtttgtatctgagctggaaccaactcacccgtgggctctagcaatggcactaatcgtgaatgtccttcccgcagcctatcgtgcaagcggttcagtgcatccacatcgtcaaagccatcacgtgcctcagcccagagcacaagtctaccggcatcgtccgccgcaagtttcaccggtgccaaggatgagaatggagagttcacttgtaacaattgcaagatcacacccagcggtaaccctgaaggcacaagtcccaactcgacgacgaaaagccaaccgccctcgaggcgctccataaccagttccggtccctctgccggttgcagccgcaacgtggcatcgttgctcgagggaagtctcaagccccactgtgccagccatgtatcaatcatgtgaactccttattccgccaagccttagccatctcaacggtagtcgaactcaagggtttgccgaaacgcaggaagcctcgtgccgagtagttgtcgacgatatcgttcagcgcttgattgatttccgccggactggtggcatgccgtagctgctcctccgcccgacgtaacagagctacgttggaatccggctggccagggcgatacagagaggggaagataacttccttacgaatgttctcggcaataaccgccactttgcggcgctgcgcctctgctaacgcagcggcgagcaccggcgactgcaccgtctgcccgcgcatggcatcgagtaactgctgatgatcaacgttatcagcatggttcaactcagctgccaaccatgctaggcgttccggagtatctgccagcgcatcgagtcgctgaagagcggagcgcatagcctcgtccaacttgagcctacccgccaagccattggcgctaacgatagcgacagtcagctcggtgaacgcatcccgcgccttctggcgaaaagccaccgccccgtctgtgatctccgggttctgttgagcaacactggtgagcatactgtcatcaagtgccagcagcgcctcgtcgagagaagcgaaggtatgacgctctgaagcctgaagacgtttctccagatgttcaccgactcgctcctggaggcgctcctgaagatgcgccttgatctcgtccggcatggtgaagttcaaggtgccaccgagcatgccactgaaatcaccgcgctcgctcttcaacggcaccacaacggtttgctcgcgcaattcctccaggccctcgagctgcagcatttcgcgcgcctgcagggcaggcaccccgacgacccagcccttgagcgcgccgcccctagtacctcggtcgggcgctacctccccagcttcgccctcgaactcaaggatcaggttgtcgttgcgccgcagtggcccgctgtcaaaattcttgtcgatcatctcagggaccggcacgttaatcatcaccccgccatcctggaattctgtccactctacgccggcctggtacggctgatcactcaagctgaccttctggaacactcctgggaaggaaccggagatatgtgccgcctgggcgacctccagatccggtgtgtggctggcattgaacaccactaattgcggacgcccctcgaacatggccgtacctgtgatgttcagcgtcttaatctggggaatgtaagcactcaaccgatctagatcgccaaaggtgactccggagccggactgcaatctgctggcgatggcggcaacggtcggctggcgtgcaacctctggatgcgtagcgatctgtccgagcacggccttgcgtgtctcgtcgcgcaataggcgttctaggggctcagcccgcgaatctatgcgtgggagtacattgagcagcaactcagagaagccgccgatcttgttgcccaagccctttttcagcgatgcgccgatctcgctgctaatgtgttggaacagcttcagcttcttgttcgagctgtcgagcagcgaaataagatccatcttgtcggaaagggtcttgaacgccgccgggctcatacctgaggccaaaagggcggcggtgatgccgccagcggacgaaccggacatgctgcggatgccatcgagcatgcctttctcttctagcgccagcattgctcccgggtatgccgcacctttggcaccaccgccgcttaggaccagactggtcaatggtggccgactgagctgtagctcggtgactccgttctcaaactggcgcagagtgatctgccgcggccctgccgagtcagtcagagtacgggactccccttgcccttggggactgctgaaacgcacgtcgctaacgctttccggcaacttcccggaaagtattcccggcgtgctctttagggcaaccccgagaccttgccctgaaggttcctgacgcaagctggcggacttatgcgctgcctgcgacggggtttcgacaggctcctgattcagcgaggaggcagtagcccccaacgattggatatgcatgttcgctccttgaaataccgagggttcggagcaaatattaggaaaaccggccataaggttttgccagtttcggacgtttttttatcagttcggactggcctgcccccagttttagtaccgctgcctagttagtaggctatggggttgatatcaacttttcccgcttcagctgctgctggttggttcgccacttcgcagcaagctctgccggggagagattgccaatggcgctgtgtggtcggtgctcgttgtaatcccgccaagccgcgatacggattctggcttcgaccagcgagcagtgctcattgaggcattcgccccggaacttgccgttgaatgactcgatgaaggcgctctgcgtgggctggccaggctgaatcagcttcaacttgatgtcacgctgacaggcccactgatcaagcgccttgccggtgaactcggggccctggtcggtgcggatcgcctgcgggtagccacgaaaccgcgccatctcgtccagcgcccgcgtgacacgaaaaccgctgataccgtactccaccaagatgtcgaccgacaccttggtgaagtcatcgaccaccgtcaggcatttgatccgtcgcccagtgctgagcgcgtcgaagacgaaatccatcgacaagacctggttcggtgcgctcgacaggctcaggcgttcgcgcgccaccgcgaccctccgccgcctcaccatcaagccggcggctcggtacagccggtaaatccgcttgtggttgacctgcacgccacagcaggatgtgcaggcggcgttagctacagcgtcgatactcctgggccagttccaccagttgggcgtgcagctcggtcggtacactagcctcgacccgcttgaggaagtcgagaagaacgcttctgcactgccgtctcctgcttggaaaacggactctactaagttcagcgtggtactgaaatcggggggcaggtcaatcgacaaaggtatcccgaccgcaggtttgttggcccacgtgatggtggccaagtttgccgatcacttgccgctgtaccggcaggagaaaatctttggccgcgccgggctggcaattgctcgctcgaccctggcgcagtgggtcggacaaaccggcgtgcggcttcagccactggtcgatgcactgcgtgaagccgtgctgaaccagggcgtgatccacgctgatgaaacaccggtgcaaatgcttgcgccaggcgagaagaaaacccaccgggcctatgtctgggcgtacagcacgacgccgttttcagggctcaaagcggtggtttacgacttcagcccaagccgtgctggcgaacatgcgcgcaacttcctgggtgactggaacggcaagctggtctgcgacgacttcgctggctacaaagccggtttcgaacaaggcatcactgaaatcggctgcatggcccacgcccggcgcaagttctttgatttgcacgtggcgaacaaaagtcagctggctgaacaggccctgcactcgatcagcggcttgtacgaggtcgaacgtcaggcgcgggacatgagtgatgaagagcgctggcgaatacgacaagaattggcggtgccgatcctcaaaaaactgcatgactggatgttggctcagcgagacctggtgcccaatggatcagccacggccaaagccctcgattacagcctgaaacgctgggtagcgctgacgcgctacctggacgatggggctgtgcccatcgataacaatcaggtcgagaaccaaatacggccatgggcgctcgggcgttcgaactggctgtttgccgggtcgctgcgcagtggtaaacgggcggctgcaatcatgagcctgatccagtcggcgcgtatgaatgggcatgatccgtatgcctatctcaaagatgtgctgacgcggctgcccacgcagcgggccagtgagatcactgatttgttgccgcataagtgggtaaatagtctggaataatcctacagccgcttctccataacgatggtgcgctccgccccatgaaactcgtcgcggattttctgataacccaatgcggtataaaacctttcagctgtaatcgacgatggcacacgtacagctccaactcctgcgctggcagcagttgtatgaatgacatccatcaaatgccgcccgataccgcctttctggtgagctgggtcaacgaaaacacttctgacgacgtcaccgtcgagaccggcagtgccaataattgttttcgcccaataaggctacgaagaccctacgcttcgtaagctgtgtggtgatggcttcaggagaaaagctctgctcaacctgagcgatcacatcaggcggatagtcctgtgaatttgactcacgcagggcggctataactacgcggcttatcgctgctgcatctctgctcgtggcgggacgaacgtggcattccatgctgagacctcaatcctaaaggattacagcttagcgcatcgcaatgtgccttccccggacgcttacgaacatcgacaccgcacagtcgaagggcattacagcgaccccgaccctcgtcacccgggacaaccagacgggacgaagcgtgaagcttgaaggcatggccgacgagaccacgttgctgtcggcgatagactggctagccaaggatctctagcgtcgcgccaagagactcttggctaagaaatcggcgaggattccaacatccctcttttgggcctccaggatgccctgcacttcacctggcagaacctcgacctcctccccatccacaatctttaccattctcttgcggccggagctggtgaggctaaacctcaactccatcgccggccgggcattgatgtaaatgctctcgagcaagcgttccatgacttcgaccactccttaatatcagttagccatctccatacagggattatgccctctagggcatgagggagtcacccctaacgctgcaagcagcagttctggatacggccgggctgatggtttcctgctgccccatcgcaagcgatcctgtctgctgtctattccttcctcgaaccggtacaagcccgcacctcttcatcacttccccaaatgggccaccacgccccctggctatcggcttactcttagtactactcactagcgtgtgcctgacctaaccaagactacaaaacgataggcggttcatctttcctcataacttgaggttactattgagtctcatccaaccctcagggttaaggagattggaatgcttattaaaattcttcgaattatattcttgttgcctatagttggtttggcacagcaggctgctgcctccccgcccgcagagtcacactcggatgaacaatctgaatcttcgtgtatcgatgtccaagtcaatggagcacgtagcctgtcttataactgcatggctcagcaaatgactccacccaaagaggatcctcggcgtcggaaccctaccttgaactccacattagcgtctgaacgcgccactcgcctgccacccacacagacaggactttttaccagccttcatcaacgtgccatatcgaactcgaaagactagccctcagccaaacgacttccagcctatgcagggcactctatagagtgccctgcagcacattcacaagctgaacaccttgaaataaaatcctactaaggcgcacccttagttcaaaaccacatttattattcctgacacattctggacctcgccatacactgcccgcccatcacgataactgtagctcattatcactggaatcgttgttttgaatgcagtgcaactgtagtttacaacaacagatccgccatatggctcaacacccaattgaatgtcggtcgggccgacccatgacacattacacccttgagatgaattcccgggggtattgtaaccaacacatcgtagatctgatgttcccctgctaacaccgtctggatagaaattggcataacgtggagcataaagatttgcccggcaagatgttgtaaacttcctatctccgctggcggaaacagtgaccgctcctggtgaaggcattgccgaaatgatcatcctttgcagaggagggagtgtaggcgctctttgactcgacttcatattacttggaagaatcgaacaaactacaacatcttcaacatccacaccctttgagacttcccctagacttgttatttcaactccaccctgcgcccgacatatctcacttccatcatttgagccctcatcagcacacgcgaaattgctagccaccaaaagcacaatcgacataacaagtgattttttcattttcaaaaagacctctccaggctaaaaattattcattcagtgaatacccagctcattgggcggctttcgtatcagcttctctgattcaagaacacgaccttcaattggatcgcagttcagccgattcaacctcacactcccctcttcattatcattaactccggaaagcttttgctctctctcaaagcagtgctgcccaatctcatccgatccacctccaccaccgacacacccatagataagagcaattaaagaaaatagagagaagtacctatatccgacccaaccacccatcttcataccgcaagaaaaatacaacatttgcgtcacacctttgtaattctaaatagttacccttcacctagaaaaaccctacccccaatttcgcttcaattctgtttcagaagacaacaactatctaatttactagcaggaatctcagcgcagccttcctgcctcttagcaacaaaaataactgtttcggcagcgactgctcagtccgcgcaaacacctgag
>PA99.AGEnt_accessory_0014_length_1424
tgcggcttgatcgccaccttcagtacgttgtcacgctggttggcgaacaggtcgtaagcggcgacgatgtcgtcgaggcggtattcgtggctgaccaaaggcccgaggttgacccggcccgaagccacgatattgagcagtcggcgcatgcgctccttgccgccggggcacagcgcggtattgatccggtggtcgccgaggccggcggcgaaggccgacaacggaatcgtcaggtcttccgaatagaccccgaggctggaaagggtgccgccgggcttgagcaccctcagggcggtctcgaaggtcgattgcgtaccgagtgcctcgatcgaagcatccacgccgcgcccgccggtgagtttgagaatttcctcgatcacgtcgcactccctgaagttcagcgtgacgtcggcgcccattccacgggcgatatcgaggcgatgggcgttgccgtcgatggcgatgatcgtgctggcgcccagcagccgggcgccggcggtggcgcacaggcctatgggaccctgggcgaagatcgccacgctatcgccgatgcggatgttggcgttctccgcgcccttgaagcccgtggacatgatgtccggacacatcagcacctgttcgtcgctgagaccatcgggtatgggggcaaggttggcctgagcgtcgggaaccagcacatactcggcctgggtgccgtcgatcaggttgccgaagcgccaaccggcggtcgccttgtagccatggcaggcgcaacggccggattccaccaggtagctgccgtcctgcgacggtacgccgtcctgggcggcataggagttgaagttggggcagatggcaccggcgatcacgcgttggccttcgcggtagccgaccaccgcgctgccgagcttttcgatgatcccgaccggctcgtggcccaccgtcaggccgggcgcgaccggatactcgcccttgaggatgtgcacgtcggtgccgcagagcgtggtggtggtgatgcgcaccaatgcatcgttcggccccacgtcgggaatcggcttgtcgaccagctcgatacggccgggctggatgaatacggcggctttcatcatcttgttcatggagcatcctcacggtggaggccctggggcggcacggggcgggaaagaacggacggatgccaggacagtggcggaattgccgtccgatgtccttgatatgggtcatggccgcgatggacgcgggttcgcgaagtaccgacctggcgtttttgctgggaaatgtcctcgcccggttcgctgcggaactacccaagccccttcgctgtggcttgggtcgacgctgaacgcgggagggcgggggcgttgcacccatgtcgggagttcgccgcggcgggccgacgctgcgctcttggcaaaggcagcgtcgggccttggcccaaaggctat
>PA99.AGEnt_accessory_0015_length_9588
taccacctgcggtggccgaagaaaaactcaacccactgtccgggatgggttgaccactacaaacggtgttcaccgatttcatcgttcggaacgcatcgtctctcaagggcaagctgtggcagtcaacgagcgcagactggtcgctgcaacagtatcttctgagctccaccagtatcagtaatgacgtgctcaaaatattgctcgatggcgtcgtgcttcaagacctatcaatgataaaagcagcgctacctgaagggcggtgggtcatgctggtagcctcatcatttctgccatacagctcggaagtcagggagatcgtactgaatacttgcccacatctcgaaggccagtacctggttgaacggtgggatctagcaaaggcagagatcgatatcagttctctccagctcgactcgatgctcactctgagcaaaagcaaagcgctgccactcacacagaaaattcagatgtggtcagggcttagcctagagacgattgaaagcaaaccggaagcggttccagagctcggccgtgtatctatgctggccaataaagctggcgaaaggtttgctgatccgctgatgcctgtgctgcgacatctggttcgcaacgcgagcctaacctcggagcagcgctctgaaatgctgacacaatgtcttcctgggatgaagtggccggaggttgccgcagctctagggttgctcgacgatgaggacttcaaaaccgtgagcgcgaaggtcaagaagatcaaggtaagaaacaccgagtcaaaccggaggttagtcaacgagatgagatctgaggggtacttggcaacggtgacctcagaggacgacgtcatcatcgcaaccaccaggccctcggcaatgacatctgaggacgcctgagcgttgaaggtagcagcttagcgaccaccgtacagcacagcgccagatcgggcttgacgctttaggactgaatcatcctggcttctaacatagcatttaatttaacataatatacattatgcgaatccatggtgttacggccaaatagtaatggcgtctagggtttccctcctgcatcacaggaggcacgccatgactgcggcaacttgcggatgggtcaccatgagcatgcgggagctggatcgcctcaaggtcatcgaggcaatcatcgagggtcggttgaaacctgccgctgcggcgcagcgtctgcgcctgacgacacgtcaggtgcaccggctggttctgcgttatcgcgaggacggcccagccggcctaacatctcgtcgacgtggtcagccgagtaaccggcagttgtcgccaggtctggagaatcccgccattagcttgattcgacggaactatagcgactttggtccaactctggcccaggaaaaactggtcgagtgccacggccttaagctggccaaagaaacggtacgacggatcatggttgatgccggcatgtgggtaccgcgcaagcaacggccgcccaaggtctatcagccacgcaaccggcgcgcctgttgcggcgaactgatccagatcgatgatggaaagccgctggccttctacagcgacaaagccagcgtgttccgcagtaaccacaaggcgcctcagggcggcgacggctatacccagttcggccgagcgatgtacgagttgaacatcgagagcatttgcgccaacagcagccaggccaaaggtcgtgtggagcgtgcgaacctcactctgcaggatcgcctggtcaaggagctgcggcttcgcggaatcagcaacatgcccgacgccaatgcctttgcagcccactttatggccagctacaacgcgcgttttgccaagccgccgcgctctgagcatgactgccatcgcccgctgcacagtgatgaagatttggatctgatcttcgcctggcgagaagcgcggcgagtttcgcagcggttgaccgtgcagtacgacaaggtgctgtatctgctagcggacactccgcagtcccgtcgcctggcgggtgatcatgtcgagatctaccactacccggatggccgcatcgagcccagggtggacggcaccgccctcccctttaccacctacgacaaactctgcgagatagaccagggtgccatcgtcgagaacaagcgcttgggtcatgtgctgcaagtcgcccagctcgtccaagcgcagcgcgacagtcggcgctcgcaatcggtaccgggaaatccgcggcagtcaacgcaaggcaagatgctgtcgaagaaggcgcagcgagaactgatgccggaagatatcgccgctgccctggataacacgccaccatcgaggcgaagtcgccatgcgtgagtcaatcagcgccgaggcactgaagatactagtggttgccggagctgcgcgggacttacgtgctattcctgcgccttccggccacggttggcagctccaagtgcgctacagtcccgacggtcaatattacccgctacgttctcgacgtgaacttgtgcgcgtatttggatcactggactcgcttaatcggtacgcaaatcgtttgggcatccacacgtatagcgtggagttataactgtgacacgaatttccccatgtggggagtcgacaggtttctagaaaaatagttcgataagtgtagcgactttcgtttgcaaaccgctacaaatagcgctgcgggccaaccagctgagtttttccaacacctgacagtgtggaataacgcttctccgagttccggaattaaggacgatggtatccacatattatttagcgggcgtgataattttttatctggccctctttatcgaaggagagggccagataacactagatcgctgcgaaataggccagcagcaaggctactgcggtcgtatagcggagacccgatttgatcgtattgaatacgtcgctgaagttgggagcgtccagacgtaaaccaacaccaggtccgactaacgctttgatatcctcagggagcgtcattgcctgccaagtaccaggagtcagtgtcctcagattcacaccgtaggtaaccagtagtccggattcctgcgaaatgcctccggatgcatccgtagagaaaccaacgtcggttggatagacgttcggactgcccttgaagcggtcaagatatccactgccgaaacgggcttttattcgatcaagattctgcgccatggaggtgagcaaaggaagtatctcaacgttgcaaacacgttccttttcattaaccatcctgaaaccaatggttacgccgttggctatttcctgggcaagcaacgtcgagtattgctggtccgctttgctgatgtctccgcccggaatgaattccgggtgtagcctcagcggaatgtcccatgcctctatagtctgtgcttcggggaagacaaagccaggattgcattgacgggcaaaacccttatagatattagccagggattgaccaggattctggtagatattgatctcggccatcgtcgccacctctagagtcccagggatcgttggagatagtccgcgcgattgttcaatcgcctggctatgccatcgctcggatcggtactgttgggagtaccattccagttcctcaactccctaatggcggctggccagtcgctctgggaaatagcagtctcaaagtttgggaacgaggaatactcaccatagtggtaatacaggtctgtcactatggttttgaccgccggaggtaaggtgctccactgctggaacttcaccttcatccgatcagtgaccttgatcatcttggcggtaaagagggacagcccgtcttcatctgtgagtaccgggatgagttgggctaatgcctggaaggtcgcggtgttcgctcctttcaagccgagggcggggcgaatttttttgcgcgtggattcagcaatgttcagagcctgaatgccggattcatcgtgctggccgacatcgaagccatagccaatcgttacacctgattcaccgttggggtcagaggtcggaatagtagctctgttgcctcgcccaccaggaggaagctcatgacgggcggtgaaatcgatattaatacccatttcaatcagataggaaatattggactggaggcggctgaccttatcggctttgtcaccatcgatgcggtcttggataaaggtattgatctgctggttcaattgcacctggaggtcgctcaccgaaatactgttggctcctccggtttcggcgaccgtacgaatagtgacctcatgaaccttgaagtagtcgtcgaagactagaacgggccgcccggcagtctggcttatgacctgcgtcagttgccccgtcaacccaccttgtgctgagtagctgggggatgacagccagtcggtatagaggtcaggaattccgtgagtaattcggataggctctggttccgctgcgagcagaacacgctgtgcctcctctcgttctggattttctaggtaattgtatagccgctccagattgcgctgaagggtctgatccaattctctatccaccttagtctcctctgcttagtgaagccaatttgttatttcattgactgttcgcactcgctttctagacgattgaactcagtagaatacttatcatattcattttgcattttttccggcaaatactctcgcttcaggtctctgaagaagctgcccttctctagtatcttcttgcattggtggtttttggcagacaaggagagatgtgccgtatgaaaaacacgagagagataaccaaaaccttcaaacatatccctacactctgttatcagttttcgagaaatccagtaggccttctctgtctcgttattcttcagtgctttcttcacttgcttgtcgttgaatcttatagaggcgggctcgcagattggggaaggcttccaatacgtaccagtaaaacctgctgccgccccgcagaagccctgacagtccctgcttgcggctcctttctctatggtaattctgtcatcattcagtttgaaaacgacatcgcacgacatatcgccgatgccacggacgtcgacctgcacatgacctgactctatagttccattcaatccgcaagcatgtgcattgtgtccagtgcttcgtatccgaaacttttgaagtccttcgaataacggagatatcgtcagcagcccactatttccagtcctatagtaatccccaggagggaagtagctctttggttcttcagcgacacaaagagtgatattgtagtaaagggtgagtatggcaaaaatgctaatgcttttgagcttcatgtttatgccctgcatgaaagcagctaggtggggcgctgggtgatcccatataggatggtttttttgctggtcagatcgactgatctataagttccgtcgagcaggctagtccgcccaaaaaacacaagcagacttgtaagagtcattctgttttaccagcacttcatgttcaacatcactaaagtttagacgtcattgagcatgagctggaaaaagttgcggcaacgaccctagacgctgaacgctgctcacctgaggcgttccacttccttgcgaaacatcactctctgcttgaagctgaaacctccgccaccatccagcagcgccggcggagcaaccggtagatcgggctcgcggcaggtggctatcacgcgcttggcgaagacttcatcgagcgtactgcggctcttatcattccccgcgccgtactgtacccggcaactgcttatgcgccccgacgagcttgcgaagcggaaaaacaccataacatcggcctcggggatctcatctcccggtgcgaacagcgggtaacgaagcctcttggcgaattcctggcggaattcctggataaaaatggcctcttgctctgctcgctcctgcaaagtgactgaatgggagcagccgccgatcagactcagcaataccaataggcaaactatcctcaacgctcttcctccttgaaaaagaggcagtcttttattttagtatctaaaaatgactcttgacgtctaagccaagaactgcaagagcttccagcgccaggttttgaccttctgcaatacccgaattatgtgcaaactcgacaagtcgctcgattactctgacgccaccctgatctggctcgacaaattccgatatattatccatagcaactgaggcgtcccacgcagcctgactaagcagctctttatacaatgcatcagcgctagatatattacgaatatttgcgagattaagcctgattcgatccaaggcttcgtgcgcaatctgaagtagcagatatggaaatggattcttttgagttcgacgcttcctgcatgagtcgctaattagtccagcaagcattgctgatccttcggcctcaatgcgaagggaatcatcagcaatcgagattgtccgcgccttcgcaatatagcccaaaacgtaagcatcgaactgagtctcggcaatcatagacagaatctgattattacgattattgaaattcataagatgctccttgcccaatctcaaactagatagatcagtggaaactgtttctgaattctgtagtagactgcccggtccaacgtctgaatgcatgtctaaaactcgctgtttccgagtaccccagaatatcgctaatacgatcaactggtatcgatgaattcagtagcagtgcaattgctcgttctttgcgggccttatctacaatctggcgataagtgcagccctcgtccgccaagcgacgtcttaccgtccgctcattcatgcgtaaatactttgcggtagtcaccaagctagggtattgatctggtatggaatcaaggaataactcgattcgctgacggagccctcccatctctacttccaacagagcattgaaactctcacctgccatagtcagggccgactgaaataccgccggattggcagtcgccagtgttctattcaactgatgagctggaaagctaaatattatgtcatttccttcatgcttcacaggcaaagaaaagaaaccttcatatattgttttatctgcgccgtgcacaggcactgtcaatgcagagatgggaaagtcattacctaacagatccataatgagcttgtaggttgcagaggctataacatttacatgaaactgacgggatgcgtcattccactctggcttaaagttaactgaaatatggatttctacttcgtaattctccctaggcttgacgccaacattagctatatcacgattgaacaacttgacataggccctgatgactttcaaaatatcacctacgttctcggcacatagcaacgccaatcctatcacgccataatcagatatatggtaataagttccaagattcagtccttcttttcctgaataccccttgctgactatccagttgtaaagtgcgtcacttcttgactcttgttctgccgcaaagggtggtattgcgatatcacgatcacgaagatagttctgcagagggcgccattcaaaatcaaatatgtgttcggtcaccatgtctatattcacctcacccctactgttcttgatatagccctgaacgctgcaagtgcctcatgctccatacggatgccgtcaacgttgtagtcgacatacgcggaggtctttgcaatcaccacacgcctaagtggatttacataaataaactgcccgtacactccgatagccaagaactccccttctttgccttctggaatccaccactggtaaccatacccaagatttggctcaccatcctctatgtaacgtccaggacgcaagtgagcactccgaggtttggttgatgccttgacccactcagcacttacaatttgacttccagtcaggctgcgaccgccatgaagaaataatagaccaatgcgtgcaaagtctcttaggcaaaggttcaccccaccgaatgctagctctgtgccccgatcgtctgttaaccaagcaccttcacattcggcacccagttggggccaaagtctttgattcataaactgtgaggggcccataccagtcgcgcccaataagaccataccaagcacctgggtatctacgctaacgtagtggtgcactctccccggggcatcttctcttctcaatgaactcactttttcatttactgatccgccaagcgctatagtcctacctagctggttgatatcggagtccgaattcccgtagtcctcactgaaagctattcctgatgacatctcaagcacatctctcaaagaaacacccgcatatccgccagcagaaagctgtggggcgtacaggttcacaggatctagcagactgtgtattgatccttcatcaactgccattccaatcaagagggacattagtgatttgcttagcgaccagccaatagcaaggcttttcgcactattgcccaggtagtattcctcaaaggcaatgcgatcgtcactgagaactataaggccggtggtattgctgctcgccaaccagtctttaaagccaatctcgtgaccttgaaagctaaatgagccaggcatatccctgaggtttttttcaaaaaaatgagccgctccgctcttctttattgggaccgagttaaacagtctcggcattgctcgaaaattttcagcaattttccccgagtcaaacaaagtgtaaaaattccacactctcacacctgcactaccaatgcaggcgatgctaaaaaagatgagaatcattgagaggaaaatagcatttctcttatttatcattcttgtcgatctctcagtttgtgctagctcgtctcgacccagctaacagccagtgactatccggtagtggagcaaggttaagtccttaaggacttttctcttaaaggtgaagatcaaggcatttcaccatctactgatatttaattttaactcgcttaacactactccgcacgcatgccatgcactactattatctgagtcgcgaaggtatccgcctcccttggactatgctttcaatttagcaacacgaaacactgcagcatgatcgatatcgcccttggatgaatcggcagactcatcaatagacgcccgcaataaacaagacccaacatcgccgcatatcccggaggatcagcaacaggatagattcagtctttttcattatttccatccgccgcctcatgcgtactactagcccgaaagctgataaaaccagtatgaagcatctttttgctagagtatcttcggacaaatgccggatattttcggacaccctcttcggcaggtccttagcggcaccatgtcttatctgcgcttttatttcattaaacaccccatggagagtactaatgacttgtcgtccagattgtaactatcgtagatgagtcgactagaggtattcgctacaatttatagattcgaaaatccatttcatgcttggagatatcgatttaacacttatcttgtgttacttctgcgctaggttccgtacgcaaagtaatgtcgtaagcaccgtagcgtgcaagccagcgtgaccattacgccaagattcttgacgagcttcagaatcccacggccagctcagctaggtcctggggtctccccgcccaccgaggttatcgacgcatccggagggtctggcggcttgacagcgggcgaaggcttggcggactctat
>PA99.AGEnt_accessory_0016_length_105
gggagcccccggccaggccgagacgcccaggccgacctgaggaagcgccgacgccccccgcaggcagggaatcggcctggggatgcatggagtgccggaaagcgg
>PA99.AGEnt_accessory_0017_length_219
acgccgcaggcccgaacctattccgccttcgacgagggcaacggacaacgtccgccaagccccccaggtcggaccggcacgctcgaacggccaacctgcgtcatggaaccgcaggcgcatcctgcccaggcagcccgcagcgccagtgaacaggcgggtcgtcgaaccggcggctggccacctggccgagcggcctgccctcacctttcaccccgcttc
>PA99.AGEnt_accessory_0018_length_1995
ccccaggctgctcgtcctggtctcctttacttgcctcgttctgccgttcaagccccgctgtctcgcggtagcgaggacgtcccgggtcccgcgcgctggacgccttttccgtcgcgttcggcggcggaggcgggcgcggtcgctcgccaggcttctggggtaagattcgttccgggcgccggctgcgttgcgccgcaaataggtgcaggctggcgcgagcgagccggctctgtcggggtgttcccgtcgccggacgttgtcggattcgtgcttgtattttcaatctcatacggacatgaccctgatcccggcaatcccgggcgggcttcgtgcaacttgcgcgggagcgtggcacctatgcagatcggcaggccgcggcgggacagtctctttcatttcggtatcgtgatcgccgcgctcgcggccgtcccgttgctcatggcgccgctggtgtaccagcaggccaggatgcgtgccgaaggcgaggccgcggtaacctctgtcgccattcttcgccagttggacaccctgctcggcgttgtctcggacagcctggacaagagccaggaggcggtgggcaagccgtgccgggaggtcctgggccgattgacccggatgaccatgctgagcccgtatttccgctcgctggtcctagtggaacgcgagaacgtctattgctcctccctgcggggcgagttgcacgatctgccgttgcaggtggccttcaaggctttgggcagcctgccggccgggcagcgcatcacccccagcaacgcgacgccgcaggtaccggagcgggcttcggtcatcatgtcgcgtggcgatgaaaacggatccggcgtgctggcgataatcgacggtcagtacctgctggatatccaacaggcggcttcctacgacgaacggttccaggtgcagatggtcctgagacagtcgcagcgacagctacccggcggcgcgcccgccaccggcgatggcgtcgccgtagcggcttcggcaaggtttccggtcgaggtgcgggtggcggtcgctcccgcgctggccagcgcctatcgtgccgatgcctggcggcattacgcccccttcatcctcctggccgcgttgctggcgggatatctggcgcacctgttctgccgtcgccggctgtcgctggtcggcgacatgtatcgggccatgcgcgcccgtgagttccacatggtctaccagccgatcatccacctcgataccggagagtgccggggcgtcgaggcgttggtgcgctggcagcggccggacaggagtcaggtgcggccggacatcttcatccccctggccgaagacaacggcatgatcggcgatctgacccggcacatcttcggcctggtcgccgccgacctggcgcaactgggcctgggggcgggcgatcatctcggtgtcaatgtcagtggctcgcacttggcgagccatgggttcgtcgacgacgtgcggcgtttgctcggcgccatcggcagcgaaggcccgcaactggtcctggaagtcaccgagcgcgaggcgctgccgcacgatgcgcagttgcagcacaacatccagcaactgcgcgagcttggcgtgcaatgggcgctggacgatttcggcacggggcaaagctcgttgtcccacctgcagaagctgcatgcggactttctcaagatcgatcgctcgttcgtcagcagcgtcggcagcggatcggtgaatgccgtggtgctggagacgatcatcgcgctggcgcagcgcctggacctggccatgaccgccgaaggcatcgagacccgggagcaggaacagtacttgtgcgggcacagcatccagtgggggcagggctacctgttttccccgccgctgaaggcggccgagctctgggcgtggcgcaacagccggcgcggcgcagagcgcgaggcgcgcgtagcggcgagctagaggggcagatgagcgtgcggcggaagcgcaaagagtcgcgccggcgtgcgtacggcgcga
>PA99.AGEnt_accessory_0019_length_3372
gaagcggcgtgagagggcggcgggggcgttggtcggttctgggcgcatcgggacttcggtagggggagcggagcagggcgagggattttatcagggatggggcctttgccatatcgtcggcaatgagcagttccacccgcccagcgtcggtgtccgataacccgaggctttccagcacggctcgtaggctgtcacagtacttcgattcggatgatgtctccatcagcctctcgacctgggccgccaccgtttttcagtcactgaccagaatctccgcccctggtacatctttcgtggggatggactcgatcgccattttctggggcgctgccaggcaaaatggttgccagacccgaggagatagtcgttaccctccactgggcctctctacatgcgctcgacgatagtatcgagctcccggatcttgaaagccttttggcagggaggtgggttccagcccaaaggagcgttcccggtgagtggccttgacgctactgatggtcagcttcgatagccccgaggagtcgccgagcacatcgccgatgcttttatcggaggtgggatcgagcgagggaagttgccaagggtctgggcggcggtactcgggaacgaccgttgcttctgtatggctggcgcactctacatgcgtagagttttcgccacttcatcgatttcggtgatcgtggcgtggtcggaaatgactctggccatgaggtagtcatgcaactctgcatcgccatcgacacagccgtctctgagcacaaccaactggtagtccagatcgaacgcctggcgaaccgtcgtcagcactacgcctgaggtagtggctccagcgatgagcaatgtttcaatatcatgcgcccagagaagctcgtccagttccgtacccgtgaaggcgccgacgcgactcttcgtaatgaccggttcgctttcgatcggctgcaaggcggcggtgatcgccaacccggggcttcccggttcgatcaagccactttcacgtagctcgcggaatagcctgttgcgcctgtccattggcggaccatcgggcgggcagcccaccgttacatgaactacaagcatatcggtttgccgtaccctggaaagaaatctggaggtgcgggccactacctcggctgcgcgaggtgcgggcacgaagttgttcagcacgaattcctggaaatccatcagcagcagggcggaattaaagggagattcaagcacgagctcagtcatgacgacctctgggtggtggaaaaccgtctagcgggtggagtgcccaagggctcgccagttgaatagcgcccctgccagcatcaacaggctggttaccaggaaaacgctgcgcatcccgaactggccaccgacgaaccctccgattaccggcccgattacctggccggcgaattgcgcggatagcgaccagcccattgccgagccgacgaatcgctccgggacgctatggcggattacagcggccatgcacggaagcaggccgccaagcgccatgcccatcaggaagcgcagggcgatgagttgccaccctgcatatacgaaagcctggggaatcagcaggacggccgcgacgctcagcgcggctatcatgatgacgccgtagccaatccggtcggccaccttacccagataggtcgcggagatgatgcttccgagcgctgccgccgacatggccagacccgccacagacgtcacccgcctcgagtcctcgagcagcgtttcgatatagacggtgataatcggttcgaccgacatgttggcaatcatcagcagcaggcctgtcgccagcatggcgaggatcaccgccttgttgggcatattcgaccaaccgaccttgggaggttcttcgacggcggggacggaggggcgtgcagtctcgcgcaacatgaaggtcgtgaagacaaacgcaatgaagatcaatccactggcgccccagaatgtggctcgtatgccgatcagaggaggcaggaagccgccaaccagcggccctaacagattgccggccatcacgcccgaggaaagaagacccaatgcccatgccgaacgggatttcggagcttgcaccgcgaccaggatcgttgcccccgacgagtacccgccggcgattcccgccaacaagcgcaagccgatgaattgccagatatcggaggccagccccatcagcaacatggtgatcgccattcccaggctggctcggaccagcatgggcttgcgaccgtagcggtcgccaagcatcccccaaagcggtgctaccaacccggcggtgacgaaagtggcggcgtaggcgatacccgaccactgcacgattgcagcgtggcccgataccccgagttgacctatgtagaccgggaggaacggcaggataagtgtcatggcgaagacggtggtgaaggctccgaacaagcacacggcgaggttgcgttgccagcagtcgatagcgggttcgttcatgttgccttgcatcagcagactccgatcagagacactcgataccacacagtcaatttggtataccaatttggtatacattgacgttggccaatggatctgtcaatcggaggcacctaatgacggtcattcagcaggctgaagagcggctgcgccgcttgattctggatatggagatcggccctggagagcgcctgacggagcgctggctcgaagggcagacaggggcctcgcgaagctctatccgcacggcactggttcgtcttgaggctgaaggtctcgttgcgagggagggccggggatggctggtgccgcccatcgatcttcaggaaatagaacaattgttcgtataccgggagatgcttgaggtaacggcagttcgcctcggtggaaaagaggcggaagaaagctatctccgggagggggaggccatactggatgcggtgccgataaatgcctcggcagaagagaccgagtctgccggacgccaattccacctttggattgccggtttggcccgcaatgaattcatcagtcgggggctcggcgaggccctgacgcgcctccagcgtgtcagatggttggagagccaaccggaacatcacggctgggccgagcatcgcgccatcatcgccgccttgagggcatgcgatatcgaacgcgccgcggggatggtcgaatcgcacgtccgggagacaagggaccggttgctggaaactctccgaaaagaccggcgcagtctcagggcacgcggaatcaccattcttcctgagtgatgccggccgggcagggcgattcagtctcgtttcccgaggaggggcatgccaggcggcgccgattccgacgcctgaaggtctgcagccggttgtgggcagtctgatcgggaggagccgaaccaacgagggccggcgg
>PA99.AGEnt_accessory_0020_length_2355
atgtccttgccagcgtctagcccgatgtacttcccctcaacccgcagagcgacaagccatgagggccgtttcatcattttcctgggggcaatgagtgcgttgtccatttcaatgggtggacgttcagccggccccgccagtaaaccgtgtagcgtagcttcgttttcgcaggaatgatgccgagattgggacggaagttgatgtcacggtgcgatggggctcagaggacttggggcggtggggctttgtcacgatcccggtcatatcatgggctgctgacaagggagcatggcgattgcggctgcccttttcccggtgaagtgcgaaacggatttttcaggaggaagcatgagctacgacacgaccggttccatggtgggggccacagtaggagaccctagcgatgagcgatggaatgcgttgattgacgaaaccgacctcgtaaagggcgcatcacttataggcagatcggcaatggttttagccagcctggccgatcttccagatgttccgcaaagctacacccatgagtacatcgttcaaggccacagacccggtattaccactggtggtggcaggttctactgggatggggcggttgcgcggaatcgccacaacggcgggactatcatcagccccactgttcctgcgtacactgcccagacggggttggctggctatctggatggctcgggggaaactgagccgtccgcctttggctgctttgtccgcaaaatcgaaggccatggtattcgcctcgaatggttcggctggctgccgggggaactcgctaccgcgccagcgcaaaagcttctgcaacaaacccgttcgaacgaaggctctgcggcccacatcggttacacggccatgtttcccccggcgaccgttcgctccggtccattggttatcggttcggaccagatcatcgccggaaccagccggactgtcattctccaggagcccggtacggtgacgatggatgtccagccgttcatcagcatggccggacagagcaatgtgttcatcttcggcaatggaatgcagatcaatggacagaagaacgaggcacgcagcggcgaaggtcgatatggacttttcatctatggctcgaaaaaagtcctggtccaggacctgacaatcaacgcgttctccggtgatggattggccgttaccggcgatgcggggcgaccaagcgaagacgtacgcatcgaccgagtcctttgcaacttcaatggacgcaatggcttttcggtcatcaatgccaggcgcgcgacgctgctgaattgccgagcgactaacacgaataccaatggacttggtgcatcagccaatggaccctgggcggccttcaacatagagcccaatgaaggaagcggttacttcatcgaagatatcaacctgatcggttgttcgagcgagggcaatgctgggaacggactccagttcaccatcccgaatacggactcccctgtctccgtcagggtctccggattccagtcccgacgagacggttcggctactcaatacggggcgaagaatggcggagtgggtttcatatatggagggggcctctctccgaaaaacactatgtcgggtctgatccaactggttggcatagttgtcgacgagccttttggcagcgctatgcgtttccgcaactggagcgccagaaacgcgccggtactcatcagggatgtcacgataagaaatgtgaacttcggcgtggccacgggaaacataaatcgatgcggagtctggcaggactcttctgactccatggaagtgattgaaccaaagggcaatttcgaagtggatgggctgaccgtcttcgacgataaccaacagctcattcgacccgtgtggaccatgggaatagcggcggctcctacaatcgccaaggtgaggaatgtctacgtcaaccgacatggctatcctgctgttttgccgttacgtacgaaagtacaaggaggcgtagggtggagcgagctgccgatggtgtccttgtcctcgtcctcagcaatcgcaggaacggattatgtcggacaaatggtcgagttgacggggagcggaggattcgtactgccggaggccgctcttgcctcgggctgtgtcttcaggatcaggaatggttcgagcggcagcatcaacgtcacggcactggctggaggaatcacgggcagtacctacggtagctacaccaacacaggaagcagcctgaccttgatcaatgggcagtatgccgagctatggagcaatggaagcacctgggtcctgaaatgacgcgtaaaccttttatttggcttgcctccgactgtcgtggcgtatggtcggtatgccaggacagcttttcgagcg
>PA99.AGEnt_accessory_0021_length_134
gggggcgcgcactatcacacgacgcagcacaggtcccccggccacacagatcacccgagcgaagtttgctgggcaaatacgagacgacacgtacctgcggatagcgatggttggttggtcgctttcaatggtgg
>PA99.AGEnt_accessory_0022_length_100
tgtcccgtcctgaataaggtttacacctcccatgccgattttccggagaactagatggagcaaggtgtaaacctacttcaggactagacgctcggctttt
>PA99.AGEnt_accessory_0023_length_12483
aagcggcagcaacgccaaccgggtctccaccggcaagggcgccgcaggcctggacgccagcggcaaccccagcgacagcagcatctccctgggcctggtgacggacaaggaagcctacgacacggtgttcccgtcgagcacgccaccgctggccagcgatggcgtcggtatccacttcaccgacgcgaagaactacgtggtctacgacctcaagacgatcccgccgggctacgactggagcaccagcgaccccaacccgccgagcttcgccacgctcgccagcggcaagatcgacgacaacgcccagaccagcgacttcatcaccttcggcggcgtcaaggtacagatcgacggcgagccgcagggcggcgacaccttcagtatcaagcgccagccggaccaggaaaagcgcagcttgctcaataccgtgtcggacttgcgcaaggccctgctcagcgccgaggacacgccggctggaaacctggctatccgcgacgcggtgggggtggcgatctccaacctggactcgtcgaactcgcaaatcctcacgggccagggacgcatcggcgcgcggatgaacgtcgccgaatcgacggaaaccttcatcgacgacgtgaccctggtgaataccgccgtgatctcacagatccaggatctggactaccctgaagcgctgtcacggctgaccctgcaatccaccatcatggatgcggcgcagcagagtttcgtcaagattcgcggcttgagcctgttcaactacctgagttaagcggatgacaagcgatagcccagcaggggcgcggagtcgacagcaggctacggaatgaccgacaaacaacggataaagggcaggcccgtcgctatcgactacgaaagcacgctggctttcttcgaaggtcgggccgcccgcgaatatcgcaatgccctgagttcgacgatgtatcaggaccagcagccggaactggtcgaggagcgcgatcggcgcgagaaactgcgcgtcgctccgggactcgccctcggtatggcccggcgggtcctcgacatcggctgcggtatcgggcgctggggctggctgctggccgaggaagcgccgcaggccgattacctgggcatcgacttctccgccgcgctggtggagaaagcccgcgacgaggcacggcagcgcggctacgagcggctgcttttccagcggatgtcggcgaccgacatccgtcccgccgagctggcgctcagtcctccctacgacctgctgctggtctcgggactactcatctatctcaacgacagcgactgccaggaactgttgcgccaggcgctgcagctgtgcgcaccgggcgggcggatctacctgcgcgaaccggtagccgtggaacagcgcctcaccctggatcgcttcttttcgaaggaactggaacacgagtattcggcggtctatcgcaccgtcgccgaactcaaggacatgctcgtacaggccggcggaggggaagggcctgcgattctcgaagaggactgcctgttcgccgaagcgctggaaaagcgtgcggagacccgccagtacttcatgatcctgcagcgacggggatgactctgtgcgcactgcctactgcttcgacctggatggaaccctgacccgtcaggaactgttgccgctgatcgcgtcgtccgtcggtctcgaagacgagatcgaggtgctgacccaggccaccatcgacggtttcctgccgttcgacaaatccttcaagctgcgtgtccgcttgctgcgcgacgcgaacctggagtggatccacaccgccctgcgtcagcaggtggagctggacccgcatatccaggcgttcatttccgcgcgccctcggcaatgcttcgtcgtgaccggcaacctggacctctgggtcgagccggtactcgaacgcctcggagtgcgcagcttcacctcgcgggcgcggatgcgcgacggacgtctggagggagtcgaggagatcctccacaagggcgatgcggtgacctccctgcgcggcgagttcgagcgcatcgtcgccgtcggcgaagggatgaacgacgtgccgatgttcgaggccgccgatctgcgcgtggcctacggcggagtgcatgtgccgaaccgggtgctgaccggcctgagcgatttcgtggtccatgaaggagaagccctgtgtcgcctattgaacatgctgtgatcagcgcggcgggcatcggctctcgtctgggactgaacaaacccaagtgcctggtcgaggttggtggcaagacgctgctggcccagcacctcgagcgcctggcggagatcccgaacgtctgggtcgtggtggggtttcaggaggaactggtcatcgagcaggtgcgcaacctgcgcagggacgcgatcatcgtgcgcaaccccgatttcgaccgaaccaataccttgcagagtatccaccgggtttcgcgttatctcgaccggcgcttcctcgccgtggatggcgacaccttcatcgagaatcgctcgttcgaacgctttctccgcgccgccgccgggcaggcgggcctgatcggcgtctcgcgctacaccaccagcgatggcgtgcgcgttctgctggatgcgggtggcgaggcggtcaccgctttcacccgcgagccgcagcacgcctacgaatggacgggtatcgcgattctccggccggacatggtggtggaccggccgatatacgtgtaccaggcgctcgaaccgtacctgccgctgcccgcgcaggaactcgacgccttcgacatcgataccgccagcgacctggatatggcgcggcgcgtgcacctgaataactggaacctgaatgattgaggacagcgtgagcgaacccggccggcgcgacggtggggatgccgggaaacgattggcctggctgcagcggcaggtcttgccggtgctggaggagggggacgcggtctgggtttccgggctggacggcgcgccgttcgccgggggcgcacacaaggtcgtcgaggcttccgtcgctggcgagctgcctggcaacgagcgtttccgcctggcttgcctgggcggggcggtgggaggcgtggcggacgactggcaggccatgcgcctgctcctgcgagcggtggagagcctggaggatcgcggctggctgctgctggaggaggttctctcggtatccgccgcaggcgcttgccggagtccccaggcgcaggcccgcctggcgctttccctgggcttgcggcaggtcgcggaactgcacctgggcgcgccggacgacggcggacgccagcgggtgctgcaactgttccggcaggacctggcggttgcgcgcatgcagcgctactcgggcctgagggtcgcctgttacggcaacatgcctttccactaccgctcgttgcgtcctttggccgagtgtttcgaggacagcctcctgagcctcgacatcgatgaagtcatggcctggaaaccggacgtgatagcggtggccgacggctggtcggtggagttctggcgcgactactgcgatgcgcacaacgtattgctggtcggcatgcgccatggctcggtcacccgctacggattcgccgagggcacctaccgctacgccgactatctgtgcggcagcgcctgggacatcgacgacaccctggcttcctcggtgatgccgcgcaacggtttcctgctgaccggcaacgcctggtgcgacgaggtgttccggctgcccgcgagaaccccggcggagaacgcgccgactatcctcttcgcccccacctacaaccccgagatcagcgccgccgtccacctcggcgagcgtgtggtggcgttgatccgcaaggtctatcccgcgtcgcggatcatcatcaagccgcatcccgccatcgtccagcacgaacatgcgttcgtcagcgacaaggatctgttccgcgacctcatgaagctctggcgcgaacagtcacgcacggacccgctggtcactctggtggacgaccccgaggcgagcatcgcggccagcttcgccgaagccgacattctgctggcggaccgttcttcgctgatcttcgagttcatgacgctcgaccgaccgatcctgctgttctcccgcgaacagcggatcgcccgctgggcctacaacccggaggctccagggaacgcctggcgcgatatcggactggagttcgccgacgacgagcaactgctcgacctgctggccaatgcctttacccggcacgcggagagtcgcgatacccaggagaaccgcacgcagcagctgtacggccggtttcgcgacggacgcagcgtccagagggtcgccgcagcgatcgccgaggcgccgcgcttgcagatcgtgctcgacgcgcgggccgctgcggatggcgggcagcgactggccgaacattatgcggcctgcttcgcccatcgccgtatcgacctgatcgctccgtccggcgcggcattgccggccgacgtgcggcgcttcgattcgtggcgggcctggtgcgacgcggaggctgccacgctcgaacgcagggcttcggcggtgcttctggtggaagacggcggccagttgctgccgggcagcgcgcatcaggtaagcgcgctcctgccggccatcgccatgggccagttgcggcatgcccggctggcgttggaagagcgcgaggccgggcccgctggcgaaaccgactggagcgctcgccgcctgcacaggttgctcgcgcgcctgcagccgaagccggcctggcgtctgctggcgcccgcgctgttgcgcgaggaactggccgacctgccggacgaagcggagcagccgttgtggctgcgcgccgtggcggcagccgaggcgccggtcgaatggcccgtcgggcagttgaacctgttcgccgaagagggactgttgcgccagggcgacgtgcatatgctctgcgcgcgcgctcggctgcgcgcggttccttgcgtgtcgggcctgccgctgcgccagcgccaggtcgtcctgcaggtcacgcccttcgccagccagctttacgaccgcttcccgttccagttgcgcgtgtgcctcaacggccagctcttcagccgcgtgagcgtcgaggacgcgcgagcgaagtcgctggtcctgccgttccggggtgacgaacgcggtggcatgacgatcgaactggagtgcgacggcagctatccggctttcgaaggcgtttccacgccggtctccctgctgctccagaccgcgttccagccggcgccgggagactattgcgcggccctcgcggccggcgcagcgagcccggtggcgggggaggacttccgcagcgaatacgagacctggctgcacgggcgcgaagtggagccggcccgctaccgtcccttcatcgacgctttgcgacgcgactcgcggatcgaagtcctggtgcttgccgaggaggccgaggacgcagacctccagcgcagcctggcgagcatcgacggccaggccttgccggcctggcgcacgcggatactgggcagagccccggcgtttgcgcgcaagggcctggcgtggctggccgagggtggttccgccgccgagcggatcaacctggcggcggccgccagcgacgccgactggctgatcgtcatccatgccggagacgaactggcgcgttccgcgttgctcctgctggcggaaaagatccgtacggaaaccgcgctgctgtgctgctacagcgatgaagaccatgtgtgcgacggacgctacgaggcaccgttgctgaagcccgacttcaacctcgaccttctgcgcagctacccctactgcggtcgttccctggccttccagcgtgccgccttgctggcgcagggcggcttgcaggaaggcttcggcgatctggcgttgcaggacttcatgttccgcctggcggagcgggagggcctggatcgtatcggccatctcgccgaggtcctctaccacagcgctcgcgccttcggagaatggctggcgagcgccgccgtgcgcccgttcatcgcgagcgtggtcgacgagcacctgaaccgcctcggggttccgcaccggatcgagccgggccggctggcggtgatcaaccgcatcgcctacgactatccggggacgccggcagtgtccctgctgcttcccgtgggagacagcctgagcgctctccagcgcagcgtggaaagcttcctggagaacaccgactacccgtcctacgaattgctgctggtcgcctccggcccgctggcgcccgacatggccgcctggctggaggcggtccagggactggggagcgagcagatccgggtgctcagcccgcaggcttcgagcctggccgggtgcctcaacctctgcgtggccgaggcccgaggcgaattcctcctgtcgttgggggcgggggtcgtggcccttcgtccggactggttgcgcgagttgctcaaccacggccgccgcccggaggtcggggcggtcggcggcaagctcctgggcctggacggaacgattcgcgaggcgggcctggtgcttggcctgggcggcacggcgggccgcgcgttcgccggcgaggcgggagacagcgccggctacatgcatcgcctgctggtcgtccagaatcacacggctctgtcggcttcctgcctgttgttcaagcgctcgctgcacgacgaactcggcggcttcgacgagaacgacttcgctcatggccacgccgacgtcgatttcagcctgcgtgcccgccagctcggctacctgtcggtgtggacgccctatgcagtcctggcccagaacggaaacgtcgagctgccttccgtggaggccgatgagtcgctctaccggcgctggctaccggcattggcgcgggatcccgcgtacaaccgcaatctcagcctggagggggccgggttcgccctggagcgccccgaggtaccggcctgccaaccgctgttcggacggtcgccgctgccgcgggtcctggcgcatcctgccgatccctacggttgtggccactatcgcgtgcgtcagccgttccgcgcgctgcacgacgccggcctgctggacggcatgctcagcgagtcgctcctgcagccggtggcgttggagcgcctggaggtcgacagcgtgattctccagcggcagatcagcgaagagcagttgcgggccatttcccggatgcggtcgttcaaccgcgccttccgggtctacgaactggacgactatctgcccgagctgccgctgaagagcctgcatcgggccgagatgcccggcgacattcgccagatcctcggtcgtgccctgggcctggcggaccgtttcgtggtctcgaccgaaccgttggcggaggcattccggcgcatgcacggggacatccgggtcgtgccgaaccgccttccgttgccctggtggcgcgacctttccagtcggcgccgggacgcagagcggccacgggtcggatgggccggcgggatcggccatggcggcgatctcgaggtgatcgccgaggtcgtgcgcgagctggcggacgaggtggactgggtgttcttcggattctgcccggatgccttgcgtccctatgtgcgcgaataccatccgggggtggagatcgaacgctatcccgcctacctggccagcctcgaccttgatctcgccctggcgccgttggagcagaaccgcttcaacgagtgcaagagcaacctgcgcctcctggagtacggcgtgctcggcttcccggtgatctgcagcgacgtgctttgctatcgcgacagtctcccggtcatgcgggtgaagaaccgttccagggactggctggaggcgatccgcgcgcacctggccgatgcagacgccaacgccgcggccggcgcgcagttgcgcgaggcggtgcgccgcgactggatgctcgaaggcgcgcatctcgaggcatgggcggcagcctggctgccggactgaatccggggttttctcgaacgaggccggtggcgcaagccatcggccttttttcatgcccggcgtgccctgttgcacgggagggctaaagaaaatcgccggggggtcgatgcaatgggtgtcggaacttccaccctctgccggaccaaccgggggcggttcaggaccgatattggcgagtcctcttcgaagcatgtaacccactgaagaggaagagaaaaagaaaatgttgattttttctctaaagctccgccgggaaacgccgataaacaccatgaacgcgaattcttggggcacctgagcaagcaggccgagagatcgcaagctcaggtaaccgaaataggtcctttggaggaaatcaccatggcccttacagtcaacacgaacattgcttccctgaacactcagcgcaacctgaatgcttcttccaacgacctcaacacctcgttgcagcgtctgaccaccggctaccgcatcaacagtgccaaggacgatgctgccggcctgcagatctccaaccgcctgtccaaccagatcagcggtctgaacgttgccacccgcaacgccaacgacggcatctccctggcgcagaccgctgaaggtgccctgcagcagtccaccaatatcctgcagcgtatccgcgacctggccctgcaatccgccaacggctccaacagcgacgccgaccgtgccgccctgcagaaagaagtcgctgcgcaacaggccgaactgacccgtatctccgataccaccaccttcggtggccgcaagctgctcgacggctccttcggcaccaccagcttccaggtcggttccaacgcctacgagaccattgacatcagcctgcagaatgcctctgccagcgccatcggttcttaccaggtcggcagcaacggcgcgggtaccgtcgccagcgtagcgggcaccgcgaccgcttcgggcatcgcctcgggcaccgtcaacctggtcggtggcggtcaggtgaagaacatcgccatcgccgccggcgatagcgccaaggccatcgccgagaagatggacggtgcgatcccgaacctgtcggctcgtgcccgtaccgtgttcaccgctgatgtcagcggcgtgaccggtggttcgctgaacttcgacgtaaccgttggcagcaacaccgtgagcctggcaggcgtgacctccactcaggatctggccgaccaactgaactccaactcgtcgaagctgggcatcactgccagcatcaacgacaagggtgtactgaccatcacctccgctaccggcgagaacgtcaagttcggtgcgcagaccggtaccgctactgccggtcaggtcgcagtgaaggtccagggttccgacggcaagttcgaagcggccgccaagaacgtggtagctgccggtactgccgctaccaccaccatcgtgaccggctacgtgcaactgaactcgccgaccgcctactcggtcagcggtaccggcacccaggcttcgcaggtcttcggcaacgccagcgccgcgcagaagagcagcgttgccagcgtcgacatctccactgccgacggcgcccagaacgccatcgcggtagtcgataacgccctggctgcgatcgacgcccagcgtgctgacctcggtgctgttcagaaccgcttcaagaacactatcgacaacctgaccaacatctcggaaaacgctaccaacgctcgtagccgcatcaaggacaccgacttcgctgccgaaaccgcggcgctgtcgaagaatcaggtgctgcaacaggccggtaccgcgatcctggcccaggccaaccagctgccgcaggcggtcctgagcctgctgcgctaagcccgggaacggtcactcacgcggtactgggaggaaggggtgacccttcctcccttttccctttgcgaggcatgagaaatggacgtcggaaatatcacttccctttctacgttcaagaccggcagggccccggaggccagcggcgatatctttgcgccgcgcagcgcagcggatggcagcggcaaaccgttgccggaagtgacggcttcccgggaggccagcgaatctcgcgatgacctggggctcgccgtcagcgacatccagtctttcgtgcagagcgtcaagcgcaacttgaacttcagcatcgacgactcctctggccaggtcgtggtcaaggtgatcgacggtgactcgggcgaagtcgtgcggcaaatcccttccgaagaagtactaaaacttgccgcccggctcgacgacgtacgcagtgtcctgttcgaaacccgcgcctgacgcgcgggttgaacgacttggcatggtgcttgccctatcgaagggatagggcagtacatgcacggttttttgacggagatggattatggccggtatctcgataggagtaggctcgaccgattacaccgatctggtgaacaagatggtgaacctggagggcgcggctaagaccaaccagctcgccaccctggagaagaccaccactactcgtctcactgccctgggccagttcaagagtgcgatcagcgcgttccagacggcgctcacggcgctgaacagcaatgctgtgttcatggcgcgcaccgccaagtcttccaacgaagacattctcaaggcgagcgccacccagagcgcggtggctggcacctaccagatccaggtcaacagccttgccaccagcagcaagattgccctccaggccatcgccgacccggccaatgccaagttcaacagcggtacgctgaacatctccgtcggcgacaccaagctgccggcgatcaccgtcgactccagcaacaacacgctggccggcatgcgtgacgccatcaatcaggccggcaaggaagcgggcgtcagcgccaccatcattaccgacaactccggctcgcgtctggtgctgagcagcaccaagaccggcgacggcaaggacatcaaggtcgaggtcagcgatgacggcagcggcggcaatacgtcgctcagtcaactggccttcgatcccgcgacggctcccaagctcagcgacggcgccgctgccggctacgtgaccaaggcggcaaacggtgaaatcaccgtcgacggcctcaagcgcagcatcgcctccaacagcgtgagcgacgtcattgacggcgtcagcttcgacgtgaaagccgtcaccgaagccggcaagccgatcaccctgactgtttcccgggacgatgccggggtgaaggacaacgtcaagaagttcgtcgaggcctacaacaccctcaccaagttcatcaacgaacagaccgtggtgaccaaggtcggcgaagacaagaatccggtcactggtgctctgctcggcgatgcctccgtccgtgcgctggtcaacaccatgcgcagcgaactgatcgcctccaacgagaacggcagcgtacgcaaccttgccgccctcggaatcaccacgaccaaggacggtacgctggagatcgacgagaagaagctcgacaaggcgatcagcgccgacttcgaaggcgttgccagctacttcaccggcgataccggcctggccaagcgcctgggcgataagatgaagccctacaccgacgcccaggggattctcgaccagcgcaccacgaccttgcagaagaccctcagcaacgtcgacacgcagaaggctgatctggccaagcggctggcggcgctgcaggagaaactgaccactcagttcaacctgctttccgcgatgcaggatgaaatgaccaagcgtcagaagagcatcacggacaacctcgccagcctgccttacggcagcggcaagaagacctgatccgctggctggcggtgcggcccaaggccgtatcgccggcaaaaaaacctcccgcccaccgtaaagctcccgcgctccttgccgataacttggtcatagcgaagcccactgggagcggtccatgtacgcgatgaaagcgatgaagcaataccagcaggtcagcatcgaggctcaggtttccgatgccaacccgcaccgtctgatccaactgctcatgcagggtggtctggagcgtctggcccaggcgcgtggtgcgatggagcgggagcagatcccggaaaaggggatcctgatcggcaaggccatcggcatcatcggcggccttcgcgaagcgctggacagcgagcgtggtggcgagctggccggcaatctggatcgtctctacgagtacatgatcgctcgtctggtcgaggccaataccagcaacgataccagcctgctagacgaagtcagcgccctgttgttggaagtgaagtccggttgggacggtatttcgcactgaaagagatgtaaagggatcggttatgagccaagccacgcaacaactggatgaaacccgactcgccctggccgatgcgttgcaggccggcaactgggatgccatcggtgagctggatcaggtctgtcaggtcaagatcgaccaggccatgcatgatgacgagcgcgacgagcaggccttgcgcgtgagcctggagcagttgctcagcttgtacaacgatatgctcagcgcttgccggcagcagcgcgaagcgatcggtgcggagctgaccggtctgcagcgtgcgagta
>PA99.AGEnt_accessory_0024_length_113
gccgtcagcggcaaccgctcagcgtcgacgcagcgtgcccagcggtcgaccaatgcgctggaagcggcgggaaacccgccaggcggtcatgcatgcgccaggaacaggaccgc
>PA99.AGEnt_accessory_0025_length_230
tgaatgtgcgaacgggaggcttgccgatcggcgtgtgcatgcagggcgtccatctcggcctggtggtgacagcccggcctgtcagtcaggcgcctgacaacccagggtgacgaccagttcgcggccgctcgccaagccggcgtccgccgccagggtcagcgtgcgcggcgtgtcctggcgactatcgagcagcccctcttgaagcacgaagctgtcggcgctggcgcccc
>PA99.AGEnt_accessory_0026_length_3400
cgaaggtatgcggcttccgtgactggcagggatagatgaggtttgcgtgcagaaaatgaccgctggatgggcgcatgcgcaaacgaggtcgtttcgtagaagggaatggccaaggatgggccttctgggtcattggatacgggatattgcagtttgattgaagtgtatttccagtgtattggcgctcatctggcaaggggtgtttaaaaaggctaattcgacgtaaataatcagccatgcactcatggaagtaggagatacatatggcacgacccattgctgaccttatccacttcaactctacaactgttacggcaagcggagacgtttattacggccctgggggaggtaccggcattggccccattgccagacctatagagcacggcttggattcgtccactgaaaatggctggcaagagtttgaaagttatgctgatctgggcgttgaccccagacgctatgttcctcttcaggttaaagaaaaacgcagggagatcgagcttcagttccgagatgccgagaaaaaacttgaggcgtcggtacaagccgagctggataaggctgatgccgctcttggtccggcaaagaatcttgcaccattggacgtcatcaaccgcagtctgaccatcgttggaaacgccctccagcaaaagaatcaaaaactactgctgaatcagaagaagattaccagcctgggtgcaaagaatttccttacccgtacggcggaagagatcggtgaacaagcggtgcgagaaggcaatattaacgggcctgaagcctatatgcgcttcctcgaaagggaaatggaaggtctcacggcagcttataacgtaaaactcttcaccgaagcgatcagtagtctccagatccgcatgaatacgttgaccgccgccaaagcaagtattgaggcggccgcagcaaacaaggcgcgtgaacaagcagcggctgaggccaaacgcaaagccgaagagcaggcccgccagcaagcggcgataagagctgccaatacctatgccatgccggccaatggcagcgttgtcgccaccgccgcaggccggggtctgatccaggtcgcacaaggcgccgcatcccttgctcaagcgatctccgatgcgattgccgtcctgggccgggtcctggcttcagcaccctcggtgatggccgtgggctttgccagtctgacctactcctcccggactgccgagcaatggcaggaccaaacgcccgatagcgttcgttacgccctgggcatggatgccgctaaattggggcttcccccaagcgtaaacctgaacgcggttgcaaaagccagcggtaccgtcgatctgccgatgcgcctgaccaacgaggcacgaggcaacacgacgaccctttcggtggtcagcaccgatggtgtgagcgttccgaaagccgttccggtccggatggcggcctacaatgccacgacaggcctgtacgaggttacggttccctttacgaccgcagaagcgccgccactgatcctgacctggacgccggcgagtcctccaggaaaccagaacccttcgagtaccactccggtcgtaccgaagccggtgccggtatatgagggagcgacccttacaccggtgaaggctaccccggaaacctatcctggggtgattacactaccggaagacctgatcatcggcttcccggccgactcggggatcaagccgatctatgtgatgttcagggatccgcgggatgtacctggtgctgcgactggcaagggacagcccgtcagcggtaattggctcggcgccgcctctcaaggtgagggggctccaattccaagccagattgcggataaactacgtggtaagacattcaaaaactggcgggactttcgggaacaattctggatagctgtggctaatgatcctgagttaagtaaacagtttaatcctggtagtttagctgtaatgagagatggaggtgctccttatgtcagagagtcagaacaggctggcgggagaataaagatcgaaatccaccacaaggttcgagtagcagatggaggcggcgtttacaatatggggaaccttgttgcagtaacgccaaaacgtcatatagaaatccacaagggagggaagtgatatgaagtccaagatttccgaatatacggaaaaagagtttcttgagtttgttgaagacatatacacaaacaataagaaaaagttccctaccgaggagtctcatattcaagccgtgcttgaatttaaaaaactaacggaacacccaagcggctcagaccttctttactaccccaacgaaaatagagaagatagcccagctggagttgtaaaggaagttaaagaatggcgtgcttccaaggggcttcctggctttaaggccggttagttggccatcaacaagccccgtttcgacggggcttgttccatgttgacgctgctctatcttgacagtctgtcctgaatattcttgaagacaatcacattatgagtcgcaaccaccgcaaaacacccatcgtcgggcgcacgagctgccgtagcgagctctccacgttggccagcagcccacctctccctactggaaagtcaggtcaataacactggtgccacgtaaggatgggcgttcctactggcccctcatacgccaggctgctacggcagatcgtgtcgctaacctcaagggacacaacccgcaagaacgcgcgtccctgaaaaagcgcctgctgcgcaagtggatgagcaaatgagtacatccaacatccaggcattggccagcactgggcacagctcgccaaagaagcgggattccgagccgactatgacagcacatcaacgccagaaacacatctggcctgcggagtaacccaagagtggattcgagaacacatcgttgccaccaacgatatgcgcctgttcggcctgctgcatttgctgggtcaggcatcgttgcgcatggagcaagcgttgtggccggaagattacgagcggatgactcgtaaggtcaagggagtccagcgggaagctgaaggcgacaacgccaaatcgtacatttatgaagaagtcatgcagataaggcaggagcgcttcgataaagcacgacataatttgcaaggggtttgtcataggtatcaaggatccaattattttacagtcctgatactagtattgtggttgttctcaaagaggatggaatgtttttgtcagggtggtatcttgagccaggaagcaaacagggaaaactattttgagaatgaggtgctttaaatgagcatggcacttatagatcttgcaagaaattttttggatgaatcgttaagcggaaagagtttcacaaaaaaattctttgaaatgtggcgtagcgaaggtgcgtcaggcttgctgaaaaaggatgatgataatcttgg
>PA99.AGEnt_accessory_0027_length_34
gaaggccgatccgagaggatcggccgaaaggttt
>PA99.AGEnt_accessory_0028_length_12183
cactccgatgggtttcaggcgtcaccccttgccgcctcggccgccgttgcattgcacgacagtggtccatccgctggagctgtaggtgtgctccaccgagtcgatcaggaactcgccgtcgattcccgccttgaagccttggagcagcaggctgcgctcggcgaacaggtcgccacgccctggcagttccaggcgcacactggcgctggagcggctgaagctcgccaggcgagccttcgccgcctgctcggcctctccacggctggcatagagatgccggtcgacatgctcgcccatagccgtagccggtgccttcgggttcttcaactcgacgctcttgacctcgccgctgccgggcaattggtagcgggtcttcaccgttctcatcaggctgcggtcgtcgaaggtaacgtcgaagctaccgacgtcagcacggcccaacaccaaaggttcgatccgacgccccgtggcgctctgcccgctctgtcgcggcagcaccatgagcatgccctcggccagcttggcggtgcagtcgtactggcgcgccagacgggtgacgaagtggtagtcggactcattgacctggtcgacccgggcgatcgccacctgcaacggacactccacgcgccagccgttgcgtgcgccaacatcgcggcagacctgagccagggtagtgccctcccaaccgccgctgcgtatcgtcttgccactgccgcgcatgtcgccggccttggcagtgacggtcaggcagtccggcggaccagcccactgcaaggtgtccacggtaaagcgtcccatgcgcatcagtggctcgccggcatagccgagatgaacctccagcaccgcaccgcgcctgggtaaggccacctgtccatcgcgatcgtcgagcctcaaggtcaggctgtcggactccatgcccggcttgtccagcagggtcagcttgagcaggcggtcattcagccgctgggtgacgtcggtgccgtcggcaacgatacggaaactcggttgcacctggtttctccagaaaagaaaaaccccgccaaggcggggttgcgggtgagcggtcgatcaatcccacaggcgcacctgttcgacattgaccaccggcatgtcagggaaactgatcagcaagccggcgcggaatggctgctgctcatcggccagcccgggattggcgtcgagggtcgcctcgacgcagcccaacagatggccatagacgtggtagcagaggctgtccagcatgtcgccgtcagcggttcggcaggtcgtcgccatagcgcttgaactccaggtcgaaggtttgtttgcggggagcgccgttgcccagcagggcgctctggttctcgctgatccgcaccagacaccagaggcccatctgcacctcgccgtagccgctgctcaggatcagcggctcacgccgctccgccaaccggcgcagcgcttcgagctgctccagaccgacgaccttttcctggttacctacctgtcgacgcagcgggaataccgcacccttgagcaggatgctctcctcgcccatgccgacgctctgcagcgccggccgccgacccaggcgcacctgcccgctccagttgtaggcactgttgcgctgcagggcgtcgaaggcggcagtattcaggttgaagtagaacggttgggcattggcggtcagcggctgcagtaccagcaggtgcggcaagggcgctgcggcctcgctcgggggcgtcgccgagggtgccagcagccacgacggcagcacccccgccagcgtcggactgatgtcgccagcgaccttgccgaccgcctgcgcggcactgttcacctggaccttcagcgcatccaggcgttcgtcgataccaagcaacgcccggctcgcccggtcataggtggagaccacgcggttcaccttgccctgcgcctggccgatgccgcgcatggcacgctgcagccgggcagccatttccggcgatacgccgggcaggttctccagctccgcggctgcgccgcggatctcgctgatcgcgccgttcaccggagcgaccaccttgtccagactcttgcgtccggactcgccggcgcgacccaggtacctcaggccggcctgcaattgttccagatatgccatggggactccttagaccatcgccggatcgtagaggctgcgccgctgccgctcgtcggcgaagtcgacaagcatgcgttgcaggtagggcagcaactcgtcggccagacgctgcggctcgtgtacgttgccttgcaccgtcaggtttatctgcggcgcgaaggtccagttgggcacagccgcgacgggttcggcctgtggtacgggcaccgccggcttgttgtccgaggccgccggcggatcgccagccagactgcgtcccagacgcccccccagttcgctaccgccccaggcgccgatagcgccgccaaccaatccaccgatcagcgtaccgaccaccggcaccaccgagccgatgctcgctcccagagcggcgccagccagggaaccagccagggagccaccggcctcgccataggcgatggtcttttcgctctccgacaggtcgctggagtagacctcagcaacatcgatcaacgacgaggccacttgcagcggcgcgttgcgtatgggcaaacgcgacaggcgcggcagctttcctgccatcgcccccaagcctcctccagccgagaagccaagggatggaagggagcgggccttcagcccaccgcccttgcctctcttcctgcgtggtgtttgaccgcgctttcgttgtgctggcctcctcgcggactccagcgtagagtcgcctcccggcaccggccagttggtaacgaacacgcgctgtatttcgctaccacccgatacccggcctgcaccccgttcgatcaggtcgccgacggcagcgctccctcgccgaccgagccgaccgccacgcaacacgtcgatagcgccgcgccctcccttgtaggcgagatacccggataacaccgcacctgcggcggcggtaagaccggccgtcgtccgcggataggcttcgagcagttccgcagtcgactcgccgagtaccgcgctccccttggccaggttgtccagatatggattcagggcgctgcccaaagcggtctgcgccctctcccaactgtcgctggaagccttccacagctcctgggacatccccttgcgacgctgcgcatcgcgctccgaagagcctacggaagactgctgggattcgagcaagccctggaactcgccgcgcgacgctcgataggcttcaagcgccggcgacgcctcaccggcgctgagcttgccgcccttatcccgatagcgcgcagccagctccaggttggcctccagcagactcgctccgtccttgcgcagcgcttccaggtcccggtcgtagtcctggccataagcgcgtttcaagctgccgctgccgacgaactccagccaggccttcatccgcacgtccgctttgtctggcgtggtgttctttgcctgaatctccagcaaggcccccagtgcaccgacatcgccggccgtggcctctcccgcattgcccagcgctgacaacaaggcaggcaggcgacgcgccagggcctcactgccgactctgcctttacccaggacgaccaggcggtcgagggaggcggacaattgctctggcgagtccgaaccctgggccagttgcaacgctcgaaccagccccgcagcctcggctgaagcaatcccttggccaaagccgaagcggcccgccagtcccagattcatttgcgcggcggcgaaccccatgccggtggcgttcaagtgctccagcatgtccagcgtcgccgtgcgtcccaggccgctctggctggcactgtcctggatcagggatgccaaggctggctcccggccgacgtccaggccgttgcggatcgccaggtcgcgcaaccgcgcttgataaccggcagccgtcttgctggcttccacgaccagtccggaaaatgcgctagccaatggcattgcctggctggcctgctccagccgttgcaggccgcggacctgcatatccaggccacgctgcatctcgcccagtcgagcgtaggcatcgcccgcggccctggcctcgatgccgagtcgcttcagttgctcctggcgttcgccaagctgccgggcatgctcagcaacgccgcggtccccgaccttgcgcatatcggcgagttctcgctccaggcgtatggcgtctcccagcacatctctcaggctggacgcctggcgggaacgttcctggagactgtcgagccgtgccttgacggtctcgaatgccttgcccaaggaggggtcggcgatgccgccgatggagaccaccaggtccatgtctttactcatgacggttcgtctcgtctgttatcgatgtccgcctccgcggacctactgaagtagcgcgggcgccgctcgcctggcggacgacgccgtcgctcactcctcgccctcggcgagccaccagagcaggtcgcccagggtcatgcgctccagttcgctggcctggaagcccagctcaatggccaggcgcctcgccagttgacgcatacgcgaaggtgtcgtccgtgtcgtcttgcaccaggcgaaagtaggctccttgcagccgctggtagtcgctcagcttcagcccctccaggtcctggcggctgacctgcgccagcgaggcgaacagttgcagttcgcgctcctcggcatcgtcgccggccaccttgccggccaggcggatatcacgcacggtgggtgcacgcagggtcagcgtgtcgacgctgaccccgttgcactgtgccggacgcgagagacgaacgagggcggcgtcagcatccagcgtcagccagcccggcagtcgattctcttgggtcatgtccggagctcctcttacaggccgaggtcgttgcgcatgccggccaactggtcgacaccgttgatcgcgcggacaccgttgaccggatcgatctcgtagacctcgcggccatcgacttccagcttgtagtagctgaccgcaacggcgtacttgaactcggctttctcgccggccttccagtcgcccgggtcgacctccttgagcaggccgcgcagggtagccaccactggcacgctggcgcccttctggcccttgaaggagccgcggaacacgccattgaaagcgctctggtcggccaggccgaagaaattcagtgcttctcggcgggcaccgttggtggagaacttggcctccatcgcctccaggcccatgtcgatggataccggcgcatccatgccgccggcacggtattgctcggtcttcacagccagcttgggcagggtcagggatggcacgtcaccggcgaagctcacgccgtcgatgaacaggttggtattggtcagggtttgcggaatcatcacgggcgctccttaggcgacatccagaacttcggtgagccactgatcggtcacctcgacacggaaattggggttctcggcaggcggcacatcggtgaagcggatgttccagtacaccttgccctgggccagctggctggcgctgttcaggtccgggtcggcatagacctcgaagttgatcaccgcgccctggttcttcagatcgcgcatgaaggcgcgcaggccctcggtgacatccttcacgtaggtcttggtgatgccgcggtccaccgcccacttgtgcccggcgaggatcgcatccatcaccaggtccatggtccgaacgcgggtgacgaaagcccacttgctgtcgctggacaaggtgcgattgccccacaggcgatagccatcgtcgcgaatgatcgtggcgatattggcgttgttgagcaggttggcgcgacaggtctcatcaccgtcgaggaactccaccggacggctggtgccggtgatgcccttgatctccttgttcgacggcgaggaccagaagccgtactcggcgtcggtccaggcgaacaggccggcggcgtaggccgaagccggggccttgcgtgcggcattggtggcgctgtcccaaacctgcacgcccgggtcgaccatgaacaggcgcttgctgccgaagttcttggcgtaggcgacggccgcctcgtcggtgctattgggaccatcgagaatggcgatggcccgcagtttctcggccagcccgtccatggcggtggccaccgcttgctgggccgaatgacccggcgcaactagtagacgcggctgagcattgaagcggctcttgccgtctagcagagcctgaagtccggtgcgctcgccggcggcgctgacaccacctatgacggcgctggcctgggcctcgggagtctccgcggcttccacgcccaccgccacgatcacggcctgggcacggttatagatggcctcgcaggccaggtagatagacgagccgatgccgaacgccgcggcggcgtccttcttgctggtgagcagcaccggaacgttgggcttggcgcttgcctgcgcccccggcgtgaacacatcgcagaggccaatgacggagctggccggcagcgcgatggtgcgcgcaccgatatcgacgttggttaccgtaacgccgtggaagaaactcataggtagatctccattaatgaaaaaccccgcacgaggcggggttcagggggtgatgagcggttcgagccacagcggcggctcgggtcttgcgcctaaatcaggaaacgccgcggatgccggccagtctcgaaggctggcgcggtacagcgtgagttcgagcagttgcgcctggttcagggtcgtaatcttgcccaggtcgagctcatcccggtgacgggcgatggggccatcagtaagcgtcaactggcgatcgcgccagatgcgctcacggtgggccaggacctcttctgccggggccggcgggtcgatacagaacggacggccggcggcgtcggcgacgatctgcttgccctcgctctgggctaccaacagcgccaggtattcagcttcctcgaggggatacatccgcgcgtcgatgggcatgcggtcgccgtggacatccttcgaatagaaaccgccagtggcggcatggaaaaaaatcatgggtcacctcaacagccaatggccacaagcctgatcgcatagttctggaccgcaccgtgatactcggtagcgacgatcacacaccccgtggtgctgacgctgacatctgcgagggtgacggtcgatgccgacgtcgccggccgccccagttccttgacgctcggcaccacgtgcaggcaggtagtgggaaacgcgatcggaaaggtcagcgagcggttgacgattccacccggatgatcgccgacactcactgtcatccactgcacgatgagtcctgtatcgttatccttccaccagccattcagcgatcggttcgccgtcgcgggaaccccagccccgatattgttgcgcgcccccgctgccgtattcgaaccaagaccgccgcgcgccagaggcaggatgcccgacgtgatctgggcggcgtcgtggttgtggccagtaggcggaaaggtcgctggctttcctggcagggcggcccacgtaaagccacttttcagcagatagtcgttcggattgaagtccgctccatgccatacacgccgccatggataccaggtgttggtgtagcggcaacgaaaatagaacccttcaccgtcataaacctggtatgtctggtagatgaaattggtgcctgcattatgcacttgaagcaagccggcccgggggaccgggtagttcgccccactttcggcctgtgcattggccgtctggtaccaccatcccgacgtgatcagcgagttgagattgaccgcaccgcccaaggccccgtccgcctccttgctgaacgaaccacctatgtcgcagcgcttccagggcagccagtcccgggcgctagggttggccgcgtaggacacccgtacatacatctcggatgtagcgttgtagctcgttgcaatctgcgaagcattgccgttctgatccggatagaacatcgactggatgtagaagtaccgtccggcaacaggtccgttcgcatgattggtcagcatcaacggcacggtcgcggtgttcggatcgctagtggtcgagacagcagtagccaacccgcgcgcgaataccggcaaacgctgctcggccagcaccccgctgaccaacttcgaagcatccagcccgggaatgtccgtcgccgccagcgccattccagcagtcacccttcccttcgtatccacggtcaccttcggatagctgcccgctgccacaccggtagcggaaagactcagcggcgcagaaacattggcactgccgtcgaaggtcaccgaccaggaggcatcgccactggctgccaggctacgcggtgcggccagcctgctggatgacacggcgttgccatcgactcgcagcgcatcggtgatgccatagccggccagggtggtggccttgttcgctttctgcgccagttttccgtcggtatcggccttggtataggcatctccgatcgcatagccggccagggtgctcggattgctgccctgggtgaccaccccgttggcgttcaccgtgaccgagcgatagctgcccgccgtcacgccggaaggcgctaggccaatgctgcggtcgacagaaagatcgcccccaccgaccaggccattgccagccagaatcttgcggcccttgaaatcggcagcgaccttttccttcacccagtcctgagtggcgtagatgatgccgttgtcgatcagcagctggacattctccaggccggagagcgcgatgttcacccgaatggtctgggtccgcgcactgccactttccattgcagccttgtagctgggcgggcagttggataccgcgacgaacttgccgtcggcatcctgcaggccgatctcgcggatccagaagccacctacctcaactggcagcaccacctcggcaaccaaggtattggcgttcttgtcggaaacgaacagccgattcagctgagtccgatggcgttggttgatcaggctcttctgcgccgccgaaggcaatggatccggcgtgtcgcccggcgcaccgccggcatcgccgatcagcatatgagtcggctgccatttcttgcctgctgcactggccgcagccagcgcagcggcacctatgtcggtgagcaggccaccgtatttcggagtattggtcgtcatgtcactgtttccaggggaagatttccagggtgtcgccgtcggtcacggccagtccgtgacgggaccggattaccggggtgatgcgcaggtccaggcgggtcaggtgtcggctcaccgggcggacgtcatcgagcaagcgctccagctccagtacggtgccttcgtcgatgccacggtcgctgacgtccacggtgatctcgaaggtccccggcacgccggtcgggcttcgctgccaccattcggtgacctcgctcagcgcaccgatcggctcgaccacttggcgcaacgcggtcagcgtgcctttgcgctggtgcaggacgaaggacgtcgctaccgcattgcgcttggcctcgtcgctccagtccgggtcccagcggtccaccgagcgcgtccaggccaggtagggcagcaaggccgcctcacagcgtgccggatcgttaagctcacgaagcggcaccggcagttcggcaggcaatacatcacccagagagcgttccagagaactcctgtttggcggcagcagtcggctactcatcgacgcctcccaaggtgatcgcgtaccccgtgcaataggccgcctgggtttcatccaggaccacgtcggccgcaggctcctgcagttcgacgcgctgcacgccttcgacatgcagggtggcgaacagggccgaacgccggatgtcgcggcccaggcggcgctgggcggaaatgtagtcgcgcagcgaagcctcggcggcggcacggatcagctcggcctcggggccgggaaacaggtagagctgcgccttgacctgatagggaacgattcctgccgagcgcaccgttacccgatccgcaacaggacgcacgtcctccgcgttcagcgccaggcgcactgcctgcaacaccgcttccggtgcctgcccgttgccttccaccccgagcacgctgatcagcacttcgcagggcgccggactggtcgcagaggcatccgccacccttccatccgcgcccagcgcatgggctatataggcgttccgcggtcctgcgacggacagctgctcgaacgcgagctggatgcgattgcgcagcgacttgtcgctctcgtattgcgcctccaccggcggtaccgcctcgggctgagcgggcctgatcagcaaacgctgcacattgaagccggcaccgatctggtcgagatcggcaccgctggcgtatgccagcatcaccgcccgcgccgcatcgttgatccgcgcccgcagcagcagttctcgataggccgccagttgcagaagcttgagaaccggatccgactccacctccgctgtccattctccagccatggcttcacggaagtcgcccaacagctcttggtaaatcgtctcgaaatcgaggttttcgataacctctggctccggcaactgggaaagatcgatgatcacgccgagacctccatattgatgttctcgccctcgaacacgccgctcaggagcagatccacgcggccatcgacgaccgcgacgactcgcacggcagacaatgcgatgcgcggttcccagcgccccagggaacgggctacctcggcctgcacggcgcttttccagccttcgctcaccggcatgtcgaccatccgccgcagcttgctgccgtactcggggcgcatgcgcctgctgcccaacggggtggtcaggatgtcctcgacggactgtttaagatgagccaggccggacaggggcagcccgctacggcgatccatcccgatcatcgccccgtcctcccgctccggcagagacaggccgcgcctggctccgaatggctgtgagtgttgcccatggcgaactccgcaaacgaaaaggcccgctcgcgcgggccggttgaatgttcgacggaccgcccttcggcagcaccgtcgtatgttcaatgggtgtggtggttgctgttgccggcggtgtcgatgatcgagccgccgccgaggatgtctccgctgaccgtcagtgtcccggcgatctccaccggtccttccaggctgatcttcggcgccttgagactgaccgccccgtcgctgacccgcacctcgctggcgccgaccctcacttccacggtgccgctgggcagctcgacgcggtagcgatgcgcagcccagtcgtaactcaacgaggcgccgtcgtcgaaacgccaggtctcactgctggcgctgttgtccggcgccgtgcccgcatcgccgtacagaccgggaataaaggtacccattgacactccgcccgacggactgagcagtaccccctgttcgcctatgctcggcgcacgccagtggcgaaccttgccggctgccagggagtgccaacgcagccagccgctggtccagtcgccggagcgcacccgtacccgcgccgctgccaggtccacggcgaccaccacgcagggcaggatcatcgcggcgagcatgcggtcatgctccgcactgacatagctcatgccaacgcctccggagcgaagtagtccggctcatggccggggccggtctgcgggtcgaagcccagcatcaggctgcccggcggctggtcctcccaggcccactccgggtctccgagacgcagcgactgcgtccactcgaccagccagacacgcaggctcttcagctcctcgcgactgccgtcgacggccgagcgtacgaagcgcgccggttccagagacaggttccaggtctgctcgcgcaatgtccgaacgattccgcaagcaatggataccgcctggcgatcggcaccaggtggcaccattatccgcgcctgcaggcggcacagcagggcactctcgccggtaccgggatcgcgctcgggcagcagctcggctatctccagggaaaccgccggggtattttccggcacgcctggccagaagccgatcaactgcgcctccggcagacgctcacgcagtacctgctcgatggccgcgtacagagcctcgagcgtaacagcctgttcaggcatggttgactccttcgatcagtttcaatgcgggccacggtcgtccgactgt
>PA99.AGEnt_accessory_0029_length_943
atatgagccgggcggattgaagttcaattacagtactgaatttgtacgcttcgaccgtgacttggacgaaaacacctatctcaatgacgatggcagcattcagggcaaacgtccggacgcttacttgcaagggttagctcgtgccaatggagatcgggcgcatctcgaaccaggcatgagcctccccatgaaccgcagctggggttatctgaccccaacgttgaagctcctgtacaccaagtatgacttggacttggatagcgaggggaagagaaccctaggcacctataaggaaaccttcgacagcagccaagaccgcaccctcccattagtcaaggtggatagcggcctgtatttcgatagagacactagctttgcaggtacacagttccgccagaccttggaacctcgagcgatgtacctgtacgtaccttataaagaccaggagaagattccggtcttcgacaccagcgagccatccttcagctatgactcactgtggcgcgaaaatcgtttctctggacgtgaccggataggcgacgccaaccagctttccttgggcgtaacttctcgtttcattgagcctaatggctttgaacgggccgtagtgagtgcgggacagatttattatttccgtgatcgtcgcgtgcaactgccaggtttgaccgagaaggacctgcagctcaatcccggcctcaaggaccccgactatgacagctggcgttctccgtatgccttggccggcctgtatcgctttaatcgtgactggaatgttacttcggacttcaactggaacccgaataccagcaagaccgagtccggcagcgccatcttccattatcagcccgaggtgaatcccaacaaggtcgtcaatgctggctaccgatatcgcgcggatgcccgccgcttcaacacctcgacaggtcgattcgaatacggccgc
>PA99.AGEnt_accessory_0030_length_151
tgacctgcccccattttgtagcccgagagctacatgtccctgcatcaaattttatcgatgcccaaggggtacggccgacctctgtccacaaggtttttgacgtgctgaaacaggcgctttagctgactcagtcaccctgaacaggcatgcc
>PA99.AGEnt_accessory_0031_length_7616
cgccgcctgcacaacgtcaccctgaacacgccggacggcacgacacagatcgaccacgtattcctctccccctacggcatcttcgtgctggaaacgaagaacatgagcggctggattttcggcagcgagaagcaagcgcagtggacgcagaagctctacaagcgcacgttcaaattccagaacccgctgcgacagaactacaagcacctcaaagccctggaagccacccttggcgttaaccccgagcacctgcattcggtgatcactttcgtcggcggcagcaccttcaaaaccgaagtgccagccaacgtcacccagggcattggctttattcgctatatccagtcattccagcaggcggtattcagcgaggctgaagtcggcgccatgctgcaatccctgcaaaccggccgccgcgcgccgaccctcgctacccaccgcgagcatgtacagaacctcaagcgccggagtgatccgacagccgagcggcaatgtccgaaatgcggaagcgcgctgctgatacgcaccgtgaaatcaggggcgaaagcggggcagcagttttggggatgctcggcgtttccgaaatgccgaaccctgcagagcctttaacaaccacccattgatacgcaggacgctcatcatgcaatcaataaaggcttcatcacactctcagctttgctagctgagcaaagccactaagctcgattcaacgtacggatggagttgtatgaagggctcgaaacacggcgcctcacgcgcggggtcgcatgccgggcgtggctttcgataccaggatgccgccggcgtctggctggcaactcagtgctggagtgaggagctgccttacggcgaggtagtcccggaagggctggacgactacgagcttcgcggagcgacgcgctctgcccttgttcaggtgaaatcacgccgcgaccacctaggaccgttctcagccagcgaggcggcaaacttcgtgcgtgagctttggtatcgaagcgagggcgcatcctcgccccttaccggtgatttgatcttgcttgtagaacagccgatcgcaggtggccccaccaccgatcacaggctggccgataacccgagcctggccaaggccatggctagcgatccacgctggagctcactcgcacctcgtactcttgtttggattacccccgcgccctttgaagtcgcactgaggtccatcagtcgaattacgtcctgcactcccttggctgcacaggtccattacgctgagctactcagccgcatcggcaacttggccgatgccaatggcttaatcacagataaccgctatgcaggcctggccgtatctgacgtggaggcttgcgtgcgcaggatcgagccgatccttgacctaagcggcatggaggcagcattacgcgacggactctgcgaggcgctcgatttcctgacacccacagatgaccccagcttttatcaaggcgtcaatacacgcccggggcatcttgcagccggtctggtcgccgaacgaccggagacgcgcagcatagtcctcgacgctctggaagccagtggcgccacgttgatcgtgggccaatcgggtagcggcaaatcggcgctgatgtgggaagtggctcgtgcgattcggcataccgtgcgctggttcgaaatcaagcgtggcgatgcggccgacgcacatctgttcatgcgtctcgcccaggcattaagagcatcccctaccgcaccgctcggtttcatcctggacgatgtcgggcgcggaggcagcagtctgtgggatggtttgagcaaggaggtcggcggcggtagcggaattctattgctcggctcgatcagagaagaagatgtgttcatgctgaccgcgcgggcgcgcgccaaagaggttcgtcctcccgttgaagaggcggtggcggaacggatttggcaccggctgcttgaccagggccggacctcttgggtgggttggcgcgaaccctgggagcgaagcggcgggctcctgctcgaattcacacatatcttgacgcgtggcgaacggatcgagacggttctcagtgagcaagtggatcgacggctgcgagaatctcgcgatgccgagctggccgtccttcgcgttacttcgctcgccagcatggcgggcgccacaattgatgctgaacggctgtccacggcgctggatatcgcacctggtgatctgagtcgaggtctacgccgcctgattgatgagcatctcgtttcggcgaaagaagatggacgcatcggaggccttcatcagctgcgttcggcaatgctcttcgacctttgccatgcttacccaccaccggcgccatcacgaacggtgaccgaggcggttcattccgtgcatagcgatagcttggaagccttggccgcccacgtgctggtgaatcaccccggcgcaacaagcgctttcgtcgcggccctcgcctcacgactggagcgcgagcacgatcccgtcgcgctggtcacagcactttccggcatgggccaggctcacatcgaggcaacactacgggcttgggtagcagaagttctgtcggccgggctggaaccgtctcaaatcaccctagccgctatgttcgcagtcgcgaacatagatgtttcctcgatgccactaccggatcgcctgaggagcgccgtaggggcattacgcccccgctcagctgcggacccacgaacggatctactgtccgccctttctcgaacctccttgcatcagatggtggccaccactgatatacaccgccttcgagcactcataggagcgctggtcggcatggagctgccggagtctttgcgatcggcactgctggcggtgaagcccgatttcgaagcagtcgatcttagcgaccttgctgatctgctgggcgcgatccatctgatagatccacgcatcgcatcaagctggggggcggcaccggtgcgcaatcgtttactggagcgcgtcccatgcgaaattccctgggcagggccggttatagtcgaagcagcacccgaagggcgtcttctacgcagcgtcatttactacgttgccccctccgttcagactcgactcaacgatgaagtggcaccactctgcgccacgctgcttgggcttgatccaagcgcaatggtagcggccgtcgacgcaattgcggccgatggtctcccatccgaattaccggatgccagcaaacgcattcctcgggagaacacaccattctccgcgctacccgcgtggaaccaacggtggatcgccgcggcagcgcgattggttggcaacgagagctacaccgactatctgcatcgctcgtatgacatgctggagcgcttgctaaccgtactggagcgcacagtggataccgccctgcgaggcaagcggctgcaaccgaagatgttggagcgcctcggcaatattcacaacgcctctcgccaactaactccaccgcaagacgcagcgctcaacggcaacgccccggctacacacaacacaccactacaaaatctactcttctggtgctccgccgacttgattcggcgctccatcaagttgccagaggaatatggtgcgttcgtcctgtggatcggagatttgctcaaagacgtgcgtaaagcgcgcgaggagccctgggagctcttgggtaaatcgccagaaagactgttgaatagacttgagagcctgatcgcttcgttgaggctattggccattgaagccggcacgcagggcgccaagctgacgcaatggatctccatcgcccgtagcgccttaccggacgacgctttgcgtagtgtcaagatggccgttgagcgccagctgcaggcaagctcagagagctatctgcaaggcattgaagtcaagctaaagcagcaatctattgagtttgagctgcatacgcgtccagattgggaaactcccttaccttggccgaatagggacttccttgccatcgtggatatttcatccccaggcgattggccggcatggattgaagcacatgcagccgaggttcagacggctattggtgaaggccgccaggtatggttcgtgccgcgcataaatcatctcgcactgtcgtttctgaccatcaaaggaaggtactcactgttcgcatcaccgtactcaggggacgactggctagatacgcttcagcagcagcgactgaacgatattctgacccgggaggcgcaacgaggcattgagctaattacagagctcgacggcatgcgccgtttcagactgggagaagagaaccgctccactgctgagcaagcagtgcggcaagaccatgaacggcagctcgcggtggctctcaaggcattcgaggcgcgggccgaaggaacgtcggtacagatgcagctgcggaaattcagcgaggacgtagcggccggccatatcgccttagcggagggcctggccgcactgctgcgtaaccgactgacttccgatgggatggctctgctcatgcttcagaacactttgttggaacaggatcttgctgctgttggatgtgggcaaggtgcagacaatccgcccggagggaatcgaacatgaaaacagtgagcatcgacctggaaaactgctacggcatcaagaagctgcaagctgaattcgacttttctaaagctaaggcctgtgccgtctatgcgccgaacggatctatgaaatcctcactcgcgcagactttccaagatgtcgcagacggcgtcgcctccaaggatcgcatcttcccggcgcgcgcgtgcaggcgcgaaatcaaggacgaagccggtgcggatctacccaaggaaggtgtactcgtcgttcgtccgtatgacgaggttctggggcactcaccgaagacttcaacgctgctggtcaaccctgcgctacgccaagaatacgaagccctccatgccgatatcgacgcggcaaaggagaccttgctgaaagctctcaaagagcagtctggctccaagagggacatcgaaaaggagttgtcgtccaccttcacagcacgtgacgaccagttctatgttgcgctgaatcgtgtcaaggacgagattgcttcgatgcccgacgccccgctcgcaacagtcgcctacgatgtcattttcgacgataaggtgcttgctctgctcgccacggatgaagcgaaagctgccattcaggactacatcaagaagtacaacgaactgttgaccgcatcgacctacttcaagaaaggcacattcaactactacaacgccgcaacggtcgcaaagcagttggccgacaacggcttctttgaggcgaagcactccgtcaccctgaatgccgacgccaagctagagattaccagccagaaggagctcgaagaactgatcgccaaagagaaggatgcgatctctaatgacgaggacctgaaaaggaagttcgcgaaactcgacaagctcatccagaagaacgtcacggtccgcgacttcgaagcctacctgctgaaccatgaagagttgctggtacggctaggcaacgtaccagctttcaaggaggacgtttggaaatcctacctgaaggtgcgcttcgagccatttcaggatctgctgaacaaatgccaagcagcccagaccagacgcaaagagatcgaagagcaggcagcgaaggagcgcacacagtgggaagaagttatcgacatgttcaacgatcgtttcttcgtaccgttcaagctggaggcagttaaccggctgtccgtaatcctcggtcaggagccgatgctaagcctcggctttacgtttgaagatgggacagataaggccgctgttgaccgcagctcacttatgcaggccctcagcacgggggaaaaaaaggccttctacgtgctgaacatcctctttgaaatcgaagtgcggaagaaggcaaaacaggaaacgctcatcatcgtcgatgacattgcggactcgttcgactacaaaaacaagtacgccattattcagtacctgatggacattgccgaagacccccacttcaagcagatcatcctcacccacaatttcgacttctaccggactattcagagccggtttgtccggtacccggactgcttcatggcgtcgaaaactgccgcaggcttggtgcttgagcaagccgctggaattcagaacgtatttgtcaaagattggaagccaaatttcgctaccgagccgaagaaaaagattgcctgtatccccttcatgcgcaatctcatcgaatacacaaaggatgcggccaaccccgatttcgtcaaactgacgtcgctgctgcactggaaggccgactccgaccagatcaccatttctgacctggatgtgatcttcaacagactgttcggacaaaatgttgcttcggccgaaggtgcaaaaactgtgatggcgctcatcgagcatgaggccagtgggtgcctaaaggctgccgaaggtatcaatttcgagaacaagatcgtacttgccatgtcgatccggctcaccgccgagcgcttcatggtcaagcgcatcaacgatccggccttcgtcgcgggaattgactcgaaccaaacggcaaagctgctgaaaaaattccgggaactgttcagtacagagctgaagacgctcaaaatccttcaacgtgtggccctaatgacccccgagaatattcacctgaattccttcatgtatgagcccatcctagacatgtccgatggacatctgcggaaactgtatggcgaggtgatcatgctcgcctgatgtcgtaccaatagctggtctttcagcctgaggcgataccgagcgtttagaacctggccgtttcaaggtacaaaaaacagtacactggcggtacagcgcccagctcttacagatttcgctcaattgcacttaacccgctctacgacgctactttcagctcactgtacctacgctaagctacgcccgacctcactgggtttgcagtgtttctaggcaactcataatcctttggtccacggttcgagtccgtgtgggcccaccggcttcaagctttttggtctgtcccgccccgagtgccttccagcggctggccatctccccttaccgcgttttcgagcgtggtcagctcgctgatctttccgagtgcgctagccaaacgtctgcataaacggaacggcacattgcctgattgccgcgaacacatgcggggcctgctcgctcagctcagtcgagcgggccaacacccgctccagtgcttgcaattgctcgcggatcacctctgttggccgagctacatagcagacctgggcgaactccagcagcccctgtcgcgaggcaaagagagtcttgttgcctacgacatccagcgccagtacatcttgcgggatataagccgtggtgttgacgatgtcgtaggccggtgccaggcgcaattcgcagcagtgctggcggcaggtttccggcacctgccgataggtctctaccgttgcaccggcgagccgtgctgcaggtcacaggcttcggtgtcaatcgcccgccactgcgcgatcaatcgcagggtgtcggcggcagcagcgcaagtttcggcgaaggcgaactggcgctggcggagcggaatccgatggacgtggcggctctgttcgccgcctgagcgtgggaaggcacttatcaggcacttccgaaggcactac
>PA99.AGEnt_accessory_0032_length_40
cgagagccgagtggcgctgggaacgccgtaaccgggcgtc
>PA99.AGEnt_accessory_0033_length_63
gcacgcggcgcgcagggggccgcccaggcgcagccgctggaggcctgaccccaggtcattcgg
>PA99.AGEnt_accessory_0034_length_975
caactgctcgctcagcgcggcgaaacgctccgcgtcgatccggccgctgcgatagacgacgaacggcggcaatacctcgaagccggggtaatgcaggatgccgtggtggatggggaacagcaggtcgtccatcggtccgttgataccgcgcgcggcgtagtgcgactcccagccgccggcggtgactaccagcatcgcccgcttgccctgcatccggccctcgccgtagcggtcgccccagtggctgtcggaatgttcgccgaccccgtaggcgaagccgcaggcatagacgcgatcgatccaacccttgaggatcgccggcatgctgaaccaccagagcgggaattgcaggatcagcgtatcggcccagcgcagcttgtcctgctcaccggcgatgtcgacgctctgccaaccgttctcgaaggcgcgcagggaagttgcggaaggatcgaagcgttcgctggcctcgcgctcgaggctgtcgccggcatcgagcacggccttccagcccatcgcgtagaggtccgaaacctgcaccgcatggccggccgcctcgaggcgggcgaccgcgaagtccttgagcgcaccgttgagggagcgcggctcgggatgggcatagacgatgagtacgttcatggcggatctccggcaaaaggtgggcgcaggatcggccatcgccggattatagttgaaatgaatatccgaaattccaggtatattgatgattaatctccggcgactggacctgaacctgctggtgaccctcgacgtgctgctcaccgaacacaatgtgacgcgcgcggcggaacgcctgaatttttcccaaccctcggtgagcgtgcacctggccaagctgcgggcgatcttcgacgatcccttgctgcttcccggcccgcgcgggatgcgcccgacggcgcgggcggaggagctgcgcgagccgttacgcctggccctggaagccctggagcaggcggt
>PA99.AGEnt_accessory_0035_length_452
gatcgacctggccttccacaccctcgaagaagcgccgccgggactgcgctgtcgccggctgttcagcgagcgctatgtgctggccgggcgcgccgggcatccggggctgcgtcggcgaccgacgctgaagcagttctgccgcctcgagcaggcgatcgtctcgcccgacggcggcggcttcctaggtcccaccgaccaggcgctcgccgaactcggcgcggaacgccgggtggcgttgtcggtgccgcacttcctgttcctccgcgcggtgctggaaagcaccgacctggtggcgctgctgccgtcgcgactggtacgcgagcgcgacaggttgcgggtggtcgaggcgcccctggaggtgcccggctacgacctggccatgctctggcacgagcgctcgcaccgcgatccggcccatcgctggctgcgcgaactcatcgccgcctcggtgt
>PA99.AGEnt_accessory_0036_length_13161
ctcgccgaaaatatcaatcatgtcgtccgtaccaagacgcacgacaaatgccaaccacagcgataaccacaccagcaggatatctgtcgccacttgaagcaagcgcttccaccgacgaggcatcgacaacagttttactctaaagcgatctagcattccctactccctcaatagctatagctgaagagctctatccaaccgactctagcttaccagccttgaacttcacagccaggaaaacgaggggggtataagctatgaggatacccagagcaggctcaagatggccacttgccacccaaagcgccatgggtagaagccaaaccaaattcagtccggttacgccgagtgtaacaggagcatgcttgccgaaatgcctggaggcatactgataggcatggctccgatgggcttcatacaccttgtcgccacgcaacaagcgtcgtgccagcgtgtaggtcgcatccacgatgaagacccccagcagaatcagccatgcccagaagaactctggctcgacccacattgcctgaatcgataggactcccagagtcagtccaaggaacccactaccagcatcacccatgaagatcttcgcgggaggaaagttccaaaacaagaaaccgagaacagcaaaagccagcaacagggggatcaaggaaagcgctgtcttgccattcatccaatacaccagtgctcctcccaaacagacaaagatagcttcaagacatgcaaggccgtctatgccatccatgaaattataaagattgagcaaccagacgagatagaaagcaaaaagtacgaccccaacccagcccaaatcccattgataacccagtagcttgaacggcggcacaccagccagaagaaagagtgaaaccagtgcagccatgaaatgcccaagcaggcgccaacgagcagccacgtgaccatggtcgtcaaggaaaccaagcagagcgacaccgcctcctcccagtaggaaaagtaacgcctggcgccactccagaatggaaaataggggtagaagaaaagccactaggagaaaagtcagaacgatagccaccccaccgcctctcggcgtaggcacggtgtgagaactgcgggcgttaggaacatccatgactttttttgagatggcgtagaatctcaataatcctgtaagtcctgccgatactaaaaccacaggaaataaaatccaccagatcgacatttcagcgatattccaaataatattcagcggcccgttgcagtccttggtccacagaaagcggcggattccaatccaacaactgcttattcttagagatgtcgacctgcaaagacccgcagagtctctgacctacagacttcttccctaacaagagagcagcagtcttcagcaacgattcagggactggcagcagattcgctctttttcccattgctaccgccattcttcgcaaaagaccagtggtagacaggtcctctccatcacttacaagaaatacctgattagcagcagcaggatggctcgctacggtaaccagcatatccaccaagtttgtcagcgacaccagactacggcgattgtttatggcccccagaggcaaaggaatacctttgtccaaccacttcatcatattgaggaaattggctttcactccagggccgtagaccagaacaggacgaacaatagcatattccatccctgcctcttcacacacctgccgcagaccggtttcagcttcgagcttggagatcccatagggatcggaaggagctggaacatcgtcgggcttgaatggactacccgtggtcgtagactcgccgttcaccttgatagagctgacgaaaacgaaacgtttgacccccgctgctgccgcctgccgagcgagattcagtgttccctcgacattcacttttctgaactcagccaaaggatcgagagcctggtcattcatcacatgaacacgagcagcgctatgaatgacggtatcgacgcctgcaagagcgtcactccaaagggtgccaccctcgatattccctaccggaatagcgacagccccatctagcacctttgaaggaatctgtcggaaagccatgttcaatgcatatccctgccgaagaagctcacctgccaatgctttacccacgaaccctgaggcaccggtcaataaaaccttgttcatttttcatcccttctcaagcgtgcgtcaatgaagagcccctccaggcgactcaaaagtgcttgcttcgaaaaattgcattcatagtattctcgcccggctctaccaagcccttctcgctgctccccagttagcgccgcggctcgacgaatgatgtccaccagagcctccacgtcgccggaagcgcatgcgtagccagcaccagcctcggagatcaccctggatgcctctccatctatcatcgcgatcaccggtttgccggaagccaggtaggcttgaaccttcccagggatggtcttttcgaatacttcattagtcttcagcgacacaaatagagcgtccgccaaggcaaagagcggcggcatctcctcaagaggatgccggcccagcagcaggacattatccaatcccctggctgcaacctcggccttaagccatgcacttgcgcggccatcgccaacgatcacccaacgcatgggaacatcttggcgtagacgctccgcggcatctagaatggagggaaagtcctgcgcctctccaacatttcccgcaaacagaagggtaaaaacggaatcatctctttccaaaagggcagagttcgccgattcactattggagaaatcatcctcggcccaactcgggaagtagataatcctgccttcgggtatggtcctggtacaatacttcgccacactatccatgaaggcttttgactgtaccaatacatagtccgttctgttgtagatccaagataccatcttacctactatagaaagagcccgatcactgttgaggacgcccacggcccttaatgtctctggccacaggtccagcacccagacaaatactggcgctctttttagacgtccaatgataatcgcaggtatggctaccattattggtgaaacagcgtaaacaaagactacatcaaacttccttcttcttagcctgaacgccccgaaaaaagacgcactcatgaagaacgacaagtagttcaaggcaagctgtatactacgcagcccgcgtgggagcatgggaactctgatcaccgaagcgccaagatagcaggaatagctggccgggttctctttgaaaccggaaaagacccgaccctcgggatagtttgggcaccccgtcaaaaccgtaacttcgtgccctctcccgacaaagtcggagaccaagtcgttaatacgcatattttctggccaaaaatactgcgtaacaactagaaccttgagcttcgccttatccataacgagaacttagtactttttccaaacggtacgcataacgtagtctcgatagcttacgagaatccgcactaccttctccgaaacgttatcacagctatagtcatgcacaagataaagcagccggttagctccacgagactggctctcgagaatctctagcccctgcatcacgcgctcgcgaccgagcccgaccatcatcaccgctgcttcctccatgccttccggccgctcatgagcctgacgtatattcaaggcggggaagttcaggatcgaggattcttcgttgatcgtaccgctgtcggaaagaaccgccttggccgacaattgcagcttattgtagtccttgaaacccaacggctttagcaagcgcacattggcatgaaacttgacacccattgcttccacacgcttcatcgttctcggatgcgtggaaacaattacaggaaagtcatacttttccgaaatttcattcagggtctcgaccaacgaaaggaagtttctttcagagtcgacattctcttcccgatgcgcactcaccacaaagaacctattctcttccaggcccagccgcgccagcacatcagaactctcaataccgtccctatagtagttcaaaacctcaaacataggactaccggttttgataaccatgtcgggcggtaaaccttcccgcagcaagtaatcccgagcgatggtgctataagtgaggttgatatcagcagtgtgatccacaattcgtcgatttatttcttcgggaacacgcatatcaaagcaacgattgccagcttccatatggaaagttgggatctttcgacgcttagcgggtagtaccgccatacagctattcgtatctcccagtaccagcaaggcgtctggctgctctaccgagagcactcgatcgacagcaataattacattaccaatggtttccgctccggatgcaccagcagcattcaggaaatgatctggctttcgaatgcccaggtcttgaaagaatatctcgttgagctcatagtcataattctgcccggtatggacgagaacatggtcacaatactcgtcgagcttcgccattacacgagagaggcgaatgatctcggggcgcgtacctactaccgtgacaacttttaacttcttcatcagagcctcactacaagtcatttatttttcgccaaccgggcaagcataggtatccggatgctcacgatcaaatatttcgttcgcccagagcatgacgaccatctcctcggaaccaacattcgttatatcatgcgtccagcccgggactgtttcgacaacttcggccttttcgccactggtatataattcataaaaagccccagtggaaatattcctgaacttgaagcgagcgctacccttgattacgaggaatttctcagtcttggaatggtggtagtgaccaccacgagtgacgccaggatgtgcagtgaagaacgagaactgaccggagtcaggcgttttcagcatctcaacgaagactccccgcgcatcgccatgcatcggcagctcgtagctgaaacggtcctcggggaggaagctgagataggtggaatacaaggcccgcaccaagccgacacctacgcgctccgtaacgagcgacttccggctgtcgcggaacgcatgtatctggtcggcaagatcaccgacggtgatcttgtattgcggctcgattcgagtctcatgctccctagaagccggagcatcgagaattgccaaaaactttttgactacatcatcgatataaacgagcgtaatttgagccgtaggatcatttatctgaatgggaatatccctggcaatattatagcaaaaagtcgccaccgcagagttataactgggacgcgaccacttgccaaagacgttcggcaagcggaatatatatacaggagagcctgtatccaaactcagctctcgaatataattctctgcatcgcgcttactcagcccatatttattctgcaactccgcctgcgtcgaagatgtatagagcagaggaatagaacgaccagttcgccggattgcatcacatagtgctttggtcagattcgcatttccagatttgaagtcctcaggattctcggggcgattgacaccagccaaatgaaaaacaaaatcaatcgagccaagaattcctggcaagctttcaatactattctcgcgcgtaaaggttataacctcgacatcatttcgctcagctaaatgagcagcaaggttctttcctacaaagccatttgcaccggttattaagaccctcatgccctattcctcggggtttgcctgttcgccacgctgaatagcacgtatgaaatcaagcttcagcagcaattcctgcatacccttgacatccagacgatctgtattgtgtgaattatagtcttcggtatgggaaatcctttcctcaccttgctctacaaacttactataattcagatcgcgcaaatccggcggtacgcgataatagtctcccatatcttcggcacaagccatttcctcacgactcaagagcgcttcatagagtttctcgccatgccgcgtaccgattacattgaccggatagccttctttaccaagcagccccgtcaatgccgtggccagcacctcaatcgttgcggctggagccttctgcacgaagaggtcaccattgttaccatgctcaaacgcgtaaagcaccagatccaccgcatcggagagagtcatcatgaagcgggtcatgctcgggtcagtaatggtcagaggtttgccagaacgcatttgctcgataaacagcggaatcactgaccccctcgaagccattacgttaccgtaacgagtaccacagatgacagtggaagtggtttcaaggttacgtgatttcgcaaccatcaccttttccatcatcgccttggaaatacccatggcgttaatgggatagacagccttgtcggtgcttagacaaacgactcttttcacatcactttgtatcgccgcttccaagacattatcggttccgataacattcgtcttcacagcctccataggatggaactcacaggagggaacctgcttcaaggccgctgcatgatagacgaaatccacgcctcgcatggcattgagaacgctctgatagtccctaacatcgccgatatagaatttcagcttagcgcttccatagcgcttgcgcatatcatcctacttcttctcatcgcgactgaagattcgaatctcggcaatatctgtgtccaagaatcgctttaagacagcattcccaaaagaaccagtaccacccgtaatcagcaatttcttcgaagaaaacatattaaacctcctgcagtgaatcatatagcttcttcttaatcagctcaggagaaaagtttgcccatgcaaatgaaacaccctgttccccaaaagaacttcttatgaacgtactctgtatagcgtcgctcagcacattcatgtcaccagcattcttcgacagtgccaaccctattttgtggtcccttaggagcttgatggaggcaaccgtctctggaccaaaaccaatcacacagacaccactggatagatactccggaagcttggtggaaagagaatacctggtcttctccgcatatttctccgaaaaactttccacatgaagtagaaagtccgctttcttgaactcaacctgcaaatcatcccaggaagcagatcctcggtaacttatgcctgaagcctcgaagcgtgaaagcatagcagaagaaaaactttgtccagagtaaagatcaatgctatacgaaagacccagttgaccacagactccagacataagtctggcaaaggatattatactagaatctctccccaagtggagcccacccgcaaaaaccactctgacttgccctggagtcacgaactcccgacccgcaggtacaggctgactgatcaaattgcaatttataagtgtttcgccacccgagccatatgcactctcaaaagcggacctcattgagtcacctatgaagaaaacctgtcgagaagactgtaaaagctcggcgtaacgcttatgaagcccgtgatgataagccttgccaaaagggccaaccggacaattcgaaagaacatagtcgtccgtgatgtaggtaaacaacggtatgttcaatctagcgctaagaaaaagcgcataatcgatagcaaacttacagttccccgccacaaagaaaatgcattcaggagaaaaattttccacccaagccattagccgcttattcttttgtaggccacaccggtaacctaaatcgcgcaggtacagtttcaaggattcaagataggtattcaagaaactaacaaatcgaacctttaccgagcttgaaactagcccgtgcgcagttgtgacaacgctgctcacagatgacgaaacatcactccccgcctcatgctctttggaaaaaagttggcgcagctgttcgaaggctctgacattgaagaagcgcttgacgactttggattgaggcctctcagcattaaaaaaaagctgggccagtttctcgccatcataatcggcaaagaaagaattcaaggtccttccgttattagccgaaaaagataaggcgttattacttattatcaagactttttttaccataccccacctagagcaaaggcccttttacagagcccaacccatgaagaatacctttcaccgttaaactaaaagagcgacgcctgtcgtcagaaaaaagaatcattgaaacgatgcgattagcaaaagccgtcaatattcttaacttgaaataagcaggaacgtagctctgcctcaagagaaatatagagtttcgaaaaaaataataacgacgcacaggcgaatatttcaagaaataaaacccaagaaacttttttggtaactcatcagaaacctcatgatacatgatagcctcttcggcgagacagagatacctcccttcatatccgagacgataacaccactcggtatcgacatactcgatgaagagtccaccatcgaacttgtgctcccaccaagtttcataattgatcaacatccccgactgcagaccaatcctcaaaaatttcaagccctcaggaagttctttttgctggatctcgggaagtatatattcaaaatctaaagatcttctgtccactatcctgggcacaacagcggaaaaaggaatagctttatcagttaggccttggtacatggcacgcatatgctgaacaaagtcttcatgaagactggagtcctgatcaaaggtgaaaacagcatccgccccctttgactttagatggtcaaatgataggtttattgcagttcccaagcctaggttttccccttcacccagaaatgtacaggcatccgaatgttcatccatgaaggcagaagaaagcagcgagttctgaaaaaccacaacacctttgcacccttgagaaaccaaagacctgaccaaactggacagagcatgctcctccggaaaataagcaactattacagcataaagcctcaagtttttagcagccgacattctttcgccccgcatatacgtaccacgaataaaaaaccatgattgttgcaaagccgataaggctaaacaagaaagggttggtactcacaacgatgagatagccatagccgaccgcacataggaacctgacaagcttgctcttttcaaacccaggcacaaaacctgcccgcgggatcagcaaggccatatatagaatactgagcaatatagcactgccaatgagccccagtttcatcaccagtgcccagagcgacatctcataagaccaaggtgcctgctccgatcttatcaggtactcggagttgccacccagaccaataccccaaaatagattctcagacagggtatgatatatcgcttcgatctgatcagcacgttcagtcccctccccctccttgttcaacccgagcactttcagtaccgagggtgtcaccgcaagtagcaaaagcaactccaccataaccataccaaaaacataaagcgcgatctttactccggaggaaaacggataaagcagataagcagcaaccctaaagaaaacataggaaacaggaacaaacgccatatatcccagtaacgctctcgtatcagatgcataagccgcaaatacaaatatccagagcacaaaaagaatcaacaagcggcgaaaaaatccgttcgatttcaaaaaaccgaaaagagcgattgtatatccaaccaagataaaggaagtgctagcccagaagaccctaatgctgggctccttcgtaaatatgaaaatctctcccttcccagcaagatactgatagaagaagtcatttacccaagaaacgtctatcgccccggcagaaaatccaaaataaagaatacagtgcagtactgctagaacaaaggaaaaacagaaagcggccgaaactatagacagtagaaccctatctgaaccgatgacagcaacaatacaaagcgccgtcaaaccaaagagcgacgaagcatcttgaaaattgcgcccccagtaatcgttaagataaggcagaacgcccccccaaacaataaaaaacaccgaaaccagagaaagataaaaaataatagaaaggcactttcgctctagaagaaaaatgaggattagaaaaagtgaaatcaacacaaaaagcagtttacgaaacgaaaaaccaatcagcttttcactccaagccccactaccgcccactgatatttccgccaaaaaaacaacagagaacagcaagaaaaaaaactcagcgacccgaagagcatccagccttatatacactgcgcttagccctctatttcctggagaaatattccaacagcagaaagtcgacagacaccctgacagtccaagctattgccgcccccactatggaagaatgtagaactagaaaatacaacaaagccagatatgggagcacctcgaaaatatgtaaaatagctgtcaacctggaattaccttcagcttgaattttggcaaaaggtatttgcgccagagaattgaacaaaaagccaacagcaaggattttgaggacaagagaggcctcccccagatacttatcaccaagccatacagaaagaataatgtcactaccaaagaatataagagctgaagataagccacatacaacgaaggtcatcttataggcaactctggtttgtatactatcagaagaatccagactcaaacgctgaaatatgacccgggatatggacgtgggaacgaaggcaacccttccaatcacctcggagggggctgagtacaaggcaacagttgccgcccccagatggctggaaataaagaacctatcaaaatagaccattacagggctaataaaattactaacagtaatccagccgccatagttgatcagacgcttgaaagtaaaataatcaaaaacgtgcactcgaagtccgaacgggagcacacaaaacacatacgccagcagcatgacgaatatacgagaggctacgagccccagcatcgccacagaaaaccgttcgtccccacttatccaaacccaagcggcaggaatgatagcaacagccaaaccagaaataatttttagaaaattcaggttcctaaaatccccacggccttccaaaaaggagaaccagaccgtactcaatagcaaggggactattgcaaaactaaggtagttgagccccaataccacgtctggccagttccccgccgttactcccaacgacgaggctaagcgttcgctattgaagtacaagagcaaggcacaggtgaaacccgcaatagtaactactacagaggaagtcccaacagccttgttgacttccgaacctttatctgaactcagagccacctccctgataacagctctggataaacccaagtcaaatatactggcatatccaatgatggcaaaagacaaggtcagaagcccaaaattctcgacccccaaaactctggccagataaccgatagcaggcaacgccgccaaggaaggaatcagtacccctaaaaagttccaaaaagtattcctagccaagctcaagccatatccctcaagcaaataagttcaaaaaaatcggcacagctcaatctgctccagagatcgacataatcctgatgtgcgttatgccatcagctacttcagcgcctaaactgcacaatgcgtagcaggcctaccaagcatcccaggaaaataccaaatacagcacccagtacaattataatcaatttcttcggctttattggcttatcagaagtttcaacgaccccatcttttctatagacagagacttgactttcatcaggagatagttttgtataaagagcatatctttcctgcaaagctctcaatccgccgatgaaagaatcatcagactcacgcgcctctaaactagatatctctgcccgcagagctttcgccccacgcatatacataagttccccgatcatgatcgaagatagctgccgctccgtttgcccctcaaacgagggtggattttcaatcttcagggcttcggctattttcagagcttccctcaggcgcaagatagtatcctccctgcgagtcttggccattgccctcatgatatttatctgctgctctagattcacactttttacatgcaagtctcttttaatatttttgagcatttcattcttggatattccggcgaccatttcaatataagagtcaactaaataagctgctgtatccgactcatgagctacagcagaaatcaaatagcgccctgaaccatccaccgatgctttgatctgcaattcatcattgaacttattatataatgcatcaagagattccgcccctttgtctcccaaggtcggtagatacttttccttgaagaaattctgccgtgtctcttcagccatcaaattcctgataaagacgtcatatatatccttgacagaaaagactcccaggtcactctcttttcgcccaagattaaaaccagatatttcatttaaggaagggggcaaaacagaagctcgagcctcatagattggccgactataaaatgcataaacaacggcgagggccgttgcaagaagaaaaaaagaggcaatcaaccacttctgcctgagaataccttgtgcaagttcaacgaggtcgatctgcccatcaatagggacaacacggggtgatctttctgtggtcacaatgcatccatcacttgattttggttaggagttccgatcaaaggcagaaatcgttctccagctccatgctctccaagctactgcattttgccagcatgactcgagaatacaaggagtacgaaccgaaagcctccttcgacaagccctttcatccgacagtgtcgagataaatagctcaacatgcatagacaaccacacagaaggttagtttcctccgccccttacacccctcgagcaatcaccctcccggcaaagcctttccgccgcccttagtgatccagcggacttgtccttagcttcgccacttccgtacgcaagccagaaagcatgctgcgtgtgcgcatgtagccaggaagactcattagtagaacaagcagcccccccataacaaaagacgatagcagcaagagcaccaaaggaaattcaggagactgcctccccaaaaacgtcacatgactactgtcaagattctccaatacgaagacaatgactataagcgccaataggaaaaaaaagccagcgatagccagacgcctgagaagcataaagactcctaataacatgtttcagccaattcaaac
>PA99.AGEnt_accessory_0037_length_12901
cctcgcgccgccgcctcgacggccagcagtgcgaggtccgcgttccaggccggttccgccgccgcaggcggcggtgccaagggcgcgatggccggcctgggcaacgtcgccaagaccggtgcgcaagcggtcggtcagaaggccgccgcgggggcgcgctcgatcaaggaccgcgctgccgccgccttccacccggaagcaaccggggcggcgtccggtgccgccgcgcagggccaggctgccacaggcgaagccacggccagcgctgccgaccagcaacccgcctgggcccaacggctgcaccggcggcagcagatcagccatgccgcgacgaccgccgcccacacgctgcgcggaggcgatggcggcggctcgagcagcggcccgagcctgcgcgattccgacgattgaagcgattcacaaggagaaccaaccatgcgattcaagcgaccgcaggtgcgctatgccgacacgccgcagcctgccaccccctatcaagccgctggccaggtatgggacgagcgcatcggctcggcccgcgtgcaggcgaagaactggcggctgatggcctttggctgcctggtgctcgcgctattgatggcgggcggcctggtctggcgttcggcgcagtccatcgtcacgccctacgtggtggaggtggacaagtccggccaagtccgtgccgtcggcgaagccgccacgccgtaccagccggccgatgcgcagatcgcctaccacctggggcgcttcatgacgctggtgcgctcgctgtcgatcgaccccatcgtcgtgcggcagaactggctcgacgcctacgactacaccaccgaccgcggcgcggcggtgctcaacgactacgcacgcaccaacgacccgttcgcacgcgtcggcaaggtgtcggtgacggtgcagatcaccagcgtggtccgggccagcgacgcgtcgttcaacgtgcgctggaccgagcagcgtttcgtcaacggcgcaccggccggcaccgaacgctgggacgccgtgattgccactgttctgcaaaccccgcgcaccgagcaacgcctgcgcaagaacccgctgggcatctacgtcaacggcctgtcgtggagccgcgagctggacgccaccgaaggagccaagccatgaacctgtctatccgcttttacgctttcgtgctgatgctcgcggcctcggcgctgtcgttgcagggctgcgcaacccagggcaaaccgccgccggcgatctcgctcgaccagccggtgcaagcccagccattgcccgagccacccaagccggtggaagtggtggaggtgccgaaagtgctgccgatgccggagcagatgaaaccgctgccggagggcagcgagaccaagacggcccccgagccagccgatgaaaagctccgggtctcgcgtgccaatgccgaggcgcgcatcgcgcccacgcgcgagggctacgtcaacgccatccaggtctggcccttcaccgatggcgcgctgtaccaggtctatgcggcgccgggacgggtgacggtgatctctttgcagccgggcgaggaactggtgacggtcgcggcaggcgatacggtgcgctggatcgtcggcgacacgtccagtggcgtcggcgaggcgctgcgcgtcagcgtgctggtgaaacccattcgttccggcctcaagaccaatctggtcgtcaccaccagccggcgcacctacctgatcgagctgacctctaccgaacgcgcctggatggcttcggtgtcgtgggactacccgaaagatcggatgctggccttgcagcgccaggcacaggccgcgcaggcgaccgcaccagtcgagtccggtctgtcgctggagaagatccgcttccgctacatggtcagcggcagtcatccgccgtggaagccgctgcgcgccttcgacgacggcgagaaggtctacatccagttcccggccggcatcgcccagggcgagctgccgccgctgtacgtgatcggcgcgcaaggcgacgggcaactggtgaactaccgcttccgctcgccgtactacatcgtggaccggctgttcggcgccgccgaactgcgcctgggcggtgacaagggcgacgtggtgcgcatcgagcgcacggatggcgtcgcgcgggggaactgaccatgagccaggacgacactcccgaccttgccgcgccacaggtgggcaaggtggcgccggaagccgtcgcgctgcgggcgcagccgcgtccggtcacacgattgaatcggcgcacgctggcgatcctggccggcggcctcgccgtggccgtgctgggcgccacgatgtggtcgctgcagccgcgccagcgccatgccggcgagcagaccgagctttacaacgtggatcgcgtctcgcgctcggaagggctggaccggcttccggccgactactccaagctgcccgcgacggtgcccgagctggggccgccgctgccgggggacctggggccggccatcgtgaagtcgcagcagccggcggtggccacctacacgccgccgggccaagacccggccgccgccgagcgggacgcgctgcgcaaagaggccgaagcggcggcggggtcggcggtgttcttccgctcgagcagccagcgcgccaccgcgccggcgcagatgaccgcgggcggtccggtatcgggcctgatgggcttcgacccgctggccgccgggccggcctcgacggcggcacagcccgttgatcccaccgccgtgcagaaccggcaagagcagaaagaggcgttccagaaagccggctccacggaaacccgcaattccgggaatctgcaaatgccggcttccccgtaccaggtgatggccggcacggtgatcgcggcggcgctggtcacgggcatcaagtcggacctgccgggcgacgtgatcgccacggtgacggagccggtctatgacacggccacgggcaagttcctgctgatcccgcagggttcgcgcatcctgggcaagtacaacagccaggtgagctacgggcaaagccgcgtgcaaatggtgtggaaccggatcatcctgcccgatacctcgtcgctgacgctggacaacctggtgggcaccgaccccgcgggctacgtcgggctggaggacgacgtggatcggcactgggggcgcatcctcgccggcgcggcgctcaccacgctgctgggtgtcggcgccgagctggccgcgccggaaagccgccaggacggcaaccgcatcgtcattgccacgcgcaatggcctgcaggacagcgtgaaccaggtcggccaggaactgacccggctcaacatgaacatccagccgacgctgacggcgcggccgggactgccggtgcgggtgatcgtggccagggatctggtattccgctagcggaataccaggtcgtatgccgcgttcgggactatgccgaatcgactacatgaggagcgacgcagacccatggcagtatggggatgtggtttgctgaatatcggcatagttgtgcctctagagttggttgaggaacgccatcaagcggtcgtcggggcggaacttccccggcttgctgtcgaagggaatcgtcttggcgaggattttttccttcaacgccagatccgcgtcgagataggtgtgcgtggtctcgatggactcgtgcccgagccagagcgcgatgacggaggtgtccacaccggcatgcagcaggtccatggccgtcgtgtgacgcaggcagtggaacgtgatgtgctttttcttgagcgaggcgcatgtcttgctggcggtggccaggtgcttttgcagaaggcgcgccacggcgtccgcgctcaaccgtcctcctcgcatgctggggaagacgatgctgtccttggcagcgtccgtttcgtcgagccatgcctcaaggactgcggccacaggcttgcacagcggaacggcgcgctgcttgcgacctttgccgagaacctcgatatgggcgcctgtgccgaacgtcacatcctgccgattcagcccgacaacctcggacaggcgcaagcctgtttgcagggtcgtcagcaacagcgcgtgatcccggcggccgccccaggtgctcctgtccggcgcacccaggagcgcatcgacctccgggcgcgtcaggaagttgatcagcttgcgatcgaaccgcttggcgggcatcgccaggacgcgctgtatctgagcgctgtgcgtcggcatctcgtaggcagcgaagcggaagaacgagcggatcgcggtgaggcgcagattgcgcgtgtggacagtcacgccccgcgttttctccaactcccccaggaaggcggcaatgagcggcgcgtcgagcttctcgaagtccagccgatcgggagagatgtgcaagcgcttttgcacgaagcgcagcagcagcctgaacgtgtcccggtaggaactgatcgtatgcgcgctgactcgcttttgctgcatcaggcgctgcgtgaagaacctttgcaagaggcctgggaaggccgggatcgagggcttcatgctgcagcctcccagcgatgctcaagccgcgccaccgcctccgtcattagcgaggggttctggtgcagataccagtaggtgtaggccagatgagtgtgcccaaggtatgtggacagcgcgggcaaccggcgttcagggtctgcgccttctcggtagcagcggcgcagtacctcgaccgccatggtgtgacgcagatcatgcaggcgggggcctgtggcatccgttgctccccgcatcccgagcttgcgggtcagcctcaggaacgacagatccagaacacaatgggtaattcgacagccgagcggcgatatgaagaacggcttgacgaccttgccggccaggaactcatcgcggtgcaggcgatagattttgagggcctcgcaggtggttgcatgcacgggaaccagccggtccttgccgaacttcgcgttgcgtatggtcagaacgccgttgtcgagatcgacgtcctccaggtcgaggttcagaacttcgccgacgcgcatccccgtgacgctcagcaaaccgaagatcgcgtagcgcgaccagcgagagatcggcttggcgccacgccgacgttgcaggcttgcctccagcagacgcccgacctcatcttcgctgaagatatgagggcggaaggtgcttctgtgccgcggcagcaagtccgtggcaggaatctccgtgcggggatcggtgaggatgcgatagcgggcgaagctgcgcaccgcgcgcagccgtccggcctggtagttcgcgtcggtcgatgctggctgctgcgcccactgcaccgccagcttcgccgtaatgtgcgcggcgtggcgccgctccatgaaggcggcgaagtccaggagcagccgctcatccttcttcagcctgaagccaagggcgcggcgcagttccagatagtcggctacgtcggcacgcaagctgttcatggcagttctcccggccatggcagagcgacttcgcgcaaggcgtcaatgtccaccttcgcataccgccgagtggcctgcggactgcgatggcgcagcacctggccaatctcggtcagtgaagctccctggcgcagcatgccgacggcaagcgcatggcgaagctgatgcgcccccttggaacgggactcgatgccggcgcggtccagcgcacgtgcgacgatctggctgatgtcgctgccccccttcagaccggcaaagggcgcgcgcgagcgcagaaacaccctgcggcagatcgatcgcggtcgcccacgctcaagataggacgcgatcgcctctccgacgtcatggggcaacggcagcggccgttgcgcacggcttttgccgtgcacggtcaggcagcctgtgtcccagtcgatatcgcccagctcaagctgcacgacctcgccggcacgcaacccaagccgggccagcagcaacaggatggcgcgattgcgcaaccccgcgggcgctttccatgccttgctcgcatgcaggagatcctgaacgcaatccgccggcatcgcccttggaatcgacgccatcgaccacccggccaccgagggcaccgtcgccgcaagatcaacggggatgtagtcgcgggacctcgcgaagcggaagaacgagcgcaaggccgtgacgatgtgcttggccccaatggatgtgcggtccttcggtgcctttctgcgcaggtaatccgatacctggtgggcattcaccgcggcgagttgcaggtcgctctcgactgccgcgtccttcaggaagagcctgacatacccgctgtagttctcgatggtcgtcagcgccaggccgcgatcctccagcagacaggacctgtactcctgcaatacccggtcaatgcccgatgtctcggccgaagccgtggactgacattcgatgatgccctcttcccgaagccaggccactacgccagacagagcgatggggtcgcctctcttgggaagacggtattgggcgcgatcgcgcaggaacgcatcttcatgctcgcaggtgatctcgttgatcgctacgccacctcgactcagccaccggctgaactcggcgatcaggaaggtcttcttccaatacgcaacctgcgaatacccctgatcggcaaggtatgcggcatacagctccagatacggagccagcgggccctcgacacgcagtcgggcgggccgctttcgacaggcttttctcatcgggaaactcccgttggcctgttcttttcgagccgaactattccgaccgagttccgccaaccaccatggagagaaagcagatgaactcaacattcggcatagtcccaaacgcggcatacgacctggtgctcagaccgtaccagccgatgttcttcaaccgggagacctcgcgatgagcacggcccgcaagctgcggctggggccgctgcccaagaccgagagcgtcaagctagccattgtgtgcactgctcagctgaaggctgatcttgatcactatgccgaacaacacgcgcaggcatatggagaagcagtagatgctgcgatgctgattccccacatgttggaggcgttcatggcgagggatcggggatttaaacgccgcggaaggtagataaccattcagcgatcaggatcgtttcggccgtttctgagaatctccaatgctgcctgtaggtgtcgttcttccggcccgagggcggaaagagacgagaacaccgctgctgtttggtgccaatagatggcatgactgatggcggggcgcagcgcgtcgagttcttcgcttgtcagggacgcagcaaacgcacgtagccggatctctgatctctcgcgccgagtgtggcactcacgacacagagcgcgcagggcactgagtgggtattcccacggctcgaagccttctcgcatgtttgcgtagtagcaatggtgggcatccaaaggcttcgcggctccgcagtcctgacattgatgtcctgcccgcttcttcacgattgccgccttcttgcgccacctttcatcttgcagcttggacgcataggtgcctgaaagccgtgagtaatcatatccctcaatagggtagaagcccatgttccaagagtgaccaagctcgtaccagaacccgaacgactcaaccagatcgtcgaactccatcgtgtcgccaccgtagttcaacatggtatgcagcgtgctgctgtcgaacaccaagactaagagcgagtcgttcccatagggctcgtttcgagctctccaagcctcgatatcgacgaagaacgcatcccccaggatttcctccttggtcatccattcggtaagagcggcacgcatgcgctccaagtttctactcatcgcagtgaaatgcatcttctcctccgaagggcaaggggatcgcggcgcttacgaattggggcggcgaacgccgtgatgcgttcgattggccgttccaccgatgcagcaccggtcgaaagtgtcctcgcggatcggcagaaaccagtggccgccaagttcattgccccaagagaaacgctatagttatagtaatctgcataaaaatgctggccttttgaccagccagatggtccgataaccgggggaggttaggatgcatttgaagaagctggccgtcaggaatttcagacggctgcgaaacgtcgtaattgatcttgcctccgacatttctatttttgtcggttccaacaacagcggcaagacatcggtcgggcacgcactccagttgttcactggcagcggccgcttcaacattcacgactttagcgccgagctctggaccgacatcgttgcgtttggcgagggtgagggcgaagcgcgccttccaacgatggaaatcgacgtctggttcgaaatcggtccggacgatgttcaccgcgtcatcgatcttcttcccagccttgcctgggaaggcaagctggtggggatgcgtgttgcctatgtgcccagcaatcctgcggcgacgcatgcgcgctatgtcgaagtacgccagcgcgtgctcgacgcggtcgctaagggtgaagacggagcccccatcttcgatccctcgccacgtaacctgcgggagttccttcgcgacaggctacatgacgaatatgagctgcgctatttcgtactcgatcccgcgcggttcgatgcgaagatggtcgcagaggatggctatgacccagccactctcaccggacgcgaccggagcggccgtgagatcttgaacggccttctccacattgacttcttgaacgcgcagcgccatctctcggacagtccagggggctctcgcgccgaagatctctcccgtgttctcagtcgcttctacgggcgcaacctcgaacagaaaggcgaagatatcgaggcgttgcgcgccctcgcagcatccgaagtctcgcttaacgagcatctcgaacgagtgttcgaaccgacgctcaagagtttgtcgaagctcggttatccgggcctctcaaacccgcgcatgatgatccgctcggccctcgacccggcccagatcatgagcggtcgagatggtgcgatcgtccactatgcgttgggagccgatgacgggaatcctgacccgcctaccttgcccgatcggtataacggtctcggcttcaaaaacctcattttcatggtcgtcgagctgctcgacctccacgctcaatggctggcgatcgaggaaaaccgtccgccggtccacctgatcttcatcgaggagcccgaggcgcaccttcatgcccagcttcaacaggccttcatccgcaaggtgatggacatcctaacgctcaagggcgaggaccgcacgcactacacgagccaggtcgtcgtcacgacccattcgacgcatatcctttacgaacgaggcttccggccgatccgctattttcgtcgaagccgtgcacagaatgtgtcgacctccgatgtgctcaacctctcggttttctacgacagcaccgatccggacatccggagcttcctcgagcgctatttgaaactcgcgcactgcgatcttttcttcgctgatggcgccgtgctggtcgaaggcaatgtcgaacggctgctattgccgcagatgatcgccaatgccgcgccgcggctgcaatcgacctatctcaccgtcctagagatcggcggggcgttcggctaccgattcaaagcgctgatcgagtttctcggattgacgacgctcatcatcaccgatctagacagcgtgttcggtccattggcgaaggatggcgagggtgctgcacccgctggtcaaccggaggccgcggagccagctgccgagaacgcgcaggctgccagcgctgacgctgacgctgacgctgaggatgtagacgatgacgaggaggatttgccggcggcggcggagaaacccgggaaggcgtgcatcgccagtcatccgggcgcggcgacgtccaaccagactttgctccaatggctaccgaaatgcgacacggtcgccgccctgtgggaggcgacggctgagcagaagatccaggcgaggacggaagacaatgacgctttggtgcgcgttgcctatcagtgtcggaccgatgtcacctggggcggagaaaccctggcgctggccgggcgcacgctggaggaagcatttgcactcgaaaatcttcaatggtgccaggacaagaaccgtaagccgcttcagctccgcatcgctaaggccgacgagaagaacctgacaacgcttgcggagcgcatccacaagcgcgtgcaggctaagagcttcagcaagaccgacttcgcactcgccttgctcgccgaagatccgagcagttggtcggtcccaacctatatcaccgagggcctgagctggcttgagaccgagattgcgccgccggaaccggacgaggaccagccgcatgagaacgcgccccagggcgcaccggccgccgccggcgacgaggtagcagcatgacaagccggatcggcagtcctgacacacaagccgatctagatgttcgagcgtgtctcgatcggacgccgccacgctcgtttgtcatggtcgccggtgcggggtccggcaaaacgacctcgctgatcaaggctatcgcgcacctggccgagacccgcggtcctgccctgcgccgcgccgggcagcaaattgcctgcatcacatataccgaagtcgccgtcggtgagatttcggccgatgtcggggcctcgccgctattccacatctcgaccatccacagtttcctgtggtcggtcatccggccgttccattcggatatcgcggcttgggtagccacccgcatcgacgagaagatcgcggagcgacgcgcacactacgacaagcctcggactcaggcgaaaacgaaggcccgcctcgaacaggagatcgcggatctcgaggccgagctggctgcgatcggtgaagtagagaagttcgtctacggcaccggcagcagctacgctgaaggcatcctcggccacgacgatatcctcaagctcaccccagcctgtgtcgcagtgcatccgctgctgaggcagctcgtcgctaagcgctttccctacatcttcgtcgatgagagccaagacaccaatccggaggtcgtcgaggcgttacggcacattgcgggcgaacatcctggtctgtgcgtcgggttcttcggagacccgatgcagaagatctatatgagcggagcaggcgctgtcccgctgaacgacggctgggcggagatcacaaagcccgagaacttccggtgcccgacatcggtgctcggggtcatcaatgcaatccgcgcccctggcgacggtcttgagcaggtgcgtggtcggaagataaccattgatggcatcgagcagccggttgccggcacctccaatctgttcattctgccggcggacgcggagcggagtgcgcgcctagcggccattcggcagtggctggccgccgaaaccggtgacggtctgtggctaagcgacgtgcgggaaggtgatgtccgcctgcttgtgctggtgcaccgcatggcggccaaccggctcgggttccctaatctgtacgctgcgctcaatgaccgagcccctatgagtctgagtgaagggctgagcgatggcacagcctggccgctccgtccacttgtccagcacatacttccgctcgttgtcgcggcgcgagcgggcgatcggttcacagtgatatcgaccttgcgcagcgaatgcccgaggcttgaaccagcgcggcttcgagggcaagcgacggcccccgttcttacagcgctacagcaagcgctcgacgggcttgtcggtctgctggcagcaggatctcaggcgaccatccgggacgtcttgacgcatgtgcgagataacgagttgctgcacctcgatgatcgcttcgccatgcatctggttgcagaaccagtggatgacggcagtagcggcttcgagaacgttcaagcctatctggcatgcagtgtcgacgaactctgggcctaccggcgctacttcacagaggagtcaccgttcgcgactcatcatggagtgaagggtgcccaatttgagcgcgtattggtcgtcattgacgacgaggaagctggcttccggcagtattcttacgggaagtatctcgggtacgtccccctctcggacaaggacgaagccaacatagcggcaggtgaagagtccgtactcgatcgaacccgccgccttttctatgtgtgctgctcgcgtgcaatgaaggacctggcagtcgtggtctttgtgcccgatgtcgcaacggcccgcaccgcgatcgttgcgcagaatctgttccccgaggccgtaatccgaggtgcggagcatctgggctgaggcttcaacacatcggtcagtcaatcagtcaatcggcgaaggccgctggatcttgctcatgggcttggtcgtggtctagcgcagcagagttaacctcggctgaatgcgcctagatgacgcggtgtcgtggaactacctatgaaaaggccgcttctgcgtcaacagaagcggcccttgagttggtgcccgaggccggaatcgaaccggcacgcctttcggcgagggattttcttaccacttcggctttcgccgccagcgcatgcgctgttcgtggtctggagcacgccttcaccatagccttgcggccgtaggtgcccgccgtctgctctctacaccttcccaggcgtcgggcctgggcttggctcggcgttggctcggatgccggggcatccagggcgttcgccgactttgacgggcttcacctctggggtttcccccggagggctcaaattgttcaagtcccttgtgtctaccgatttcaccactcgggcattacatgatgcgctggagcccacagctctctctgctggctcctgcttggctcctgaccatcaagccgagccgcgaagctacggcttggatgctcgcaagtccttgtcactattgactttccgtcctggtggcgcaagcagaaaatgcttgacaaaaca
>PA99.AGEnt_accessory_0038_length_541
gaacccacgcctgtcgacactcgctctggcagccgccttatgcccggctcgcgaaaaccctcgactctttcgcgtcgccggctagatcgatgaagccgcttgcgatgacgtgcgccctggccgtggcatgcctgcactcgaaagcccagttcgagccgcacatcgccgagggcaacctggtagcgtgctggaaggctggtgcgatccattcccgggctattacctctatcacccaagtcagaggcaaccttcgccgaccttctcagtggtcgtcgaagcgctggccttgggacggctcggtcgaacgtggcagccaaagcaacaggcgcacgaaggcggtccaaggtgcaatgaatcgagcccccccctggagtgcgacagccacacttctgatgtgccgaggcagcatcttgcggcaagccgcctcgctggcgagacgaagggcttcgcgaaacgtacggccccggtcgccgggaaagcggcaaggagaaccgcccctcggcgcggacgttccacgaacgggtacgggacttggaggcgg
>PA99.AGEnt_accessory_0039_length_51
aggacgcgcgccagcggcaagctacgctggccgccggtgccgcgcatcaca
>PA99.AGEnt_accessory_0040_length_10273
tctatcgctgaattcaaggtttacgcgggtttcggctggatttcgtttccgcaatttagccatttctcattctctggatgccgcttgctgcctggggcgatgcataaattgcggaaatgatttcagccccttccatggcattcccatgcgccactctccgctcgtcggtcgctctcgtatactggatattcatacagaataatttccggcccactcgcccgccggagatttcctatgtcctgctccgacccccgcatctgccaccaccagcgcgtcacccaatggctcgccgcgatacggcagcatgccgcctggctgtacgccgcggatgagcagtacctgtaccttgtggccgaggctaacgagctataccagtgcggaatcgtgggcctgcaggaccgccacgacatggtcaccgacgccttggggatgtacggctgggcgatcgagcacggcatcacacgcgagacgcactactgcgcggactgctgctacgacgtgctcgacggcgaccatgtggtggggacagtgaacagcgaggggatctaccatgcgcctgccccgggacggcagcggctgggctacatcagccgggattcgctggatggaatgacctatctgcgcctgggacaggcgcttgagcgctcgggcgtcgtgcgcggcctgctgatcgaactcgacgccggcggcacgctgcaactcgtcgagcaaatacccgcggatttccgaccgtggcggtggcccgccctagagcctccggtcggcctgcgcgccatcattcatctgcttttgagaacttgtcccgtcgaaaaaaaaggtcaaccccgaggatgccaaggcaaatccccaagatatcaagaccaaagcctgccaacttgaccgaggagaatcgaagaataagcacccaagccgcaacaaacacagcgatcccaagccacttacggacctccctgttgcgcactaggtgaccgaccgcaacaatgactacagtccagatggcgaactggatgacatcattcatgcgggctctcccgcgctctggacgatctccgacttgaccgaatgctgaggcccgatcccgccggacacctccccttcaacgctgattacgacatcaccggagtggtaagtcggcagactctcttgggtcgcccaacgaactgcaaggccgctgccaactccaacaaaagtgttgatgcgtttaccggctacacccgcaagcataccgaccatgccagcaacggtgacacgctgctggttcagagagtcagcctgagctcgggtcaggggcagcgagacaaaaaccctcagtatgcaaggtcggtcctttgcctgcatccggtcgaaaacctcaaccgcaagatcagcagtcgcgtgactggctttcactgacggacagtacttcatgtgaagcagccggctgcgctccgcccatgcgaggcgaatgatcgccaagctgaagttgatgccgtgctggctgtgaatatgcgtccgttcgatatccatggcgttccttccgtgcttcgagcgcgcagtttcggtagccaacaacaccgcaaccactagcaaaacagctagctctcaacatccacacccagacggagttagactcagcgctccgcctcataggcagcaacgcccgtccctatggcacgccactcattctgcggcatgcgcgcgtcgcagatgaatacctcgacttcgccgctttccttcggctccgccggccggatcgctgcatgccggagaatcgtctgcatgtctgggacgtagctgctctccgagccgtggaatgaccagatgccgaacttccctgctccacccacctggtggtcgagtttcaccgaccagcccttgaatcgaatgaccagcatcgccctgctccgtaggaaaaggccgtagtctactcctaattctgacaggcctggttcgcagccaggagttgcgcctcgtaaccaatccgctgccgccgctcggccagcagcgcacggaccttggtctgtaggtcgtcgctcttcttcagcccagccgctgcccaggccggcacttctaccgccggcactcggcacggcaccgcaacaggcacttctacgcgcaccgtgcgcggctcaggctcgacctggccggcgcatcccgccagcgcgcccatcaccagcattagcaccaccctcatagacccaactcctgatcaatgaccgcctcggcggccgcacactgcccgccggcggttcgctcacgtaccaggcgctgggcttcggcatactgctccgcggcctgctgccgtccccgatccacagcctgcgcggcatcccgggcgcgctgctcgccagcctgacgcagcgcggcaacctgccggacctgctccgccactgcgtcctccaggcctcccctggcggcgcggcaggcgaccagatccgccagcgcagcatcaagctgcggccggtagtgccgcgcgccgagccagacaccgccggcggcgccgaggccaagcagtagcaggcaggccagcgcgaccgataaagcacgggcggagatcacgacagcaccctcttcgcccgctcccacagcgccaggcgctccgcctggccgttcgtgccgccgttgatgcgccgagtgatggcggcgaactcgccgcggtcggccaggtcgttcaagccgtgactggcccaccaccaggccgccgacagcgcagcgaactccggctgctcgagcagctctggttcctgctccagcggctggcccagcccggcgccggcggcgcggtagttcgaccggccggtgatctgcagcaggccgcgcccgcgataccgccagccgtcgccggaggcctcgtcgccattgccgttgcgcgaggcgtaggcgttgttggcgatggcccgaggattgcgcgccaggcgctgcgccaacgcgttgggctgcccgtcggcgccgaggtagcgaatcggccagatcgcagccaggccgcgcgcgctgtagttgaggttctccaccaggcgggtcaactggccgctttcatggccgatctgggccagaaacgcggcgactcgcacaggcgacgtgataccgaagcgcgtcatcccgcggttcagcgcaccaacaaaaacgccggcgcgagggccggcgttcgggaggatttgcagcagttgctgctcagtgataggcatgctgatctccaggcacaaaaaagcccgcagagtgcgggctggtcatagagtctcgggctgcatctcgggaggtgccggcatcgacaatcggacatcgatccaactgttgagcgggacatccagtggggcgcccttcccgagcaccatttcgccgtcgtcactgagtgtccagcgctgtttgaagagccggatggtgaccgtcccatcctcagcctgttcgctgtcagtgataccgagtgggcgaccgccgtcgggagacgcagggtcgatcacgcgccagccctctttcgctagccccaggctaccagagaccttgtagacgccaacggcgagccgttgaacagtaacgccgcgggcctctgcgttggctacaccccaagcccccgcagtctcgaagtccagttcgttgaggtccggtctcaagctcccatcaacgttggcgatacgcacgaccggcgatgcagcacgaagcgtcccgtcggttgctctcgcagatcgaaaacgccggtcgcctcggcggcggccttgaccacctggtggcggtagcggcacgccagagcttggtggaacgcggtgtcgtggtccggcagaccgagcgactccggttggacgctcaggcagagttctcggaatgtcggcgccgccagcggccagtcgaaccggctgcccatgaacgtcagcatgttgagcccgtgggccaattgctggccggtcagcccctggagcaccgtagcccaggcgccgtcaggattcgggttgtcgccaaaactcgacgtccagcggtgcccgtacatctcggtcatcttcacccagagccgttccagcagcctgtcgggcagcctcgttggcggcgacgattgcgttgacgcggtcgacggctgagcgagggccctgtcgatgtgggaggccgcgctttgcggcacgatggccggcttggccttcggcgtttcctgcttggtttccatagctgctcctgttctggtcgaagcgctggttgcggcggattttctgtgccagttcgtgctcccactggccttgggactggaatttctcggggcggttgatccagtaactgcggaattcgagaagctcgtcgtcgcgtagctggtagctcccaattccgttgcggaccagcgttgccgcccaccccttcgcactcggcacccaggcctcatgcatcgggaatcggtcagcaccagataccggctctgcctcgcgcgcgttacgtgacggaggaggtatcggaggaagaccggatgtaggccccacctctggccccacctcgggataacctccggccccacctctggccccacctgctccaacctcttcgctgtagcccagtagttccggggcttctggctctaaatccttggccccacctagggccccaggtctggccccaccttggtcaaacctctggccccacctctccgagacggattgatcccgcgaagccttcggcaggtggaaaacgaaaggaccgatgctgggcataggctcgaccatgccacggcgcaccagcgcatcgatggtgtagcgggcctccttgcgggtcgccttgtgcgcaggacgcccaggtgatgccgggatgctcaaaacctcaatcagcatctgctcgctcaggcggcgggtttcgccagcgatgccggtcctgtagtccatgaacatccggatcgcgcagtacaccttcagaagctgatgcggctcgtcgaagagcgcatcccactcctcgtcgttgatctggaaggacggcacggctacccctgaacaaggcgcggccggcgcatctggtcgatcatccgcagcgcctcatctgccgccgccctggattcggagagctcccggtgggcctcctgcagttcctggtcatcagcgccatcgacgaggttggccacggcctgctgcgcctcaccgttctccttgatgagtgtccggagcatgcagagcacctccggccgctggccggcatcgccgccgatcaagcgcaccgacacgcccagcggcgtcaggatgtcgcccagggcctggaccttcaggtcagtcggcagcgccgcgaggatgctgggaacgaagttcgccggcaccaggttggtgtccttggttccgtcgtcgagccagcggaacacgcggtcagcgttgaccttcatccgctcagttgtatcgcgcgttggcgggtcgaagacgatgccggtgaccagcgctccctggatgcgctcgtgcgcctccacgatgtgctggacgacggtctctcggctccacccctctcggcggcgccattggttcaccacgccgagcagcgtggagatcagggtgtgcgattcgcttcgcatgacgtggcggctcctggccagtaaggtgtgctcaggcagccgcaccccatgggaacgacgggcaaagttcacttcgaaggacccgacctgcggtgagcgcctcaatctcaactgcgcgcttcgccgggattggtcgaacgcctgaacaccattgacttacggtgggtgctctcacattgagctttcgcgccaactcggccctactgcccaacatctcggcggcctggcgcactgcttctgctggagtcatgcctcttctccggggaatgttggagaaaacagtaagtcaatagctaatcacaggcaagccattgcctaacaacaccacaactgacgttaaattaggcaatgcttaccggaccccaactcggcgccgctatcgaggccgccagactcgccaaaaacatgtcgaaaaaggctctcgcagagcagttcggcgtgaagcccccttctgtccagggatggatcaacaccggcaggatcgataaagcgaaactgatcgagttgatatcgttcttctcaggcgtcgttggcgcagaacactgggggttgagcgaaaaggaggcggagcttattgcgccaggtagttcgcctcagcgccctggctcatcggccgcggaaaaggtgatggagatgctccagcgccacggtaaagggctgagcggcgaagctaaggagaaaatcgcgcaggcagtagccgagtctctcgatggcgatcaatcgacgacatcgaacgtgattcacgctgacttcaaccgcaccactctggtgaaaggaaatacgatttcgatcgcccagtacgacgtgcgcgctgccatgggtggcggccaggtaccggccgagtaccgcgagttcgtcaggaatctggtggtcgacaaggtccaactggatgaccttggtctgaagtacaccgatccggccaacctcaagatcatcaccgggtggggccagagcatgctgggcaccatcgaggacaagtccccgatcctcgtcgacgtgggcatcaccgacttcgtcgaggaaggcgtctacgtcttcacctggctgcagcacctgttcgtgaagcgggtgcagatccacgatgccgagcactacctgctggtgtcggacaacaagtccttcgagccgcagaaggcacgcatggaagacgtccatttccaagccaaggtgctgggcgcctggaatttcagaaagctttgacaggcaaggtaatctggcggagtggggatttgtaaagcgacgagcatggccaagaccagcatacatgccaggtgctgctggtgtggaatgcgaaaaggttgtgatggacacctgacgttcaaggagagaagcaatggtcgactggcacgctgaatttgggaaaagtcgaattttccacgagaagcgcatagaccgaaggtctgtcgatgcgctctcaggactggccgctgggatcactgctgatgggcatatcaatcagcatgaggccgagttcctacaggattggatcgctacgaacttgatccatcttgacgatccagtgaccaacctcctctaccggaggctctcagacatgctgtccgatggcgtgttagacgctgatgagtctgccgaactgcttgagattcttagagggtttggtggcctctctgcttccaagccgaaaccaagcgacaattcctttactccatcgaatgctcttccgctcaacaatccagctcccaagcttgagtggtcgggccatctctacgttttcactggcgtcatggtctacggccccagaaagcattgcgaagagatcgtcgtcaaccgcggcgggggaatagcctcaggcatcagcaaaaaggtgcactacctggtcgtcggcgagataggcaacgagcagtggctacacagtacgtatggaaccaagatcaagcgagctgtcgagctgcgcgaggaaggccatcccatcgcaatcatcagcgagaagcactggcaagcctcgatgttcaacctgatctagatgaagcgtagcgtcatcgtatatgggttacaggctcacaagcaccgcatcataggcaaggtcatatggcattggaggcggcattggataggagatcgctttggttgtgtttatcgcttgcctagcagcttcccttttggacccattggtgttcgtcctttgcgcggctatcgggttcttcatcaagagcagaatctcggtactgatctctgcttgtgtatatgtcgctatcacgcttgccttttcaggcagtatcccagccagcgagaaccctactactctccttctggccaaagcagcagcaggcgccattttctgcctgcttggcatggccatcaggagattcacgctaagacgccgcagatagaatctttccaaaggagccaggtcatctggcggtgtattgatctctaacccatgccgcaggagtaccggaaaatcatggggtagtgaccgccggcctggaggccgtgccccgactcaaacgcggccttatcgtttactcccccggcaatcgtgacagcatgatctaggcctcaaccagggctgttgctcaatgatccgtatgtctacctcaaagaggtgctgacgcggctgccgacgttacggtcgaaagacatcagccagttgctgccgcatcagtgggtacagatctagcttatgtgatctattgtcccctgtgaaacatatataaatcacacttggtaggtgagggaaatggatattcgtctggagattttagcgcttgaacagctgttgctagatccggaagcgagaaagaatgatcgactgcttaaacagctgcttgccgaagacttcgttgaatttggagctgtcggcaaaagctggacgaaagcggaggtgatcgtgggactaaaatcccagacttggatcaaaaggacaatcgaggatttcaaactgcgtgtgcttgcagatggtgtcgcgttagcaacgtaccgatgccgtcatcaaaatgctaatggcgatgagtcgttatcaatgcgtagctctatttggaaaacctacgaagatggttggcacatggtatttcaccaaggcacgagggtctccgagtagatgtcgatacaaaagccaatgtgcatgaggcggtatctcacacatatgaaacgattcttttgctgatacggctcaacctaagtaaaggtgtattggccgtacgcttactaccagtatagatatcaaggattagcgaatgaatgctcgtatcgaaatcacggtcaacccaggagaaaatgaacgctcggctatccttaaacccttacgggctcatgatttttctaaagcgggtgatccaaaatcggagtcaatcgctctgctagtccgcgatgagcaaaccaacgacatcattggggggctttacggtgagatattttatcgttggttatttatcgagttgctagccatacccgaggaaacgagggggcaaggcacgggctcacgcctaatgaatatggcggaagacgtcgcgcgtgaaaagggctgcgttggaatctggctcgatacctttgacttccaagcaccagctttctaccaacgacatggtttcaccgagttcggtcatctcgatgatttcccaccacagcataagcgtttctttttccagaaacgacttgtctaacgtgctgctttaaaatttttgccgaaagacctgctacgcgtctgctcactgaaacgctgaaaggcgtgagtaaaagtttcgttagcgggtggggtccgcttggtagggctgcaaatggcgtccacttgaatgtgatgggcgccacagttaatagccgtagcaaaaagtcaggtgtgttagccagacggttacaatcctacagccgcttctccataatgatggtgcgctccgccccatgaaactcgtcgcggattttctgataacccagcacggtataaaacctttcagctgtaatcgacgatggcacacgtacagcttcaattcctgcgctggcagcagtcgtatgaattacatccatcaagtgccgcccgataccgcctctctggtgagatgggtcaacaaaaacacttctgacgacatcaccgtcgagaccggcagtgccaataatgttttcgcccagtaaggcaacgaagaccctacgcttcgtaagctgcgtagtaatggcttcaggagaaaagctctgctcaacctgagcgatcacgtcaggtggatagtcctgtgaatttgactcacgcagggcggctataactacgcggcttattgctgctgcatctctgctcgtagcgggacgaacgtggcattccatgttgatacctcaatcctaaaggattacagcttagcgcatcgcagtatgccctccccgaacgcttaccctgcttgatgcgatgccgcgtactcatcctatccactcatgcgacgacattgccaagacgcgcagattgatgactatcaagaaacgacttggccgcatcgttgtagccgggctctatgtagatgatttggtctcgtcagcgcacagcgctctcagtcgtacctacgaccgatagcgattcggagcccgctacgcgcgggctctccttccgctagatcctctcctcatgtagacgctgaaccaccatgtccagctcctgcaccagttcaatcccatcgaccacttcaacgccctcctcgtctcccgcctcccaggtgagcgtaaccactccatcctcccccagcgacatctcgagtccatcggtttcggccaactcctccagcacatgctgccaggcctcttccgaatccccctgcgccttccagattgacgccctgcgct
>PA99.AGEnt_accessory_0041_length_17
cgtgaccgtgaccgtga
>PA99.AGEnt_accessory_0042_length_2109
aaggtgaaggtagccaagcgggctttgggctggcactggaagggatcgtcagcgcgccttcaaaaactgccttgtggttgatgggtgcgctaacctgttcaagctgtgcggagcgggatatccagaacgcttggaactcggttgcctcgttacctgaagacatccgtatgaaaggctatctggatgccttgcacaccatgcaaggccagggtgccagcgtggtgcgggacaacgccgcgagttcgactgcattgggagttgaggttgggctggccattgatggagggttggcaggggcaggcaagggcgtcgttacggatggtccgaaagaaatacctaaagacttaggcaaggtttcttttgatgcgtctaatggtgtgggaactatttattcccccagagtcaccttgaattccggtgagataatatttgatgggttctctgtaggtacttcgaagggactcattggcgtcggggctgatggggcggcagaattggtcgggccattgagaaaaatgctctcttactctcagtcccaaggcgcgcagacaattaccttgaaggggcactatgcatccgagcaaggatcgatgttaggaaccggcagcgttaataatgtgaatcaaaaattttcctttagttttcccgcaactactgatgggttgaaagcgttcttgaaggagctcgggaagtgaaaattcgtcggtctattgaaaaaagaatgaaggatttggagggttcagggcgaggatgtttttatgagagggaagaagaggggcagattttgttctccacccaccttgaagaggggaggctggatatatatataaatgggttcgcttttggggtggaagggaggatgcgaaagcttctattttcagaggttgttcgcattgttagtcatttgagtattgagatgttttcaagcgctggagatcagggtgacttggatttttacgttcctttagatgttgagtgtgagtctcttaatgttaccttgtcagtgccgtttctggcttactcgaatattatgaatatcctgcttggacttagagaagactggattaaacgagactattctgatggctagttggtgcaagagcgactttaaatgccgacttgattgttaacttggtaagcagccaagggcacagcatattttgctggaggatgctgctggcggaggaaatctgtggccgggagcctcaggaagaacagctttccctgcctctctttttgagcataaaggagcagatttactttcgctactctagaaataaaaggtagataggctttcctcgttcagtaattccctgttctttaataatttactttttcgattttaaaagaaaagcactgacctccctttcgctacttccgcagagtcctgaacctccggccccgccatccctggcgggtcgctcgccggggcaacgtatgcgttgcctggagaagaagggcctgctgaccatgagttcgcagttgatcggcgtgctggcagcttcgacgcagggcgatgcggacgccaagagcttgcagacgggagcctgggtggcggggaatgccacccaacacaactacctcagtcattggcaggaggagaagaagcggcaggaggtcgatggctgcaaagacaaacagctctgcaaaaccggaatagaagccaaatgggcaattatttcggcccagcaggatgtcggtatcgtcgtaggtgttggaggaggcatcggtctttcgacagctgaaaccgcagtgggtgtttatgagctggtcaagaactggagggaaacctatgcagctctggagcagttggccacttcgccagagtttcggcagcagtttggcgataactacctgaaggggctggaagagcgcgccgcattcttgacccaggcatacgaggatgccggctggcaaggttcggtcacagctggtgtcgagggcggtaggttcgctgcggaacttgttggcgttctgacggcagtgaaaggtggcgcgcagataaccgccaagctgccaacagcagccaagaacctggtcaacgcgattgcggagtcaccggtttccggtagtatgagttcgcagctcggggcagtgggggacttgggt
>PA99.AGEnt_accessory_0043_length_688
atcgtcacggctgaaaacccggtgaagggggtgcacaagaaccgcgagacgccgcgcgacttctacgccagggccgaggtttggaacgcggtatacggcgcggcgccaccggaactccgcgacgccatggacctcgcttatctcaccgcccagcggccgagcgacgtactgatcattcgggaggcggacattcaggatgggcacctgcagatcgcccagggcaagacgtcgaagaagttgcgcatcatgctcgatgtcgacggcagcccgacagcgcttggacaactcgttgcgcggctgtgcgagcagcggcgccagcggggcgtagccggcccgtacctgatcacaacgcccgatgggcgccggatgacatcctccatgctgcgcattcgctttgacgaggcacggtcggccgccgccggcgcggcgcttgatgacctcgacgagactctggccaccgcaatccgtcagttccagttccgggacatccgcccgaaagcagcctcagaaattgctgacctgggccgggcatccaggctgcttggacacaccgacaagcgcatcaccgagaccgtatcgtcgcgtcggcgagatcgtggagccaacgaagtaaggaagagttgcggaaatgacagggatgttgcggaaatggtcaacgtctccgcgcagcggtagggagacgatccag
>PA99.AGEnt_accessory_0044_length_1502
cgcgcggaccttagagtccgcgctcccttcccgcctgtgctgctgagcggaaagacgccagcctccggtttccaccggacggcttcgcattgtctgtagagcggcactgtcatgtccaaacattcccggcttgaaaaagccttcctgcgcagcggcatcctcgtcgaccgccagcaggacatcgtcaccctcacccgtcgtcacgacggtacttcggcccaggtcctgctgcccgccagcttcgcgctggaggaaaaggccgtgcgccagttgctcgacttcgcctcggtccaggcacccggcgacaccgggcacgtctgcaaggcctgcgccacgccggacttccatcccggcagcatcgccccggtcggctccatcgtcgccagtacggcggacttcgtcattcccgctgccatcggcaccgacatcaattgcggcatgcgcctgctgcgtaccggcctgaccctgtccagcgccgaggagcacaggcaagccctggtcgccggcctgacccacgtcctgctgcgtaacggtcgcgacgtaccattgcgggtccaggcgttcgaagcgctgttcgccgaaagccccgggcactgcctggagcgtctcagcgaagacggcctgtgggccgaggtcgaccaggcgcggctgttccgcgagttacagggctgcatcggcctggatgaattcggcgggcgtctcgagtatgcccccgaggccttgcgcgatcgccgccgcagcctgatccgcgatcccggcctgggtaccaccggttccggcaatcacttcgtcgagttgcaggtggtggaccgcctgctcgaccgccaccaggccttcgccctgggcctcagggccgacgaactggtggtgatgatccacagcggctcgcgcgatgtcggcttccacgtcggccagcgctggatggaccgtgcccgcaccgcctggccgcgcggccggcgccaccccgcgtccggcctctacgcgctgggcggcgagctggccggagaatacctccaggccatgggtggcgctgcgcgctatgcctggctgaaccgggtggtgctggcggagctggtgcgcaaggtcttgcgcgagaccttccagcgcgacgacagcgccctgctggtggacgtcccgcacaacgtggtgctccaggaacagggcctgaatctccaccgcaagggcgccacgccggcccgccagggcgatctgctgctgattcccggctcgatgggcgattactcgtacatcgccagcggcctgggacacccggactggctatggtcctgcagccatggggccggccgcagcatccgccggcaggcgctacgagcgctgaaaggcccgggcgacagcgcgctgccctggcactgcgtgaccctccgtgaggagcgccgcatcgaagaggccccgggcgcctacaagccggtggggccggtgatcgatgcccaggagcgtgccgggctgatccggccgctggcacgcttgcgtccgtggctgac
>PA99.AGEnt_accessory_0045_length_461
gaaggccggagcaagccggcactctcgccaactcgatctcccatcggctccgtacctgctggaaagcacgtgggtaaccccgacaatggcaacggctctcaaggtgaggggccggactgcgcggagtgcaccctcgattcagcagccagcggcagggaaaccgggacgaaagcaagactcatcctgcagtcggggcgatttcttcatagcgctggaaaacctggctcagtgaaacgaaagcacgcactgagcgccccgtacgccagggactggcaacctgcacgccgccccggcctggggcggcatgccgagttcgacgaatacgactcggcgcaccacctgccccctgcccgcgctcaagcgacgccgcggctgccagggggttgcagcgacctgcgtagacggcaggcggacgcgatcggcgctctccccgccgtcatggttgagtttcggattgcgtc
>PA99.AGEnt_accessory_0046_length_330
cgcagcggtactcgacgcggtggaagacctgctgcgcttcgacgacccgctggtgcgcgccttcctcgtcctgcgcgaagcgccgggaaggctggccggcctgctgggccggcgcaacgacctggccggccgcccacgcttcggcctgcatgagttcacccgcctggagcgccgcgccgaccaggccatcgcctacggcctggtcggccgcttctggcgcgccgacttcgccctggaacgcatcgcggacggcgagcatttccgctgctacgaccagcccggagtggccaagctcgtgctgtgtttccgttgcacgcccagcgccagcgg
>PA99.AGEnt_accessory_0047_length_17326
gggaattccagcagcagtagtcaaacgtactcctgttgacatctttatcacctatttaagattggacgttacaactgaaactatagctgagtaggtaccagcagattaacactaaaaatggtaatctaaattccaaaaacaccaaaataaaaacgcaaaaagttaagaaaacatcctatcaagcaacctagtcacaataaattcaagaagaccggggccatctgcacaagaaaaacgcaaatagtcaaaatctgaaagtttctctcggcagtcatcacggcatggcatcgaaacctatttaaattttaaactcaaaaaatcgtaagcaataattggtctgccattcctctgtttgcggctcgggaaaatacactgcctacgaggtgatgatttcttgctgcttcatcgcaagcgattctgtctcctgtctgtaccttcctcgaaccggtacagacccatgcctcttcatcactctccccctggctggcggccacaaacgatggtcgttggcttactactggtactactgagcggcgcgagccaggccgaaacctgggtcatcaccgacaaggctcatccggtcacggccaccggatcatcgcgagtcctgctcctggatgcccagcaacaccttgaggagcagctgactgacgctctgcccaaggatcctcaacaagctcaggcagcatttcagcagttgctacaaagcaccgatgggcgccgcctgcaggcagagctgctcaaggcacaacaagacgtcgccgatgcgtggagtctcggtgtcgagaagatccctgccgtagtagtcgacaggcagtacgtggtctacggcgagccggatgtaccgcgcgcgcttgagctgatcgccaaggccaggaggtcgcgctgatgaccagccacaacctccgccgcctggcagcggcgaccgccaccttcagcctctcgttcacggcctcggccgcgatcaacaacgccgccatcgtctcctccaccctttcccctcagtgcctcgaatacaaggtcgtcgggatctgctactggctgctctgcggcccgcatggctgcaaggtgaagacgtcggtcaaggtccgccactacgtgcctgacgcagtcgtctccagctatgcgaataccgggagcaacccctggaccgaggtgtcggcgttgggcgcaccgaatccactcgcccaggccggcaatgacgcgaccaccaactacaaggccgagaacagcatcggccgcttcaaggaagcggatgtgatcggccatcctggcggggccacgttcagccggttcgctagcgcctctgggtacgtttgccctggtgccaccttcccgctggtgccctatttcctcagcacactggacgccattggctggcggcatggaattcccgagcaggtgtaccccgaagcgttggttccagggctgcgcgaggtgggtggaatcttctccggagacatgtgggggaacctctatccgcgcagcggattcctgcaccagaccgacgactacaaaacggcggccgtcatcgcccagcgcgccggcgacatcaccacgcgaatcggccagctccacgtctacctccccatgcgcgcagccccgaaggacggctactggccggcgggcgagctgagagagggcgatgcctcgaccggtaaatggcaggagctgaccccgtccctgagcctcaactgcgcggtgtttcccaactcagggccgaagacccaggccgttgacggcgattacgcctgggcgctctggcgtccctactcctgctgccagcgcaaggggcaaatcttcctcggcagtatcgacttccaataaggacacggagacgaatcatgcgaatgaacatcacctcgatcgcgctgacgtggctgctcgcagcgcaacttgcccaggccgacgacccgatcaacgtgtccaagaccggcacggtgctcagcgacgaagtcctctacagcattggcggcggcagcgcggtgagcatgggtagcgccggccagatggactcgatcggcgtcggcttcggctggaacaacgacatgatgtgcggaaacatgaacctgagcatcaccctggagaaccagctcaatggtgccacacagggtttccagaacatcatgggctcggtcatccagaacgcgaccggcgcggtcatgtcgctgccggcgttgatcatccagcgtgcgaaccctcagctctacaacctgatcaccaatggcatcctgcaggcgcggatcgactacgaccgctcgaaagggacttgcagagcgatcgccgagaagatggctgacatcgctggcgagcagaccggctgggggaaaatcgccgaaggccaggccctgggcgccacactgtcctctggcgggaaagacgccgtatccgccctcgaagcagtggagaagaagggcggcaacgatggcgtaacctgggtcggtggagacaaggccggtggctccggccagaagcccattcgcatcgtcaacgacgtgacccaggcgggctacaacctgttgaccagccgctcagtgaatgactcgtcgagcgtgccttccgccacttgcaacaacggcctggtctgcaacacctggtcctccccccaggaagccgccgcgttcgccacccgggtactgggcgaacaacagcaacagacctgcgaaggctgccagaagacggtgacggctgcaggcgtcggccttacaccgttgatccaggagacctacgacaagaagctccagtcgctgcaggagctgctgtcgaaaagtaagccactgaccgccgagaacctggctgcggccggcaccgatgcactgccaatcacccgcggcgtcatcgaggcgctgcgcgacgagcgtgaccaggacgtcctggcgcgccgcctggcgtccgatgtctccctgatggacgtgctcagcaaggccctgttgttgcagcgcctgatgttcgccggcgccaaggagcccaacgtcgccgccaacggcctggccacccaagccgtcgatcagcagaccagcctcctgcagcaggagatctcgaacctcaagaccgaactggaactccgtcgcgagttggccagcaattcgcccatgcgggtcatcgagcgcgggcaacagcgcgcctcagggtccagtggcgtgttcgagtcggcgcccgacgccgatcgcctcgatcgcctgcaggccccctcagccgccggcggcaagtcgggagggagaccgtgatgacagatacgctcaccagccgaaagctcctcggccagctactggtcggagtgatgatcgtcgtcggtctggcagtggtcggtacgctgctcagcctcttcgccctgaaccacttcggcggcatccagggcctggaggcctggcggcaaagcaactactggagtttgttcgcctggcgggcgctgctgtactgcgccctggccatcgcctggttccggctcaagcagcgcaaggagctgagcgcgcatgagcggcagcgcattcggcggatcgagatcctggtgctgttgctgatcctgctcatcgaattcagcaaagcctacttccgcacgggaggcgcagcatgaccttcatgaccaatgactacctggagtattacctcaccctcctcggttggatcatcaacaacgggatctggaacatgatctcggatacagggctgttcgcggtgcccttcgtggccattgtgatgcgtgagtggctgaaagttcgcggggaaggcgccgacgagggcaacaaaggcgtgctgtctctggcccgcatcgagacgcatatctacgtcggctacatcgtggtcgccctggcgggaatcccggtcgtcaacgtgagcttcgacaccatcgagttcgaccaggcccgcgcccagcagtgccagtacaacctgccagcgccggcggacaccggctggtcgacctccttcagcagcctagccggcaagagtgcgcagatgccgctctggtgggcgatgatgcacgccctgtccaagggcttcaccgccggcgcggtcgcggccattccgtgcggcacggatctgcggcagatgcgaatggaagtggacaatacgcgcgtgaacaacccgctgctggcacaagaaatcgctgacttttccagggactgctacggaccttcccgtgcgcggctgttcatgcggcaacccgatctgggctccgtcggcgaggacaacaaggcgctgcaggacctgaactggatcggctcccgattcctgttgaacaccccggggtactacgacaccgactactcgaagagtccccgtcagtcgtggccctacaacgccacccgcgacgccgggctgccccaggtgggcggtggtggtggctacccaacctgcaagcagtggtgggctgactcagggatcggcttgcgtgatcggatcaagggccaggtggatccggacctgatgaccagcttcctcaaatgggcgaaatggctggaccaggacgaggtgaccgaggcagtcatccgccaggtgatttcaccgtccagccaggtcaagggcaacgtctataccgactatggtgggcaggtgggcggtacggtctggaacggcatcgcgagaaccgctggaaccttcggtgtggccctgggcagtctggcctacttcccggcgatggacatggtccgccaggcactgccgatggtgatgtcgttcctgaagatggccatggtcatctgcattccgatggtcctggtcatcggcacctatcaactgaaggttgccatgacgatgacggtcgtcttctttgcgatgatgttcgtcgacttctggtttcagttagccagatacatcgatagcacgatccttgatgccttctatggttcggggtcaccgcatctttcgttcgatccagtcatggggctcaatacggcgactcaagatgcaatcttgaacttcgtgatgggctctatgttcttgattcttcctgcactctggatcactgccatcggctgggcaggtcttcagattggaacggtgctcagtgggctcgagacaggagttaaaagggtagatgcagccgcagcccaaggtggaggtctagctaaacaaggaattagttctttccagtcaaaagactaaaactcatatgatagagggtagccaccaaaagcctaccctctactttactcactatcaggatcaaaaagctgactatcgactttcccccaagaattcagctctcgaccgaaaacatctcgtccatacggagctgcttgggcttcatctttttccaactgctggaagatcgaaaagtcacctttaaccaacgcccacccaatcaacccaaacgacaataaggtcatgaaggcactggccatccaggtaaagttctgagcaaagataacgaacaacaccaccaagaggctaactcgcttgacccagcgcacgacaggccgacgatcatgcaggcagaaacgcacaagcgtacccagaccaaaaccgacccgggaggcaaaacctttgttggtgtgcgcgttcatgatcaatctcctggctcccagagggaggcatcctgctatcacctatacgccaaaaaagatgatctagcaagccttatggcatattatgccactagctatctgccgactggagtacctcatggcaacgcgaaacgtcgtccttcccgatccgctggagcaggatatcaacgagctggtggagaccggccgctatcagaatcgcagcgaagtcatccgggcaggattgcgcctgctgctgcaacaggaagcccagaatagcgccaagctcgaagccctccgcaacgcaacatccagtgggctgatgcaactggagcgcggcgagtacgacgagatcaccagagacgacctggcccactacctcgacgagctcggcaaccaggcgagccactgaagcatggccaagtaccgcatctctcatgatgcccaagcggacatcgtcgatatcctgcgcttcacccacaaccgcttcggcgatgccgcgcgccgacgttaccaggcactcataggggcggcgctggaagcagttgcgacagacccacaacaggtaggcagcatcagccgtgaagaactgggagcgggcctgcgcagcatccacctcgtttactgccgctcgatgcccaacatcggtaaggttgttcggcccaggcacttcgtcttctaccgggttgcgacagaccaggtgctcgaggtggttcgcgtgcttcacgactccatggatctggatcaacacctgccccaacgatgagcaactgtagcaggagcaaatggcccaaagggtaaatgggcttgaagggcgaagggaatggttcacaagggtaaaagccctacccgaaagggcctgccggaaggcagaaatggctgcgttcgcgctggcgaacacgaaaaggctacggcttcactcccacgaacaggtcatcccatgatgatctgattgcttgaggtcgagaacgattgcaacgccatattaagagaggcagcagccggccaaagggggcatagagaatataaatccgtcccctttatggtcactggaagtcaagggtttgatggacgaagccgagttttgtgaacgcccccaagccgagcctgacttgccccatcccattcggcctctcgtagcctctacctatctaacggatcaatagacttgtcagcaagttcaggtgctcatcatcatcccacgacactgcaaccgaacctgagcgcgagagctcaatctgaacaggccttaagtcgtacgtgtagacaattttgattttatcgatcggtgccgcgcggccacccgtgatctccaacaacttcgtcatcgcattccccgtcgatgcaatatcgacccgatagctgctttcgatatcaaacgtcaccgctccagaaacgatccgcttggccatgactctcgtgaagcgcttgtcagccttgagttgctgatagatcgaagagatatccggcttcacgatctctagcgcaaagttagtccgggttgcagttcggatgagttccacgaacggcttcaaatctttcggcggtgaacccatgcagatcgaatatcgatccggcccaagtgtttcgaacactatgtcgaagctgatgaaagtcgagtacctcgactcgacggtttcgcccagagggttggtgaacgactgggtgatgtcgcgctgctcgtggtaccgaaaggtagccttgccatccaggatttcaatagcctcgacaccgacccggttctggtcgttgaacggctgctgtcgaagcccatgtacaaggctctgaaagtcaatgcgagcggtcagaacccagagtttcagccgttttggcttcatgtcctcaaacccctttcgatgtcatccagggtcttctgcgccgcctcttccaagcggatcttgagcttctgctcaacgaccggagcagcacgtaccaggctctttgaatatttcccattgtggtagttgtagacacctttgacgatgtaggagaaatcgcagtacttggcctggttaccaaactgagcctcaaactgaacgatctcagaccctatgagtttctcacgggcagtccatcgaatcttccacagatagaacccatggccctcgagctcactcaactgcttcgattccaagacacccttaccctttagggaggccctgtcgatgcgtatgatcttgtgagtcctggcttctggctgcggcctggctagttcgacctcggggtcaccatcctccccctcctcaccgtcgttttcatcttcaacctcaatcgaatcctcaatcaccaacgcatcgtcgctgagatccaggtcatcatcttctcgatctttagggttgaacgtggagacgtcgaccacatcgaccacctccatgtccttgagattacggatcaggctgcgaaggaaattcgttctgatgctggcatcagggactgcctccaaggagatggttcgggtaaccacttcctgatcgatcatgatctcgagctgggaatacaactgatcggtgatgtccttgaacttttcattcatggggccagtaatcttccatccactaccttgcttctccaggatgacctccgccgtcttctcaaccacctgacggaactccgcctgactcagatcaagcttctggtatttgacagtgagcttgagctgatcaccgtggacggccacctcagcctgctcatgctgatcatccaccagccattccttgacggaggtgagtgcgtcagtcagcttgtctttagaaactgctgtcgtaacaaccacattggtggttttctcacggctgtcgcgtcccccaaccaggagagacaggttccgatagtcgtagtagtcatggaacagggcgctgaatcggctagctaggaatttcttgtccgattcattggagatcacgatccccctggagaggaagaccttcctgagctcggcgctcgtcaggcttcgttgcgtgagcgcatcgtagatcgctttatcggatgcaaagtacaaactacccattctcatgtcagtctcgctcccatccaataacttcgggcttgtagttaggaatagcgtgattcacgatgtctagttcgatcgcctgcagtttccgtttgcggttttcgtcttcgccccactcagccacatagctgttaatggcagcattgaaattgctgatgatgctgctgtgatggtggcgattagcgaccctgatccgaattttcaagtctttgttagcgttaaggatctggaatctggatagcgcgtcaaagaggtacctgaactcgatctcagtgctgccatcgcggcgataatagatcagatagccttcgctataagtttcagtcacgtctttagctttctcacagtacgacatcacctctttgtggtgaatgatcatatacggcgaggcgattagctcagcggtggccgcacgctcccagtactccccacaggccttgtgcaatataaggtcggggtaatagaaggtgtaattctccttcgggaatttcccttccgcccttagagtgtttacatcgagctgcagcgttttcaggtaattgatcaatgaaggttcgacgatatgaacctgctgagagtctttaatatgcagattctcacccttgtaatcactgaaatggtcgtagaaattcttgtcgtactcgtcgtcgtgattatacacgaacagcattccacgaatttcaaacttctcacgcttagccaggtggtaacgagcctgccactcgggcgacacacgagcgcagtcgatggtcttgcccagggacttcaaggcctttttgatcgagccaaggttgatggagccaaccgagtagcttttcaagtcagtatgaaggtagatgcttttgttgaggtaaggatctgagtatttgaacactacgtcagccggatgcgtgtgctccgacttcttcaggggcgcgtgagtctccttcttcacacaagcaaagttgagattggctggcccttctctcttccacctgaagaagctgaagatgtcgttagaaacaagctccgcgagtctcgcaattttttcggtttcgccgcctgacatgtccgttcctgttacgaaataaatgcgcaggaacgctaacgacgagggaatgttgatccgagccgtggaggtgcgtcctgccgtgaatatggcctcatgccagcacaaagtaccgtaaaactccgtgcccggccattgggtgatgggagatcacctgcgtcatgtgctgcggtggagaggagccccggaagtatcatgcagttgaagtagagcgcaaacgtctgaacccagtgagatcagggttgcggattgggtcagcagaccattagcacccattttactttgaaaaaatgagcacgactgaaaagcataagcgcttgatttaaataacctttagcccatccaccttgctccggcaaatgggatgtgagcatacccgaacatgcccaacgccagcgccatcgagcgtatcgaagtgctgtgcggcccggcggccatgctctaaggttgcagcggcccaccgtgctcggcagctagatccctacacccgggggcttcgcgcggcgctctggatgagcaagcagccgccttaaccagatcgacagcttccgcgatcacgtcgacagcggccgctacaacgtcgtgtcggtgatgcgctggtcactcaaagactccaccgcgattaccctggaaggcgactacctgcacaaccgccacccgctccaccgcggcgtcacccgctatgccagccagcaggggcggctgtccgctcctggccgattgctgctgctggcgaaaggcagttacaagccccatagcagacgctcagacgcaattcactcgccctaccgcccacgactgttagagctgaagtctgtttggcaaatctcaataatgttttaacttgatttcaaggatttcatcaccgtactcatccttttctcctgtcgggctccatcctaggcgtcggtagaagccataagaacgaacgttgggatcactggagcaagacaaaaataggcgatgaaactcatgtttttttagttcctcgatcaccatcgcgagcagccttttgccgactccttgaccttcgtattcaggtaatagggccaaaacgacaatttcaccagtgtctcgatctccaaaacaatagccaatcatctgcccttccgcagaggcaatgaaaccagggcaactgccatcttggatacccttgctccaagattcgacagtaataccgagttcacgcaactcttcttctgaaaatgcattttctcgcgttaagcctcggatatttatacacaaggcagcgtcatcgggcttggcagggcgataggtcaggagtgtcatagggtagcaccgtagtgagagtgtatttattattcagagggtaggaaatatacgatggaagtatccgatccgatgttcattttcttcaaattttttcgcaatgtccatcaattcaatatttttgaatgtagttttgctccccttctaatcgatacggccattagcgggtgaccgcttttggccggttagcgaccacttctctggctagccatgcttgtcctcccacatgtggaggacttgctatgaacatcattgctacctgcagccgccggccctggaacaaaggaaagttggtcgggcagaaaaccccgctccggctgagagatatctgggccatccgagtaaggcttcagcttgcagaacgaacccgggatctggctctgttcgatctggccatcgacagcaagcttcgagcctgcgacttaaccaagctccgtgtatgcgacgttgctcatggcgagcatgtgtcatcacgagcaatggttatgcagcagaaaacgaagcgaccagtgcagttcgaaattactgagcaaacacggtctgctctcgcggcctggatacaccaagcccagctccgtagccaggactgccttttcccgagcaggctgcatacctcagaccatctatccactcggcaatacgctcgtatcgtcaaaggctgggtgcaagccattggccttgatccggctatgtatggcactcacacaatgagacgtacgaaggcatcactgatctatcgcaggacgaagagcctgcgggcggttcaactgctgctaggccatacgaagctggagagcaccgttcgatacctcgggatcgaggtcgatgatgccttggagatggcggaacagaccgaggtttaaccatgcatagcgacggtcgaagttaggccgtcgctaaccggccaaaagcgggctgtctgctcaacaaataaatcacctttcttcacacggggtagatggccaccgaatggaaagtagctaagcgttttccaccagctccgtttaaagccttatcttgccaagccaaacacgccagcattcctagtttaagcattgcattgtggattatagaatttgcaatgccttaaaaagaccacgatgcacacatattttttcattaaaatttaatcgcgcatctgggtttgtatacttaaagacctgaaaggttgattgcttcggcacattaccaattaccgagaacataaatagtatctcaagaataaaggaaacgtctcttttagggagtcttcccgatttaaccgctaagttgtactgctccttgaattcccctatgcttagggtctgcttccttagctcagtaaatattgtaaagacatccttgatttctggaatagcgccatgaatttcatcttgaagctccgatttcaagtagttggaaaatgctttatcttgtgcctttaccacatccggagttatggtttcattgtttttctctagtgagcgctcggcgcacacctggatatatcttatatagtctcgagggcggttctgtgtgcttcgcgttatataatcaaagcttgtggtctgggtctggttgttttgtccataccgcaccttgcctccggtaaaaacagctccccacgcctctgcaaagggtaatactctgccggtagggttaattgcgcgagaaatccggaaagccaacaactgctgaagcgactctctactccagtctaggttgaccctgtagtcctcccattttgttttatctgggtcttggaggatgtcatagatgtcatccctaaggaatacgaccgggtatagcctgaaagtgctgaagcgtgcccgcacatcctgaacagccttaaacaagctagtaagtagctctgtatagttctcaaagttttctttcgccagcatgttcttgtaatcttcgtccaattcatcaaaaagaatcacgtacgtagactttccgagctgaccgcgaataaagttttctagtatttcatttcgctcggaaatgctaacttcggctttttcttttttacccttatcagctccaaagcccaagccgcttcctagaatttttagatcaaacttccagcccgtccattctgtaactgcatttggaagggcattttcaatatcttgattaaagagctctcttaacttcagtcttgtctctatacctacatcggcattttgctcaaaaagcttgcaaacagagatataaattagatatttccagatcgatatgtactggtttggcctagtataagactcatctctctgtgaatataaaatattaaaaggaaagtttttgaaggttagtttgctggcgaaatattctttttctttcaggtgcgcaaggtgctcgccgatagctgttttaccagtacctttccttccgattacataacacttcttacctctcgcgatgcgttccaccacgcgggtgtgatagaagtaacgcccgctttgctcaagctttgcttcaagcttccaatcttcgagttcctcgaggatttcctttgacatgacatactccttgagtgcttatattaactgtttactgagttaggcgcaggcagcttctagcttccggcaacttgtgtctaacaccgtatccggccagcatttaatttattgccagtataagtatctcaccagtaaatacgacttaatactaagagcaaatcagcaagagtttagagtacattactgagtcactgctaccgtgtccatggcctgctcttggccgcttgctgccagtcagcatcgggcctcggattgagatgcactcgaaatcgccatgcacctcaatgatgtatgccgaaaagatggcgagcccctgcataaagatggcacattgccgacaaaataccattccccgctaccgttgttttatcgttgtttccagcccctgatctagcggaaaagcccgctccatgaatcctcatggagcctcccatgtttcaactcctttcctggatctccagaaagccgtcccccaccccgccaaccaaagctgccccagggggattcctccctcctctgagcactatggagctgctcggcacgcctcgccgccgacagctactggagaatatctggcagcgcgcctcgctatccaagcagcaattcgaggagatctaccggcggccactggccaactatgccgagctggtccagcagctcccagcttcggaaaaccatcaccatgcccatccaggtgggatgatagatcacggcctggagatcgtggcctacgcactgaaagtacggcagacctacctactcccgatcggcgcagcaccagagtcacagtcagcccaggctgaagcctggtcggccgccgcggcttatggtgccctggctcacgacataggcaagatcgtcgtcgacctgcaggttgagctgcaggacggcagcacctggcacccttggaacggaccgatcaaccaaccctaccgcttcaagtacgtgaagccccgcgaataccagctccacggcgctgcatcagcgctactcatccaccaactgcttccgcgcactgcactcgactggctcagtcgctttccagagctgtgggctcaattgatctacctgttcgcagggcagtacgagcacgccgggatcctcggcgagatcatcgtaaaggcagaccaagcctcagtcgcgcaggagttgggagggaatccggatcgagcgctggctgcaccgaagcagtcgctgcagcggcagttggcagacggcctgcgcttcctcgtgaaggacaagttcaagctgaatcagccgggcggcccgtccgacggatggctgactcaggacgcactctggctggtgagcaagcctgcggccgatcaactgagggcctacctgctggctcagggaatcgaaggggtcccctcctccaacgcgccattcttcaacatgctccaggaccaggccgtcatccagaccaacgccgaggacaaggccatctggacggccacgatagacaatggcgccgggtggagaaacaagttcacgctcctcaagatcgctccagccttgatctgggcagaccctgccgaacggcctgactcctacagcggatcactcgtcgttgagcagggaaacacctccacggaaaagccggaaacgacctgcaaaatccccaacgatccgattgaacagcgacaggcgccagaagccaagttgacgctccgccaacctacgccgagcgttgcgaaaccatcaaacgagatgcgggcgattgcgaagccctcaactgaggatcaggaagaaacagacgatttgtacgcgcttcttggcaatatcaattcgccaccaaaagagctagacactagccacgactcaccggctgcttctcctacgaacactcgcggggaggagaacctacagcagccactagggaacaaggagccaacagattgcgctcctgaagcagttgaagatgtatttatgcctagcagaagcactgatctgggacagggattcgttggctggatgaaatctggtatcgcgacccgtcgcctgttcatcaacgacaccaaagccttggtgcataccgtcgacgggaccgccatgctggtcacgccaggaatcttcaagcgttatgtccaggagcatccagagctcgaaaagctggcccaggccaaggatacgaccggctggaagctggtgcagcgcgcgttcgagaaacaagggcttcaccggaagaccagtaaaaacctgaacatctggaccatcaaggtttctggtcctcgcaagacgaaagagctcaaggcttacctgctccaggatcccaaactactgttccctgagcagcctctggacaacccaagcctcacggtcatcagcgacaccgaagggggtgtcgaatgacgccgcagcagctcaccgaggagtacatcttcgcgcacgatctccgagaagccagcgcgaagatctaccgcgccgcgaccaaggcgctgctcaagcacttcggccctagggcaaccgtacaggaggtggaccacaggtctgtgctgggatggcggcgcaaggtcttggaacaaggcctgtcgaagcggagctggaacacgtattcgaatcatctgcgaacgatctggggctatgccatcgagcacgagctggtgacgcactcccaagtcaacccattcagaaagaccaccgtcatcccccccaggcgagcaagcaaaaccgtcgcagccgaagccatcctgcgcgcccgcaattggctcaacatgcaggtcggcgccgagcgctgcaccggcgatcgcgcacgcatcactcccgcctggttctggctttgcacgtttgaggtcttctactacaccggcatccggttgaacgcgttgctgtgcatccgcaagcgcgacatcgactgggataatcaactgatcctcatccgcggcgagacagagaaaactcataaagagttcgtagtgccaataacggaggggcttgtgcctcacctatcgcagctcctgcaggaggccgatagagccggattcgccgatgacgaccagttgttcaacgtcaaccggttctcagcgcactacaagagcaaggtgatgaactccgaccaggtcgaagccatgtaccggaagttgaccgagaaggttggggtgcggatgaccccgcaccgtttccggcacaccctggccaccgacttgatgaaggcacccgaacggaacatccacctcacgaagtgcctgctcaaccactcgaatatccagaccacgatgagctacatcgaggccgactacgaccacatgcgtgccgtgctgcatgctagaagcctggcccaaggagcgctggagaacgtcaggaaggtggattacagcggctccccgcaagcctctgccaaaccgaagccatgcggacaacctctcgctctaatgggtgaagcgccgccacaggaggccaggacagaaccttccgaacaaagggagcacacacctggaacaggcattcagggagatgcaaccgcgtgggaagaagcgctaccacagccacctgacaccttcgagcaaagcgtgctgttcactctgatggctcaacacttatcgaaccgtgccgcctcgacatccgcggctcccgctgcaacaagcggacctggtggatggggatctactgcccgaagcagtctcgcctagcgataccggtactgaggggccggctaccggacgaaaggtagccgcgcctcccagcagttcgctaggcctgtaggaaaaatctggaattaccgagagcgcctggattccagcgccggcatgctggcagagccccgcaatttcaaggccaacaccgcagtaccctctgtaatcgctgattacgtcgagggcgcattgctacgcctgcagaatggtttcagggccttagaaacagaaaagcccacctaaataggcgggctattccatattgacatcacgtcaatgcgggcctaatgttcggcccagacggctgctggacaagtaaaaggtgcaacaccccttcctaggcctgtacaactcgcccctct
>PA99.AGEnt_accessory_0048_length_233
ctttcggtccagacgacaccgccgtgcacgcggatgcaagttcgccgtccgggaaatcctcgcgccgcgacctcgttcaccctggcagcgcgcgggcctggctcctttcgcgggccgacaacgttaacagattaaccaaatgcgcagaaggcgaaagattccaggctggcttcgctctccagcgccttaccgtcaatgctcgatgagcatggaaaggggcagaggctagcgaa
>PA99.AGEnt_accessory_0049_length_379
actggaaagcgcctcgacacgaaccgaagcacttccccgcaacagaagcgcagcctgggaaagtttgcccgccagttatccgcacaaatttatgacgccggtttctctactttgaaaaacaacgcaagaccggacatggacctcaataactcgaccggaagaaacctatcagcaaggcagttgaattttttccgaaagcaataattcgatacttttctggattggcgcatcatctcgtaaaaatagcgaaccgcttcccagtacccacgaatatcaatggatcagcaatatccagatgcttatcgcggcattcgaaaaaacatcgaccaattccactgacagaatatcggcgtcatttgcctagcatggatattccagg
>PA99.AGEnt_accessory_0050_length_705
aatgccgctatgcgaggccgtactgactcggacgaagagcggttggccggagccgatatgaatgagccctcgatacggcgttgacttgttcaacaggtcttatcgaggtgtcgcacgaaccggccttaatcattcgcaaagtttacccggagtggcaaaccttcatccgccgaatattgaaactcattgtcaaacgaattatcgagcccatgaaaaaccgctaatcctggcagttcatcccactctttcggattagtaccatcgaatggctttccagactcacgggaagcctaaaggagatatatgaaatgaaagaactcaatgacattgaagtcacctgcgtttcgggtggaactctttccggcatgatcgtaggcgccgtcgacggcgccgcgacgggcatggcaatcggcgggaaatggggcggtgccggcggcttcggcttcggcgctctttcccagttggtcggcctgatcgtgccaaccgcaatgggcgctattgccgggggcacggtcggtctcttcaccaatgcagagacggctgtcggttacttgggccaataccgggaaaacttcggtcccggtgatgtaggccgcaccaccatctaattagaaaagtcgcactccggcacttcatgcgtttgaactttcgcaagggtgtcggagtgtcatgcaagtattattcgaatccaggatccagccacca
>PA99.AGEnt_accessory_0051_length_667
ccctggcgcgcgccggcgccgacgtggcggtggccgacctcgatccgcaggtcgccgaggaaaccgccgccgcgatccgcagcctcggtcgccgcagcctggcccttggggtcgacgtcagcgacggcgacagcgtccgggcgatggtcgagcgggtcgccacggagttcggccggctcgacgtggcggtgaacaatgccggggtgatcagcatccgcaaggtcgccgaactcagcctcgccgactgggaccgggtgatgaacgtcaacgcccgcggcgtgttcctctgctgccaggccgaactgccgctgatgcaggcgcagcgctgggggcggatcgtcaacctgtcatcgatcgccggcaaggtcggtctccccgacctcgcccactactgtgcctcgaagtttgccgtgatcggtttcagcaatgccctggccaaggaggtcgcgcgcgacggggtgacggtcaacgcgctctgcccgggaatcgtcggcaccggaatgtggcgcggcgaggacggcttgtcgggccgctggcggcaggccggcgaaagcgaggcgcagtcctgggaacgccaccaggccagcctgctgccccagggcgaggcgcagaccgtcgaagacatgggccagctcgtcgtctacctggcctgcgcgccgcacgtcac
>PA99.AGEnt_accessory_0052_length_9590
gcagaatgccaggcctgccgacggccagcgctgcccaggctgcgacctgtccggatgatccccggggtacgacggtatctacgccaaggcagaggctccctcgcctgtaccacgtcccaccggtcggatggcgtgctgcgatacagcgggcccgtcaggcggccaatccgcaggcggtcactcgctcgccatcgccgccaggacgcggccgtcgccggccctttccatcattcctctgccaggtgcccggcgaaggtagtggcgctgtagcgctcgcggaacagccccttttccaccaggcgcggcaccacctgttcgaggaacagccgcagcgagccgaccgagcctcccggcgcggcgatgaaaccgtccatggcgccggcggcggcccagtcgacgatctgctcgacggcatcgtccaccgtaccgatgacctgccagtgcgccgcggaaaccacctcggggcgcagcagcaactggtccaggcgtaacgtctcgcgctcgatcaggcgccgcagcaggtcggtgtgggtgcggctgccggggttggccaccggcggcggcaggtcggccgcggaaatcggccggtccagcggccagtcgctgaggtcgaggccgagcatctgcctgatcgtggcgaacttgcgcgcgcggtccaggcgcgcgtgggtctgcatgaagatttcccgcgcctcctcgcggctctccgccaggtacaggctgaagcccggcagcaggcgcacgtcgcgcggcgagcgaccgtggcgttcggcgcggcgggaaaggtcgcggcgcagttccagggcagcctccttgtccggggtcggcgcgaacaccaggtcggccaccgaggcggcgaagtcgcgcccgctctcggaggcgccggcctgcaccaggggaatccgcgcctcgccgaaggccggcaggttgagcggtcccttgaccttgaggaattcgccgtcgtggtcgaccgggtgcacccgggaaacgtcggcgtagcggccgctctcgcggtcgaccaggagtgcctcgcgggggaagctgtcccacaggtcgtgcaccagccgggtgaactcggcggcgcgcgcgtagcgctgctccgcatcgggcatcgcgtccaggccgaagttctcgtggccctgcagcgcggtgacgatgttccagccggcgcggccgttgctgatccagtgcagcgattgcagctgccgggccaccacgtagggcggatagaacgtggtggagaccgtcgacaccaggccgatccgcgaggtttcgcgggcgaccgcggcaagcagtacggtgggatccaggctggcgaagccggagccggtctccagcacgtccagtggcaggctgctgacgtccgggcgaaacacgaagtcgaggtgggcggcttcggagcgcctggcgatgtcgacggcgaaatcgctgccgaagatgccttcgatattgctgtcggggcgccgccaggcatcgccgctgagccaggtgggggccagcgacatgccgatgtgcaggcgtttcggggtactcatcgtgccaatctcctgtatgggctctggggctgggccggccctgcgcggggccggcttctcggggcgcctagaaggtgcccttgatgccgatgccgagggtccgcggctgcgtcatgctcgcctcgatgccgccgatcccccggttttcctgcatgtaggtgggcgagcggtcgtcgaacacgttcttcacgtagccatagagctgcacctggtcgttgaagcggtagctggcgcgggcgtcggtgagggtgtaggccttgatcgagtaggccttggtgttggcggtgtccgagtagtagccgtccaggtagcgcacctgggcgttcaggttgaggcgctcggtgacgtcccagctcggtccgaagctgagggtatagcccggcgagcgggcgaactcgttgtgctcgtagccggtattgccggacatctcgtcgatccgggtgcgtagcacgccggcgctggccttcagccgcaggtcgtcgcgcaggcgatagtcgaggtccagctccatgccgtaggcgtgggccttctcggcgttgatggtgtacgactgcgccacccccggcgaaaccaccaccgggatgttgtactgggcgtccttgaaatccatgaagaacaggttgccgttcagcagcaggcggccgtcgagcaggctggcgcgggtgaacagttcgtagttccagatggtttcttccttgaagtaggcccagttgcgggtggtcaggttgagcgacacgccgccggggttgtagccgcggctgaccaggccgccgacggtccagtccggggtcgcggcgaaggccagggagactttcggcaggaaggccgagaaggtcttctggtagtccagcggacgcggcgccagcaccgagttgccgctgcgctcgatgcgatcctcctggtagcgcaggccggtggtcagggtccagcggtcgctcaggcggtagttcagctcgccgaacacaccgaggttcttcttcgtgtcgtcgaaggccgacagcccgcgcaggtgcagtgtctcgtcggtgcgggtgcgggcgtagtagaccccgcccatgccgctgatccggtcctcctgctcgccgaagctgatccgcgattcgttggaggcgttcttctggcggatatcggcgtcgccctcgccgcccgcgccggtggtgcggtgcaccgaggacagcgagtactgcgcctggttgaacaggcggatgccgttgtcgaggtcataggcgacgtcaaggatgctggtgttggtgtcctgctcccagctgggcatggtggtcgagcgatggtcgagcttgtcgaacgggcgggtcgccgcttcctgggtcgggcggttgctgtcgttgtgggagaaggtgaacttgctctccaggcccggaattccgctgggcagccagagcagcttggcgcgcgcgttgagggcgcggaagtcctggtcggtgccgctgtcctggaacttcgggttgtcgtagtcgatgaaggtgtcgcgacccgcgtagtccaccgccaggcgcccggcgaagtcctgcgccagcgggccggacactgcgatcgagctgcgccgcgaatggtagctgccgatctccgcctggtaggcagcctcggggctgaaggtcgggtccttggtgttgacgatgatcgccccggcgatggcgttggcgccctgggaggtggtctgcgggccgcggaacacctcgatgctgtcgacgtcccagaccgaggtcgcgccgaagaacatctcgttgtagttcaggtagtggccatcgaggttgatcgtcgcccgcggcactgtgccgccccagaacacgttctgcccgttgttcgggccctgggtgtcctggccgcggatgatcggcgcgcccaccgagtcggtgtagaccacgttgggactgccattgatcacctcggcgaccgaggcgttgccggtctgcttgcggtcgatgtcgcgggcgctggtgagcgataccgaggacgccgtgtccttcagcgagcgttcacgtttctcgccggtcacgaccagcgcctcgagggcggcgggttcgtcctcggcgggcgggttttcccgggccagtgccgatggcgaggcgagcagggtggacagcgtgacgacgccgattccccggttgagcttgcggtgcgtgcgggcgttcaaggatcttctccaaatgggaatgactctcttttccattcaggctatcacgccaccagaacattcctcaatggggaatagattcctcattgcgaaatatgaaatctcctacgcccgtcccttccgcggcgccccaccgccccggggaatcggtatcatgggcgccgcccgcgccaccgcagcgcggaccgaagcctatggatcaaccgtggtgaggagaccgagccgttgaatacttcgcagcccccggcggacgagatgccggacgccccgggcgaaaagcgctccggcaccatccagtcggtgtccatcgccgcgcgcttcctgaagaccctggccaacgccgaaggcgaactggccctcggcgaagtggcccggcgcaccggcaccggcggctccaccgcgcaccgctacctgcagagcctggtgaaggaaggcctggcccgccaggacccgctcagcggtctctacgacctcgggccggcggcgctgagcatcggcataggcgcgctgaagcggatcgacgcggtggatatcgccgcccgccacatgaaggccctggcccaacggcatgccgccagcggcggggtggcgatctggaccgagcgcggcccgaccctggtgcgctggtaccgcagcgcctatttctcgatcaacccgctggccctgggcgatatcctgcccatcgacaataccgcttgcggcctggtgttccaggccttcctgccgaaggccgtggtcgacgccgcgcgcaagcagcaaccggcgcacttccgcggcagcccgccgagccgcgcgctgctcgacgaggtgcgtgagcgctgctgggccgaactgaccagccacctgctgtcgaatgtcaccggccaggcggcgccggtgttcgacgcccagcaggagatcgtctgcgccatgaccacggtgaccgatctcggccagttgcagtcggcggaagaccgcgacgcgctgttccacgaggcgctgcaggtcaaccagtccaccggtggcctggtactccaccccggcatgcggccgccgccgcgctgagccacctcagcccggcgcgtcggcggcgatcccgcgcggcaccagcagcggcgtgccgctgaccgggtcggcgatgatcaacgagcgcaagccgaacacctcctccaccagacgctcggtgaagatatgcgccggcgcgccctcggcgaggatcgcgccgtcacgcatggcgatcaggtgcgaggcatagcggcaggcctggttgaggtcgtgcagcacggcgacgatggtgcgcccctggcgattcagctcggcgagcagttcgagcaattcgatctggtggacgatatccaggtaggtggttggctcgtcgagcagcagcaacggggtttcctgcgccagcaccatggcgatccacacgcgttgccgctggccgccggagagcgcatcgagcggtcgctcggccaggccgtcgacccgcgtggcgcgtaacgccgccgctaccgcgcgctcatccgccggcgaccactggcgcaggaacgactggtgcggatagcgcccgcgcgccaccagctcggccaccgtgatgccatccggcgccagcgcgctctgcggcagcaggccgagacgccgcgccacttcccgtcccggcaggctgtggatatccctgccgtccagcaccacccggccctcggccggcgccaacaggcgcgacaatgccgccagcagggtcgacttgccgcaggcgttgggcccgacgatcacactgaacgaaccctcggggatggccagcgagagattccgcgaaacggtccgcgcgtcgcggcgcaaggtcacggcgtccgcgtgcaggcgatgggtcatgggaggttcctggataagaatggctcgaatatgtggaatcgattctacattatggaatagactgcatgagaagcattatcatatgaatccgtccgcccggcttcccctacagcgaaaacagccttcatgccgacccgccgccgctccgccctgccgttactcgccctcgccctgagcctgttcgccaccctcgccgcggccggggagccgaagccagcgcggatcgtctccaccaccccgagcgtcaccggcatcctgctggcgatggacgcaccgctggtggccagcgccgccaccacgccaagtcgcctgaccgacgccaagggcttcttctcgcaatgggcgaaggtcgccgaccaacgtggcgtcgaggtgctctaccgcaacctgcgcttcgacatcgaagcggtgatcgcccaggatccggacctgctggtcgcctccgccaccggcgccgacagcgccgcgccataccgtgcggagctggaggcgcagggcgtaccgacgctggtggtcgactactcgaaacacagctggcaggaactggctaccgagctgggccggcacaccggcctggaacgccaggcgcaggccgccatccagcgcttcgacgcctacaccgccgaagtcgccgcggccatcgcgccgccgcagggcccggtcagcgtggtcggctacaacatcgccggcagctattccatcggccgccaggccagcccccaggcacgcctgctcgaggccctcggcttccaggtggcggaactgccggaggcgctggcgggcaaggtgacgcgcgcctcggacttccagttcatctcgcgggaaaacctgcccgccgccatcgccggcgacagcgtgttcctgctcggcgccagcgacgacgacgtgcaggcgttcctcgccgacccggtgctggccaacctgtcggcggtccgcgaaaagcgcgtgtacgccctgggccccagttccttccgcatcgactactactcgggacggcagatgatcgacaacgtcgcccgccatttccgctgagccatgcgcccgttcgccggaagtccgctcatgcaggcgtccccgatgcgccgccggcgcctgcgcgcctggggcctgctcgccggcgcgctgctgctcgcgctggcggccctggccagcctggcgctgggctcgcggccggtgcccctggcggtcaccctggacgccctgcaagccgtcgatccgcacgatgatcgccacctggtggtacgcgaactgcgcctgccacgcaccctggtggcgctgctggccggcgcggcgctgggagtggccggcgcgctgatgcaggcgctgacgcgcaatccgctggccgaacccggcctgctggggatcaacgccggcgcggcgctggcggtgatcgtcggggtcgcgctgttcgacctggcgagcatgggccagtacctcggttgcgccttcctcggcgccggcctggccggcatcgccgtattccttctcggccaggcccgcgagaccggcaccaacccggtgcgcctggtgctggcgggtgccggcttgtcggtgatgctcgcctcgctgaccgggatcatcgtgctgaacgccccgccggaagtcttcgaccgcttccgccactgggccgccggctcgctttccggcagcggcttcgccctgctcggatggccgggcctggccatcggcgccgggctggccgccgccttcgccctcgccgccaggctcaatgccctggccctgggccaggagatcggccgggcgctcggcgtcgacctgcgcctgacctggctgctcgcctgcctggcggtgatgctgctggccggcgcggcgaccgccctggccgggccgatcgccttcgtcggcctggtcgccccgcacctcgcgcgactgctggccggaccggaccagcgctggatcctgcctttctcggcgctgatcgccgccggcctgctgctcggcgccgacatcctcgggcggctgctggcggcgccggcggagatcgccgccggaatcgtcgctttgctgctcggcggaccggccttcatcgtcctggtcaggcgcttccgcctgagccgcctgtgaacggtctccacgccctgcgcctgggctccctgtcgctgcgttggcggccacgggcggcgctggcctgcctggtcctcgcgggggtcggactggcgctggcggcggcgctgctggggaccggcagcctggcgctgggcccggcagaggtgttcgccagcctgctcggccagggccaggaccccaccgcccagcgcatcgtccagcgcgtacgcctgccacgggtgctcaccgcctgcctggtcggcgccgcgctgggcatggccggggcgatcttccagtcgatctcgcgcaatccgctgggctcgcccgacgtcatcggtttcaccaccggcgccgccagcggcgccatcgtgcagatcatcctgttcgatgccggcccgctggccacctcgctggcggcgctggccgccggcctctgcacggcgctggcggtggtgctgctggcgcgccggggcgccaccgccggcggctaccgcctggtgctggtgggcatcggtgtcggcgccagcctgtcgggcctgaacagcctgctgctggtcaccggcaacctcgaccaggcgatgtacgcccagctctggctggccggctcgctgaacacccggacctggtcgcacgtcgtcccggcatcgctgggcctgctcgccagcgtgccgctggcgctgtaccacggtcgtcgcctggaagtgctggagctgggcgatgccagcgccgcccagctcggcgtggcggtggagcgcgtgcgcttgcagatggtcctggtcgccgtcggcatgaccgccatcgccaccgccgcggccggccccatcgccttcatcgccctggccggcccgcaactggcccggcgcctgacccgctcggccggggtgccgttgctgtccggcgcattgatgggcgcggtcctgctgctggccgccgacctgctcggccagcgcctggcatacgtcgccaacctgccgatcggcctgatgaccggcctgctcggcggtttctacctgctctggctactgctgcgcagccgccggatctgagccccggcctcaacgaccgcccaggctgccgccgccgtcgacaccgatcacctggccggtgacgaacgaagcgccctcgctgagcaggaactcgatcagcgcggccacttcgtccggccgcccgagccgctgcatggggatggtcgagagaatccgccgttcctcctcgccgccgaccgggcgggtctggcggaacagctcggtctcgatcggcccgggcgccaccgcgttgaccgtgatgcccagcggcgccagctccagcgcccaggtgcgagtcaccccgaccagcgcgctcttcgccgcggcgtaggcggtgcgttcgcgggcgccgtggatcgcccggctgcacaggttgacgatgcggcccgccggcgaacgcttgagccccggcaggcaggcctgggcaagctgcacggcgacccgcacgttgaggtcgaagacctgttgcagagcggccaggtcgaggttctccaggctttgcggcaaggcgatcccggcgttgttgaccaaggcatccacggcgctttccgagagcaatccgcgcagcgtctcggcggtttgcgcaggatcggccaggtcgcagcacagcagacgcccaggaaagtcgtcgctggcatggcgggcgatgcccactacactccagccggaggccgccaagcgcctggccagggccaggccgatgccacgggtggcgccggtgaccagcgcggtacgatgattcgtcatgacgattcccctgtgtgaaatggtccccccgacgccgcaccttacgcctcgccggcggccggcgacagcccgcggactttctccgacgccgcgcttcggcggcaaccccagacactggccaggacctgcgaggccgttgccgcgccccgccagggaagccgcgagcgccggccaggatgtacactgcatcccctgtatcgacccggccgcctcgcg
>PA99.AGEnt_accessory_0053_length_2429
cccaacgaacacctgatgcagaagatcggcgggcaatggcaggcggccagcctccgcggtcgcctgctggaaaagggctggggtgccgggatgggctttccgggcctggcgatcgacgccgacggcgaggaaatccacggccatgtgttcgtctccgaccgcctcgccgagcactggcccgcgctggatgaattcgaaggcaccgaataccggcgcgtggcgacccgggtaacgctggccgacggcgcccaggtcgatgcctacgtctacgccctgcgcgactgagcgcttgccggcggcctagggattcgcacgcaaaccgcgcagggtcttcgcgaggaccccgaccgccgcctccagctcgtccgtggtgtaggcggcgaagcccatcaggaaacccgctcgcggtggcgcggcgagatgcagggcgctgagcccgaccagctcgacaccggcgcggtatgccgccgcgatggcgcgcgtttcgtcgattcccgcgcaaagcagcccgggcatctgtagcccgccggccggcacgcgcggctcgaccaggccgcccagacgcttgcccacccgctccgcgaggaatcccaggcgctcgccgtagagattgcgcatgccgcgcacataggcgccgaaatggccgccggcgatgaagcgcgccagggtcagttgcgccagcgaggcgttgtgcccgtcctgcagggagcgggcgacggtcatcggcgccaccagcgccggcggcaggaccatgtagccgatgcgcaggccgggaaacagcgacttggtgaacgtgccgatgtagagcgtccgctcgtgggcgtccaggccttgcacgcaggcggtgggccggccggcgtagtggaactcgctgtcgtagtcgtcctcgatgatccatgcctgctgccgctgcgcccattcgatcagcgccaggcggcgctccagcgacagggtcacgccggtcgggtaatggtgcgacggggtcaggcacagcgcccgcgccgcctgcggctgggcgaggatcggctcgggccgcaggccctgttcgtcgaccgggaccggcaggcactccaggcctgcggcctcgaaggccttgcgcgcgccgtagtaggccgggtcctcgacgaatatccgctcgccggcgtcgagcagcacgctggcgcaaagacccagcgcctgttgcgaactggtcagcaccagtacccggtcggccgtggcccgtgcgccacgctccaggttgacgtagtcggcgatcgcctggcgcagcggttcggcaccctgcgggtcgccatgggtcagggcgcgcgcgctgtattccttgaggacctggcgctgcaggcgctcccaggtcgccaggggaaaggtgcgggtctccggcacgccgggagcgaaggggcgcgggacgagctgctcgcgaaccccgccgccagcctgcatcgcctcgccacgccggctcagtcgcggcgcgccgccgccccgtcgtggagcgcccgcgccgcgccggccgggggacagccgggtagccgcggcgaccacgctgccgctgccgacccgacgctcgatgaagccctcggcatgcaggtgcgaataggccgcttcgacggtgtcgcgggatacccccaacgactgcgccagcgcccgcgaggccggcaacggattgcccggcgccagcgcaccgtcgaggatcagttggcggatcgcgcgctggattcgcgcatgcagcggcagggcctggagctgtggatggaggaggcgcgccttgaccgactcgagcagtgactgcctgaacaaatggtctgccctcgattatctaattggtggggtatggcaagccattaggcggctataaaaacagccgggtcaagaccctcggtcccggcctccgccggatcgccccatcaagccaaagaaggaagcactggatgcaatccctgcacacactggtatcggtacgccccgtggcacacgaggacttcgagcagtggctcgaatactggaaggcctaccaggcgttctatgaagtcgaactctcggcacaggccaccgaggccacctggcggcgcttcttcgacgagggcgaaccgatgcactgcgccgtggccagcgacggtagccgcctgcatggcatcgtcaacttcctctaccaccgctcgacctgggcggcacaggacgtctgctacctggaagacctctatgtctcgcccgacgtgcgcggccagcagatcggcaagcagttgatcgagtacgtccgccggcaggccgaggaacgtcgctgcgcgcggctctactggcatacccaggaaagcaaccacagggcgcagcgcctgtacgactgggtggcggacaagccgggggtgatcgaataccgcatcgagctctgaaccggccgcgcgaccggagcctcggcgcggcggaccctcgacgcggtt
>PA99.AGEnt_accessory_0054_length_2473
ctgcgaatactactgataacgataatctatatcatttactccatttttacatttacatacacttgccccgccgcgaattcctacgccggtttcccacataaacaagaaacgcagccggtcgcgccaacggcctgcctgcgccgccatccaggacactgcagatgaaacacgtcgtttccagtgcgttattgctcggtctctcctcgctttccctggccgcccaggccgctcccatcgcccttgaccttcccgcccagcccctggccgcatccctcgagcaattgcagggcgccagcggcctgcgcatccgtttcgaccgcgcggccgtggccgaccggcgcgcaccggccctacgcggcacgctggagccaagcgaggcactgcagcgtctgctcgcaggttccggactgagcggggaggttcggggcggcgacgcctgggtcgaggccgcggcgacaggtgccggcatcgcccccggcgacagcgtcgacctcggcgcgctcagcgtggtcgccacccaggacccggccaccgccgccatcaccgaagacagcggctcctacaccacgcgggcgatgcgcacctcgaccaagcttgcgatgtcgatccgcgagacccctcagtcggtcagcgtggtcacccgccagcgcatggacgaccagggcatgcgcgacctcaacgacgcggtgaagggcgtcaccggcctcaccgtgcaacagtacgggccggcccgggtgaagtacgcggcgcgcggcttcgacgtcgacaacatcatgtacgacggcctgccgacgagcatttccacctatacccaggacgtcatttccgccgccgacctggccatgttcgaccgcgtcgaagtggtgcgcggcgccaccggactgatgcagggcgcaggcaacccggcggcggcgatcaacatggtgcgcaagcgtccgacccaggacttccgcgcctccctgcaaggcagcgtcggcacctgggaccgctatcgcagcgaggccgacgtttccggcccgctgaacagcgaaggaaccctgcgcggccgcgcggtggtcgcctaccagaaaggcaacagcttccaggaccacgtcagcagcgaacgcggcgtgttctacgggatcgccgaagccgacctgagcccggacaccaccttcgccatcggcgcctcgaaccagaacgacaaccgcaacgacaactgggtaggcctgcccagcccgctgggcggccgccacctggacctcaagcgctcgtcctattacggcgccgactggtcctactgggataccgacaccacccacctgttcagcgacctgacccaccgcttcgccaacggttggcagatgaagctggccgccgacaagctgtgggcgcgaatcaacatgctcgggctgtacaacgactgctactactcgaccaccggctgcgccagcatgacccagaaccccggcgactacagctacaccgacgaccacgacagctatgacgcctatgccaacggtcccttccagttgctcggccgcgagcacgagctggtggtcggcgccagctatcgccaggaacgcttcgacggccacggcggctggggcagcctgttcaacaaggacggcacccccaccgggccgatggacccgacccagtgggacccgagctcgactctcaagccgaggctgaacaccagcctgtggggcatgaagctcgaccaggaacagaaaggcgcctacctcaccacccggttgaacctcgccgacccgctgaaagtgatcctcggcgggcgcctggactggtacaaggccgacgccgataccgacagctacaaggtcacccgcaacgtcacccgctatgccggggtgatctacgacctgaaccagacctactcggtctacgccagctataccgacatcttcaagccgcagagcaacttcgacgccggcggcggcctgctcgacccgatcaccggcaagaactacgagatcggcctgaagggcgaacacttcggcggcgcgctcaattcgcagatcgcgctgttccagatcgaccaggaaaaccgcgccaccgaggacgtcggcggcccctcgccatgccccttcagccccacctcgcgctattgctcgcgcgcttcgggcaaggtccgcagccagggcgtcgacctggagctgagcggtgcgctgagcgacgactggcagatgatggccggctatacctacgtcgacgccaagtacaagcacgacagcaacaaggccaacgagggcaagccattcgacgcggccaagccacgccacctgttcaagctcgccaccagctatacgctacccggcgaactgcacaaatggcgcgtcggcggcgacctggccacccagagcaagaccgaggacagcagcaccggtttccagcagggcggctacaccgtggtcaacgccatgctcggctacaaggtcaacgaacggatcgacacgcggctgaacttcaacaa
>PA99.AGEnt_accessory_0055_length_1925
cagagccccggcgctagccgagctggccccggcactgcgcatcggctctcaccgcccctccggcaacctcgccaccaccttgatctcgaagctgaagccatacagccagttcacccccaccgccgtcagcgtggggtacggcgcctcgccccagtactccgggacgatcttccagatgcgctcgaagttggcctcggcgtcgaccatgaacacggtgacgtcgagcacatcgtcgaacccgcaaccggccgcggcgagcaccgcattcagattgtcgaaggcgcggcggacctgggtctccagctcgggttcgggagagccgtcgtcgcggctgccgacctggccggagacgaacagcaggccgtcgctgcggaccgccggggaatagcggttgcgctcgtagagggcctggcggccggcggggaaaaccacgtcgcgtacagtcatgcgatacctccatcctggggctccggccccgtcatcgtcgatggaagaacggtaaggtcgtgcgcgccgtggataaacgcgcaaccctggccatgactgtttgtagaatccaaacaatccccgacgacccggagtcccgatggaccgtttcgatgcgatgcaggcctttgcccgtgtggtggataccggcagcttcaccaaggcggcggagacgctgcacatgagccgcaccagcgtcacccagttggtccagcaactggaagcgcggctgcgggtacgcctgctcaaccgcaccacgcgcaagctcaacctgaccgccgacggcgccgcctactacgagcgggtggtacgtctgctggcggaactggacgatgccgagaccagcctctccagcgccgccctggcgccccgcgggcgtctccggatcgacgtaccgagcccgctggcgcggctgctgctgatcccggcgttgcccgagttccatgcgcgctatccggagatccagatcgacctgggcgtgagcgatcggctcgtcgacctgatcgacgagaacgtcgattgcgtcatccgcggcggcgaactgcgcgaccagtcgctgatggcgcggcgggtcggcgacctgcaactgggggtctacgcggcaccggcctacttgcagcgcgccggcgtgccgagccacccgcgcgaactggaggacagccaccagcgtatcgtcggcttcctctgggcgcgcaccggcaaggccctgccctacgccatgcgcaggggcgaggaatgcctgcgggtggcgggccgtcatgtgctggcggtggacgacggcaacgcctacctggcggccgggctggccggcctgggcatcctctggctgccgcactacatggcgcgcgagcccctcgcccgcggcgagctgctgccgctgttcgaggactggagcctggagccgatgccgctgtacctggcgttcccgccgaaccgccacgtcagcggcaagctgcgggtgttcatcgagtgggtcgccgaactgatcgcgcggcatgcgccgccgttgcatccgccgctctgaaacaagggcggcggcgtatcctggaaaaccctggagtaatggtaagcggccagggctctatatatgccccgcgattatagagatgacttatacgaccataagccggatatcctggaattcaaccaagccaacatcggaacggtttccgagcggtgaatggaagattcacccagccttatattcggcagtggtcaaaccggataacttgaaaatcaggatttcgttaacccgatcacatcgacagctgcaccagtaaagcactcatgcactacatcctgcacctctctgaagcaaaccgaaggctctgcagagccactccagaccaaactttagttggtagagagagcaatccaacatcaatggcaagtgaaggaaatagctatctattctgctatccacaaacgcttcttcatat
>PA99.AGEnt_accessory_0056_length_144
acctggaagtgcggcttctttcgtcgtccgggacaggtagggcgcataacgccaacggcgttatccgccgtctatcccgcgcagcggttattcgccccacgcctggatcggcgcgtggaagaggggcgttatgcgccgccgtac
>PA99.AGEnt_accessory_0057_length_1418
tgcgaatccgggaacgccctccgatgagccagaccttccacggcagttgcctgtgcggcgcgctgcactaccgactgtcctcgcccccgcgcgcactctctcactgccactgcggccagtgtcgcaaggcccatggcgcggcattcgccagctatggcagcgtccccgtcgcggacctgcacatcgaccgcggcgccgacctgctcgccgcgttccgctcctcacccgccgtgctccggcgcttctgctcgcgctgcggctcgccgctgttctggtcgaggagcgaaggcgagttcgccgactgggtatcggtcgccctcggcagcctggacacgcccttcccggcggcgaaacagaagcatgtccaggtcgcatcgatggcctgctggtgcaggatcgccgacgactggccgcgtttcgactgaagtccgcccgcgatccgccggccggtgcctgttttttcgccggcaaggcccgggcctggggtaccatgccgcgcccttcgccgccggtccttgccgcccatgtccgccaccgcgctgtacaccgacctgtcccactattacgacctgatgtgcgccgacatcgactaccaggcgcagagccactgcgtgcgtcgcctgcaccagttgttcggcaaccagggccggcggcacctggacctggcctgcggtaccggccctcacgtgcggcacttcctcgatttcggctatcgcagcgccggcctggacatcaaccagccgatgctcgacctcgcccgacagcgctgtcccgaagcgcacttcagccggcaggacatggccggcttccaggtggacgagccgctggacctgatcacctgtttcctctattccatccactacaacgcagggctggagcgcttgcgcgcatgcctggccagcgtgcatggcgcactggcggatggcggcgtgttctgtttcaacacggtggacaaggggcagatcgacaatcgcgcgttcgtccgccattccgtggagcatcgaggcagccgcttcaccttcggttccggctggtactacagcggcgagggcgagcgccaggcgctgcgcctcggtatcgagaaaaccacggacggaacgacccagacctgggaggacgaacaccccatggtcgccctcggcttcgccgagctgcagcacctgttgcagacgcatttcgaggtgcaggtcttcgaacacgactacgaacggatcacgccctgggccggcagctccgggaatgccctgttcgtctgcgtgaagcgctagcctccggatatcctggcgcaaacgtgacgatcaggctggcacgggcggggcagcgtttcacagggggctgcggaggattcttcgtcgctttcggcacgctgcgtccgacccgctagaggcctgcctggccgacgatccgtgcgcgccttc
>PA99.AGEnt_accessory_0058_length_3368
cgctcgaacaggctggtcgcgtagatcagcgacgcgctcagcgcgtcaccgctttcataggtatccagggtcaggtcgaactgcgccgtcgcgctcgcccgctccagcgcctccactcgcagccccggcagctccagagccttgccctgacccgcgttctggtggttgtacatcacctggaacaatgggctgtggctcaggctccgctgcggctgcaacgcctccaccagttgctcgaacggcaggtcctgatgggcctgcgcttccagtgcggtacgtttgacctgctgcaacaaggcgtcgaaacgagtctccaggtcgaagtcggccttcaacacctgggtattgacgaagaagccgatcagacgctcggtctctacccgggtgcggttggcgatcggtaccccaacgcggatttccggctgcccgctgtagcgatgcaacaaggtctggaaactggccagcaacagcatgaacagggtcacgccctgctgctgcgccagctgtttcagcgagcgacccaggtcttcgcccagctccacctgcaggctgtcgccggcaggactctgtacgctcggccgcggccggtcggtcggcagttccagcaccggctgctcgccgcccagctgctgccgccagtaggccagttggcgctcacgctcgccggcttccatccagctgcgctgccacagggcatagtcggcgtactggatcggcaacggctccagctccacggcgcggccttcacggtagccggcgtagaactgcataagctcttccaccatgatcggcgtcgaccaaccatcggagacgatgtggtgcagggtcaccaccagcacctgttcttcggcggacaggcgcagcagcaggacccgtagcaacggaccacgttccaggtcaaacggcaacaggacttcgtcttcgatccgcagcaacagtgcggactcatccgtcccactcatggtctcttcgcgcagctccagaggcaggtcgtcatgtacgacctgcagtgtctcgtcgccttcctggcggaaggtggtgcgcaatacctcatgacgctccaccagtgcggcgaagctacgtttcaaggcttcggtgtcgagttcaccatgcagacgcaggaccgccggaatgtggtaggccgcgctgcccggttccagttgccagaggaaccattgccgttgctgggcgtaggacagctgcaacggctcctccggagagcgcttgagtacaggggttattccatacaggttcactccttgacgcttgagcaaggccgccagggccttgcgttctttctgagagagtgaccttacggacttaagcagctcttgcaccgggatatctccttaagacgtcagcgcatctatttcctccgtagtaagacgtttaagggcctccagggatttagccaattcatcctggagagatgcactgacgctgccgcgcccttccagttggcgagccagatcagtcaggacaggaaactcgaacagttccttcagcgccatttcgagcccgagttgttcccgaactcgtaccagcacctgggttgccagcaacgaatgaccgcccagctcgaagaagttgtcggtcagcccgacccgctccagcttcagtacctccgcccagatcgccgccagctgctgctccagatccgtctccggtgcggcgtagacctgctggctgtcgccggcttccggcgccggcagcgccttgcggtccagcttgccgttgggcagcagcggcagcgccgccaggaacacccactgggtcggcaccatgtattccggcaggctcgccttgagcgccgacttcagcgcttcacgcaaggctccgcgcttctcgccctccagtgccccgacatcctgcggcaccacgtagcccagcaactgctggccgctcgcaccgtcggcggccagcaccaccgcttcgcgcacgcactcctgctccagcaggcgcgcctcgatctcgcccagttcgatacggaaaccccggatcttcacctggtggtccaggcgaccgagatagtcgatctgcccgtctctgcgcaaccgcgccaggtcgccggtacggtagatccgctcgccgtcgccgtacgggtccggcacgaagcgctccgcggtcagcccgggtcgtcccaggtagccgcgcgccaggccggcaccggcgatcagcagttcgcctcggcaacccaccggacagaccccacccgccgcatcgaggatgcgcgcgcgcacccccgcgatcggtgcaccaatgggaatccccccccccacctccttcaccggcgccgagaagcagcaggcatcgatggtcgcttcggtcggcccgtagaggttgaccagctcgccgttccagcggcgccccagttgttccagcagcgcgccgctcagcgcttcgccaccgcagcagagcagccgcagcgagtccaactggtcgtcgccggcgaaaggcagcagcgcctgcaacagcgacggcggcatttgcagcacattgatccgttgtgcctcgaccagcccccacaagctctctagcgaggtacccagctccgcaggcgccaagtgcaagcgagcgccggacatcagtggcagccagaactcccacaccgaggcgtcgaagctactcgaggtccgctgcaacacccgctcgtgcgccgccaactggaagcgctcctgcatccagcgcatgtgattgaccagcgcgccatgggtgatgccaacgcccttcgggcgcccggtcgaaccagaggtatagatgacgtaggccagatgctccggacaggcacgctgctccggattcccgtcccactgcgccgggacgttctggaacaggctcgggtcgtccaggcataggttcgtcagctgtgcgttgaacggcagttcatcctgcaggaacgtctgtgtcagcaacaggccaatcccgctgtcctctgccaggaaggccaggcgctcggcgggataaccgggatccatcggcacgtaggcgccaccggctttcagcaccgccagcaacgccacgaccaactccgggctgcgctgcatggcgatacccaccggtacgtccggaccaacgccttcggcccgcagcctgtgcgccagtacgttggcccggcggttcagttcccggtagctcagctcgatctcgccatgcaccaccgccgtcgcctccggggtccgcgccgcctgcgcctcgaccaagggatgcaggcaggcaggctcggcacagggggcggactcgcagccgcgaacaagctcgacgtactccgcttcagccagcatcggcaattcgccgacacgctgactcgcgtcctggcagatcgcctccagcaggttgcgccagtgtgccgccagacgctccaccgtcga
>PA99.AGEnt_accessory_0059_length_605
gagttcggaagggacgggatggcggcaagccgccatccctttccgacttcctgctataccttgagcacctgcccgagcagcagcaggccgggcaaccaggcggtgaatatggcgctggccagggtcaggtaggccaccggcttctggatgctgcgggacagccccagcagcaggaagaaacagaaccagagcaacgcccagactgtccagttgaccgcgttccacaggccgaacggaccactggcgccggcgaacgactcgatcgccacggtgcaggcggtgaggctgacgaacaggcagaaccagccgaggcccttgccgtccacctcgaggaactggttggcggccacccacagataggtaaaagcgaatagcagggttagcgctccggccttcagcgagccctgcccggctgctgcggaaaagatcaggtagaacgcgacgcaggcgctcagcacgccgaccaggaagttgatcaccgccacctcccgaccgctgatcttgcccagcaaccagacggcattgagaaacagcaccgcgccaacgtacagcagaaccagtcccagcatcatgacgatacccctcttgttattgttctggtcggc
>PA99.AGEnt_accessory_0060_length_2475
ctcgggtaaggccatgtaatcggcgcgctcgcgaaagcgcacggcgcgcgcctgagatagcatgcagccatcattcgcacggaagcttcgccaatgaaattcggactcttcgcctcgatcgccctcttcctcctgtcggtctgcgcacttccggcgctggccgccaatagcccctgctcgggaaagaaaggcggtatcgccggttgcgacggcgatatcttcctctgcaacgacggctccatcagcgcctcgaagcgcagttgcgcggcctacttcggcaacgccggcggacgtaccggacaacccgccgtacagcgtctgcaaggcacgacgcagggctgtgcctgtggcagcggctcgttctgcacgggcccgcgcggaggggtgtactgcctgacgccgggcggcaagaaaagctatcggagaaagtgacggcaagcggactggcgaagcggcgagggaagctggagcagagcatgaaatggcgtcccggagaggggtcgaacctccaaccttccccttaggagggggatgctctaaccaattgagctacggaccataaaggggaccggaccggcgccacagctcccccagttcgatatcgaggtttgacttaactaagcctgccagcatgcttgcaagctcgccgtaattagcatcaaagacaccatctggaatgcgacaaggtttaagttggtcttaaagatggttggagaccttcaatttacttggcttttctgcttattagttttatctcgtcttctatttttgggtagtggagtagtgttgagtctcttgtgagcatcaatagtcctgattttaagtattcccaatcacttttggggtattcttctgagtagagattctcatcaatgattccgacaattatagctgtatctccgtcgccaagatcaattttgtctcccagctctactttttttccatttgaatatctcatgagtaacctcagtttataaacggctctactggaactgcgtttttcggtagctgctcaggttttaatacgtagtttttcttctgccagaagcatcggcaattgttggggttctgattggcaacaaacatgttgtgatgagatccataaaccccgtgttgcatttcgtcgtctggaataatgtctaatggtctatagcccaaggttccaacaggaatgatcctgccgctaattgtcttgcacggcgggcagtcttttgggcagttttgctcttttgtatcgctgtcagcttgtggcgtagctccggaaatactagccaccagcaatactccccctaacagtcttcccgcaggtaatcgaatatttccgggtatccaatcgtatgctgatttaggaatatcaatctctattgctgctagacctaaaggatcaatacggttgaggggggctccctgtacatatccgtatgtgttcactcccccacttagtccaatcggatcactctccacataccgcccagtctccggatcatagtcgcggaagtagttgtagtgcagcccgctctccgcatcgtagtactgcccggggaagcgcaggttgacctgggtgctgccctggctcagcgcttcgccgcggccgaaggcgtcggactgccactgccaggcgatctggccgctggcatcggtggccaggcgcggggtgtcgaggtggtcgccatggaggtagagcagggtcgggttgccgaccttgccctgggcgtcgtaggcggcgtcgatggtggccagcggcaggctgtccagccacaggtagtactgggctcgcagtttccggccgctgccgtcgtgttcggcttcgccgagcaactggccgtcgggaccgtagaggtaggtggtgatgctctcgggggtgagcttgacgatgcgttggccgagggcgttgtagcggtattcggcgacctgctggccgtcgaggctgacgctttgcaggcggccctgggcgtcgtaggccagtttgcgcgcggcgcggtcctgggtgaggttgccggcggcgtcgctggtcaccgcttgcgcgccgatggcggtcaatcggttgctgtcgggcgcgtactggtagtcctggctgctggcggtgccgcctgaggcggggttgtcgctgcgttgggtgcggttgccgaccgcgtcgtaggcatagctgcgcccgccctggacgccgcgttcctcggtcaggcggtccagcgggtcgtactggtagtccagggtgccccagaggctgtggcggtgctgctggatattgccattggcatcgtgctggtagtcgctctgccaggggccgaccttctgccgcagcagttggtagtcctggtcatactcgcggctgagggcgatgccgttgccccaggtcaggcgctgcagcgggccgaagggcaggtaggcgatctgcccgaccagggtgctcggcgccttgtcgcctactgccagggtcacgctggcgacctggccgccggcgttgcgcgggtagcc
>PA99.AGEnt_accessory_0061_length_2431
aagcggcgattgttgttatccaggatgcctgtaagtagttttatgttcctcgggtcgtcatagaggtactgtgttttcgtgctgtattgcccatctgttcgtgttaccgaagtgagtcgctgttccttgtcgtatgtatactcaatggatataccccctgtctgagcgcgaaggagttgatggttggctccctccgagagaacgagtttgttgccatgctcgtcgctaatcgtaagattagcgcctcgctctacacgatactttcgaccctccttggtcgtgagcctggcgagttttccatacgggtcaaactctatagtttcgttgagctccgaggtatagaaaaatcttcctgctagtcggctaagctttcccagatccgtgagggaagttagatctctcccggctcctgtgaactccgaaacctttccgtcttcgcggtaaagtaggtagctatcatccttacgtgttatgcgcgcagagaacgaatgacgccataatccgtccaggccattgtagtgtcgggcaagcggaatcggggttattaagtcatgctcgacctgatatttgttgccattggtgatgttgaccgggtttcctgcgcacccctccggcggcggagcccctttgtcggggccatttttatctggaagcttacagccagcgtcatccatttcgtaaccggggcgacaatcacaactgcctgtttccgcattatatttagcgcctaaagggcaaagatcaccagctctgaatatagagccgccaacttcaccaaaaggctcgcctttgtcaaagcgctttagagaacaggtaaaatcttcatcagaaacacgtcgcaagtaattgagcgaataagtgtatccagtgctctgcccctgatgctggtaataggccagcgccgcagaacacccttcactcggggagctataaggcttctcgtgcaaactatagataaatgtgactccccatgaaaagacctcagcattagcttcctgagcaagcaatagcgggggtaatgggaatgccataagcattgatattttcagggctgttatacctatattaaccctcattatcctttctccggaaaataaaccggcccgccatcgcgaaaccgggaaaacatggggcagagtgattcgtggacgtgcttcactcacccagcccactccctcgcgtttcgctgttagaaggtcaaacggaatttgatgagcacctacaaagaacctccatttcctgccacatccctgttcgcaatgaagcccctcgatcatctacccggcttactattcgccccaaatccagtgccgatcatatccggcagtcgagtttcgtatagatgttcactgtattccgtgagccagtcttaagaaccgacggcgtttacgcaaatttctgtccgtgagccagacgggagcaagcacgcggccaaggtgattaagccaggaatctaccgacctcggacgaggtggcgcagtcggcctgccttgcggccaccgccggcggcaaaaactccaatggaggacggccaatgaggataccgtcccgctatgcccaaggacgatgaaacgacaccccggcaaaaccggaaaatcgccagttcggatctcctgcaatgcaggaaaactcccggtatctcgcccaggctaaaggacgcaaaacgttcttttgagctggggacgaaattcctgaattttcaggagagggtcgcgcgaccgtgcccacaattttgaggagacagtcaggcaccacagatcacgaccactactaatgggggaaagtgagaaaaacctaccttgccagaccagtcgccgagggatcccacccgatacggtacaaaagcgtgcccgtcgcatgtgccggagactttccccccatataccggaaaattttccggcatggcttggccaggatctgcaatgattccgcactccccctccggccagagtccggaaagtttctggcccctcctgatcggcggaaaattccgcctatctccagcacctcattcgcctggatgcgatctgccggcaccgcccttaggcacaccatcacatcgagcccaaacctcgacgtaatggcactaggctagaactgcccggaaaaccacaatgaggacgtgctctcgatgaaggtgaaagatctcgaagctgcatccagcgatgcgcttggtagggtattcggaggattaagaacgcgcgcgaaggtcgcgatgagaagggaaagcgaggatcgagcttaccgggagcggcgcaggccacccggttgtcctgctggcgctgacgacagacatttgagctggccggcatggaaaagccccgtctgagcgattcaggacgaggctttctttgtaggcttactgcacccaccatgccctgacaaagaactggcccgggagaagcgatgtgcggtaagtgcccgatatatt
>PA99.AGEnt_accessory_0062_length_2889
ctcgttcttcgttgcggaggaggcccctttcagcgcttcatctggacgagaaggggactggagcgtcatcgcaacgggtctcctctaggcggatcggagagcgcggttttccgctcgtttctccatcttctcctcaattatgtctatgtaactatttcctctagcaaaaaggattgttcttacattatttataaattttctttgttagtttttcctcgagcagtgctgtttggcggcttcctgaggggaagatttttgctggggcgctgagataaaggacgagtttttgtttggtcgtcggtaagtttcggctttttgtcttttagtccgatgggcaagggtaccaatgagcagggaggtttttagggtgaaatttttatccggtttctgggagcgccgtcgtgcgaatggcactcctctagtgtgtatcgaagagcgtggcagtggtgcaggcgaattctcgtcggtgtcccgtagggttgaaactgctcctgacgtacgtagcgttgcgtctgcagattcggagcagtggatacattcccaggagtacgagctttctttctggaaggataaatggccctatcgccatctgtctgtcgaggaactacaagaggcccggcataaggatgcaatgtggtttcttgggaagatggggttcacgtacggctcctcgcattatcgctacgaaggttttgaaggtaaggttttggaagtaggtagtgggccgatcggctttttcgagaaggtcgaaggcgtgacagtgactgcccaggactcattgatggggctgtatgcagagaatcttccattctcgattctcggggaaagaggttcttcttgttatataagggatggtgttgccgatatagagagtgcgttcgatttcgtcgtttgctcaaatgtgcttgaccatacggccgactggatccagttcctggttgactgtgtgggcaggttgaggacgggcggtgagctactgttggtgactgactctcgcggagttccagcaatcgggcatacacagatattcagtcatgatcaactggttcgtgtcttggagttgctgggagcaaagcagttcaaggtgaaagccgtcgagcgggaggatggcgttcactgtgactatcgtcattattttcgggtggttttctgaatttctccgtgtcaattgctctgcctggacgggcgctagattggtatcggcatttcggggctggagccggaaatattgtgttggtggccagtggttggatggttttgattgaaaaataaaatattatgaaagggattttcatgaagaagtctatgatttcttgtttgtgttttgtgcttcttctgcactttttattggtttcgaaagttgcggcggaagtcttttgtgagtcttgtctacaggtgcgggtggagcgcccgctagtagttaggggtgggtctcacgagcctggcctggatactaagttttatgtaataaagctctctgaaaatttattcagaggctacagttccggaggtggtgatgcttacgcaataaccgggccggaggcctggtctatgggctggcctgccaataaggtgttaagtaaaggtgccgcagggtcctacagcgagtgtggagtatggataaattctccggttaagatcggagatgtctatgttgcagccgtgcatcaggagcaaaagtgcgactacatcaatggtgggcaggcgcacaagtcaatgggagtatcgttttcttatgacggtctatcttgggttaatccaattactgtgttgaccagccctgaggcaccgaagatggggacccaatctggggagggtgactgttcactggttcgggcccccgatgaaggctacctctatatgtattgtttcaggccggggcgatgggataatatcgtggcgcgtgctccggaggcatcttatatgttcccgtcaagctggaggaaattatataaaggaaattggagtgagcctgcgattggtggtatggcagatagtttgggtgctatagggagtagtgttgggtattggcgggctggacgtaaagttattgcgcttgatctcgatccatggtttggcgggataaagctgtcattgtcctcggattataagaatttttttactcttaaggatcctcttgttccgtttgttaaaaatgattgggatcgaaatttaattgggaagtcaactgacttaatcgcatatgtgggggtcgtgaatctatttggtggcgggaatcgagttgataattccggctggggtatcacctatacttatataccgcatggaggaacgctaaaggaaaagtatctcgtctttcaaggggttaacatgaaggtggttagtgaacctaaacaggcttccgtaggtttggctcttacccgctgggagcacaggagtgggaaatacagagttactactctgcctgtggtgagacaatccgagtacaccgagcgtaatcgtatcgcatatctcctgactcgtcctgtcgttggtattgaaacgcttgaggtggaggagtgtgtgaatagacaggatcccgatgattatctcgtgactgatgcaggaggatgtgacgggagcggacatgatcgaatcgccactatcggttgggtgtataaatatccacaaaaaaatacggtccctatttatcgctgttactctccgcttggcgaaaatcattttctatcatcgaatgcaaggtgtgatgatttgggaagcttggaatggaagcttggatatggtttgaagtaaggcaaaaattttcgattgccgcttcagttgtttccacgtgttcttacgggctattggtttgtagccccctgcaagaggctgtctgccgaaatcatgccgtccgacgtgcagcgactgacatcgatcaaatcagcc
>PA99.AGEnt_accessory_0063_length_7115
gttaggctctgcgcaggatggatagaacggattaaagcttgggtgggtttcacgctggatggtctagctgcttttcgtggctgcctcgacttcttgtttcgccgtcccaggcgagtgaaatccatggtagatctcggaccataggtatgccttagtcaggcgccggtgcttatcgctaccgttgagcccaagagtcctcctcgggtgggaccgttgcctcccgtatcaagcacgcatcgtcagcatctcttgggggccttcgcgtaggagcgctgccaggactgcgaagccgtcagataacgtattcccccctcctggggaattgctgacgctgattcgaatggcctggggaagcgtaccgcggcccgtactaaaggcctctgcggtggtgacaagatgctgctgtccgcgcatgccttgctctatttcgatggcgcgccagggggctggcacttctacccagaaatgcggacagcatagatggctgcgataggtcaggccctgcagcaggtccacaaccagcgcttggcgacgcgcgatttcccctctctggtattcgagcagtgcgcttgcagtaccgtcctcgacccatcggctcgcaatctcgagaaccagtggtgtcgccatccagcacgaattgcgaagcgctgctgccatgcgacttaccatggatgcaggagcatgaacgtatccaacccgcaatcctgcagcgaccgccttgctcatgccaccgatgaggatgccccgctcaggcagcagatggcagagaggggtggggcgttcggccatcaatacagcatgggtttcgtcctcgatgacgatcaagccgtgctcgcggcagatcttcgcgatttccttccgcctggcgcctgacatcactgcagtggtcgggttctggatggtgggtgtgcagtacagggcggtgatcctgttcgtgcggcaggcctcttcgagggcgtcgggcagtagcccctcttcatccatttccaagccgagcaccttgatgcccaacagttgcgcggcactgatcagcccaggataggagagctgctccgttaccagggtgtcgccggcgcgcagcatggccataagcacgacgagcagaccgtgttggctgccattgacgcacagaatctgctggtgctccgcttgaaactcaccgtgagacagccatgttgctcccgcttgccggtgtcggagcagtcctgtgtcgggtgtgtagagcattaactcctgcaggagctcaggggccgcactcaattgctgaaggctgcgggaaagcagttcggtctcattgcccggaatatgcatattccggctcatgtcgttgcacatctcggtgctgtctacgaaattgcgaaagcccgcctcccgagcacgttctcgaccgcggttgcggacgaacgtaccgtcgccgacccgagcctcaaccagccccatgcgctccagctcaccataggcccggctcaccgtgcccgcggtcacaccgagcttgtccgcgaggatgcgatgtggcggcagcttgactccctgccggagaaccccattgcgaatagattcttcgatgccctgggccagccgtttgtacttcaggccgggcccttctggtaggaagaatctgaaaattgaatcggtgtcaatatttgctttgaccggcatattttctccgaattaacctcaaataaagaggtttgataagcaataaagggcgtcaatcaaagaataacatgggggaaagacgtgcaacttatgtcaattcaagctctgactatcaacaggcggcaggtacgtgtggccagcctggtgaccgctgttctatttctagtggtgtgtatcagctgggggactacctggctcggcatcaagatcgccgtggagagcgtgccgccgctaactgccgccggattgcgctttctgatcgcatttccgcttttcctgctctttgcgcggctgcgccacgagacgatctttttcccgcggcgactcctggccttcttcgtcttcgtgacgctcggctacttcagcgtgccctactacctgctgaactatggcgagcaatacgtcgcttcaggtcttaccgcgctgctgttcagcagcatgcccgtgttcatcctgatcttctccgcgatcttcctgcgcgagcgcatctacctgtcgcagatccttggtattgcgattggcttcggcagcctgttcatgatcatcaggtctcaagggctgcatctggactacacggagttgttaggcgtacttgccatcctgctcgcggcgatcatgcacgcactcagctacgtcatcaccaaaaggcaaggtgctgacatcggcgtgatcaccttcaatacgctgcccattggcatcgccggcttggggctgttcatggccggactcgtgatggaacacccgaacctgtctgccgtcacaagccgatcttgggctgccctgatctatctcggtctggtggcatcagtcgggggattcatcgtgtacttcttcctgctcaagcgtttgagtcccgttgtgctgtcgttcgtcttcatcattttcccggtgttcgccgtgatcatcggcgcctggtacgaaggggttgccatctctcgcgagttgattggcttcaccgtgctcctattggctggatttgccatcaccaagcttcccatcgagaagctgctcggcaggaggtgacatgaatacgaacgtgttgaccgagcatgcattgagcgtgatctacagacacgcctgcaggacctatccaagggaatgctgcggattcgttctcgccgatgcaaaagtgaaagagggtacgaacatccaggatgaactgcacatggctgacccccggaggtacccacgcacggccgccaacgggtacacgttttccgtgacggataccgtattcctcaacagcagcttcaagacgtgcagcccggtatccgtcatctaccactcccacccggacgtcggtgcctacttcagccgggaggatatcgacaaggcattgtatgccggggagccaatgctgccggtcgactacctggttgttgatgtggccgccggcaacgttcgcggcgcaaaactgtttgcctggcgcaacggacgctttgaatgcacacgagggttcgggccatcgagccaggacgagtagacatctggcaaggagctgaaaagtgaagacggtaatttttccggaagtactggtacgggccgcctaactggaaggcgggcgcctggagggagcgggcttgacggttggcgagctgctggcaggccttgccaggaagcatccttcattactcgggcacctgtattacgaaaacggtcaattgaaagaacacttcctgctgacccacaaaggttcgctagtcaatctggatggcgagctttccgatggagatgaagtcgaagtcatgctcgcgacatctggcggttctggcgttgaagcgttgagcgacgaagaagttcaacgctacgttcgccacatcacgttgccaggcgttggcagggaaggccagcagcgcctgaagcaggccagggtgctgataatcggaacgggcggcctgggttcgcccgcttgcctttatctggccgcagcaggagtgggcaccatcgggctggttgactttgacgtggtggagtcgagcaatctccagcgccaggtcgtccatggctatagcacgctcggtatgccgaaggttgagtccgcccagcgccggatgcaggacctgaacccctacattgaagtcgtaacccaccgttacgccatcgacgcggacaatgcgcagtcactgattcagagctatgacctggtattggatggcaccgacaacttcgccacacgttacttggtcaacgcggtttgcgccaagctcggaaaaccactcgtctttggcgcgatctatcggttcgaaggtcaggttagcgtcttcaatctggagggaggcccctgctaccaatgtctcttcccgaacaatcccccgcctgagatggctccaagctgtaacgcagggggagttattggtgtgctgcctggagtgattggcctgctgcaggcaaccgaggcggtgaaggccctcgtcggcctgggcaagtccctatcaggcagacttcttcgattcgacgcgctgctcatgcacttcaatgaagtgaagttcaatcggcgcgacgattgtccggcctgcggcaaaaccgctgcagagaatccccgccactggagggagggattgctctgccaggcaagcgcggcaccgtcgcaacgactcgacgacgatcgctatatcgatcccggctgcctgttgcagttgatgaaatccaacagcgaaaactatgcccttctggatgtacgcgacgcgggcgagctcgaagtgtgccagttgccggggatcgtccacgttcccttgaacgaactcgccagccatttcgccaatctcgacttcagtaagcgctacatcctcgtgtgctacgccggcactcgtgccgaacgcgcggccatacagctcatgggggcagggttctccaacgtccaagtgctcgatggcggcatgaagcgatgggcgaaagagatagagcagcacatgccgatgtactgaaccataggcagggaaagcatgatctacgattcgctactcgatttaattggcgggacgccggtgatacggctgagcaaattgtctgctcgcctgggggtgagcgtattcgccaagctggaatccttcaatccaggaggaagtcataaggcgcgtatcgcgctctggatgattctggatgccgaacgcaaaggaatcctggtgcgcgggaaagggcagaccattctcgagccgagcgggggaaatacggggattggactggcaatggcggggaacatcctggggtaccgcgtgaccctggtggttcccgacaactacagccctgacaagagacaattgctcgagctgtatggcgctcacgtcgtgctgtcggatagcagaaaagggaacaactcgcatggcgagctggcaatccagatactgctggaacatccggagttcgtcatgctcaaccagcagcgcaatccagccaacccgcaagcccatcgcgaagctacagccctggaaatcctgagggactttgcaggccagccacccccggacttcttcttcgctggcattggaactggtggacatatcacgggtgttggagaggtgctgaggaaccactggccggatatggccatctatggcgtgcagccagagcagtgcgacttgctcgacgataggcacgcaccgcatgagattcagggactttccattggtatcgtgccggaagtctgcaacctcggcattgttactggcatggtcggggtgtcgaaatctgcctgcttgtcgatgatccgggaagtcctgcaaaacgactctgtgagcatggggttgtcctccgcagccaacctggtcgcggtgctgaacatggcatctgccatgccgtcaggcgctcgtgtactgacgatgatctacgatggcgtcgagtcatacatggacgcttttcgatgaagttgtagagcagagcacggcgataacgcttgcatggtcgaaatgaggtcgcatgcgatggacaaactggtaggtaatctgatgcgcgcggcattgatggagtgctgctcaccccaactggtggagcggatagtcgctcattcgatgttcgaagaagccagacgttggtgcgaggaagacctgcaggcattcgccagcaaggatccagccgcacagggacggacatccgacattgcgtttggctacagctcgttcaaggcagtgctgcactaccggctttcccacatgctgtgtctgcgaagcacatctgaaggcgatcctgagagagcgttggaggctaccgcgctcctggtctcctctcgtggaaagctcctgtcgggcgcggaaatccacccaagatgcaagattggcagtcgattcatcctggaccatgggcatggcacggtcattggcgagacagcggtaatcggtgatgactgttacatcctcggaggtgtggtattgggggcaactggcatatcggctaatcccgccggtaagcgtcaccccaccatagggagccgcgtccaaatcggggccttcacgcgtgtactgggtgacatcgctatcggcgacgatgtgtttgtcggtccgcattgtgtcatcaaggacgacatccctgtcggttcagtcgtaaccctgcgttctgaactacaggtcatccgaggcccccacattgttcagcaactacagccggcagccacgcagacccaaattcaaccaatggaggcatcatgacgcagaccgcctccctttttctccaggactcctaccgggaagagtgtttggcgagaatcaccgatctcgttgaagatggcctgctgctcgaccagaccgttttctatccccaggggggtggccaggctggagacagtggttggctgacgctggctgatggcacgcggctccggatcgccgatacacgcaaggggacagaagcaggtgctggcagggatgccatcctgcatatcccagctgaaggccaggcaaccgttctccgagcaatgaagcctggcgaggtggttcttgcgcagatcgattgggtgcgtcgttaccggcacatgcgactgcataccgcagcgcacatgctctgtgctgtcctgccctatccggtcaatgggtgcagcatcactgatgagcatgcgcgcctggacttcgtgacgagtgaaccgctgtcccgcgaggccattgatagcgccttggcggcaatggtcgaggcagcacatccggtttcgatcgacaccatgagcgatgatgcactgcgggctaggccagatctggtgcgcaccatgagtgtccaacctccgatgggcgccgggcaggttcggttggtgagtattaaagacaccgacctgcagccttgcggtggaacccatgtggcgaataccgaagaagttggggtggtgcgcgtttccaagatggagaagaaatcagcgcgcacccgtagggtggtactggtactgggttgagcgactaccgtcgacatggccgtcggtttcccattctacgccacaggtcaccctcgccacgcccggcagctccatgcaatgccagagg
>PA99.AGEnt_accessory_0064_length_1486
tagcatcctaacgccggcaaggcatcacccgacgccaactggtatcgcctcaggaacggggcgaagtaatacaggaaatgaaaaagcccgctagtcagcgggctcctattagcagcacgcagctcattcgtagtaagcaatggagcccttgagctgatctgcgaatgtgtagatgtcatccagggaggagataggatgacgagtttcgttcttctcttggtcgaacaggccaatgtacttctgactacgattaaagtgaagcctgcaaatcggcttccggttgttatcgtccagcaacacgccgaagtagctctgcgtatcgcgatgcacaatccgcttcgcatcaacgacagcccgaacaatagccttaacgatatgaaacccctccagctcctccagcgtggtgtggactcggtcatcgtcagtattgctttcagcctgagatgccatggaaggctctgcgggcgccatcgtgatcgccggctgaattgcaccgctcatggccgacttcaagcggtcgttgacctgatctcctagaaattgagacgcagcctttcgggttagaacaccaaactgctctcgcaccttctgcgtgatgattccgtcgtatacgcgcgcagcgaaaaacctcacgaaatcgtcgtcaggctgattgaactgattggccatttcccgcttgatctgactcacgtacttcagctccccagccgcattgatgatcgaatcaacatcgaatgcagccttggttagcttctggagctcgggcaatacgtgctcatcaacatccagcagatcaagctccaggaacggcttttcgtccatcttgttgggagcgtctaggtccgtgaagaacttgtagacctgcccgttagtgaggatggagattcgggcactcgtgacgtggaagtagcggaaaagctggctggcatgattgatgtgcaaaggctcaccgatcttcttgcactcaatcagaatctgaatctggccatccttcagaatggcgtagtcgatcttctcgcctttcttggtaccgatgtcgcagatgtattcaggcgtcacctcggacgggtcgaacacatcgtagccgagcacagagtttatgaagggcatcaccaaggcagtcttggtgccttcctccgtctggatcgccccgccttgctgtcgaaccttggctgagagtgcattcagtcgctctacgaattccatgtcacgctccttgttgagaacacattcatcgtagtaacaggcgtcgatactggcaattggcaagcacagcccgccagttgacccagctcaaaggcagcagcgaaggcttcggtacggacagcagagcaccagctctacagcgattcagcggtatgacggcctacatcagagaaaagcggacggctagaatcgcccttacggcgcaccacacaggtgtaccagggcgctgtcacactcagagtttttcaggagaggaagtcctttagaattaaggacctac
>PA99.AGEnt_accessory_0065_length_155
acgctcatgaaaaaagccccgaaggtgtccgaactctagctggggggagccacacttctgcactgctgagtttcgcgtggctgagtcacctgtatcggtgggctggagcggtccttaaataggccactgctggccggaggcagtctcccggccac
>PA99.AGEnt_accessory_0066_length_22
gggtaggtgcggagacaggaat
>PA99.AGEnt_accessory_0067_length_2820
cgcggccggccctccgccaggcactcctgagcacactggcggaggggaagccactcatgtcgcatgcctcagggcgtgtgggttttcctggtagctgcgtcgtgacagtctgtaggcgcgatctggattcgtggggcaattgcttgtggagtgggcgttcaatggccgatttcggccagaagctgtctctcgcatcctgcggttgaatccacactcataagctgtcagtggacaccatactggcaaaaccgtagcctgcccgtagaaacactcgaagatgctatatgcttctgcaaaattcatgcttaggcaaatacaaaatacaccgcgaaagttgagagcgcgcaaatggaatttgaggtaggatcaagaactgttgagattaaaaaaaggcgtattctcaccgccagcgtgaaacggcaggtagctatattgagtggctatcgatgctcgttcccaggctgtgaccaagacctcatgctcgatggctcgtcatttatcggggaaatatcttcgatcgaagccgttcattctcacggcccaagacacaacccgtctaaggatggagacgagctacttgaaatagacaactatcttctcttatgccctaatcatcatgcggttattgataggcagcctgaaatatattcgactgagtggctaaaaaaggctagggaagatcatctaagtaaagtgtcagaagcactgtctgcctcgaactttgtagacgagataaaactagatgagcaggttgaagtttccttagaggaagcaataggtgtttggaaagtaaatcgtgaaaactcatccgaggagttctggcaaactcttctgcaaaaatgtccagctgtattgtcacagatatttccgcaaagtatgtttcagctaggtaataaatgctacgttggtggaaaatctataacaaactcgggtggaaatctcgtcgactttatctacgcaagcaggctgactggcaatatagcattggtcgaaataaaaaccccgaagactaaattgcttggaaaaaagtatagatctaatgcctattcaattagcgaggagatgtccggatcatttattcaggtgttaaattacaaagaccaactgatgaaagagtattacaagctaagcgagggcgacgaaggtagttccttttctgcattcaacccaaaatgcttaattgttattggcacgcttgaatcagagcttaaagatgggaatcaatacaaatcttttgagctattcagaaatagcatgacgaatgtagagattgtcacttacgatgagctttttcaaaaggctcaagacattttagatatggtcaaataacactggttgacggttctgagccgatttctgcctctcattacgggcagaagccggccagaagcggtcattaagtgtctagctagtaggtgcgattcaatcgtcctcggcatgatcatcctcagaatactcatctgaatcttcatgcaactcgcgaatttggctagggggcatccggaagatattctggagatgcctttgttcttggtggataagattgtggcagctgttgcaaagagatataagatctaaatcattctcggcaccgagcctgtcatagacgatgtggtgcacgcattcagcgggtcgcttacaagcttgacattcgtagtcatctctatgaagaattcgggctcgcgttctttcccattccggggatttataataggttccaaatcttgagttatctttcgtcgctaactcgccagcttgaatcaatctttgaattcgttcccgatgttctagatatgcccttctccaagcatctcctcttcttctgtaccaagctgtaagatcttccttggatcgttctttcaggaactcatcgaaagaggggagcgatgctaggtctggatacttgcttttactaacgctgcctgtgtgatgcccacagagagtacattgcataacgacagcagtccctcccgatttataagtgcgtaagcgagcatcagtgtggctgtgatcgcaaccttcgaagttgggaggcgggtcttctaactgaaatacagtattaaatcccacctcgtcgaactcggggagactatttcccttatttaattcagtaacgtaaacatcatggcgagctgaattccaaatatcccattcaaacgtgagccgcttatataagccctcatcaaattctggtagtttttcaatgtcgtattctttcttctgtagcgcctttgactgagcgccacacgttacgcattgagtgacgacgtgcaatgtttcgttgcgaaactttcgccgaactacacgcgtttggctatgcctgcagccatatgcctccggccttggaggctcagggttctcaagtagaaatctctcaactgcaagctcaggtgagcttttgaattgatcgaaatcccgctctggcaatctgaatttattttttagttcgcgaatttttgtgcttaagttagcgatttcaaccccagcggcatctctttcctccttcgttgctgttgcatcttccctagtacaattagcgttaaattcatctattttcagctgaaatatcttgggaagatactcgtcaagtggattgtcggaaaatgggtatcccatgtggctctatgttcccttctgaggttagagatgagtttttctgcatccaatctctacgcctttttgcgttgatttgcgagcccatcccgtcactgctttaggtcttcgatatcagcgcggagttcgggctcggctggcgcgggtagcaggccgctattggccgattgctgcccctgacaagaagccccaagcccccgaagatct
>PA99.AGEnt_accessory_0068_length_1349
ccattcgtcgcaggcaaaaccggtcgtgagcggacactcgatgcagggctggaggatgcgtgccgcgacactgacgtgctggggcagcccgagttcgtactgtcgagcggtcccgcgtatatatggctttgatgctaaagttgcggaatggaaagaggtttaccgatgaaaaagagcaaaggcttagtcgcaaccgaaattcagagacttgcccaggccaatggcgttagcgcggagcgcgatggtctgagccggatggcgctcaccatcacgtgcctggccggcgactcggtatctctcgacagcgttgagcagatgctgatcaacctcaagcgcaaaggcgcactaagcaagtcccaggcgttcgatctccagcgccgctacgtcatcgagaagcgcaaggcgaaagagatacctggtggatgagtttcgatccctttggtgacttcgaaacgactggctacctgcgcaacagcttgggtctgaaagatccggcggaagtgaaggaaaacgaacacttctccttcgaaatggggctcgatgaagccctttcctatctcgaacgcacaaaggacctgaactaccaggcccttttgcaggtacacaggttgttgttcgagaaattctacccctgggccgggcgtgaccgtctcgagctggtccctcatctttctgtctggaaaggtcccaagggcgctcccagacgtaccttcttcgaaagtcccgcgatgatcgaacgcgcggtggactatgccctgagcctggcgagcaagaagcagggattcatgcagaagcccggtgaggtcatgggacttctttgctttgcgcatccctttctagacggcaacggacgctcgattctgctgttctacatggagctcagttatcgagccggctttgccatcgactgggccagcacacgcaaggacgactatctccaggccctggacgatgagattcacaatcctggcaagggtcacctggaccgctaccttgtcccattcgttgtgcctatccacagccgtgatcagtggcctgagatcatcgggcaaatcaacggactcgatggtatggatggtgagaacattacctacgagaacctcgatgatcccgaggttcagaaagtctatgcggtgtatcacgccgagcatccctacccagccaaagatggcacacccgactccgagccctaagctgcaggccggaggaggtatgggatttcgcgtaatccaggcccggagtgcccagcacactgagcgcaattggccggtagctgccgccccgcaagaacccgcccccaaccgtcctctctccgaaggcgtgcagccctcgacgctgcggcccagccc
>PA99.AGEnt_accessory_0069_length_110
aggcgtttcggcggataacgcctggggcgttattcgccctaccgcttgctccctccccgtgtagggcgaataaccgctacgcggttatccgccacctcggcaggcgtttc
>PA99.AGEnt_accessory_0070_length_28
gacctgcaggcgcggcagcgcaacatgg
>PA99.AGEnt_accessory_0071_length_22
gctcgcgccgggtagccctcct
>PA99.AGEnt_accessory_0072_length_91
ctgccgacgatgaacgcgagaccgcgccggcgctcccctggccgaccgccctggcaccggagcgtatctcctgaatcagtggctgtagcgt
>PA99.AGEnt_accessory_0073_length_6627
gaccacttcagttcgccagcagcggcgacggctggcgctcgaaccagcggctggcccgctcgtaggcgtgggccagttgcagtaccgcgaagtcggcctggtgcggaccgatgatttgcaggcccatcggcagtccctcggcattgaagcccgcctgcacattggccaccgggcagccggacaggctgccgggaaccaccacttccatccagcggtggtaggtgtccattgccacgccttcgatgctgcgcggccagggggtttccttggcgaagggaaatacctgcgcgctgggcagcaacaggtagtcgtagcgctcgaacagccggccgatggcgcgataccagtcgctgcggatgaccgacgcgcgaaagaccgcgtcggcgcccaggcgcagcccgttctccacctcccagagcgcttccggcttcagcagggcacgcttcgccggatcggcatgcacgccgccgagcgagccggccaccagccagtggcgcaaggtgcgccagcattcccagaggcgctccggggcgaagccgaggttcgcttcttcgatctcgcagccgaggctgcggaaatcgcctagcgcgcgctggcacagttggaggatgccgtcctgcataggcaggtagccatcgaggtcgcccagccagcccagccggatgccttcgaaatcgcgctccagcggagcggcgaaccgcgcgccgggttcggcgatggatagcggcgcgcggcgatcggcgccagcctgcaccgagagcagcagggcggtgtcgcgcacgctgcggcccatcgggccttcgtagccgagctggtcgaagaacaggtcggcgctgtcgtcgaacggtacgcggccttgggaagggcggaagccgatgacgttgttgaaggccgccgggttgcgcagcgagcccatcatgtcgctgccgtcggccaccggtaccaggtgcagcgcgagggcagcggcggctccgccgctgctgccgccggcgctgaggcgttcgtcgtaggcgcaggcggtggcgccgaacagcgggttgtaggtctgcgagccgaggccgaactcgggggtattggtcttgccgatgagaatcgcgccggcggccctgatccgctccaccatgatcccgtcgcgctcgggaatgtagtcgcggtacagcggcgagccgagggtggtgcggatgccacgggtcagcgacaggtccttgatggcatgtggcagaccgtgcatccagccacgccattcgccacgggcgagttcgccgtcgcgcgcgtccgcctcttccagcaggcgttccgccggcagcaggctgaccagggcgttgacccgtgggttgaagcgctcgatatgcgccaggtaggcctgcatcacctcgcggcaggacacctggcgcaggcggatgcgttcggcaagctggtgggcctggagcaggaccagctcgttgatcggagggttgggcttcatcggggtcgggccttggcagtcgagaaggggcgcccctgtgccaggggcgcgaaacggcgctgcgctcagcgcatcaggttggtccacaggcggtcggcgaggcggatcgcgtcttcgccgcaggtctggctgaacaccacgcgggtaccggcggggacgtgcagctccggggcgtccttgagactggcgtcgaggtagggctcgacgcccttcaccgggctctggtgcttgaggaagttctgggtcagcgcggcgttctccggctgggcgaggaaggcgatgaagcgccgcgcgttgtccgggttgcggctgccgcgcgggatcaccaggttgtccacccaggccagcacgccttccttcggatacaggtacttcaggctcggcttgagttcgcgcgcacgcatcgacgagccgccccagaacatcgacatgtccacctcgcccgcggcgaggttctcgcggatcgagccggccttggagctgtaggtcttgacgaagggtttctgcgccttgagcagttcgaggacgcgctgcatctgcttcgggtccgcgctacagagcgggatgcccaggtacaggctggccatgtcgaccacctcgctcaccgagtcgaacatgttgatccgcccgcgcagctcttccggcggctggtagagcaccgcgtagctgtcggccgggccggcgtagcgcgcgccatccagcaccacgctggtggtgccccagatgaagggcacgctgtaggcgccctccgggtcccaggcgggcttcttcaggttgtcgagcaggttggcgtagtacggctcggcggccgggtcgaagcgctcgagcaatgcttccttgaccaggatcggaacgaactgctgcgaaggaatcgccacgtcgtagccggcgccgccctgcttgagcttggccagcagggtttcgttggagtcataggagtccaccgtgacgcggatgccgctttccttctcgaatttctccagcaactgcggcgagaagtagccgctccagctgaccacgttgagttgcccggcggcctgggcgctgccgcccagggccagggtgaggccgaggccgatgcttgcgatccgttgatgcatggggatttctccgacgtagggctcaggcgcgtggcttgccgagcaggtaggaaaggctgacgaagatcacggagacgccgaggatcaacgtcgacacggcgttgacgtcgggcgtgacgcccatccgcagcagtccgaagatgaagatcggcagggtggtggtgccggcctgcgagaccatcatcgagatcacgaagttgtccagcgagacgatgaaggcgagcatcaggccggagaagatgcccggcgccagcagcggcagcgtcaccttgcgcagggtccgccacggaccggcgtagaggtcggcggcggcctgctccagggaaaggtccatgtcatccaggcgggcacggatcggcaggtaggcgaacgggatgcagaacaccgtgtgggcgatgatcaggttgccgtagccgagagacagcccgacggtggaaaacagcgccagggtggcgaccccgaccacgatttccggcagcaccaggggcagcatgatcgctcccatcgacaggcgcaggcccctgaacttcgccccacgcgaggtgccgagggcggccagggtggcgatcgcggtggccgcggcgctggcgcacacggcgatcagcaggctgttgccggcggcctggcgcagcgcctggttggcgaaggcggcgcggtaccagtcgaggctgaagccggtccagacggtggccgactggttggcgttgaaggagtacaccaccagcaccaggatcggcgcgtacaggtacaggtagaacaacaagctgaaggcaccgaagccggggaagtcctggacgttatggcggctgcctttccacaggcgcgcgatcatcggcccatcccccgtgcgagacgttcggcgcgccaggcgtagacggtcaggatcagcatcaccgcggccatcagcaccagcgacagggcggcgccgaacggccagttccgggcgtcggcgaactgccggaaaatcaggttgccaagcatcatgcgggtgccgccgccaagcagttctggggcgatcatcgcgcccaggcagggcacgaaggtcaggatggcgccggccaggatgcccggccgggcggtcggcaggaccaccttgcgtagcgtgcgcaggcggccggcgtagaggtcctgggcggcttccagcaggcgcatgtccattttctccagggtcgcgtagatcggcagtaccacgaagggcgcgtaggtgtagaccaggccgagcagcaccgcgccgtcgctgtagagcagcggcaacgggtggtcgaccaggccgaggccgagcaggccgttgttgatcactccgctgccgcgcagcaggagaatccaggcgtaggtgcggatcagcaggttggcccagaacggcacggtgatcaggaagatcagcaggccgcgccgacgcggcggctgcatggccagccagaccgccaccgggaagccgagcgacagggtgatgagggtggtcagcgcggcgatgccgagcgagcgcagggcgattgtcaggtaggagtcggcgaaggccaggctgtcgtccatctgccgttcgaagagcagggatacgtacgcctcgccgctgaaggcccggtcgaccccgccataggggttggcctccatcagcgaataggcggcgacgatgaggatgggcaacaccaggaacaggccgatggcgaccagcgccggcgtgacgccgaggaagctgcgcagggcctggcgacgctgcaaggctgcgccgggggaagggatcggatgcatggctggggtccgttgccgaaggggatcaatccagcaggacgctggcgctgtctttggccacggccaggcaggcagcttcgccggtggcgaagcgccgtgccgtgccgttcggtgtgcgcaccgtcagcaggctgccgtcggccaggcgcacccggtattgcaggtcggtgccgaggtagacttggctttccaccgtgcagggcaggccgccgccggtgttggccgccagcaggtccaggcgttccgggcggatcgacaggcagacccgggctccggctgccaggccgtcgcgcgcggcggcctcgaacgcttcaccgccgggaccgcggtacagcgccagcgggccgtcgcgctggagcagctcggcttcgatgaaattggtctcgccaatgaagtcggcgacaaagcggttgccggggcgctcgtagatctcttccggcggtccgacctgttgcacctggccctcggagagcacggcgatgcgatcggacatggtcagcgcctcctcctggtcgtgggtgacgaaaatgaaggtgatcccggtcttcgcttggatcgccttgagttcctcgcgcatcgcctggcgcagcttcaggtcgagggccgagagcggttcgtcgagcagcagcacccgcggttgcggcgccagcgcacgggccagtgccacgcgttgctgctggcctcctgaaagctgcccgggacggcgatcggcgaaacgttccatctgcaccagggcgagcatctcgcggacccgctcggcgatctccgccttgcccaggctgcgtcccagtgggcgcgattcgaggccgaaggcgaggttctcggcgatgctcatgtgcgggaacagcgcatagtgctggaacacggtgttcaccgggcgctcgaagggcggtcgcgcggcgatgttctcgccgtagaggaggatctcgccctccgtgggaaactcgaagccggcgatcatccgcagcagggtggtcttgccgcagccagacgggccgaggagggtgaagaactcattgtcgcggatatccaggtcgacgcgcttcagtgccaccgggccgctctcgggatcgccgtacaccttgcgtaccgcgcggatggacactgcatgggtacgcagcgaatgcagggcactcatggacttacctccgattccccttcgtgcgtgccgcaatgcggcgcgacgatggttgttgttcttatggcagggctggaaagtaggcttccgcgaggtggcggaagggtagcgccggcttgtggtcgccgatggctggagcggatgatgcggaaaaggggcggctgtcgaaagctcaatttttttatataaggtgttaaaaaaattaacatctagcgaggttcgcaaggcccatgtcgatcccccgtttgcccccgttgaacgctgtgcgcgccttcgaggccgccgcccgcctgggtagctacgtggcggcggcgaaagccctgcacgtaacccagccggcggtcggccggcatgtccggctgctggaagactggctcggcgcgcgtctgttcgaacgtacttcgcgtggcgtgctgttgaccccggccgggcggcagtactacgccgcggtgtccaccgcgttgcagcagatcgccgaggccggcggccagctcagtggcgcgcgctggctgcggatcatggcggtgccggcgttctcccggcgctggctgacgtcgcgcctggaaaccctctgcgcacagcggccggggctgaagatcgccctcgaacccaatcccaccttcgaccacgtggaggagcgcagcgccgacctcggtatcgtctatggcctgccgggccagtacgccaacccgcgcgcgctgctgatccggcccaaggtgttcccggtgtgttcgccggcctacctggccgccgccgggccgctggagtcggcggagcaactggtcgcgcacaagctcatccatgtcgacgacggcgagtggtggaacctctggttctccgccatcggggtcgacgtcgaggtccgtccggcggtgctctacctgagcaacgaccatgccctggcgcgggccgaggagggtctcggcatcgccctggccaacgaggtgctggtccgccaggaactgcgcagcggcgctctggtgcggcccctggccgccgaggcggcactggagtgctaccaggtgctgaccccgcccggcacgccctcggcggacgtcgagtggttcatcggctggctgggcgaggccctgcgcgaagagtttccggacgccgtgacgtcctgaacgcagcgccagcgctgcatcgttaacccaagcgtaacgatcatggcggct
>PA99.AGEnt_accessory_0074_length_488
ccttgctgccggtgaccttgacgtcgaccttcttgaacaggaagtagtcgttcaccgaaacctcgtagcgcggcgccacgatcaggtcggcattggagttcttcaccgccttgaacgcggcggcggccttggccgaggacaccgggtcgaaggcgccgaggctcaggcccgagccgctttctgcgccgtaggtgacgccgtcggcgaactggctgtcgccgccgaacttgaggaagccgaacaggatattgaccgaggagtctccgctgatcggctcgccgacggcgacgtcggccttgaggtcggttttcaccgcgccggccaccggggcgatgggctggctgacgttgtagctggcgcagccggtcagcgaggccgcggcgaacagcagggcgggcaacaggaacttcttcatctgactctccatgatgattcatcgatgaggcggcaggcccgaatgtccatcgatccctgggcgctgccggact
>PA99.AGEnt_accessory_0075_length_89
ccgacccctggggtagggcgaataacgccaccggcgttatccgccgatacaccgaagcccggcggcggataaccgcgagcggttatgcg
>PA99.AGEnt_accessory_0076_length_1181
gattctcgatttaggtcaagaccgttagacgctgtcgccggaaagggatttcgggacagtggtagagatgaagagccccgccttgtgcggggttcttcattaaagagaaataaaaacccaaggtgttcagcaagttaattcaccaaatcaaatagaagatatgtgccaagctcactatccccaagacaccatcgacagactatttgaggactgtcaaacagccctagaaaacaagaaataaaaacatgcccaaccattcgctcaatctgaaatctccgtagggcgaataacgcgcagcgttatccgccagctggccaaggtacgctccgaaatccttctggatacacggacgatccccaatgccaagctaccgacgaacctgggtccccggcggcacctatttcttcaccgtcactctgcatgaccgccgctccaacctgctgacccgcgaaatcgacctgctgcgccgcgtggtcgcccagaccaggcgccggcatcccttccgcatcgatgcctgggtcgtgctgccggagcacatgcattgcctctggaccctgccgcccgacgacgccgatttcgccacccgctggaaggtcatcaagtccggcttcgcacggcgcatcccctgccacgaatcacgtaccttcgcgcaacggcggcgaggacaacgcgccatctggcagcagcgctactgggaacacctgattcgcaatgacacggactaccggcgccatttcgactacatccatctcaaccctgtgaaacacgggctggttacggcggtcaaggattggcccttctccaccttccaccgggccgtggctgatgggctttatcccgaggattgggccggtgatccttccttggaggtccgggcggccgagcgggtttgagtctgctggcggataacggctgtgccgttattcgccctaccccggctaccaagtctttttctcggcctcgcaggatggccggccccgagaaagtaaccaaagcgcttgcccctgcattcggcctcctacacgacgattccgctcggcctcctgatggggcggaccggagcatcggatgtttctctggaagaggtagggcgaataacgcgaagcgttatccgcagctacacaggattttcctgtaacgcccgagcatcgggggattgaaagaacttcgtcaagtcgatg
>PA99.AGEnt_accessory_0077_length_44
gctcgctttcggcggccatcgtgtctcacaggatcaagcgtcta
>PA99.AGEnt_accessory_0078_length_327
gccgaccaccgtggtcatccgtgcctgctcggcgagctggcgcagcggttgcagcaggggcgtgtccgccggctgggcgagggcggcggcagcggtgggttcgtagccggtgagcgacagttcgggaaacaccagcaggcgcacgccccgtgcctgggcgatacgcatcaggcgcaggtggtcgtcgaggttgcgtggcaggtcggcggggtgggcgcagctctgggcggcggcgatcagcgtcatggggctgtctcgggtatggatggcacaaattcgccagtagagccgaaggcagcatttccgggaagaggcgattagcggctg
>PA99.AGEnt_accessory_0079_length_10
gtgagagtcg
>PA99.AGEnt_accessory_0080_length_99
gtgggagtcgtgaggtagggcgaatagcgccagcggcgctatccgcctcttttgcggagcatggcccggcggataaccgcgagcggttattcgccctac
>PA99.AGEnt_accessory_0081_length_111
tgggcgcagactgagcgaaaaagcgctaccgcaacccgagcaggatgctgctccgcccggatcgacggaggttccacggagcgtccggcactccgcagagagcggttctat
>PA99.AGEnt_accessory_0082_length_34
gggggcactgtccggcgtttccggggcgtgtagg
>PA99.AGEnt_accessory_0083_length_18
ggtggacaagcgcgttgt
>PA99.AGEnt_accessory_0084_length_20
gggggggggggggggggggg
>PA99.AGEnt_accessory_0085_length_94
gccgatgtcgacgaacggcgacggcgacttgctggttcccgtggtggggaaagtacagttgccggcgatcgggccgcagttcatgccgtcctcg
>PA99.AGEnt_accessory_0086_length_112
ggcctcaagctttttgtagattgaataatacgcttcttgcaacttttcgtcgggggcgtaccacattgcacttgcaggaggagtctcacttccgaagactcgtgataggaaa
>PA99.AGEnt_accessory_0087_length_501
gagcaacgcatagaactcgcggttgaagtcgccggccacctgctgggtgaggaaacagccgccgggcgccagcacccgccggacctccgatggcagataggactcgtggcggttgccgaccaggtcgaaggtgccatcggcgaacggcaacgccccgccgccatcgccctcccggccctggcgatggttgtccggcgcgccctccacctcgaccacgcggatgcccaggggctccaggcgcccccgggcaatctccaggttgggcgcccagccctcggtagccacggtgagcggcggacgatacggcagccggctcaaccattcgccgccgccggtgcccatgtccagcaggctggcggcggcccggcagcgctccagcatgcgccccgggaaatcccatggcggcggctccaggcggatgcgcccgccatagtcgtattcccagccgcgcatcggtgtgcggccggcttccaccagcagcgcgtcgaattcgtcgcccgt
>PA99.AGEnt_accessory_0088_length_3142
gcgagcctgccgagccgcctgacccctctctccggagccgccccacaggcggcgtccggccctcctcagccctgcaccagggcgaaaagctggctgcgaaaatggatgtccaggcgggcaaaggcgcggttgcggtaggttttcaccgtgctttccttgagccccagctcggcggcgataccggcatggctcaacccgcgcagcaggtgcaggcagaccgccagctcctggggtgtcaggtccgtcgcccggtgcaacagcgccagccgccactcgtcggtcgcgctgcgtccccggcgcaaggccaggtgccccctcagcagttgcagcagggccggcacccactgctcgaaggcggcgatctcgcgctcgctgaaatagccgtcctcgcggtgccggtagagattgaacagcagcggccggccttcctcgtcccaatgcaggctcgacagccgctcgctcaggccattgtcccgatagatcgcctcgcggtaagcatcgaactcgatgtcctcggccagcaggtggcccagcagcggcaccgggccgcggcgctggcgctgcatgcgcaggaacagcgggtcatggctgtggtagtaccgcgaataggcctgccagcagcgccacactagttgcgcgtcgcgatggcgagtgccggccaggagcagttcggggcgcggtgcaccgatgcgcagcacgttgaaatgacgggcggcaacccaatggccaagggtttccagcagagcggcggggaagccttcgccacccaaggcgcaggccagctcgacgaaggggcgcaggtccgccgacggcgaccccggcggggcattccagaagctgatcatggttgcgggcacgcatcgttgttcttgttgtaatgggtgaggaagggcaggtcctgtccaggcctcgaccgacacgttagcaaccgcgacggacgccggtaaacccgctgtccacctctggggggacaggccggcactggaggagcgctagcctcgctgcatgtctgccgaaggaacccccgacaatgagcgcatcgccttcctcccgcctgcacctgcaggtcaccgatttccgcgctgttgcgcgcgacgtggtgctggtcgagctggccgccgtggacggcaccgaactgccggccttcacccccggcgcgcatctggagcttcacctgggcaacggcctgatccgccactactccctgctcaacgactgccgcgaacgccagcgctaccaactggcgataggccttggcgacgacagccgtggcggcgcccgcttcatccaccgccaactgcgcacgggcgaccgcctgcacgcggcggcaccacgcaaccacttcatgctgcgcgaagacgccgcgcgctactgtttcgtcgctggcggcatcggcatcaccccgattctctcgatggttcgctggtgccaggcgcagggcaaggactggcgcctactgtatgcggtccgcgaacgccagcgcgcagccttcctcgccgaactgatgacgctcggtggcgaacggacgcggctgcattgcagcgacgaaggcgacccactcgacagtaccgcgctgatcgccggcctaggtgccgacgaagaactctactgctgcggacccgacgggttgatgcaggccatccgcgacgccgggagcggctgcgcggaacgcctgcacttcgaacgcttcgacgctccagtagcgccggcgtcctcgtccggcggcaccgacgccttccgcctggagttgcgccgcagcgccctgagcctgcgcgtcgaaagccaccagagcatcctcgaagtcctcgaggaacagggcctggagcctccctacgcctgccgcgccgggatatgcaggacctgcgagacacgcgtctgcgccggcgagccggagcacttcgaccatgtgctttccgacaccgagcgggccagcggggaaaccttgctgatctgcgtatcacgctgccgcggcaactacctggaactcgatctccgaccccgaagaacaaccacggagacgcctcatgagcctgcccaacgccaatctcatcgccagttcacgcaaggccgccgcgcagatggccacgcgcgacacgtcgttcatcttcaacgagtggtacgtcgccgccttcgccgaggaggtcggccgcgaactgctcgcgcgcactctgctcggcaagcgcgtggtgctctatcgcaccctcgccggccaggcggtagccctggaagaccgctgcgcgcatcgctccttcccgctatcgcgcagtcgcctggagggggacgggatcgtctgcggctatcacggtttccgctacgacagccagggcgagttgatcgagacaccgtcgcagaaagcctgtccgcgcggcgtcggcatccgtcactacccgcttctggagcgcggcccgctggtctggatttggctcggcgacccgcgactggccgacccgaagcgactgccgcagcggccctggctggaggatccgggctgggcctgctccaagggctacttcctacacccgggcaactacgtgagcatgcacgagaacctgatggacctgacccatctcacctacctccacgccaataccatcggcaccccggattacgccggggcgccctatgagctggacctgaaggaaggccactaccggctggtacggcacgtgctgccgaccaccctgtcgccggtctggggccgcaccaccggcctcgacggctgtcccacggcggcgcgcatcaccacctcggagtttctctcgccaggcctgcaccaggtcagcgcgaccttctacgacacagccctgcccgccgagcggcgaccggaattccacatccgcacggcgcacatcctcaccccggagacccacggcagcatgcactacttcatcgtccacggacgcgatttcgcccaggacgacgagaccgtcggcgctttcatgcacgagcaactgttcgccgccttcgtcgaggacgtggaaggcctcggcgcgctggaaaaggtactcgcggaggccgatgaggatagctacgagatctccgtcgccagcgacgcgccggcggtggccacccgcacctacctcaagcgccgcgccgatgaggaagcgcgccagcgcgcggcgcaccgggtggcctgagcgcc
>PA99.AGEnt_accessory_0089_length_4165
cccgcgcgacaaccggccgtgcaggctctggccggcgcctgactagccgccctggctgcaggcgctggcgtacttgcggtaggccagcgaatgcagcttgccggcggagtctaggtagtccatccgtgcatcgacgatctcgcaggtggtcgacgcctgttcctgggtcgccaccaccttgtgcacatccagcggcatgccgtagcggtagctttcggtcggtaccggtgcggcgccctgggcggcgaacgcgggaagcgcaagcgcggcgagcagggtggtggcgagcagggtgcgagtcatgggggatctcctggcggcaggaccgcgtcggtggaaggcgacatgccttcgtcgaggcctattccaggccgcggagttgtcccggatgtgtcgctggaatgcccgattcgtcagccgctgtatcgccgctgccggccgatacatcgccgtacattcgccgccccgctcccgccggacgaatcgcgcccggcgccatccgtcgtctcccccgttcgcgacagcgacaaccgggcttttttgcacgccccggtattcgccccggctccggatacagtgcaatacaaaccccggcaggcaagcgccgcgggcgcggatacactgcttgcaagcacaccaaccgccacgggagccaggcaatggagcatgtcgatcacatcctgatcgtcgacgatgaccgcgagattcgcgagctggtaggcaactacctgaagaagaacggcctgcgcaccaccatcgtcgccgatggccggcagatgcgcgcgttcctcgaagccaacacggtggacctgatcgtcctcgacatcatgatgcccggcgacgacggcctgctgctctgccgcgagctgcgcgtcggcaagcacaaggccacgccggtgctgatgctcaccgcgcgcaacgacgagaccgaccgcatcatcggcctggagatgggcgccgacgactacctgaccaagcccttctccgcccgcgaactgcttgcccggatcaacgccgtgctgcggcgtacgcggatgctgccgccgaacctcaccgtgagcgagagcagccggctgatcggcttcggccagtggcaactggacaccagcgcccgccacctgctcgacgacgccggcaccgtggtcgccctcagcggcgccgagtaccgcctgctgcgggtgttcctcgatcatccgcaacgggtactcagccgcgaccagttgctcaacctgacccagggccgcgaggcggacatcttcgaccgttccatcgacctgctggtcagccgcctgcgccaacgcctcggcgacgacgcccgcgaaccggagtacatcaagaccgtgcgcagcgagggctatgtgttctcgctgccggtgcgactggtcgaggcccatccatgaagctcgccgtgccgcgcccgcgcagcctcgccgcgcgcctggcgctgatcctcttcgccgggctggtgctggcctacgggctgtccttcgcctcgcagttctacgagcgctaccagaccgcgaagcacatgatgctcgacagcctcgaacaggacgtggcgatctcggtagccatgctcgaccgcctgacgcccgccgagcgcgaggcctggctgccgcgcctggaacgacgcacctaccgctatcgcctcgacgccggcgagcccggccagccgctggcgctggccgacgcgccggttgccgcgcactccatcgaacgcgccctcgacggtcaatacccgctgaccctgcgcacggtggccgacagccgtccgcacttccaggtcctcctgcgcctgcgcgacggcagcccgctgaccatcgacgtcacgccggccccggtgccgctgtccggctggctgccgctggtactgctggtgcagttgctcctgctgctgctctgcaccggcctcgcggtgcgcaccgccatcggcccgctgacccggctggtgaaggccgtggaacatctcgatccgaatcgtccggcacagcctctcgcggaaaccggcccacgcgaagtggcgcatgcggcggcggccttcaatgccatgcaggcgcgcatcgccgactacctcaaggagcgcatgcagttgctcgcggcgatttcccacgacctgcagacgccgatcacgcggatgaagctgcgcgtcgagttcatggacgcctccagcgacagggacaagctgtggaacgatctcgaagagatgcagcacctggtccgcgaaggcgtggcctatgcccgcagcatgcacggcagcaccgaaaccagttgccgggtggacctcgacgccttcctcgacagcctggtcttcgactaccaggacagcggcaagcaggtacaactcgacggccgtaccggcgcggtgatcgacacccgtccgcacgccctgcgccgggtgctggtgaacctggtcgacaatgcgctgaagttcgccggcgccgcgcgcctggaagtggaacgccgtaccgatggcggcacgcgaatccaggtgctggacaatggcccggggattcccgccgaggaactcgacgaggtgctcaagcccttctaccgggtggaaaactcgcgcaatcgcaacaccggtggcaccggcctcggcctggccatcgcgcagcagctgagcctggccctcggcggccgcctgaccctggccaaccgcgccggcggcgggctttgcgcgcgcatcgagctggacccctgaggcgcccgtacagagcgatacataaccgccctcggcggacacactgcggataaacccgcttgcaacactcctggccacgggaagcggcggcacatcgccgagccgctcccggcaaccaggagccccaccatgaccgtcccaacctctcaatccgcctggcacggctggcgactgttcgccgtcctcgccgtcgccgtgctgtgcatgaccgccctcgtcctggctctccaggcgcaaccggtggagggcctgcgcagcgccatccgcgccaccgcgcgcagttccttcgcgctgttcctcgccgctttcctcgcgtcctcgctggcgaccctgttgcccggcccggggacccgcgcgctgctccgtgaaaggcgctacctgggcctggccttcgccttctcccacgcagtacacgccttgctgatcctggcctactggaagctgttccccgagacattctggagcggccgctcggtcgcggcgaacatccccggctcgatcggctacctgttcatcctgctgctcaccctcacctccttccgcaccccggcccgactgctcggcccacgcgcctggaaagccctgcactcgaccggcacctgggtgctggcgggcatcttctgcctgtcgttcttcaaacgcatccccatgggcggctggtacgtactggcgttcgccacgatcttctccgccatcgtcctcaagctcaccgccaagctcgccgtgcgcttgcgtcgtcgcgacgtacagccggcctgacccatccaccgccctcaacgagacatcgatcatgcaagcatccgacctgcgcgcctggcgccgacccttcgccctgctcgaccgctgcggcggctggagcgccgacctgtccctgcgactgttcctggcctgggagttcttcgagtccggttgggaaaagtggaacggcgagaactggttcggcgatatccagtcggctttcccctttcccttcgaccgcctgcccgccgccttcaactgggaactgtcgctgtgggccgaactgctcggcgcgctgttcctcctgctcggcctcggtacccgcctgaccgccctggtgctgatcgtcgtcaccctggtggcgaccgccgccgtacactggccggcggagtggtcgagcctggcggaactggcccgcggctactcgatcaccgaccacggcttcggcaatttcaagctcccggctatctacctggcggcgctgctgccgctgctgttggcgggggcggggaagctgagcctggaccactggctcgggcggcgcctgggcctgtcccgctaggattcggccagccacggaaaaaccccggaacgcgatcgcctccggggtttttcacagcaagccagaaccatcccacccaccgcgtagggcgaatagcgccaacggcgctattcgccgatacaccggacccaccccggcggataaccgcaagcggttatccgccc
>PA99.AGEnt_accessory_0090_length_4842
cgcatgaatcatgccctcctttaccctagaactccatagactggctcttttcgcggtcccgtttccctataggaacacactttttctgacagcatagctggtgtagtcacctctaagctctttacgggagatgccttctcgcgttagcttcagaggatggcctcttgccatgggcgctcgggagacaaggatgatccattgccgtatagctttgactatcaaatcttatagagaatttctggctccttctcctttgctgcggttggcaaacttattgcgttcatgtggctacctctgtgtccttagtgatagggcgctataggggctaaagttcagttgctaatgaggaatggtggtttttaagtttatattattatatttggtttttcgggaaatcactcttgataaggagggagtatgctaagtattgcagagttttttgcacatccttttgtggtggcagttggctatttggtttcttttgtctcttccgttatcgctatttatcagtttgtgaaagcgaagagacttggttctgagcttaatgagttaaatattaaatatcaacagaagatccttagcggaataggggagcagaatgttagccagggcgataggtcacagtatttccataccaatactggctctgtgaatattgataatagggggtagagcctatatgggacaggttcagtttgatggtaaccaaggggcggtgacaattataaatgataccaagtctgtgcctcgtccttcgattcttggacgtcttgttgaaattatcgcattaggggactgtgacagtcgctctctagataggttaccttcagaaattgaagaaaagattgactttaatgatttaaagagatgccgctgggtggtggatcagtatgttgaatcgtcaattctgattggcgaatcggtgaaggagttgaatagaactatattgaatggtggtactaagcttaagaggcagatgaataatttttacaaaacttcattggctaaattttcagtattagggaggacttttaatttaacgaagttaagggagtgctcggatgatatagttatggatgttatacagcaaacaaaggagtatgttaagagttcctcttctctaatggagggctactatgctgaggatatagattttggggtaaaccttatcgtgagtttcgctattattgagtgtgttgttttggagaatgagtatgctcacgcttgattctgaccctgttttgaatccggttaatattggggcggaattgataagttttatgttgagcaaggaaagcaatagatttcaattagatgatctgtatcgatttgttcaagggcgattttcagtatcgtacgatgttttcgcttacactatggattggctctacctaataggtgcagtagatatggatgagcggggagtggttcagtatgcgccttaataaggttctagtggtaaagaatggcgatgttttgcgggaggttttttttaatgatgggcttaatttaattataaataaaagctctggtgtggagaggacaggaaatagcgttgggaagtctactctttcaagagttttggattatctctttttgtctgacggcgaagacatatataccgagccggaatttggtcgattgatacctgaggtacacagttttatagaatcgaatcagataactgtatttttagattttataggtttggataatagtaatcatgtgatagggcgagaattaactgttaggcaggcaagttctttttttatagtcaatagtgaaacagtaagtcgtcgggagtatatggattttgtggcgcaaaaggttttcggtttggtaactgaaaaaccttcgcttcgtactgttgtgcacaaatttattagaaatacgcatgaaaaaatgcagaagacaactcgttttttgcatgtgaatactaagcctgatgtttatgatcagttgtatttgtttttatttggttttggtgcgcttggtttgttgcgtgataaagctatcttgaacaataaaataaaaacgaaaaggaaacatctggctgcttatagggatccatataaggagtcggcgctggagaaaatgctggctcctttaaaagacgaagagcggattattcaggagaaaattgataattttgatttttccgatagtcaagaagatagtgtgcaagaactcgttcagattcaacgcctgatctctgagttgactattgaatattcgacttatctgtcgcgcgttgactatctgcgtaggtctatcgaaagtttgaaggagaatgcggccaaggtagatggccgagaactatcatctatttataaagatgctggcgtttcgatcagtagtgagttgaagcggtcttatgaagacttggttgcttttcataataggcttatttcaaataagattaacttgattagtcgagatataattcggtatgaggacgctgtttcggaattaaagggcaagatagaagatatgcatcttgctgaaagtcgagtattcaaaggtattaaagaacccgagattttgaagtcgatagggcaggtttataatgagctctctgatgtaaaagagcgaatggctgcgattggtgctttgcttgaaaagattcaagatgccaaagagatcatagcgtctttagagggttctaaggctgcaatagttagtgagatttctcgtagtgctgatgagttcaataataatgtagcgatctttaataaagagtttagttctctaagtaagcttttttatggcgagaggtatctttttgatctagagtttgatgtggaagaagagaagtgtgtattcgatatagctagtgtcagtcctaattcaacagggggaaagaaaaagggagagttgagtgcttttgatttggcatatattaaatttgtgcgcgaggttggtttgcggcggccgacatttgttatacatgatagtatagaagatgtggatgttaaccaggtgtatgatatatttaccgctgctaatggtattccggggcagtatatagttgctgttttgagcgataaaatttctgattcaagatttgaagggctgaaagatggctctgtaattttagaactgtcggaggcagacaaattcttcaagatttgaattcatagaggcgcaaagcgcctctaattcgatactcattttgatatatagtgtttaccaagacttcttccgtaatccttcgatgcattctttcacatcgtcatcaataacgttttctggcttgatacattctttcatggtcttccgcacgcctctattagcctccctgtcgcgtttgtcctgcatcttgaggctcttccttgcggcgtcccctgccatgccatccgtacctgccatgaactcggtaataatgcggctaaatcctgagccgatagcctccgcaattggtgctgttgcctcgccggcctgagtcgctaaaggcttggattcttctgcgtatgcgaagccgcacagcgtcaaaagtacgatggtggatgcaactgctctcattccctctctcctatccttgaagcgaaccagcgttccgctgctctcctggtgatcgctatcccgcgttgggactgcttaagtttttatttgcctcgtcgaatgccgggcttacgtgcccgttctgaggctcgattcttccagatatcagccacaaggcatattgcggaaaggcgtctgccaggatgccgacttcctcagtactgatcctgatctttccgccgctgatatttctccagcgttcgtagttttttccacctagctcgctcaagtgtttcgggcctacggtccgtatcaattgaagcgctctatctctaactgcatccataagtgaaaaattcaatcggagtagagtttactcagttggtcggcatgagtaatattcactcatgagtaactgttactcagatggcttgagtggtaacagcttgggattatagggggttcgcatggaagagtctggaatagtggggttcaccgtcacaggtgctgtggaaaaggtcacggacttccgcaccgcgccgttctgctcgcaggcggtcttcgcccagatgctgggcttggaggacatcacggaagacgtggtgcggggctgggtggaaaccaagacgatcccgactgccaagattggccgtcgccgcgtggtgaacctgcaccgtatccgccgtgacctcgaccggggcaagtcgatcttctgccagggtgattacgatgccgaatgatcgcccagtgccgatggaaaccttccagttctgcttcgcgggcatcgtcggcggcgtttccggaagggtcgtgacctggggcggcctgactgtcgatatcgaccagatcgagaacgcttggcttcgtcgggcgattgaagactatcgctgtggtcgtagggggcagaaatgagccatggccgccagtccctactacctgcgccaaacccacgccccggactgcgcctgctctgtgtgctggtccgcaaggcaggccatcccattgcacagcccgtcgccgtgtccggactgccggccccctgggctgccctatctggaagatggccgctggctctgccgtccccgttccttctgcgcgaaacacgatccgtcccggcgtccgccgaagtactggcacgttgtgtacgacagcgggaagcccacgccctttgtgcccgtgcgcgaagcattccaattggagggctgacccatgctcgctaagaccctgaaagcgctgctcctgctctgcctgatccaagccgcccgcatcgtggccgatccggtcaagggccgcgctcccggctcgtcggaacagcttcaccgttccggcgaacggaagcac
>PA99.AGEnt_accessory_0091_length_7398
gctctgcgggttccaaggggaagcgttccccttggccgtcggcgacgacgttgcgatagggatcgttacccgaatgggctgagacgaacacccgtggttggcttggttcgctagcgaatagagcccggcccgaagggatcgcccgacaaatcactttcacccaacaccgctgaatgaaggcgaaacagccgaatttgcagcagcgggacaactcacgccgaaaaaggcgaattgaaggagaaacaccgatgaacatgtttgcaacccaaggcggtgtcgtcgaactgtgggtcaccaagaccgacacctatacctcgaccaagaccggggaaatctacgcctcggtccagtccatcgccccgatcccggaaggcgcccgtggcaacgccaagggcttcgagatcagcgaatacaacatcgagccgaccctgctggacgccatcgtcttcgaaggccagccggtgctctgcaagttcgccagcgtggtccgcccgacccaagaccgtttcggccggatcaccaatacccaggtcctcgtggatctgctggccgtaagtggcaagccgaccgcgccgaccgcccaagccccggcccgcccgcaagcgcaggcccaagccccgcgcccggcccagcagccgcagggccaggacaaacaagacaagtccccggacgccaaggcgtaagccgtaggaggccgcgatgctccgctatctctcgctgttcgcggtaggtctggccaccggctacgcctggggctggatcgacggcctagcggcctccctggctgtttgaggactgatcgctatgtcaggcgttgtcgctgtgcaggtgtgtaccgcgtggacctcgactcccgagggcttcatggcgtgtcgcgaactcgcatggcaacaggcctacctgattccgcccgaggccgctggatacgtggacatcctggtcaacggtggtttctccccggaagccttcggcatcggtgccgctggcgtcctgggatcgttcgtgacggggcttttgattggctgggtcgcgtcacttcttcgtaaagccaagtagagaggaaacaccatgaaagcaatgaagcaacgcatcgccaagttcagcccggtcggctcgttccgcaacctgtgcattgccggttccgtcaccgccgcgacctcgctgccggccttcgccggggtgatcgacaccagcgcggtggaatcggcgatcaccgatggccagggcgatatgaaggccattggcggctacatcgtcggcgccctggtgatcctggccgtcgccggcctgatctacagcatgttgcgcaaggcgtaacgggtgctctggtcggtgtggttgggggcgttcttcgccggcgccttcatcaccgggtaccggaccggcgaattcttctaaccgaacagaccgaggcggaagccccctccggagtttccggcagggggctttttcatgggtgactggatgagtaacaacgcacgttccggccttggccgacttttttcgctgctgggtctgctggtctcgctgctgtggcatcccttggcgaacgcggacttctaccaatggcagatttccatccctggagagcccacggccttctttccatcctatacggcggcgtgccagtactacttcgataacacgtcggccaactggctaaaggaaatcaacaaactgagctacaaggaagttcagtgcagtgtttcgggtactggcggaatcacctggcagacgaagactgccatcttgactggtgatagctgccctccagagcaagagctcgatccggccgatggcgcctgcaagccgccgcccgaagagtgcaaggaaggggaactgtttccggccaagggcccggactcgcctgttgtcacctcgggcgggcggaactatgtcggcgacggcggcgcaccgagcgcctgttatcaaagctgcgagtacggcggcaaccccagcccggccagttgctatctggtcaaaggctccaccacgaccggcttctgcaattacatcctcaagggcaccggacagaattgcggtgccgattcctacaccttcgcgcagaccggcgattcgctgaacccacccgacaccccgaacaccgatccctccgacccgaacgatcccggctgcccgcccggctggtcgtggtcggggactacctgcgtcaagaccccgaccgatcccacggatccaaccgacccaaccacgccgggcggtgatggcgacggcggcggcgatggcaatggcggtggagacaacaacggcggcggcaacgacggcggcaccggcaatggcggcgacggcagcgggggaggggacggcaacggcgggggcgatggtagcggcgacggtgacggcagcggcacgggcggcgatggcaacggtacatgcgacccggcgaaagagaactgctccaccggccccgaaggccccggcggcgaactcaaggaacccacgcccggcacctgggatgacgccatcgccacctgggaaaagaaggtcgaggaagccaagaaagaactcaagaccaaggtgaaggccaacgtcgaccagatgaagggcgccttcgacctcaacctggcggaaggcggcgggcaactgccctgcgagcccatgaccatttggggcaagtcctactccctctgtatctccgactacgccggccaactctccagcctgcgcgtggcgctgctgctgatggccgcgctgatcgccgccctcattctgctgaaggactgaccctatggaatggctctccggttttctcgatcagatcatcgccttcttccagtggatctgggatttcttcgcccagggcatctatgacttcgtgcgcgacggcctggtggtcgccaccaaggcgtcgatgtacgccgcgctccagaccctgatcctgctgatcgatgtcagctacaccgccgcccgcgaactgatcgacagcctcggcgtgccgcagatgatccgcagcatgtacgccgcgctaccggggccgattgcggcgggtctggccttcttcggcgtgccgcaggcgctgaacatcatcatggtcgcggcggcgacgcgcttctgcatgcgcttcgtgccgttcattgggaggtgatccgtgtcgatcaagatccaccacggccccaatggctcctacaagacctccggcgctatccaggatgacgccgtgcccgcgctgaaagacgggcgggtgatcatcaccaacgtgcgcggcttcaccctggagcgggcctatcaggtctttccggacctgcccaacacggcggagatcatcaacctcgatctggagtcgctggaagacctcgaaaagatgcgcacgtggtttcagtgggcgccccgcggggccttcctgatcttcgacgaaacccaactgctgtttcccaagtcctggcgggaaaaagacctcgagcgcttcgactaccccggtggaccggaagcggcccatgcggccgaccgccccatgggctggctcgacgcctggacccggcaccggcatttcaactgggacattgtcctcaccacgccgaacatctcctacatccgcgacgacatccgcatgacctgcgagatggcctacaagcattccaacctcgcggtgatcggcatccctggccgctacaaggaggcccagcatgacgcccaactcaaccgtccgcccgccgatggcaccatcatcgagtacaagcggatccgaaagcagaccttcgccctctaccagtccacggccaccggcaagacccaggacaccaaggcgggcaagagcctcttccggtcgcctaagctggttcttctactggcattgctggccggcactattggctttgtctggtatatggggcctctgcgcacgattggcggtccggctgctgcgacacctgccgacgctcctggcgaccctgctcaagcccctgctgcgcccgctgctgtggctgctccagcgcgtcctgctgcgaatagctttcttcctcctgggcttgtacctgatgggcctgctgctgcgcctgttgatctgaacgcccatcccttcgccgatcggcggatctccatccttgcccacgcctaccgcaagtcgcggggcgatatctacctgttcgccctggaggatcccacgggccggcgcctggaactcaccagttggcaactgatcggctccggctaccgggtgacgcccaagggcgagtgcgtcgtagagcttcgctatgaggactggaaacagaccgtcacctgtgccgggaggcagcccggcgcggtggccagcatcgctccggcagcgcctgtcgccgcgtccgcagacgcaccggccaggggccagtcgccgctgaccatcgtccccgattccgaatacgcctcgcggccctggaggcagaaatgatcgattgggaatttctcgtcccggtggcgatgggctgggcgctgcatcactggtggacggtgatgacggcgctagcggcggtaggggtgccgccatgaggggcgggccgcgccgccggccgggagcgcaaggcatgagcgataggccgaaggcgcggccgacgcccctgtaacacgtcagataacccccgatcagcaaccccatagaacctcattaacgggtaaagaacatgaagactccgatccatccaacgcgactggtcctcgaagagaacggggatttccacaagtccccgaaggggatgcttttcatggacccgctcaatggacagttcaccgacctgtcaggcgtgcgcattctgcggtgcggcgtggatacggtgcggcagttgtacaacggcaaattgcgtccggaagtgatggcgctgttcgacctatcggtggatgtggtcgagtttgccggctacgagtggtccaagggccgtatcggtcgcgactctggctatcagtaccgcctgcagaacgccgaaatgggcctgatcctgctgatcaagaaccacaacatcaaggtcgacaccattggctcgcacctcaagatcgaggtgtcgccccacgccattgacggcgccgatccgcgtattctccagggcgtgctggatgacctggccgcggcggtgctgagtcactgcgagaccaaccaagcagccgtgcatatcgcgctggatgtgcagggctggacgcctccggctgatctcgttgaccgcatgcattgccgctcgcgtcgggtgcggcaaatcagcgggatcgagcggatcgagttcgacggcaacgcctctgtctacgggcgtggcgagacgtacatgttcggctcggccaacggtctgcaactgtcgatctataacaagactctccaggctcgggccaccgacaagctcgactattgggaaagcgtgtgggcgaccttgaacggggatccgttcggcgatggcgacccggcctataaccccctggaaacggtgtggcggatcgagtttcgctatcaccactccatcgtccagcagttctccgaaggctcgcgtatggcttcgggagaggtcatcggctgccgcacctacgagggcctttgcccgcacctacaggggctgtggaactatgcctgcgaggcattccgtgtgctctcccgggagggcatgtatgacgccttctggagcctgatcagccaggatgcccgcgtccaggtcgagtgcgatccgctgatcgagcgcaccgagtatcggcgctattacaagaccgccaagggctttagcgggcgcaactgcgagatgttcctcggccagttcgtgagcctgatcgcgcgggagcgtgtcccggcaaaaaaggctattgagtccgcccgcaaattggagttctggcacgttatcgaagaccactatctcgccaagggttggactcgtcgcgatctggaaaggcatatccacaagctcatgtgtgatcgctatctgcgcaagggatatgcgatatgacggtacgcaaggacggcaagacgtggacggctgacttctatgagaatggtcgttccgggcgcaggattcgcaagaaaggcttcgctaccaagtctgccgcgattcgctatgagcaggatttttttgccgtgaagggcgagacgggccgaccgctggatgaccgcctctccgatctggtgaaggtttggtatgacctccacggctgcaccttgaaggatggcaagcaacgcttggcgcgctgcgaggcgctggcgaagcggctagggaaccccttggcgttcgagttcgattcgttggcgtgggcacgctaccggcaacgtcgcttgaccgaggtgaagcctgagacggtcaatcacgagcaacgctacttgtcggcggtcttctctgaactgattcgcctgggctcctggcacaaggaaaacccgctgggcaaggtccggcaaatcaagacggatcaggtcgaacttacgtttctgtccctggatcaggtcgctcgactgctggaagagtgcaaggccagtacgaacaaccatacctatccggtcgcgctgttgtgtctcgccacgggagcccgctgggaagaggcggaaagcctgacgcggggcgctgtgcatggcggcaaggtgcactatcaccggaccaagaatcggcagagccgatcagtgccgatcccggacgagttggagaggttgatattcaaggtgggcatgcctggatctggccgcctgttcatgtcctgccgcgccgcgttccgctgcgcctatcagcgttgcgggttccagacgccgggccagatgacccacattctccgccataccttcgccagccactacatgatggggggaggggacatcctgaccctacagcggatcctcggccactcatcgatcacgatgaccatgcggtatgcgcacctatcgccggagcatttggcctcggctatgagcctgtccccgctgtatcagataaagcacttcgctagtcaggtacaccagtagaagccttttcaggtttttccagggagctatcaatacggctgaggaggtttcgctcctgaacgacccaaatcttcggagcggcataacccacaacgaaggatagagcccatatctttgcaaaaactgctggtgtctcttgtagtgctccaatgaagtacagcccaacaacgaagcctaatacgcctccaacaaaaagccgcatgaatagccatgcggagcgaagttcttgtagttgagtcgaggcgagtttcatatctccttccttgcggggaaggtgagtgaggttgtaattcgcgaccattgtctgtgccaggctcccaaagatcgcaccgatagtgcaggcaatgggaagaagcacgtcaaacatagaaaagccgagttcgctgaacatgtcccttgtctctactggctgatgaccgaagggtagggcagaggcaggggtgagggaagaggtagacacgctgtagtcactttgtagtcaccacaggcaaaag
>PA99.AGEnt_accessory_0092_length_59
tatctgttcgcatgacggatgggacgctgtgcctggttcgccgcgggcgttgcccgcgc
>PA99.AGEnt_accessory_0093_length_2409
tcagctgtcgtgccgtcggtcgggtcccatggcgggcggcgttggatgtgttattttgctatgaaaatatagctatgattatgtagataaatatgcccaccaaccaggatctccaactggcagcgcatctgcgcagccaggtcaccaccctgacccgccgcctgcgtcgcgaggcgcaggccgatccggtgcaattctcgcaactggtcgtgcttggcgcgatcgaccgccttggcggcgacgtcacaccttccgagctggccgccgccgagcggatgcgctcgtcgaatctggccgcgctgctgcgcgaactggaacgcggagggctgatcgtccgtcacgccgatccgcaagatgggcgcagaacccgcgtgtcgctgagctcggagggccggcgaaatctctacggcaaccgcgccaagcgcgaagaatggctggtgcgtgccatgcacgcctgtctcgacgagagcgagcgcgccctgctggcggcggccggtccgttgctgacacgcctggcgcaattcgaggagccctgaatccagggctttgggttccggcagatggaagaggagttcccgatgaacacagcactgatcggtctcgactacatcgtcgatatcatgcatcccgacggtaggattgcccgctgtgcagaacaggccgccttgcgtggcgtggtcgcgcgtttcaaccgcgctctcgccgtcgccgagcagcgtggctggctgcggatcgcggtgagggtgggcttcgagcccggctatccggacctgccggaacattcgccgatcttcgctgccgcgcaggcactcggcgctctcgacctctgcgggcgcggttgcgcatttcatcctgacctgaagcgggatgccgtgcagatggaagtgctcaagccgcgcatcagcgccttctatgccacgcgcctggaggccgtgttgcgggcgaggcggatcgagcgcctggtgctcgccggtgtcagtacgacctgggctgtgcaggccgccgcgcgcgatgcgcacgatcgcgactaccaagtgctggtgttggaggaggcctgcgcggcggccagcgacgaggagcaccggcgctccatcgaggtcctgggcggcatcgcgcggatcgtcacgctcgaccagttggcagcgctctaggcggcgcgtcgtgtgtgcgcctcgctgacacgcctgttcgacggccgcgccatggggcgcgcgctcgccgtgtcgctgccgctgttcgtgctctacagcgccagcggcgatgccaactggctgctggcgaatatcgcgacgatctccgtggcggtcgtcgtcgagcgggtcggtagcgcaccgctcgcggcgctcggccagggggtggcgatcatcctcggctttctcggcctgtcgttcgcgctcgcctggggagcggcgtttgccatcgcttgcgcagcgctcgccgctgctgctgtcgcgctatccggcctggatacgcgcttgcgcacgctgggcaatttcgtctttattcctgtgctctatctggcctgcgaggttgccgcgacgcaccgcgctgcgctgtccctggtgccgtatctcgtcgtcgcgatgctaccatcggtggcgctcgccggtgtcgataccttgcgccacgcagcgctcgcacgccgttacggcaccctgctgcgctggcgtggggcgcacttgacgggccacgcggccgcgcatgacgagctgctccaggctgtgttggcggtcacactcgccgtagcctgcagcgcgaccttggtggcgtggcggcacatcgaatacggccagtgggcgatctggtcgtccgccagcgtggttaccggcaatgccgccagcgcgcacctgaagctgcgcgatcgcgggcttggcgcgctgctcggcgtaccgctcggcctcgcggtaggggccgctctaccgcatgttctattggtccacaccttggcgactcttgcctcggtcctcaccctcgtcggattccgtcactacgcgacaggctttgccgcgcgttgcgcgtgcatcgcctgcgcctcctgggcgattcagcagtcgcccctggtcgcctcgctgcgggtcgccgaagtactggcgggtggggcgataggcgtcgcctcggtgtggctggtgcggttcctcgcacgcaactgaaggcggtgcgaccgcacgcgcgtgcgccaaatgcccggcgcctttcgttggccggaaaagacaacctgtttcacggatttaataaatatttagttattagcgaacggcatctaccgaaccgatgggtctagacgaagtgacttccgggggcttccggagggccgtcgactttcctgatgaagtgcgtgaaacctgggctttccactttgccacaccggtgtctcggaaagcgcggagttgacctgcaaagcgtcacggg
>PA99.AGEnt_accessory_0094_length_885
gatcgctgatatcgccgcactcaaggcgcggcgatatcctcaccgcgcctgctggcggcgaacctttgctggatccacagcgcatacagcagcgccatgggaatccagatcaggaaccagtgttccttgggacggggcaggaaggcgttgccctccgtgagtccggctgccaggccgaacaccagccaggtcgaggctagcagaacggctggagacttccggtttttccaggagaagccgaaggccagtgcgtagatcgccacccacagcaggagcccgatgatccctccagcgaaaagcacacccagttcgatgttgtgcgggtcggcgagcagcatgccgttgctcaggacgattcgcatcggatgatcgtagccgtgtccgagccatggatgctcgctgatctggcgtagggcgtcggcccagatttccgggcggaacgatgcccctctctgggtgatcacttccgggtacaggatgtagcccagtagcgctccagccagggcgagtgccagggcgatgagggcttttttcctgtctccggccaggaccagccacataagggccgctgtgagccctaccaggggagtacgtgaaccggtcgcgatgagaaggccaccgagcagcgccagagatatcagtggcaagggggccaggatggggcgggattgcatccaataggccagccagagtgccgtgaaggcgccatagacatgggcgctcagtaatgggttatagagagcgccataaccggtaaggcgcagcgggttggcgtcccagtagtattgcagcaaggtggctgccgcggagatcaccgcgccaagggctgccagccaggtcgcggtcttgaggcggaggggagcttcgagcgccaggatggcggcg
>PA99.AGEnt_accessory_0095_length_39
aaaggctgagcctttccccggtcggtcgcccctggcgga
>PA99.AGEnt_accessory_0096_length_3124
ctggcatggggtacaaggggtagaatattaaaattcctcattcccatctctttgcatgaagcgtccacgataccctggaagctgtcctacctcccgccacgcccccgaaaatacctcgccgtctcctcatccgtacaaaacacgtagcaccccttcatcccccgggtcatcagcgtccggtaggtgttcttgatgatcaggtcggtctccttgcgcgccagttccgggttttccttcatcagtttcttgtagccgcggatggacttgtcgtggcggtcgcgttgttcgggggcggtgatgatcttgccgtcgcggacgatcaggtcaggcccgatgatgacgccgatgtagtcgacctccaggccctggcaggtgtggatgcagccgacctgttcgatggagttctcggcgatgatccagaggctgccgtcctggtcgaggttccattggcgctggtagtcgccgatgacgatgtcctgttgccggggatccttcttgctgcgccatggccagcagtagccggccacgacgcgggccttgttgttctggttccgggcggcgatggcggcgtgcagggcctcgggggtgtcgaagaccttgaagtcgtactggctggcgtcgagttgctggttggcggtcgggcggatgtcgagcacgtcgtcgagccaggcgaggtagccgtccgagccattgcagcggaactgcgaggcgaggctgtattcctcgatcgtggcgcctttcgccttggcgaactcgcggatggcctgcttgctgccgatgtcgctgagggtgacgcgttggtcttcgtcgatgaagaagatggcgcacttggaggcttcgatcagttccttgatctggttctcgccgaggttgccgtagagcccgctcttctcgttcaggcggtgggcctcgtcgacgatcagcatgtcgaaggtgttgggctcggtatcgatgaagccgccggagccagtgaacatgtgggagaagcggctacgggtgatggaacccaccagcctggattcgtagaccttgcgtggcgcggcgttcttggacacgtacttgccgaccaggccgagcccggtgaggtggaccagcaggttgatcgcgaccaccgtcttgccggtgcccgggccgccctcgatgatcagtacacggggatgcgtctcggaggctgacctggccgcggcgatggcggactcgtagatttccttctggtcgtcgatcagtacgaactccggttgggcggcgagcaggcccttgagcgagtcggccagggccttggacgggcggatccggccgttggccagttcgtagagcacttccttggcgtcgccggtcctgatgtgctgcttgatgaagctgcgcaggcgcgccagttcgtccttgcccttgaggaacagcggggccttttccatgtagtcgcggtagtgcggggagtcgatcacaccgtcgcgcgggtagttgtgcaagtaggcgcaggggcggacggaaatgcttgcttcgtagaccgcctcgttgaaaccctccagcagggtggcgtaggaccaggcctggtaggaggggtggacgacctcgcgcaggccattgcccagggtggtgcggacgatggcgtccttgccggtggcgctggccttgctccactgcttcagttcgaccagcaccgcgttcttggctcccgactcatcgcgcccagtgagggtgatgtcgatgcgcttggaggtctgggggatatgcagctcgatggccaggccagtgtcgtcgggcacttcctcgtcgcgcagcaccttggccatgtagccgagggagcctttccacgagttgatttccgagttgccgacgcttttgccggtgaccgccttgaaatgctggaggatcacctcttcgatatcgtcgttgtcgctgtcttgcaggaactgcttcttggtcgcttcgtaaacgatcacgtcgatcttccctgatatggcctttcttcagaactggtcgtatttcttgctgctattccgggctttttctaccgggtatttccggttgttctgctccagcttctgccgggcggcggcatccaggtcgacgccgaggaccgaggccaggcgcaccaggtacatgagtacgtcggccagttcgtcctgcaccgcctgggcggtgtcgggatggcgtgcggcgtctttcgactgctcctcgtccatccattggaagatctcgctgagttcgccaacctcgccggtcagggccatgaccaggttcttcggcgagtggaactgggcccagttgcgctcggcggcgaaacgttcgagggcggcggcgagctggccgacgtctaccagggaggaggggggcgatgcgtttgtcacggcgatatccaggaatcttttcgggctggcggcgaggcggggcctcgggcgtctgcgacgccattgcccgccaccatacttccttcagacgaagggagaaagatcgtagggattcttcatgggatagggatggctacaagctgtaggacatgctcccggcgaatcgtcagccaccaataggttttttgctgcttcctgcggtccaggagttcgctccctgctgagcttgctctcccatgctggcttcagctcgaggagacagcggtgtctgagcgacgttttcctacgaggcctggcgtgcgagcgcagggcgagatgcggcaggaatgggatgaaggttcacagcgaaaccagcgccccctgaacagataccctctgcccgaggggcgcttggcctcaatcctcaaccacgtgcatgacaaggcgccgcctggtgacctgaatgctcaccttgcagccaacctcaaagcccgcagcctccagccaatcgccactcaagcgcaggtagggaatttgccgtggtttgccgcgacgttcccaatcgctatgacggctttcatagagctggtagccgatctttagaagtcgagaattcgaaagaggggatttctgggtagccatgattttttcctgtgtaggtaaaaaaccgcttggctttcgggagcggctaaccgcctagagaaggtgtgttcagcacctggccggcagggtagcgagggggcatccaggggtcaaacgatggactgcccgcttgccgaggcgccagccggccc
>PA99.AGEnt_accessory_0097_length_1190
cctgccagtcaggcgtgcgctgcgcgggtggcctttcctctgcccggctcgggcgcaccctcgttccacccatgctccgcagggaatccgcgccgcccgctggcacttggcgcaggcgccgccgcatgccggcggagagagcggcacccgccgcctacggtgccttgtcggccagtgcctccagcaggtcggcggaaggtacgaagaacaggctgccggtcaccgccctgctgtagtccagcaggcggtcgtagttgcccgctggacggccgacgaacatgttctcgagcatttcctccagtggctgcggcgagcgcgcgtagccgatgaagtaggtgccgaactcgccggagccgggacggccgaagggcatgttgtcgcggaggatcttcacttcctcgccgtccttgaccagggtggtcagggagctatgcgagcaactcggcttgagcgcttcgtccagctcgatgtcggacagcttggtgcggccgatgatgcgctcctgcgcctcggtggtcaggccgttccagccggccatgtcgtgcaggtacttctgtaccagtacgtagctgccgccggcgaagtccgggtcctcgtcaccgaccagggtatggcgggcgacgtcgcgaccggtcgggttctcggtgccgtcgacgaagccgaccatgctgcgcatgtcgaagtagcggaagccgtggacctcgtcgaccaccttgaccgctgtgccgagccggccgagcaactgggtcgccagttcgaagcagaggtccatctgttcggcgcggatgtgcagcagcaggtcgcccggggtggacacggcgacccgctcgccgctgccgatctcgcggaaagcgtgcagcgacgccgggcgcggcgagccgaacaggcgttcccaggcggcggcgccgaagccggtcacgcaggacaggtcgccgcccggcacgcgcttgccgaccgagcgcaccagcgccgcgatgtcgccgcacagggcgcgcacggtggcggcgggttcctcgcctggcgccagggtcgcgacgaggaagatcgcgctgcgggtgatcgggctgtcgaccgcttggggtacgggggattcgttggccatccgggtgtgacctcatcgaagctggaaaggcgagcctagcagagtcggagcacgctctggctgtcctcgatcaaggcctgcccggggt
>PA99.AGEnt_accessory_0098_length_56
ccgccagtctagtcggctggcgtgcggcgacctgggcaggcgccgaacgggaggtc
>PA99.AGEnt_accessory_0099_length_47
gaagcccgcaaggcggaaccggtcgatggcagctccatccatgtcag
>PA99.AGEnt_accessory_0100_length_978
acaaatcaagcacttaccaaaagtcattagccacaagccacctctcatgggtgcatggtgggtgcagtaagcctaaaggaaagccccgtcctgaatcgctcaggcggggcttttttatgccggccagctcaaatgtctgtcgtcagttccagcagggcaaccgggtggcctgcgtcgctcccggtaagttcgatcccctggcgattggtcaggcaaggtgggattctcctcacttcccccattggtggttgtgagatagcgccgcgttagcccatggctcagttcggagccatcgctggtcgcgccaaggggcgcacttgaaatgcgcccccttcccggtaacgcgatcaacgttagtccaccgttagccaacgttgctccaacgttaatgcccgaggccgtaactcagcggggtcgccatctccacaaaattgcggccacggtcgcgcgatcatctcctgaaaaatcagggcatgttcactacgaatattttgtagtggcggcttcagccggtggctggagtgagagttttacgagactctcgtaataccccgaatctgggggattttgtgcgtccgaaattcggacgcacaaaacaccgactgacgacgaatttcgtccgcagtcaaaaggacgttttgcgtacttttcaagccgggttttcaaatgcgggatattcccgtatttgcgcttgaacgcagcgagcctttgcctgcaatgcaggagatccaaaaccggcgatttgccggttttgaggtcagactatccgacttcaagccggccgcccgcatttgaacggcggttcgcccccattgggggaataccggctgagggagaggtcacgcatacggtggaaaggtgagcttgtaccggctgggcttggtgaacgtttggacaatcagactacccgtgctgaagcgttgtttggataggggcagaaaatactccgaccattcagcctcacaatccaaaagccat
>PA99.AGEnt_accessory_0101_length_740
catggagcgggactggggggaaatcttcgctggcgtccgccacctggccgagcaggaactcgagctggcacggcgcctggccctgcatcatctgcagatcgcttccattcgcctgctgggtagtcctgaacagcagcgccgcctgttgccggccagcgtcgagcgccgctggctgtggagcgaggcggtcgatctgcggcgcgcccagcccgaagcgcaggagcactggcggggcggtttcctggtgggtggacggggtagcgattgcttcgccgtggaagacgtggatcgcttgctgatctcagcctggcacgcgccctcccgcgctcacctgatcgctgtcgccgaaacgggacgggcaggcatcgacatctccggcctcgccgatggctcggggctgttcttgcccgccgggcagcggctgcattaccagcggctgcggctgcatcccgaggacatcctggtgccgcccggcctgccgccgaccccgtgcgggcaactgcgcgaaggcttgacccgattggcccaggccaacctcgacctgggccaggctgcgcgggtgccgggcgacgtggcggggcagggagaggcgccgcgtctcctcgccctcgcgctgcgtcttgtcgaactggcggcggagtccttccaggcggcattcgcccgcggcggcgcgctgacattccgcgaaagcgcggcggcgtcgctgctggcgagcgaggcggaggcggtggcccgcgccg
>PA99.AGEnt_accessory_0102_length_121
ttcccgccttgcaccatccaggccggttcggcggataaccgcgctgcggttatgcgccctacgggagcggcggatgcgccctactgaagccttggtagggcgaataacgccgcaggcgtta
>PA99.AGEnt_accessory_0103_length_112
tagttccgtcgttcgttacgggcgtgatccgtcatttggctccggcccgatggagggaacgttaaatggcctgagcacttgttcaggcttagccgcaagtgtgacgggaaat
>PA99.AGEnt_accessory_0104_length_141
gaagtagccggcggcaatcgccggccgatatcccgcccggttgaaaaagccgggcgggatatacatcctgccaggcccggtccggggaccgggcccgcatcgttacccgatcgggatgaggcgccttgcgccggcctgccc
>PA99.AGEnt_accessory_0105_length_302
ggcgttggtcgccatgcagaaaggccaccctcgggtggcctttctgcatggcacgtgggcctgtagggcgaataaccgcttgcggttatccgccgttgcggcgggatgccggcggataacgccggtggcgttattcgccctacggaacggagccccctccagggtggccttccagtgtggcacgtgggcctggtggggcgaataaccgcttgcggctatccgccgttgcggcgggatatcggcggataacgccggtggcgttattcgccctacggaacggagccccctccagggtggccttc
>PA99.AGEnt_accessory_0106_length_2875
ccctgacttccctgggtgcccaggcggaaaccatccgcgtggccatcggcactcaggacaccaccatcaactgcgccgccggcgggctgctgatccgcgagctgggcctgctggagaaatacctgccgcgcgacggccgctacaaggatgcggactaccgggtggagtggaagaacttcaccagtggcgcaccgctgaccaacgagatggtcgccggcaagctcgacttcggcgccatggccgactttcccggcaccttcaacggcgtggccttcgccgccgccggcaagcgcagcctgttcatcagcgtgctgtccggcagcacccgtggcagcggcaacggcatcgtggtaccgagcggctcgccggtgcagtcgctggccgaactgaaaggccagaccatctccgtaccgttcgcctccaccgcccatggcatgctgctgcgcgcggtggcggcgcaaggctgggacccgcagcgcgacgtgaccatcatcgcccagccgccggaaatcgccggttcggccttgcaggcgaacaagattgccgcccatgccgacttcgtacccttcgccgagctgttccccaatcgcggcttcgcccgcaagatctacgacggttcccaggccaacgcgccgaccttccatggcgcgctggtggacgccgcctacgccgagcgctatccggaggtggtggtggcctacctgcgggcgagcatcgaagccaatcgactgctggccgccgaaccggagaaatacagcgagctgatcgagaaggtcaccggcatcgaggccgaggtcaattacctgttccacggtccgctcggcctgcagacccgcgaccaggcctggaaacccgaataccgccaggcgctggcgacctccatcgacaccctgaagctgctgaagaaggccgaccgtgggctggacgtcgagcgtttcgtcgacgaccgctacatccgcgaggcctaccgtcaggccgggctggactaccaggcggcgctggcagactacgcaccgtcgccgctgcgcgccagcgacgcgcgcagcggccggccgatcgaggagttcgaacgggtagcgcagatctgggtgaagggcgaggccagggtgcgccattacgcttcgccggagtcggccctggccgatcttgccgagctgaaggcgcagggcaaggcgattcgtgcgatctacgcccaggatcgtgacagcgggatcaagctgctggccaaccaggcgtggttcgtccgcgacggcgagggtcgcctcaacgccttcctgctccgcgagcaggcccaggactatgcccgccgccatggtggcgaggtacgcgactttgccgccgccagccagcaggcgctggcgctccgctgaggcgggcgtcttcggagtccgcccatgagttcgcttccgatctcccgaccctggcgctgggccacccgcgccgcctcgctggcggcctgcctggcgttctggcagctcgccgccggtctgcaactgaatctgggcctggtgaccttcgccaacgtgccgacgcccggcgcggtgttgctggcggcctgcaacctggcccagtccagcgtgctcctggcgcacctcggcgccagtctggcgcgggtcttcgccggctatctgctggccgccgcgctgggcatcgccctcggcctggcgatcggccgctcggcctgggccgaggccttgctgctgccgccgctggaagtgctgcggccgatcccggcggtggcctggattcccctggcgatcctgatgttcccttcgtcggaggcctcgatgatcttcattaccttcaccggcgcgctgttcccgatcctgctcaataccgtgcatggcgtggaggcgctcgatccgcgcctgctggcttcggcgcgcagcctgggggcggggcgccgggcgctgctgcgcgaggtgctgctgcccggcgccggaccgggcatcttcaccggcctggcgatcggcatgggcacctcctggttctgcctggtgaccgccgagatgatctccgggcaatggggactgggttactacacctgggcttcctacaacatccagaactacgacgaggtggtggtcggcatgctgctcatcggcctcttcggcatgggcagcagtgggttggtgaagcgcgtcggcgcgtcgctgacgccctggtacgcggcgggaggcaaggtccgatgacgacggccggcaacagcctggggcgcatccagatccgcgacctgagcatccgcctggggcaggggagcgaagccttcgaggcggtccgcgatctgagcctggaggcgcggccgggcgagttcgtctgcctgctcgggccttcgggatgcggcaagtcgaccctgctcggcgccctggccggccacctgcggccaagcgccggcagcgtgagggtcgacggccggagcgtggaaggaccttcgccgcagcgtggcatggtattccagcagcacaccctgttcccctggcggcgggtccgcgacaacgtcgccttcggcctgaagatgcagggcctggcccgcgccgagcgcaaccggcgcgccatggagatgctcggactggtggggttggcggacttcgccgggcgctggcccggccaactgtccgggggtatgcagcagcgcgtggagatcgcccgggtgctggtcaaccggccgcgcctgctgctgatggacgagcccttcggcgccctcgacgcgcagacccggctgaagatgcagaccttgctgctggacgtatgggcgcgggtccgcaccacggtgctgttcgtcacccacgacatcgacgaggccctgtacctggcggacagggtgctggtgatgagcccccgtccgggacggatcatagccgacctggcgctggac
>PA99.AGEnt_accessory_0107_length_1919
actcgccggtcgtcgtccggcagcggtgacctccgaaaccgcgcaacgacgcgcctacctgaacaacaagttcggtcgttccggcaacctcgaccacgacatcaactaccgcgggaatcgtgaaaccgccgccaagttcttcaagtcgaaggacatcgatcctgccgatgccgagtcgtacatgaacggcctggacttcaaccatccggtccgtgtggaaaccctcgcgcccggcaagaacctgtggcagtaccagtcccccggagcgccgcagggcaactggtatacactcagcccgcgcgtgcagcccacagagctgggaatcaaccccatgggcaccaaccgggcggcgaacaccatcgaacccaaggtcctcaactcctacaggacgacccagaaggtcgaggtcctgcgcagcaccgctgcgccgaccgatgacttctggtcggtaaagggacagtcatatcccgccaaaggcggcgcgcaacaactgttctccaacgagaaaggctccttcggtctgcttccccgggagggatcatgacacccatcgaatacatcgaccgcgctctggcgctggtcgtcgaccggctggcccgctatccgggatacgaggtcctgctgtccgcggaaaagcaattgcagtacatcaggtccgtcctgctcgaccgcagcctggatcgttccgcactgcaccggttgaccctcggcagcatcgccgtgaaggaattcgacgaaaccgacccggaactctccagggccctcaaggacgcctattacgtcggcatacgcactggccgcggcctgaaggtcgatctgccgtgagcgatacgcccgctgaggtctgcgaaaacctcctggcacgggcactcaccaatgacgatctggtcgcgttcctcgtcggcgagcagccctatttcatcgaaagccatagcggcgaagaggaaccgcaggacgtgtgccgggccatcgagcgctgcttgttgccatgctggcaaagcggtcgttttccctaccttccccgccgcttcgccgacaccctgctgaagatcctcgccacctatcccgatcgcaaccgggcgatctacgtcgcccagaactggatctggtactaccgcttctgcctgtcgaagaaacgcgcgaatccgcagggcccctacggtgatctgttcgaggtcgacctcggcgccgtcgcggtcgcgctgaagcggcagctcgaggcgaacaaggacgaactgatccgcgacacccgctgggcgggcgctacctggaacagcagcaacggcctgtggggtccgctcttgcgcacatccacgacggtacgcgacaaactcgacgggccggatttcgttcccgacaccccgtgaggcacggacgctgacgccagccgaacgaaccagcgagaagcaaccgatgaatctgcaaacctacctggtcagccgcgagcacgtcttcagcatcggtatcgagaccgactccggccagcactacctgtccttcccggtgggcaaccgcctggtggactacgaggagtactaccggatcgatgccgacgacttcgcccgctacctccgcgacatgggttcggcgctggagttcgtcgaacgctgccgacgccggcaaatggaccatctgctgctggtcgcacccggcaacgaccgcggcagcgcgctgtagcggcgatgggcatgcacaagggcgaagccttcgccagtcgggacatctacctcgactacgatttcgaggcggtcacctaccgctgggaccaccgcaccgcgctgatctacgtgcgcttctacggcacagcggaatgcccggagccggtggcgtatcacaaccggctgttcaacgacgcgttgcgcttcggccgggagatcagccgcgaggaatatgaacgcggctttcccttccgctaagca
>PA99.AGEnt_accessory_0108_length_61
tgtgctgcggacggtagggcgaataacgccataggcgttatccgccgcggccctgcacaat
>PA99.AGEnt_accessory_0109_length_324
acgaggtaccggtgcgctggcggatagcgctggggcgctattcgccctacgggtaatggggatgctcgggtagggcgaatagccgctcgcggctatccgccgggtggggtaccggtgcgttggcggatagcgctggggcgctattcgccctacgggtaatggggatgctcgggtagggcgaatagccgctcgcggctatccgccgggtggggtaccggtgcgttggcggatagcgctggggcgctattcgccctacgggtaatggggatgctcgggtagggcgaatagccgctcgcggctatccgccgggggggggaccggtgc
>PA99.AGEnt_accessory_0110_length_124
tcgccagcggccagggcgaggccgctcttctggtaggtcaccagggtctcgtcgccggtctcgctgctgtacagctcgcccccggaaacatcacggcataaccgtcgcaggaactgcgtgcgat
>PA99.AGEnt_accessory_0111_length_59
gctagctggcggagcgcggcttgcgacgggtagcgaagcctctcaagggcgttgacgaa
>PA99.AGEnt_accessory_0112_length_12605
caacagctgtaccaggagcccggcgtcctgaccgccggctttgccgcctacatcggcgtaggcagtggcaacggcaaggcggccttcctgaacaacgactacaccaagttcgtcgccggcaccaccaacaagaacgtgcactgggccggcagcgactccaagttgaacccgagcggcgaaaccaccccctatctgagcgcccatggctccgcctggggaccgctgatccaagtgccgtcggtagctacttcggtcgctctgccgttcaacaagtcaggtagcaacgccgtcaacttcgcagacgtgaacaccctttgcggtgtcttctccggccgtctgaccgattggagccagattcccggatcgggccgtagcggcgccatcacagtggtctaccgttccgagagcagcggcactaccgaactgttcacccgcttcctcaacgcctcttgctccagcgccctcgaaggtggcaccttcgccatcaccaccagcttcggtaacagcttctccggcggcctgccggctggcgccatatcggcccagggcagccaggccgtgatgaatacgctcaacgccgccgaaggccgcatcacctatatgagcccggacttcgccgcgccgacgctggccggcctcgacgacgccaccaaggtcgcccaggtgcgcggcgtatcgccggctccggccaacgtctcggcagccatcggtgccgttaccccgccgaccaccgcacagcgttcagacccgaacaactgggtgccggtcttcgccgccactgccagtgcgaccgatccgagcgtccgtccttatccgaccaccggctatccgatcctcggcttcaccaacctgatcttcagccagtgctacgccgacgctacccagacccagcaggtgcgcgacttcttcacccgtcactacggcgccagcgtcaacaacgacaccgcgatcaccaaccatcgcttcgtgccgctgccggcttcctggaagcttgccgtacgccagtcgttcctgacctccaccaacaacctgtacatcggccattccaacgtctgcaacggtatcggccgtccgctctaagacgctccagtccacgggcgatagcggagaccggcggtgcgcaagcactgccggtttcttttttccggcgcttagccgctttccatgaactttccgtgacaagacttcggcccgcccggttgcgggctgtctttctatcaggaatgcgcgttggcaagccgacgcgtcgagttgaacacgcccaaggaatctcgcgtcatgccgtctcgtccgttcgtgccgtcgtcccccgtcaccgtttcgctcgatggcggcttgccgcggctgaaaccgctggcgcagatcatcgccttgctcatggttgcaggtggcgcccaggcttcccagccgttcagcgccgcctggttcgccgccaagggcgcccagcagagcgccggggcggcgcgtccgagtgcgcagttgccgggcatgacgccaccgccgctggcccagcagcagaaggtcaaccagcagttgcagcgttcgctgcaaaacctcaacaacaccgtggcggccatcgccgcgcagcaggccgcccaggcggcgggacgccaggccgcgctggcggcgccgacggacatcccggacggcctgggcgagggcggcctgaaagtagacgcttccctgcctttcgagcaggcctggcagaacgccaaggcgccagtgcagtcgcaggccgacgggcgtaccacggtgacggtcgagcaaaccgcggatcgggcgatcctcaactgggaaaccttcaacatcggccggcagaccaccctgcagttcgaccagcagagcaactgggcggtgctcaaccgggtcaacgacccgagcgcccggccgagccagatccagggccagatcaaggccgacggtacggtgatggtggccaaccgcaacggtgtggtgttcagcggcagcagccaggtcaacgtacgcaacctggccgtcgccgccgcagccatcagcgacagccagttccgcgaacgcggcctgtatttcgacgccaacggcagccagccgagcttcaccgacgccgccggcgcggtacgggtggagcagggcgccttgctgcagaccgccaatccggccagctccaccgcggcgggcggctacgtgctgttgctcggcagcgaggtggagaacgccgggcagatcgtcacgcccaagggccagaccaccctggcggcgggcgacagcttctacattcgccgtggcgtcggcaccgatggcaacctgcgctccaccacccgcggcaatgaagtggccacctccctggccgctgacagcgccgccggccgggtggtcaaccagggtctgatccaggcggccaccggcgacatcaccctgaccgggcgccaggtccgccaggagggcgtcgctctgtccagtagctcaaccgacgtgcgcggcaccatccacctgctcaactcggccagcgacgccaggggcagcgtggtcctgggcgagggcagcaccaccgcggtgctgatcgacgccagcggcgccggcgccctcgacagccagcgcgatgccgcccagcaggcgctggatggcaccacgccgaccaacaacgtgatcggtcgtttcgacaacctcagccgggtcgccgatcgcagcgagcagtcgcgggttgagatcgtcagcggcggtagcgtggatttccagggcggctcgctgaccctggccagcggcggccaggtggcggtcagcgcggcgggccggagcctgctgcgcgacggcgcgcaggtggacgtcgccggcgccgtcggggtgaaggtggcgatggaaagtaacaacatccagatcaatgtccagggcaacgagcagcgcgacgcgccggtcaaccgcgacggcggcggactggccagcaatgatgtctgggtcgatgcccgcgaactggtcctggttccggccggcaccaacggctacgccaccgatcgctggtataccgccggcggcctgctggaactgggtggctaccttggcacgcgcaaccattcggccggcgagtggatggcccagggcggcaccctgaccttcaccggcggcgaactggtgagccagcccggctcgacggtcaacctctccggcgggtccctcgatgtgcagggcggcctgatccggcagacctggctcaagggcagcgacggacgtctctacgaaatctcccgcgcccccggcgacctgctctacgagggcatctaccgcggctatgaggacagcagcccgcgctgggggcagacgcgctatttctacaatccgctgatcgccccgcagagccgttacgagagcggctacatggtcggccgcgatgctggccgcctggtggtcggcaccgcttcggcggtgctcgagggcgacctgctcggcaaggtattccagggcgagcgccaggtgcgcgcgccgcagtcgggcgcggatggctaccagcaggcgcagaacgcagtggcgcgcggcgccgagctgatcgtgggcagctataccccgcgctacgaaagtgccagcggcaacgtgctgtacaaccttgcgccgaccctgcagcaggtgcgcctggccgatggcggcgagccgctggcggcgaacctggacctggataccgcgctggccgacgaacagcggggcgtcctcctgctcgacagcgaacggctgtcgggtttcgagttgggggcgctgcgcgtggccgcccgtgagcggatcgcggtggacaatgccctgcaggtcagcgatggcggcgagatcgtcctgtacgcgcccgaggtcgaggtgaacgccgacctcacggcgcgcgccggcagtttgcgcctgggcaacgtgctggagcaggtggaggtagcccgtggcgagcggatcgatacctatctcacccccgccgccggccagcgtgccgccctgaccctgggcgatggcgtgacgctggatgcgcgtggcctctggagcaaccaggcgcagggcggcgtggatgccgatcgagctcatctcgacggcgggcgggttttcctgcgtagcagcggcgacctgtcgctgggcgatggcagccggatcgacgtgtcgtccggggccgcgctgctcgccgatggcaaacaggtgggcggcaagggcggcgacctgacgctgtcggccaataccggctcggcggcaggtgacggccgcctgcaactgggcggcgaactggccggccatggcgtcgccggcgccggcaccctgagcgtccaggcgccgcgggtgagcattggcgcggcggcgcaggacggcaccctggcgttggccgccgggttcttcgacaagggcttcgccagttaccaggtgatcggcgagcagggactggaagtggcggaaggcgcacaggtgaaggtgctgcgtccgctgtaccgtttccgcgacgacgccgtcagcgtcgccagcggcgccgacccgctgctcgcgctggagccttggctgacgccgctatacgaggagcggccggccgacggtgaactgcgccagcgtcccggcgccagcctgttcctgcaggccggcagccgccagagtggtgccgggcaggtggccgacagcgtcctcgacgtcggtggtggcagcctgctggaggtcgatcccggccagcgcatcgagctgcgcagcgtcggccagttgagcgtcgatggtcgcctgaacgcctggggcggctcgatcgaactgggcagcgtggcgttgcccgatccggtgcgcgaccaggtcgagagcgtcggccaccagcgcgccatccgcgttggcgagcagggtgtgctcgatgtcgccgcacgcgctgcgaccgcgctggacttccaggggcggcgctacggccaggtggccgatggtggcagcattgtcatcggcggcacggtcgaacatgccagcggcaaggccgatgccgccgaactgttcatcgacctgcgcccgggaagcctgctggatgcctccggcacccaggcgctgctggacgtgcccggggtcggccagacccgggtcagcagcgccggcggcagtatctccctggcgtcggccaacggcttgtacctggatggtgacctgcgcgccttcgccggcggggaaggtgccgccgccggcagcctgacgctggcgctggccacgccgaactacctgaccagcctggcgaccgaccaggtgctgcgcccgcgcgagctgatcgtcggccagcagcgcgaagccgccggggaagggcgagactatgcctatggccatggccgcctggcggcgagccaggtacaggatggcgggttcggtgacctgaccctgttcagcgacggcctgctgagtttcgccggcgatctggagctgtccctggcgcaacgtttgcgcctctacagcggggcattggggcttggcgaaggcgccgccggcgatagccgggtcaggttgtcggcaccgtccctgctgttggcgggagcattcgtcaacgaagcggcggagaacaacgaaacccagccgctgtcgaccggcctgttcgaggtttccaggcaacctagcgaggcgctcttcgaagccagcgcgcaggtgctggatatccgcgacagcctggtcttcggctcgcgtggcagtttccgcgacgccagtggcgggacgcagacgattgaccggcgtggcttcgaccgggtcgagctgtccagcacgggcgacatgcgtttgctggcggggaacgcgacgccggtagagcgcatcaacacccaggtgctcagtggcggcgatctgctcatccgcgctgcgcagctctatccgggcaccggggcgggcgcgcggattctcgccggctacggctaccaggccgatggcgccgctgcggcgttcgacccggcgcgcagcttgcgtatcgagcgcagcgacgcgacgacgccagagcagcccctggcggtcttcggtcgcttgtcgctgggggcggcgagcgtcgttcagggcggcgtcgtgcgcgctccgttgggctatctggaaatcggccagaacgccgacaaggtcgagttgttgtctggcagcctgacctcggtcagcggcgccggcctgaccttgccctacggcggcacggtagacggccaggtctggcgctatgccggggaggaaatcgccctgaccggcgtcggcggtagcttcaacgagagggggataatggataccggggtcgacctgggtggccgctccgtacgggtggcgtccggagcgacgctggatctttccggcggcggcgaactgctcggcgccggtttcgtttccggccgcggtggctccaccgatgcgcgctacaacccgctggtgcgtttcgacgaggagggccgcttcgacctgccgggattggccgacaatccgatctacgccattgtgcccggggttcagcgcatcgcgccggtggccgccgaaggcggcgccgtcgacccgctggtcggccagcagatcagcatcggtagcggcgtgcccggcctgtcggcgggaacctacaccctgttgccgtcgacctacgccctgctgcccggcgcgtaccgggtcgaactcaacggccaggccgggctgggacgggcagcgcccacccagctcatgcgcagcggctcctggtcgctggccgggcagttgtccctcgccggcaccggggtgcgcgacgaactgttccgccaggtgctgctgaccccggcggatgtgctgcggcgccattcgcagtacaacgaaacgagttacagcgacttcgccatggccgatgctgctcgccgtggcatcccgcggccgatgctgccggtggatgcgcgcagcctgcgccttgacctgctcgccggtggcggtgccgatgcgctggcgttcgacggcaccgggctgttccaggccgccagaggcggctatggcggtagtctggtggtattgggcaacaaccagcggatcgagatcgtcggcgccggcgcgcaggccagcgaggggttccagggcgtgacgctgcgggccgacgatctcaacgccttcggtgcggcgcgcatggtgatcggctcgacgccagcagtgctctacgggcaaggcggcaattacgtcaccttcgacatcaccgatggcgcgcaaagcatcgtcctgcgcaatggcgccgaactggccgcacccgaggtgttcctcctggcgaatcggccgggggaggcgatcagccttgaacaaggtgccgccattgtcaccctagggcggggggctgctgcctacgatgcacgggatggcttcctgtatgcgtcgggagggcgttccatgctcgccctgtcgaacggcgtgctgaacgtcttgccaccggaagccggaacgccggacagtggtcccggcgacatcctgcttggcgttcccgctgccgatggtgtggccggcgaaacccggctgtattccgagggcagtctggtcgcggccaccgacaagcgcttcgtgctcgacggcagcgtgcgttacggcacccgcaacctgaccctggcggcgggcggcttcaatgtcggcgagcaggcgctgctggccgaactggccgagcgcggtgtgctgccgaccgggttggcgctcgaccagcaagtgctcgaccgcctgctgcagggtgatgcgtcggagggcgcgccgcccctggagacgctggtgctgaacgcccgcgacgcgttcaacttctacggcgacgtcagcctcgattcctacgatccgagcagcggtcgctcccgcttgtcgcgcctggtgctgggcaccccggcgatctatggatacggcgacagcgacagcgtcgcctcgatccgcacctccaacctgatctggaacggcgcgcagacgccggccgccgggggcatcgccggcggcgccggcagtggccagggcacgctggacatccgcagcgaacgcctggagttcggctacggtcccttcagccagcccagcgccatcgacagttaccagcgcctggcgctgggcttcgccacggtcaacctggcggccagcgagcggatcaccgccaaccacaagggtagcctcgcggtctatcagagccagggcgagtatcgggctggtagcggctacgcatacagcggcggcgatctcaacctgatcacacccttgctcaccggcgaggccggctcacgcaacagcctgctggcgggcggtgcgttgcgggtcagcgcggggggcgacggcgcggcatccaccccggtcgaactggccaatggtgcactgggcgccgaactggccctggagggcgccagcctgctgctggacacccgcgtcggcctgcccagcggcaagttgagcctgaccgcgcaggaggacctggaactgggcgccggcgcccagctcgacctggccgggcgcgcgctgcgtttcgacgacgtgacccgctacagctggggcggcgaagtcaacctgctgagccacggtggcaacatccgccaggccggcgcttcgcgcatcgacctgtcggcgagcaacaaccaggccggtagcctgacggcggtggcgctggacagcgcggccggcgtggtcgacctacaggggcagatcctggcggcgagcagcggcgaatacgacgctggcggcaccctggtgccatacgccgcgggcagcgtcgagatccgtgcccagcggctgggcgaggacggtacgccagacagccggttcgccgctctcaaccagcgcctgaatgccggtcaggtgttcggtgcgcgcagtttccagatcaagcagggcgacctgaacatcggcaacgatgtcagggcctcgacgatcgaggtgtcgctggatggtggccatctgagcgtgaacggcgtgcttgacgccagcggcgagcaggtcggcagtatccgcctggccgccaagcagggcctgagcatcggtggcgaggcgctgctcgatgcccatgggcggcggctgcgggtggacagctacggcaagatcatcgattcgccgaaccgcgcgctgatcgagctgaacgccggagacgggctgctcagcctcggcgccggtgcccgtatcgacctgcgccacggcaccgaggcggcagcgggaagcgcgcccgggcagaacgacggcgtcgcccgcggcaccctcgacctgtacgcgccgcgtctgggcggggcgacggcgggcgatatcgccatcgacgccggtgcgccgctgcagatccttggtgtccgcgccatcacccttagcgccgtgcagcgctacgacgacgcgccggtcgccgctctgccggcgagcaacggccggccgtaccaggagatcacccaggcctacctggatggcaagcaccagcagagcgaactgttcatgcaggcggcgttggccaatagcaccctgctcgacggcaagctggctggattgaacaatgccacctacgcggaagctttccacctgcgccccgggctggagatcgtcagcgccacggccgatggcgacctggtggtgcagggcgacctggacctgtcgggccatcgctacgccagtctcaacccgcggagggcgaaaacctcggtatacggctccggcgaggccggttcgctggcgatccgcgccggcggcgacctgaacatctacggcagcgtcaccgacggtttcgccccgccgccggaaaccgacgacgatcagggctggttgctgctagccggccaggatcacctgggcggcgatcgggtggtgccgacggctggcgtgcggctggacgacgacagcttcttcccggccggcaagacgctcaacttcgaactgccgatcaaggccatgaccctggccgccggtacccggctgccggtcgaggcggtgctcagccagccactgcaactgccggcgggaacggtgctcgagggagcgttgctggatgccgccggcaacctgctccggccggccggcagcctgcttggcgaggctctggacctgcccgccggcacccgcctcggcgccggcagccgtctgccgctggcgacgcccgtgacggggatgacctggccgggcggcgtgccgctgcccggccgcgccacgctggccaacgacgaagtcgacggcgtgcgtctggccggtggactggccttgcgcgccggggccttcctgccggctggcagcgatatccgcctgcccgatggcgccgcgtcggtggacgtacgcccggccggtgcggtttcgcacaattgggccatcgcgccgatgctggcggccggttcgcagtcctggagcgtgcgcctggtggctggcgccgatctgcaggcggccgatccgcggctgaccgatccgcgttccagcgggcagatgcgcctcgccgatacgcactacggcatgcggcgcataccggcggcgggtggtgggctggtatggacccaggaaggggtggataactggggcgatcccagcctcaagcccggtgatccactggacccggaggctttgggctacccgaccatctgcgacgatttcccgacctggtgcgccgcgagttcgggcggcatggtgtggaccgaggaaggggtggcaggatggggcgaccccggcatcaagccgggcgacccactggacccggaggccttgggctacccgaccatctgtgacgatttcccgacctggtgcgctgcgtccagcgacgactatgcgctggaagccgaaccctacgcttcgcgcttcagcgtgctgcgcaccggcactggcgatctcgacctgttcgccgccggcaacctgcgtatggattcgccattcggagtctacaccgccggtaccgcgagcgcggtcgattccagctacaacctggcgcgtgccagggacggcggcagcgttctgcgcgatccggcgctgggcggttacgagcaatgggtggacggcggcgaacagagcctctacagcgcttggtacccgaccctgggcggcaacctgacgctggcggtcggtggcgatctgcgcggcgatgtgctgggtcggttgtccggcgccgtacccaacgccggctacgactcggcggccgtcggcaactggctctggcgccagggcagcggttcgaccgccggtacggccgaccgcaccgcctggtggatcaatttcggcacctatgcgcgccagccgggcggcgatggagcggctgccgccacgcagcaggtgggcttcaccggcatcggcaccctgggcggtggcgatctgagcctgaaggtcgcgggcgatgcgggcgtcatcgaggcgcgcacgtccagcgttccgcaggaaacgtcgcagcgcagccaggggctggtgctggcggtgggcggtagcggccgggtaggcgccgatggccaactgaccctgagcggcggcggagacatggacgtacgtatcggcggtgcgctcaacccgttgacgcccttcgatcagggcagttcactgtacggcgcgatggtcaacctgcgcggcaatgctcaggtccgggcgacgagcctgggtggtatcgatctgatctatggtcgtctggatagcgatcaggttccgggcgaacggcgcgcctacgatcccttcgtctcgaccctcggcctggccaacggcgggccgacgctggtgccgggcgacgccaccttcagcctgaacagcctgggtgacctggtgctgcaaggggtggtcgatcccgggcggacgccgttgatgaacggcaccccctataccagcgccagcggtgtcgagggttacggcctgagcggtttctcgttgtggaccgaacgcacggcgatcgacctgacatcggcgggaggcaacctgaccccggtttcccaaggcaggacggaacaggacaccgattccgcgctggtctatccggcgaagctgtcggccgtggcgctgaccggcagcctctattatggcaacgcgacactccgcgaaaacgctcgcagcgacaggaccgcgctggtcctggcgccgtcgagtcagggccgtctcgacctgctggccggcgactccatctacgccggcggctacagcatcagccgttccggcgccagcaccggcagcctggccacgccgctgaatccgagctaccagggctataccgggatcacgcggcaggtcgacaacctgtccagcgacggcagccgcgccgacacgaaccacttcccgttgttcgccttcggcgccaacagcgtctccggcgaatggggggcggcgctggaaccgtcgcgcttctacgcccttgcgggtgatctggtcggtgtcgacagtggccggctgctgcgctacaccgggaccagcgatgtgcgtttcggccagttgcgttacgaggggcatggtgcggtgcgcatgatcgccggccgtgacatcgtcagcagcggcaccgggttgggctccgagcggaccgcgagcgacaacatgggggtctacgccagcagcggcaatctgttcgtcaatacctcggctaccgacgtgtcgctggtgcaggcggggcgcgacatcctctacggcaacttcaacgtcgcgggaccgggcagcctggagatcagcgccggacgcaacctgctgatgaacgacgaggtggcggtcaccagcctgggggcggtcgccgcgggcgacacgcgctccggcgccagcatcgtcctgcaggcgggcgccagcca
>PA99.AGEnt_accessory_0113_length_31
cacgacgaatcttcgcggtgacggactcagc
>PA99.AGEnt_accessory_0114_length_126
cggctgctcgagcgcagctggcgcctgcaaggccagcgcgaaaccgtccactcccggctcggccggccgctgtccctgctgctgcgcgcgcggcccagggagtgaatccattcagcgttggcggtc
>PA99.AGEnt_accessory_0115_length_5316
ttggaggagtctctaatgtgagctggtatgtccactgagccgaattcacacaggccttaactatgagcgtctgtgccgtactatccgccttgtctggctaggctgttgtggtgaattgggcatgccttttcgctacatgcctaacgatctcaagtaggtataggtttctggtagaggagcattgctcccgctctttgccaggttcgattttgggcaggtgcctgataggctgtcgctcaaccatcatgaaaggactctgcagctatgcccgccgttatcgctgagaatgatgtgtcgatctgggacgacgaaactggagctgtctaccactacccaaggcgatacagcgccatccttaagccaggggtgcaggtggtttactacaagggcaagctgacagataagtcttttgctgatcagcgcctcagtgctcagccgcattactttggtattgcgcgtatcggcaaggtttaccctgaccctgaaagctcgaaaggtgatctcttcgcgttgatcgagagttttcagccatttgagcaggcagtcctggcaaaagaagggaatagctacctagagcccattccgccatcgaaggccagcaactactggcgtagtggtgtccgggagattggacaggtcacctttgatagcatcctggcaagggccgagattaagcctttgcaggttgccgagagttggggcgatagagctttggggggcttcgagtctcgcaccgagggcagtctgtccacctactacggggtccgctacgagcgtgacccaacgctgcgtctccaagcaattgcgattcatggtgtagcttgcaaggcgtgcggttttgatttcggaaaggcatacggcgagtacgcgaagggttttatccacgttcaccacacgcagcccatttctgagttcgaagcccccaaagccgtgaaccctgaaactgacctggtgcccctctgtgcaaattgccatgcagttgttcatcgcaggcgtgatcgaactcttagcgtcgatgagctgaaggggcttgttcgtgggaggtgggtttgggcggaggctgatgtagtcgtttaggtaaggaaaaagaaggaaaaaggggacatatttatttttctgtcaggctcgcctcatagggagtttagccttgacgagcacttttgatcccagaaaacgtaagcccctacaggcgctccggcagcgtattcgtcgcgtccaggtaaggctcagcgctgagcagtttgtcgcgccaccggggaatctcgctgtcttccacatccagccgtttcagccattgatcggccgcccagcccaccagccgcaattcgccgtcgtgggagccgccgtgtagcgagccgatggttccatagcgaatgcctttgagcgcgtggttcagcagcacatacggagcgggcctggagtcttccgcatcacccgcgatatagggataggcaccggcctggattaccacgccatcgccgtagcggtagaaggcaaagtggctggagggcagttgcgcacgcagggcatcgagcccgccggccagcgccaggcgctcgttgttcaggagggttagccaactgacagttttgattcttgtaggtttgaactcgggagtattggccagcagacaagccgtccctacatccaaacccggcatacgcgccgccataaaggcttcggagggctcgtcattgtcccaactggtcggcgagagattgtaggcatgccccgcatacccctgctccggctctagtcgccgtgcgaagtcgataaacagctgtaggaaatccaatggctgctgctcttgatatagcagaggtacggagaactccagaacactaagatcatgccccattttggcttgccagctccgcttgccgtaaatatcaaacagccaggcgcctgcatcgcgggatttcttgccgctggtgtagcagaagctgagatgatcgtcttcatccattgcccccatcatctcgcgcagtggttgggtgtcacggtatgcggtcagtggctttccttgtgcaggctcttcacgccagagccaggtgaggtgaggctctgctaggcgcttgaactcatcgaagcattggcataatgactcacgtaccagtggggtatgggcatctttgaagtagaaagtaccgcgtaggcaaagcacggcaccgatatagtcttcggggccgcccttcatcaacaggttgccggctatttccagtagatggggttgcttggctaactctgcagccagatcgaatggctgttccatgggcttttcctcttgatcaataggcgggaatcatcgggcgaggggaacggcctcgggtcaagacgaacatcactccacctgcgatggcgacggcccaccctgcttgctctactggcaccttggatcgttgattttcctggccacagtcgcagtcggagggtttcatttcaacaatcttgttcttgttgccggcaatcgctgcataatcctcaagttgttccctattatgtgggtcaggcggaaacttcatctccaccacctgtttgatattgtcctgggttggcggcctgttgggattctgaacgatgatcacgtcgggcctgcgaatcattcctttccctggcttgaacggcggatgctccggatcttcatcccaatacttgctgatccatcccggtatccagccatgtggactgttaccggtctggctatcgagaatcggctgcggtgggttcttggtcatgtcgtagctgacctcaggcttgtaggggctgcgtccctggagaacttcgtccaactctcccagccgctgtgccacgcacgcctgcttgaggcttttgccatcctggctgaggttgggcgtgctgctgcaatggcagaccgccgagcacagcaccttcttgtcctgcggatcgagcctggattccagggtgccgacggggttggtcctgccttcggggctcatgcctccccgggacaggctgggctggtcgctcatgcgtcgtccctctgcaccaggtcgatgtagagggtctccgcggtggggcgctcgatccaggaggtcatgccgtcggcatccgtggtgtcgaacgcattccagccgccactcgaccagaccctgacccggcgtccggcgacgggcttgcccgtttcgtggtcgatgagctggaagcgcccggaacagggcacgccgttgcggttagggggaagggcgggagcgcgcggggcgggcgtgaagacgtcgccgatgagtaccgtccccgagccgccgatcaccacattgccgtgcgccccgatactacccagcgtcaccgccggcaggccgttgatgagtaccgtcgacgaaacggctgagatcatcgggcttccgcaggctgaggcgtcgccttgccgtgctgccggcaggccgtcgaaaacgacgtcgggagagccctggacgatggggttgctgccatgccctggcactgggcaggtcgttggatcggtgacgcgggcggcgggttttccactcatgtgcgggtccttgcatcagtgagatgtgctggccgctctggcggccaattcgggattgagcgagtcggcacctatcgccagcggaagaaacgcagaaggggacttctccttatcccacctcccggcatcggtttcttctccggcccgccgaggaccgtagcgaggtgcgccggtcagtcttgagggtgcgacacggaagcgccggctacctgcagcgctgcaacttccagccgggcgtcgcggcgggtctgttccgtatggccctggatgatgccgggaatcaggaaggcatcgacgatccaccagatgccggtaatgatcagggggaacagggtgaaacaaccgatcagtgtgatgatcagttgggtaaccgccgtgccggttttccccaggtagaagcggtgtgcgccgaaaccgcccaggaagaaccacagaagataggcggtgccggtggatttctgggcgttggaaactttctgctccacgagcatttcagactgtagtgacatgagttttcccactgatccatgcggaagatatggtgggaattgaaacgttgccaacggtgttttttcaagcatccagtctgaggatatttttgatttgtagttttattgcggaactctggaagagtcggccaggagtcggagctcctggacttcgtagaagtgcttgaaagcaactggcgagtggctgaagtttattggcgaaaggcgtccggccgggcgcctttcgcttttgtccgttaacttcatagtggcgtggtttcgaactttatcttttgatagttctcgaaaatgaacctgtcttccggcgacagggccgtttcgtcgaagggcaggatcgcgccgtcatgcatgaccttgtagtcgcgagaggtgattttcgtctccgccgtggtgaatgtactcatgaagcgcttatgggcatccccctggaactccttcctgtgctggaggaagtaggcgaagtccatgtgcccgaccatgaagacgatgctccagtccttcctggcggctatgtcccatttccacatggcggagagtttccgcctaatggcctggtcggactccctcagggccttcttgagacagtcgaaggcgtaggtactgtctatgtcgaattcgcagatggtcaggtagttcacgaacttttcgccgaagacacaactggagccgagggtgaaaatctcgtatcccgggtaatacctgcgaaagaaatcaagttccgtcaggaaccagtcttccagtgcgggtcggctgctctttccgtagacgttcttgacgatgtctggcgtatattcgaacccttcgctggtgcaggtcagaacgttcttctcatctttggcgatgactatcctgttttttgctcctttcggttcctttttcatttttcttgtccttcgagcgtctgtggaggccggtttatcgtgttttggaatctctgttttaggtttcgctttccagggatataagacgcctgcttaccctggtagtgagtgtctagctcaaattctttttctgtgcttgacgaaaagtatgcgtcggtttctcggaggctcgttttcttgggcggggagtttcgaacctgaatccatgaatgttttcctgccagcgttccagaaccttgttggcggcggaatcgaacggtctcattaacagattcgggaaatatcattccacgcgtccgcagccaaaagggcgggctggcgaagctcgccgggtgccggtcacggtaggggagggagcagcaaggcgagccggcaacaggaaaggcccggcgctggaggagcaggcaaggaactgggcaaa
>PA99.AGEnt_accessory_0116_length_63512
ccgacctcgatttcaggatcggaccctaggcgccttggggatcaagccgagaccgggccgaggtccgatgctgtctggctttctcagtgcttaaacataggaaggatttttcgagcgtcaagggagcaacaaaattaatcgccgatttcagggatagcttgttgtggtggagtaggggcttgggttcaaatcctctggttggatttgaaccagtatgagctaaccatcgactggtcgggccttcactcagctccattcggaatgacgcagtattaaatggggccatctgccaggacaaatacgtatcatgaagcagcgagtgacttcggtaagctcgtgcttggacaacctttgtcgatgtggccgtcatggaagaaagcgcacaacagtgctcagaacgctatgtatccacccgcagccaacaccctgcttggcttttgcttgcatcacgccgggctccgcttgtgttgggttgcctgcggacgctgttcgagcgggcgcacgatgggattcccatggaggatgcgctgcaagcgctgtccgaaatgctggctgcttatgccagccaggatctttacgagatcgacccggatgcaacgcacatccaggcaggtcgtgaactccgtgaatggatcaagcggcgccttgttgtagagcgagagggccgcatctatgcaaccgacgcgctggagtccgccatacagttcgtcgactcgttggatagtcgtatcatgacctccacggcctctcgcctttcggtggtccagcgcgagattgaaaacctggaaacgggtctgaaccccagcccaagtggccgtattgccagcctgcgccgccgaatccaggacttggagcacgagctagcgcaggtagaagctggccacgtcgtcgtgctggacgaagctcaggcgatagagggtatacgcgaggtatataacctggccaccagcctgcgcgcagactttcgacgagttgaagactcttggcgcgaagctgatcgcgccttgcggcaatccatcatcagcgagcagtctcaccgtggagaaatcgtcgatcggttgctggacggtcaagatgcgttactcaacacaccggaaggacgtgtcttcgaaagtttccagcagcaactgaggcagtccgccgagctggaagtcatgcgtgagcgcttgcgtaccatccttcgtcatccagcggttccgaaggcactgaatcgtccccagcaacgtgagctgcgttggctggcgttacgcttggttcgggagtcgcaggctgtgcttcaggcgcgtgcccgaagcgagcgcgatgtacgtggcttcatgaagacgggcctggccgccgagcatcatcgcgtcggacagttactcaacgatttcttcaatctagcgctcagcgtcgactggcaacgccaggccgtgcgtcgtagcactgtccgtttgccgccggttggcgtagccattaccggagtcccagcgattgagcgtctacgtttcaagaccctggatgacgatgacacgggcgagctggatctgagtctgaagccagcggggctggaacagattgacgatgacttctgggatgctttcgacgggttggatcgcgaagcgctgattcatgacaccctggcggtgctggtggagcaggggcgacctgtgagtctcggggagcttgcgtctttgcttccacctgctcacgacctggaaacctttgcgctctggttggctatggcgcgcgaggcaggtattgaggtgctgacagaggagcgtcagctcgtggagctagttgacgaggatgagcaacgctggcgcttcaatctgccttatgtcggactcgaccacgaggcactcaaggacatcgattgggagttgtgagcatggcaggggtcttcgatcgaattgcaggcgcctctggtgccgacgaaacggagctgacggtggagcccatggcgttggatgacggcatggatgatgaacagcctctcatgagcgccgctgtacaggtcgatgagcgccggacgccgcaacgggtacgggaggccgtacaggaaatgctcaagtacggtctgctggaagagagtcacaagcccaacctgtatcgctcagcgctttccaatatcgaggcggtcgacagaatcctggagccgctcgaccttgccatgggggtcgacgaggttcgggggctgttgttcgttatcgttcgccagggcgaggtgaccgagcaggatgactggtcgcaccccctagtgcgtcggcaaaggctgaatctggagcagtctctgctgatagccatcctgcgccagcagttcatcgcctacgaacaggaaagcggtacgggcgccagtcaggcatcggtagtggtcgatgagctgattccccaattgcaggtttacctgggcgagctgggcagtgaggcaaaggagcgcaatcgcatcatcacgctgctggatcagctcaaggggcatggcctggtgtcggctttggacgcccatgatcgcgtcatcatccgtcccatcattacccacttggctaacccggagaacctgcaggcactcgtggcatggctgcgagagcaggtggagggcgcggcgacgccggctgccgatggcgaggaggatatggcatgaagcaggcactcctttggcgtgacagcgagaccttcattctcaccagcatcgagctctataactggggcggctttcagggctatcaccgtgccgagatcgacccctccggtaccgccgtgatcggcccgacggggagcggtaaaacgacactggtggacgctctgatgaccttgctgtgcgccaatccgcgctacaacctggcatccacgggcgggcatgaaagcgaccgcgacctggtgtcctatgtccggggagttaccggccccggggacggaggtatagagcagtctcatatcgctcgccagggtaagacagtaaccgcaattgcggccacgctcgagcgtgatggtgcgcaggtacgactgggggccgtgctctggttcgaaggcacaagctcctcggcatcggatctgaaaaaactgtggctgttaagcgagtcccccgagcagactctggagcattggctcagccagcatcacgcaggcggtatgcgggctttgcgtcagatggagaaggatgggacgggtatctggccttatcccaggaagaaagctttcttggccaggctgagggattacttcgaggtcggtgaaaacgcattcaccttgctcaaccgcgctgccggcctgaagcagctcaatagcattgacgagatctttcgcgagttggtgctggatgaccgttccgccttcgagcgggccgccgaggtcgccggcagcttcgatgatctaaccgacattcaccgagaactggaaacggctagaaagcagcagcgctcattgcagccggtcgccgatggctgggagcgttaccaggtcttgcaagaacagctgcacgataagcaggctctcgaaggtatcctcccggtttggttcgccgagcaggggtatcgactgtggttggctgaaaccaacaggctcgagaaggagtacaaaaaggccgaactggatcaggagcaatgcaaaagtcagcttgaggcccagaaaggtgtggtcgatcaacatcgccagcgctacctgcgagtagggggcgcagggatagatcaattgcgcgagcgcatcgctgattgggtgagggagtgcgataagcgcagcctgaaagccgagcaataccaactcttggccaaaggccttggactagcggatgagttatcggccgctgctctcaaggagaatcagcagcatatcgcggcacgcctggaaatactggaccaacaaattactgacgcgcgccaaaaggcgttcgacgcaggcctcgtccagcaggaactcaatggtcgcctacagaccttacagcaggagggtgctgaggttgagaaacggccaggctcgaacctgcccgggcaatttcatgctttccgaagcgatctggcgcaggcgcttggtgtcaatgagtcggccctgcctttcgttgccgagctggtgcaggtcaagcccgaggagctggactggcgtggcgccatcgagcgggcaatcggtagccaccggctacgcatcctggtgccgcagggctcatcccaggccgcactgcgttgggtgaatcaacggcacaaccgcttgcatgtgcgcttgttggaggtacaggagccgacgtcgcgccccgtgttcttcgacgatggttttacccgcaagctgaccttcaaggagcatccgtaccgagaagccataaaggcactgctggcggacaatgaccgccactgcgtcgaaagcccggagcaattacgtcatacccctcatgccatgacggctcaggggctgatgtcgggcaaagaacgcttcttcgacaagcaggaccagaagcgtctggacgaagactggctgaccggcttcgataaccgtgaccgtctggccttcctggctgagcagattcgcgaggtcaatgagcggctcgagccagccaagctcgccttggatgctgcccagggcgacgttcgtcagttggagactcaagcttcgctgctgaatcgtgtcaaagaactgcagttcgaggatattgatctgccgggtgcccagagtcagctggagtcgctgcgtacgcaactggccaccctgacgcgccccgattctaaccttgccatgatcaaggtcgagctggatgcggccgaggccctgcaggagtctcttgatcaacagctccgccaactgatcgaacagtacgttcagttaaaaactcagtttgaccaggccgcatccgctacccgtaaggcctataacagcgcggagaaagggctgaacgatacgcagcgtgaactggcgcaagcgcatttcccgactctgaccgcggatgacctcggcgatattgtcgagctggagcgcaagcatacgcgtgagcttcaagggcagctcaaagcgcttggcgagaaactgggcgatcagaaatcagagcttgccaaacgtatgtctgatgccctcaaggtagacaccggggcgcttgcagaggtcgggcgagagctggtggatgtccccaggtatctggagcgtctgcgtgtgctgaccgaggaagccttgccagagaaactcaagcgcttcctggaatacctcaatcgctcctcggatgacggcgtcacccaactgctcagctatatcgaccatgaagtctcgatgatcgaggaacgcctggatgacctgaatagtacgatgcagcgtgtcgactttcagcccggacgctatctgcgcctggttgcaggcaaggtcatccatgaaagcctgcgcaccctgcagcgcgcccagcgccaactgaactcggcgcgtttcatcgatgatgaaggcgagagccattacaaggcattgcaggatcttgtggggttgctcaaggacgcctgcgaacacagcaggaatcagggagccaaggcgcttctggatccgcgcttccgcctggagttcgcagtatcggtgatcgatcgagaaagcaggaatgtcatcgaaacccgaacaggttctcagggcggtagcggtggcgagaaggagatcattgcctcctacgtgctgaccgcttccctgagctatgcgctttgtcccgacggcagcagccggccgttgttcggcaccatcgttctcgacgaggcgttctcgcgcagctcccatgcggttgcaggtcggatcatcgctgcgttgagggaattcggcctgcacgctgtcttcatcacgcccaacaaggaaatgcgcctgttacgccaccacacgcgttcggcagtcgtcgttcatcggcgcggcctggagtccagtctggtttccctgagctgggaagctttggatgagcatcatcaacagcgcatcaaggccatgcatgaagtcgcccactgacatcggtcgcagcttggccaggcaatggcagcgttctagtgttcggttggaccgcttactcaattctgctagctggccgcaaagcttcaacatcggcaagccttcggcacgactattctctgacaacatccggacggtgcttcggcatgtggaaaattggcggagcgtgaaagtgggtaaggtcgactgggaacccgtcagctaccgagcagggttggctccaatttccttgccaatgcgctggcacttgcgcagtccctccgaatggattgccgcaaccgacgatccttcggtcagccaggaatacgctcaactcgagtatctggtcgagcaggtagatagttcctttcatgctctgctggtggcgcaacggagcctgtggttgacgaagccctctgaagaagtcatcgctacagcgcagctcgccactcaactatctccgggctgcgctcaaggccgcccattgcgcctgcttgcagagcacggagtggacaccaagtttttcgagcgaaacgctatcttgctgacgaaactcctcgatgagcgcttcgaaggcgcggcgtccgagcaaggtctgacgacttttctggatgcctttgaagaaaccagtcattgggttctagtcgttcctcttcagcctgagctgctgcccttcaagcggatcaggctcacgacttcggaactggccgaaacctcacttcccggttcgcgattgctcgtggtggaaaatgagcaatgtgttcacttgctacccgaaacgctgccggacaccctcgctgttctgggcgcagggctcgatttgcagtggttggcgtctgcgcatctggccgggaaacagatcgcttactggggcgacatggatacctggggcttactgatgctggcgcgagcgagacaccatcaacctgcagtcgaagcactgctaatggaccgggagctgtttgaccagcactccttgggaagcgcggtcgtcgagccagctaaagctcaggaattggctcccgaaggattgatgaccgacgaagctgatttctatcggtatctccttgcacaggagcgggggcgccttgagcaggagtatctgccacgcaggcaagtcgaacaggctattagtaaatggtttggagagtcggtagcgccggctcatcctgagcgaacggcttgactgcatgactgacagatgacggcgaggtgcagtaacttggcgagcgcgtgggcatgttgcatgcaacgctcctacaagaaacctagcaattccaccgagtggctgaaaaattccccgttacatctagtggacagagcaagacgttaatgaagtgttagtagccggcattggcatcggatatttccttacccccgatgccaatgctgggatctctgcagcaaacgtgtacagcagccccgctcaatccgagcggttagcctcagtcttgcgcaaccgctccagaatgggatgatctgcggcgacctgcttgcccaagtgcatgggaccgggcaagcgaagatacccggcccacagcggagcgttgcggcaaagcagtgcaacttgctcggcagtagctgtcgggtgagcgaacgatccggcacgtataatcgtgatttccgtgacaccgagctgctgccacggatctcgcaagtctttctcggagatctcatagcgggtgttgttgcgttgcgaccggacggagccgtactgtttggacggagcgacgaagtaatagacgtccaagctctcattggactggaatatgccgaccttggtgcctatgtagtggggggtatcaggtgacagtgactgattcccgctcatttgggcaacgtccaggtctgcgcgaattcgtacgatggcggcgccttcaggtaccgggtgaaggccctcgcctggactgtcctggagccccttgtagaatgtacgaaggccactgtcgaggcatgcgatcagtggggcgtcagcaactttggtgggtaccagcagggcttgagtcaccagcctggtgagctggtcagatgtaagcagcgtggcgaatgcatgtatggccgagacgccctcgttataactgaaccacttgcccccggagtccgggcctgactcgaaccagaaaatctcagtgttgggctcccccaacaccgcgcgggtgatgacaggaagaagcactgccgggcctttttcctggatgcgatcaagcaggacggaaactacagtggtcttctccggcgaagctttggattttggtatcggcgcgggaaggtagccgctcaggcggatagcctcgataatggtgttggtggccttgaagtcgcgatcatcctctttgcccttgcgctttttcttcagttgttcatcgggatcgatgtgcatgatgaattgcgtcgcaatgccgtgctctgccagaacttgccggatcaaatgcttggggtcctgagcgccttccaatttcgctgcagaagcgcaggtttcgacgatcatcaccttggggccaccgcagtgggcttgcgaagctgcgggcaatacatgattagatagccatgccctgaggactagcaggtcgtgttgtcccgcgagcatgcgccccgcatcaggcacatccagccgagtcagtgttaccagtgggggcatcacctccttgaagaactgactgtcctcaccgagtgttccactggccgcatgaagccgcagcattacctcggagtgggctgcaagcaccatcaccggcaacgtgaccacctcgccggtggcctgtgctttttcctctcgcaaactacctacggcctttctggccaacaacggagatgttccaggtaggttgtccagcaggtgaaagccggcctgatccaggaacaatggcccgggtcctgatgctatcagtgggttggacggagggatggcatagatgggcctgaagtcgctgtcgatggggatgtcgccttcctgaatagatggaaaagacgaaacgcccataaatcccagtaagtcttcgatcggatgctcgtacgtggttttccatcccccttcatgtggctgggtcttgagcttagccttcacgatctgatcgccaacttttacccaggcatgctttttcgtcccaacaagatttggcatgacctggctcagcttcacacgtaactgaaggtaaggctcggctcgtccgcgcaacaaaaccagcttgggctcaatggcatgtacggcgctggcgtagcggatatcgttctccgaaacaacgggatcgtcccatgccaaaagcgttgcgtccgatgcctgataaagcgtgattggtttgctggcctgcatggggttgcggatcatcgcctggccaactagccacggaatgacggtgtatgccagtgatgaaatatcacctggtgtcacgaggaggctggtctcaaggggtacgaggtcggtgacagcgagcttgccctcaaagccttcgagtcgctcgttccagatcctcaatacatccatcgaccatagccgtagcgtctcgttgatggtgtcgatcggaagaggtttgagtagaagaatcgccgatacgccaccgtccttttgcggggaaagattgaccttcacagggccaccagagaggacggtcagcatttcttctaaagcgatgataggcaagcctgggtgcggcttctttgccagtcctttgagcgcttgccaagcatcgaggtaatgctctccaatcacgactcggtaggcccgccccagttgtgtcgggtcgaatctgaaaaggctggtgcgcagctcaagcgttttcatacggactcctttcttgatcgaagaatgtattgctgaaccgccgatgcgatgcctgcatggtgacgctcgaactgttcccagtcgccgtcttccttgagccggttgacactttcattgagcatctctgaccagggcttcagacctttgaggaacgctgcatctgcgaagtagcacgtgacgggggtgccccctcggcggcctcgtccaatgagttgggtcaggctcaccagaatgttcatgatggtgtagtgacggatgttggcgggttgctggctaaacgccgggcgtgcggtacggatcgtctgcaacagcgcattggagagcttgcgttcttgcgtcatgacctctcccggactggagcgtggcagcactgtgttcccggtttcgtagcagatgtgggccaggttgttgttggggctgtcggacgccggtaagggacggacacagatcacaactccaccaatagcggagagtccgtctgcgttgacgatattgtgtcctctggccataggcccaagtgcgctgaccaatagcgtcttatgcttgtgcttgccgctggtgaactcggcaaggtcgtcatagacaagcatttgctgggcctccagtgatgagggtttatattcgctttggcgaccacgcacccatccgacggactcgcccgggccgtccgccattttcgccaaggtcatggcgagtgcttcagcgtccgcatcgctgttggtgaccagcagcaggcgggccctgtcccgggtctcgggatcgtttgcaagcttttccaaccgggcctttagccatggccagagttccttggcgagcttggtaaccaggaatttgcgttgggcaaatggtcccccagagatcgccgtggtctgattgacgttctcgaacgtcacctggcccttggcgtccggcacatcaatgaagtcctgggctttcagatcgaacgcactggcgccgggaaaataggctgttgcggagaagccgatgaacagcctcttcactccggcatagcccaacgcactgatgtcagggagggagagcagggtactgtgagggtcgccccgcatggcgacgacgtgtagcgtcgagtcttggtcgctgctgtctttgcgtttgaagccaaagactgctctttgcagcggcccgttggggcttgggctcagcggttctgggccggcgatgctccgcctgacctcgtacgcataagggatctccgcattgactaaggcaggtagctcgacctgcaaatttcgcaggtgggtctcgatgaccagcagggtaccgcgcagaatcagagatgctttcaggcgtatccgatcatgttccttcaggcgctcaggcagcctgccgctctcggataagtctgcgatcaggtttcccagggtgatggccagcgtttcgagtctgtgttccccatcgttagaacgccagttggcaaggttgcggctcagtgattgcaggtggtgcggaagctgaccgagatcgttgctaaacaggtactcaagtgtttctcgggtaatgccaagggcttgtgtgatgaaggtgtcatcagcgtccgaccaggtggtctctttgattggccattcgaaatagcgttcttgctgaagattcatgagctggctgacgctcagcgtgcagtacatcaatgcccagttgacccggtaaaggctgcttcgatcgattccggggatgtgggactttccaacaacgtggttgaacagacgcagcaacgggctgttatcacctacattgcccagcctcagctcgatcacgctgctatcgatagccgacttcaggaggccatcgatttcgtccaccagaaatacgggtgttgttcgcaataggatttcaaccaagcttcgggggcctggaaactgttcagcgtctgaaagcgggatgcgggttgtgccagacaacagcgcgtggtggttgatcaccacgatgtcagcctccatcgcctgtgacagcatccgggtttggccgcacctgaagaggaaggggcaatgtttgaggcgcttcgacgactcctctccatcatccccacatgccgatatgcgtatgttgaagcacggctcgttgcctggctccacagccatcaagtcggctgagtaagcgtcaagcaggcaggcataatcgtaggggtgatcggtcttgccctgctcgaactgcatctctgcacgctcgtatatccgagaggcggaatgcagcggtgcgaccttcaactctttgcctactgccgccgccgattgcttgatgatgcgtacggtgttctcgacttcaactagcgtagggactgcgatagcaaccctgtgtccacgctcggccgcgtcgatggccatcatcaccatcgcgacgctcttgccggaaccagtcggcgcattgactctgtaaaaattccccgagtcggctttgcgaacgggctcatcaccccagatgttcaccaatgacgctgcgtgctggctatgcaggtcaggagaggcatccatttgtttcgcgagcttcatcagcctggcgtgctcccagctgatctcgggtaacgccgttgatggtggaatgaggacgtgctggtcgagcgcattcaggacatgacgttcattttccgggatggcgaagaccctgacgtgatctccagtgatgtgcttgagtacgacgtctccttcattgggtagctgtccatgagccggcgcagtacgaccattcttgagcgcctcgaagttttccctgatgacctggtcaatatccagatgggacgacaggcgataccgatcttgctcgtggagttcagtgttcagattggagctgtccaccagctcaaaagagctcaacttgcccttcaggatgccctcggcgctcaacatgaagcgttttggctgagccagcaaagaaggtctgagccgcaaactctgggcgattagcgtttgctgcgcttccgtcagggagccccaggtgctccacttgcgtgtcctgcctgcaatgattgccgcagcatcggccagcgtaggttcgttggtgacgtagcgcacagcgatagccaggaacagtgtggtcgcaatatcagaaaggggacgcatgcttctgcacctcctgtacgcattggctctgagtgaacacgcgcacacccataggacagtgctctcggagtagaggtatgttctgcttctggtagtcggggatcacgatccagcgaggcaagtgggacggaatctgttcgatgtgtttggcgagttcgtgggccgatacccacacctttgcgtcgatatcctgagtgctttggcctatacggatacgaagatctgttcgatcgacgttaggccaaagttctacttcgtaacctctctcggtcagggcgtgtgccagggacagttccagcaatcccggctgcagcgtgaatttccataaggctggattcagcatgagcctttcctgggcatcctggccctcaaggtggctgttattcacgcggttcacgaccttcgtgccgtctctgagaaagaggcttttcttgtcccggcaccaggcagagtcgcagctcacctcatgccgttgagtgttcaggggccagtggcattccgggcacaggtacagcaacccgttatgccgcaggtgaagcgggatgggctcgtagaagtcactgagagagaggttcagtgggacgaatacgtcgcgggcctgggagggggcgatgacgccgtgctcaatgaggaacaggcgaaagttgcgatagagcgtgtcaccatcggaccgcagccggcacgcttgcttgactcggtttacgcgggcctggatggtttcccaaagctgccgggcggtgagctccagcatcatttcgttacaggtctgcgaggccatgttggagcagagcagggggccggaatagtccgcccgtatggcctccgggagccattgctctattggcaagttcagcttgtgctccagtgtgattgtcgtcactggagagcgcccaggctcaagcctccatagcagagccgatgcccgttgcagaagtggaaatgccttttttctgtcggtggcgcataaggtggcgccttgcgcgagcaggcttagcaaacgttgggcgtattgggtgttgtccatttcactcagcctctgtcgccgtctataggagggctttggccttactttgccatccactgagattctcaagctaatgcgcttagcaagtgaatcgtgctttcgccctaccccccttctggatttaacaccaaaacattttgataaatgtggatgcataaaaaatggagcgtgcgcgcttcaatgtggtttctgactggagtgtatgagctccatttaggctggtaatggcgcatcgccatgcataatctttcgtcatcacaacacggaagatcgccatggatagaagctcgccagatggaccccttatgccgttggggcggtacttcagtgacaacctcagcgccgtgctggcggttgctggcaaggagcgtgagaaccgcacggtaggctcgccagggccgatgaccgcaacccagattcaccggaaaacgggcgtcgcccgcagcacgctacgtgcactgaagtcacagcgcggcgaaagtgccgccaatcctgacctcgacacgctcgatcgcctcgccgctgcattgggtgttcctcctgctttcctgctcatgcggccgcaggactggttcgcgctgggccaagcactgggcgccagcggtgactatctggccgccgccatgaaactgcatagcgccggccaactggacaacggaagcccggtcgagaaggtgttgcgcgaatgcaaggttcaccctgatgcccgaccgatgggtgttggttcatctccagaggttgcacgtgccaacgcaagggatgaatggcgccggcgtagctgcctcaagttcggtgccctgatgcttcgtccaggtcgtgcccaccaatctcgtgttgcactcgccgcgatagcaggtgcgttggtgagcgccagcacgccgaacgatccgaacatcgacgactaaaacgtcgagcaatcaataggaatcgcagtatggcaatcattcacgacgccgacttagcggacgtgctattgagcgcaagctcagacgatatcaggctgctgatcgacgtcatcacggacaacggcaacggacggatctccttgtcctcctcggtgtgccgccaactgagcgcggcgaaggagggtgtggtcggcgagttcgagcgcggcatggtcgccgaagaactcatgcgttttggaggcaactcgttgatgaacctgttccggggcggcagcggcgtgccttacaaggaactgctgagcgatgttgcctctcacgtgggtgtctcgaaggaaagtacgggcgactgcgcacgcatggaaatggccatcatcaccaaggtgttcgaacagtcgattggccgcatgagcgaggaagacaaggcgacctttttcgaatcactggggacaagctacagatctggcatggggccggttgcgctggcagcactgatagccagcctgagcgcttccggtatgacctcctatggattggccgcaatggtggccagcgcaacgatgagcagcctggtcggccggggtgtcgcgcttgctgggggagcaaccttgggcaggggactgtcggtgctcacagggcccgttggctgggcgatcgccggcatctggacggccttcgacttggccagccctgcttaccgggtaacgctgccgtgcgttatccagatcggtcacatgcgccagaaaatgctgctcaagcccgaatgccccggctgccgcgcatcggtcagcccaggcagcaacttctgtggcaattgcggtacgcggctggtcgatcgctgaccgcattcccttcacgagtaaacactgacctgaggagcttctcatgaaccctacgatctccccgttggagttcctgctgaccaacgttatctgtttcgccgctggtgccgtcgtggttgtcgcgctgcagatggcgggcaaagcggcctatgccgcagggaaacgcagctcaaatgctcatgcgtgatgttccgatgatgtgtgccaggtgagcagagaaaacgataaaggattagctatgtacggtaatgagtatgcgagccgaccggttgtgttgacctatagagtgaggctgatcagtcgggacgcttaccagcaggacaaggagtcgctgtagtgactagcaacgatatcagcaatacccgtcagcttctggagcgtgtcagcaacgatgatctggagcctctggtggaatacatcctcaaggcccgaaccgagtccttgtcgaagcaagtggacttcaagcgctggcacccggaacaccgccgttatgccagtgcaatccttgatgagctgcgtttgttcggtggcaacagtttcgccaacctgtggcgcaagagcgggccttcctacaccgaggtggtgcgagatgttgccggtaagctcaaggtcaagggtgttggctcgatggagctcatcgagctggaggaggcgatggtgcagtcgatcctacgtcaggcgttggagaagtcgtcgggcgaggatcgtcgcgagctggaagagattctgcgcgaggcgggactcgacaagaccaagatgacggctctgctgaatggttcggcactgagtgggctggtggtgccggccgtagcacggatgatcctctatcgcacttcgacggtaatcgtgaattcgatggcccagcagttgcttgggcacgggctgcgcagtgcggtggtcgctgggggaacctttgccggcggtcgtgccgtcgccgcgctggctgggccggtcggctgggtcatagccggtgtctggaccgccgtggatctggctgggcctgcctaccgggtcaccattccttgcgtattgcatatcgccatgctgcgtctcaaggctcgtgccgaggcagcgaccgatttcatgaatggagctttcgatggctgagctaaatgtgatcttcgatgttccggaggcgattgccgaggggctgaaaaacggtgtttacgaacgtatcggtggcgtcatccgcagagtaggtgacaagcagatcgtgatgtggttgcaggaaggtgttctgctggaacgcgatacggccgagcaactgctcaaacagggggccgagcaggtccagttgctgcgccagcaggctgagcagctgcagctgctcggtgtacagcagcagatgatcatggggctgcaggtggccaatctggccgttagtgtcgctggctttgcgctaacgctttacaagttacagggtatcgagaacaagcttaaacacatggatggcaagctcgatgacatccggcagggtgtggagtggctggatgccagacagatgattggccgactggcccctctgcatgcctccctgcagcatctacgcgaagccgggctgtatcgcaacaccacactgatgcatcagcaactgggtattgccagcagccagctcgcagagagccacagttattttggcgggctgctgcagcatgtgggtgaccgtgcgcttgagtatctacagcctggtgagtttggggccgcttaccgtgggtgggtgatgtcggctcaggggcgggtacaggtgctggctcggctaggtgaaatggatgtggctgcgcagctcgccaatgacttcaaggagcgtcacgctgggttcggtcggcagctgcagcagagcctgagcaatccagcgctgcgcctcagggcgggtcggcagggcgagaccaatcatgctcgtttgctgaatatcgctgagcaggctgtcggtgcgcacgagatcatccgcggtaacgtaatgcagttggagttcatgcgcgatgagcaactggatctaccggttctcaatagcccggcaggatatcaagggttggcgttctgccgagtgggctgattggctgcgatggtaatgccccaattggcagattacctgtagcagcctgccgtacaagagcagcggatactgctccacctcatttatccgcactcggtgcagatcccgcaattgcaggtcaacgtcccgtactgaggttggcctgcctccctctttgcattcctagcgcgggccttcatggccaacgctgcacttccttcaggacagttgcctgcgctgctggcgcgaggctttatggagtcatcggacatggatctccaaggtcatctgctttacatcgacatcacccagatttgtggaatcggctgtgccttctgtatgtacgccgacaagcacaaggcgggcatcagcatggagctatcaacgttggcgcgggaaaacctcgcccggttgatcaatgccccagaggtcaagcgcatctccgtcagtggcgaaggcgagccgctcaacaacgccaaagtgttccacgagatcctcggattgtccgaaggtggcaagtgcttcgaattcatcactagtgggttctacccacatgacaagatggcggacttctatgacgccaccaatcgcatcgtctcgggcaatggcgacacctgtaacatccgcctgagcgccgacagccaccatatcgagaaggtcaaatggcgggctcatggcttcagtctggactatctgaggcgccggcggccgtccgggctgagcttctcgttccgttcgatcgacaccgatcgcgacttcactcgcgagtatctgaagtccgagctggctcgctggggagtagaggcaaccatcgagccgcggagtgtgctggaagacgtcctggttgcgggtggtgagtgcttcggcatcgactacaagaacctggtgcaccccgctcctggaatcgccccgggttatctagacatgcaggggtacatcgaggcgatcgagtccaaagtcaacaaacgcttcactttcggcagtctgaacaagccgccgcaggctaacggtttggatgtcacggtgaagcctagtggtgacttgtacttgtacggtatcgagaaccagcgcctaggcaacatccactttgatcgggtcgactggcaacggttggtcgcccacgtgcgggagacaccgttgacccgagcactctatacgcaccccttgaccgagttgctggcgcgcctggagagcaccgacctgctgcgttcgatcattgccaaggcgaacaacccctactggctggtgaaggagctggcaggtcatgccgggttgctcgaacaatgggaggttgcatgatcgactcacacagccacacctcttattcgaagcatgcaaccggcaccgtcgatgaattggttcgcgcctcgatcgctgccggcgtgaccatcctaaccatcaccgaccacgcgccattccccgtggatacggacaatcgtctgctcgcgtccgaacttgatcgctatttcgccgacatcgagcgggcgcggaagatctaccaggggcagatcaccatcctgtgcggcctggaactcgactacatgcctggcaccgatgccttcaatcgcgagctgcttactcgttacccgatggacttcgtaatcggctcgattcattacgtggaaattccagacgaaaccatggtgaaggtatgggagctgccgcgcctggccgggcagacgttcctggaccgctacttcgccaacctcgaagggctgttggacagtgggctgttcgatgccgtagggcacgccgacactctgctgcgtggcgtaccggaagacattttcctgcgccgtttcgaacctttgctggcaccgctcacccgaagcggtattgccttcgagctcaatgcctcaggccttcgaaagtcgagcctggatcctgcaacggggagggaggttcagggcttgtggtcttatccgtctcgggaattggtggcgcagctcatcgcacacgaagtgcccttcacggttgggtccgatacccatgacccgagtgacgccggctgtggcattgccgaactgctcacggccctgcggcctttggggctgaaacgcattagttactacgagaggcgccgacgaatcgatgtcgccctcgacagcctgccgttgctgggcacgccagcaactttgacagaaggacttgaacggccttgaacatgatgacccccgaaaaatcactgctttggtccgaggtgcttaagaggccggttgatgtccaattggcgatgtttcgtcaggcttccgctcagccctgtgctgatgatgtgaagacaggtttccgcgcgttcgccgccgacctgtttgcacgtaaactggtcagcatggccgagtatgtttcgatttttggcggcactgcccttaactgccttacacctgccgggtcggggttattccgcgacatggccacgggcaccgatgccacagcattggccgggatctacagccgtgcaaaatacggcagtgtgggtgatatccagtatctcgcacgacaattgatcgactacctctgtggcgagctggataggtcagattcgcaatggtcatgcctgttccggaacgccaaggcctgtggtgacaacgtggtgatgatgaccactggttggcgtaacgtgccgtccacggcgaacgtgctctatgagatcgtggtcgaggaggtcaacgtcaaattggcgcatttggcgttgccgaccatcatcaacgtcaagctacccaggattgcgccaccctgcgaggactacgccagcctcagcaccgaggagcgggagcacgtcaatctggttcaggaccacgtcattccggctgaaaacttctatcgttggagcggtgtgcatgtgatcttcggcgacgatgtgttggttaccggatctactgccgacaaagtgctttatgaatccatgaataacggtgcaaagtcgttccgcgcaatctatccggtggcgatcgatccccgggtggcgctgggcgacgcctcggttgaggatcggctgaatagtgtggtggtcgagcaacggctggacgatacagttgcggagctgctgtctgcgcgggactaccaacctatcttgcgcactcttcgcctgttgttcggggagggaaaccgagagtctctcgccgctttcttaccgaaggtgcctgcaccgacctggttgcgcttgtacaagtctgccttgggaaatgagtttctaggtcaggtgcaatgcgcaccctccttggtgttgctccgggattacctgacagatgccgggttgctgagtgctgatggcagagcgattcacccgtgaacagctgccttcatggttccgtgcgatatgtgagctattgggaaaatgccccagggcaggtcatgccagcctatgtcgcgctggcattggtctcgatgcgtagagccctgggtgagcgctttcaattgcttacaccgcggtcggtccagggcctgatcgaccctcgaatccttggtaaaccatggtcctttgaaccattgccattcaccctggcggaggggatcgaggccatagttgccaagagcgacttcatccgcatggccttcgtccatcaacatggaggcgcgtgggtggatgcggacacactgttcttgcgcgacccaaccagctcgctgtttccggcaggccttagttataagctgcattggcatagtgaatgtattttcgcgtcccagccgggaaaccccctgcttgcccgggcgttgtctactggattggaaggaggtgcccatgcgtggggtaatcctgggcgtatcaaggacatcgtggcgcaatctgctgacgagttggtgcctattgccggaaatgtcatcgaccccggctaccgtccacggtacaacttcgcaagctgtgaggtgatgcgtcgccaggatgtgaacgttgcagattttctggtgagagatgcagccatgctcaagctctacaacacctactttcggcgtacggccaagcgtatggagtctattgaagagtttctctctggcggtaccttgctggccaaattgttcctgcacatagaggctgatcgtggctattggctaggagagagcgagcggctgatgggcgccgttagttgatctgggggtgtcagcgttacagcgcttgcgcgcagatgaatctgacactcacggacctcgctcaggtttaactgctgggctatcacctcatgaacagtcggtgtgccgcggtgaggggaggcgtgggcaacgtacaaccatgcgggcacgcgcgttggtaatgggccgaactcgagctcaatgcgtaccaggtcgaatacttcagttgtccgtccgctcggggtccaggcgagcggagctgtgcgatggtcgggctgcgccacttcgagaggacattcgagctccaagtttatggtcccggggtgacagtctgcgacctcggggaagtccttgctgatcagtggcaactggcgagcgagggttccctgcgcgacgcccagaccgggcactatccgcgctctgagcgaatggagttgctcagttttgggtgtagtggccaacaactcgtgaaggttgtccaacagagcttctattgagaacgcattcatgtccttcttgccggtgcgccgaatctgaccagtgtgttgctggctatagacgacccgagtcaaaggagaaggtgggggcagccacgggttggcttgtccagccatggctgggtagattgccaccagctttgtttctaggccgaccgccatgtgaacgattgccgtgtcgacactgaccacgacctgtgcgcagcggatgtacccggcggcatccttgggggatgccaacccatggacgacgcgcacgttgcgtctagccgccgcgacttccatacgcagcgcatcttcttgggtctcggggctgcataggatgccgacagaccgggttggataagcatcggcgatggcgtgcagcaaactcacggatcggtcgaaggctaagcttttgtctgggcggctggcgtagggattgaataggattctcggggcggaggtggcgttcggcatcgtgtcaggaaggggaacgatgtacttcctatcgaccatgcgtgcacccaagtccataagcacgcgtcggtagcgctcggccatgtcgagaccggcagttgtttcaccgaacttgcgattgacgcagcgtaaacggtcatcgaaggagtacacgcgggccgggcgcagcaatcgcagaaacaggatctccgcaggctggattctccctaccagatgcaccacgacatcgacctgtccaagctgctgcgctaggtggagaagttcgagcactccaggattggcgtttgtgatcacgacctgatccacaccaaagtccagcgcgtgcatctgggcaagctcttcgaccgtcagcacggtcacccgggcattgagtctgcgagcctcacgaaagaagaaagacgaaacgatcgagtcacccagtttggcatcccaacggggtacgagaatgtgcaggctttctttcgcgcttctgggctttggcagcctgtcggccaggagacgaaataccacgcgcgcgactactcggcgaaaatcccgcaggaatgacatgttgctcagatgctcgattttctatgagggctgggattagaaagccagccttcttgtagctgcaaacctctccaccacagtagcgactgctctgggtcgagcgttacggctaaagcggctctcgatgcagtattcatcgggttggagcgtgtgtccctttttcggattgccgggctggagggggcatgtagtggcctatcacgagactgtctggaacggatggaccactacgtttacttgctttgggtaatggggctgtctcgtcagcaatgattctgagcgcgcagcacgcgaatcagatgctccacgattcttcctgcagagatattcaggtccgtacttttaccgtcagagggaggcgccccatactcgctagagacgatatcttgcagacacagcatttctgggagtcgggcccggatcggcgtacatggcgccgtaaacgacagcagaatgcaaaggataaccttctcgcgcaatgtgcctcgtggacggtggtctccggacctggccatggcctcgaatagcttatgcaggaagcaggacaggtggaaaagctcatcctcgctcaagggattccgtcggctgacggagacgctgacattgcagttgaagcgcgcatccttgcttatgggggggagcatttgcccagggtttaggaactcgtttacgacttcgagtacgtcggcttgcaggccctctacaacaaagtcgaagcattctgctccgcctgtttcatcctcaaggggttggctgtggcgcatggtgatcggtggcgcagcgggggcgcgcagcgacccatctcgtaagaccacgtcggtccaaatgccgaaggactctagggagttcagtgcagtcagaatgacttcgactatttgctggcgatagtttctgttcagctgtcctgggtagtcgaagatcgctccttcaatttccttgatctcccaaagaatgcgatgcaaaggggcggttgtttcccggtaccagtgatgaagagctcgtgcgaaaccaggctcttgctcagccgaggccccatatctctggagttgcttcagatcggccagctcttgctgtgcagctttgatcacggttagtagctgtctttcccgtgactttatgcttttggccagctcgctgccggcagcgagattgctgatcctcgtttgtcctgcaaccgactcatcgaagcgggcaaccggcaagcgtataccctgccccagcagttgatcgcaccagctagcgaacgtcatgtcttgcgcagttccggctggaatcgtgcccctaagcgcactgtcaagctgggtttcttccagcgcggaaaaatcagccaagacaccatatttgctcagaacacttagttgcgcggccctgactttctgtttcagctccaacgattgcactccatggcgggctctttgacacggcagggctccctgccagcttgatgtgagcatgccagttggtctggcaaactgccagcatcgacggcaacatctccttttgacggatcgtgttccctttgctggcccgtgccggattgacgcatccgctttccatgggggagtgcgaggagttctacctgcgcctctgcacagccgacagtggacaaagaccccagtgggtcaatggtttaatatccgcgacgcgaatcgcagcacaatttgctcctgtctggggtagcagccaggagtttgagtcgggagtacagggacagtgtcgaagaagccgcgggtattgacttgctgggtaggggggaacgatctcaaagctgttaacgacagcgaggtcgggccgattttgtcgaccctgcgggttgcgtcctttgatcgtgtcgagctgctttgctcttaccctgtcgagcgtgttgagccctatctggcatggctgcgcgagcgtgtcgatataccggtcgaggctcattacgaatctctgagctccccagtccacttcggggaaatctaccaggccgccaacaagcatctggagcgcttgtccgcttcccgcgctgatctttcgattctgctcagccctggtactcccgccatgcaggcagtgtggatactcctcggcaagacccgctacccggcaaccttctatcaatcctccctcgaacaaggcgtacagcaggttgaggtgccattcgaaatagcggccgagtacgtgcctgccgccaatagcatcactagcgccaagctactggagcttgcggggcaaaacattcctggcaacgcagccttcgacagcatagtcacgcggagtgaacgcatgatgatgcttaaggctcaagcgcaggtcttggcgcagaagcaggttccggtgttgatctacggtgaaaccggaaccgggaaggagctatttgcacgagctatccacaacgccggtccacgtgctggggcccgcttcattccggtcaactgcggggctattgcgcccgagctcatcgactccacattgttcggccatagaaaaggtgcattcaccggggcggtggagaatcgagatggcgtgttccagcaggcgcatggaggcactctatttctggatgaatttggtgagctgaagccggacgtgcaggttcgacttttgcgcgttctccaagaaggcacgttcacgccagtcggggggacgcaggagctaaaggttgatgtgcggttgatcacggctacccatcgaaatctgatgcaggaagtggctcatgggtgtttccgtgaggacttgttctaccgggtcgccgtcggggttcttcatctaccgcccctgcgagagcgtgaaggggatctgctcttgctggcagatgcgctgctagaagtcctcgctaagcaagatgcctcgctgactggtaagaaactttccgctgaagcaaaaaaacttattctgagacatccctggcgtggcaacgtccgggagcttcagtccacattgcttcgatctgccttgtggtgccagggcagtgctatcggcgcggaggatattgagcaggcgctgttccaacttcccttggagcaagtcgacgtaatggcgcgtgatgtttcacaaggcattgatttacaagagattgtggctgaggttgcagggcattacctgcataaggcgctcactctcaccgggcacaacaagactcgcgccgccagcctgttaggcctcaaaagccagcagacgctgagcaattggatggacaaatacggcatcgagtaaaaacttggcacggtcctagctctaggactggcatggacagaatcgcctatatgaaatcagtcaatttcgagttcctccgccccggcaacgaactgctggctaacctcgctggtctggctgaggccgtactgcatatcgacccgggcagtgcattgacgcgtctgcgaagcttcgccgaggagctgaccaaagccatctacaaggaagagctgctgccccgcatgccgcagtcaactttctacgacctggttaaaaactcggtgttcacggattgcgtcagcaagcctctggttcaccagatcaacttcctgcgtatccagggcaatgacaccgctcacggtgcggaaggtgacctgcgcaatgcacagctggcactgaagactgcccatcagctggccatgtatatggccatcaagtactacggcactgcgcaggccgatattccgccctttgccgaggtgcaggatccgaccgcgaccctcgccagcctgcagaagaccgtctccagctacgagaaggaactcaatcagcagcaggaagagctgcagcgcgtcatggagaagctggaccaggagcgcacccgcaatctcgacaagctggagccgccggctaagcctgaccagcagaagcgtcagcagcagagccagatggtcgctgacagcctgcaatggaacgaggccaagactcgtaccctgctgatcgatgccatgcttctgcaggccggctgggatgtcagcaaccccgctcaggtcggtcaggaggtggaggtcgacttcccggataacacctccggcaaggggcgtgcggattacgtgctatggggggacaacggccagccgctggccgtgatcgaagccaagaaatccggtaatgtcagcctgcaggccgggcgcgagcaggcccgcatgtacgccgacggcttcgagcgtatgggcatgcagcgtccggtgatcttttacagcaatggctacgaaacctttatctgggacgaccagcagtacaacacctaccgtcccgtctacggcctctacagcaaggacagcctcgaatacctgatctaccagcgccagtaccgcattgccgaggttgaaaaacacaaccccgagctgagcattgctgatcgcccctaccagatcgaagcgatcaagactgtcgccgctcacttccaaaagcagcgccgcaaggccctgatcatccaggctaccggcaccggcaaaacccgtgtggccatcgccctggccgagttgcttctgcgcacaagttgggccaagcgcgtactgttcttgtgtgatcgcaaggaactgcgggtacaggccgatgatgccttcaagcagaacctgcccagcgaaccacgctgcgtgattggtgaaaccaacaaggtcgaccggaccgcgcgcatctatatcgctacctacccgggcatgatgaaccgcttcgcccagctcgacgtgggcttcttcgacctgatcattgccgacgaaagccaccgcagcatctacaacaaataccgcgacctgttcaactacttcgatgcgttgcaagtgggcctgaccgcgacgccagtgaagttcatcagccgcaacaccttcgacatgttcgactgtgaaaccaccgaccccaccttcgagttcgggctggatgccgccatcaacaacgaaccgccctacctggtgccgttccgcgtacgcgacctcaccaccgattttctgcgtggtggcatccattacaacgacctgagcgatgagcagaagcgtcagctcgaagaagatctcggcgaagaggaggccaagcgcactaccattgccggcaaggacatcggccgcaagatcttcagtgaagacaccgaccgcatcatcctggaaaacctgatcaacaacggtatcaaggacgaaaccggctcactggtcggcaagaccatcatctttgcccagcgccaggagcacgccgagcacctggaagagctcttctgcaagctttacccgcaatacggcagcaaggtctgcaaggtcatccacaacgccattccgcacgtggacaccctgatcaaggaattcaagaagccggacaacgacttccgcatcgccatctcggtggacatgctcgacaccggcatcgatgtgcccgaagtggtcaacctggtattcgccaagccggtcaagtcctgggtcaagttctggcagatgattggccgtggcacgcgcctgcgccccaacctgttcggcccaggcaaggacaagagtgaattcctcatcttcgaccactacggcaacttcgactacttcgagcaggagtatcaggagccggaggacactggcggcaaatccctcctgcaaaccaccttcgaggcacgcgtggagctggcccaggcagcgctcaagcacaaccatgcagtcgccttcgataccgccatcgagctactgcgggcggacatcaacgacttgccggacaccagcgtggccgtgaagcgcgagctgcgtgttgtgcatcagttgcagcaaaccgcgctgctgaaacagttcgatgccaaaacccagcacctgctgatggacagtatcgccccactgatgtcggcccgggtgctgcgcgacaaacatgccaccgcgctggacaagctgatcgcaggcatccagcgctgcctggtcgagcaggccagttgctttgaggatggcaagatcaccctactggccgaagtgggcaagctcgccgttaacattcaggccgtgcggcagaaggatgccgtgatcgctgaggtgcgcagcgccgagttctggcaacaacccagcatcggcaagctggaacatgcccgccaggagctgcgtggcatcatgaagtaccgccagaccgacaccgggcctggctatggcgtagacaccacgcgaaccgcggatggcaacgtccagggcgaagagcgtgtggtgtatatcgctggcgccaacgaagcgatgatctaccgccgccgcctcaaggacattcttgacggcatgctggccgccaatccaaccctgcagaaaatccacaagggcgagccgattgccgagccagaactgaagacgctcacctcgaccatcctcaccagccatccgggcgtcagcctggaagtgctcaacgagttctacggccgtaccgcggatcagctgcaccttaccgtgcgcgagatcattggcctggatgcgcaagccatcgaggagcatttcaagagcttcctccatgcccaccccagcctcaccgcccagcaggttcgcttcatgaatctgctgaagaactacatcgcgcaacacggcagcattgtcgtggagaaactctacgagccgccgttcgacagtatttcccacgagggtatcgacggcgtcttcgcccccgaggatgtcggcgagttggtcgccgtgctcaagcccttcctgcgcggggatgtcccgccaagcagtcactaggagtgatcatgcaagctagccaatggacgacagaaatcatcgtgatctgcggggtgctcgctatcgccgcagcggttatcggctatgtggtcgctgccctgcgtcaggggaggcagatcagccagctcagtatgcagcttgagcaggcagagctggccagggcgtcgactgaggctcagcagcaatctctgcagattcagctcaaggcagcagaagcgcgcagtcatgagctgcagatcgaagagggcaagttgaaggcgcagttgcaagcatcggccgataccatggcgcgtctttctgccgagctgcatgagcgtaaagctgccggatcggacttgcaggtgaaactggaagaagcaaaccggcaacatcatgagtcagccaggcgtctggaggctgtgcaggctggtgcccaagggctgcaggagcaggtgaccgaactgcgcgggcgcctcgatacatcgacaaccacaaatgctgcgttgcaagaggagcgtgaccgcctcaaggatgccttggcgagcgaagaaacacgcgcgaaggtggcggaaaccgccgagcgtgaagctcgcgaacagctcaacgagatcaagcaaaagctggtcgagcatgcacaggcattcgacgctttgcaggcgcgttatcagtcgacgagcaatgagcatgcagagctggggaccgctctggacaagagcgagaagcaagtggccgagctacgagagcgcctggctcaggctcaaaccacaaatgaacagctgcacacggatcgtgaccgtctgaaagacggactggcggatgagggcaaacgggccaaggccctggaaactgccgagcgcgatgtgcgcagccaacttcttgaaaccaaggaagcgctttctcagcaggtgcgatcgttcaacgagttgcaggagcgcctgagcacactttcgtccgagcacaccgaactcaagaccaccttgcagaagcgcgaggagcatttccaggaacagatggcgcagttggccgacacccgcaagtcgctgacccaggaatttgagaacctggccaacaagatcttcgaggagaagggcaagaccttcacccagaccagccagaccagtatcgatgggatgctcaagcctttccgcgagcagatcgaaggcttccagaagcgcatcaacgaagttcacgacgcctcgctgcaaggcaacaccagcctaaatgccgaaatcaggaaggtgctggaaatcggcctgcagatgagcaaagaggccaacaatctgacctcggccctcaagggtgactcccagcagcgcggtgcctggggtgaggcgcagctgcgtcgcacattggaaatgagcggcctgatcgaagaggcgcactacgaagtgcagagcgccttcaaggatgccgaaggccgttccaggcagaccgattacctgatcaagctgcccgacggcaaacacatcatcatcgacagcaaggtttcgctggttgcatacgaccgcgccgtgtccgccgagtcgccggaagaatgccaactggcgatgaccgagcacgtcaaagccgtacgcaagcacatcgacgacctcgcctccaaggactacaccaacctcgtcggtatgcgcagccccagcttcgtgctgatgttcatgcctgtcgagccggcctatatcgaggccatgaagcacaacaaggacctattcgagtacggctacaagaaaggcatcgtgctggtctcgcacaccaccctgattcccattctgcgtaccgtctccaacctgtggatgatcgagcgcagcaacgccgaggcgcgggaaatcagcgagaaggcgggcgagatctacaaccaggtctgcaccgtggccgagcgcctcggcaagctgggaggcaccctcaacaccgtcagcaaccactacaacgacaccgtcaaggcgctggctggtaagcaaggcctctacggcaaggtggaacgcttcaacaagctctcggccaaggtcagcaagaccctgccagcgctggagcccactcacatggacttcgagaacgagcggcttgcgctgatcgtagaggcgctcgacgaagcgccggagccagccgacgatttgccgcaactgatccagaacagtcacgaaggcgagctgctaccgcaggcctgacaacccatttttgaacgagagaagtaccccgaatgctcaccggcaaaatccgcaacgatatcgacaagctctgggaaaaattctggactggcggcatcaccaacccgctgaccgtgatcgagcagatcagttacctgatgttcgcccgcatgctcgacatgcaggaagacgtggccgagcgcaaagccaaccgcaccggcaaggactttgcccgcctgttccccagcaccccggaaggccaactgctgcgctggaagaacttccaccacaagagcggtaaggagctgcaccagcacctcaagcagaacgtctaccccttcttcgccaagctcggcagtgccgagggcgagggtggtgggcgtgaaggcctcggccatatcagcgagtacatgcaggacgccgacctggagatcaagaacgagtcggtgctggcctccgccgtggagatggttcatgccttgccgttgactcagagcgacgtgaagggcgatatctacgaatacctgctgagcaagctcaccaccgccggtatcaacggccagttccgcacgccgcgccacatcatcgacgcgatgatagagctgatagccccgcagcctacggacgtgatttgcgacccggcctgcggcacggctggcttcctcgcccgcaccatggaatacctcaaccgtgtgcattccagtccggaaggcaccttcagcgatgaagacggtaatctgcattactcgggcgacttgctcgaaccctaccgccagcacatcaacagccagatgttctggggcttcgacttcgacaccaccatgctgcgcgtctccagcatgaacatgatgctccacggcgtgaacggcgcgaacatccgctaccaggactccctgagcaaatccatcaaggagcactacccgcgtcaggagcaggacttcttcgacgtggtgctggccaacccgccgttcaaaggcagcctggacgaaaccaacaccaaccccgacgtactcggcctggtgaaaaccaaaaagaccgagctgctgttcgtcgcccacatcctccgctcgctcaagctcggcggacgcgccgcggtgatcgtgccggacggcgtggtgtttggctcatccaaggcccaccagcaactgcgtcaggagctgctcgacaacaaccagctcgaaggcatcgtcagcctgcccagcggtgtattcaaaccctacgccggcgtcagcaccgccattctgattttcaccaagggcggcaccaccgagcgcgtgtggttctacgacctgcaggccgatggctactcgctggatgacaagcgcaccgagctgaaaggcgagggctgcaacgacctgcccgatgccattgcccagtggcgtaaataccggcagatggtcgaaggcaatatcagcgccagcaccatcaataccctgttcggcgacaagcgcaaaaaggcttttgtcgtccccgttgaagagatcgtcgccaacaaatacgacctctccatcaaccgctacaaggaagtggagtaccagcaggagcagtacgaggagccgaaggtgattctgaaacggctcaaagggctggagcaggaaattctggcggatctggatgagctggaggggatgctgtgagttggccaatagttaagctgggggaaattttcgatatcacatctagtaagcgggtccatgaaattgattggcgcaatgaaggtgtgccattttaccgcgcaagagaggttgctgttcttgcaaaggaaggtcgggttgataatgacttgtttattgatgagtcaatgtacgaagaatttaaagccaagtatggcgtccctaaggttggggacctgctagttactgctgttggaaccctggggaaggtatatgcagtccaggagtctgatcgattttattttaaagatgcgagtgttatttggttaagggcgaggcaggaggttgacacttcttacatccaacacgccatgaatagcactgatgtacagaggtttatacagaactctagcggtgcaacagttggcacatatacgattagccgggccaacgagaccgaaatccccctcccacccctgccagaacaaaagcgcatcgctgccatcctcgacaaggccgacgccatccgccgcaaacgccagcaagccatccagctcgccgacgacttcctccgcgccgtgtttctggacatgttcggcgatccggtgaccaatccgaaggggtggagcgtgaaaccgctctctgccggcataaggtcaatctcttcgggatggagcgcgactggtgaaaaccgtccttgcggcgctggggagaaaggtgttctcaagattagtgcagttacaagtggcgttttcaagccagaagaaaacaaagtcgtctcccttgatcagatacctgacgggaaaaagcttttaattcctaaaaaaggggatcttttgtttagtcgggcgaatacaagggagttagtggctgcaagttgtattgtcagtgctgatatcgaagatgtttttttgccagataaattgtggttggtagaaactgatcaggggaagattctgccggagtttctgaattatctactttggcagccaagattcaaagaaaagctgacgtcccaggctacagggacaagtggctcaatgttgaatatttcaaaattgaaatttgaagaaacagatgcgattttccccggcatagcgcttcaagagaagttcaagcgcatctattgggctcttcaggggactatcgacgcatctactacctcaagggagaaggtagacaatttgtttcactcgctaagccaaaaagccttctccggtcagctgtagataaggaaatccccatgcgcctcaagtctgtcagactcacccatttccgcggctaccgtgccaccacggtcattcctatcgacgatgccatgaccggtatcgtcggccgcaatgactatggcaaatcgaccatcctcgaagccctcgccatcttcttcgagagtggagacgtcaaggccgacaagagtgatatgaactgcttcagcctggccgagggcgccgagcagttcgagattgcctgtgagtttgacgacctgcctgaagcgctggtgctggatgagaatgccgagacgtccttggcgcaggaatacctgctcaacgccgagggcgcgctggagattgtcaaaaccttcaaggccaacaccggcaagctggagcgcaccgccatccgctgtgagcaccctgcggatgaagcgctggctgggctgctgagcctgaaaatggccgaactgaaaaagctcggtgagcagcatggcgttgctgagcaagtggcagacaaacgtgtggcttcacagtggcggcaggctatccgtgcggcagcacagcccatcgcctgccaggagatgctgctcgacatcagcaaaggcctttcgacggacagcaaatccatctgggaaaaaatcgaggcccagctgcccaccttcgccctgttcaaggcggatcgtgaaagcagtgatggcgacgcagaggccaagaacccgctgcagcaggcggtcaaggaagctcaggctgcacttcatgatcagataagcgcgctggagcagcagatcgaagccagtgtgctggatgtcgccacccgcactctcgacaagctgcgggaaatggcgcccgagctggccaatgagctgaccccgcgcttcaaggaaaagcccaagtggagtttcagcttcaccctggacggcgagaacggtattcccatcaacaagcgcggcagcggcgtacgccgcctgatcctactcaacttcttccgcgccgaggcggagaaggccgtggtgggcacccagcgcaatgtcatctacgccatcgaggagccggaaacctcccagcaccccaactaccagatgatgctgatgaaggcgctgctggaactctccaaccagcccaaccgacagatcatcgtcaccacccacgttcctgccctggccggccttatgcccatcgacggcatccgctacgtcaccaaggatgagaacggcatccctatcgtcaagatgcccaatgacgatgtgctaaaggaggccgcggagagtctgggtgtactccccgaaacagggatggagcgggcgaagggcgtcgtgctggtggaaggtaagtcagacgtcaccttcctccgccatgcggctaacacgctaaaggctggcggacatcttcagtccagtcttgaggatgccggcatcgttccgattctgattggcggctgtggcagcgtgaagcactgggtcaccctgaatcttgccgatgacctcgggctaccctggtgtgtgttcctggactccgacatcggcggcagccaggagcaggtcgcttctatcgcaaagcgaaaacaggaagtcgaagcccgcgggcgccccttctattcgacgcgcaaacgggaaatcgagaactacctgtgccctgacatgattgatgctcaaaccggggtcagagtgacattcaccgacacctgcgacgctaagaaaatcatcggccaggcggtgcgtgtcaaagcggatgatgtgatcgacaggttctggccgttgatgactgctgagcagatccttcagagctcgatgtatcaggagggcggtgagcaacgctcagagctgaaagagctaatcgagaacctgctggcgttggctgcctgatggcgtgaaaggagcaaagaatggaaggcaacaatcatctctacaagctttcaaccaccccctccgggcaacgcctatggacttacatggcggccattctcgaagtcacggaaatggatcagggaaagccattcccgctgaagcggttcctggggaattttcagactcacttggacgcaggttggatcgaacgcgtgcccgaggggtacagattgacccgtcgtgggcaagactattttcaagaccgctaccgtgccggaaatccccagtatatagagcgacctgcggttgagcggatgatcaggtcaatcagttcagggagcggagagggggattgggttccgctgtcctgaggtctgtctcattgcgtttaggagtgggtggttcaatcagggaggttgttcatgtcgtactccgtaattaagtactcgtcctggctgggacgctttctccagcgtcgtgggctttcagcgcctgatcagcgcggactctatgcgtaccactgcagtctcgaagagtacggagagctgcagcatttgctccgtgagtttgggggctttgatgcggcgttaaaggacccggcagcctgtgcttgtttggtactttttggttcggagtggtatcgccgtgagtaccgcagtgagtatgcctggacctgggacccgatctggaaaactctgggatttaatctgtcgccgggagagctaagcaaggtcatccctaaagggttggaggggtattggaaacgtccccttcatttctacgaagcgggtcatcgggattttctagggtcgctgtttggtgaggggggcttgccctttcaggtattgcgcgagggaggcagccgcttccagtggctgtttgaccgcttgctaaggcagtacgaccagtggcacctgctgggcttcaacaccctacagcaggtggagcagcaactggaaaaggccagtcttcctcaggtgtttgcctcacgtacgtcgatcgaactgattgcgcgtatggtcgatgagcttgtggctctggtccggaattatgggctggcgcaggcggatgagcccgtcgtccgcctggatgctctgaaccccaagtggcgtgaattgttccctctgcctctggataacgagactggcagcgaactcctcaatggtcttttaaagactgcgaccattgagggcaaaaagcgacgccgggatgcgactggatggtcttgtcgacacttttggcatgaggcgcagccggatgtgctcaaggttcaggtctcgatgccggaggaggtggtgcttcgtctgacgacgcagccatctaccacccgttttgagctggccattgtcgaagatggacaggcgattgctgcgcttggacccggctacgcgctggtcgacaacggtgttgcccatatccggctgcgccttcgtgaggtgatcggaaagcggcaggattgcagtgcccaactgagcctggtggctatggcaggtggcatgctgatcgccacccagccgatagagggcagtgcagtggcccttggcgaagtaccgttgggtttcgagccagtgaatgatcgctggcagctatgcggtcaggcttcattcaatacggctggtgaagagctgctgctggtgctgcccgaaggtgggaagttgaacatggctgcagagggcgaggaagccatcttcagcgatatggcaccggctttttcgctgcatacggtaaaggttcagggcaaggcgcagttccaggttgagagtgatgaactctaccggatacgcacgggacatgcggttggtatgggcttggggctggaactggctggtacccagatcgactggccgaccaagcccgctctgacctttgtcggtctgcctcgtgtgcagtggccgaccgctgctggggaactgcaacagcagggcggtgacctgtacgttgccggcaaacagccgggaagcggcttgttgcaggaggtactcggtacccaatatgtgtcggtgcgcaaccgcagtggcaacgccctgttacgtcgcagggtgggtatcttgccgacggatttccgtgttgagctgcgcagtggtgagaagccggggcaggggagcattttggtgcattcccggcagcgctgcctgctccagattgttgacgacagtctgcaggtacagcaggtaaagcgtgaggatcacaccgagcttaggctctcggcaaagggctttcctccagtcagggtccgcctttcagttacccccagcttgatggctgacccagtggagattgacctgccgtttcccaactcgggttttctggcctttgatggcacaggcaaacatctgaaacgcgatctcagtgtcgacgacctgttgggggcgcgtctgtatctgtttggccgggctggcgcaccaacccgttttagccttgagctgaccctcaggggtagtgcggccaggaatgcttgttacagctggacctacacggtggccgaaaagccgctggagctcagtctgttcaatatccgtgaacagattgttgacctgctttcgcttcagtcgggcattgatcaggtcgtcgagttgcgggtgttcggtaacggtcaggataccagttaccgcatccgtaggtattcgacggagatgcaactggatcgcgaccgtcagatgctgtgtgctgccaatctgcacgatggcgccgacgccattcccgaaccggtgttgatgctgttgcatgatcctatgcgtagctccatcgcgctccgttcccgcaccagcgaaggtgtgcccaccggcgacttcgagttaccgatagctgttgaaagggatggtccctggctggtgttgcccaaatcgggctcatctgtatcgttccggccgctatttatcgctggtggatggaagccgttggcgccgagcgatggaatccagagtctgcaaaaggcagtgttgaccttcgatcatgcttcacctgttagctccttcacgcctgtgttggatgccatggcggttaaccctatgcatagcggctggcagttcttgcgggccttgtatgaagggtacggctatctgcccctggcgaccttcgaggtctggaaggctctggtagggcacacccgcgcgttggcgatggcacttttcaagtttgaaatggaggcgacattccttggccggctggagactgagtttccgattttctgggagtttcttcccattacagaaatccatcttgcggccaagcgcttcgctgcattccttaaggtgaaaggggtcgctgaggaagccattgatgctctgatcggacgaatgttttcgcgattgggggaaacctattcagcctacgggcagagtgtgcagcgcttcctttctggcaagcctgttggcccagagatcaaggtgccgctagcgactttcaagagtgtcctgcatggctggtaccttgagttgattcgcgagcgcagtgaggcaaagtggccggagttcggctgcaagcggctggagcgttggcacagcagccaaggctgctcggtgattgccttcaggtcggaaatggattaccgcaatgcggtgctctatctaccggtattcgccgctgcggtcgcctgtggcaaggctcggttcacagatgcgtttgcggatggcgtcgaggcgattttcttcttgcgccaggtccgcgatttcgattcgaagtggttcaactcgatctatcaatattgcttgttgaacagcgtcatggatatgcagaaggcagagtcggttaatggataagtatttctctgggctagtcgagcaggcgctttcccgtgccactgagtccaccttgagtatcttgagcattaccgatccggacttgcgtgagcacctggaaagtctgatgcgcgcggagtgcgggaaagagggtgcattcctggcgccacccgtgtttgagcagaccttcagctgggaagagtcggcgttcaccatggagcaactggcgagcaaggagcacttgctgagcaaggagatcgtggcctcgctcgatggcaaggcgaatgggcgttaccgctttggcgcgagttggaaacccttcacccaccagttggccagctggcgctcattgctagagaagaagcattcggtggtcgtcaccagtggtaccggctcgggtaagaccgaatgctttatggtgccggtgctggaggatctttatcgcgagtaccgtgacgcagctcgtcagccgctggtcggggttcgggcgctgttcctgtatccacttaacgccctgatcaactcgcagcgcgaacgtttgaatgcctggactcagagctttggaagcggcattcgctattgcctgtacaacggcaatacaccggagttgcaggcgaatgtgcgcagcgagcagagcctaaagcctaacgaaattctgtcgcgcgagctgatgcgtacgcaaccggcgcctattctggtcaccaacggcaccatgctcgaatacataatggtgcgccaggtcgatgcgcccatcgtaagaatctccagagagcagaaatcgctgcgctggattgttctggacgaggctcacacttacgtgggttcccaggcggctgaattggcattgcagctgcgacgggtgatgacagccttcggcgttacgcctaaggatgtccgctttgtggcgacctctgcgactattgccggtgaggacgctgcaggacagttgaagcagtttctctcggatctgtcgggggggccggttacgcagattgatgtctgggggggtaaccgggtcattcctcctcttgccccctgtcaacaaacgctggttgctctggatacgctcgagtccatgccgcctgtaattgcggacgatccagaggttcatccggatcgatacgaggccctggtccattctccgcaagcccgagcactgagaaatctgctggtgaccacccccaagccgttgaagctaaccgagatggtcagccagatgcgtcaggaaggtgggtggtcactgtcacaggacgaaatactacgttggttggatgtgtgttcaggcactcgtctttcagccagtgagccggcgtttctgaagctgcgggcgcacttcttccagcgcacaactcacgggttatgggcctgctttgacaagtgctgctcagcaaagtccggaacggcgctgcaacaaaactggccctttggttatgtctacgccaatcagaggcaaacctgcagctgtggcagcccggtattcgagttggcgttctgcaatgactgcaatgagccgcatctgttggcgcgggataagaacggaaagctgatccagtgggaaagctctggtggcgatgaattttccctgcagactgaaacacctgttgaggaagatgcgggggctggtggctcaggggtactttcagtcaagacaccgctggtgctttgctcgttcgaaaatgccggcagcgcatacatccccgttgaggtcgataagttcgctggttcattcgcagctgtttcagctgaacgggtacggtttggggttagagatcttgatgccaagtgcagccacaacagctgtggatttagtgggctgcacggagcttctcctttccgccgcgcaatgctgggcggacccttctatgtagccaatgccgtgccgacagtccttgaatactgtcaagactatcaagaggaagatcagacgccggagcacggtccgcagtctctgcctggcagaggccgtcggctaattacctttacggacagccgccagggcacggcgcgcatggctgtacgtatgcaacaggaggcggagcgcagcaggttgcgcggacttgtcgtggagattttgagctggcaccagcggagccaggccagctctcaggtagattccagccgcatcgatccgtcggttttgcaacaattaatcgccaaggcgaaagaggaagtagagctataccgcagcgttggtatcaaggaggaagtcagggccgcggaggaaaaagttacacggtttacagccatgctagcttcagcaactggagcgaaagttaggccgacgctagtttctctagcttggtcggagctctccaatgagctcaagcagaaggcagacctgaaaggctcgatgctgctttacaacaagtatcagaagcccgagatcttccgggaccatgatggcccctacaagctggcggaaatgttgctgttccgcgagtttatgcgccgcccgaaacggcagaacagtctggaaacccaagggctggtgaaggtcgcatacgttggcatggataaggtccaagaagtgccggcgtactgggggcagaaaggtctgacgctcgatgattggcgtgacttcctaaaggtggcgctggactttcatgttcgggagaacagctatattcaggtcgatgagggctggttgagttggatcggtagccgtttttctgccaagagtctgcgtaatcccgagtcgaaagaagcggatgagatccgggtcaagcgctggcctcagatccgcaatggcaaccattcccagcgcctgatcaaactattgttgcttggcgctggtttgaacccggctaacacggccgacgttgatctggtcaatgcttggctaagagctgcctggttgcagttggccagaccgggctcagcgctgaaggctgacgaaaaccggtactacctacccagagagcacatgctgttctcgttggttgaccgggcctatgtctgtccagttaccaacaagctgttggataccaccttcaaaggctttacgccttacctacccgctcacctggatttctctcagttgactgaagagcagcgcgagagctatcaggcagagccgattgagctacctgacctgtgggagtttgaccgttctcaggacgactatgcgccgggacttgcgcgagttagaaacctggtggcgaatgatcctcttgtaagcgatctacgagcacggaacctgtggacggatatcaatgatcgggtagtggaaggtggcttctattaccgcacagcggagcactcggcccagcagtcttctgaacgcctcggctcctatgaagagatgttcaagaaggggcagctcaacgttctgaactgctccaccaccatggagatgggcgtagatattggcggtatttctgctgtggtcatgaacaatgtaccaccgcacccggccaactacctgcagcgtgccggtcgcgcggggcgaagcaaggaatccagggcgattacctacacgctttgtaagaacaacccgcatgatcagcaggttttcgccaatccgagttggccgttcgagaccaggatccccgcgccagtggtggcattgaactccgagcgactcgtacaacggcacatcaactcgctactgttggcggactttctctgcaatgtggttgggctcactcagactgagaaaaccagtctgaatacgcagtggttctacgacgatgagcacggtctctcacaatgtgaccgattcattgagcggctgggacaagttgtctccgatctggacgacgcgctcaaagacttggtgaaaggcacagctctggtcggtgtggacccggctcagctgcgccgtcgttcaatcgattcgatcaagccgctgcagagtcgttggctgaagagctatcgcttcttactttctgaggagaagcacgcgaaagccaacagcccctatctgaagcgtctccagattgaaaaggctcgccactgcaatgagtatctgttgcgggatcttgctgcgcgtaccttcctgcctggttatggcttccctaccgacgtggtgaacttcgataacttcacgattgaggattacatccgcgagcaggacgcagggaaaaagttgaagcacgatcgcgaggacaacgtatcccgctacaaggggctgccgtcacgcaatctgtcgattgccattcgcgagtacgctcctggtgcagaaatcgttctggatggccgggtgttcaggtctgccggcgtttccctccactggcataacctcaatgctgatagcaaagaagcgcagaaaatggacattgcgtggcgttgcgatgtctgtggcgctctggactatgaggaggggttgataaagaccgatgagctgacttgcagcaatgtcgactgccagtcactgatcaagccccaaaacattcgcaaggtcctgcagccctctggttttgtcaccgatgcttatgagtcggcctccaatgacatccagcatcagaaattcatcccagttgaaaccgcctgggttttcgtcaacgccaacaagactccattgccaaacccggcggttggggcaatggcttatggtgcggatggaaaggtcttccatcacagctcgggcgagcacggaacaggttatgccttgtgcatgagttgtggtcgagctgagtccatgcaaccggatagcgggttcccgcgagacctgtcgccgtctggcgagcactatccgccacgcccgaccaaagaggacaaagatcagaacaacaagcgccttccctgccagggcagcgggagcattcttcctagtgtgagccttggcgctgtagctactactgatgtgtttgaactcaccttgcaccatcccgtgcgcggggagttcattgcagactcagcgcagggaagtgcaattgccatgacgctagcagtggctttgcgggctgcgctggccgagatactgggcgtatctgcttccgaattgggttatgcaactcggccaagcaaactgccaagtggacagtccattcgcgtccttcagcttttcgacgtaatcagcggtggtgcgggctttgccactagcgcgccgctgcatgtcgaggagctgctgcgggggatggtgaagaagctcgattgcaagcattgtgaaactggctgtagtgagtgcctgctggactcccaaacacggcatgatcacgacaagctggatcgcaaggcagcgctcgactggctgggcccagacttcattcatcacgtgggtttgaccgccgaaaacaaactctcattcgccgatggccagtatgcgcctggcagcattgagagcgttctgcgccggctgatcaacgagggtgcaaagagaattactctagtggcctctggtgatgtggcagagtgggatcttcttgctccacagtttcgtaaggcgattcaggcctatgttctggccgacgagctgactgttgagctgctcgtcccggcagatatcactgatggggttcttgtgcaggatctccagcgcctgtcggaccttggagtaaacgtcgggaatgcgatcactgagccaggtgagcatctcgttgcccaggtgtttaaagagagcgaagttgtcacgctggcctcgcgcagcctcgtggcaactgttccaggccgtagctggcatcaaagtgatgagctagtcgtactctcgaagagtcagccggagtttggctggcaggtgatggacctttccagtgcagcgagcgactccttcggcaaggtagcgatcgtcgacatatcaatccacgaggaactcaatgggtcgctgctgcaattcggtgagcgtttctgggagctgcttggcgctcgagatcagcaagttgctgacgtgattgcgactgcgaagatcaacaggctgacctactcagatcgttacattcagaaccccgcggtagttacgatcctgggtgcggttctgaaagatctgaagagccgcatttctgcggatgcggttgtgcaggtgaagacgctattcaaatcaggtcggctgcaaggtcgtaaagccttcgacgactgggccaatcaggacgatttcgagttcttttcacgcaattggctgtcggcaatggttgggcatcaagttgaactgattgtggagtcgtcgaatcgcgaaatccctcatcaccgtaggttggagcttgagtttgaagacggcaggacgctgaaggtccggttcgaccaaggagtggcctattggcaggttcgctttagctcgcatagcgacatgtggtttgactttgatctggctgcccaggatcaactcatgcacatggccaggatagttgaaaccgcacggatacaaaactctgagcagaagtgggcgacggacgtgttggtcgagctaaagagctaattgagactgatttggtgcggagaagggggcgatttttgggggagcgcgtctaggacagacgaggcgggtcacatcgtcttattcaatcccaatatggcaacagaatctcgctgcaattggtggtgcggtgatttcgttgcacaaggtggtgcggcgtgaatactgcaaagatcgcgaagagcagtgagttaatgctgtccatgctcgatgggatggcgcccatgtccggcttgccgccttgtctgtactacatgatgccgttggagaacttccagagggtacgcaagcatggccttgtgtcccgcagtactgcaatggagcaggggctgcacgttcgagactattcggatcaggaggtacagtctcggcgagccaacaggcacgagccggtttttcagcgctgtttgcatgattacgtactattatacctgatccccagaaatcccaatctttcgctctcgcgcccagacgtgtgtcaacaccggtgcaggtttcgttgctctaaccgccgccttgctatcaacgggaaagtaaaaaatattgcattttcataaatttccttatggattcggatgctatcgatttcgtgatgcgtttcttaagtaattgattaatagccaatttctaaagttggcatggaatgcgcttagtggtgaatgtcacctagtaatcaacaaggaaagtacagatgtctgaactcaaaaaattccaggtccaaaccgctcgcccgctgccgatcatcgtgctggccgacaccagtggcagcatgtcggtcgatggaaagatcgaagccctgaacaaggggctcaaggacatgatcagcagttttgccggtgagagccgtctgcgtgcagagatccaggtcagtgtgatcacctttggcggcagccaggctgagctgaacctgccgttgaccccggcccaccaactgcaaagtttcacaccgctggtggcagagggcatgaccccgctgggcggtgccctgtcgctggccagcgagatgatcgaagacaaggacagcatcccttcccgcgcctacaagccggtgatcgtgctggtctctgatggttatcccaatgatgactggcagggtccctttgctcgcctggtcaatggcgaacgctcctccaaggccactcgctttgccatggccatcggcgccgatgcggaggaggtcatgctcagcgacttcgccaatgaccctgaggcgccgctgttccatgccgagaacgcccgagacattcaccgtttcttccgggcagtgaccatgagcgtcagtgcgcgcagccagtcggctacacctaatcaatcgacgcccttgcagatccccagcgctgacgatcaagactgggagttctgatgcgcctgctggcaggcggagcttcggtgcgaggtcccgcgcatcagctcaatggcacgcctaatcaggatgctctgtgcgtcagcggtctacgcggcggttggtgcattgccgtggctgatgggttgggcagccgtccgcttagtcatcttggctcccgtaaagccgtccagctgttcaggcagctagcccgtcagcgacaagacatgccgcatggcacggttgccccggtcttgcgtgatgcctggctggttcactttggtgactgttacagggaccacgaaacgacctgtctgtgggctcgggtggatgcctccgggcgaggtgtggctggtcaggttggggatggcttgttgctggttagaagccagggtgtgttcacggcgctggctgagcggcgccaaggcttcggaaatcagaccactactttggtgcaggcggattctcaggatggctgcagcgtcgaccttgtgttgagtctcccgggtgatggcgtgttgctgatcacggatggcatctctgatgacctgattccggagcagttggagccattcttcgatgcgatttaccagcgccagttgcgttgcagcaagcgccgtatgcgccagtggctgacgcgagagctgcacggctggtccacacctcgtcatggtgacgacaagaccatcgctggaattttcagaacggattgaagcagatgaccgcgactacgacagcgcagcagaagcgtgtggtgcaggacaccaaaggctcggtttatgagctgagagaggaaatgagccggggaggacagggtatcgtctaccgaactcagtacccccaggccctgattaagggctttaccaacaaggatgcgcaagctcgccagcgctggcatcggcatattgcctggctgattcgtcagaacctcagtgatctgaaactggccaggccactggcgctgctggcggagccgcgcttcggctatgtaatggaactgatggacggtctggttccgttgcaaagcctgctcgacagcttcatcaatgctgaagatgaggcgtctgccgattatctgcggcagggtggccttcggcggcgtatccgtattttgagccaactggccagaacactgaaccaactgcatgcgcgcggcatgctttacggcgatctatccccgagcaatatcttcgtgtcggatgacactgcccacgcagaaacctggctgattgactgcgacaacatcagcttggaagcgcatggcggtctgaccgtgcatacggcggactatggggcgcccgaggtggtgcgcggtgatgcgctgctgtccagcctgacggacagctggagttttgcggtcatcgcttaccagttgctgacccataaccaccccttcaagggcgagctggtcagcgaaggtgaacccgaggaagaagaggctgcgctgcgtggtgagcatccctggatttatgacgtgcaggacgatgccaatcagtgttttgccaacctgcccatccaactgattgagcacagtcggctgcctgtgctcttcagccgctgcttcgagcaggggcggcatcgcgccagcgagcggccgagcatggccgagtggcttgaggcgctggcggaaattgacgagcgcctttattgctgcgcaagttgtggtggcactaccttgctgcctgtggagcttgactcactcgatgacgcgtcatgctttttctgcgacgagcctgccgataaccggctggtgttgctccaggagttcattgctctaccggtagaaggtgagagtcagtctgatgagctaggcaacttgatggcgactggccgcaaggtatggctgcagccgggaggcaatctggaactcaagcgcctgatgccaacgttcagctatgaccgttggcctgccgaccatatccgcatcgagtacaccgagcaggggctcggtattcaccccctgtcccaaagcaaattgcatctacagcggggggcggcgaagaagcctcttgagcgctaccaggggcttaaggaaagtctgcgtggacagcacgaggagccttaccagatccatgtaggcgacttggaagagtcccatgtcatttggcagttcaggtggtgatggcgtatggaacttaaagactttcccatgctgtccgaggatgttctggctctctctacggatgagcgtatcgacggtttcctggccggccaggcgatcttcctccagagctatcaggatgagtggctggcggttcagggcgactcacgtgtcagggtcaactgcgctccggctgaccatggtctatttagccgtctggtaatgcgcgatcagagccgctggctactgaccagcaaacagggcagcaagctgctggtgcagtactgcgcaccagtcgaagtgtccgccatgcagcttgaactggggatagacgagctgatcgcagatgatctctacggcaagcaggaaatcgccgataagagcatcgaccttgcttgccgatggttcgcggagcagtttctggtgcgtgggctggccgagggggactggctcaccgtcgcgcgctttagcaacagcgcctccaaaggaggcttccaactgctgggcaagggttggcgcgccgatgtggagcaacggcaggaccgtggattgctgatcaaacgccttacccgccactctcgccgtgatggtgcattctcattgctgatcggccagtttgcgttttgtgatgcctccgttgccgctgttctcaatagcgccagtcagcaggcgttgctggatgccgcgctgcgcgacagtgccagttatttggagttgtggaatctctacaacgacaaggaatggcagagtgcattgcggcaggccgagaccctgcgctcactgcgtttcgtgcaatgtgatggaggggaagatggacgtgaaaacgtctggcgtctgactccgaaatcgcaggacgactaccgggagtttcgtcagcgatggcgcgatctcgaattgccaagcgacacccagttcgacctgggtactgagcggcccgactgggctgaagagctgaccaccgacgaggcgaaggcagccgcgagcacgccgcgcggcaccgtacgctttgagcctgactgtgttgtcttcaagactgcctcaaaccggcgcgatgttcgcccgaaacaggctgagggctggctctacctctcactggcaggccagcgttccgtaggcaagaggcgccttgcggccaaacaatccattgactcgggcaagcggctgtcgcagttgaagtggcttctggagggcgttgcggtgccggcggcccggcgccggcccatcaaagggcttacgccctatgcgcaggaaaccttcaaggggggcaagccaacagagaagcaggccctggccctggatgctgcactcaatacaccagacctagccatcatcattggcccacccggtacgggcaaaacgcaggtaatcgcggcattgcagcgtcgtctggctgaggaggcagaagagcggaacattgccgcgcaggtcctgatcagcagctttcagcacgatgccgtagacaacgctctggatcgcagcgatgtgttcggcttacctggcgcgcgcgtgggcggtaagcgcagcgtgagcgatgaggcgtcgctgatcgatccctggcttgagcggcatgtggcccatttgcaggaaaaaattaccacggagtacagcaagtacccggaactggagcgcatcagggatctgtcgaccagattggcgctggctcgagttgtcggcgcatcgccagctcaacaagtggaagtgttcgaccgcattctggacggactgcgaggcctggagcaaagcggtctggtattgccgcccaggctggaaagtcagcttgaggaccatatcgagcaactaaaaaagcaggcgccaagttccgccgagagccggccggatgtagaagccttgagacgcattcgagcgttacgtgtcgagacctcctcattcgctgacgatggccccgatcgagcctgggatttgctcagctggttgaagcgtcgtggccaaggttgcagcgccgagttgctggcattgctgcaagacgctgcggatagctcgcacccggcggaatcgaccctgcatgcgcttgcggagtgccagggtcgcctactcgaacagtatttgcccgattaccgacctacggaattgaggcgtcaggcggaccctgaggggcaggctctgcttgatgaagtcgacaggcatctggagagcaaactgcgccagcgcaagcagggcgtagcctgggtgctggagcagctcgtcgacagcctggcgatggaccgcaatgctgctcaggctgtggttaacgagtactccatggtggtgggggcaacctgtcagcaagctgcaggccggcagatggcgagtctgaagtcagtggctggtctggatagctccgatattgagttcgacaccgtggtgatcgatgaggccgcccgcgccaaccctctggatctgtttgtgccgatgtccatggccaagcggcgcatcgtcctggtgggcgatgaccggcagttgccgcacatgctcgagcctgacattgaagggcaactacaggaggagcacgagctgaccgagctgcaactggcggcttttcgctccagcctgttcgagcgcatgcgcgtgaagctgcaagacctggagaaacaggacacgattcgccgggtcgtgatgctggatacccagttccgcatgcatcccatattgggggatttcgtcagcaaacagttctacgaggctgttggtctaggggcggtacgctccggcagggctgcggaagattttgtcttctcccaggatttgctggctgctctaggggagcgtgagccgtactaccgaggccgggtatgccaatggatcgacgtacctgttgcccagggcaaggatcagcgccgcgggacgagccgagtcagggatattgaggctcagcgcattgctgaagaggtggtaaggctgatgcatgccggaggtggcagcctctcgattggcatcatcaccttctatgcggcgcaacgtgatctgatcatggagaagctcgctcagcagcggatagagggtgttgcgttgatggagcgccgcaacggcgcctatgagccgcacgagcatttcaaatgggccaaaaaggtgcgaggcgatggctcagtcagcctcgaagagcgactgcgtgtgggctcagtcgacgcctttcaaggcaaggagtttgatgtcgtcttgctgtcctgcgtacgtacctaccagcaggcaaggcctgggcaagcctgcgacgatgcagccgacgatcgtgagaagcaattgaatcgccagtttggcttcctgcgtttgccgaaccgaatgaacgtggctatgagccgtcaacggcaaatgctgatttgcgtgggtgacgcggcactggcaaccagtcccgaggcggaagaggcggtgccggcattggcggccttctaccagatgtgtggaggtgagcatggcagccttcgttgaaaccggcacatacctcaggttcggtcccgccccgaggggcaagaaaaggccggtgctctggcctgtgctagtgcatcgagtgctataccccgacgccaaacgaccgcagttgaatctgtttcagcgtgcggtgcttgggttgattcgtgcacgcactgtccgcgatgagacaatcgccgagctgaccgggcttcaccagaacctgatcaagctgatcttggctcagggcgttagtaatggctggctggtggagaatgctcaggccctgacagccacgggtgaccgtctgctagacgacgaggagatagacgaggccaacctgaaagccggctatttgctccaagacgcgctgacggggcagttctggccgcgcctggttgctcagctaaaccagctcgagccaagagacccgctggcccggtacccggaatttctgggggaaagaaagaccggggagacgatcaggccattcatgatcgcgagcgggataagtgatctgcctccactcgatcatgagtccctgacgctggcctatcgggattatcgcgaagactatcgcgccaaccagcagctgggtcacggcaaccaactaccgaaacagatcagtttgcagggtgtgcagcgactggatgatgcaccgcaatctgcgcgggctcttgtctgggtgacggctgatgacgatggtggtgacctgtgggcggtcaaggatccatttgagctacgtgaaaatgcctggtggctgcaagccacgcttcggcgggtaattgatagtgacgcaaatctgcttgctcgcctggagccattggtgggtatagcgcgagctgacaatcaaagcgttgaacagtggctggaagcattgcgcaagcagactgagctgcaggtcctgattgagttcccctgggtggagcgccagcctgatatcaagcgtcatttggctgcactgctcgtgcgcaaggagaagctccatcaaggtgacagccacgaccaagagttggacgcggcgctgatggagtgccagaagctgctggaagtcgtcatgcagtggctgattcgcacgtatccagcggacgtaggacagctaccaaaacagcaacggcccgatccgaagcttaatcagcggattctctcagcgctgcagatccctgcattcacggaggatgtcatcaggctgctggctaggcagaagattgatcaggttatctgggcttgctcaaagcctgagtcctcgcttaaggcgctcacttttgccgcagccatgggcactcttaatacgccgcagcatccgctcaaggtgctgggtactcgtgagctgcagttgtcgaagctattggagctcgcggatttgcgtaatcggagtagccacgcccagagcagttttaccggaagagaaaaaactcaactcaccagccgtatggcgctggacagtatccagtacgccctgagcttcacagcatgttttaaggaatggatgtaatggcgaagaagagctcaaacaagtttggtcctcagcagatgcccgcggctgcaactgccacaggaggagtgccacgtccttcgctggagaagcagatccctgtctggagtgcttcatttgagagcgcctccaaggtgtaccggtcgtttggtatgagccttgatatccaggttgagccggattggttacgcagcgtgtgtgaacgtttccggggcgacggggacaccgatcttgcacgatggattgagcagtttgcgaatgtgtgcaaagagctggtgaggttcaaggagcatctgcacgacgaatatgccgagcgctgggaggcggctaaccagctcgccttaactgctgaagtaagggagcaagcacttgcgacacagcagcaagcgcttgaggaggcaagcgctgctttggagaatgaaaaggctgaactggcaagtgaacaagcactacttgctggaaagaaatcggagctgctggataccgaacgttctctgaacttgcgtgaagcaaacgcagaagctggatacgccgagcagaacgagcatgcgctacgccagcttgaaaagcgacagcgccaactgacgcagcagcatgaagctcatctacagcagttgcaggatgaaaaacgccaacttgatggcgagctcagtcaggtcgctcggcgcttggccgaggtcaagttcaactgtactgaggcggaggccgaacgcaccaggcagttggatcagcgtgagcatgaaatccagcagcggaagatagagcttgatcgtgcacgtagcaggctggatcgtgagtgggctgaaatcaaggctgcagagagcgacctggagcaacgtatcgctactgaaatggaggcggagcgtgcgagccatgcgcaatctatttccaggatggagcgtcagcgtgacaacgcctggagcaaagctgaggggttgaaagaacaactggcggatattcaggagctcaagcaagtgctgggtgagcagtcggctgcagagattctggaacagcttgagagcttgcggcaggaaaatagggcccttaaacgctcgctggagcagtcggacacagccgagttgcagcgggaaaatgaatatctgcgcagcagcaaggctgatcttgagcgagatatcgcaacgctgagacccgagttggatgatctgcggcgagagctgagcatcaagcgtgttgcatcgactgagctggaggctgtagcgcgggagaagcgtgtgttagagcagcacaagaatacgctggctgtgcatatcgatgatcttgaaagccgaatcgagcagctcaccaacgcacagaaaacccacacgcctttcccagccatgtcgctcatggactctcaccgcgactatcgcgccagcatggagttggaggccgtgccggatctcaagttgtttgccgaggagctgcagcaccggattgccacagcagaagagcatgtagagctgttctatcccctcgaagatattcgcgtgctgctgggtggcttggccatgagccaattgcatgtctttcagggtatcagcggaactggcaaaacaagtctggccaaggcctttgccaaggccatggggggcttctgtacagacattactgtgcaggcgggctggcgtgatcgcgatgatctgctgggccattacaacgcttttgagcggcgcttttacgagaaggactgcctgcaggctctgtacaaagctcagacgccacgctgggaggacacctgtaacgtcatcctgctggatgaaatgaatctttctcgccccgagcagtacttcgccgagttcctctccgcgttggagaagaacaatcgggacgagcgcttgatcagtctgtccgagacagccctaccaaatgctccagccaagcttcatgaggggcgcaagattctggttcctgagaatgtctggttcattggcacggccaaccacgatgaaaccaccaatgaactggctgacaagacctacgaccgtgctcatgtgatgactctgcccaagcaggatcatcgttttgatatcaagaaaatggcgccggcgagttactcctatcgttcccttcgcaaggcatttgttcgagctcgcacggagcgaaaggcggaggtcgtggagttgatacagcgcatgactcgggacgctttcactgagcagttgggtagccaatttgcgcttgggtggggcaatcgttttgagaagcaggcgctggacttcatcccggtgatgctggcaagcggcgcctcttcaggcgaggcgctggatcatttgctgtctactcgggtcatgcgttcgggcaaggtcactggtcgctacaacattggtactgacgcagtccgaagcttgaaggacgccttggagactttctggatcaaggctggtcttgatggggagccgggaaagtccctcgagttgctggatgcagatgttcgacgcctggaaggccgtaactgatgtggcttgatcgactcacaggggaacaatgtcgtcagctaccgcctgtaatcgagccggggcgctatgagcttgcagccagtggcccagccttcaacgggcacacacctgctttttcaggtgttttggtgagtgatggcggtgagcggtgccagttgggtggtgaggtacggtcctttgttttaccgcagcaggcacaggctacggcagcagagctgctgtgcaaagccatagcaaccatcgatgccgacatgctgcagttttcattgatgtcgccgttgatgccggctgcgatcattgatgctcagagccatctgctgccctttgaggagcgtttgattgatgtggtgcaacaagggcatctgcatcagatatctcagcggccgcgcctggatcttcactacgaggatgaggtggccgatgtcgcgcgggcacggcgcctggccaaaggcgctctggtgtatctggcatcacattcggagtgttggcagcggcagacactgagcggtgtgattcccaagaaggttttagcgcgatttagcgaggatgattacggcatctatgaaaaccgcgtttatgcccggttgctggacgaaactgagcgtcatttgcagcggcggctgtcagcactgaagagcttgcaggcaacattggaccaggcactgaagttctatcggtctgaggatgttgattttcgcctttctcacgaggtttgccgactctggggaatgacatttgaccaagtggcaaccagcaaggtttctgagcttttaagcgaaacgctagggactcttcagcgtctgcaccgaaccatttcgggactgcagcaaagtggcttgtacctgctggttagccggcaggcgcaggttacaggcgcgctgcatctgaccaacatcctcagccatgacccgcattaccggcatttggcgattctttgggatcttctggctaagacgacggtagctaatcgcgcgacgtctgaggagcgattcaggcagaaccagtatctggcaaatgcctattctcgttatgccggcctggttctgcgccatgcgctacgtccgtatctgcatgggcaagtcgagggcacatgggctggtagacgcatacgtctccagcagagcgggttggagtggcagttggtgagcgccgcctcaagtgagcatgctgctgaggacgttctgctcaccgtagtgccctggctaaccgacgtgccttggccggaggggcttcagcatctccctgtggagaggttcatcgcatggcccgctattgggcaggagcctcaacagtctgcatatcaggggcactggattactctgtcgccatcagatatgtactgcgtggaacgctttggcctgctcgtcgatcaggcgctgtaccgcatggtgctgctgtcgtacagccagccgctcaccaaaatcccggtcaaagtgctggctttggcagacggtatccagggggtacatgttgaccatcaggcccatgctctggaggtgcgggagatcgtgcctgcagagtccattgaattgctgaaaaatgccttgattgcagctaactcaactcggcaagggctagcactggaacagctcaaccaagaaatacttgccttggaaaattgcccagtctgtaaagccaaagcggatctagtttttcagagccctgctggcttccggacaaactgcgagggatgtggcactcagcgctacctgcgacagcaagacggccgattcgtatttgaacaaaatgtttccgggcgagccgaatttcttaccttggggcgtagagcattttcaatgcagatatagtcatgatgtcgtttgttcagtctctctaatactgacagatgagcgaaggggtagatgaataccttgctccagtagtaggtgatcagcgtcttgcatgcttttgaggtgtcgccaaaacatgtttgggagactgcccaggccttctgggcatcgagctttggtcgcactccgtgcgggagggcgtggattgaaacctcgtgatgatgttttccaggtcacaggcttaggctgtcacccatttttgctccagtctttctctgagatggattgccagttctttatttcttccacgcccatcgagcagatcgaggtactggatatatggactggcgaagtagggggaatgcaagggggagcactctcgaaactgcaggctggcgccaccacgctcgacgatcgtgacgttgctgcctttcggcgcgggtttcatattaagtgttgtccccagaatagtcgcatacccaggtggaacgatgatttcagctgaatcaacatgggtgagcaaaggggcgtagatgtttgctgccgctgccccggtaaaggcccaaggaaagtcaacgccagattcctttaccagctcgctaagccgatcgatcagcaggcgaggatgttcgacgaaggtgtaccagcggcttctgtttacgtctcgctgccgccaatgttcagcccactcatccagtagctttccaggctgaacgagcctgcgccgtttagttcgacctgcaccttgagattcgcaccactctcgacgttccagttcctgtagcacgacggaacaggtgtatgtggaggtccgtgcttgctctgcgaggtctgcgcctgccatccattgagaggcgtttttgagcagtccatgtacagccctttcacgggcttctgtgaatagatcaattgagtgtgagcgggctgacgacgtggacggacactcgatattgatgagcattttttccgtatgcagaaaaagacttccgctgcgttcgaagaaggcgtagcccttgtctttgagtgttgacttcgctccggggctgagatgcgccgcggcgatcagctttatgagagtccctggcattgccaactccagtgcatcaaggcgccacagcacaccatggatatctcggggataggcagttcggatgacctcaatcgcaacaaatgcgggttccccatcccagtcgatcttgagcaggctaatggagtgagcagaggtaatgatcgtggatctggattctgcttgaacgcttctgccgaaagcctttgtcagggcctgcctgactagctcaagcatctctcgttcgaagtgggactgctggtgtctaaccacggagtgtgccatcgcagattttgtaatccagattgattagctgtacagctaatcaatgcaatagagctaataaagcgacgcttaggtcagaagtccatgttgtagcagacaccttggggtagtcatcccttggcgtcggcattgcttcgtgactgctatgcatcaccaatcgatacagactggctggtgttgatctgatggttggccaagcggattcgattaccggagcactccatattcaatccgcccgatcagggtcatcacatcatgaaagccgttgtgctcttgcagttgttcgacaggagatttcataccaaaggctctggctggcgataccaaccagcgcgatgtttgggttgagttgagggcgaagagcgcgagtgctgcttccagtacctcagtcagtgattccccttgcctgagccaggcgctcgagtctggcggtgacgtttcactgtatttctcatggtgctggcaacgagcgctaagccagccatcgcgttcgtggatgcagcctggggctccgcatagctcgcagatggactccgacagcctttccaccagatccaccatagttgcgacgtagtcatcgcctccgtggtaataaaaacgaagcccaccaaatttttcctttatctgtgaggcaatggcctgttccgaacctgtgtgatcgatgtgctgttgtatcaaatcgcatgccgcgtagatcagaccgaaccatccgtcctggcattcgaagccgaataactgaaggcatccgtgcccctgcgcagggagaagcttggggtactgtgagcacaggatggattccaggtttttgtccataggtgtttccctcactcaagagctaggtgattcgtgctgctctcagaaccaggagtcctccagcgcaaagccatggggtaggagtacttcgttgatcgccccgcaggtccgttcgcagcgacgcaattcgcaatcggtgaatgacactgccagcgcgagcagccagctcagttcgtgcgagtgaatctctagtggatcgcaataccagacctgcacgatcgagatgctcgggtcccggaagtggaagccatcgacaagctgaagcgacccctgcctgtctcgccagccatcaaggctgatggcataggttttctgccagttgtccgccagcatgctgatttcactcagggcactgataccggcgagcggaagacccgatgcgtcgagatccctcacgtagaagtcccggatcctggggttcgagatgcagtctctgacttctgtcagggagatcattccggcctcgtaaaggctggattgcacctgctcgaccagtccaggttcattgatcatacgtagctgggccattggcacctcctttcccaattcggtttttcttcggcgatttcggtggcaatgagccaaatacggcagacgactaccgcgtatggccacgcgcggccgaagtcggaatggcatggtcgaattcggacgttaggtgtccaaatttggaaaaggaaggcctgaatgggaaagacactcgacgacagtagcgctcacaaaaggtgactaacctgggggtaaatgaccagaatttccctggaaaacgaccaagtttccctgtcggcgtttttcgcaggtttagctgtgagatactttatttgaggccgcgcgattgcgagcaaaggcgttgtacgtcacttcgttcctaccaacgcggctcgctttttcggcgcttcgcttgaaaaagaaaggcgtacttaatacgtcaatagcattgatataaaaataataacaaggtgcttatcatggatagaaaaacagcgaggctatgcctccgaataactcctcacgacaagaaaatcatcaccgccaaagcacgtggtctccatctcagcgttgccgattggctggtccgggccgcgctggatcgcgaaatcattccgccgattccagtctgggacgctgagtcgatcaatcacttgtcccgcatctgacctgcccccagttttagtaccgctgcctagttagtaggccctggggttgatattaatttttcctgcttcagctgctgctggcgagttcgccaacttgcagcaaattctgccggggtgagattgccaatcgcgctgtgcggtcggtgttcgttgtaatcccgccgccaggccgcgatgcggattctcgcttcggccagcgaacagaaccagtgctcattgaggcattcgtcccggaacttaccgttgaacgactcgatgaaggcattctgcgtgggcttaccaggctgaatcagcttcagcttgatgtcgcgctgataggcccattgatcgagtgccttgccggtgaactcgggcccctggtcggtgcggatcgcctgcgagtagccgcgaaaccgcgccatctcgtccagcgcccgtgtgacgcgaaagccgctgataccgtgctccaccaggatgccgaccgactccttggtgaagtcatcgaccaccgtcaggcatttgatccgccgcccggtgctcagtgcatcgaagacgaagtccatcgaccagacctggtttggtgcgctcggcaaactcagacgttcgcgctccaccgcgacgccatggcggcggcgacgccgtttcaccatcaagccggcagcgcggtacaggcgatagatccgcttgtggttgacctgcacgccagcacgccgcagcaggatgtgcaggcggcgatagccaaagcgccggcgctcttgggccagttccaccagttgggcttgcagctcggtgttttgcacacgggctcgcggctggtagcgcaacaccgagcgggacagcccgatcaactgacaggcacgacgctcggagatgccggttcgcgcctgcatctcctgcaccgcctcccgccgtgctgtcgggcttacccttttccccgggcgaccactttcagcgactcgatgtcgaggtgggcttcggcgagcaacttcttcaatcggctgttttccagttcaat
>PA99.AGEnt_accessory_0117_length_1544
caaaaccgaaagatcggcgccgattctctgaactggtcctgctttggtatgaactgcacggccactccctgcgcgatggaaagcggcgcttgtcgaagctccagcaattgacggttcgtttgggtgatccggtaggggctgcactcgatgcgtctagctatgcgcaactgcgccgcaaacggctagagaatgggatatccgggaagacgttgaataacgaattgggctatgtgcgggccgtattcaacgaattgaaagacctgggccagattgactatgccaacccgttggtaggggtgaaacctttaaagctccaagagcgtgagctttcttggctgacgacagaacaaatcacggagttgctagaagcgattcgcagcggcagtgacaacccccatacggaactggtgacattgctttgtcttgccacgggggcccgttggtctgaggcggaaaagctgattccacaacggctacagggcaacgtcgtgacctatgccggaacgaagtcggggagggtgcgccacgttccgatccccaccgagttggccgacaagatcagggtgcattggcgaacgcacggcctgttctcgtcctgtattacctcgttccgccgcgccctagagcggaccacaattcggctaccgaaagggcaggcgagccacgccctacgacataccttcgccagtcatttcatgatgaatggggcaacattctcactcttcagaaaatcctggggcattccactctgaccatgaccatgaccatgaccatgaccatgaccatgaccatgaccatgaccatgaccatgcgcatctatctcccgaccatctgcaagatgcgatcaggtttgggccgctcgataagtcagggtactagctcaatacttgtacccaaaggtcatgcgcaaagtagcctatcaaaccgcaagccgctcccagacctgtgatggttgtcgggattaggaagaaaatccacacccgatgtgatctgcgttcaaagtcgacgtgggcagcatcgtattgtgctatcacgtgggggcctttctgaccggccaagatacggtccactttgcgcatgtggagcgctccccagcacatcttgattagctcccagctaatgaagagaactagcgaaataaggattagcaggccggtgatagagaatagaagggtgggcaccttttctgaaagcgttgaccaaaaggcgaagaagcccgcatagccagcgacaagaatcaagttggtgtaattgaaggcggcggcgatgtgcttgtcatttagctgctgcgcagcttcgatttgcttgtccaactcgtaccgattcttgaaggtctggaactggtccatgtgctgcccaaggtggttgatgctgtcattgacttgccgggcccatcgctcccagtccgtttcgtacctcacgccgtcctctcccctggtcggtggtttgctaattttagtggcgaaaacgatctgtggctaactgatgtgctcgatcatttcaggttccgctcgacactttttcgacagcagtgggttgaatgc
>PA99.AGEnt_accessory_0118_length_13368
gcgtccagcctagagctggcgcgggctgactggccaatgctgccattaagctgtcattcgatggcggtaacaagatccactaggtttggaacctgcttatcgagctggctctgattgacagtcacacttttgcccagaacgttggcttgccctgctcgtagcgtcgagatgggggttcctatcgcacctgatactacagaagctgaattagcatcattgacttcgtattggaacattgctttgaaaagttttttggtgttggggattgccgtgccgttggggtggatgcagaaaaggttaggattcgctctccatacatcgtaaatttcgtcaccaatctcgtttaccacagttttgaatgcggcagcagatgattgattcatctgagtcagcctattgccaatatacatatatatgtctgggaagctcatccgatatcttccggtgttgaggaagaattcggattgttgctggccaggctggcgcgcaataccataaacgagggagagcacggctcgaacagcccgcttgctggagccatcggccgagaaggggatcagaagtctatcagctgcggacatcgcaagctctgtatacactgagaaacttggattgcaatcaatgaatactgtgtaatcagtttgattccagctgtttgcgatgtcgttgatcaagtcgctgagccaagtatgaacaattctccaggcatcctgaggacctgggaatgtggcggacatcacccttgaggcttgtatttcaagctgttcatctccaacaactaaataaaggttgtctgggacgtcgtggtttatggagctagcctgtgttacgaaattggcaccggtatttggattgacgtaggggcttagaatccgatcttcgatgtagcccgagatcgttttgcgtgggctggccgagtggatggtgtttagcgcattttctccatcctcaatcccacctaggatcattgatgaagagttcgcttgagggcacacgtcgatgaccagcacccgcttgtcggggtgctgaatcgcgtactcggaggcgatttggaacgtgagatagctctttcccacccctcctttgttgttccaaagtgcgtaaattgccattgctgcctccagtctgttcgatagcgtgcatgctaaaccatgcttggctattactgttaaatcttcagtgaaaatgtgggccgtgggaggtttgagtgctctccatccctgccatagctctctaaccagacatgctccgctctcgatcccgcatcagaatccgccgatggcatccatctcccatagacgcgggcaatcatagtccaatcactgtgccccatctgtttcgctacccacatagggtgttctcccgctgagagcatcatggaagcgtaggtatgcctagtctggtacggccgacgataccgaaccccggccttcttcatcgcgggatgccacatagtcttgcggatcggttggtcgccagcccagcgttcaagcgtgcgcggattctggaagacctcttcatcagccaagaatgtatgcgccttctgcgcggtcagcgcttcaagggcgggtcgcagcagcttcactgaccgccggccagcggcagtcttggttacctcggcctctccacctgccgcctgagtcatggcccggctaatcatcacttctcctcgtacccagtcgatgtcggcccaatccagtgcgaccagctcacttgtgcggagtccagtccagagcgcgaactgcaccatgttcctggcctggccattcagggcggtcagaatcgcctgctgctcttctggcgtaaacgggtccacgtcgtcatctttcggcggagtttcctttcgggcgtatgtccagccggcaagcgggtttgtgtccaggagctcctcgtcgaccgcgtcgttgagggcggaccgcaggcagctctgaatattgctcagcgtcttgttaccgacctgcagcttgtccagccagcccttgatcgtcttccgcttaagatcgagggcaaggtggtggcccagggcaggaacgagccgcaactcgacgatttttcgatagccttcgaaggtgctgctggagatatgcttcttctttgcctccagccacctggtcaggtatccaccaaccgtttcctggctggtttccggtgcgaacttggcggcccggggagagccagggaacgtgacggaatagtcgaacgtcccctgggcgatggcatgctcgatcgccgccttgtgctgctgggccttcttcagattagtggcggagggcttgagcgcaacgcgctcgcggcacctaacaccccggaacatgaacgtgatctcgatgctcgagtctgagactgccctgaccccactcccgcctctacccatgtttcatatccttccatatcgataagcgtccggccgtccggcgctttcaaccaaatctcaccaagccgccatacaccatcgcggatcttggagcggatcgcgtcctcgctgtagccagactcggcagcaaatttcctgacggttacgtagcgcatgagtcgtcagtcctggttattcaggggtagcgagtgcgcagcggccacgtatcgatttgtcgttctcggcttgctcgcgtaagcagcgtctaacggtactgttgctcatatccgactccctttgactactcggatacagcctacggacggctcccagacttgtgtttcgctttcaggcaacaaaatcgacggaaattagaagttggaaatcccccaaccaagggcatgcacaagccgcatgacgcaactagattgtcggctgctctcaacgcccaaggccaaagtcacgtcgggtgcagctttttctgctcaaatgcgatgcggttcattacgcaaactggaattgcgaacccttggatattggttttgagagttttgtggccgtcttcgacgattccgcagggcactccccgccggaagcgcattcccctgccgatgtaattgcgaaggatgatttcccaagactcatcgtcgtagtaggcgccagtgatatcagcccagttggccgtcagaccgcatccaacaattcctccagatgtcaggcaaaaaatttctacttggttttcctttgtaacaggtacggcgtaaatccggccgttgggtgctatgggaggaaacgtctgcccgttaccgaggtgacgaaattccatggtagatctccggtgcattgagttgcatagcaccctatgccaggtcatggaaaacccaagccggcacaatcgagtacagatgcagttgggtttccagagggccttcataagctgtggcaatcaaaacagggagtggcgccatgggtaacaaatcaaccacgatccgaatcggcttgctggtcgcgacagtagctcttctggttgggtgttctagcacccgggggactagcactgcgcagcttcccgagccgagagaatggtcggatgctatgcatgttctgaccgccatggggatttcagggcagcgtgacgttccaatcgagttggcaggggcagttgatagagcgagcccagccagcggctctggaacaatggtcggggatgctggattaagcgcggttagcttcgcttcgccacctacaagcttgagtggtggcgcagctgcgggaattggcttgggcttgatgctgttgggtggctcgagcgatccggtgcgtgcaactcaggttgtagcgtgggtacctgctgaccaggcaagctcgccggaggctgcgtctgctctcgcattgcgtaaggtcgaagaggctcgcaagagagtttttgccaatggactatcgaagttgccaatgcagaccggtaaatatcctgatggtcatcaactcagctatgcatccctggcagacagctatgcggagcggtcgattgcatacagggaagagattgctaaatcgccgagctttctgagatcgccactcagctacgggccgatattcatacgtgacaaccagttcacgctagatgcctacaagaacgacatgacaacgtcggaagccatgctgcttgcatcgcagcatctgccggagtggttctacatctaccaccctggccagcgtctgaggaaaaactcgatccctgcggcaatcttcaatcagggcagagttttctacttcatagggaaataattctgctggaatgtatcgctgtggattttcgcaaatccgcggcgatctttttgggtatgcctatccagatacaggcttgttttgtctttttcgagctcctcgcttgataagtaacacccaaagtgaaacattattagtagaaggccctaactgatacaggcactcatcatgttcatccgcgcatacctccgagcctccaccaaagaacaagacgccggtcgcgctcgggccgcgctcgagcagttcgccagcgaccataacaagatgattgcgagcgtgtacctggagaacgccagcggcgccacctcagatcgacctgagttgctgcgactgctcaaggatgcccgcaagggtgacgtgctgctggtggaatctatagaccgcctttcgcgcctcccggttgaggactggcaaaagctcaaagccgccatcgactccaagggcctgcgcatcgtggcgcttgacctgcctaccagtcaccaaggaatgcaggacaccaagggcgacgagttcactagccggatgctgggggccatcaactcaatgcttgtggaaatgatggcagctattgcccgcaaggattacgagcagcggcgagagcgtcaggcccaaggtattgaaaaggccagggcggccggcaaataccaaggacgcccggtcgatgccgatttacacaagcgagtgaaggagctattggaggccggcctaggcatacgcgcgacggccagacatgccaattgctctactaccacagtccaccgaatcaaagcgatagaaaaatagtaactatttggccttagagatctctttcaacactttcctcaagtcaaacccccgtatccgaccttcttcaagcaactcaataaattgctttatgtagaaatgagcgtcggcttctgaaggcttttccgcgtctatgagaaatattggaagcattttgtgaatcacatccttgccatgggcaatcagtctatcttcgctccattcgctcatatatctgcgtgcccggtactgtgcttctaccaattcctgtaaagactgagggccaaggcgagggccgtggttgtgctcaaattggagggcagaggtttcgctcgtactttcaaagttgtgaccttgcgaatgtgcccaagctttcagaaaaaactgaatttcttgctcaattttatgatggcgatgagcattgaaggggttgcttataataaaggtcggcaggcgtgtcgatataccaccactttgctgtagccggtaggtagtttggatcaaaattataaaatcaatctccgagaatcggcttggctctttgccgtcaccgatgagccgggagctgaacttgtcagcgagtcgagaggcaggaatactttcaacggtgtcattcaatatcagcgcgatccctggggtgtcgggatcaaggctcaatagccttttcgatgaggcaatctgttgtttggcatttctaagcaccccctcaaccatcctagttgcgttagagaaaattttgtccagatgctcttgtcctcctggcgtgttctttatcgcggtttcgaggtcatactcgccaaagatcagcggaaaatcgtcagactccattagcgctttggcaccgtccaaaatcttatctctcggatcaatcttcagcgttttgagttcgacaaccgcttgcccgttgaaaaacagataatcggcaatcttgactttatcaggctgagcgacatgaccgtcgagaagcgtcacgtggttttggcttcggaggaagctaatcatgcgctcctcgatatcccgcacattgtccattcgatacctatccactgatatacgagtaagccagacattctagacgcaactagcgaagtagttctacgtgcagccagtagcagtggcctcggtacgaactacccaagcggtatttaggtcgcctggattgcactggctcgattaacgtccctggcgacggcggagggctcgaatcatcctgtcgcgcatgaaaacggttgcgactgacaccgcgagcgctatcccgcccgccagttcgccgaaacggacgaaggcaacgatgtttactagggcgagagccatgatgccgtagaactcagcgttggccctacctgcggccatagcctggcgctcggtgagcatccacttcggcgacagacagaaggggcatacagatgactcaggatcaccaccccctaggggaactccgctcaggtaaagcggagcgctggtgatcaccttcggaaccatcatcctcttacagcactggcattcgactttgctcacgctgtcatcctcctttactgtgcacgtgcttaaacgtggcctgatcgctcacttgatccaattaatcggcagttgagttcgggcgtgttccgctgtgtttgctgttgtcgtgctgcttgtccaggtaagcggctatcctgtaaccaatcgtggctgttacccccaaggcgcagagcacgccgaacactgaatagattagtagttcaaaccggtccatgttcttctcccgtgctgatgggcatcaaagtcgagcccagtctcccctcgacctcggaaaacccaagtggctgatctgatgtttttgggtggccctgaaatccgcttcgcgacacatcgtaaaaaattgggctcacctcccatctattgcttatgggagtctgacgcttcacctcccatagagaaccttaccgatttgctggaagggggcgtgaaggggtgtcgtggctgcagcccgcatcgttgctggatttttgattattaacgggtgtcgccctggcaattggcgctgcgaaggggtgtcgccaagaggtgtcgggaaggggtgttgtggccgcaagcctcatgaatactgggtttcagcgttttcacggcctttagctgggcaattggcgttgtgaaggggtgtcgggaaggggggttgtggctgtaagcctcatgaatactgggcttcagcggttttacgagtttctttccagccaattatcattgtgaaggggtgatgtcagtatgctgtcgctcctgagggagtaatctgttcgcgtggaagacccagtggtagcgacaaaccagcgtcagatgacgatccggcaccaaaggtgtaagtgcagcgcgccggctgcgacgagaaacggacggcagatgacggtgtgtcttactgagcgcaccagtacggtgaatgggcaacgaatgacgatggtgaagtgcgttcatgatcgtcagatagtgatcgatagaccgagccggtcaagaatggccgccgaaggtggctgcgtgcggccaaaagatgacggtcggtagacaggccaatatcaaaatagtagcgtcgacggctacgctcaacggctttatcttctcatcgttgtgacaaggaaggacccagatgactgacgtacacctgcctgcaattgcagcgaatacgctgcctgtcctcgatcaattgaccaaagccctaggagttccccgggatattctcgcctcgccaggtgagatagaaaccgcatggataaatcttccgggaattctgaaaaaaatcccacctgctcttcgaaccgaagggatggctcgcatgtgtgtcgccgtcgcgtctgggctcttcgacagtgcaatcaactatgtctggaattgttcaataattgagctgcgggaaaaagtaaaacgctttggtctgaacgtggtcgaacaaatcaccggaaaaacagcattcgatgaacaggcgctactcgatctaaaggatgccgaactgcttaacttgtgcttgaagctgaacctgatcaccgaggacggatatttctttttagatcagtgccgagatatccggaacaatttttcggcagcacaccccgtcgttggaaaaattgacgaccatgaatttatcggatttgcaaaccgatgtgcaaagtatgctctcggcaatgagcacaatctgattggggtcaacctcgctgcctttatggctgcaatcaaaggaggaaaattttccagagagcagaaggaccagtgggttcatcgaatccggcagactcatgaagctcaacagtatcttattttcggttccctccatggcatatacagcgaccccgctagcaacgaggaaggccgagtcaatgctctttctgtagctgccgaattcgccccccacttcacacccaaagcccgatcagacttaataaaccgccatcacgactacatagcgaagggcgatgaaaaacggcataaagcgtctcagcagttcttcgaaaaattgggaatgctcgccttgctcggagagcatgaggtccactcgctgctttccaatgcgtgcaaaagactaatgactgtgcatcagtccttcgataatttttataacgagccgtcttttgctgaacggttgttgcagttatcacagcaggttgccgttcccgacacagtcaaggatgaactcgtagaaacggtcctgacctgtgccaccggaaatccgtatggagtgtcaaacgcggcagtcccatactttcacaaaatgatcaaaggattctctcctgccgaggtcgagataatgctcagccttccggtaaaaaaagggatcttgaatgaaaggcttaaaatcagtgcgacctgagctaatagatacaaaaccttagtgcaactcatagatgtttcgtcagttcctgcaaaagcagcagcagcgtacgcacagtggacgaagtagcttggtgcatcacttagagccttccattgatgaagcaatcgggggcagaccacgattatggcttgagtaaaatgtggtctatccccgtttttttcgcgttctttcagtagcgcggcgaactagcaaagcccatgattctcgccccagccatatcctagactaacagcaaagtggatgggtttattttttgatcaacatgcgaacctagtaaaaaaccgagacagatttatttctttgccaagatcctacccctaggtcggatcccgtcaacgtagatacatccgacctccttttttgaaaactgtccctattaactacacaagcagtaacaagggagtgtaatgaaaactttttaccttggtggccctacgtggatgttcctaataccagatcagatgtatggggaagacggaaagctccgcgcggctcatcaccattacaaaaacgcagacatatatttcataaccaaaatgtgcaaaatccggttcgacacaaggcaaactcgagttacttcagatggccagatacagacgacaatcattgttggcgacccatctggagagcacaaaacctaccgctttgtgttcccgcacatatacacactgtattcagtcaaacacatcgcccctcaattcgaaagcgtagagcatttctttaaatatactctatgccactactatcgccctcagtcacgcctgagtcgcgctgcgtataagtttggcagatcactagctacaatcaaagcactatcgtctttaggcttcaccttaatgaagtgggcgtacgcaagggaagtgaaaatctctcacaagaccgcatacgagataacgatcgacgatccccttctaagaagtattgttaacaatgccgaagtcgagcaaatgaagaccgaaaatccggaagtataccgccgccaacgggaacttcatgacgcagactgggatacggaaaggttaaaaaaagttgattttagtcaacttcctggcggtggtgaagctctggcttcacggctaacggtggatcaagttatcaacatatttgatgtcgatgtcggggtgcaggaaatactatatatcggaaaaaccaacagagaaccttttgagcgacttttgcctcatgagaaattgcaagagttagaatcaaaattcttaaggaatgatggtgaatccctcatagttcatctatttggattcaaaaaaatagacattgcaaatggaaccgtcaatcaaacaaagctaaaaaaggaagatgcgacctcagcgtgcgaagcggagcttataaactacttcaagccagcaatgaatagcgactacgtgaaagatacaggcaagtccaactgggattacattcggaagatgcgagccaataagtaccaacaaatactcgtagaattagaaattgacggccaatataccaagttcgcgtcaacggaggcgggcatttccggaaagaataagcacgcatttattgtaaacctttcgtcgctggtccgacaggttcactgagcactgtttagcgcaaaaaaaacacgaaaaattggcaggtctatttattcctaatgtagtctagtgaataaataaatctgtcccctttcaagtccaaatgtacctacgaaagtcttggggattcccagttagttttcgtgcccgagagctattttcaattcttcaagaactgcctgctcggtaagttcggcgattttcattaagatttccattttttcgaagttgtttttataggaaagtgggattgatgccgtgccttcatgcgcgattttatgtcttgcttccaaaagcctgcttagcgttgtgtttgcttcatttcttgtgaattcttgcgattgccaatgatctgaaattttacttatacctagggcgcgtatttgacgtattgaatttatttagcgattcgtcgagtttgttttttgcgatggtttttaatatgcggctaccttcagatttttcgatttgccgaaagccatacttcgcaagatcttcgataaacacttgccaaaaagcgatcaactggaatacgtatgattgatttaggaaaggtatttttagctcgagcttcttagcgtcgctatctgttaagtcctgttggatgtgttgaatgtattttatttttactaggtttttactaaaagtatggagaggtttgtattcaagatcgagagtaattgacatggttggcactggggaggaatggatttatttatgtgttggctggaccgtttcctgtccttgtggacgaatggaaatctccaacctcacaagcagagtctggcccaatcttgcagggaagtgaatcaccgctggctttctagacgtatcgggtggtctgcttttggccgattccggcctgattcgacagattcagagcgccgcttcgcaagcactggcagctgccccaagcgctcaggtacgtccatttgggcgctgattacttatcccaaccaggaaatgggtgcctacaaaacctacagaacttagtttcgtaggttctgtaggctgccctaccggcctttttggtaaacaggttggggctaggctacgtttttcgccagatgtagcgtgttgatgggcggccacctttttctccggccacctcgtagccaatgattaaatcgtgttcagccagaactgcgagtgcgttgttcacagcgtcctgtgaacccaatcccatccagtccttctgacgcacctcgcgtggggtaaacggttcgggtaatttccgctgacgctccaagatcagcctggcaccgagtagtggggcgttgatagctgcgccgtagagtcgcaaggcatggctcatcaggtagctcgcccagttaatggcccgggacgtggactctgtgcccacggctctctgtctactttcgacaagttcgaagagtagggccaaccctgcaatggtctgtggcatttttagataatgggattgcaatgctgggtgaaattcttcgctccggctttgttgcatatgacgcgtataccaggcgttaaacatttcctgtgcttctgggctgaacctgagcgtagtacgaggcttggatggtagctgatcgaggtagtcaataacctgtttcacttgctcagcggcagcttggtttggccagcgatcaaccagacgccactcacggatgtcgtcgggatagacggcgagctgtaggcgctgaatcaggccgtcatccacttcgccgctgattgcggcgttcaccagggatgcgattcgtgagggttgaattccgcctatcagtgataaacaacatgactcgatgaacagggtgcctcggccaatgcgatcgtaggtaaatgagccattgccatcgaagcactccaagtagaaagcgcgtgccactgagccgtcctcactctgcattgttgcgagccagcccccgagctcgtcacgtactagcagcaggccgtttgggttttcgttgagcagctcaccgagcttttctaccgttgagtcgttgacggtgtaacgacgctgcactggaggcagcacatcacttgaaaccttggtgagttcctcccgcgctccaagtttgtcgccgctgcctacaagtttcgtggccttgctcttagcagccttgcgctcgatgtcgcgcagctcactgttggtcctgtactcctccaacgccatggagtgctgatttcgctctcttgtctccaatgcgtccaagggacgaagcgcttgcttgagcgctggcgttttcatcgcagacggtcgtccaatgatgactccccattggttgggaacgacagtccaatcatcatgctgtttcggatggatggtgaatttgcgcccgaccacggcgctgacagcaactacaagcgcgaccccaacaaaatccggcgggcactgggtacgctcagcgacatcccgcacgtattcttgaagaacagcaggcagtagctcttcacgccagggcataaccctggccaatccgctcggcagtggctttggcacgatgcttggattcagatacgaagcacgtgctgcctccggcatttccgccaagaacgacggtatctgctcgtgtgtggtcatttctcatctctctcagagagagcccgagtgtctccatcacgctcgctgatcttgctctccagccaggcttccacctccgcgacaacgaagtaaacgccagcctgtttgctcgggccaaacttgatggggcgagggaagctggggtcgctttcgcgcagcttctcgaggccagagcggctcttgtcaaaacagtgctgcagggaggcgtgactgatcaggtacttcttgggggcatgtgtcggcatgtgtgggtctctgtgtgtaagccgacacagatttaatacccctgccagaccgctgtggctcgatttcaaaccgaaaaatcgtcggaaaacgcaatcacggttgatgcgatgggggcatagccgcagatatggaatgggctatgaaggctgtcataaagctggcattaccgagccaaaacaacccatttaggcacaaaaaaggcacttgcgagattcgctaagtgcctgatttgtaaggatta
>PA99.AGEnt_accessory_0119_length_1098
tgcttatgaaattttaaattaactttagatctcgaagctttctctccgttataaactccaaaccgccgacttctacttttgagccgtccgagtattgcgagtgcccacacacattgcattgataagccactaggttattatacttccctataaagacatgcatcccttcagaattacaattaggacattttttatcaacctctacagttatcaaagcctcaataacatctcttaaaaattgcgcaatatagtccacatccttagcctgatatttgaaagtaaatttcttaaaattctctaactcggatgatgaaaaatttgaaaagttaacaggcatctcctctccacttagacccaggaactcctcaaacccataaacagcaaatgagccagacaggaaaaattttctattcctttttatccaatttagaattaaatcaagaacttcttttggagaagcctcagcgctcagcagtcttacagctgattgaaagccagtccatacacgtattggaagatagctcaattaatccaccgccttgattgggaaggttgtgatcaaattaccagctctgtcagtaaatatttttaataccgaggtgggcactcctccatcctttaaattggtagtgccaattactttacctacatcaacggtcctcacgaattgcccatcaggcaatgccataactggtgacttaacaacagggctgctctgaagtacatccttcagttcactcggagtgatagtgaacacagaaaaaaggggacagatttattttccctactctaatctcggccgcccttgcccacgccgctctattctcaccccggctacccgctcgatctcgtccacgaaccgttgattgcccgtcagttgtccacgctgaaccgcctcgcgaatcagcctcaattcctcggccggtatcgcctctttcatgaacgttacgtatcgccgatatctctcttcggccgtctgacctagctcaatgaagcaggaatccatatccaaccagtttggctccttcaaccaatccgcccgcagcccataacttgaccagggataggccgccacatcgtccaccatccgcgcccgaa
>PA99.AGEnt_accessory_0120_length_81
ctccaagcgattccgatatcgtgtcgtgcgcgccgccagcgttttcatcagttgcgccaagccagacagcgaatcaccagg
>PA99.AGEnt_accessory_0121_length_2933
tggtaaaggaggaagcctacctgccttttagacttagagtagtaaaaataaatcttttctttttggcttacccccctttgggatcctttaccccttatggtcatagtgattcgtcatccaaaggtttcctgacgttttttaaaaatacccgctttatcgctccatatttaaaaaagttctctttggcattgttcagacttatcccgttagcaccaccatcataatcagggtctttattctgagcaatgtcatcttcccagtaacacacgggacatatttcataagttccgcacggctcctcatcaaaagttaagtatccacagcacgggcaaggatatctcactgggctctccttactgcctattccaatagttaatgccgtcctgaaaaaaaggggacagatttatttttactactctaatttcggcgactgcgcccactctgaaacgctcaaagcaaataattcgctaaaccatgcgcccttacctaggcatcgcgaatttcctttacggcatctgcgctggagcctccatgctcagaaaatttagagtagagaaaataaatctgtccctttcattcggtgcaaaaagacgcgggccgtaggtgcgtcaacacctacggcccgctaaccacaagcagctaagaaggagctgaccatggctaaggccgatcatagggcagtcacgcccagaactgaacgttttgccaccgtcgccgccgattcaatagccccgggagtgccggggctatttttattgaaaacaacactacttaccgtagttgaatgcaataccaaatttcatttcatcaacgtgtaatttaattacacatccagaccaccccccctctccagcggtcaaattgttggctgaaaaataatcgcgcaattggaccagcaactctgtcaaatcccctacagcacgcccatccggatcaaaccagttcaactcaccagactgatcaacatagtcaaactcatacttccctccatcgccctctgagaaaagctccgcccgaactattatttccctagcatccgctgggccagcatcgactaaaagctgtccaattttctgatataactcttgatcgcccatcaaataccacccggtgagtttttgaaatcgacaatgacagggcgaccaccatcaatagagtatctgacagtaaatctatcaggacgcacagatgagccagaatagacaggctcaattttcacactgaccatctgcccttgcttgagcgcagatgaccaagtgttctccatggacttccaggcacctttattcaagttcccattcatgggaagcaggttcagcttctcacctggcccattgaagatacttgcaatcagatggccaccttcatcgccactaaccccgcatttaccagcaatgcactgctgataagtattccggtcactcttcgtcagcgagaggttggactcaaccttctcaacacgcccaagactatctgtctgataggtcttgttcccgtccactttataaatcgtgttcggctctggtttgttgagttccttagtccatgaccctttgctgccagagctaacttctacttcacgcagcgccgttccagttccttttggcccttgcggagccggcagcttacccagtccctcgaccaaatcagcagcctcggatactttaccttccttgtaaagtgccttcgccttggccaggatcttcgcagcgccatccccaatgcccggcaccaagcctattccggccatcgtatagtcgaaggggtcttgcgcttcgacaaacgccttgccatcgccataacctgggatgaagtcagaacccaagctggccatcgcctcggccagccgcttggaatcagctgccgttatcgggtcgttgatctggtagatgctgcgcagctcgccctcaatggtgtatgccatcagttgcgggttctgcatggcttgccggtactgctcttgtgcttctggagtccaactggcctgtttcaaactctgggcagattcccaagcctctttacgcagcgctgtacatgtcgtgctactaccgtccgaagaacaggccgtaagtagtgccagatcgcgactccggtcgagttggtttaattcatcgacgcggccacaagcggttgagtctccgccgttacatgccttcttggcctcgaagcgttcctggttttcttcgtggtttaggtagttgtattggacagaattcctcgccgcccaactccccgtttcaagctccttgtaactggcaccggggtccttcgcgactaccccgaccagccccgtcagttgcgaggccatggccagcatcgcctcgcgattttccggcgagtagctgctgaccagtttgtccaggtccttcaccagtgcttcgttgagtcctgcaccaatcgctccagcagcgaagctgtcgccacgcgcttgggcggccaagccccccatcagcgcatgcatcaccaccatttgcgcgcttccggtttccagcttgtgggtcttgccgaagtcaccaatggcgttgaagccggcggcagcaaaggtattgtagagactgtccttgagggcatcgccgaagctgccaccctgtcccatagccttacccaaggccgtgctggtgaggttctgcatcgcctggttggcggcgaagcgactggcaccgctgacggtactcaggtccaccgtgaccttgctggtatcgacgttggtcttggtgtccagcaccttgtcgaagtactcggtggtcaagtaagccgtggccgccgcgatggcgtagctcttgagagcactggagctggtggcgtgttgcagccctttgccaaggtcgccaccgttattgatggtgccaacggcaagattgctggccatagggccatacaccgggccgaggtaagcagccgcaacgatggcaatggccagtgacggcgcagcc
>PA99.AGEnt_accessory_0122_length_103
tgcacggggcaggaaaaccgcagtcggcgacgaacgaggcgatcccgagcgcgcctgaatccgccccggccgtcacaccggcaaccatcgaaagtccgcaggg
>PA99.AGEnt_accessory_0123_length_881
agtgagcgtactgacggtccagttagtggacatttcttctactaggccctgaacctcatttagtttaagcctactttttaataaagtatagaaaagagcatcaactaactgaaccagcccccagtttattcgattttcgcctccctcagcaccaattaatcccatgtttgaaggcgtaaattctttaatatccggaaacaccgtacccacacctgggcaatagtacttaaaaatccccctactgtttatatcatcgccgctcccaatacttgcatgaattagcctagcgacattactgcaagatggagaaaccgatgaaccatcagccttatcgttattattagtcccatcaaaaccaagtgtaatatggatagctttacagcaaggcgcaccaccgactacgtcaccttcagaaagccttttttgctcttgcgcccttgaaaaaacccgttcatcgctctgctgctttaatatattttctgataattttttagaatcataaatcaggcgccctgccacaggatgggtgggtgctatatgaaatccaaaattaggcatcttcccacctgccttcagttagccggacatatcgttgactttctcatctcgaaataggccttatcaggatattttggatgatttggcccataacaagtcgtagaaacagccacctcgtcacacggcaagaagtgcacctgcagcaagcacaccttttcatcatacctaggcacattcacagtcgccttgtgacgggtgtaacttgaggcatgcctcaaataatcactctcatccaaccgcccatatttatctcgttttataacggcatggggatttggatccttctcccattccacaataactttcaaatttggattccatct
>PA99.AGEnt_accessory_0124_length_226
ttcttcgccgcctggatgtccgtcatgtgttcactcaagcatttgaaataaaagataaattctacaaattcaagtgcatttcagggccggctattcagcccgtccctgcctccgggaagccctttccaggctaggttgatcacagacttatccacaagttgtgcaatccatcgcctcctctatgtcctgcgggtccaggcacaacataccgacaatacctcctccg
>PA99.AGEnt_accessory_0125_length_341
tggcggatagcgctggggcgctattcgccctacgggtaatggggatgctcgggtagggcgaatagccgctcgcggctatccgccgggtggggtaccggtgcgttggcggatagcgctggggcgctattcgccctacgggtaatggggatgctcgggtagggcgaatagccgctcgcggctatccgccgggtggggtaccggtgcgttggcggatagcgctggggcgctattcgccctacgggtaatggggatgctcgggtagggcgaatagccgctcgcggctatccgccgggcggggtaccggtgcgctggcggatagcgccggggcgctattcgcccta
>PA99.AGEnt_accessory_0126_length_10760
cgccgtggatgcctgaccgtaccgaggctaaccctaatgagcttaatcaagatgatgctcgttatggtttccgttgctgccatctcaaaaacatttggactgctccgcttcctcctgagactgagctttctcgccaaatgacgacttctaccacatctattgacattatgggtctgcaagctgcttatgctaatttgcatactgaccaagaacgtgattacttcatgcagcgttaccatgatgttatttcttcatttggaggtaaaacctcttatgacgctgacaaccgtcctttacttgtcatgcgctctaatctctgggcatctggctatgatgttgatggaactgaccaaacgtcgttaggccagttttctggtcgtgttcaacagacctataaacattctgtgccgcgtttctttgttcctgagcatggcactatgtttactcttgcgcttgttcgttttccgcctactgcgactaaagagattcagtaccttaacgctaaaggtgctttgacttataccgatattgctggcgaccctgttttgtatggcaacttgccgccgcgtgaaatttctatgaaggatgttttccgttctggtgattcgtctaagaagtttaagattgctgagggtcagtggtatcgttatgcgccttcgtatgtttctcctgcttatcaccttcttgaaggcttcccattcattcaggaaccgccttctggtgatttgcaagaacgcgtacttattcgccaccatgattatgaccagtgtttccagtccgttcagttgttgcagtggaatagtcaggttaaatttaatgtgaccgtttatcgcaatctgccgaccactcgcgattcaatcatgacttcgtgataaaagattgagtgtgaggttataacgccgaagcggtaaaaattttaatttttgccgctgaggggttgaccaagcgaagcgcggtaggttttctgcttaggagtttaatcatgtttcagacttttatttctcgccataattcaaactttttttctgataagctggttctcacttctgttactccagcttcttcggcacctgttttacagacacctaaagctacatcgtcaacgttatattttgatagtttgacggttaatgctggtaatggtggttttcttcattgcattcagatggatacatctgtcaacgccgctaatcaggttgtttctgttggtgctgatattgcttttgatgccgaccctaaattttttgcctgtttggttcgctttgagtcttcttcggttccgactaccctcccgactgcctatgatgtttatcctttggatggtcgccatgatggtggttattataccgtcaaggactgtgtgactattgacgtccttccccgtacgccgggcaataatgtttatgttggtttcatggtttggtctaactttaccgctactaaatgccgcggattggtttcgctgaatcaggttattaaagagattatttgtctccagccacttaagtgaggtgatttatgtttggtgctattgctggcggtattgcttctgctcttgctggtggcgccatgtctaaattgtttggaggcggtcaaaaagccgcctccggtggcattcaaggtgatgtgcttgctaccgataacaatactgtaggcatgggtgatgctggtattaaatctgccattcaaggctctaatgttcctaaccctgatgaggccgtccctagttttgtttctggtgctatggctaaagctggtaaaggacttcttgaaggtacgttgcaggctggcacttctgccgtttctgataagttgcttgatttggttggacttggtggcaagtctgccgctgataaaggaaaggatactcgtgattatcttgctgctgcatttcctgagcttaatgcttgggagcgtgctggtgctgatgcttcctctgctggtatggttgacgccggatttgagaatcaaaaagagcttactaaaatgcaactggacaatcagaaagagattgccgagatgcaaaatgagactcaaaaagagattgctggcattcagtcggcgacttcacgccagaatacgaaagaccaggtatatgcacaaaatgagatgcttgcttatcaacagaaggagtctactgctcgcgttgcgtctattatggaaaacaccaatctttccaagcaacagcaggtttccgagattatgcgccaaatgcttactcaagctcaaacggctggtcagtattttaccaatgaccaaatcaaagaaatgactcgcaaggttagtgctgaggttgacttagttcatcagcaaacgcagaatcagcggtatggctcttctcatattggcgctactgcaaaggatatttctaatgtcgtcactgatgctgcttctggtgtggttgatatttttcatggtattgataaagctgttgccgatacttggaacaatttctggaaagacggtaaagctgatggtattggctctaatttgtctaggaaataaccgtcaggattgacaccctcccaattgtatgttttcatgcctccaaatcttggaggcttttttatggttcgttcttattacccttctgaatgtcacgctgattattttgactttgagcgtatcgaggctcttaaacctgctattgaggcttgtggcatttctactctttctcaatccccaatgcttggcttccataagcagatggataaccgcatcaagctcttggaagagattctgtcttttcgtatgcagggcgttgagttcgataatggtgatatgtatgttgacggccataaggctgcttctgacgttcgtgatgagtttgtatctgttactgagaagttaatggatgaattggcacaatgctacaatgtgctcccccaacttgatattaataacactatagaccaccgccccgaaggggacgaaaaatggtttttagagaacgagaagacggttacgcagttttgccgcaagctggctgctgaacgccctcttaaggatattcgcgatgagtataattaccccaaaaagaaaggtattaaggatgagtgttcaagattgctggaggcctccactatgaaatcgcgtagaggctttgctattcagcgtttgatgaatgcaatgcgacaggctcatgctgatggttggtttatcgtttttgacactctcacgttggctgacgaccgattagaggcgttttatgataatcccaatgctttgcgtgactattttcgtgatattggtcgtatggttcttgctgccgagggtcgcaaggctaatgattcacacgccgactgctatcagtatttttgtgtgcctgagtatggtacagctaatggccgtcttcatttccatgcggtgcactttatgcggacacttcctacaggtagcgttgaccctaattttggtcgtcgggtacgcaatcgccgccagttaaatagcttgcaaaatacgtggccttatggttacagtatgcccatcgcagttcgctacacgcaggacgctttttcacgttctggttggttgtggcctgttgatgctaaaggtgagccgcttaaagctaccagttatatggctgttggtttctatgtggctaaatacgttaacaaaaagtcagatatggaccttgctgctaaaggtctaggagctaaagaatggaacaactcactaaaaaccaagctgtcgctacttcccaagaagctgttcagaatcagaatgagccgcaacttcgggatgaaaatgctcacaatgacaaatctgtccacggagtgcttaatccaacttaccaagctgggttacgacgcgacgccgttcaaccagatattgaagcagaacgcaaaaagagagatgagattgaggctgggaaaagttactgtagccgacgttttggcggcgcaacctgtgacgacaaatctgctcaaatttatgcgcgcttcgataaaaatgattggcgtatccaacctgcagagttttatcgcttccatgacgcagaagttaacactttcggatatttctgatgagtcgaaaaattatcttgataaagcaggaattactactgcttgtttacgaattaaatcgaagtggactgctggcggaaaatgagaaaattcgacctatccttgcgcagctcgagaagctcttactttgcgacctttcgccatcaactaacgattctgtcaaaaactgacgcgttggatgaggagaagtggcttaatatgcttggcacgttcgtcaaggactggtttagatatgagtcacattttgttcatggtagagattctcttgttgacattttaaaagagcgtggattactatctgagtccgatgctgttcaaccactaataggtaagaaatcatgagtcaagttactgaacaatccgtacgtttccagaccgctttggcctctattaagctcattcaggcttctgccgttttggatttaaccgaagatgatttcgattttctgacgagtaacaaagtttggattgctactgaccgctctcgtgctcgtcgctgcgttgaggcttgcgtttatggtacgctggactttgtaggataccctcgctttcctgctcctgttgagtttattgctgccgtcattgcttattatgttcatcccgtcaacattcaaacggcctgtctcatcatggaaggcgctgaatttacggaaaacattattaatggcgtcgagcgtccggttaaagccgctgaattgttcgcgtttaccttgcgtgtacgcgcaggaaacactgacgttcttactgacgcagaagaaaacgtgcgtcaaaaattacgtgcagaaggagtgatgtaatgtctaaaggtaaaaaacgttctggcgctcgccctggtcgtccgcagccgttgcgaggtactaaaggcaagcgtaaaggcgctcgtctttggtatgtaggtggtcaacaattttaattgcaggggcttcggccccttacttgaggataaattatgtctaatattcaaactggcgccgagcgtatgccgcatgacctttcccatcttggcttccttgctggtcagattggtcgtcttattaccatttcaactactccggttatcgctggcgactccttcgagatggacgccgttggcgctctccgtctttctccattgcgtcgtggccttgctattgactctactgtagacatttttactttttatgtccctcatcgtcacgtttatggtgaacagtggattaagttcatgaaggatggtgttaatgccactcctctcccgactgttaacactactggttatattgaccatgccgcttttcttggcacgattaaccctgataccaataaaatccctaagcatttgtttcagggttatttgaatatctataacaactattttaaagcgccgtggatgcctgaccgtaccgaggctaaccctaatgagcttaatcaagatgatgctcgttatggtttccgttgctgccatctcaaaaacatttggactgctccgcttcctcctgagactgagctttctcgccaaatgacgacttctaccacatctattgacattatgggtctgcaagctgcttatgctaatttgcatactgaccaagaacgtgattacttcatgcagcgttaccatgatgttatttcttcatttggaggtaaaacctcttatgacgctgacaaccgtcctttacttgtcatgcgctctaatctctgggcatctggctatgatgttgatggaactgaccaaacgtcgttaggccagttttctggtcgtgttcaacagacctataaacattctgtgccgcgtttctttgttcctgagcatggcactatgtttactcttgcgcttgttcgttttccgcctactgcgactaaagagattcagtaccttaacgctaaaggtgctttgacttataccgatattgctggcgaccctgttttgtatggcaacttgccgccgcgtgaaatttctatgaaggatgttttccgttctggtgattcgtctaagaagtttaagattgctgagggtcagtggtatcgttatgcgccttcgtatgtttctcctgcttatcaccttcttgaaggcttcccattcattcaggaaccgccttctggtgatttgcaagaacgcgtacttattcgccaccatgattatgaccagtgtttccagtccgttcagttgttgcagtggaatagtcaggttaaatttaatgtgaccgtttatcgcaatctgccgaccactcgcgattcaatcatgacttcgtgataaaagattgagtgtgaggttataacgccgaagcggtaaaaattttaatttttgccgctgaggggttgaccaagcgaagcgcggtaggttttctgcttaggagtttaatcatgtttcagacttttatttctcgccataattcaaactttttttctgataagctggttctcacttctgttactccagcttcttcggcacctgttttacagacacctaaagctacatcgtcaacgttatattttgatagtttgacggttaatgctggtaatggtggttttcttcattgcattcagatggatacatctgtcaacgccgctaatcaggttgtttctgttggtgctgatattgcttttgatgccgaccctaaattttttgcctgtttggttcgctttgagtcttcttcggttccgactaccctcccgactgcctatgatgtttatcctttggatggtcgccatgatggtggttattataccgtcaaggactgtgtgactattgacgtccttccccgtacgccgggcaataatgtttatgttggtttcatggtttggtctaactttaccgctactaaatgccgcggattggtttcgctgaatcaggttattaaagagattatttgtctccagccacttaagtgaggtgatttatgtttggtgctattgctggcggtattgcttctgctcttgctggtggcgccatgtctaaattgtttggaggcggtcaaaaagccgcctccggtggcattcaaggtgatgtgcttgctaccgataacaatactgtaggcatgggtgatgctggtattaaatctgccattcaaggctctaatgttcctaaccctgatgaggccgtccctagttttgtttctggtgctatggctaaagctggtaaaggacttcttgaaggtacgttgcaggctggcacttctgccgtttctgataagttgcttgatttggttggacttggtggcaagtctgccgctgataaaggaaaggatactcgtgattatcttgctgctgcatttcctgagcttaatgcttgggagcgtgctggtgctgatgcttcctctgctggtatggttgacgccggatttgagaatcaaaaagagcttactaaaatgcaactggacaatcagaaagagattgccgagatgcaaaatgagactcaaaaagagattgctggcattcagtcggcgacttcacgccagaatacgaaagaccaggtatatgcacaaaatgagatgcttgcttatcaacagaaggagtctactgctcgcgttgcgtctattatggaaaacaccaatctttccaagcaacagcaggtttccgagattatgcgccaaatgcttactcaagctcaaacggctggtcagtattttaccaatgaccaaatcaaagaaatgactcgcaaggttagtgctgaggttgacttagttcatcagcaaacgcagaatcagcggtatggctcttctcatattggcgctactgcaaaggatatttctaatgtcgtcactgatgctgcttctggtgtggttgatatttttcatggtattgataaagctgttgccgatacttggaacaatttctggaaagacggtaaagctgatggtattggctctaatttgtctaggaaataaccgtcaggattgacaccctcccaattgtatgttttcatgcctccaaatcttggaggcttttttatggttcgttcttattacccttctgaatgtcacgctgattattttgactttgagcgtatcgaggctcttaaacctgctattgaggcttgtggcatttctactctttctcaatccccaatgcttggcttccataagcagatggataaccgcatcaagctcttggaagagattctgtcttttcgtatgcagggcgttgagttcgataatggtgatatgtatgttgacggccataaggctgcttctgacgttcgtgatgagtttgtatctgttactgagaagttaatggatgaattggcacaatgctacaatgtgctcccccaacttgatattaataacactatagaccaccgccccgaaggggacgaaaaatggtttttagagaacgagaagacggttacgcagttttgccgcaagctggctgctgaacgccctcttaaggatattcgcgatgagtataattaccccaaaaagaaaggtattaaggatgagtgttcaagattgctggaggcctccactatgaaatcgcgtagaggctttgctattcagcgtttgatgaatgcaatgcgacaggctcatgctgatggttggtttatcgtttttgacactctcacgttggctgacgaccgattagaggcgttttatgataatcccaatgctttgcgtgactattttcgtgatattggtcgtatggttcttgctgccgagggtcgcaaggctaatgattcacacgccgactgctatcagtatttttgtgtgcctgagtatggtacagctaatggccgtcttcatttccatgcggtgcactttatgcggacacttcctacaggtagcgttgaccctaattttggtcgtcgggtacgcaatcgccgccagttaaatagcttgcaaaatacgtggccttatggttacagtatgcccatcgcagttcgctacacgcaggacgctttttcacgttctggttggttgtggcctgttgatgctaaaggtgagccgcttaaagctaccagttatatggctgttggtttctatgtggctaaatacgttaacaaaaagtcagatatggaccttgctgctaaaggtctaggagctaaagaatggaacaactcactaaaaaccaagctgtcgctacttcccaagaagctgttcagaatcagaatgagccgcaacttcgggatgaaaatgctcacaatgacaaatctgtccacggagtgcttaatccaacttaccaagctgggttacgacgcgacgccgttcaaccagatattgaagcagaacgcaaaaagagagatgagattgaggctgggaaaagttactgtagccgacgttttggcggcgcaacctgtgacgacaaatctgctcaaatttatgcgcgcttcgataaaaatgattggcgtatccaacctgcagagttttatcgcttccatgacgcagaagttaacactttcggatatttctgatgagtcgaaaaattatcttgataaagcaggaattactactgcttgtttacgaattaaatcgaagtggactgctggcggaaaatgagaaaattcgacctatccttgcgcagctcgagaagctcttactttgcgacctttcgccatcaactaacgattctgtcaaaaactgacgcgttggatgaggagaagtggcttaatatgcttggcacgttcgtcaaggactggtttagatatgagtcacattttgttcatggtagagattctcttgttgacattttaaaagagcgtggattactatctgagtccgatgctgttcaaccactaataggtaagaaatcatgagtcaagttactgaacaatccgtacgtttccagaccgctttggcctctattaagctcattcaggcttctgccgttttggatttaaccgaagatgatttcgattttctgacgagtaacaaagtttggattgctactgaccgctctcgtgctcgtcgctgcgttgaggcttgcgtttatggtacgctggactttgtaggataccctcgctttcctgctcctgttgagtttattgctgccgtcattgcttattatgttcatcccgtcaacattcaaacggcctgtctcatcatggaaggcgctgaatttacggaaaacattattaatggcgtcgagcgtccggttaaagccgctgaattgttcgcgtttaccttgcgtgtacgcgcaggaaacactgacgttcttactgacgcagaagaaaacgtgcgtcaaaaattacgtgcagaaggagtgatgtaatgtctaaaggtaaaaaacgttctggcgctcgccctggtcgtccgcagccgttgcgaggtactaaaggcaagcgtaaaggcgctcgtctttggtatgtaggtggtcaacaattttaattgcaggggcttcggccccttacttgaggataaattatgtctaatattcaaactggcgccgagcgtatgccgcatgacctttcccatcttggcttccttgctggtcagattggtcgtcttattaccatttcaactactccggttatcgctggcgactccttcgagatggacgccgttggcgctctccgtctttctccattgcgtcgtggccttgctattgactctactgtagacatttttactttttatgtccctcatcgtcacgtttatggtgaacagtggattaagttcatgaaggatggtgttaatgccactcctctcccgactgttaacactgctggttatattgaccatgccgcttttcttggcacgattaaccctgataccaataaaatccctaagcatttgtttcagggttatttgaatatctataaca
>PA99.AGEnt_accessory_0127_length_1180
gccgacgcctaggcgagccgcgccgggatctccgcgagcaagctcccgagccgttccgccagtgccgcgccgcagcccagcaagggcgcgcgcagctcgtcgccgatcagtccctggcgcgccaggccggccttgaccggcgccgggttgggttcggcgaaggccgcacggatcaacggcaacagcgtgaagaagttggcccgggccgcttccagccggccctcgacgacctgccggtgaagcgcgacgaagcgctgtgggtgcaggtgcgcggaggcggcgatggcaccgctggcgcccaggcagaaggcgttgaacatttgcaggtcttcgccggcgagcaccgccacctggccgtctgccagcaatgccagggtgttttccaggctgccgccgcagtccttgatcgcggcgatgcgcgggtggtcgacgatccgtcgcagggtttccagttccatgcgcacaccggtgcgatagggaatgtcgtagacgatcagcggcacgctggacgcgtcggcgaccccatggaagaagcgcaccagcgcctcctgggaggggcggatgtagtagggcgccggcaccagcaggccggcgagcggacgctctagcacttcgcgctggaaggccagcagttgcgcctggttgttgccggccagccccatcgccacgcgctccggcgccacccgttcgagcacggcgtcgagcaattgcagctgttcgccgtgttcgagcgccgcggcttcgccggtggtaccgcagaccacgaccccggcgacaccggcattcagcaggtggtcgagcaggcgcggcagcgcggcgaagtcgatctcgccatggcggaacggcgtgaccagcgggacccagataccttggaacgatgacatgactctctcctggtggctgaccgtcttgtcggcgtcaggagggcggaaggggttcggcgggaggcgggagcgcctgcgtgtcctgtcagctcacctgacgggacagcacgccccggtcaaatgagcgactgtttcttcgatttcttcgcggcaacggcacggccccgagccttggcgccggggccaagcggaaaacgctcgaagtcgaaggacagggacatgccgtggaataccggaaaaagggggacgggcaatttctacgggctgcgcggcgcgctgtcaaccgcgtcgcgggt
>PA99.AGEnt_accessory_0128_length_146
aaccgaggcaacggcggataaccgcttcgcggttattcgccctaccggaagccaggcatccgcgcgccgctgcatccctctacgctgcacggcatcctctcccgcctgcgggagagggttggggtgagggaaaatcgccctacgcc
>PA99.AGEnt_accessory_0129_length_507
cgcccggcgcgacggctgaggttcaggcctcgcccggctgcggccggtggtggacgaactcgaccaccgtgccgtccggcagcagcgcattgaagcaggcgccggtgggcgcgcgcgccggcccgaagatgatctgcgcgccggcagccagcaaccgccggtgatagggctcgatgtcgtccaccagcagggtgccagtggtgctgcggaacggcgccagcgcctcgtcgctgccctccagcaggaggaaggcgccgaccgcggcgagtgtcaggcgtttctcgggaaagtcgaagcgcatgtcgtgggcgacgccctgcaggtcttcgtagaaagcgatggccgcatcgatgctgcccggttccaggtagacacggatgaacacccgcggctcggcgaaaccggacgagtcgttgatgcgacgccagagaaaaggctgggacatggcgcaggacctccgcaggccagggcgaaaggtccgttctagcatgccggccgcgtccggcg
>PA99.AGEnt_accessory_0130_length_3484
gttcccggccagcgggccgcgacgcctgccgtcacggcgaaaaccccgggcgctccatcatatgcgcaagccatgtgacttggcgcctccctggcgcgccaggggaatgtgctcaaatacgccctcggggggctgcccctttcacacgccacggcgtcagcggaaacagcgcggacgaacggtgcggagacgccccgaaaacctgtagacatactgtctaacagaaccctatagtcattatacaaactgtagacaaagcccatgacaagtagaaaggcctccatgaaagcccaacccgacgtcgactcgaacagcgccgatgcccccttcgaccgcaaggcggtgctgggcgatgcgctgcgccggcggatcctgagcatggaactggcgcccggcgcggtcgtcgacgaactcgccctgtgcgacgagttcggcctctcgcgcccgccggtgcgcgaactgctgcggcagatcgccgccgagggctacatcgaactggaagccaaccgtgcgccgcgcgtcgcggccatgagccacgactcgctgcacgccttctttctcgccgcgccgctgatctacatcgccaccacgcaactggcggccacccatgccagcgaagcggagatcgagacgctcaaggcgatccaggaagatttccgcaaggccatcgaagagaagcatgtggaaaaccgcgtcatccacaacgacgccttccacctggagatcggcaggatggcccacaacgactacctcatgccgagcctgcgccgcttgctgatcgaccatgcgcggctgggcaagatcttctaccgccatccgaccaccgacgacatgcaacgcgacctggaactcgcctgcgaccagcacgaccagatcgtcgatgccatccagcggcgcgatccggatgcggcggcggacatcgtccgtgcgcatttcgagctgtcgcgccggcgcatggccgagtacgcggcaccggccggagtggaggtggcgctggtctacgagggttagcgagcccccgcgccacggccccgcccgagaagcggaggcggtcacgcaggggatggttaccgggttccaataacaagagtcaggtccctgcgatgacgaaagtaacccaccttccggccgacgaccgttcctgcggctggtatcacctcagcccgccgcggcggccgaagccggcccactacggcaggagcgccgcccgttgggtggtggtcggcgccggcttcaccggcctcgccgccgcgcgccagctggcgctgcattttcccgacgaggagatcgtcctggtcgaggcccaggaagtcggcttcggtaccgccgggcgcaacgccggcttcgccatcgacctgccccacgacatcggcgccgacgactacatcggcgacatagcgaccgcccggatcggcctgaagctcaatctcgccggccagtcgctgctccgcgaacaggtgcagcgccatgccatcgactgccagatgaaggcctgcggcaagtaccaggcggccgtcgaggcgcgcggcgtggctgtgctcgacgcctaccggcgcggcctcgatcggctcggccaggcctacgaggtgatcgaggcggacgacctcccgggacacatcggcaccgctttctatcgcaaggccctgttcacccccggtaccctgctggtgcagccctcggccctggtcaagggcctggccgacagcctgccgggcaacgtcagcctctacgaacacacaccgatcaccgccgtggaatatggcgacaggaccctgctgagccatccccacggcagcatcctggccgaccgcctggtcctcgccaacaacgccttcggcatgagcttcggcttcctccaggggcggatgctgccgatcttcacctacgccagcctgacccggccgctcgatgccgaggagcaggcccgcctcggcgggtgcccctactggggcctgatcccggccgacccttacggcaccacggtgaggcgtaccccggacaaccgcctgctgatccgcaacagcttcagcttcaaccctgacggacgcagcgccgggaagtaccttgagcgcttcgccgtacgccatcgcgcctcgttccgccagcgcttcccgatgctcccggaagtcggcttcgactacacctggggcggctcgctggcgctgtcgaggaaccacatggggcacttcggcgagctggcgcccaacgtctatggcgccctgtgctgcaacggcctgggggtaacccgcgggaccgtcaccgggaagctgctggccgactggctggcgggcgaacgcaacgagctgatcgacttcctgctgcgcgcgcccggtcccagcggcaatccacccgaaccactcctttcccttggcgtgaacctcaacctgaggtgggggcagtatcgagcaggtagagaaagctaggcatccctaggaacgcgcccgcgggcgccgacttcgattcagacggccattgaagaccggagctggagagcgttccagcctcgcggattcgctcggcccgaattcaccggcagcggttagaaccaggagacaataatgacaaatcctacgacctcgatcgaagacgtacccctcaacgccttccaccggctgttgaccctgcgctccggcggcggctccttcgtcgacggctacgtgctgagcatcatcggcgtggcgatgctgcagatgaccgcggcattgcaactgagcagtttctggcagggcatgatcgccgcctcggcgctggtcggcatcttcttcggcggtttcctcggcggctggctgaccgaccgcctgggccgccgcaggctgttcttcgtcggccccagcctgttcgtcctcgcttccctggcgcagtacggggtcgactcggcggcggcgctgttcgtcctgcgcttcctgatcggcgtggcggtgggcatcgagtacccggtcgccaccgccttgctggtggagttcctgccgaagaagtatcgcggaccgcgcctggccaccctgaccatcctctggttcgccggcgccgccttcgcctacctggtcggcgacctgatcctgcgcagcggcggcgaggacgcctggcgcctggtactggccagcaccgcggcgatcggtgccgtgctgttcctgctacgcatcggcacccccgagtcgccgcgctggctgctgagcaagggccgcgacgcggacgcagagcgggtcatccgccaggtctacggagaagccttctcgctggagaacctgcccgaacaggcgctggaacggaaggtcaccatctggcacctgctctacgccggctacggcaagcgcatgctcttcgtcaccctgttctggacctgctcggtgatccccgtgttcgccgtctacgccttcgcgcccaaggtgctgctggcgctgaacctgaagggcgactgggcctcctacggttcggtggcgatcaccctgctgttcgtcatcggctgcatcatcgccacccgcctgat
>PA99.AGEnt_accessory_0131_length_4277
gcgccgctcggctgaacccgccagcgcggccggagcgtagcgtccggccgcgcgcctagagcaggtcgcggcgcaactgcgggaataccttggccaccttgttcagcaggtagtcgccgtactcgccgtggaaagcgtggacgttggcctggtcccagcgacgggcgctgtcatcctgttccggcacctcgggcagcccttcgatgggctgcacgcgggcatggaagttcggatcgaagaacagcgggaacgacaggcggtcgcgccccgaagtgttgcgtgccacccggtgcggcgtgctgcggtagaggccgccggtcatgcgttcgagcatgtctccgaggttgcagacgaacgagcccggtatcggcggagcctccagccaaccctgtggggtgcgcacctgcaggccgccgatggcgtcctggtggagcagcgtgagcaggccgtagtcggtgtgttcgccgacgccccactgcacgtcgaggccctccggcactggctggctcgggtaattgaacaggcggaagaggatcagcggatcgccggtatagcgcgcggcgaagtagtcggcttccagtcccagaccgagggcgatgccctccatcagccggtggccgacgcgggtggttgcgtccaggtactccagcagcgtctcgcgcaggccgggcacctcggggaacaggttggcgccatgcagcggcgtcccggcgcgcacttcgggatgctcagcgtccagttcgctgcccaggtacaagccttccttccagtccgggcggttggaggtcagttcgccgccaagagggaaatagccgcgccaggcgcgcccgccaagctccatgcgccagcgcagcttgctcgtctcgtcgagggcgaagaactgccgcgccaggcgctccaggcgctcgaccagttgcgcctcgacgccgtgcccgaccacgtagaagaagccctgctcgcggcaggcgcggtcgattcgcacggcgaccgaccgtcgcgccgccgggtcgctgccggcaagggcggcgatatcgatgatcggcagactcggagtgctcatggcgttcctcacaggggttgggcgaagggggtgcggatgtcggcgaggaacttccgcgcacgcgggtgctgcgggcggttgaagaaatcgtcggggctggcgcgctccagcacccggccggcgtccatgaacagcacgcggtcggcgacgtcgtgggcgaagcccatctcatgcgttaccaccaccatggtcatgccgtcgcgggccaggtcgcgcatcaccagcagcacctcgccgaccatctccgggtcgagggcgctggtcggttcgtcgaacagcatcagcggcggctccatcgccagcgcgcgggcgatcgccacgcgctgctgctggccgccggaaagccgcgcggggaacgccgccgctttgtccgccaggccgacccgctccagcagcgccatggcctggctgcgcgcctccgcgggtttcaggccgcgcaaacggagcggcgccagggtgcagttgtccagcacgttcaggtgcgggaacagattgaactgctggaacacgaagccgatgtgcgagcggaagcgattgaggtccaggccgggagcgtggatgtcctggccatcgatcaggatgcgcccgccctggatcggttccaggcggttcagggtacggatcagggtggattttccggagcccgagggtccgcagaccaccaccacctcaccgcggccgacctgttcgtcgacatccgccagggcgtggtaggcgccgtaccatttgttgaccttttccagccggatcatcgggcctccttgggattgccacgctgcgcctggcggcgttcgagccagaaggcgaaacgcgacagtccgaagcacaggatgaaataggtgaggccgaggatcaggtagacctgggtcggcagggtgaacacctgggtattgatctgcgaggcgatgaagctgacttcggccaggccgatgatgtagcccagggaggtctccttgatcgtcgagacgaattggttgaccaacgacggcagcatgttgcgcagcgcctgcgggaggatcaccaggcgcatgctcgccaggtagcccaggccgagcgaacgcgccgcctcgaactggccacggtcgaggccctggatgccggcgcggacgatctcggccaggtacaccgcgtcgaacagcacaagcgccagcagcatggtggtgaactggtcggtgcgctggccggtgagggtcggcaggaagaaataggcccagaagatcaccatcagcaacggcaccccgcgcaccacgaagaccagcgcggtgatcggccagcgcagccagcgccaggggctgacccgcgccaggccgagcaggatgcccagtggcagcgccagcagcagcgccagcgaggccaggaccagggtcagggccagcccgcccaacggcccgttggggtactggccgacgaggaagtacagccagtagctatcgatcagttccagggtggtcatcgccgttcgactcccggatagcgctgctggtaccaggcggcggcgccggtgatcagcagcgatacgctgagataggccgcggtggcgaaggcaaaggactcgaagctgcggaaggtcgaactctccacctggccggcctggtacatcagctcggcgacgccgatcaccgtggcgatgctggtgttcttccacaggttgagggtttgcgagataagcggcggtacggtgatccgcaaggcctgcgggaggatcaccagtcgcatgctcgccaggtagccgaagcccagcgcgcgggcggcctccagttgcaccgtgggcaccgcgcggatgccgctgcgcatgtcctcgctcatgaacgcggcggtgtacagggtcagcgcgacgatagcgctggcggcctcgatgttgccggcgtagagccaggccttgaggtcctcgggtagccattccggcgcggcgaagtaccagaacagcatgtgcgccagcagcggtacgttgcggatgctctcgacataggcgaaaccgagccattgcagggcgcggaacggcgccaggcgcagcagcgccaccagcatcgccagcggcacggcgaagaccagggtgacggcggccagcttcagcgacagcagcaggccggcgaccagcatctcatggtactggccgcgcagcagcagggagaaatcgaactcgaacatgggaaaggcgcacgctgtccgcgaggactcacaggggacgggcggcgacgcgcatggtcgccgtcacgcagagacgtcaggcgctcactcggggatccggtcggaatcgatcttgaagtggcgctcgctgaggttggacttggtgcccggcccgtaccacttgaggtacagctgctccgccgcgccgctgcgctccaggccggcgagggtcgagtcgaccagttgcttgagttgcggattgcccttgcggaaggcgatggccagggcctcggtactcaggttctccggcaggatggcgtagccgccggccgccgcgccgagcttgccgaaatcgttgaccagtgccgactcgtcgtcgacgaaggcctgacccttgccctgctgcaacgccagcagcgcctgctggctggtctcgaaggtgaccacctgggcgttgggcaacgccttgcggatgttcggctcctgggtgccgcccttgaccgtcagcaccttcttgccgtcgaggtcatgcagcgaggcgaagccggcgttcttcttcaccagggccttctgcccggtgacgatgatcgaataggagaaatccaccagcgcctcgcgctccttgttgtgggtcagcgaggcggcgagcaggtccacgtggccctgctgcaactccgggatacgcgccgccacggaaatctgcttgaacaccggcttgaccccgatggccttggcgatctcggtaccaagatcgacctcgtagccgatgatctgacgggtcttcgggtcgatgaagctgttcggctcgtcggtgccaagggtgccgatgacgatctcgccctttttgcggatgtcggccaggtcgtcggcatgggcagcgctgccgatcagggtgaacacagccgccacggctgcgccaagcaggcgaatcttcatgatgggtatctcgcggaggaatggggttcgacgtcgggcgccgggtgggccgcagtctattaataaccaaacatccggtgaaatatggttttcatataaccatatgagatatcaaactatgccacttcccgccctgcgccagggcccgcgcgcg
>PA99.AGEnt_accessory_0132_length_4769
agtcgcgcccagtgcccggcagatctccctgtcctacccgagacttgatcgcacggcgggacaggaacgcccttgtagatcgacagccactctagtgaaagtccttcttcgctaaccggtcgcaatggcggaataactcagcatcagtgctcatcattgaaatcatcggccctgggcgtggcaaaaatgcccttggcttcctggcgccggtaataggcttcgatgcttagcccgggatcgatgcgcgccctgacgatgcagggctgctgttgccagggatactcatgcaggcgtcggtccagctccttgcgctccttggctggccagccctggtaggtgcgctggcgccagtaatggggatcgcgtccggtatgccgatcatgctcggcggtgaccggatctaaggggcggctcggctccaggaccggcaggtcgggcaacggctgggtcacgtccatgtagcgttgcaggcagtcccagaaggccagggcattgaccttgtcgagaccgagggagtggacgcgggtggccagacagaccttgttgtcggtatagcggtgatgcaaccagagcgcatagtcgtggctgccgtagccactgggcagcaattgcagcaccggatcgaactcgtcgaagggagcgacgaacaggcggcggaagcgacgcttgaagcggagcatgccgtccaggcgattgaattcactgccatcttgcttgaagactttgctgtagagccaaaggatggcgctgaagccgactgcacccataaaataagtagctacgcctatccaaattgctatttgcaaaccattggttccaaatattgttccatactggtacaaagccaatgggattgaaaataaaaaacccgacatctgaataacgtgaagatattttttattcgaaagaaaggccaccatggatattactgaaacagccaccacaaagaatgagcaaaccaaggtgtagagttgctgtatgtccctcctccactctccggtggcttctcccattatgccaattcccaaagcaatccatacaaaaaaatagcacagcatcctaagcgtgaatattatataaggaattctgctagagttctggaactgccaacgcatagagttgcaatatgcctcagcacctccaacctctgacttatcctcagtcccgatcgaaagctgccctacaatctccatttccggatctagattggcatagttcccaaaggcaagatgggtgtcaaaaataccattacggttagactcctccttccaccttggcggcggtaaagagtcgttgacttcactgcgataagcactggctgagtacgtggcatccatgtgtacagtcatacgttgaactcactgttctctatcaaccaataaggtggcgcagcatgggggcccaagtcgtccgggggaaggtaccgattggcggatgtgaatgcactccaactcttcgggctgggttgaggcaggacaagccgctgctcaggctggtcggcattgagttcgaactgtgcgctgatcttcaaaccctgggtcatgcgcatgctatagcgggcccgaggagacaactgcggaatcggcaggctggccggcagcacatagagcacgctggcagcatccaacggcaaggcttcgagcttggcggggcccgcggggacccgatggtagcgcttgacgccgaacagggtgcccggatcgatcggcaagctgctgagaaactcctgggccaccaggcggaacgccttctggccattctcgaacatggccaggagcggggaactcagcaccacggcccaatcgtttgcctccagcgcctgcaacttggggtcgatgcaggatagcgcagtgcggctgaccgcttggcgaccccgttccgcttcctgcaagacagatcgatgcgccgccggcgccaatttgcgccagtcttccaggcgatggacaaagacccgcggatggccgaggactcccagcaattggcgataggccgtttgcgggtctttcagatgggcgaagcgctggtcctggcccatcagcgaatcgagcaggccagcctcggcgaattgccggccgaaggggcctttcttgacgatggtttccgcatcgctgtcagtcagtagattagcgaccacagtgcctccgatcgccaaaaccgcaccagccagcaaagcataagggtttactatccatcctaggacgtaggcaccccaaaggcccccacccactgcggccacaccgtaggccgcagccgcatcgctatctccctgcctcaaagctcggtagccatcccatacactgatgcctgcaccgaatagtgtggctgcgccaccaagcccacgtagcaaccctaacttagggctgcctgtttgaacttctagattcctggcccatcgaggggatatttgggctaccgatatacgtggggtttctagatactttgcagtagatggtccgaaaagcagctttgcatggcttcctccagcggctgttaaatcgattactgcaccgatagccccgatcgtccctctgtgcttttctccactgtctacaaagccactgtatgcctgcacctgcacattcaagttataaatcgcaaaccccagcatcatcgtcggcacgatgcgagtgttctccatcacctgggtcaacgtgcctaactgcgtacggaatttcgtgtaggcaagcaggtccgggtgatccttgggtaccgccaccaccatgacgttgcgcaggttggcgcgactcatgccggtgtcgcggggactggtgccggccaggggattgccggcaccgtcctgaacgatggcgcgccgatagctcttgcgcctcagctcctggcgctcgacctcggtcagaccgttgcgcaggccggctccgcgcacgccgacgacaaccatgtcgagcggcacctgactgtcgggcagcaggcggatacctttcatcttcaccgagagggcgctcagagtattgaaggtcggtgcgaacaagcggtcgagctggatctgggtggcaccctgggacagccggccgagttgctcgactacgctggcgccgaacacgtccagcaggtcgccgaggaagtaggcgaggctcttgccggcgctgggctggtcgacctcgcccagcagactggctcccagcatcagcgtgctgaggcccattgcgtcggggtccggcgtccccgggctatcgcgcagcgcctgcaggcgccgaaccggctcgggaagttgtccttcgtccttggccaggagcatggcgccaagcgggtggcttgcctgcagaaccgtgctgaccacccgctcgacatgtgccgccagcgcccggtaggcggtaccgctgtacagtgcgtcgcagcggtcgggaagctggttcagcgcagccagtgcctcgctcatcaggctgtagggctccagcagggcttcgtcgcactggtaggtccagtcctgcaacaccgggtgcaaggggccttccagcagggcaaccagatgctcgacctgctgcgtcaggtggattcggcaagactgtcgctcctcggcgaagatcgcctcgtccagttcggcctgatcgacctcgcccctgagcttggcgagcgggccgtcgagcatgttgctcagcacctgtgcatagcgtccgttgggacggtgcggcagcagtgcattgaggctgcgcaagtaggcggcgcagtggcgcgcctgcgccgcagcgtggcgcaaggcgaacagcgagtcgtcgagcatcagcccgatgaggttgggatggccacgcagcttgagggtttccagtacgtcctctccggcttccagagtaggtagcgcagagggcggagcctgcttcagcaggggcgccaattcctgctggcgtcgctgcaactggcacaccagcgactcttcgcgaaaggcggcgaacgcaggtgtgaattccgccgggtcttccagcgcgctctcgacgttgaagtcgcgaggtcgcaaaccctgggcgtgatgatcaatgaccagcgcgggttgatggatggaggctttccagtgctggttggccaccgaggcgttccaagcggacgccatctgctggcagcgccggttgacccgctgcgggtcctcctccagccagtcgatgtacgaccaaggccagggagtttcgctataggccatggtgtagcgtgggatcacgaactgccccttgaccagcaccggcaccaggatcagcgcttgtgtcttgcctacggccggacgcttgtccgcacgctggctgcgcccctgcaggagatcgacttcgaacaggttgcccttgccatcacattccagttcgcgccacaacttgccgtcctggaacaggtagatccgtcccgcccgcggtagcgcgccggcgggcagctggtcgccataaccggccttgcccagcgttggcaggcggaccagcggcatcacagccaggaaggtgttctgctggatacgctcgtgctcctcatggccgagcatatcgctggccaccggaatctgcaggataccgccgtcctgtcgctcgacgttcaatgccagtcgtgcacgccgatcgttctggtaggcggtgcgcttgcgcacgccttcgtcgatactctggtcctggaatccgctcatgcctcgctctccggtggcaacagtacgacctggcttccttgcgccgggtctccccagacatcgacgatcaattgttccggccccttccgctcgggacggctacgcgccgggttgtccagtacctggcccgctgtcgccgcatccgcgtcgagcg
>PA99.AGEnt_accessory_0133_length_2553
gtctgggtctggtatgcctggcttcctgccgtccagccccgctccgctaccgcagccgaaaccaggacatccctgccgccttgcaaggcgaggtcgcccttgctgtcgatgacaccgccaatattggctacatcgcgtcctgccgaaacggtcagcttctgcgcagcctcgatacgcgcggcgctatcggcaaatgcctcagtggtaccggttcccctgtaggaggactggtgctgggtcaccgtccgttcattgatgacgtctccggtaagggcggagaggcttacctcgcgcccggcaatgatgccgccctggtcattgcggatggagccgctggccagcaggtcgaggcggttgccggcctcgatcaggccgctgttgtcgatgttgccggctgtcgcgctgaggtcgttctgcgcgcgcagggtaccggcgttcctcaggtccccgccggtgatcaggttcacgtcgcgcccctggatcagcgcgccgttcgggcccaaccgcccctcggcctgggccaggtagaccacgggggcgaggaccttctcgccattcacctcgacttcttccagccaaacgatgtcgtgggtcagcgcggccacctgggcggcgctgagggtgacgccaggggtcagtcccaatacgtccttgctggcgatggcgttgtccatcagatagcggaacatcgcttcgtcgctgttcaatccggcgatgaagcgctgccccgtacgctggacgatcgcttcgcgtaccaggcgctgctcgtatagaccgtcgcccaggcgcttcttgctatcgtccggattgatacccaggccaccgagcaggtagtccgagttgaggaactgcttcagctcggtgagcgccgggttggtctcgatcagatacttgtggctgttgctcggtgtggcattgctgggcacgccctcaacgcgcgcaaccgacggcagggtttgcaacgccggctgcccaaccggaggctcggcaagaacggcgctccgctcttcgaggcgaggcaggctgccctgagccctaacggccgaaggcagtgcctgcaccgacgactgttcagccggcagatcggcaaggatgctgccattgccacctggactggagactaccccctctacacgcactgtcgaaggcgaggcctggaccgtcgcctgcgcaccctgccaattggcgagaatagttccattcccatcgtgaccgggcactgtgctttgaatacgatcagccgcgggaaggcttgagaacgagggtagaccaccgcgcagatcggcgaggatgacgccattgccgctgtgacccgatgcattgccctcgacgagtccacccagtcccgtggtcgcctggtgctcaccggcctggaaacggccagtgtttcccccgtcgcccgagattggcgcggaagcccgtagcgcatcgatagcctcagctacccggccttgataggcggaaccggcaagcgaggtgacacgatcatcgccgacacgacgcgcctgggtactccagccacttgcgccactgcctgtctgtgcggatacagatacgccatggccgctctgggtgagatcgctggcggatttcagagcaccacttgcctggttcacctgggctccttgggacgccaggcggaagagcccattctggccttgaggcaggctgaagcccggcaaggtgagaggattgatctgttgccgagctagatctggaggtaactgagagtgaagtacgatatcaactacgcttgaagacttaccaaccgtcgtagaccccaagtcttttctcgaagccgtgtagtcctgccactgctttatgtcgccattataaagattcccgcttgcgaccagtgaaactgtcctgccggactcgataacagaaggtagataccccccctcccggaaaacttttgcatcactgataagcgtatagctgttgaactctttaggtatatctaccgcattccctttcccgtacagtggatttaccttgccccctccctgatatttcctctcgtagggtacagtctgacaactaccctccatgcagttcacagagtagtaatcatgtatcagcttggagttcctgcgttgataggtctcaatccctccgccgtcattaagcaactctattagtttatcttctgaccatctgtctgtaggtcccttgaaaactcgatttcgagtgtaatcacccgatgctatcgaaagattgctgaagttttcagcagaaagctcaacatcacctccagcagataccgtcgagccaaaattattgaactccttgaaccacccctttagcgctccgccaacgctaaagctagaaacaggagaggccagctcaaaatttgatttataaaattcatcaacataaaagacattcgtgcgcccaccgtctaattgatcaaacgttatatctccatactccaaggtctcagaagagctgtaagcatcgaccttattctcaaaaatttcagcacgcacagtggcattacccactgcctcaatcgtagacgagcgattatttacactactcgcccagcccccc
>PA99.AGEnt_accessory_0134_length_1147
cggcaagcaactggtgggctacgtggtgccgcaggatgtcggtgcgctggaggacgagaagcgcggcgccctgcgtgaagtgctgaagtcggcgctcaaggcgagcctgccggaatacatggtgccgacccagtgggtgttcctggcggcgttgccgctgacgcccaacggcaagctggaccgcaaggcgctaccggcgccggacgccagcgacagccagcaacagtatgtggcgccggtgacggagctggagcgcacattggcagcgatctgggcggatgtgctgaagctggagcgggtcgggatggccgacaacttcttcgagctcggcgggcattcgttgctggcgactcaggtcacggcacgcatccatgccgagctggacatgaatgcccccctggtcttgctgttccaggccgagactttacaggcctatgcgacttcgcttgaaggctacaaacctaccgacgcagcggacttcgacgagctgcgggaattcatgagcgaactcgaggccgtctgatatgaatctcaacaacaatgccgatcttgcccgacgtttcgccgggctgcctttgccgcagcgggaattgttctatcaacggttgtgctccaagggcatcagcttcctgcaaatgcccattccccgcgtgtgcgagcagccgggcgcgcactcgctgtcgtatgcccagcaacgccagtggttcctctggcaactggagcccgacagcgcggcctaccatatcccggcggccctgcgcctgcgtggcgaactggatgtcgaggccttgaagcgcagcttcgccgcattggtcgagcgccatgaagggctgcgtactaccttccgccaggagggcggcgagacactgcaggtggtgcatgaccgcttgccgctggagatccgcgagcagagcctgggggtagcggacgaggccgcgctcatggcgcggatcgaggaagaggtgcgggtgccgttcgacctggaacgtggtccgttgctacgggtcctgctgctgcgcctgtccgccgaggaacaggtgctggtggtgaccctgcaccacatcgtctccgatggttggtcgacgccgatcatggtggaagagcttatgcagttctacgccggctaccgtgaaggccgcgccgtgga
>PA99.AGEnt_accessory_0135_length_9280
gcccgaagcagtctcgcctagcgataccggtactgaggggccggctaccggacgaaaggtagccgcgcctccctgcagatcgctaggcctgtaggaaaaatctggaattaccgagagcgcctggattccagcgccggcatgctggcagaggcgcgcaatttcaaggccaatacaacagtaccctctgtaatcgctgattacgccgggggcgcattgctacgcctgcagaatggtttcaggaccttagaaacagaaaagcccacctagaaaggtgggctattccatattgaaatcacgtcaattcgggcctaatgttcggcccagacggctgctagacaagaaccggcgtaacaccccttcctagcctatgcaactcgccccgtagaaaatggtgggtcgtgtaggattcgaacctacgaccaattggttaaaagacaattggcctaggtttctctaggaagggtttctacccagccacctttcacaccagcagcctctaatgaccccacattagaggctgtagacatgaatgcgaaagcgacttcggttgtatccaccaagggtggtgtagggaaatccaccaccgccgccaacctcggtgcattttgcgccgatgctggcctgaagaccctcctcatcgacctggaccccgtccagccctccctatcttcgtactacgagctacctgaagtcgcccagggcggcatctacgacctgctcgccgccaacataactgacccagcgaggatcatctccaggacgattatccccaacctggacgtcgtgatttccaacgaccagaacaaccagctcaacaacctactgctccaggcgcccgatggccggctccggctggcaaacctcatgccgtccctgaaacagggctacgacctggtgctgatcgacacccaaggtgcgcgctccgctttactcgaaatggtcgtgctcgcatcggatttggttgtttcccccctgcagcccaacatgctcactgcccgcgagttcaaccgcggcaccatgcaaatgctcgatggactgcgcccctacgagcgcctcggcatgcggatccccaaggttcagatcgtcatcaactgcctggaccagaccaatgactcccgggcgattcacgagaatgtgcgtgccatcttcgatgagcatcaggatatttctgtactcgaaacgactgtcccggatgccgtcgtgtttcgcaatgcagcatcgcgcgggctaccagcgcaccgcctcgaaacgcggcaaccctcgaatcgcacatcagcgcccgcgctggaaatcatccgtaacctggccatcgaggtctttcccgagtggactgaccgcttcctcgcgctgacgccggaggcggtagcagcactggtcaagggagggcgctgacatggcgaagcctcctatcacccaagcccgcgacgtcgacgcggaacttgtgctgcaactgaacaagttcggcagcgccgccgaccttcggagccaacaggccaagttgaccggcgctgcgcgagaaatacgcaagctgactggtggcggtaccgacctgttcgggaagctgggttgctacttgagcttcgagcaaaagcagctcctacaagacgctgcgcgcttgctcgactcggtgaaccagcaggtcgagcatgcgaaggaaaagcgtgatcgcgacgagaaacaggccaagaagcggcgtgagctgcgcgagcgcctggccaagcaactggtcgcctcgaactacccgcttccgggaaatacgctcgaagagcggctggaaatcctgcagatcgcgttgatctacaaccgggccaaggtgttcgatcccctgtactccacgcaccagctccactcaaaactcaaacgctggctggagcgtcccaagcagctcatcgggtggcgcagtgaagccgagtatttcgctagtcaggtggggagcctgcgatgtgacttcattagccacctgactcacgaaatcgcctacgacgatggcagtgaagtcgaggagcgcctgcgcgtcatcaagcagaaggtcgctgactgcaccgcacagatcgctctgaccagcgaggagcaggaaacccttcagctctggacagacgctctgcaatcggctccggagggcctcatatgaacctccagaaccgcaacaacctcatcctgagcctgatcgccgagacccagttcgacgcctacgtgcaaggctacatggccaaagcaggcgctgccgccggtgcttccgacaatctgctggtcgaggctgaaggtgctgcgatgctgcagggccttgtcgctccggttcgcgctcagcagcgtgcctgtggacagcccctgcagaacgccctgctccaaatcgcccacgacctactgttgcagacgaagtcgcaactggccatcgcggccaatgccagctcgatccacgtgatccagcgggacatgaacagggctatctggaatatcgcgactgcaatcgatcacctggccgagttcgcccaaccctcccaggacaccgtgaaggtgatcgagcggctgatgctcttcgtcggcagctcgcctagcccggaaggccagcaactggccgcagaggcaagtgcagtgcttggcatgagcgaggggggcctggcatgaagcctatgattcaagcccacctggtcgagcgcgaccagttcggcttctggacccatccgaactatccggacctggccgacaactgctcttccagcgaggcgcaggaaactctgcgccggcttggactggagttgcagaacgtcttcatggaggctgatcgcacaattcaaggactgtgcgtcgcatgccggagatcccgagcgagctgcagcattcaacgatgcaatcagcgaggtacacgccatgctcgccggcgccccttcccaagctaaacccagcagcgacgaagagcagggaggcaggccatgagtgaagccaagctcaagccctgtccactctgcggcagcacgaacattcgaatgctggaacccgatctgctcgacaccgatgcctggaactgtgccattgagtgcctggactgccaggttcacatcgggccgtcctactgcgagccagacccggtaacagcgaggtattcagcacaggtcgactggaacaggcgcccaagcgcaaaaagccacgcggacgagcgtgagcagttcttgatggccaacctgctcgccgccctggaggtcgcactgggcaacgtagcagccctggatattgtcgaccgggtacggcaggtcgcagaccgaatttacccaacttcaaacctctcccctgttccgcaggcctggctcgatgtacaggccgagcgcctgcacagcgtgccggagtggacctccagcaagcctgctgttgaaggcgcgtactgggttcgcggcaatggtctcgtagaaccattcgtggtccttgtgaaactcgatcagggtgaactctggtgcaacctgcatatgaggaacaccgatacgaacttcggatacggctacgccgtcgatgacctgagcagcgagttcgaatggtgcggtccgctcgccgccgcgaccggcaaatccgccaccgagcagggcttaacctgctgcaaggggggcgcgtaatggacaagcaaaaagtcctcgccaaggtcgagaagctgatggccctggcgaatgccaagggggccacgccgaacgaggcggaaaccgcattgcgccaggccgcgatcctgaagcgccagttcgacctcagcgatgcggagatctcggcccacacggtggagaccgcgtgcgttcccactcgaaccaggcgctctcctgccccatggctgcatgaactggccgggatctgcgccagttccttcggctgcgactacctggcggcatacgcgatgccagcgggctggacgttcaagttcatgggccgagggatcggccctgagctagccgctcacgcctactctacgctccaccaccaactggtggcggcgcgctcggctcatgtcgctcaacagaagcgctgcaagctgtcgaccaagcgccgtcgcagcaagctcttcgtcgaaggctggcttctcgcagtgcgttcgctggtacgtgactttgccggcaggccggacgagtcgactcaagcagccatcaaggcctacctcgaactacaccatccggagctgaaactcctggagccggcagcgccgacgaagcccctggcctatgaccaggcttcgctgcacgcaggctgggagcacggcaaaaacactcgcctgcaccgcggcgtcagccggcgagttcagggcgcgctcgagcagggaggttcccgatgactcgctctgctctctcgaacatcgcctacgaggctctggtgcgtgcccgccgcaaattcagcaaccgagaggagcgctgcatccgcgaaacctggaccgccgaacaggaactggtgctgctgcgcctgtatccggatatgccgaacgaggtcctggcagccaggttgaacaaaacgctccagcagatctgctccaaagcgtatcggctcgggctgaaaaaaagccccgagttctccaagaagatccggcaggactggggcagcgcaactcggttcaagaagggaaacaccccatggaactgcggcatgaaggggcttcccgcgcgaggacgctcatcggaaacgcagttcaagaaggggcagaagccccacacatggctcccggtcggcagcacacgggtaagtgccgatggctacctgcaacgaaagatctcggataccggctatcccccccgggactggaagagcatccacatcctgctctgggaagaacacgtcggccccatcccaaccggccattgcgtctgcttcaaggacaacaacaagcagaacgtcgtcatcgacaacctggaactcatcacccgggccgaacgcatgcgccgcaactccatccatcgctatccacctgagctgaagagcgcaatccgcgtcatcagcaagctcaagcgcaccattcaggaggtcgagcatgaaaaacaagattgaggatctgcgtaatcacctctttgccaccatcgaaggcctgctggacgaagagaagcctctggatatcgaacgcgcgaaagcggtggctcatgtgagttcggtgatcatcgagtccgccaaggtggaggtgaaagcgctagagatcatcggcgccccgggcggaagcacgttcatgcagatcggccgggaggactcgaagtgagtgttctggaactcacgccgccgcactccgtcgaggcggagcaaggggtactcggcggtctgatgctggacaacgcggcatgggacattgtcggcgatcacctgcagaaggaggacttcttccggcatgaacatcggctgatcttcaccgccatcagcgagttggccgcgaaggacgccccgtttgacgtcgtgacggtgtcggaagcgatcgaagaccttccagaagccggtgggctggcctacctcggccagctcgctgacaacacgccctccgtggccaatatcgaggcttacgcgcagatcgttcgcaatcgggcgcacctgcggcagttgatgtctctcgggcaccactgcaccagaaccgcctcgaaccaccaggcgaatccctgtgaggttcaggaggagatcgagcagaagctgttcgccctcggccaagatcagcacaagtccgactttgtcgatatcaacaagggcctcgcgaagatcgtcgacaccatcgattaccgcttcaacaacaacgtgacggtaacgggggtcccgacaggcctgaaggatctcgacgagctctccggcggactacagaagtcggatctcatcatcgtcggtgcccgtccctcgatgggcaaaacgtcgtttgccctcaacttgatcgacgccgcgctgcagagcgaccaacagaagtctgtccaggtttacagcatggaaatgccagcagagcagctgctgttcaggcttgctgccctgctcggccacctggaccttggcaagctgatgaagggccaactgcaagaagaggattggcccaggctgaccgtcgcgatccagcgcataaacgactatggcagccgactggtcatcaacgaccagggcaacctgacgccgacagagctgcgcgccaaggttcgccgtgcagccaggaagtacggccaccccgcgctgatattggtcgactacctacaactgatgcgctgcccaggcctggaaaaccgagccaccgagatctcggagatctcccgctcgctgaaagcactggccaaggagatggattgccccgtcgtggccctgtcccagctcaatcgcagcctggagaaccggccgaacaagcgaccgaacaacgcagacctgcgtgagagcggcgcaatcgagcaggacgcggacgtgatcatgttcgtgtaccgcgacgaggtctaccaccccaacaccgaggccaagggcatcgccgaaatcatcatcggcaagtaccgcaacggcccgatcggcaccgtccgcgccgccttcatcgccaaccagacccgcttcgccgaccttgcaccaacttggcagggagctcttgcatgagccccttcattgaacttccgatctctcgccggcgggagccggcaaggagtctagtcatgcgtgaccagcagcccgctaacaatctcctttcgatagcgagcgccgaatggatacaagccttgcagaacttctgccaccacggacgagtgtatgacgggtccgccgccaatgcctggctattggatgcctgcctacttgttcccagcgctgccctcatccacggtgtcatcgagtacgttcttaacagccgtgaggacataccatacggagggctacgcccaagctgggtggctcagcggctcgagcaggagggattgattagtcaccggtgcggggcagtcttgcactggcaggagcacggctatcgcttttccacggtggtcaggatcgaccccgaacagatttggcccgataagcgctcgagacccgaagcattcgttaccggaccactagatagccaggagcttggggtaattgaaatcctggcgcatccgaacgccagacgtcgtagtccgtccccggtgcgcctggcagcactggttcgatcttcgctagccatacctgctgagcctcttcatcccattgcaaatccgccagttcttcatgcagtgatagccacctatcccgaattggcatctcccgaatggtttccagtggccaggagtagcgacgcatgagcgcatactcaatggcatccatgccccatagcctccagcctttgtcacgtgccagtgagttaccaagggtacacagcacaaagacttggcttatccattgcgctctggccatcgtcataggcaatccgtcccccttttgtgagtcaggaacgcatgcctggatctggataagcatctcgtcgtatccaaagcggtattcgttcttcatgccggacctcctgtggtctgggtgggtttgtttggcgacgccaaccttaccaccggatgcgtccggctcccttctagctgcgaccgtcacgccttcagcgctaccggtcctgcaacctcatttttcatctcatcttccgctgccagttgccggcccacgccggcaaggagtccacgcatgagcatttcccagcacctggtcacccaccagtgcatgaattgcggtcagcaccaccctctccacctggtgcgccaaatcctccctgcagagaacaccccggaaggtgaagccgaggtcttggtctgtccctgctgcgggagctacgacgtccatcagttggaggctgtccgtgatgaacactgaaacccgttttccgagtatccacgcctcggccgcgttcaccgactcggcggtggttcatgccaatcaagttggggtcaatccaatcgagctggacgccctcagccaagtgatctcgcgcctttcgcgggacgagagcacggtcgcgcccagttcgatggagcgagagcttcgtgagctggaagaactggggtacatcgagatctcgaccacccaggccgggactctggtggtcactacgcgcgctccggggcaactgctttcggcctacttctggtcggtatggatccctcgccacctgttcagttgctcgctgaaggtgagcttgatgtcacacctctgctgcggcactcaggactcccagcacctcaccgccgtgttccgcattgcaggcagcaaggacgccgcgcgtgagttcctgcatcagttggccaacaactatcccgggcatgagccggagttgcccgaactggtggccgttcaggtcggtgatgcactcagcaaggaggccgaatcatgaaggcgtcccagacctatcagtgcatcgtcaaattcgatggcgccggtttctggaccaataccattcagaagcagcgtgcgacctgcacctggagcgacaaggtggcagcctcccgccttgccgaacgattgtttggcgaggacaacgcctacatcacccgtatgccggcacaggcaggcgaccacgaaaagcgcatcgagagccgctgggagctgtcctgtagcaatcccaaggaggtagcgtgcgatggctgacgtcactgcctaccgaccgctcgagcacttccagaaaggcgagctgatgctcgagctcaagttgcgtgaaggtccttcgtggatctgtctgaactgcggctatcacctggatggcagcggcgcacagccctgccctgactgcggaaagtcgcgctactggaccagcggttggagtgtaggtcgtggccatcgcttctcggcagcaagggaagagtgggaaagccgcctcaggacacggtcgcgggcacctgccgcgtcaacggcaccagtaacaactgacgacgtatgcactcaactgcgcacagaggtccgcatgctgcgttccgcgcatgacgacctggcctgcagccggcagagcgatcgtcgcagccttcagacgctggtgaaacggctcctgcatgccgccgccaccgacagccttccccgctcccttgcagagatggagacctggctgcagctcaacagcgaggagaccacgaatgcgtagtttccttcgcggcgcccgggaaagcgttcgccggctggtggccttcgctcaagccgagggctggagcgtcgaccgctccgccggcggccacttgaagctcagcaagatcggctgcgcctcgatcttcatctcttccacgccaagcgacgcacgcggcgagctcaatgcccgcgccctgctccgtcgagccgacaggcagcgttccctgaaccaggagtctttctg
>PA99.AGEnt_accessory_0136_length_68475
[truncated: 308,188 more chars]
