# Supplementary material for: ClustAGE: a tool for clustering and distribution analysis of bacterial accessory genomic elements
Source: BMC Bioinformatics. 2018 Apr 20;19:150. doi: 10.1186/s12859-018-2154-x (PMC5910555; doi:10.1186/s12859-018-2154-x)
Supplement: Supplementary file 1 — Archive containing relevant output files from the Spine and AGEnt analyses of the reference genomes. (ZIP 4849 kb) [file 12859_2018_2154_MOESM1_ESM.zip › Spine_and_AGEnt_results/PA99.AGEnt.PA99.AGEnt.accessory_coords.txt]

contig_id	contig_length	start	stop	out_seq_id
contig-1	47096	28551	28815	PA99.AGEnt_accessory_0001_length_265
contig-1	47096	32047	32060	PA99.AGEnt_accessory_0002_length_14
contig-10	92003	1741	4731	PA99.AGEnt_accessory_0003_length_2991
contig-10	92003	5321	8316	PA99.AGEnt_accessory_0004_length_2996
contig-10	92003	50595	52515	PA99.AGEnt_accessory_0005_length_1921
contig-10	92003	68522	69503	PA99.AGEnt_accessory_0006_length_982
contig-10	92003	81201	92003	PA99.AGEnt_accessory_0007_length_10803
contig-1000000	42217	414	639	PA99.AGEnt_accessory_0008_length_226
contig-10000009	7725	755	7035	PA99.AGEnt_accessory_0009_length_6281
contig-1000001	153418	1	435	PA99.AGEnt_accessory_0010_length_435
contig-1000002	18536	1	5
contig-1000002	18536	1102	3738	PA99.AGEnt_accessory_0011_length_2637
contig-1000002	18536	8268	8380	PA99.AGEnt_accessory_0012_length_113
contig-1000003	23612	15525	23078	PA99.AGEnt_accessory_0013_length_7554
contig-1000004	54833	9228	10651	PA99.AGEnt_accessory_0014_length_1424
contig-1000004	54833	20567	20566
contig-1000004	54833	21066	30653	PA99.AGEnt_accessory_0015_length_9588
contig-1000004	54833	31378	31482	PA99.AGEnt_accessory_0016_length_105
contig-1000004	54833	32143	32361	PA99.AGEnt_accessory_0017_length_219
contig-1000004	54833	37235	37234
contig-1000005	41632	3700	5694	PA99.AGEnt_accessory_0018_length_1995
contig-1000005	41632	24681	28052	PA99.AGEnt_accessory_0019_length_3372
contig-1000005	41632	30173	32527	PA99.AGEnt_accessory_0020_length_2355
contig-1000008	182266	682	815	PA99.AGEnt_accessory_0021_length_134
contig-1000008	182266	8892	8991	PA99.AGEnt_accessory_0022_length_100
contig-1000008	182266	109947	122429	PA99.AGEnt_accessory_0023_length_12483
contig-1000008	182266	168336	168448	PA99.AGEnt_accessory_0024_length_113
contig-1000008	182266	177831	178060	PA99.AGEnt_accessory_0025_length_230
contig-1000008	182266	178515	181914	PA99.AGEnt_accessory_0026_length_3400
contig-1000011	143401	18818	18851	PA99.AGEnt_accessory_0027_length_34
contig-1000011	143401	20104	32286	PA99.AGEnt_accessory_0028_length_12183
contig-1000011	143401	52926	53868	PA99.AGEnt_accessory_0029_length_943
contig-1000011	143401	77448	77447
contig-1000011	143401	77818	77968	PA99.AGEnt_accessory_0030_length_151
contig-1000011	143401	79533	87148	PA99.AGEnt_accessory_0031_length_7616
contig-1000011	143401	95980	96019	PA99.AGEnt_accessory_0032_length_40
contig-1000012	31482	1	2
contig-1000012	31482	6619	6681	PA99.AGEnt_accessory_0033_length_63
contig-1000012	31482	6818	7792	PA99.AGEnt_accessory_0034_length_975
contig-1000012	31482	7979	8430	PA99.AGEnt_accessory_0035_length_452
contig-1000014	30946	5692	18852	PA99.AGEnt_accessory_0036_length_13161
contig-11	65128	1	12901	PA99.AGEnt_accessory_0037_length_12901
contig-11	65128	29489	30029	PA99.AGEnt_accessory_0038_length_541
contig-11	65128	43303	43353	PA99.AGEnt_accessory_0039_length_51
contig-11	65128	54522	64794	PA99.AGEnt_accessory_0040_length_10273
contig-11000004	64578	49410	49426	PA99.AGEnt_accessory_0041_length_17
contig-11000012	2109	1	2109	PA99.AGEnt_accessory_0042_length_2109
contig-12	91675	859	1546	PA99.AGEnt_accessory_0043_length_688
contig-12	91675	52663	54164	PA99.AGEnt_accessory_0044_length_1502
contig-12	91675	81000	81460	PA99.AGEnt_accessory_0045_length_461
contig-12	91675	86862	86870
contig-12000009	57629	55173	55502	PA99.AGEnt_accessory_0046_length_330
contig-13	86481	204	17529	PA99.AGEnt_accessory_0047_length_17326
contig-13000009	73500	23816	24048	PA99.AGEnt_accessory_0048_length_233
contig-13000009	73500	26881	27259	PA99.AGEnt_accessory_0049_length_379
contig-13000009	73500	29666	30370	PA99.AGEnt_accessory_0050_length_705
contig-13000009	73500	39302	39968	PA99.AGEnt_accessory_0051_length_667
contig-13000009	73500	46271	55860	PA99.AGEnt_accessory_0052_length_9590
contig-13000009	73500	57762	60190	PA99.AGEnt_accessory_0053_length_2429
contig-13000009	73500	61192	63664	PA99.AGEnt_accessory_0054_length_2473
contig-13000009	73500	66773	68697	PA99.AGEnt_accessory_0055_length_1925
contig-13000009	73500	70278	70421	PA99.AGEnt_accessory_0056_length_144
contig-13000009	73500	70825	72242	PA99.AGEnt_accessory_0057_length_1418
contig-14000005	3368	1	3368	PA99.AGEnt_accessory_0058_length_3368
contig-14000012	136426	85401	86005	PA99.AGEnt_accessory_0059_length_605
contig-14000012	136426	90185	92659	PA99.AGEnt_accessory_0060_length_2475
contig-14000012	136426	94382	96812	PA99.AGEnt_accessory_0061_length_2431
contig-18000005	117864	24719	27607	PA99.AGEnt_accessory_0062_length_2889
contig-18000005	117864	107336	114450	PA99.AGEnt_accessory_0063_length_7115
contig-2	154029	113323	114808	PA99.AGEnt_accessory_0064_length_1486
contig-2	154029	130757	130911	PA99.AGEnt_accessory_0065_length_155
contig-2	154029	133311	133332	PA99.AGEnt_accessory_0066_length_22
contig-2	154029	136592	139411	PA99.AGEnt_accessory_0067_length_2820
contig-2	154029	140315	141663	PA99.AGEnt_accessory_0068_length_1349
contig-2	154029	154027	154029
contig-2000000	36843	17175	17284	PA99.AGEnt_accessory_0069_length_110
contig-20000005	146999	74165	74192	PA99.AGEnt_accessory_0070_length_28
contig-20000005	146999	112462	112483	PA99.AGEnt_accessory_0071_length_22
contig-20000005	146999	138023	138113	PA99.AGEnt_accessory_0072_length_91
contig-2000001	37349	2657	9283	PA99.AGEnt_accessory_0073_length_6627
contig-2000001	37349	17951	18438	PA99.AGEnt_accessory_0074_length_488
contig-2000001	37349	37261	37349	PA99.AGEnt_accessory_0075_length_89
contig-2000002	54835	53125	54305	PA99.AGEnt_accessory_0076_length_1181
contig-2000004	32146	6918	6961	PA99.AGEnt_accessory_0077_length_44
contig-2000004	32146	7428	7754	PA99.AGEnt_accessory_0078_length_327
contig-2000004	32146	20833	20832
contig-2000004	32146	20960	20959
contig-2000004	32146	31947	31956	PA99.AGEnt_accessory_0079_length_10
contig-2000004	32146	32048	32146	PA99.AGEnt_accessory_0080_length_99
contig-2000005	89385	1	1
contig-2000007	35472	862	972	PA99.AGEnt_accessory_0081_length_111
contig-2000007	35472	26305	26338	PA99.AGEnt_accessory_0082_length_34
contig-2000007	35472	35193	35210	PA99.AGEnt_accessory_0083_length_18
contig-2000007	35472	35453	35472	PA99.AGEnt_accessory_0084_length_20
contig-2000008	52566	3486	3579	PA99.AGEnt_accessory_0085_length_94
contig-2000008	52566	51925	52036	PA99.AGEnt_accessory_0086_length_112
contig-2000009	56003	1	1
contig-2000009	56003	18092	18592	PA99.AGEnt_accessory_0087_length_501
contig-2000009	56003	40111	43252	PA99.AGEnt_accessory_0088_length_3142
contig-2000009	56003	51839	56003	PA99.AGEnt_accessory_0089_length_4165
contig-2000011	68303	3882	8723	PA99.AGEnt_accessory_0090_length_4842
contig-2000011	68303	8856	16253	PA99.AGEnt_accessory_0091_length_7398
contig-2000012	215462	24168	24226	PA99.AGEnt_accessory_0092_length_59
contig-2000012	215462	38480	40888	PA99.AGEnt_accessory_0093_length_2409
contig-2000013	122298	46160	47044	PA99.AGEnt_accessory_0094_length_885
contig-2000013	122298	51419	51457	PA99.AGEnt_accessory_0095_length_39
contig-2000014	31131	306	3429	PA99.AGEnt_accessory_0096_length_3124
contig-2000014	31131	13647	14836	PA99.AGEnt_accessory_0097_length_1190
contig-2000014	31131	16691	16746	PA99.AGEnt_accessory_0098_length_56
contig-2000014	31131	17507	17553	PA99.AGEnt_accessory_0099_length_47
contig-3000000	2858	2856	2858
contig-3000001	11355	9752	10729	PA99.AGEnt_accessory_0100_length_978
contig-3000002	30089	1	9
contig-3000003	108831	68004	68743	PA99.AGEnt_accessory_0101_length_740
contig-3000003	108831	82232	82352	PA99.AGEnt_accessory_0102_length_121
contig-3000003	108831	89250	89361	PA99.AGEnt_accessory_0103_length_112
contig-3000003	108831	98482	98622	PA99.AGEnt_accessory_0104_length_141
contig-3000003	108831	108530	108831	PA99.AGEnt_accessory_0105_length_302
contig-3000004	10352	5424	8298	PA99.AGEnt_accessory_0106_length_2875
contig-3000007	5395	2949	4867	PA99.AGEnt_accessory_0107_length_1919
contig-3000009	12752	6674	6734	PA99.AGEnt_accessory_0108_length_61
contig-3000010	4043	3720	4043	PA99.AGEnt_accessory_0109_length_324
contig-3000014	45201	40121	40244	PA99.AGEnt_accessory_0110_length_124
contig-3000014	45201	40353	40411	PA99.AGEnt_accessory_0111_length_59
contig-4	330372	20784	33388	PA99.AGEnt_accessory_0112_length_12605
contig-4	330372	50378	50408	PA99.AGEnt_accessory_0113_length_31
contig-4	330372	123367	123492	PA99.AGEnt_accessory_0114_length_126
contig-4	330372	155824	161139	PA99.AGEnt_accessory_0115_length_5316
contig-4	330372	161209	224720	PA99.AGEnt_accessory_0116_length_63512
contig-4	330372	224963	226506	PA99.AGEnt_accessory_0117_length_1544
contig-4	330372	226583	239950	PA99.AGEnt_accessory_0118_length_13368
contig-4000000	1280	183	1280	PA99.AGEnt_accessory_0119_length_1098
contig-4000001	3515	1	81	PA99.AGEnt_accessory_0120_length_81
contig-4000001	3515	361	3293	PA99.AGEnt_accessory_0121_length_2933
contig-4000002	117850	41807	41909	PA99.AGEnt_accessory_0122_length_103
contig-4000002	117850	114314	115194	PA99.AGEnt_accessory_0123_length_881
contig-4000003	55458	51254	51479	PA99.AGEnt_accessory_0124_length_226
contig-4000007	10179	1	341	PA99.AGEnt_accessory_0125_length_341
contig-4000008	10760	1	10760	PA99.AGEnt_accessory_0126_length_10760
contig-4000009	33629	19188	20367	PA99.AGEnt_accessory_0127_length_1180
contig-4000011	23528	7111	7256	PA99.AGEnt_accessory_0128_length_146
contig-4000013	21789	2546	3052	PA99.AGEnt_accessory_0129_length_507
contig-4000013	21789	4108	7591	PA99.AGEnt_accessory_0130_length_3484
contig-4000013	21789	11803	16079	PA99.AGEnt_accessory_0131_length_4277
contig-5000000	17517	1	9
contig-5000000	17517	10414	15182	PA99.AGEnt_accessory_0132_length_4769
contig-5000001	3855	736	3288	PA99.AGEnt_accessory_0133_length_2553
contig-5000002	1147	1	1147	PA99.AGEnt_accessory_0134_length_1147
contig-5000006	87976	1	9280	PA99.AGEnt_accessory_0135_length_9280
contig-5000006	87976	10281	78755	PA99.AGEnt_accessory_0136_length_68475
contig-5000006	87976	79049	87125	PA99.AGEnt_accessory_0137_length_8077
contig-5000007	80926	18023	18947	PA99.AGEnt_accessory_0138_length_925
contig-5000007	80926	46277	46334	PA99.AGEnt_accessory_0139_length_58
contig-5000009	34563	182	1629	PA99.AGEnt_accessory_0140_length_1448
contig-5000009	34563	14251	15075	PA99.AGEnt_accessory_0141_length_825
contig-5000011	13997	1	3
contig-5000012	12705	628	2317	PA99.AGEnt_accessory_0142_length_1690
contig-5000013	157687	18914	19021	PA99.AGEnt_accessory_0143_length_108
contig-5000013	157687	19044	19046
contig-5000013	157687	19111	19134	PA99.AGEnt_accessory_0144_length_24
contig-5000013	157687	19157	19159
contig-5000013	157687	22058	23849	PA99.AGEnt_accessory_0145_length_1792
contig-5000013	157687	37474	40234	PA99.AGEnt_accessory_0146_length_2761
contig-5000013	157687	41911	42196	PA99.AGEnt_accessory_0147_length_286
contig-5000013	157687	67373	74912	PA99.AGEnt_accessory_0148_length_7540
contig-5000013	157687	141737	142087	PA99.AGEnt_accessory_0149_length_351
contig-5000014	30084	1	156	PA99.AGEnt_accessory_0150_length_156
contig-5000014	30084	21562	21647	PA99.AGEnt_accessory_0151_length_86
contig-5000014	30084	23650	29914	PA99.AGEnt_accessory_0152_length_6265
contig-6000001	108588	61261	61304	PA99.AGEnt_accessory_0153_length_44
contig-6000001	108588	103148	106235	PA99.AGEnt_accessory_0154_length_3088
contig-6000003	226394	95960	97243	PA99.AGEnt_accessory_0155_length_1284
contig-6000003	226394	129273	136695	PA99.AGEnt_accessory_0156_length_7423
contig-6000003	226394	159316	159315
contig-6000003	226394	166016	191052	PA99.AGEnt_accessory_0157_length_25037
contig-6000006	2587	2108	2125	PA99.AGEnt_accessory_0158_length_18
contig-6000007	1151	1	1151	PA99.AGEnt_accessory_0159_length_1151
contig-6000008	7822	839	1069	PA99.AGEnt_accessory_0160_length_231
contig-6000010	88812	3277	3332	PA99.AGEnt_accessory_0161_length_56
contig-6000010	88812	4005	4536	PA99.AGEnt_accessory_0162_length_532
contig-6000010	88812	43522	44696	PA99.AGEnt_accessory_0163_length_1175
contig-6000010	88812	85810	85966	PA99.AGEnt_accessory_0164_length_157
contig-6000014	4929	1	1181	PA99.AGEnt_accessory_0165_length_1181
contig-6000014	4929	1318	4929	PA99.AGEnt_accessory_0166_length_3612
contig-7	31168	4957	4962
contig-7	31168	30362	30718	PA99.AGEnt_accessory_0167_length_357
contig-7000001	78419	1	41670	PA99.AGEnt_accessory_0168_length_41670
contig-7000001	78419	45944	46199	PA99.AGEnt_accessory_0169_length_256
contig-7000002	226597	20145	20661	PA99.AGEnt_accessory_0170_length_517
contig-7000002	226597	61030	83862	PA99.AGEnt_accessory_0171_length_22833
contig-7000002	226597	100117	100118
contig-7000004	1570	1	1570	PA99.AGEnt_accessory_0172_length_1570
contig-7000009	2033	2010	2033	PA99.AGEnt_accessory_0173_length_24
contig-7000011	1893	1	1687	PA99.AGEnt_accessory_0174_length_1687
contig-7000013	97414	5644	7084	PA99.AGEnt_accessory_0175_length_1441
contig-7000013	97414	13086	13584	PA99.AGEnt_accessory_0176_length_499
contig-7000013	97414	25658	26665	PA99.AGEnt_accessory_0177_length_1008
contig-7000013	97414	82841	82947	PA99.AGEnt_accessory_0178_length_107
contig-8	65506	1	1
contig-8	65506	7636	9504	PA99.AGEnt_accessory_0179_length_1869
contig-8	65506	39878	65154	PA99.AGEnt_accessory_0180_length_25277
contig-8000001	1525	1	1164	PA99.AGEnt_accessory_0181_length_1164
contig-8000001	1525	1445	1525	PA99.AGEnt_accessory_0182_length_81
contig-8000004	4997	1	4997	PA99.AGEnt_accessory_0183_length_4997
contig-8000005	1548	221	1548	PA99.AGEnt_accessory_0184_length_1328
contig-8000007	66133	6994	7086	PA99.AGEnt_accessory_0185_length_93
contig-8000007	66133	11777	14117	PA99.AGEnt_accessory_0186_length_2341
contig-8000007	66133	20756	21353	PA99.AGEnt_accessory_0187_length_598
contig-8000007	66133	36399	36879	PA99.AGEnt_accessory_0188_length_481
contig-8000007	66133	37606	37712	PA99.AGEnt_accessory_0189_length_107
contig-8000007	66133	55912	66133	PA99.AGEnt_accessory_0190_length_10222
contig-8000009	92875	1	321	PA99.AGEnt_accessory_0191_length_321
contig-8000009	92875	10294	11768	PA99.AGEnt_accessory_0192_length_1475
contig-8000009	92875	33198	33357	PA99.AGEnt_accessory_0193_length_160
contig-8000009	92875	38733	38900	PA99.AGEnt_accessory_0194_length_168
contig-8000009	92875	39701	43953	PA99.AGEnt_accessory_0195_length_4253
contig-8000009	92875	70547	70693	PA99.AGEnt_accessory_0196_length_147
contig-8000012	4612	4610	4612
contig-8000014	5072	1	1430	PA99.AGEnt_accessory_0197_length_1430
contig-9	19883	19808	19883	PA99.AGEnt_accessory_0198_length_76
contig-9000004	179326	11784	13880	PA99.AGEnt_accessory_0199_length_2097
contig-9000004	179326	53994	54261	PA99.AGEnt_accessory_0200_length_268
contig-9000004	179326	163640	163703	PA99.AGEnt_accessory_0201_length_64
contig-9000005	16022	1	1945	PA99.AGEnt_accessory_0202_length_1945
contig-9000005	16022	2081	3126	PA99.AGEnt_accessory_0203_length_1046
contig-9000005	16022	3263	3765	PA99.AGEnt_accessory_0204_length_503
contig-9000009	117095	19021	22310	PA99.AGEnt_accessory_0205_length_3290
contig-9000009	117095	88099	104732	PA99.AGEnt_accessory_0206_length_16634
contig-9000009	117095	111647	116675	PA99.AGEnt_accessory_0207_length_5029
contig-9000012	1083	92	101	PA99.AGEnt_accessory_0208_length_10
contig-9000012	1083	193	202	PA99.AGEnt_accessory_0209_length_10
