# Supplementary material for: ClustAGE: a tool for clustering and distribution analysis of bacterial accessory genomic elements
Source: BMC Bioinformatics. 2018 Apr 20;19:150. doi: 10.1186/s12859-018-2154-x (PMC5910555; doi:10.1186/s12859-018-2154-x)
Supplement: Supplementary file 1 — Archive containing relevant output files from the Spine and AGEnt analyses of the reference genomes. (ZIP 4849 kb) [file 12859_2018_2154_MOESM1_ESM.zip › Spine_and_AGEnt_results/PA99.AGEnt.PA99.AGEnt.accessory_loci.txt]

locus_id	gen_contig_id	gen_contig_start	gen_contig_stop	strand	out_seq_id	out_seq_start	out_seq_stop	pct_locus	overhangs	product
PA99_0849	contig-10	1741	3339	-	PA99.AGEnt_accessory_0003_length_2991	1	1599	98.89	18,0	Arylsulfatase
PA99_0850	contig-10	3436	4347	-	PA99.AGEnt_accessory_0003_length_2991	1696	2607	100.00	0,0	Transcriptional regulator, LysR family
PA99_0851	contig-10	4497	4731	+	PA99.AGEnt_accessory_0003_length_2991	2757	2991	9.92	0,2135	TonB-dependent receptor
PA99_0851	contig-10	5321	6866	+	PA99.AGEnt_accessory_0004_length_2996	1	1546	65.23	824,0	TonB-dependent receptor
PA99_0852	contig-10	6889	8229	+	PA99.AGEnt_accessory_0004_length_2996	1569	2909	100.00	0,0	hypothetical protein
PA99_0853	contig-10	8261	8316	-	PA99.AGEnt_accessory_0004_length_2996	2941	2996	32.18	0,118	hypothetical protein
PA99_0888	contig-10	50595	50604	+	PA99.AGEnt_accessory_0005_length_1921	1	10	0.39	2540,0	ClpB protein
PA99_0889	contig-10	50678	51211	+	PA99.AGEnt_accessory_0005_length_1921	84	617	100.00	0,0	hypothetical protein
PA99_0890	contig-10	51319	52317	+	PA99.AGEnt_accessory_0005_length_1921	725	1723	100.00	0,0	hypothetical protein
PA99_0891	contig-10	52354	52515	+	PA99.AGEnt_accessory_0005_length_1921	1760	1921	8.07	0,1845	VgrG protein
PA99_0905	contig-10	68547	68936	-	PA99.AGEnt_accessory_0006_length_982	26	415	100.00	0,0	Sigma factor, ECF subfamily
PA99_0906	contig-10	68895	69140	+	PA99.AGEnt_accessory_0006_length_982	374	619	100.00	0,0	hypothetical protein
PA99_0907	contig-10	69190	69503	+	PA99.AGEnt_accessory_0006_length_982	669	982	31.53	0,682	Antisigma transmembrane sensor FpvR
PA99_0916	contig-10	81560	83212	+	PA99.AGEnt_accessory_0007_length_10803	360	2012	100.00	0,0	PvdE, pyoverdine ABC export system, fused ATPase and permease component
PA99_0917	contig-10	83613	85997	-	PA99.AGEnt_accessory_0007_length_10803	2413	4797	100.00	0,0	Outer membrane receptor for ferric-pyochelin FptA
PA99_0918	contig-10	86237	91990	-	PA99.AGEnt_accessory_0007_length_10803	5037	10790	100.00	0,0	Pyoverdine sidechain non-ribosomal peptide synthetase PvdJ
PA99_0591	contig-1000000	471	639	-	PA99.AGEnt_accessory_0008_length_226	58	226	7.55	0,2069	putative phospholipase protein
PA99_4305	contig-10000009	1783	3894	+	PA99.AGEnt_accessory_0009_length_6281	1029	3140	100.00	0,0	hypothetical protein
PA99_4306	contig-10000009	4027	5259	+	PA99.AGEnt_accessory_0009_length_6281	3273	4505	100.00	0,0	hypothetical protein
PA99_1704	contig-1000002	1102	1249	-	PA99.AGEnt_accessory_0011_length_2637	1	148	94.87	8,0	hypothetical protein
PA99_1705	contig-1000002	1270	2154	-	PA99.AGEnt_accessory_0011_length_2637	169	1053	100.00	0,0	Hydrolase of the alpha/beta superfamily
PA99_1706	contig-1000002	2211	3008	-	PA99.AGEnt_accessory_0011_length_2637	1110	1907	100.00	0,0	Enoyl-CoA hydratase
PA99_1707	contig-1000002	3173	3733	+	PA99.AGEnt_accessory_0011_length_2637	2072	2632	100.00	0,0	Transcriptional regulator, TetR family
PA99_0633	contig-1000003	16227	18290	-	PA99.AGEnt_accessory_0013_length_7554	703	2766	100.00	0,0	ExoU
PA99_0634	contig-1000003	18427	18972	-	PA99.AGEnt_accessory_0013_length_7554	2903	3448	100.00	0,0	Mobile element protein
PA99_0635	contig-1000003	19289	20257	+	PA99.AGEnt_accessory_0013_length_7554	3765	4733	100.00	0,0	Mobile element protein
PA99_0636	contig-1000003	20260	20421	-	PA99.AGEnt_accessory_0013_length_7554	4736	4897	100.00	0,0	Histone acetyltransferase HPA2
PA99_4060	contig-1000004	9228	10324	-	PA99.AGEnt_accessory_0014_length_1424	1	1097	99.64	4,0	Alcohol dehydrogenase
PA99_4071	contig-1000004	22145	23386	+	PA99.AGEnt_accessory_0015_length_9588	1080	2321	100.00	0,0	element of external origin, transposon-related function
PA99_4072	contig-1000004	27559	28536	-	PA99.AGEnt_accessory_0015_length_9588	6494	7471	100.00	0,0	putative transcriptional regulator
PA99_4073	contig-1000004	31378	31417	+	PA99.AGEnt_accessory_0016_length_105	1	40	5.56	680,0	hypothetical protein
PA99_0645	contig-1000005	4057	5634	+	PA99.AGEnt_accessory_0018_length_1995	358	1935	100.00	0,0	Rtn protein
PA99_0669	contig-1000005	25941	27155	-	PA99.AGEnt_accessory_0019_length_3372	1261	2475	100.00	0,0	Multidrug-efflux transporter, major facilitator superfamily (MFS)
PA99_0670	contig-1000005	27260	27916	+	PA99.AGEnt_accessory_0019_length_3372	2580	3236	100.00	0,0	Transcriptional regulator, GntR family
PA99_0673	contig-1000005	30521	32452	+	PA99.AGEnt_accessory_0020_length_2355	349	2280	100.00	0,0	hypothetical protein
PA99_2790	contig-1000008	109947	110715	+	PA99.AGEnt_accessory_0023_length_12483	1	769	58.26	551,0	Flagellar hook-associated protein FlgL
PA99_2791	contig-1000008	110770	111531	+	PA99.AGEnt_accessory_0023_length_12483	824	1585	100.00	0,0	SAM-dependent methyltransferase
PA99_2792	contig-1000008	111536	112138	+	PA99.AGEnt_accessory_0023_length_12483	1590	2192	100.00	0,0	Phosphoserine phosphatase
PA99_2793	contig-1000008	112114	112776	+	PA99.AGEnt_accessory_0023_length_12483	2168	2830	100.00	0,0	putative sugar nucleotidyltransferase
PA99_2794	contig-1000008	112829	117853	+	PA99.AGEnt_accessory_0023_length_12483	2883	7907	100.00	0,0	O-antigen biosynthesis protein
PA99_2795	contig-1000008	118139	119680	+	PA99.AGEnt_accessory_0023_length_12483	8193	9734	100.00	0,0	Flagellin protein FlaB
PA99_2796	contig-1000008	119759	120130	+	PA99.AGEnt_accessory_0023_length_12483	9813	10184	100.00	0,0	Flagellin protein FlaG
PA99_2797	contig-1000008	120216	121640	+	PA99.AGEnt_accessory_0023_length_12483	10270	11694	100.00	0,0	Flagellar hook-associated protein FliD
PA99_2798	contig-1000008	121762	122142	+	PA99.AGEnt_accessory_0023_length_12483	11816	12196	100.00	0,0	Flagellar biosynthesis protein FliS
PA99_2799	contig-1000008	122165	122429	+	PA99.AGEnt_accessory_0023_length_12483	12219	12483	89.23	0,32	hypothetical protein
PA99_2846	contig-1000008	168336	168388	-	PA99.AGEnt_accessory_0024_length_113	1	53	5.29	949,0	Transcriptional regulator, LysR family
PA99_2854	contig-1000008	177912	178060	-	PA99.AGEnt_accessory_0025_length_230	82	230	40.38	0,220	hypothetical protein
PA99_2855	contig-1000008	178778	180634	+	PA99.AGEnt_accessory_0026_length_3400	264	2120	100.00	0,0	pyocin protein
PA99_2856	contig-1000008	180636	180899	+	PA99.AGEnt_accessory_0026_length_3400	2122	2385	100.00	0,0	pyocin S2 immunity protein
PA99_2857	contig-1000008	181775	181914	+	PA99.AGEnt_accessory_0026_length_3400	3261	3400	89.74	0,16	hypothetical protein
PA99_2288	contig-1000011	20125	21114	-	PA99.AGEnt_accessory_0028_length_12183	22	1011	100.00	0,0	Phage tail protein D
PA99_2289	contig-1000011	21172	21345	-	PA99.AGEnt_accessory_0028_length_12183	1069	1242	100.00	0,0	Phage tail protein
PA99_2290	contig-1000011	21353	22225	-	PA99.AGEnt_accessory_0028_length_12183	1250	2122	100.00	0,0	Phage protein U
PA99_2291	contig-1000011	22235	24460	-	PA99.AGEnt_accessory_0028_length_12183	2132	4357	100.00	0,0	Methyl-accepting chemotaxis protein
PA99_2292	contig-1000011	24642	24986	-	PA99.AGEnt_accessory_0028_length_12183	4539	4883	100.00	0,0	hypothetical protein
PA99_2293	contig-1000011	25001	25504	-	PA99.AGEnt_accessory_0028_length_12183	4898	5401	100.00	0,0	Phage major tail tube protein
PA99_2294	contig-1000011	25517	26677	-	PA99.AGEnt_accessory_0028_length_12183	5414	6574	100.00	0,0	Phage tail sheath monomer
PA99_2295	contig-1000011	26720	27160	-	PA99.AGEnt_accessory_0028_length_12183	6617	7057	100.00	0,0	Phage protein
PA99_2296	contig-1000011	27169	29277	-	PA99.AGEnt_accessory_0028_length_12183	7066	9174	100.00	0,0	Phage tail fiber protein
PA99_2297	contig-1000011	29279	29689	-	PA99.AGEnt_accessory_0028_length_12183	9176	9586	100.00	0,0	Phage tail fiber
PA99_2298	contig-1000011	29805	30692	-	PA99.AGEnt_accessory_0028_length_12183	9702	10589	100.00	0,0	Baseplate assembly protein J
PA99_2299	contig-1000011	30689	31015	-	PA99.AGEnt_accessory_0028_length_12183	10586	10912	100.00	0,0	Baseplate assembly protein W
PA99_2300	contig-1000011	31168	31725	-	PA99.AGEnt_accessory_0028_length_12183	11065	11622	100.00	0,0	Baseplate assembly protein V
PA99_2301	contig-1000011	31722	32237	-	PA99.AGEnt_accessory_0028_length_12183	11619	12134	100.00	0,0	hypothetical protein
PA99_2302	contig-1000011	32259	32286	-	PA99.AGEnt_accessory_0028_length_12183	12156	12183	7.91	0,326	Holin
PA99_2321	contig-1000011	52926	53868	+	PA99.AGEnt_accessory_0029_length_943	1	943	34.24	1469,342	Outer membrane protein Imp, required for envelope biogenesi
PA99_2344	contig-1000011	79533	80141	+	PA99.AGEnt_accessory_0031_length_7616	1	609	78.99	162,0	hypothetical protein
PA99_2345	contig-1000011	80260	84075	+	PA99.AGEnt_accessory_0031_length_7616	728	4543	100.00	0,0	hypothetical protein
PA99_2346	contig-1000011	84072	86237	+	PA99.AGEnt_accessory_0031_length_7616	4540	6705	100.00	0,0	hypothetical protein
PA99_2347	contig-1000011	86606	86923	-	PA99.AGEnt_accessory_0031_length_7616	7074	7391	100.00	0,0	hypothetical protein
PA99_2358	contig-1000011	95980	96010	+	PA99.AGEnt_accessory_0032_length_40	1	31	4.45	665,0	putative unknown enzyme
PA99_2359	contig-1000011	96018	96019	-	PA99.AGEnt_accessory_0032_length_40	39	40	0.41	0,487	putative metal-dependent hydrolase
PA99_0035	contig-1000012	6619	6666	+	PA99.AGEnt_accessory_0033_length_63	1	48	7.66	579,0	NAD(P)H oxidoreductase YRKL
PA99_0036	contig-1000012	6674	6681	-	PA99.AGEnt_accessory_0033_length_63	56	63	1.03	0,772	NAD(P)H oxidoreductase YRKL
PA99_0036	contig-1000012	6818	7453	-	PA99.AGEnt_accessory_0034_length_975	1	636	81.54	144,0	NAD(P)H oxidoreductase YRKL
PA99_0037	contig-1000012	7539	7792	+	PA99.AGEnt_accessory_0034_length_975	722	975	28.41	0,640	Transcriptional regulator
PA99_0037	contig-1000012	7979	8430	+	PA99.AGEnt_accessory_0035_length_452	1	452	50.56	440,2	Transcriptional regulator
PA99_1393	contig-1000014	5692	5712	-	PA99.AGEnt_accessory_0036_length_13161	1	21	1.13	1842,0	nucleotide sugar epimerase/dehydratase WbpM
PA99_1394	contig-1000014	5882	6616	-	PA99.AGEnt_accessory_0036_length_13161	191	925	100.00	0,0	Undecaprenyl-phosphate N-acetylglucosaminyl 1-phosphate transferase
PA99_1395	contig-1000014	6903	7778	-	PA99.AGEnt_accessory_0036_length_13161	1212	2087	100.00	0,0	UDP-glucose 4-epimerase
PA99_1396	contig-1000014	7856	8263	-	PA99.AGEnt_accessory_0036_length_13161	2165	2572	100.00	0,0	UDP-2,3-diacetamido-2,3-dideoxy-D-mannuronic acid transferase
PA99_1397	contig-1000014	9119	10183	-	PA99.AGEnt_accessory_0036_length_13161	3428	4492	100.00	0,0	UDP-N-acetylglucosamine 2-epimerase
PA99_1398	contig-1000014	10271	10696	-	PA99.AGEnt_accessory_0036_length_13161	4580	5005	100.00	0,0	WbjC
PA99_1399	contig-1000014	11390	11905	-	PA99.AGEnt_accessory_0036_length_13161	5699	6214	100.00	0,0	UDP-N-acetylglucosamine 4,6-dehydratase
PA99_1400	contig-1000014	15906	16517	-	PA99.AGEnt_accessory_0036_length_13161	10215	10826	100.00	0,0	Membrane protein involved in the export of O-antigen, teichoic acid lipoteichoic acid
PA99_1401	contig-1000014	17237	18271	-	PA99.AGEnt_accessory_0036_length_13161	11546	12580	100.00	0,0	hypothetical protein
PA99_1402	contig-1000014	18847	18852	-	PA99.AGEnt_accessory_0036_length_13161	13156	13161	2.13	0,276	Integration host factor beta subunit
PA99_0687	contig-11	88	411	+	PA99.AGEnt_accessory_0037_length_12901	88	411	100.00	0,0	Conjugative transfer protein TrbL
PA99_0688	contig-11	436	1140	+	PA99.AGEnt_accessory_0037_length_12901	436	1140	100.00	0,0	Conjugative transfer protein TrbF
PA99_0689	contig-11	1137	2141	+	PA99.AGEnt_accessory_0037_length_12901	1137	2141	100.00	0,0	Conjugative transfer protein TrbG
PA99_0690	contig-11	2144	3379	+	PA99.AGEnt_accessory_0037_length_12901	2144	3379	100.00	0,0	Conjugative transfer protein TrbI
PA99_0691	contig-11	3497	4498	-	PA99.AGEnt_accessory_0037_length_12901	3497	4498	100.00	0,0	Mobile element protein
PA99_0692	contig-11	4495	5430	-	PA99.AGEnt_accessory_0037_length_12901	4495	5430	100.00	0,0	Mobile element protein
PA99_0693	contig-11	5427	6785	-	PA99.AGEnt_accessory_0037_length_12901	5427	6785	100.00	0,0	Mobile element protein
PA99_0694	contig-11	7068	7778	-	PA99.AGEnt_accessory_0037_length_12901	7068	7778	100.00	0,0	hypothetical protein
PA99_0695	contig-11	8044	10377	+	PA99.AGEnt_accessory_0037_length_12901	8044	10377	100.00	0,0	pathogenesis related protein
PA99_0696	contig-11	10374	12251	+	PA99.AGEnt_accessory_0037_length_12901	10374	12251	100.00	0,0	putative DNA helicase
PA99_0731	contig-11	54756	55400	+	PA99.AGEnt_accessory_0040_length_10273	235	879	100.00	0,0	hypothetical protein
PA99_0732	contig-11	56132	56395	-	PA99.AGEnt_accessory_0040_length_10273	1611	1874	100.00	0,0	Phage protein
PA99_0733	contig-11	56431	56679	-	PA99.AGEnt_accessory_0040_length_10273	1910	2158	100.00	0,0	hypothetical protein
PA99_0734	contig-11	56691	57059	-	PA99.AGEnt_accessory_0040_length_10273	2170	2538	100.00	0,0	hypothetical protein
PA99_0735	contig-11	57056	57685	-	PA99.AGEnt_accessory_0040_length_10273	2535	3164	100.00	0,0	Lytic enzyme
PA99_0736	contig-11	58105	58413	-	PA99.AGEnt_accessory_0040_length_10273	3584	3892	100.00	0,0	hypothetical protein
PA99_0737	contig-11	59446	60018	-	PA99.AGEnt_accessory_0040_length_10273	4925	5497	100.00	0,0	hypothetical protein
PA99_0738	contig-11	60424	61218	+	PA99.AGEnt_accessory_0040_length_10273	5903	6697	100.00	0,0	Transcriptional regulator, Cro/CI family
PA99_0739	contig-11	61844	62002	+	PA99.AGEnt_accessory_0040_length_10273	7323	7481	100.00	0,0	hypothetical protein
PA99_0740	contig-11	63838	63999	-	PA99.AGEnt_accessory_0040_length_10273	9317	9478	100.00	0,0	Histone acetyltransferase HPA2
PA99_0741	contig-11	64565	64738	-	PA99.AGEnt_accessory_0040_length_10273	10044	10217	100.00	0,0	hypothetical protein
PA99_5802	contig-11000004	49410	49426	+	PA99.AGEnt_accessory_0041_length_17	1	17	11.11	35,101	hypothetical protein
PA99_1067	contig-12	889	1533	+	PA99.AGEnt_accessory_0043_length_688	31	675	100.00	0,0	site-specific recombinase, phage integrase family
PA99_1116	contig-12	52774	54164	+	PA99.AGEnt_accessory_0044_length_1502	112	1502	99.07	0,13	RNA-2',3'-PO4:RNA-5'-OH ligase
PA99_4501	contig-12000009	55173	55502	+	PA99.AGEnt_accessory_0046_length_330	1	330	60.11	74,145	hypothetical protein
PA99_0970	contig-13	703	1092	+	PA99.AGEnt_accessory_0047_length_17326	500	889	100.00	0,0	hypothetical protein
PA99_0971	contig-13	1092	2030	+	PA99.AGEnt_accessory_0047_length_17326	889	1827	100.00	0,0	hypothetical protein
PA99_0972	contig-13	2048	3430	+	PA99.AGEnt_accessory_0047_length_17326	1845	3227	100.00	0,0	hypothetical protein
PA99_0973	contig-13	3430	3777	+	PA99.AGEnt_accessory_0047_length_17326	3227	3574	100.00	0,0	hypothetical protein
PA99_0974	contig-13	3774	5306	+	PA99.AGEnt_accessory_0047_length_17326	3571	5103	100.00	0,0	putative membrane protein
PA99_0975	contig-13	5826	6098	+	PA99.AGEnt_accessory_0047_length_17326	5623	5895	100.00	0,0	hypothetical protein
PA99_0976	contig-13	6102	6452	+	PA99.AGEnt_accessory_0047_length_17326	5899	6249	100.00	0,0	putative plasmid stablization protein
PA99_0977	contig-13	7521	8684	-	PA99.AGEnt_accessory_0047_length_17326	7318	8481	100.00	0,0	hypothetical protein
PA99_0978	contig-13	10327	10587	+	PA99.AGEnt_accessory_0047_length_17326	10124	10384	100.00	0,0	Ferrichrome-iron receptor
PA99_0979	contig-13	11742	11897	+	PA99.AGEnt_accessory_0047_length_17326	11539	11694	100.00	0,0	Phage integrase family protein
PA99_0980	contig-13	12102	13535	-	PA99.AGEnt_accessory_0047_length_17326	11899	13332	100.00	0,0	FunZ family protein
PA99_0981	contig-13	13968	15887	+	PA99.AGEnt_accessory_0047_length_17326	13765	15684	100.00	0,0	Pyruvate/2-oxoglutarate dehydrogenase complex, dihydrolipoamide acyltransferase (E2) component
PA99_0982	contig-13	15884	17164	+	PA99.AGEnt_accessory_0047_length_17326	15681	16961	100.00	0,0	Integrase
PA99_4961	contig-13000009	29974	30273	+	PA99.AGEnt_accessory_0050_length_705	309	608	100.00	0,0	hypothetical protein
PA99_4962	contig-13000009	30370	30370	+	PA99.AGEnt_accessory_0050_length_705	705	705	0.08	0,1256	HlyD family secretion protein
PA99_4968	contig-13000009	39302	39968	+	PA99.AGEnt_accessory_0051_length_667	1	667	83.27	94,40	Short-chain alcohol dehydrogenase associated with acetoin utilization
PA99_4975	contig-13000009	46498	47805	-	PA99.AGEnt_accessory_0052_length_9590	228	1535	100.00	0,0	putative oxidoreductase
PA99_4976	contig-13000009	47873	49957	-	PA99.AGEnt_accessory_0052_length_9590	1603	3687	100.00	0,0	Outer membrane receptor protein, mostly Fe transport
PA99_4977	contig-13000009	50183	51001	+	PA99.AGEnt_accessory_0052_length_9590	3913	4731	100.00	0,0	Transcriptional regulator, IclR family
PA99_4978	contig-13000009	51008	51805	-	PA99.AGEnt_accessory_0052_length_9590	4738	5535	100.00	0,0	Ferric enterobactin transport ATP-binding protein FepC
PA99_4979	contig-13000009	51932	52837	+	PA99.AGEnt_accessory_0052_length_9590	5662	6567	100.00	0,0	Ferric enterobactin-binding periplasmic protein FepB
PA99_4980	contig-13000009	52883	53890	+	PA99.AGEnt_accessory_0052_length_9590	6613	7620	100.00	0,0	Ferric enterobactin transport system permease protein FepD
PA99_4981	contig-13000009	53887	54918	+	PA99.AGEnt_accessory_0052_length_9590	7617	8648	100.00	0,0	Ferric enterobactin transport system permease protein FepG
PA99_4982	contig-13000009	54928	55644	-	PA99.AGEnt_accessory_0052_length_9590	8658	9374	100.00	0,0	3-oxoacyl-[acyl-carrier protein] reductase
PA99_4984	contig-13000009	57762	58046	+	PA99.AGEnt_accessory_0053_length_2429	1	285	87.16	42,0	hypothetical protein
PA99_4985	contig-13000009	58062	59552	-	PA99.AGEnt_accessory_0053_length_2429	301	1791	100.00	0,0	putative transcriptional regulator
PA99_4986	contig-13000009	59684	60142	+	PA99.AGEnt_accessory_0053_length_2429	1923	2381	100.00	0,0	Histone acetyltransferase HPA2
PA99_4988	contig-13000009	61353	63664	+	PA99.AGEnt_accessory_0054_length_2473	162	2473	95.97	0,97	Outer membrane ferripyoverdine receptor FpvB, for Type I pyoverdine
PA99_4992	contig-13000009	66773	66789	+	PA99.AGEnt_accessory_0055_length_1925	1	17	2.12	784,0	Exodeoxyribonuclease III
PA99_4993	contig-13000009	66821	67219	-	PA99.AGEnt_accessory_0055_length_1925	49	447	100.00	0,0	Putative translation initiation inhibitor, yjgF family
PA99_4994	contig-13000009	67359	68282	+	PA99.AGEnt_accessory_0055_length_1925	587	1510	100.00	0,0	Transcriptional regulator, LysR family
PA99_4995	contig-13000009	68544	68697	-	PA99.AGEnt_accessory_0055_length_1925	1772	1925	55.20	0,125	hypothetical protein
PA99_4998	contig-13000009	70848	71249	+	PA99.AGEnt_accessory_0057_length_1418	24	425	100.00	0,0	Gfa-like protein
PA99_4999	contig-13000009	71349	72092	+	PA99.AGEnt_accessory_0057_length_1418	525	1268	100.00	0,0	SAM-dependent methyltransferase
PA99_5000	contig-13000009	72089	72242	-	PA99.AGEnt_accessory_0057_length_1418	1265	1418	11.48	0,1187	hypothetical protein
PA99_2881	contig-14000005	1350	3362	-	PA99.AGEnt_accessory_0058_length_3368	1350	3362	100.00	0,0	Pyoverdine sidechain non-ribosomal peptide synthetase PvdJ
PA99_5074	contig-14000012	85454	85972	-	PA99.AGEnt_accessory_0059_length_605	54	572	100.00	0,0	Urea channel UreI
PA99_5079	contig-14000012	90278	90616	+	PA99.AGEnt_accessory_0060_length_2475	94	432	100.00	0,0	hypothetical protein
PA99_5081	contig-14000012	91151	92659	-	PA99.AGEnt_accessory_0060_length_2475	967	2475	55.03	0,1233	Rhs family protein
PA99_5082	contig-14000012	94382	95658	-	PA99.AGEnt_accessory_0061_length_2431	1	1277	72.89	475,0	Rhs family protein
PA99_4131	contig-18000005	26012	27472	+	PA99.AGEnt_accessory_0062_length_2889	1294	2754	100.00	0,0	hypothetical protein
PA99_4132	contig-18000005	27597	27607	-	PA99.AGEnt_accessory_0062_length_2889	2879	2889	3.49	0,304	hypothetical protein
PA99_4194	contig-18000005	107336	107340	+	PA99.AGEnt_accessory_0063_length_7115	1	5	0.66	751,0	Dehydrogenase
PA99_4195	contig-18000005	107561	108994	-	PA99.AGEnt_accessory_0063_length_7115	226	1659	100.00	0,0	transcriptional regulator
PA99_4196	contig-18000005	109127	110017	+	PA99.AGEnt_accessory_0063_length_7115	1792	2682	100.00	0,0	Permease of the drug/metabolite transporter (DMT) superfamily
PA99_4197	contig-18000005	110214	110477	+	PA99.AGEnt_accessory_0063_length_7115	2879	3142	100.00	0,0	Sulfur carrier protein adenylyltransferase ThiF
PA99_4198	contig-18000005	110575	111918	+	PA99.AGEnt_accessory_0063_length_7115	3240	4583	100.00	0,0	Sulfur carrier protein adenylyltransferase ThiF
PA99_4199	contig-18000005	111937	112854	+	PA99.AGEnt_accessory_0063_length_7115	4602	5519	100.00	0,0	Cysteine synthase
PA99_1559	contig-2	113446	114528	-	PA99.AGEnt_accessory_0064_length_1486	124	1206	100.00	0,0	Prophage Lp2 protein 6
PA99_1571	contig-2	133311	133316	+	PA99.AGEnt_accessory_0066_length_22	1	6	0.35	1728,0	Isocitrate dehydrogenase phosphatase /kinase
PA99_1575	contig-2	136940	137920	+	PA99.AGEnt_accessory_0067_length_2820	349	1329	100.00	0,0	hypothetical protein
PA99_1577	contig-2	140570	140740	+	PA99.AGEnt_accessory_0068_length_1349	256	426	100.00	0,0	hypothetical protein
PA99_1578	contig-2	140737	141507	+	PA99.AGEnt_accessory_0068_length_1349	423	1193	100.00	0,0	Molybdopterin-guanine dinucleotide biosynthesis protein MobA
PA99_5456	contig-20000005	112462	112483	-	PA99.AGEnt_accessory_0071_length_22	1	22	2.36	400,511	Ornithine cyclodeaminase
PA99_5477	contig-20000005	138023	138096	+	PA99.AGEnt_accessory_0072_length_91	1	74	3.89	1828,0	hypothetical protein
PA99_5478	contig-20000005	138098	138113	-	PA99.AGEnt_accessory_0072_length_91	76	91	1.49	0,1061	Alanine racemase
PA99_0212	contig-2000001	2664	4121	-	PA99.AGEnt_accessory_0073_length_6627	8	1465	100.00	0,0	putative amidase
PA99_0213	contig-2000001	4187	5221	-	PA99.AGEnt_accessory_0073_length_6627	1531	2565	100.00	0,0	ABC transporter, periplasmic spermidine putrescine-binding protein PotD
PA99_0214	contig-2000001	5244	6053	-	PA99.AGEnt_accessory_0073_length_6627	2588	3397	100.00	0,0	ABC transporter permease
PA99_0215	contig-2000001	6050	6970	-	PA99.AGEnt_accessory_0073_length_6627	3394	4314	100.00	0,0	Spermidine Putrescine ABC transporter permease component PotB
PA99_0216	contig-2000001	6996	8108	-	PA99.AGEnt_accessory_0073_length_6627	4340	5452	100.00	0,0	Putrescine transport ATP-binding protein PotA
PA99_0217	contig-2000001	8372	9232	+	PA99.AGEnt_accessory_0073_length_6627	5716	6576	100.00	0,0	Transcriptional regulator, LysR family
PA99_0228	contig-2000001	17951	18365	-	PA99.AGEnt_accessory_0074_length_488	1	415	94.75	23,0	hypothetical protein
PA99_0107	contig-2000002	53484	54017	+	PA99.AGEnt_accessory_0076_length_1181	360	893	100.00	0,0	Transposase
PA99_0281	contig-2000004	6951	6961	-	PA99.AGEnt_accessory_0077_length_44	34	44	1.52	0,712	putative amidohydrolase
PA99_0281	contig-2000004	7428	7673	-	PA99.AGEnt_accessory_0078_length_327	1	246	34.02	477,0	putative amidohydrolase
PA99_0817	contig-2000007	862	875	+	PA99.AGEnt_accessory_0081_length_111	1	14	1.95	703,0	hypothetical protein
PA99_0818	contig-2000007	969	972	-	PA99.AGEnt_accessory_0081_length_111	108	111	0.91	0,434	hypothetical protein
PA99_3077	contig-2000008	3486	3579	-	PA99.AGEnt_accessory_0085_length_94	1	94	4.38	573,1478	Type IV pilus biogenesis protein PilQ
PA99_1323	contig-2000009	18092	18592	-	PA99.AGEnt_accessory_0087_length_501	1	501	59.86	297,39	Methyltransferase
PA99_1340	contig-2000009	40111	40132	+	PA99.AGEnt_accessory_0088_length_3142	1	22	4.29	491,0	4-hydroxyphenylacetate 3-monooxygenase, reductase component
PA99_1341	contig-2000009	40176	41030	-	PA99.AGEnt_accessory_0088_length_3142	66	920	100.00	0,0	Transcriptional regulatory protein
PA99_1342	contig-2000009	42135	43247	+	PA99.AGEnt_accessory_0088_length_3142	2025	3137	100.00	0,0	Phenylpropionate dioxygenase
PA99_1350	contig-2000009	51839	51880	+	PA99.AGEnt_accessory_0089_length_4165	1	42	2.41	1701,0	Choline dehydrogenase
PA99_1351	contig-2000009	51881	52141	-	PA99.AGEnt_accessory_0089_length_4165	43	303	100.00	0,0	hypothetical protein
PA99_1352	contig-2000009	52252	52506	-	PA99.AGEnt_accessory_0089_length_4165	414	668	100.00	0,0	hypothetical protein
PA99_1353	contig-2000009	52498	53238	+	PA99.AGEnt_accessory_0089_length_4165	660	1400	100.00	0,0	DNA-binding heavy metal response regulator
PA99_1354	contig-2000009	53235	54539	+	PA99.AGEnt_accessory_0089_length_4165	1397	2701	100.00	0,0	sensor histidine kinase
PA99_1355	contig-2000009	54669	55298	+	PA99.AGEnt_accessory_0089_length_4165	2831	3460	100.00	0,0	Inner membrane protein
PA99_1356	contig-2000009	55330	55839	+	PA99.AGEnt_accessory_0089_length_4165	3492	4001	100.00	0,0	DoxX family protein
PA99_2887	contig-2000011	5316	7013	+	PA99.AGEnt_accessory_0090_length_4842	1435	3132	100.00	0,0	Exonuclease SbcC
PA99_2888	contig-2000011	7868	8122	+	PA99.AGEnt_accessory_0090_length_4842	3987	4241	100.00	0,0	hypothetical protein
PA99_2889	contig-2000011	8130	8294	+	PA99.AGEnt_accessory_0090_length_4842	4249	4413	100.00	0,0	hypothetical protein
PA99_2890	contig-2000011	9104	9538	+	PA99.AGEnt_accessory_0091_length_7398	249	683	100.00	0,0	Helix destabilizing protein of bacteriophage Pf1
PA99_2891	contig-2000011	9720	9911	+	PA99.AGEnt_accessory_0091_length_7398	865	1056	100.00	0,0	hypothetical protein
PA99_2892	contig-2000011	9924	10172	+	PA99.AGEnt_accessory_0091_length_7398	1069	1317	100.00	0,0	coat protein B of bacteriophage Pf1
PA99_2893	contig-2000011	10308	11600	+	PA99.AGEnt_accessory_0091_length_7398	1453	2745	100.00	0,0	putative coat protein A precursor
PA99_2894	contig-2000011	11605	11961	+	PA99.AGEnt_accessory_0091_length_7398	2750	3106	100.00	0,0	Accessory cholera enterotoxin
PA99_2895	contig-2000011	11965	13239	+	PA99.AGEnt_accessory_0091_length_7398	3110	4384	100.00	0,0	Zona occludens toxin
PA99_2896	contig-2000011	13469	14761	+	PA99.AGEnt_accessory_0091_length_7398	4614	5906	100.00	0,0	hypothetical protein
PA99_2897	contig-2000011	14758	15759	+	PA99.AGEnt_accessory_0091_length_7398	5903	6904	100.00	0,0	Phage integrase
PA99_3563	contig-2000012	38572	39015	+	PA99.AGEnt_accessory_0093_length_2409	93	536	100.00	0,0	Transcriptional regulator, MarR family
PA99_3564	contig-2000012	39058	39630	+	PA99.AGEnt_accessory_0093_length_2409	579	1151	100.00	0,0	Isochorismatase
PA99_3565	contig-2000012	39643	40629	+	PA99.AGEnt_accessory_0093_length_2409	1164	2150	100.00	0,0	hypothetical protein
PA99_3158	contig-2000013	46160	46161	+	PA99.AGEnt_accessory_0094_length_885	1	2	0.23	883,0	alpha-1,3-rhamnosyltransferase
PA99_3159	contig-2000013	46180	47044	-	PA99.AGEnt_accessory_0094_length_885	21	885	71.72	0,341	O-antigen polymerase precursor
PA99_3162	contig-2000013	51419	51427	+	PA99.AGEnt_accessory_0095_length_39	1	9	0.63	1416,0	ADP-heptose synthase
PA99_1679	contig-2000014	392	2248	-	PA99.AGEnt_accessory_0096_length_3124	87	1943	100.00	0,0	ATP/GTP binding protein
PA99_1680	contig-2000014	2276	2656	-	PA99.AGEnt_accessory_0096_length_3124	1971	2351	100.00	0,0	hypothetical protein
PA99_1685	contig-2000014	13801	14748	-	PA99.AGEnt_accessory_0097_length_1190	155	1102	100.00	0,0	putative dye-decolorizing peroxidase (DyP), encapsulated subgroup
PA99_1789	contig-3000003	68004	68743	+	PA99.AGEnt_accessory_0101_length_740	1	740	84.77	71,62	Acyl-CoA dehydrogenase
PA99_1806	contig-3000003	89250	89361	+	PA99.AGEnt_accessory_0103_length_112	1	112	5.82	1478,336	hypothetical protein
PA99_1811	contig-3000003	98482	98483	+	PA99.AGEnt_accessory_0104_length_141	1	2	0.14	1390,0	putative ATPase related to phosphate starvation-inducible protein PhoH
PA99_4312	contig-3000004	5424	6793	+	PA99.AGEnt_accessory_0106_length_2875	1	1370	97.37	37,0	Organosulfonate ABC transporter substrate-binding protein
PA99_4313	contig-3000004	6818	7615	+	PA99.AGEnt_accessory_0106_length_2875	1395	2192	100.00	0,0	Organosulfonate ABC transporter permease protein
PA99_4314	contig-3000004	7612	8298	+	PA99.AGEnt_accessory_0106_length_2875	2189	2875	80.35	0,168	Organosulfonate ABC transporter ATP-binding protein
PA99_0962	contig-3000007	2949	3492	+	PA99.AGEnt_accessory_0107_length_1919	1	544	42.07	749,0	Rhs family protein
PA99_0963	contig-3000007	3489	3773	+	PA99.AGEnt_accessory_0107_length_1919	541	825	100.00	0,0	Phosphoglycerate dehydrogenase
PA99_0964	contig-3000007	3770	4315	+	PA99.AGEnt_accessory_0107_length_1919	822	1367	100.00	0,0	hypothetical protein
PA99_0965	contig-3000007	4362	4625	+	PA99.AGEnt_accessory_0107_length_1919	1414	1677	100.00	0,0	hypothetical protein
PA99_0966	contig-3000007	4631	4864	+	PA99.AGEnt_accessory_0107_length_1919	1683	1916	100.00	0,0	hypothetical protein
PA99_3292	contig-4	20784	21863	+	PA99.AGEnt_accessory_0112_length_12605	1	1080	91.60	99,0	Phosphate-binding DING protein (related to PstS)
PA99_3293	contig-4	22062	33388	+	PA99.AGEnt_accessory_0112_length_12605	1279	12605	90.37	0,1207	Filamentous hemagglutinin family outer membrane protein associated with VreARI signaling system
PA99_3309	contig-4	50404	50408	-	PA99.AGEnt_accessory_0113_length_31	27	31	0.56	0,895	alpha-1,6-rhamnosyltransferase
PA99_3413	contig-4	157007	157483	-	PA99.AGEnt_accessory_0115_length_5316	1184	1660	100.00	0,0	Phage protein
PA99_3414	contig-4	158112	158813	-	PA99.AGEnt_accessory_0115_length_5316	2289	2990	100.00	0,0	hypothetical protein
PA99_3415	contig-4	158810	159175	-	PA99.AGEnt_accessory_0115_length_5316	2987	3352	100.00	0,0	hypothetical protein
PA99_3416	contig-4	159502	159813	-	PA99.AGEnt_accessory_0115_length_5316	3679	3990	100.00	0,0	hypothetical protein
PA99_3417	contig-4	160080	160718	-	PA99.AGEnt_accessory_0115_length_5316	4257	4895	100.00	0,0	hypothetical protein
PA99_3418	contig-4	161724	163076	+	PA99.AGEnt_accessory_0116_length_63512	516	1868	100.00	0,0	hypothetical protein
PA99_3419	contig-4	163079	163828	+	PA99.AGEnt_accessory_0116_length_63512	1871	2620	100.00	0,0	hypothetical protein
PA99_3420	contig-4	164386	167130	+	PA99.AGEnt_accessory_0116_length_63512	3178	5922	100.00	0,0	hypothetical protein
PA99_3421	contig-4	168536	170887	-	PA99.AGEnt_accessory_0116_length_63512	7328	9679	100.00	0,0	hypothetical protein
PA99_3422	contig-4	170884	173958	-	PA99.AGEnt_accessory_0116_length_63512	9676	12750	100.00	0,0	hypothetical protein
PA99_3423	contig-4	175917	176726	+	PA99.AGEnt_accessory_0116_length_63512	14709	15518	100.00	0,0	hypothetical protein
PA99_3424	contig-4	177063	177833	+	PA99.AGEnt_accessory_0116_length_63512	15855	16625	100.00	0,0	hypothetical protein
PA99_3425	contig-4	177826	178779	+	PA99.AGEnt_accessory_0116_length_63512	16618	17571	100.00	0,0	hypothetical protein
PA99_3426	contig-4	178957	180057	+	PA99.AGEnt_accessory_0116_length_63512	17749	18849	100.00	0,0	hypothetical protein
PA99_3427	contig-4	180054	180920	+	PA99.AGEnt_accessory_0116_length_63512	18846	19712	100.00	0,0	Histidinol-phosphatase
PA99_3428	contig-4	182677	182844	+	PA99.AGEnt_accessory_0116_length_63512	21469	21636	100.00	0,0	hypothetical protein
PA99_3429	contig-4	182799	184328	-	PA99.AGEnt_accessory_0116_length_63512	21591	23120	100.00	0,0	hypothetical protein
PA99_3430	contig-4	184592	185782	-	PA99.AGEnt_accessory_0116_length_63512	23384	24574	100.00	0,0	hypothetical protein
PA99_3431	contig-4	186042	187523	+	PA99.AGEnt_accessory_0116_length_63512	24834	26315	100.00	0,0	Sigma-54 dependent DNA-binding response regulator
PA99_3432	contig-4	187556	190954	+	PA99.AGEnt_accessory_0116_length_63512	26348	29746	100.00	0,0	Type I restriction-modification system, restriction subunit R
PA99_3433	contig-4	190963	193092	+	PA99.AGEnt_accessory_0116_length_63512	29755	31884	100.00	0,0	DNA recombination protein RmuC
PA99_3434	contig-4	193125	194708	+	PA99.AGEnt_accessory_0116_length_63512	31917	33500	100.00	0,0	Type I restriction-modification system, DNA-methyltransferase subunit M
PA99_3435	contig-4	195928	197757	+	PA99.AGEnt_accessory_0116_length_63512	34720	36549	100.00	0,0	hypothetical protein
PA99_3436	contig-4	198162	201497	+	PA99.AGEnt_accessory_0116_length_63512	36954	40289	100.00	0,0	hypothetical protein
PA99_3437	contig-4	201490	207825	+	PA99.AGEnt_accessory_0116_length_63512	40282	46617	100.00	0,0	helicase related protein
PA99_3438	contig-4	208514	209185	+	PA99.AGEnt_accessory_0116_length_63512	47306	47977	100.00	0,0	hypothetical protein
PA99_3439	contig-4	209680	209877	+	PA99.AGEnt_accessory_0116_length_63512	48472	48669	100.00	0,0	hypothetical protein
PA99_3440	contig-4	209883	211286	+	PA99.AGEnt_accessory_0116_length_63512	48675	50078	100.00	0,0	Putative kinase protein
PA99_3441	contig-4	211293	214685	+	PA99.AGEnt_accessory_0116_length_63512	50085	53477	100.00	0,0	DNA helicase
PA99_3442	contig-4	214669	216159	+	PA99.AGEnt_accessory_0116_length_63512	53461	54951	100.00	0,0	hypothetical protein
PA99_3443	contig-4	216159	218615	+	PA99.AGEnt_accessory_0116_length_63512	54951	57407	100.00	0,0	hypothetical protein
PA99_3444	contig-4	218615	220423	+	PA99.AGEnt_accessory_0116_length_63512	57407	59215	100.00	0,0	hypothetical protein
PA99_3445	contig-4	220647	220853	-	PA99.AGEnt_accessory_0116_length_63512	59439	59645	100.00	0,0	hypothetical protein
PA99_3446	contig-4	222612	222902	-	PA99.AGEnt_accessory_0116_length_63512	61404	61694	100.00	0,0	hypothetical protein
PA99_3447	contig-4	223753	224604	-	PA99.AGEnt_accessory_0116_length_63512	62545	63396	100.00	0,0	Mobile element protein
PA99_3448	contig-4	224628	224720	-	PA99.AGEnt_accessory_0116_length_63512	63420	63512	35.23	0,171	Mobile element protein
PA99_3449	contig-4	226636	227550	-	PA99.AGEnt_accessory_0118_length_13368	54	968	100.00	0,0	ATPase domain protein
PA99_3450	contig-4	231000	231506	+	PA99.AGEnt_accessory_0118_length_13368	4418	4924	100.00	0,0	resolvase, putative
PA99_3451	contig-4	234103	235317	+	PA99.AGEnt_accessory_0118_length_13368	7521	8735	100.00	0,0	hypothetical protein
PA99_3452	contig-4	237958	239463	-	PA99.AGEnt_accessory_0118_length_13368	11376	12881	100.00	0,0	hypothetical protein
PA99_2678	contig-4000001	1457	3293	-	PA99.AGEnt_accessory_0121_length_2933	1097	2933	89.52	0,215	Large exoprotein involved in heme utilization or adhesion
PA99_3959	contig-4000002	41807	41864	+	PA99.AGEnt_accessory_0122_length_103	1	58	6.44	842,0	membrane protein, putative
PA99_4034	contig-4000002	114314	114871	-	PA99.AGEnt_accessory_0123_length_881	1	558	21.06	2091,0	hypothetical protein
PA99_0355	contig-4000007	133	341	-	PA99.AGEnt_accessory_0125_length_341	133	341	55.73	0,166	hypothetical protein
PA99_3751	contig-4000008	9	872	+	PA99.AGEnt_accessory_0126_length_10760	9	872	100.00	0,0	Phage major capsid protein
PA99_3752	contig-4000008	983	1510	+	PA99.AGEnt_accessory_0126_length_10760	983	1510	100.00	0,0	Phage major spike protein
PA99_3753	contig-4000008	1519	2505	+	PA99.AGEnt_accessory_0126_length_10760	1519	2505	100.00	0,0	Phage minor capsid protein - DNA pilot protein
PA99_3754	contig-4000008	2542	4110	+	PA99.AGEnt_accessory_0126_length_10760	2542	4110	100.00	0,0	Phage DNA replication protein
PA99_3755	contig-4000008	4975	6258	+	PA99.AGEnt_accessory_0126_length_10760	4975	6258	100.00	0,0	Phage major capsid protein
PA99_3756	contig-4000008	6369	6896	+	PA99.AGEnt_accessory_0126_length_10760	6369	6896	100.00	0,0	Phage major spike protein
PA99_3757	contig-4000008	6905	7891	+	PA99.AGEnt_accessory_0126_length_10760	6905	7891	100.00	0,0	Phage minor capsid protein - DNA pilot protein
PA99_3758	contig-4000008	7928	9496	+	PA99.AGEnt_accessory_0126_length_10760	7928	9496	100.00	0,0	Phage DNA replication protein
PA99_0332	contig-4000009	19196	20071	-	PA99.AGEnt_accessory_0127_length_1180	9	884	100.00	0,0	Dihydrodipicolinate synthase
PA99_3231	contig-4000011	7250	7256	-	PA99.AGEnt_accessory_0128_length_146	140	146	0.58	0,1199	NADH dehydrogenase
PA99_3772	contig-4000013	2546	2564	+	PA99.AGEnt_accessory_0129_length_507	1	19	2.97	620,0	Transcriptional regulator
PA99_3773	contig-4000013	2568	2990	-	PA99.AGEnt_accessory_0129_length_507	23	445	100.00	0,0	hypothetical protein
PA99_3775	contig-4000013	4390	5118	+	PA99.AGEnt_accessory_0130_length_3484	283	1011	100.00	0,0	Transcriptional regulator, GntR family
PA99_3776	contig-4000013	5322	6530	+	PA99.AGEnt_accessory_0130_length_3484	1215	2423	100.00	0,0	Oxidoreductase
PA99_3777	contig-4000013	6666	7591	+	PA99.AGEnt_accessory_0130_length_3484	2559	3484	69.68	0,403	Permease of the major facilitator superfamily
PA99_3780	contig-4000013	11803	11817	+	PA99.AGEnt_accessory_0131_length_4277	1	15	1.25	1182,0	2-octaprenyl-3-methyl-6-methoxy-1,4-benzoquinol hydroxylase
PA99_3781	contig-4000013	11858	12862	-	PA99.AGEnt_accessory_0131_length_4277	56	1060	100.00	0,0	putative iron/ascorbate oxidoreductase
PA99_3782	contig-4000013	12871	13614	-	PA99.AGEnt_accessory_0131_length_4277	1069	1812	100.00	0,0	Glutamate Aspartate transport ATP-binding protein GltL
PA99_3783	contig-4000013	13611	14315	-	PA99.AGEnt_accessory_0131_length_4277	1809	2513	100.00	0,0	Glutamate Aspartate transport system permease protein GltK
PA99_3784	contig-4000013	14312	15010	-	PA99.AGEnt_accessory_0131_length_4277	2510	3208	100.00	0,0	Glutamate Aspartate transport system permease protein GltJ
PA99_3785	contig-4000013	15095	15925	-	PA99.AGEnt_accessory_0131_length_4277	3293	4123	100.00	0,0	putative binding protein component of ABC transporter
PA99_0205	contig-5000000	10557	11471	-	PA99.AGEnt_accessory_0132_length_4769	144	1058	100.00	0,0	hypothetical protein
PA99_0206	contig-5000000	11759	15028	-	PA99.AGEnt_accessory_0132_length_4769	1346	4615	100.00	0,0	hypothetical protein
PA99_0207	contig-5000000	15025	15182	-	PA99.AGEnt_accessory_0132_length_4769	4612	4769	7.61	0,1918	VgrG protein
PA99_2858	contig-5000001	736	1508	+	PA99.AGEnt_accessory_0133_length_2553	1	773	56.51	595,0	hypothetical protein
PA99_4037	contig-5000002	14	523	+	PA99.AGEnt_accessory_0134_length_1147	14	523	100.00	0,0	Pyoverdine sidechain non-ribosomal peptide synthetase PvdJ
PA99_2188	contig-5000006	526	1392	+	PA99.AGEnt_accessory_0135_length_9280	526	1392	100.00	0,0	Chromosome (plasmid) partitioning protein ParA
PA99_2189	contig-5000006	1394	2131	+	PA99.AGEnt_accessory_0135_length_9280	1394	2131	100.00	0,0	Orf50
PA99_2190	contig-5000006	2128	2625	+	PA99.AGEnt_accessory_0135_length_9280	2128	2625	100.00	0,0	hypothetical protein
PA99_2191	contig-5000006	3171	3602	+	PA99.AGEnt_accessory_0135_length_9280	3171	3602	100.00	0,0	hypothetical protein
PA99_2192	contig-5000006	3602	4303	+	PA99.AGEnt_accessory_0135_length_9280	3602	4303	100.00	0,0	hypothetical protein in PFGI-1-like cluster
PA99_2193	contig-5000006	4300	5007	+	PA99.AGEnt_accessory_0135_length_9280	4300	5007	100.00	0,0	Phage protein
PA99_2194	contig-5000006	4991	5209	+	PA99.AGEnt_accessory_0135_length_9280	4991	5209	100.00	0,0	hypothetical protein
PA99_2195	contig-5000006	5206	6549	+	PA99.AGEnt_accessory_0135_length_9280	5206	6549	100.00	0,0	Replicative DNA helicase in PFGI-1-like cluster
PA99_2196	contig-5000006	7787	8314	+	PA99.AGEnt_accessory_0135_length_9280	7787	8314	100.00	0,0	hypothetical protein
PA99_2197	contig-5000006	8311	8568	+	PA99.AGEnt_accessory_0135_length_9280	8311	8568	100.00	0,0	hypothetical protein
PA99_2198	contig-5000006	8882	9055	+	PA99.AGEnt_accessory_0135_length_9280	8882	9055	100.00	0,0	hypothetical protein
PA99_2199	contig-5000006	9048	9280	+	PA99.AGEnt_accessory_0135_length_9280	9048	9280	99.57	0,1	hypothetical protein in PFGI-1-like cluster
PA99_2200	contig-5000006	10281	10303	+	PA99.AGEnt_accessory_0136_length_68475	1	23	2.25	1000,0	Nucleoid-associated protein
PA99_2201	contig-5000006	10300	11190	+	PA99.AGEnt_accessory_0136_length_68475	20	910	100.00	0,0	Methyltransferase
PA99_2202	contig-5000006	11211	11480	+	PA99.AGEnt_accessory_0136_length_68475	931	1200	100.00	0,0	hypothetical protein
PA99_2203	contig-5000006	11483	13210	+	PA99.AGEnt_accessory_0136_length_68475	1203	2930	100.00	0,0	Protein with ParB-like nuclease domain in PFGI-1-like cluster
PA99_2204	contig-5000006	13238	13996	+	PA99.AGEnt_accessory_0136_length_68475	2958	3716	100.00	0,0	hypothetical protein in PFGI-1-like cluster
PA99_2205	contig-5000006	13993	15318	+	PA99.AGEnt_accessory_0136_length_68475	3713	5038	100.00	0,0	hypothetical protein in PFGI-1-like cluster
PA99_2206	contig-5000006	15770	15940	+	PA99.AGEnt_accessory_0136_length_68475	5490	5660	100.00	0,0	hypothetical protein
PA99_2207	contig-5000006	15956	16825	+	PA99.AGEnt_accessory_0136_length_68475	5676	6545	100.00	0,0	hypothetical protein in PFGI-1-like cluster
PA99_2208	contig-5000006	16831	17379	+	PA99.AGEnt_accessory_0136_length_68475	6551	7099	100.00	0,0	Integrase regulator R
PA99_2209	contig-5000006	17727	18257	+	PA99.AGEnt_accessory_0136_length_68475	7447	7977	100.00	0,0	putative phage-encoded protein
PA99_2210	contig-5000006	18287	18775	+	PA99.AGEnt_accessory_0136_length_68475	8007	8495	100.00	0,0	Single-stranded DNA-binding protein in PFGI-1-like cluster
PA99_2211	contig-5000006	19459	21234	+	PA99.AGEnt_accessory_0136_length_68475	9179	10954	100.00	0,0	DNA topoisomerase III in PFGI-1-like cluster
PA99_2212	contig-5000006	21477	23354	+	PA99.AGEnt_accessory_0136_length_68475	11197	13074	100.00	0,0	hypothetical protein in PFGI-1-like cluster
PA99_2213	contig-5000006	23351	25303	+	PA99.AGEnt_accessory_0136_length_68475	13071	15023	100.00	0,0	DNA/RNA helicase in PFGI-1-like cluster
PA99_2214	contig-5000006	26006	27391	+	PA99.AGEnt_accessory_0136_length_68475	15726	17111	100.00	0,0	hypothetical protein
PA99_2215	contig-5000006	30237	31196	+	PA99.AGEnt_accessory_0136_length_68475	19957	20916	100.00	0,0	Conjugative transfer protein PilL in PFGI-1-like cluster
PA99_2216	contig-5000006	31364	32905	+	PA99.AGEnt_accessory_0136_length_68475	21084	22625	100.00	0,0	Conjugative transfer protein PilN in PFGI-1-like cluster
PA99_2217	contig-5000006	32909	34234	+	PA99.AGEnt_accessory_0136_length_68475	22629	23954	100.00	0,0	Conjugative transfer protein PilO in PFGI-1-like cluster
PA99_2218	contig-5000006	34224	34757	+	PA99.AGEnt_accessory_0136_length_68475	23944	24477	100.00	0,0	Conjugative transfer protein PilP in PFGI-1-like cluster
PA99_2219	contig-5000006	34805	36346	+	PA99.AGEnt_accessory_0136_length_68475	24525	26066	100.00	0,0	Conjugative transfer ATPase PilQ in PFGI-1-like cluster
PA99_2220	contig-5000006	36346	37425	+	PA99.AGEnt_accessory_0136_length_68475	26066	27145	100.00	0,0	Conjugative transfer protein PilR in PFGI-1-like cluster
PA99_2221	contig-5000006	37447	37977	+	PA99.AGEnt_accessory_0136_length_68475	27167	27697	100.00	0,0	Conjugative transfer protein PilS in PFGI-1-like cluster
PA99_2222	contig-5000006	37980	38915	+	PA99.AGEnt_accessory_0136_length_68475	27700	28635	100.00	0,0	Conjugative transfer ATPase PilU in PFGI-1-like cluster
PA99_2223	contig-5000006	38962	40248	+	PA99.AGEnt_accessory_0136_length_68475	28682	29968	100.00	0,0	Conjugative transfer pilus-tip adhesin protein PilV in PFGI-1-like cluster
PA99_2224	contig-5000006	40277	40714	+	PA99.AGEnt_accessory_0136_length_68475	29997	30434	100.00	0,0	Conjugative transfer protein PilM in PFGI-1-like cluster
PA99_2225	contig-5000006	41780	42025	+	PA99.AGEnt_accessory_0136_length_68475	31500	31745	100.00	0,0	hypothetical protein
PA99_2226	contig-5000006	42737	43216	+	PA99.AGEnt_accessory_0136_length_68475	32457	32936	100.00	0,0	Periplasmic protein TonB, links inner and outer membrane
PA99_2227	contig-5000006	43354	43512	+	PA99.AGEnt_accessory_0136_length_68475	33074	33232	100.00	0,0	hypothetical protein
PA99_2228	contig-5000006	45211	45561	+	PA99.AGEnt_accessory_0136_length_68475	34931	35281	100.00	0,0	hypothetical protein
PA99_2229	contig-5000006	45618	46409	+	PA99.AGEnt_accessory_0136_length_68475	35338	36129	100.00	0,0	Hypothetical protein
PA99_2230	contig-5000006	46512	46874	+	PA99.AGEnt_accessory_0136_length_68475	36232	36594	100.00	0,0	Hypothetical protein
PA99_2231	contig-5000006	46942	47196	+	PA99.AGEnt_accessory_0136_length_68475	36662	36916	100.00	0,0	Hypothetical protein
PA99_2232	contig-5000006	47289	47894	+	PA99.AGEnt_accessory_0136_length_68475	37009	37614	100.00	0,0	Hypothetical protein
PA99_2233	contig-5000006	47924	49369	+	PA99.AGEnt_accessory_0136_length_68475	37644	39089	100.00	0,0	Plasmid related protein
PA99_2234	contig-5000006	49474	51723	+	PA99.AGEnt_accessory_0136_length_68475	39194	41443	100.00	0,0	Superfamily II DNA/RNA helicase, SNF2 family
PA99_2235	contig-5000006	51748	52632	-	PA99.AGEnt_accessory_0136_length_68475	41468	42352	100.00	0,0	hypothetical protein
PA99_2236	contig-5000006	52992	53948	-	PA99.AGEnt_accessory_0136_length_68475	42712	43668	100.00	0,0	Error-prone, lesion bypass DNA polymerase V (UmuC)
PA99_2237	contig-5000006	54481	55122	+	PA99.AGEnt_accessory_0136_length_68475	44201	44842	100.00	0,0	Methyl-accepting chemotaxis protein
PA99_2238	contig-5000006	55133	55888	+	PA99.AGEnt_accessory_0136_length_68475	44853	45608	100.00	0,0	hypothetical protein
PA99_2239	contig-5000006	55873	56454	+	PA99.AGEnt_accessory_0136_length_68475	45593	46174	100.00	0,0	hypothetical protein
PA99_2240	contig-5000006	56451	56951	+	PA99.AGEnt_accessory_0136_length_68475	46171	46671	100.00	0,0	hypothetical protein
PA99_2241	contig-5000006	56960	57229	+	PA99.AGEnt_accessory_0136_length_68475	46680	46949	100.00	0,0	dTDP-D-glucose 4,6-dehydratase
PA99_2242	contig-5000006	57233	59464	+	PA99.AGEnt_accessory_0136_length_68475	46953	49184	100.00	0,0	Type IV secretory pathway, VirD4 component
PA99_2243	contig-5000006	59464	60210	+	PA99.AGEnt_accessory_0136_length_68475	49184	49930	100.00	0,0	putative membrane protein
PA99_2244	contig-5000006	60960	62441	+	PA99.AGEnt_accessory_0136_length_68475	50680	52161	100.00	0,0	putative DNA helicase
PA99_2245	contig-5000006	62573	63682	+	PA99.AGEnt_accessory_0136_length_68475	52293	53402	100.00	0,0	hypothetical protein
PA99_2246	contig-5000006	64211	64510	+	PA99.AGEnt_accessory_0136_length_68475	53931	54230	100.00	0,0	Aconitase B
PA99_2247	contig-5000006	64720	64941	+	PA99.AGEnt_accessory_0136_length_68475	54440	54661	100.00	0,0	putative type III effector Hop protein
PA99_2248	contig-5000006	65330	65551	+	PA99.AGEnt_accessory_0136_length_68475	55050	55271	100.00	0,0	hypothetical protein
PA99_2249	contig-5000006	65562	65948	+	PA99.AGEnt_accessory_0136_length_68475	55282	55668	100.00	0,0	hypothetical protein
PA99_2250	contig-5000006	65945	66604	+	PA99.AGEnt_accessory_0136_length_68475	55665	56324	100.00	0,0	putative exported protein
PA99_2251	contig-5000006	66628	67485	+	PA99.AGEnt_accessory_0136_length_68475	56348	57205	100.00	0,0	hypothetical protein
PA99_2252	contig-5000006	67469	68974	+	PA99.AGEnt_accessory_0136_length_68475	57189	58694	100.00	0,0	putative exported protein
PA99_2253	contig-5000006	68952	69395	+	PA99.AGEnt_accessory_0136_length_68475	58672	59115	100.00	0,0	putative lipoprotein
PA99_2254	contig-5000006	69395	72337	+	PA99.AGEnt_accessory_0136_length_68475	59115	62057	100.00	0,0	Type IV secretory pathway, VirB4 component
PA99_2255	contig-5000006	72334	72618	+	PA99.AGEnt_accessory_0136_length_68475	62054	62338	100.00	0,0	hypothetical protein
PA99_2256	contig-5000006	73730	74095	+	PA99.AGEnt_accessory_0136_length_68475	63450	63815	100.00	0,0	hypothetical protein
PA99_2257	contig-5000006	75486	75692	-	PA99.AGEnt_accessory_0136_length_68475	65206	65412	100.00	0,0	Mobile element protein
PA99_2258	contig-5000006	77481	77639	-	PA99.AGEnt_accessory_0136_length_68475	67201	67359	100.00	0,0	Mobile element protein
PA99_2259	contig-5000006	77636	78208	-	PA99.AGEnt_accessory_0136_length_68475	67356	67928	100.00	0,0	Mobile element protein
PA99_2260	contig-5000006	78301	78567	-	PA99.AGEnt_accessory_0136_length_68475	68021	68287	100.00	0,0	Mobile element protein
PA99_2261	contig-5000006	80397	81917	-	PA99.AGEnt_accessory_0137_length_8077	1349	2869	100.00	0,0	Multidrug resistance protein B
PA99_2262	contig-5000006	81933	83141	-	PA99.AGEnt_accessory_0137_length_8077	2885	4093	100.00	0,0	Membrane fusion component of tripartite multidrug resistance system
PA99_2263	contig-5000006	83375	83692	-	PA99.AGEnt_accessory_0137_length_8077	4327	4644	100.00	0,0	Nicotinamidase family protein YcaC
PA99_2264	contig-5000006	85174	85785	-	PA99.AGEnt_accessory_0137_length_8077	6126	6737	100.00	0,0	Glutathione S-transferase
PA99_2265	contig-5000006	87038	87125	-	PA99.AGEnt_accessory_0137_length_8077	7990	8077	9.52	0,836	Catalase
PA99_1877	contig-5000007	18065	18790	-	PA99.AGEnt_accessory_0138_length_925	43	768	100.00	0,0	acetyltransferase
PA99_1822	contig-5000009	182	325	+	PA99.AGEnt_accessory_0140_length_1448	1	144	53.33	126,0	transposase-like protein
PA99_1836	contig-5000009	14422	14592	+	PA99.AGEnt_accessory_0141_length_825	172	342	100.00	0,0	hypothetical protein
PA99_1837	contig-5000009	14595	15065	+	PA99.AGEnt_accessory_0141_length_825	345	815	100.00	0,0	putative bacteriophage protein
PA99_4095	contig-5000012	717	2306	+	PA99.AGEnt_accessory_0142_length_1690	90	1679	100.00	0,0	ABC-type antimicrobial peptide transport system, ATPase component
PA99_4096	contig-5000012	2272	2317	-	PA99.AGEnt_accessory_0142_length_1690	1645	1690	2.80	0,1595	ABC transporter ATP-binding protein
PA99_4811	contig-5000013	22058	23849	-	PA99.AGEnt_accessory_0145_length_1792	1	1792	77.88	15,494	Ferrichrome-iron receptor
PA99_4825	contig-5000013	37526	38839	-	PA99.AGEnt_accessory_0146_length_2761	53	1366	100.00	0,0	Pilin glycosylation enzyme
PA99_4826	contig-5000013	38997	39461	-	PA99.AGEnt_accessory_0146_length_2761	1524	1988	100.00	0,0	Type IV pilin PilA
PA99_4827	contig-5000013	39692	40234	+	PA99.AGEnt_accessory_0146_length_2761	2219	2761	31.92	0,1158	Type IV fimbrial assembly, ATPase PilB
PA99_4828	contig-5000013	41911	42196	+	PA99.AGEnt_accessory_0147_length_286	1	286	23.48	515,417	Type IV fimbrial assembly protein PilC
PA99_4854	contig-5000013	67516	68025	+	PA99.AGEnt_accessory_0148_length_7540	144	653	100.00	0,0	Type IV fimbrial biogenesis protein FimT
PA99_4855	contig-5000013	68131	68637	+	PA99.AGEnt_accessory_0148_length_7540	759	1265	100.00	0,0	type 4 fimbrial biogenesis protein FimU
PA99_4856	contig-5000013	68628	69185	+	PA99.AGEnt_accessory_0148_length_7540	1256	1813	100.00	0,0	Type IV fimbrial biogenesis protein PilV
PA99_4857	contig-5000013	69182	70006	+	PA99.AGEnt_accessory_0148_length_7540	1810	2634	100.00	0,0	Type IV fimbrial biogenesis protein PilW
PA99_4858	contig-5000013	70003	70590	+	PA99.AGEnt_accessory_0148_length_7540	2631	3218	100.00	0,0	Type IV fimbrial biogenesis protein PilX
PA99_4859	contig-5000013	70602	74093	+	PA99.AGEnt_accessory_0148_length_7540	3230	6721	100.00	0,0	Type IV fimbrial biogenesis protein PilY1
PA99_4860	contig-5000013	74095	74442	+	PA99.AGEnt_accessory_0148_length_7540	6723	7070	100.00	0,0	Type IV fimbrial biogenesis protein PilY2
PA99_4861	contig-5000013	74439	74864	+	PA99.AGEnt_accessory_0148_length_7540	7067	7492	100.00	0,0	Type IV pilus biogenesis protein PilE
PA99_4862	contig-5000013	74911	74912	-	PA99.AGEnt_accessory_0148_length_7540	7539	7540	0.21	0,943	4-hydroxy-3-methylbut-2-enyl diphosphate reductase
PA99_0269	contig-5000014	24520	24705	-	PA99.AGEnt_accessory_0152_length_6265	871	1056	100.00	0,0	Mobile element protein
PA99_0270	contig-5000014	24885	26327	-	PA99.AGEnt_accessory_0152_length_6265	1236	2678	100.00	0,0	hypothetical protein
PA99_0271	contig-5000014	26477	28627	-	PA99.AGEnt_accessory_0152_length_6265	2828	4978	100.00	0,0	hypothetical protein
PA99_0272	contig-5000014	28624	29121	-	PA99.AGEnt_accessory_0152_length_6265	4975	5472	100.00	0,0	hypothetical protein
PA99_0273	contig-5000014	29125	29914	-	PA99.AGEnt_accessory_0152_length_6265	5476	6265	83.33	0,158	VgrG protein
PA99_3864	contig-6000001	61261	61278	+	PA99.AGEnt_accessory_0153_length_44	1	18	2.87	609,0	Nucleoside 2-deoxyribosyltransferase
PA99_3908	contig-6000001	103148	103459	-	PA99.AGEnt_accessory_0154_length_3088	1	312	25.30	921,0	hypothetical protein
PA99_3909	contig-6000001	103466	104380	-	PA99.AGEnt_accessory_0154_length_3088	319	1233	100.00	0,0	hypothetical protein
PA99_3910	contig-6000001	104391	105338	-	PA99.AGEnt_accessory_0154_length_3088	1244	2191	100.00	0,0	hypothetical protein
PA99_3911	contig-6000001	105339	106235	-	PA99.AGEnt_accessory_0154_length_3088	2192	3088	86.42	0,141	3-oxoacyl-[ACP] synthase
PA99_4681	contig-6000003	95960	95995	+	PA99.AGEnt_accessory_0155_length_1284	1	36	4.12	837,0	Pyridoxal kinase
PA99_4682	contig-6000003	96043	97243	+	PA99.AGEnt_accessory_0155_length_1284	84	1284	99.83	0,2	acyltransferase 3
PA99_4683	contig-6000003	97242	97243	-	PA99.AGEnt_accessory_0155_length_1284	1283	1284	0.34	0,583	lipoprotein B
PA99_4714	contig-6000003	130461	131429	+	PA99.AGEnt_accessory_0156_length_7423	1189	2157	100.00	0,0	hypothetical protein
PA99_4715	contig-6000003	131426	132367	+	PA99.AGEnt_accessory_0156_length_7423	2154	3095	100.00	0,0	hypothetical protein
PA99_4716	contig-6000003	132364	133794	+	PA99.AGEnt_accessory_0156_length_7423	3092	4522	100.00	0,0	hypothetical protein
PA99_4717	contig-6000003	133820	134701	+	PA99.AGEnt_accessory_0156_length_7423	4548	5429	100.00	0,0	hypothetical protein
PA99_4718	contig-6000003	135153	135677	+	PA99.AGEnt_accessory_0156_length_7423	5881	6405	100.00	0,0	hypothetical protein
PA99_4719	contig-6000003	135725	136615	+	PA99.AGEnt_accessory_0156_length_7423	6453	7343	100.00	0,0	hypothetical protein
PA99_4747	contig-6000003	166191	169229	-	PA99.AGEnt_accessory_0157_length_25037	176	3214	100.00	0,0	Type I restriction-modification system, restriction subunit R
PA99_4748	contig-6000003	169235	169960	-	PA99.AGEnt_accessory_0157_length_25037	3220	3945	100.00	0,0	Type I restriction-modification system, specificity subunit S
PA99_4749	contig-6000003	169960	172197	-	PA99.AGEnt_accessory_0157_length_25037	3945	6182	100.00	0,0	Type I restriction-modification system, DNA-methyltransferase subunit M
PA99_4750	contig-6000003	172280	174046	-	PA99.AGEnt_accessory_0157_length_25037	6265	8031	100.00	0,0	Type I restriction-modification system, DNA-methyltransferase subunit M
PA99_4751	contig-6000003	174082	174351	-	PA99.AGEnt_accessory_0157_length_25037	8067	8336	100.00	0,0	hypothetical protein
PA99_4752	contig-6000003	174698	175957	-	PA99.AGEnt_accessory_0157_length_25037	8683	9942	100.00	0,0	hypothetical protein
PA99_4753	contig-6000003	176317	176592	-	PA99.AGEnt_accessory_0157_length_25037	10302	10577	100.00	0,0	hypothetical protein
PA99_4754	contig-6000003	180955	182769	+	PA99.AGEnt_accessory_0157_length_25037	14940	16754	100.00	0,0	hypothetical protein
PA99_4755	contig-6000003	184089	184742	+	PA99.AGEnt_accessory_0157_length_25037	18074	18727	100.00	0,0	hypothetical protein
PA99_3803	contig-6000008	1019	1069	-	PA99.AGEnt_accessory_0160_length_231	181	231	8.29	0,564	membrane protein, putative
PA99_2417	contig-6000010	3277	3332	+	PA99.AGEnt_accessory_0161_length_56	1	56	3.27	1174,480	hypothetical protein
PA99_2456	contig-6000010	43620	44174	+	PA99.AGEnt_accessory_0163_length_1175	99	653	100.00	0,0	GCN5-related N-acetyltransferase
PA99_2457	contig-6000010	44282	44635	+	PA99.AGEnt_accessory_0163_length_1175	761	1114	100.00	0,0	hypothetical protein
PA99_2499	contig-6000010	85946	85966	-	PA99.AGEnt_accessory_0164_length_157	137	157	0.78	0,2688	Ca ion P-type ATPase
PA99_2868	contig-6000014	265	696	+	PA99.AGEnt_accessory_0165_length_1181	265	696	100.00	0,0	Putative large exoprotein involved in heme utilization or adhesion of ShlA/HecA/FhaA family
PA99_4381	contig-7000001	938	1216	-	PA99.AGEnt_accessory_0168_length_41670	938	1216	100.00	0,0	hypothetical protein
PA99_4382	contig-7000001	1243	2007	-	PA99.AGEnt_accessory_0168_length_41670	1243	2007	100.00	0,0	Conjugative transfer protein TrbJ
PA99_4383	contig-7000001	2004	4451	-	PA99.AGEnt_accessory_0168_length_41670	2004	4451	100.00	0,0	Conjugative transfer protein TrbE
PA99_4384	contig-7000001	4464	4733	-	PA99.AGEnt_accessory_0168_length_41670	4464	4733	100.00	0,0	Conjugative transfer protein TrbD
PA99_4385	contig-7000001	4730	5113	-	PA99.AGEnt_accessory_0168_length_41670	4730	5113	100.00	0,0	Conjugative transfer protein TrbC
PA99_4386	contig-7000001	5110	6147	-	PA99.AGEnt_accessory_0168_length_41670	5110	6147	100.00	0,0	Conjugative transfer protein TrbB
PA99_4387	contig-7000001	6144	6608	-	PA99.AGEnt_accessory_0168_length_41670	6144	6608	100.00	0,0	CopG domain-containing protein
PA99_4388	contig-7000001	6605	8611	-	PA99.AGEnt_accessory_0168_length_41670	6605	8611	100.00	0,0	Type IV secretion system protein VirD4
PA99_4389	contig-7000001	9114	9641	-	PA99.AGEnt_accessory_0168_length_41670	9114	9641	100.00	0,0	hypothetical protein
PA99_4390	contig-7000001	9939	10550	-	PA99.AGEnt_accessory_0168_length_41670	9939	10550	100.00	0,0	RhtB family transporter
PA99_4391	contig-7000001	10547	11224	-	PA99.AGEnt_accessory_0168_length_41670	10547	11224	100.00	0,0	hypothetical protein
PA99_4392	contig-7000001	11299	12072	-	PA99.AGEnt_accessory_0168_length_41670	11299	12072	100.00	0,0	Transcriptional regulator, AraC family
PA99_4393	contig-7000001	12256	12546	-	PA99.AGEnt_accessory_0168_length_41670	12256	12546	100.00	0,0	Putative threonine efflux protein
PA99_4394	contig-7000001	13630	13893	-	PA99.AGEnt_accessory_0168_length_41670	13630	13893	100.00	0,0	putative lipoprotein
PA99_4395	contig-7000001	13890	14837	-	PA99.AGEnt_accessory_0168_length_41670	13890	14837	100.00	0,0	Transcriptional regulator, LysR family
PA99_4396	contig-7000001	14863	15015	-	PA99.AGEnt_accessory_0168_length_41670	14863	15015	100.00	0,0	hypothetical protein
PA99_4397	contig-7000001	15202	18168	-	PA99.AGEnt_accessory_0168_length_41670	15202	18168	100.00	0,0	hypothetical protein
PA99_4398	contig-7000001	19501	19905	-	PA99.AGEnt_accessory_0168_length_41670	19501	19905	100.00	0,0	hypothetical protein
PA99_4399	contig-7000001	19961	20248	-	PA99.AGEnt_accessory_0168_length_41670	19961	20248	100.00	0,0	hypothetical protein
PA99_4400	contig-7000001	22124	22996	-	PA99.AGEnt_accessory_0168_length_41670	22124	22996	100.00	0,0	Antibiotic biosynthesis monooxygenase
PA99_4401	contig-7000001	23225	23899	+	PA99.AGEnt_accessory_0168_length_41670	23225	23899	100.00	0,0	Transcriptional regulator, ArsR family
PA99_4402	contig-7000001	24158	26110	-	PA99.AGEnt_accessory_0168_length_41670	24158	26110	100.00	0,0	Type IV secretory pathway, VirD2 components (relaxase)
PA99_4403	contig-7000001	26547	27146	-	PA99.AGEnt_accessory_0168_length_41670	26547	27146	100.00	0,0	Type IV secretory pathway, protease TraF
PA99_4404	contig-7000001	27143	27676	-	PA99.AGEnt_accessory_0168_length_41670	27143	27676	100.00	0,0	Glycosidase
PA99_4405	contig-7000001	27673	27966	-	PA99.AGEnt_accessory_0168_length_41670	27673	27966	100.00	0,0	hypothetical protein
PA99_4406	contig-7000001	27954	28592	-	PA99.AGEnt_accessory_0168_length_41670	27954	28592	100.00	0,0	Chromosome (plasmid) partitioning protein ParA
PA99_4407	contig-7000001	28846	29703	-	PA99.AGEnt_accessory_0168_length_41670	28846	29703	100.00	0,0	Plasmid replication initiator protein
PA99_4408	contig-7000001	29730	30011	-	PA99.AGEnt_accessory_0168_length_41670	29730	30011	100.00	0,0	hypothetical protein
PA99_4409	contig-7000001	30123	30890	-	PA99.AGEnt_accessory_0168_length_41670	30123	30890	100.00	0,0	hypothetical protein
PA99_4410	contig-7000001	31234	31584	-	PA99.AGEnt_accessory_0168_length_41670	31234	31584	100.00	0,0	putative lipoprotein
PA99_4411	contig-7000001	31827	32123	+	PA99.AGEnt_accessory_0168_length_41670	31827	32123	100.00	0,0	putative transcriptional regulator
PA99_4412	contig-7000001	32483	32797	-	PA99.AGEnt_accessory_0168_length_41670	32483	32797	100.00	0,0	hypothetical protein
PA99_4413	contig-7000001	33862	34023	+	PA99.AGEnt_accessory_0168_length_41670	33862	34023	100.00	0,0	Transcriptional regulator, AsnC family
PA99_4414	contig-7000001	34164	34367	-	PA99.AGEnt_accessory_0168_length_41670	34164	34367	100.00	0,0	putative/unknown protein
PA99_4415	contig-7000001	34428	36482	-	PA99.AGEnt_accessory_0168_length_41670	34428	36482	100.00	0,0	putative plasmid stabilization protein
PA99_4416	contig-7000001	36563	37387	-	PA99.AGEnt_accessory_0168_length_41670	36563	37387	100.00	0,0	hypothetical protein
PA99_4417	contig-7000001	38105	38383	-	PA99.AGEnt_accessory_0168_length_41670	38105	38383	100.00	0,0	hypothetical protein
PA99_4418	contig-7000001	38449	38799	-	PA99.AGEnt_accessory_0168_length_41670	38449	38799	100.00	0,0	hypothetical protein
PA99_4419	contig-7000001	39128	40291	-	PA99.AGEnt_accessory_0168_length_41670	39128	40291	100.00	0,0	Putative cytoplasmic protein
PA99_4420	contig-7000001	40288	41364	-	PA99.AGEnt_accessory_0168_length_41670	40288	41364	100.00	0,0	putative integrase
PA99_4425	contig-7000001	46192	46199	-	PA99.AGEnt_accessory_0169_length_256	249	256	0.54	0,1480	Sulfate permease
PA99_5185	contig-7000002	61030	61753	-	PA99.AGEnt_accessory_0171_length_22833	1	724	77.85	206,0	translocation protein in type III secretion
PA99_5186	contig-7000002	61750	62148	-	PA99.AGEnt_accessory_0171_length_22833	721	1119	100.00	0,0	Type III secretion protein (YscP)
PA99_5187	contig-7000002	62832	63308	-	PA99.AGEnt_accessory_0171_length_22833	1803	2279	100.00	0,0	Type III secretion spans bacterial envelope protein (YscO)
PA99_5188	contig-7000002	63305	64594	-	PA99.AGEnt_accessory_0171_length_22833	2276	3565	100.00	0,0	Flagellum-specific ATP synthase FliI
PA99_5189	contig-7000002	64818	65684	+	PA99.AGEnt_accessory_0171_length_22833	3789	4655	100.00	0,0	Type III secretion outermembrane contact sensing protein (YopN,Yop4b,LcrE)
PA99_5190	contig-7000002	65665	65943	+	PA99.AGEnt_accessory_0171_length_22833	4636	4914	100.00	0,0	Type III secretion outermembrane negative regulator of secretion (TyeA)
PA99_5191	contig-7000002	65930	66301	+	PA99.AGEnt_accessory_0171_length_22833	4901	5272	100.00	0,0	Type III secretion chaperone SycN
PA99_5192	contig-7000002	66298	66663	+	PA99.AGEnt_accessory_0171_length_22833	5269	5634	100.00	0,0	Type III secretion protein SctX
PA99_5193	contig-7000002	66668	66997	+	PA99.AGEnt_accessory_0171_length_22833	5639	5968	100.00	0,0	Chaperone protein YscY (Yop proteins translocation protein Y)
PA99_5194	contig-7000002	66994	69114	+	PA99.AGEnt_accessory_0171_length_22833	5965	8085	100.00	0,0	Type III secretion inner membrane channel protein (LcrD,HrcV,EscV,SsaV)
PA99_5195	contig-7000002	69111	69545	+	PA99.AGEnt_accessory_0171_length_22833	8082	8516	100.00	0,0	Type III secretion low calcium response protein (LcrR)
PA99_5196	contig-7000002	69573	69869	+	PA99.AGEnt_accessory_0171_length_22833	8544	8840	100.00	0,0	Type III secretion cytoplasmic plug protein (LcrG)
PA99_5197	contig-7000002	69879	70763	+	PA99.AGEnt_accessory_0171_length_22833	8850	9734	100.00	0,0	type III secretion protein PcrV
PA99_5198	contig-7000002	70772	71278	+	PA99.AGEnt_accessory_0171_length_22833	9743	10249	100.00	0,0	Type III secretion chaperone protein for YopD (SycD)
PA99_5199	contig-7000002	71259	72431	+	PA99.AGEnt_accessory_0171_length_22833	10230	11402	100.00	0,0	Type III secretion host injection protein (YopB)
PA99_5200	contig-7000002	72443	73330	+	PA99.AGEnt_accessory_0171_length_22833	11414	12301	100.00	0,0	Type III secretion host injection and negative regulator protein (YopD)
PA99_5201	contig-7000002	73456	73893	+	PA99.AGEnt_accessory_0171_length_22833	12427	12864	100.00	0,0	Unknown, probably involved in type III secretion
PA99_5202	contig-7000002	73902	74147	+	PA99.AGEnt_accessory_0171_length_22833	12873	13118	100.00	0,0	hypothetical protein
PA99_5203	contig-7000002	74156	74569	+	PA99.AGEnt_accessory_0171_length_22833	13127	13540	100.00	0,0	Type III secretion transporter lipoprotein (YscW,VirG)
PA99_5204	contig-7000002	74867	75703	+	PA99.AGEnt_accessory_0171_length_22833	13838	14674	100.00	0,0	transcriptional regulator ExsA
PA99_5205	contig-7000002	75690	75956	-	PA99.AGEnt_accessory_0171_length_22833	14661	14927	100.00	0,0	hypothetical protein
PA99_5206	contig-7000002	75921	76631	+	PA99.AGEnt_accessory_0171_length_22833	14892	15602	100.00	0,0	Type III secretion negative regulator (LscZ)
PA99_5207	contig-7000002	76665	77087	+	PA99.AGEnt_accessory_0171_length_22833	15636	16058	100.00	0,0	Type III secretion chaperone protein for YopN (SycN,YscB)
PA99_5208	contig-7000002	77087	78889	+	PA99.AGEnt_accessory_0171_length_22833	16058	17860	100.00	0,0	Type III secretion outermembrane pore forming protein (YscC,MxiD,HrcC, InvG)
PA99_5209	contig-7000002	78891	80189	+	PA99.AGEnt_accessory_0171_length_22833	17862	19160	100.00	0,0	type III export protein PscD
PA99_5210	contig-7000002	80358	80615	+	PA99.AGEnt_accessory_0171_length_22833	19329	19586	100.00	0,0	Type III secretion cytoplasmic protein (YscF)
PA99_5211	contig-7000002	80618	80965	+	PA99.AGEnt_accessory_0171_length_22833	19589	19936	100.00	0,0	Type III secretion spans bacterial envelope protein (YscG)
PA99_5212	contig-7000002	80962	81393	+	PA99.AGEnt_accessory_0171_length_22833	19933	20364	100.00	0,0	Type III secretion effector protein (YopR, encoded by YscH)
PA99_5213	contig-7000002	81408	81731	+	PA99.AGEnt_accessory_0171_length_22833	20379	20702	100.00	0,0	Type III secretion cytoplasmic protein (YscI)
PA99_5214	contig-7000002	81740	82474	+	PA99.AGEnt_accessory_0171_length_22833	20711	21445	100.00	0,0	Type III secretion bridge between inner and outermembrane lipoprotein (YscJ,HrcJ,EscJ, PscJ)
PA99_5215	contig-7000002	82483	83103	+	PA99.AGEnt_accessory_0171_length_22833	21454	22074	100.00	0,0	Type III secretion cytoplasmic protein (YscK)
PA99_5216	contig-7000002	83082	83726	+	PA99.AGEnt_accessory_0171_length_22833	22053	22697	100.00	0,0	Type III secretion cytoplasmic protein (YscL)
PA99_5217	contig-7000002	83829	83862	-	PA99.AGEnt_accessory_0171_length_22833	22800	22833	1.48	0,2261	Periplasmic beta-glucosidase
PA99_5667	contig-7000013	5644	5692	-	PA99.AGEnt_accessory_0175_length_1441	1	49	27.22	131,0	hypothetical protein
PA99_5668	contig-7000013	5687	7048	+	PA99.AGEnt_accessory_0175_length_1441	44	1405	100.00	0,0	putative exoenzyme T
PA99_5674	contig-7000013	13134	13547	+	PA99.AGEnt_accessory_0176_length_499	49	462	100.00	0,0	hypothetical protein
PA99_5684	contig-7000013	25658	25709	+	PA99.AGEnt_accessory_0177_length_1008	1	52	3.31	1520,0	Rtn protein
PA99_0753	contig-8	7726	7896	-	PA99.AGEnt_accessory_0179_length_1869	91	261	100.00	0,0	hypothetical protein
PA99_0754	contig-8	8160	8381	+	PA99.AGEnt_accessory_0179_length_1869	525	746	100.00	0,0	hypothetical protein
PA99_0755	contig-8	8388	9413	-	PA99.AGEnt_accessory_0179_length_1869	753	1778	100.00	0,0	hypothetical protein
PA99_0803	contig-8	41035	42429	+	PA99.AGEnt_accessory_0180_length_25277	1158	2552	100.00	0,0	hypothetical protein
PA99_0804	contig-8	42482	42712	+	PA99.AGEnt_accessory_0180_length_25277	2605	2835	100.00	0,0	Transcriptional regulator
PA99_0805	contig-8	44358	44936	-	PA99.AGEnt_accessory_0180_length_25277	4481	5059	100.00	0,0	hypothetical protein
PA99_0806	contig-8	44951	45826	-	PA99.AGEnt_accessory_0180_length_25277	5074	5949	100.00	0,0	hypothetical protein
PA99_0807	contig-8	45964	46626	+	PA99.AGEnt_accessory_0180_length_25277	6087	6749	100.00	0,0	hypothetical protein
PA99_0808	contig-8	46859	48793	+	PA99.AGEnt_accessory_0180_length_25277	6982	8916	100.00	0,0	Type I restriction-modification system, DNA-methyltransferase subunit M
PA99_0809	contig-8	48783	50183	+	PA99.AGEnt_accessory_0180_length_25277	8906	10306	100.00	0,0	Type I restriction-modification system, specificity subunit S
PA99_0810	contig-8	50180	52741	+	PA99.AGEnt_accessory_0180_length_25277	10303	12864	100.00	0,0	hypothetical protein
PA99_0811	contig-8	52738	54060	+	PA99.AGEnt_accessory_0180_length_25277	12861	14183	100.00	0,0	McrBC 5-methylcytosine restriction system component
PA99_0812	contig-8	54121	56316	+	PA99.AGEnt_accessory_0180_length_25277	14244	16439	100.00	0,0	Methyl-accepting chemotaxis protein
PA99_0813	contig-8	56328	57065	+	PA99.AGEnt_accessory_0180_length_25277	16451	17188	100.00	0,0	Outer membrane protein
PA99_0814	contig-8	57066	58742	+	PA99.AGEnt_accessory_0180_length_25277	17189	18865	100.00	0,0	hypothetical protein
PA99_0815	contig-8	58742	61990	+	PA99.AGEnt_accessory_0180_length_25277	18865	22113	100.00	0,0	Superfamily II DNA/RNA helicase, SNF2 family
PA99_0816	contig-8	62000	65101	+	PA99.AGEnt_accessory_0180_length_25277	22123	25224	100.00	0,0	Type I restriction-modification system, restriction subunit R
PA99_3037	contig-8000007	11971	12438	+	PA99.AGEnt_accessory_0186_length_2341	195	662	100.00	0,0	hypothetical protein
PA99_3038	contig-8000007	12512	13342	+	PA99.AGEnt_accessory_0186_length_2341	736	1566	100.00	0,0	hypothetical protein
PA99_3039	contig-8000007	13335	14090	+	PA99.AGEnt_accessory_0186_length_2341	1559	2314	100.00	0,0	hypothetical protein
PA99_3048	contig-8000007	21079	21309	+	PA99.AGEnt_accessory_0187_length_598	324	554	100.00	0,0	Hypothetical protein PvdY
PA99_3049	contig-8000007	21326	21353	-	PA99.AGEnt_accessory_0187_length_598	571	598	4.96	0,536	Sigma factor PvdS, controling pyoverdin biosynthesi
PA99_3072	contig-8000007	55912	56670	-	PA99.AGEnt_accessory_0190_length_10222	1	759	63.09	444,0	Putative iron-regulated membrane protein
PA99_3073	contig-8000007	56841	57794	-	PA99.AGEnt_accessory_0190_length_10222	930	1883	100.00	0,0	iron-chelator utilization protein
PA99_3074	contig-8000007	60207	63002	-	PA99.AGEnt_accessory_0190_length_10222	4296	7091	100.00	0,0	hypothetical protein
PA99_2961	contig-8000009	10294	11318	-	PA99.AGEnt_accessory_0192_length_1475	1	1025	83.54	202,0	NAD glycohydrolase, hvnA
PA99_2962	contig-8000009	11322	11573	+	PA99.AGEnt_accessory_0192_length_1475	1029	1280	100.00	0,0	hypothetical protein
PA99_2983	contig-8000009	40075	41439	+	PA99.AGEnt_accessory_0195_length_4253	375	1739	100.00	0,0	Phage protein
PA99_5500	contig-9000004	12202	12903	+	PA99.AGEnt_accessory_0199_length_2097	419	1120	100.00	0,0	putative pili assembly chaperone
PA99_5501	contig-9000004	13032	13880	+	PA99.AGEnt_accessory_0199_length_2097	1249	2097	95.61	0,39	hypothetical protein
PA99_5544	contig-9000004	53995	54261	+	PA99.AGEnt_accessory_0200_length_268	2	268	71.20	0,108	hypothetical protein
PA99_2859	contig-9000005	3741	3765	-	PA99.AGEnt_accessory_0204_length_503	479	503	4.66	0,512	hypothetical protein
PA99_4223	contig-9000009	19239	19511	-	PA99.AGEnt_accessory_0205_length_3290	219	491	100.00	0,0	pyocin S2 immunity protein
PA99_4224	contig-9000009	19514	21847	-	PA99.AGEnt_accessory_0205_length_3290	494	2827	100.00	0,0	hypothetical protein
PA99_4276	contig-9000009	88624	89460	+	PA99.AGEnt_accessory_0206_length_16634	526	1362	100.00	0,0	ABC transporter ATP-binding protein with unknown substrate
PA99_4277	contig-9000009	89501	90508	+	PA99.AGEnt_accessory_0206_length_16634	1403	2410	100.00	0,0	ABC-type nitrate/sulfonate/bicarbonate transport system protein, periplasmic component
PA99_4278	contig-9000009	90505	91281	+	PA99.AGEnt_accessory_0206_length_16634	2407	3183	100.00	0,0	ABC-type nitrate/sulfonate/bicarbonate transport system, permease component
PA99_4279	contig-9000009	91287	92048	+	PA99.AGEnt_accessory_0206_length_16634	3189	3950	100.00	0,0	3-oxoacyl-[acyl-carrier protein] reductase
PA99_4280	contig-9000009	92062	92592	+	PA99.AGEnt_accessory_0206_length_16634	3964	4494	100.00	0,0	Mannose-6-phosphate isomerase
PA99_4281	contig-9000009	92601	93470	+	PA99.AGEnt_accessory_0206_length_16634	4503	5372	100.00	0,0	Alpha/beta hydrolase
PA99_4282	contig-9000009	93463	94296	+	PA99.AGEnt_accessory_0206_length_16634	5365	6198	100.00	0,0	Transcriptional regulator, IclR family
PA99_4283	contig-9000009	94283	95080	+	PA99.AGEnt_accessory_0206_length_16634	6185	6982	100.00	0,0	3-oxoacyl-[acyl-carrier protein] reductase
PA99_4284	contig-9000009	95073	96755	+	PA99.AGEnt_accessory_0206_length_16634	6975	8657	100.00	0,0	Thiamine pyrophosphate-requiring enzyme
PA99_4285	contig-9000009	96766	97569	+	PA99.AGEnt_accessory_0206_length_16634	8668	9471	100.00	0,0	L-aspartate dehydrogenase
PA99_4286	contig-9000009	97581	99065	+	PA99.AGEnt_accessory_0206_length_16634	9483	10967	100.00	0,0	Aldehyde dehydrogenase
PA99_4287	contig-9000009	99079	100044	+	PA99.AGEnt_accessory_0206_length_16634	10981	11946	100.00	0,0	Glyoxalase family protein
PA99_4288	contig-9000009	100052	100369	+	PA99.AGEnt_accessory_0206_length_16634	11954	12271	100.00	0,0	hypothetical protein
PA99_4289	contig-9000009	100371	100589	+	PA99.AGEnt_accessory_0206_length_16634	12273	12491	100.00	0,0	hypothetical protein
PA99_4290	contig-9000009	100612	101631	+	PA99.AGEnt_accessory_0206_length_16634	12514	13533	100.00	0,0	Vanillate O-demethylase oxygenase subunit
PA99_4291	contig-9000009	101628	102062	+	PA99.AGEnt_accessory_0206_length_16634	13530	13964	100.00	0,0	Putative translation initiation inhibitor, yjgF family
PA99_4292	contig-9000009	102077	103033	+	PA99.AGEnt_accessory_0206_length_16634	13979	14935	100.00	0,0	Flavodoxin reductase (ferredoxin-NADPH reductase) family 1
PA99_4293	contig-9000009	103336	104724	+	PA99.AGEnt_accessory_0206_length_16634	15238	16626	100.00	0,0	hypothetical protein
PA99_4302	contig-9000009	111745	112779	-	PA99.AGEnt_accessory_0207_length_5029	99	1133	100.00	0,0	hypothetical protein
PA99_4303	contig-9000009	112872	116171	-	PA99.AGEnt_accessory_0207_length_5029	1226	4525	100.00	0,0	putative phospholipase
PA99_4304	contig-9000009	116175	116675	-	PA99.AGEnt_accessory_0207_length_5029	4529	5029	60.07	0,333	VgrG protein
