# Supplementary material for: ClustAGE: a tool for clustering and distribution analysis of bacterial accessory genomic elements
Source: BMC Bioinformatics. 2018 Apr 20;19:150. doi: 10.1186/s12859-018-2154-x (PMC5910555; doi:10.1186/s12859-018-2154-x)
Supplement: Supplementary file 1 — Archive containing relevant output files from the Spine and AGEnt analyses of the reference genomes. (ZIP 4849 kb) [file 12859_2018_2154_MOESM1_ESM.zip › Spine_and_AGEnt_results/PA_12genomes_PAO1ref.statistics.txt]

Spine version: 0.3.1
inputs: --pctcore 1 --refs 1,2,3,4,5,6,7,8,9,10,11,12 --maxdist 10 --pctid 85 --minout 10 --pangenome
gen_#	gen_name	gen_size	source	total_bp	gc_%	num_segs	min_seg	max_seg	avg_leng	median_leng	num_cds
1	PA14	6537648	accessory	700412	60.6482	181	10	99258	3869.68	936	583
1	PA14	6537648	core	5837198	66.9695	189	40	260604	30884.65	15152	5309
2	PAO1	6264404	accessory	430158	61.4842	185	10	30393	2325.18	598	348
2	PAO1	6264404	core	5834223	66.9297	190	37	357622	30706.44	14397.5	5221
3	19BR	6742964	accessory	905334	60.9417	191	10	106245	4739.97	735	772
3	19BR	6742964	core	5837579	66.9304	197	92	294628	29632.38	13846	5544
4	213BR	6719211	accessory	885492	60.9779	193	10	106246	4588.04	705	743
4	213BR	6719211	core	5833666	66.9294	201	92	294629	29023.21	12881	5540
5	B136-33	6421010	accessory	580167	60.8420	171	22	76073	3392.79	899	474
5	B136-33	6421010	core	5840794	66.9779	184	97	294925	31743.45	14872	5354
6	DK2	6402658	accessory	642010	60.5540	169	14	102948	3798.88	595	595
6	DK2	6402658	core	5760625	66.9073	174	69	260546	33107.04	16446	5289
7	LESB58	6601757	accessory	772690	61.5731	186	14	111709	4154.25	668	668
7	LESB58	6601757	core	5829042	66.9237	191	82	279350	30518.54	14999	5297
8	M18	6327754	accessory	509072	61.6691	186	14	46644	2736.95	609	383
8	M18	6327754	core	5818666	66.9273	189	132	260512	30786.59	16128	5301
9	NCGM2.S1	6764661	accessory	918549	60.9177	187	10	84003	4912.03	1169	754
9	NCGM2.S1	6764661	core	5846050	66.9650	201	77	282510	29084.83	12743	5514
10	PA7	6588339	accessory	1192360	62.2391	451	10	78632	2643.81	248	1090
10	PA7	6588339	core	5395917	67.3798	466	78	102274	11579.22	6474	5197
11	PACS2	6492423	accessory	666400	61.0663	181	22	96118	3681.77	670	434
11	PACS2	6492423	core	5825996	66.9309	186	39	282546	31322.56	14837.5	5242
12	RP73	6342034	accessory	517707	61.2993	179	10	48746	2892.22	556	454
12	RP73	6342034	core	5824300	66.9199	184	78	301718	31653.80	15023.5	5308
-	-	-	backbone	5844310	66.9686	197	15	260604	29666.55	13846	5316
-	-	-	pangenome	9656293	63.9672	1047	10	6537648	9222.82	771	8415
