# Supplementary material for: ClustAGE: a tool for clustering and distribution analysis of bacterial accessory genomic elements
Source: BMC Bioinformatics. 2018 Apr 20;19:150. doi: 10.1186/s12859-018-2154-x (PMC5910555; doi:10.1186/s12859-018-2154-x)
Supplement: Supplementary file 1 — Archive containing relevant output files from the Spine and AGEnt analyses of the reference genomes. (ZIP 4849 kb) [file 12859_2018_2154_MOESM1_ESM.zip › Spine_and_AGEnt_results/PACS2.AGEnt.PACS2.AGEnt.accessory_coords.txt]

contig_id	contig_length	start	stop	out_seq_id
NZ_AAQW01000001	6492423	6701	6859	PACS2.AGEnt_accessory_0001_length_159
NZ_AAQW01000001	6492423	51697	53927	PACS2.AGEnt_accessory_0002_length_2231
NZ_AAQW01000001	6492423	54043	54852	PACS2.AGEnt_accessory_0003_length_810
NZ_AAQW01000001	6492423	111363	111921	PACS2.AGEnt_accessory_0004_length_559
NZ_AAQW01000001	6492423	117343	120649	PACS2.AGEnt_accessory_0005_length_3307
NZ_AAQW01000001	6492423	162492	162535	PACS2.AGEnt_accessory_0006_length_44
NZ_AAQW01000001	6492423	211457	213581	PACS2.AGEnt_accessory_0007_length_2125
NZ_AAQW01000001	6492423	228581	235207	PACS2.AGEnt_accessory_0008_length_6627
NZ_AAQW01000001	6492423	262814	263001	PACS2.AGEnt_accessory_0009_length_188
NZ_AAQW01000001	6492423	284412	285002	PACS2.AGEnt_accessory_0010_length_591
NZ_AAQW01000001	6492423	287005	287041	PACS2.AGEnt_accessory_0011_length_37
NZ_AAQW01000001	6492423	358718	359642	PACS2.AGEnt_accessory_0012_length_925
NZ_AAQW01000001	6492423	393260	393323	PACS2.AGEnt_accessory_0013_length_64
NZ_AAQW01000001	6492423	503216	503483	PACS2.AGEnt_accessory_0014_length_268
NZ_AAQW01000001	6492423	543756	546944	PACS2.AGEnt_accessory_0015_length_3189
NZ_AAQW01000001	6492423	605726	605765	PACS2.AGEnt_accessory_0016_length_40
NZ_AAQW01000001	6492423	614597	614932	PACS2.AGEnt_accessory_0017_length_336
NZ_AAQW01000001	6492423	616421	620877	PACS2.AGEnt_accessory_0018_length_4457
NZ_AAQW01000001	6492423	620960	620959
NZ_AAQW01000001	6492423	644539	645529	PACS2.AGEnt_accessory_0019_length_991
NZ_AAQW01000001	6492423	663038	663166	PACS2.AGEnt_accessory_0020_length_129
NZ_AAQW01000001	6492423	666264	666289	PACS2.AGEnt_accessory_0021_length_26
NZ_AAQW01000001	6492423	667542	681485	PACS2.AGEnt_accessory_0022_length_13944
NZ_AAQW01000001	6492423	727627	732826	PACS2.AGEnt_accessory_0023_length_5200
NZ_AAQW01000001	6492423	732959	740860	PACS2.AGEnt_accessory_0024_length_7902
NZ_AAQW01000001	6492423	811079	811429	PACS2.AGEnt_accessory_0025_length_351
NZ_AAQW01000001	6492423	878256	885795	PACS2.AGEnt_accessory_0026_length_7540
NZ_AAQW01000001	6492423	896329	992446	PACS2.AGEnt_accessory_0027_length_96118
NZ_AAQW01000001	6492423	993447	1002731	PACS2.AGEnt_accessory_0028_length_9285
NZ_AAQW01000001	6492423	1017408	1017681	PACS2.AGEnt_accessory_0029_length_274
NZ_AAQW01000001	6492423	1019355	1020653	PACS2.AGEnt_accessory_0030_length_1299
NZ_AAQW01000001	6492423	1034278	1036030	PACS2.AGEnt_accessory_0031_length_1753
NZ_AAQW01000001	6492423	1038980	1039089	PACS2.AGEnt_accessory_0032_length_110
NZ_AAQW01000001	6492423	1321635	1335361	PACS2.AGEnt_accessory_0033_length_13727
NZ_AAQW01000001	6492423	1352351	1353037	PACS2.AGEnt_accessory_0034_length_687
NZ_AAQW01000001	6492423	1360052	1367375	PACS2.AGEnt_accessory_0035_length_7324
NZ_AAQW01000001	6492423	1433340	1433447	PACS2.AGEnt_accessory_0036_length_108
NZ_AAQW01000001	6492423	1465823	1474641	PACS2.AGEnt_accessory_0037_length_8819
NZ_AAQW01000001	6492423	1474772	1478636	PACS2.AGEnt_accessory_0038_length_3865
NZ_AAQW01000001	6492423	1637623	1637901	PACS2.AGEnt_accessory_0039_length_279
NZ_AAQW01000001	6492423	1743024	1759021	PACS2.AGEnt_accessory_0040_length_15998
NZ_AAQW01000001	6492423	1804927	1805039	PACS2.AGEnt_accessory_0041_length_113
NZ_AAQW01000001	6492423	1814418	1814647	PACS2.AGEnt_accessory_0042_length_230
NZ_AAQW01000001	6492423	1815102	1818009	PACS2.AGEnt_accessory_0043_length_2908
NZ_AAQW01000001	6492423	1818636	1820032	PACS2.AGEnt_accessory_0044_length_1397
NZ_AAQW01000001	6492423	1896185	1896636	PACS2.AGEnt_accessory_0045_length_452
NZ_AAQW01000001	6492423	1896823	1897796	PACS2.AGEnt_accessory_0046_length_974
NZ_AAQW01000001	6492423	1897933	1897995	PACS2.AGEnt_accessory_0047_length_63
NZ_AAQW01000001	6492423	1910877	1913513	PACS2.AGEnt_accessory_0048_length_2637
NZ_AAQW01000001	6492423	1918043	1918155	PACS2.AGEnt_accessory_0049_length_113
NZ_AAQW01000001	6492423	1974247	1974260	PACS2.AGEnt_accessory_0050_length_14
NZ_AAQW01000001	6492423	2048980	2049097	PACS2.AGEnt_accessory_0051_length_118
NZ_AAQW01000001	6492423	2050014	2051884	PACS2.AGEnt_accessory_0052_length_1871
NZ_AAQW01000001	6492423	2055144	2055165	PACS2.AGEnt_accessory_0053_length_22
NZ_AAQW01000001	6492423	2057565	2061820	PACS2.AGEnt_accessory_0054_length_4256
NZ_AAQW01000001	6492423	2065052	2072547	PACS2.AGEnt_accessory_0055_length_7496
NZ_AAQW01000001	6492423	2105552	2107241	PACS2.AGEnt_accessory_0056_length_1690
NZ_AAQW01000001	6492423	2110697	2110853	PACS2.AGEnt_accessory_0057_length_157
NZ_AAQW01000001	6492423	2151972	2152488	PACS2.AGEnt_accessory_0058_length_517
NZ_AAQW01000001	6492423	2191475	2192009	PACS2.AGEnt_accessory_0059_length_535
NZ_AAQW01000001	6492423	2192682	2192734	PACS2.AGEnt_accessory_0060_length_53
NZ_AAQW01000001	6492423	2197431	2197565	PACS2.AGEnt_accessory_0061_length_135
NZ_AAQW01000001	6492423	2205644	2205648
NZ_AAQW01000001	6492423	2221597	2229216	PACS2.AGEnt_accessory_0062_length_7620
NZ_AAQW01000001	6492423	2362811	2363334	PACS2.AGEnt_accessory_0063_length_524
NZ_AAQW01000001	6492423	2403709	2426556	PACS2.AGEnt_accessory_0064_length_22848
NZ_AAQW01000001	6492423	2442812	2442837	PACS2.AGEnt_accessory_0065_length_26
NZ_AAQW01000001	6492423	2578172	2578299	PACS2.AGEnt_accessory_0066_length_128
NZ_AAQW01000001	6492423	2618333	2619512	PACS2.AGEnt_accessory_0067_length_1180
NZ_AAQW01000001	6492423	2636792	2637268	PACS2.AGEnt_accessory_0068_length_477
NZ_AAQW01000001	6492423	2647239	2647278	PACS2.AGEnt_accessory_0069_length_40
NZ_AAQW01000001	6492423	2668714	2668804	PACS2.AGEnt_accessory_0070_length_91
NZ_AAQW01000001	6492423	2674180	2674347	PACS2.AGEnt_accessory_0071_length_168
NZ_AAQW01000001	6492423	2675148	2680723	PACS2.AGEnt_accessory_0072_length_5576
NZ_AAQW01000001	6492423	2707321	2707467	PACS2.AGEnt_accessory_0073_length_147
NZ_AAQW01000001	6492423	2784381	2784527	PACS2.AGEnt_accessory_0074_length_147
NZ_AAQW01000001	6492423	2818317	2818328	PACS2.AGEnt_accessory_0075_length_12
NZ_AAQW01000001	6492423	2832916	2834794	PACS2.AGEnt_accessory_0076_length_1879
NZ_AAQW01000001	6492423	2834959	2835260	PACS2.AGEnt_accessory_0077_length_302
NZ_AAQW01000001	6492423	2866528	2866541	PACS2.AGEnt_accessory_0078_length_14
NZ_AAQW01000001	6492423	2866718	2866936	PACS2.AGEnt_accessory_0079_length_219
NZ_AAQW01000001	6492423	2879675	2881099	PACS2.AGEnt_accessory_0080_length_1425
NZ_AAQW01000001	6492423	2942112	2942321	PACS2.AGEnt_accessory_0081_length_210
NZ_AAQW01000001	6492423	2952987	2955900	PACS2.AGEnt_accessory_0082_length_2914
NZ_AAQW01000001	6492423	2956302	2957712	PACS2.AGEnt_accessory_0083_length_1411
NZ_AAQW01000001	6492423	2958414	2958990	PACS2.AGEnt_accessory_0084_length_577
NZ_AAQW01000001	6492423	2960333	2961052	PACS2.AGEnt_accessory_0085_length_720
NZ_AAQW01000001	6492423	2987671	2988305	PACS2.AGEnt_accessory_0086_length_635
NZ_AAQW01000001	6492423	2991202	3025074	PACS2.AGEnt_accessory_0087_length_33873
NZ_AAQW01000001	6492423	3025314	3029605	PACS2.AGEnt_accessory_0088_length_4292
NZ_AAQW01000001	6492423	3030330	3030434	PACS2.AGEnt_accessory_0089_length_105
NZ_AAQW01000001	6492423	3031096	3031314	PACS2.AGEnt_accessory_0090_length_219
NZ_AAQW01000001	6492423	3036188	3036187
NZ_AAQW01000001	6492423	3102168	3105042	PACS2.AGEnt_accessory_0091_length_2875
NZ_AAQW01000001	6492423	3128997	3129227	PACS2.AGEnt_accessory_0092_length_231
NZ_AAQW01000001	6492423	3144502	3145197	PACS2.AGEnt_accessory_0093_length_696
NZ_AAQW01000001	6492423	3150665	3153656	PACS2.AGEnt_accessory_0094_length_2992
NZ_AAQW01000001	6492423	3154246	3157240	PACS2.AGEnt_accessory_0095_length_2995
NZ_AAQW01000001	6492423	3199524	3201528	PACS2.AGEnt_accessory_0096_length_2005
NZ_AAQW01000001	6492423	3217522	3218485	PACS2.AGEnt_accessory_0097_length_964
NZ_AAQW01000001	6492423	3230218	3252396	PACS2.AGEnt_accessory_0098_length_22179
NZ_AAQW01000001	6492423	3252529	3259539	PACS2.AGEnt_accessory_0099_length_7011
NZ_AAQW01000001	6492423	3259686	3263439	PACS2.AGEnt_accessory_0100_length_3754
NZ_AAQW01000001	6492423	3264299	3264329	PACS2.AGEnt_accessory_0101_length_31
NZ_AAQW01000001	6492423	3274659	3274662
NZ_AAQW01000001	6492423	3281177	3290526	PACS2.AGEnt_accessory_0102_length_9350
NZ_AAQW01000001	6492423	3291253	3292736	PACS2.AGEnt_accessory_0103_length_1484
NZ_AAQW01000001	6492423	3307782	3309071	PACS2.AGEnt_accessory_0104_length_1290
NZ_AAQW01000001	6492423	3341989	3343081	PACS2.AGEnt_accessory_0105_length_1093
NZ_AAQW01000001	6492423	3343456	3344815	PACS2.AGEnt_accessory_0106_length_1360
NZ_AAQW01000001	6492423	3346526	3348663	PACS2.AGEnt_accessory_0107_length_2138
NZ_AAQW01000001	6492423	3374030	3374874	PACS2.AGEnt_accessory_0108_length_845
NZ_AAQW01000001	6492423	3377024	3377122	PACS2.AGEnt_accessory_0109_length_99
NZ_AAQW01000001	6492423	3469908	3472567	PACS2.AGEnt_accessory_0110_length_2660
NZ_AAQW01000001	6492423	3493415	3584004	PACS2.AGEnt_accessory_0111_length_90590
NZ_AAQW01000001	6492423	3597226	3597276	PACS2.AGEnt_accessory_0112_length_51
NZ_AAQW01000001	6492423	3659462	3660963	PACS2.AGEnt_accessory_0113_length_1502
NZ_AAQW01000001	6492423	3687797	3690066	PACS2.AGEnt_accessory_0114_length_2270
NZ_AAQW01000001	6492423	3695468	3695476
NZ_AAQW01000001	6492423	3707411	3707556	PACS2.AGEnt_accessory_0115_length_146
NZ_AAQW01000001	6492423	3737934	3737989	PACS2.AGEnt_accessory_0116_length_56
NZ_AAQW01000001	6492423	3739844	3739885	PACS2.AGEnt_accessory_0117_length_42
NZ_AAQW01000001	6492423	3750103	3796286	PACS2.AGEnt_accessory_0118_length_46184
NZ_AAQW01000001	6492423	3826661	3828529	PACS2.AGEnt_accessory_0119_length_1869
NZ_AAQW01000001	6492423	3845276	3845381	PACS2.AGEnt_accessory_0120_length_106
NZ_AAQW01000001	6492423	3847588	3850959	PACS2.AGEnt_accessory_0121_length_3372
NZ_AAQW01000001	6492423	3869940	3876818	PACS2.AGEnt_accessory_0122_length_6879
NZ_AAQW01000001	6492423	4137377	4139785	PACS2.AGEnt_accessory_0123_length_2409
NZ_AAQW01000001	6492423	4154049	4154107	PACS2.AGEnt_accessory_0124_length_59
NZ_AAQW01000001	6492423	4229874	4246043	PACS2.AGEnt_accessory_0125_length_16170
NZ_AAQW01000001	6492423	4309443	4309545	PACS2.AGEnt_accessory_0126_length_103
NZ_AAQW01000001	6492423	4381935	4382815	PACS2.AGEnt_accessory_0127_length_881
NZ_AAQW01000001	6492423	4471718	4472322	PACS2.AGEnt_accessory_0128_length_605
NZ_AAQW01000001	6492423	4476514	4481145	PACS2.AGEnt_accessory_0129_length_4632
NZ_AAQW01000001	6492423	4482868	4485239	PACS2.AGEnt_accessory_0130_length_2372
NZ_AAQW01000001	6492423	4548378	4548386
NZ_AAQW01000001	6492423	4548479	4548566	PACS2.AGEnt_accessory_0131_length_88
NZ_AAQW01000001	6492423	4548681	4548689
NZ_AAQW01000001	6492423	4570341	4570358	PACS2.AGEnt_accessory_0132_length_18
NZ_AAQW01000001	6492423	4604731	4604790	PACS2.AGEnt_accessory_0133_length_60
NZ_AAQW01000001	6492423	4690480	4690543	PACS2.AGEnt_accessory_0134_length_64
NZ_AAQW01000001	6492423	4690679	4691388	PACS2.AGEnt_accessory_0135_length_710
NZ_AAQW01000001	6492423	4908342	4915183	PACS2.AGEnt_accessory_0136_length_6842
NZ_AAQW01000001	6492423	4971265	4975257	PACS2.AGEnt_accessory_0137_length_3993
NZ_AAQW01000001	6492423	4975340	4975649	PACS2.AGEnt_accessory_0138_length_310
NZ_AAQW01000001	6492423	4987720	4988218	PACS2.AGEnt_accessory_0139_length_499
NZ_AAQW01000001	6492423	4994220	4995660	PACS2.AGEnt_accessory_0140_length_1441
NZ_AAQW01000001	6492423	5017829	5017887	PACS2.AGEnt_accessory_0141_length_59
NZ_AAQW01000001	6492423	5017996	5018120	PACS2.AGEnt_accessory_0142_length_125
NZ_AAQW01000001	6492423	5061604	5061695	PACS2.AGEnt_accessory_0143_length_92
NZ_AAQW01000001	6492423	5071603	5071743	PACS2.AGEnt_accessory_0144_length_141
NZ_AAQW01000001	6492423	5087873	5087993	PACS2.AGEnt_accessory_0145_length_121
NZ_AAQW01000001	6492423	5101483	5102222	PACS2.AGEnt_accessory_0146_length_740
NZ_AAQW01000001	6492423	5211580	5211602	PACS2.AGEnt_accessory_0147_length_23
NZ_AAQW01000001	6492423	5236752	5237252	PACS2.AGEnt_accessory_0148_length_501
NZ_AAQW01000001	6492423	5258777	5261918	PACS2.AGEnt_accessory_0149_length_3142
NZ_AAQW01000001	6492423	5270505	5276965	PACS2.AGEnt_accessory_0150_length_6461
NZ_AAQW01000001	6492423	5281661	5281753	PACS2.AGEnt_accessory_0151_length_93
NZ_AAQW01000001	6492423	5312233	5312465	PACS2.AGEnt_accessory_0152_length_233
NZ_AAQW01000001	6492423	5315298	5315676	PACS2.AGEnt_accessory_0153_length_379
NZ_AAQW01000001	6492423	5318083	5318787	PACS2.AGEnt_accessory_0154_length_705
NZ_AAQW01000001	6492423	5327719	5328385	PACS2.AGEnt_accessory_0155_length_667
NZ_AAQW01000001	6492423	5334688	5344276	PACS2.AGEnt_accessory_0156_length_9589
NZ_AAQW01000001	6492423	5346178	5348606	PACS2.AGEnt_accessory_0157_length_2429
NZ_AAQW01000001	6492423	5349608	5352080	PACS2.AGEnt_accessory_0158_length_2473
NZ_AAQW01000001	6492423	5355189	5357114	PACS2.AGEnt_accessory_0159_length_1926
NZ_AAQW01000001	6492423	5358704	5358839	PACS2.AGEnt_accessory_0160_length_136
NZ_AAQW01000001	6492423	5359243	5360660	PACS2.AGEnt_accessory_0161_length_1418
NZ_AAQW01000001	6492423	5365380	5365886	PACS2.AGEnt_accessory_0162_length_507
NZ_AAQW01000001	6492423	5366942	5370425	PACS2.AGEnt_accessory_0163_length_3484
NZ_AAQW01000001	6492423	5374637	5378913	PACS2.AGEnt_accessory_0164_length_4277
NZ_AAQW01000001	6492423	5405912	5405968	PACS2.AGEnt_accessory_0165_length_57
NZ_AAQW01000001	6492423	5571624	5571633	PACS2.AGEnt_accessory_0166_length_10
NZ_AAQW01000001	6492423	5571725	5571734	PACS2.AGEnt_accessory_0167_length_10
NZ_AAQW01000001	6492423	5582722	5582721
NZ_AAQW01000001	6492423	5582849	5582848
NZ_AAQW01000001	6492423	5595892	5596218	PACS2.AGEnt_accessory_0168_length_327
NZ_AAQW01000001	6492423	5596685	5596728	PACS2.AGEnt_accessory_0169_length_44
NZ_AAQW01000001	6492423	5677838	5677865	PACS2.AGEnt_accessory_0170_length_28
NZ_AAQW01000001	6492423	5716066	5716087	PACS2.AGEnt_accessory_0171_length_22
NZ_AAQW01000001	6492423	5741651	5741741	PACS2.AGEnt_accessory_0172_length_91
NZ_AAQW01000001	6492423	5820950	5820988	PACS2.AGEnt_accessory_0173_length_39
NZ_AAQW01000001	6492423	5825363	5826247	PACS2.AGEnt_accessory_0174_length_885
NZ_AAQW01000001	6492423	5885002	5885095	PACS2.AGEnt_accessory_0175_length_94
NZ_AAQW01000001	6492423	5933452	5933560	PACS2.AGEnt_accessory_0176_length_109
NZ_AAQW01000001	6492423	5934166	5936147	PACS2.AGEnt_accessory_0177_length_1982
NZ_AAQW01000001	6492423	5983715	5983775	PACS2.AGEnt_accessory_0178_length_61
NZ_AAQW01000001	6492423	6007380	6017411	PACS2.AGEnt_accessory_0179_length_10032
NZ_AAQW01000001	6492423	6028840	6037883	PACS2.AGEnt_accessory_0180_length_9044
NZ_AAQW01000001	6492423	6153868	6158636	PACS2.AGEnt_accessory_0181_length_4769
NZ_AAQW01000001	6492423	6216059	6216388	PACS2.AGEnt_accessory_0182_length_330
NZ_AAQW01000001	6492423	6318683	6318909	PACS2.AGEnt_accessory_0183_length_227
NZ_AAQW01000001	6492423	6437409	6437477	PACS2.AGEnt_accessory_0184_length_69
NZ_AAQW01000001	6492423	6469507	6469780	PACS2.AGEnt_accessory_0185_length_274
