# Supplementary material for: ClustAGE: a tool for clustering and distribution analysis of bacterial accessory genomic elements
Source: BMC Bioinformatics. 2018 Apr 20;19:150. doi: 10.1186/s12859-018-2154-x (PMC5910555; doi:10.1186/s12859-018-2154-x)
Supplement: Supplementary file 1 — Archive containing relevant output files from the Spine and AGEnt analyses of the reference genomes. (ZIP 4849 kb) [file 12859_2018_2154_MOESM1_ESM.zip › Spine_and_AGEnt_results/PACS2.AGEnt.PACS2.AGEnt.accessory_loci.txt]

locus_id	gen_contig_id	gen_contig_start	gen_contig_stop	strand	out_seq_id	out_seq_start	out_seq_stop	pct_locus	overhangs	product
PaerPA_01000043	NZ_AAQW01000001	51697	53434	+	PACS2.AGEnt_accessory_0002_length_2231	1	1738	16.50	8795,0	hypothetical protein
PaerPA_01000093	NZ_AAQW01000001	111363	111381	-	PACS2.AGEnt_accessory_0004_length_559	1	19	6.67	266,0	hypothetical protein
PaerPA_01000094	NZ_AAQW01000001	111378	111921	-	PACS2.AGEnt_accessory_0004_length_559	16	559	42.07	0,749	hypothetical protein
PaerPA_01000099	NZ_AAQW01000001	117343	118239	+	PACS2.AGEnt_accessory_0005_length_3307	1	897	86.42	141,0	hypothetical protein
PaerPA_01000100	NZ_AAQW01000001	118239	119399	+	PACS2.AGEnt_accessory_0005_length_3307	897	2057	100.00	0,0	hypothetical protein
PaerPA_01000101	NZ_AAQW01000001	119421	120341	+	PACS2.AGEnt_accessory_0005_length_3307	2079	2999	100.00	0,0	hypothetical protein
PaerPA_01000102	NZ_AAQW01000001	120338	120649	+	PACS2.AGEnt_accessory_0005_length_3307	2996	3307	25.30	0,921	hypothetical protein
PaerPA_01000144	NZ_AAQW01000001	162518	162535	-	PACS2.AGEnt_accessory_0006_length_44	27	44	2.87	0,609	hypothetical protein
PaerPA_01000186	NZ_AAQW01000001	211936	212679	+	PACS2.AGEnt_accessory_0007_length_2125	480	1223	100.00	0,0	hypothetical protein
PaerPA_01000187	NZ_AAQW01000001	212676	213557	+	PACS2.AGEnt_accessory_0007_length_2125	1220	2101	100.00	0,0	hypothetical protein
PaerPA_01000202	NZ_AAQW01000001	228588	230045	-	PACS2.AGEnt_accessory_0008_length_6627	8	1465	100.00	0,0	hypothetical protein
PaerPA_01000203	NZ_AAQW01000001	230111	231145	-	PACS2.AGEnt_accessory_0008_length_6627	1531	2565	100.00	0,0	hypothetical protein
PaerPA_01000204	NZ_AAQW01000001	231168	231977	-	PACS2.AGEnt_accessory_0008_length_6627	2588	3397	100.00	0,0	hypothetical protein
PaerPA_01000205	NZ_AAQW01000001	231974	232894	-	PACS2.AGEnt_accessory_0008_length_6627	3394	4314	100.00	0,0	hypothetical protein
PaerPA_01000206	NZ_AAQW01000001	232920	234032	-	PACS2.AGEnt_accessory_0008_length_6627	4340	5452	100.00	0,0	hypothetical protein
PaerPA_01000207	NZ_AAQW01000001	234263	235156	+	PACS2.AGEnt_accessory_0008_length_6627	5683	6576	100.00	0,0	hypothetical protein
PaerPA_01000323	NZ_AAQW01000001	358875	359600	+	PACS2.AGEnt_accessory_0012_length_925	158	883	100.00	0,0	hypothetical protein
PaerPA_01000454	NZ_AAQW01000001	503216	503482	-	PACS2.AGEnt_accessory_0014_length_268	1	267	71.20	108,0	hypothetical protein
PaerPA_01000495	NZ_AAQW01000001	543756	544685	-	PACS2.AGEnt_accessory_0015_length_3189	1	930	95.98	39,0	hypothetical protein
PaerPA_01000496	NZ_AAQW01000001	544796	545770	-	PACS2.AGEnt_accessory_0015_length_3189	1041	2015	100.00	0,0	hypothetical protein
PaerPA_01000497	NZ_AAQW01000001	545819	546487	-	PACS2.AGEnt_accessory_0015_length_3189	2064	2732	100.00	0,0	hypothetical protein
PaerPA_01000559	NZ_AAQW01000001	605726	605727	+	PACS2.AGEnt_accessory_0016_length_40	1	2	0.41	487,0	hypothetical protein
PaerPA_01000560	NZ_AAQW01000001	605735	605765	-	PACS2.AGEnt_accessory_0016_length_40	10	40	4.45	0,665	hypothetical protein
PaerPA_01000572	NZ_AAQW01000001	614759	614932	-	PACS2.AGEnt_accessory_0017_length_336	163	336	58.00	0,126	hypothetical protein
PaerPA_01000594	NZ_AAQW01000001	644539	645529	-	PACS2.AGEnt_accessory_0019_length_991	1	991	36.70	342,1367	hypothetical protein
PaerPA_01000613	NZ_AAQW01000001	666264	666285	+	PACS2.AGEnt_accessory_0021_length_26	1	22	6.32	326,0	hypothetical protein
PaerPA_01000617	NZ_AAQW01000001	667859	668353	+	PACS2.AGEnt_accessory_0022_length_13944	318	812	100.00	0,0	hypothetical protein
PaerPA_01000618	NZ_AAQW01000001	668365	668712	+	PACS2.AGEnt_accessory_0022_length_13944	824	1171	100.00	0,0	hypothetical protein
PaerPA_01000619	NZ_AAQW01000001	668742	668996	+	PACS2.AGEnt_accessory_0022_length_13944	1201	1455	100.00	0,0	hypothetical protein
PaerPA_01000620	NZ_AAQW01000001	669043	670881	+	PACS2.AGEnt_accessory_0022_length_13944	1502	3340	100.00	0,0	hypothetical protein
PaerPA_01000621	NZ_AAQW01000001	670874	671215	+	PACS2.AGEnt_accessory_0022_length_13944	3333	3674	100.00	0,0	hypothetical protein
PaerPA_01000622	NZ_AAQW01000001	671223	671918	+	PACS2.AGEnt_accessory_0022_length_13944	3682	4377	100.00	0,0	hypothetical protein
PaerPA_01000623	NZ_AAQW01000001	671921	672691	+	PACS2.AGEnt_accessory_0022_length_13944	4380	5150	100.00	0,0	hypothetical protein
PaerPA_01000624	NZ_AAQW01000001	672746	673348	+	PACS2.AGEnt_accessory_0022_length_13944	5205	5807	100.00	0,0	hypothetical protein
PaerPA_01000625	NZ_AAQW01000001	673407	677021	+	PACS2.AGEnt_accessory_0022_length_13944	5866	9480	100.00	0,0	hypothetical protein
PaerPA_01000626	NZ_AAQW01000001	678312	679160	+	PACS2.AGEnt_accessory_0022_length_13944	10771	11619	100.00	0,0	hypothetical protein
PaerPA_01000628	NZ_AAQW01000001	679527	679706	+	PACS2.AGEnt_accessory_0022_length_13944	11986	12165	100.00	0,0	hypothetical protein
PaerPA_01000629	NZ_AAQW01000001	681225	681383	+	PACS2.AGEnt_accessory_0022_length_13944	13684	13842	100.00	0,0	hypothetical protein
PaerPA_01000668	NZ_AAQW01000001	731995	732225	+	PACS2.AGEnt_accessory_0023_length_5200	4369	4599	100.00	0,0	hypothetical protein
PaerPA_01000669	NZ_AAQW01000001	733207	733641	+	PACS2.AGEnt_accessory_0024_length_7902	249	683	100.00	0,0	hypothetical protein
PaerPA_01000671	NZ_AAQW01000001	734036	734275	+	PACS2.AGEnt_accessory_0024_length_7902	1078	1317	100.00	0,0	hypothetical protein
PaerPA_01000673	NZ_AAQW01000001	735534	735740	+	PACS2.AGEnt_accessory_0024_length_7902	2576	2782	100.00	0,0	hypothetical protein
PaerPA_01000674	NZ_AAQW01000001	735745	736101	+	PACS2.AGEnt_accessory_0024_length_7902	2787	3143	100.00	0,0	hypothetical protein
PaerPA_01000675	NZ_AAQW01000001	736105	737379	+	PACS2.AGEnt_accessory_0024_length_7902	3147	4421	100.00	0,0	hypothetical protein
PaerPA_01000676	NZ_AAQW01000001	737690	738901	+	PACS2.AGEnt_accessory_0024_length_7902	4732	5943	100.00	0,0	hypothetical protein
PaerPA_01000677	NZ_AAQW01000001	739030	739899	+	PACS2.AGEnt_accessory_0024_length_7902	6072	6941	100.00	0,0	hypothetical protein
PaerPA_01000798	NZ_AAQW01000001	878256	878257	+	PACS2.AGEnt_accessory_0026_length_7540	1	2	0.21	943,0	hypothetical protein
PaerPA_01000799	NZ_AAQW01000001	878304	878693	-	PACS2.AGEnt_accessory_0026_length_7540	49	438	100.00	0,0	hypothetical protein
PaerPA_01000800	NZ_AAQW01000001	878726	879058	-	PACS2.AGEnt_accessory_0026_length_7540	471	803	100.00	0,0	hypothetical protein
PaerPA_01000801	NZ_AAQW01000001	879075	882566	-	PACS2.AGEnt_accessory_0026_length_7540	820	4311	100.00	0,0	hypothetical protein
PaerPA_01000802	NZ_AAQW01000001	882578	883165	-	PACS2.AGEnt_accessory_0026_length_7540	4323	4910	100.00	0,0	hypothetical protein
PaerPA_01000803	NZ_AAQW01000001	883162	883986	-	PACS2.AGEnt_accessory_0026_length_7540	4907	5731	100.00	0,0	hypothetical protein
PaerPA_01000804	NZ_AAQW01000001	883983	884492	-	PACS2.AGEnt_accessory_0026_length_7540	5728	6237	100.00	0,0	hypothetical protein
PaerPA_01000805	NZ_AAQW01000001	884531	885037	-	PACS2.AGEnt_accessory_0026_length_7540	6276	6782	100.00	0,0	hypothetical protein
PaerPA_01000814	NZ_AAQW01000001	897973	898350	-	PACS2.AGEnt_accessory_0027_length_96118	1645	2022	100.00	0,0	hypothetical protein
PaerPA_01000815	NZ_AAQW01000001	901184	902041	+	PACS2.AGEnt_accessory_0027_length_96118	4856	5713	100.00	0,0	hypothetical protein
PaerPA_01000816	NZ_AAQW01000001	902197	904215	-	PACS2.AGEnt_accessory_0027_length_96118	5869	7887	100.00	0,0	hypothetical protein
PaerPA_01000817	NZ_AAQW01000001	904324	904548	-	PACS2.AGEnt_accessory_0027_length_96118	7996	8220	100.00	0,0	hypothetical protein
PaerPA_01000818	NZ_AAQW01000001	904922	905284	-	PACS2.AGEnt_accessory_0027_length_96118	8594	8956	100.00	0,0	hypothetical protein
PaerPA_01000819	NZ_AAQW01000001	905355	906074	-	PACS2.AGEnt_accessory_0027_length_96118	9027	9746	100.00	0,0	hypothetical protein
PaerPA_01000821	NZ_AAQW01000001	906527	906790	-	PACS2.AGEnt_accessory_0027_length_96118	10199	10462	100.00	0,0	hypothetical protein
PaerPA_01000822	NZ_AAQW01000001	907355	915868	+	PACS2.AGEnt_accessory_0027_length_96118	11027	19540	100.00	0,0	hypothetical protein
PaerPA_01000823	NZ_AAQW01000001	916246	916596	-	PACS2.AGEnt_accessory_0027_length_96118	19918	20268	100.00	0,0	hypothetical protein
PaerPA_01000824	NZ_AAQW01000001	916600	916872	-	PACS2.AGEnt_accessory_0027_length_96118	20272	20544	100.00	0,0	hypothetical protein
PaerPA_01000825	NZ_AAQW01000001	917374	918909	-	PACS2.AGEnt_accessory_0027_length_96118	21046	22581	100.00	0,0	hypothetical protein
PaerPA_01000826	NZ_AAQW01000001	918906	919253	-	PACS2.AGEnt_accessory_0027_length_96118	22578	22925	100.00	0,0	hypothetical protein
PaerPA_01000827	NZ_AAQW01000001	919253	920629	-	PACS2.AGEnt_accessory_0027_length_96118	22925	24301	100.00	0,0	hypothetical protein
PaerPA_01000828	NZ_AAQW01000001	920653	921591	-	PACS2.AGEnt_accessory_0027_length_96118	24325	25263	100.00	0,0	hypothetical protein
PaerPA_01000829	NZ_AAQW01000001	925453	925737	-	PACS2.AGEnt_accessory_0027_length_96118	29125	29409	100.00	0,0	hypothetical protein
PaerPA_01000830	NZ_AAQW01000001	925734	928538	-	PACS2.AGEnt_accessory_0027_length_96118	29406	32210	100.00	0,0	hypothetical protein
PaerPA_01000831	NZ_AAQW01000001	928676	929023	-	PACS2.AGEnt_accessory_0027_length_96118	32348	32695	100.00	0,0	hypothetical protein
PaerPA_01000832	NZ_AAQW01000001	929097	930572	-	PACS2.AGEnt_accessory_0027_length_96118	32769	34244	100.00	0,0	hypothetical protein
PaerPA_01000833	NZ_AAQW01000001	930586	931437	-	PACS2.AGEnt_accessory_0027_length_96118	34258	35109	100.00	0,0	hypothetical protein
PaerPA_01000834	NZ_AAQW01000001	931467	932051	-	PACS2.AGEnt_accessory_0027_length_96118	35139	35723	100.00	0,0	hypothetical protein
PaerPA_01000835	NZ_AAQW01000001	932123	932509	-	PACS2.AGEnt_accessory_0027_length_96118	35795	36181	100.00	0,0	hypothetical protein
PaerPA_01000836	NZ_AAQW01000001	932520	932741	-	PACS2.AGEnt_accessory_0027_length_96118	36192	36413	100.00	0,0	hypothetical protein
PaerPA_01000838	NZ_AAQW01000001	933130	933423	-	PACS2.AGEnt_accessory_0027_length_96118	36802	37095	100.00	0,0	hypothetical protein
PaerPA_01000839	NZ_AAQW01000001	933562	933861	-	PACS2.AGEnt_accessory_0027_length_96118	37234	37533	100.00	0,0	hypothetical protein
PaerPA_01000840	NZ_AAQW01000001	935631	937112	-	PACS2.AGEnt_accessory_0027_length_96118	39303	40784	100.00	0,0	hypothetical protein
PaerPA_01000841	NZ_AAQW01000001	937123	937773	-	PACS2.AGEnt_accessory_0027_length_96118	40795	41445	100.00	0,0	hypothetical protein
PaerPA_01000842	NZ_AAQW01000001	937869	940100	-	PACS2.AGEnt_accessory_0027_length_96118	41541	43772	100.00	0,0	hypothetical protein
PaerPA_01000843	NZ_AAQW01000001	940104	940373	-	PACS2.AGEnt_accessory_0027_length_96118	43776	44045	100.00	0,0	hypothetical protein
PaerPA_01000844	NZ_AAQW01000001	940382	940543	-	PACS2.AGEnt_accessory_0027_length_96118	44054	44215	100.00	0,0	hypothetical protein
PaerPA_01000845	NZ_AAQW01000001	940879	941460	-	PACS2.AGEnt_accessory_0027_length_96118	44551	45132	100.00	0,0	hypothetical protein
PaerPA_01000846	NZ_AAQW01000001	941445	942200	-	PACS2.AGEnt_accessory_0027_length_96118	45117	45872	100.00	0,0	hypothetical protein
PaerPA_01000847	NZ_AAQW01000001	942211	942852	-	PACS2.AGEnt_accessory_0027_length_96118	45883	46524	100.00	0,0	hypothetical protein
PaerPA_01000848	NZ_AAQW01000001	945087	945872	+	PACS2.AGEnt_accessory_0027_length_96118	48759	49544	100.00	0,0	hypothetical protein
PaerPA_01000849	NZ_AAQW01000001	947723	948277	+	PACS2.AGEnt_accessory_0027_length_96118	51395	51949	100.00	0,0	hypothetical protein
PaerPA_01000850	NZ_AAQW01000001	948388	949416	+	PACS2.AGEnt_accessory_0027_length_96118	52060	53088	100.00	0,0	hypothetical protein
PaerPA_01000851	NZ_AAQW01000001	949990	951099	+	PACS2.AGEnt_accessory_0027_length_96118	53662	54771	100.00	0,0	hypothetical protein
PaerPA_01000852	NZ_AAQW01000001	951783	954038	-	PACS2.AGEnt_accessory_0027_length_96118	55455	57710	100.00	0,0	hypothetical protein
PaerPA_01000853	NZ_AAQW01000001	954137	955582	-	PACS2.AGEnt_accessory_0027_length_96118	57809	59254	100.00	0,0	hypothetical protein
PaerPA_01000854	NZ_AAQW01000001	955612	956217	-	PACS2.AGEnt_accessory_0027_length_96118	59284	59889	100.00	0,0	hypothetical protein
PaerPA_01000855	NZ_AAQW01000001	956310	956564	-	PACS2.AGEnt_accessory_0027_length_96118	59982	60236	100.00	0,0	hypothetical protein
PaerPA_01000856	NZ_AAQW01000001	956632	956802	-	PACS2.AGEnt_accessory_0027_length_96118	60304	60474	100.00	0,0	hypothetical protein
PaerPA_01000857	NZ_AAQW01000001	957097	957888	-	PACS2.AGEnt_accessory_0027_length_96118	60769	61560	100.00	0,0	hypothetical protein
PaerPA_01000858	NZ_AAQW01000001	957945	958295	-	PACS2.AGEnt_accessory_0027_length_96118	61617	61967	100.00	0,0	hypothetical protein
PaerPA_01000859	NZ_AAQW01000001	959994	960152	-	PACS2.AGEnt_accessory_0027_length_96118	63666	63824	100.00	0,0	hypothetical protein
PaerPA_01000860	NZ_AAQW01000001	960290	960769	-	PACS2.AGEnt_accessory_0027_length_96118	63962	64441	100.00	0,0	hypothetical protein
PaerPA_01000861	NZ_AAQW01000001	961481	961726	-	PACS2.AGEnt_accessory_0027_length_96118	65153	65398	100.00	0,0	hypothetical protein
PaerPA_01000862	NZ_AAQW01000001	962792	963229	-	PACS2.AGEnt_accessory_0027_length_96118	66464	66901	100.00	0,0	hypothetical protein
PaerPA_01000863	NZ_AAQW01000001	963258	964544	-	PACS2.AGEnt_accessory_0027_length_96118	66930	68216	100.00	0,0	hypothetical protein
PaerPA_01000864	NZ_AAQW01000001	964591	965526	-	PACS2.AGEnt_accessory_0027_length_96118	68263	69198	100.00	0,0	hypothetical protein
PaerPA_01000865	NZ_AAQW01000001	965529	966059	-	PACS2.AGEnt_accessory_0027_length_96118	69201	69731	100.00	0,0	hypothetical protein
PaerPA_01000866	NZ_AAQW01000001	966081	967160	-	PACS2.AGEnt_accessory_0027_length_96118	69753	70832	100.00	0,0	hypothetical protein
PaerPA_01000867	NZ_AAQW01000001	967160	968701	-	PACS2.AGEnt_accessory_0027_length_96118	70832	72373	100.00	0,0	hypothetical protein
PaerPA_01000868	NZ_AAQW01000001	968749	969261	-	PACS2.AGEnt_accessory_0027_length_96118	72421	72933	100.00	0,0	hypothetical protein
PaerPA_01000869	NZ_AAQW01000001	969272	970597	-	PACS2.AGEnt_accessory_0027_length_96118	72944	74269	100.00	0,0	hypothetical protein
PaerPA_01000870	NZ_AAQW01000001	970601	972175	-	PACS2.AGEnt_accessory_0027_length_96118	74273	75847	100.00	0,0	hypothetical protein
PaerPA_01000871	NZ_AAQW01000001	972310	973434	-	PACS2.AGEnt_accessory_0027_length_96118	75982	77106	100.00	0,0	hypothetical protein
PaerPA_01000872	NZ_AAQW01000001	975798	977771	-	PACS2.AGEnt_accessory_0027_length_96118	79470	81443	100.00	0,0	hypothetical protein
PaerPA_01000873	NZ_AAQW01000001	978146	978421	+	PACS2.AGEnt_accessory_0027_length_96118	81818	82093	100.00	0,0	hypothetical protein
PaerPA_01000874	NZ_AAQW01000001	980395	982170	-	PACS2.AGEnt_accessory_0027_length_96118	84067	85842	100.00	0,0	hypothetical protein
PaerPA_01000875	NZ_AAQW01000001	982800	983210	+	PACS2.AGEnt_accessory_0027_length_96118	86472	86882	100.00	0,0	hypothetical protein
PaerPA_01000876	NZ_AAQW01000001	984329	984817	-	PACS2.AGEnt_accessory_0027_length_96118	88001	88489	100.00	0,0	hypothetical protein
PaerPA_01000877	NZ_AAQW01000001	984847	985431	-	PACS2.AGEnt_accessory_0027_length_96118	88519	89103	100.00	0,0	hypothetical protein
PaerPA_01000878	NZ_AAQW01000001	985733	985966	-	PACS2.AGEnt_accessory_0027_length_96118	89405	89638	100.00	0,0	hypothetical protein
PaerPA_01000879	NZ_AAQW01000001	986287	987015	-	PACS2.AGEnt_accessory_0027_length_96118	89959	90687	100.00	0,0	hypothetical protein
PaerPA_01000880	NZ_AAQW01000001	987171	987341	-	PACS2.AGEnt_accessory_0027_length_96118	90843	91013	100.00	0,0	hypothetical protein
PaerPA_01000881	NZ_AAQW01000001	989666	990421	-	PACS2.AGEnt_accessory_0027_length_96118	93338	94093	100.00	0,0	hypothetical protein
PaerPA_01000882	NZ_AAQW01000001	992430	992446	-	PACS2.AGEnt_accessory_0027_length_96118	96102	96118	1.67	0,1000	hypothetical protein
PaerPA_01000883	NZ_AAQW01000001	993447	993679	-	PACS2.AGEnt_accessory_0028_length_9285	1	233	99.57	1,0	hypothetical protein
PaerPA_01000884	NZ_AAQW01000001	993672	993848	-	PACS2.AGEnt_accessory_0028_length_9285	226	402	100.00	0,0	hypothetical protein
PaerPA_01000885	NZ_AAQW01000001	994162	994419	-	PACS2.AGEnt_accessory_0028_length_9285	716	973	100.00	0,0	hypothetical protein
PaerPA_01000886	NZ_AAQW01000001	994416	994943	-	PACS2.AGEnt_accessory_0028_length_9285	970	1497	100.00	0,0	hypothetical protein
PaerPA_01000887	NZ_AAQW01000001	996181	997524	-	PACS2.AGEnt_accessory_0028_length_9285	2735	4078	100.00	0,0	hypothetical protein
PaerPA_01000888	NZ_AAQW01000001	997521	997739	-	PACS2.AGEnt_accessory_0028_length_9285	4075	4293	100.00	0,0	hypothetical protein
PaerPA_01000889	NZ_AAQW01000001	997723	998430	-	PACS2.AGEnt_accessory_0028_length_9285	4277	4984	100.00	0,0	hypothetical protein
PaerPA_01000890	NZ_AAQW01000001	998427	999128	-	PACS2.AGEnt_accessory_0028_length_9285	4981	5682	100.00	0,0	hypothetical protein
PaerPA_01000891	NZ_AAQW01000001	999128	999574	-	PACS2.AGEnt_accessory_0028_length_9285	5682	6128	100.00	0,0	hypothetical protein
PaerPA_01000892	NZ_AAQW01000001	999811	1000557	-	PACS2.AGEnt_accessory_0028_length_9285	6365	7111	100.00	0,0	hypothetical protein
PaerPA_01000893	NZ_AAQW01000001	1000563	1001060	-	PACS2.AGEnt_accessory_0028_length_9285	7117	7614	100.00	0,0	hypothetical protein
PaerPA_01000894	NZ_AAQW01000001	1001057	1001782	-	PACS2.AGEnt_accessory_0028_length_9285	7611	8336	100.00	0,0	hypothetical protein
PaerPA_01000895	NZ_AAQW01000001	1001784	1002644	-	PACS2.AGEnt_accessory_0028_length_9285	8338	9198	100.00	0,0	hypothetical protein
PaerPA_01000911	NZ_AAQW01000001	1019355	1019912	-	PACS2.AGEnt_accessory_0030_length_1299	1	558	32.80	1143,0	hypothetical protein
PaerPA_01000922	NZ_AAQW01000001	1034278	1036030	+	PACS2.AGEnt_accessory_0031_length_1753	1	1753	77.50	494,15	hypothetical protein
PaerPA_01001175	NZ_AAQW01000001	1321635	1322645	+	PACS2.AGEnt_accessory_0033_length_13727	1	1011	91.33	96,0	hypothetical protein
PaerPA_01001177	NZ_AAQW01000001	1324005	1335361	+	PACS2.AGEnt_accessory_0033_length_13727	2371	13727	90.39	0,1207	hypothetical protein
PaerPA_01001193	NZ_AAQW01000001	1352376	1352996	-	PACS2.AGEnt_accessory_0034_length_687	26	646	100.00	0,0	hypothetical protein
PaerPA_01001194	NZ_AAQW01000001	1353030	1353037	-	PACS2.AGEnt_accessory_0034_length_687	680	687	0.89	0,895	hypothetical protein
PaerPA_01001204	NZ_AAQW01000001	1362097	1362291	-	PACS2.AGEnt_accessory_0035_length_7324	2046	2240	100.00	0,0	hypothetical protein
PaerPA_01001205	NZ_AAQW01000001	1362455	1362670	+	PACS2.AGEnt_accessory_0035_length_7324	2404	2619	100.00	0,0	hypothetical protein
PaerPA_01001206	NZ_AAQW01000001	1362667	1362888	+	PACS2.AGEnt_accessory_0035_length_7324	2616	2837	100.00	0,0	hypothetical protein
PaerPA_01001207	NZ_AAQW01000001	1362881	1363270	+	PACS2.AGEnt_accessory_0035_length_7324	2830	3219	100.00	0,0	hypothetical protein
PaerPA_01001209	NZ_AAQW01000001	1363918	1365192	+	PACS2.AGEnt_accessory_0035_length_7324	3867	5141	100.00	0,0	hypothetical protein
PaerPA_01001210	NZ_AAQW01000001	1365192	1366178	+	PACS2.AGEnt_accessory_0035_length_7324	5141	6127	100.00	0,0	hypothetical protein
PaerPA_01001304	NZ_AAQW01000001	1467005	1467493	-	PACS2.AGEnt_accessory_0037_length_8819	1183	1671	100.00	0,0	hypothetical protein
PaerPA_01001305	NZ_AAQW01000001	1468808	1469173	-	PACS2.AGEnt_accessory_0037_length_8819	2986	3351	100.00	0,0	hypothetical protein
PaerPA_01001306	NZ_AAQW01000001	1469500	1469817	-	PACS2.AGEnt_accessory_0037_length_8819	3678	3995	100.00	0,0	hypothetical protein
PaerPA_01001308	NZ_AAQW01000001	1475397	1476587	+	PACS2.AGEnt_accessory_0038_length_3865	626	1816	100.00	0,0	hypothetical protein
PaerPA_01001557	NZ_AAQW01000001	1743024	1743774	+	PACS2.AGEnt_accessory_0040_length_15998	1	751	57.68	551,0	hypothetical protein
PaerPA_01001558	NZ_AAQW01000001	1744063	1745199	+	PACS2.AGEnt_accessory_0040_length_15998	1040	2176	100.00	0,0	hypothetical protein
PaerPA_01001559	NZ_AAQW01000001	1745254	1745478	+	PACS2.AGEnt_accessory_0040_length_15998	2231	2455	100.00	0,0	hypothetical protein
PaerPA_01001560	NZ_AAQW01000001	1745520	1746521	+	PACS2.AGEnt_accessory_0040_length_15998	2497	3498	100.00	0,0	hypothetical protein
PaerPA_01001561	NZ_AAQW01000001	1746547	1747314	+	PACS2.AGEnt_accessory_0040_length_15998	3524	4291	100.00	0,0	hypothetical protein
PaerPA_01001562	NZ_AAQW01000001	1747325	1747957	+	PACS2.AGEnt_accessory_0040_length_15998	4302	4934	100.00	0,0	hypothetical protein
PaerPA_01001563	NZ_AAQW01000001	1747975	1749105	+	PACS2.AGEnt_accessory_0040_length_15998	4952	6082	100.00	0,0	hypothetical protein
PaerPA_01001564	NZ_AAQW01000001	1749102	1749716	+	PACS2.AGEnt_accessory_0040_length_15998	6079	6693	100.00	0,0	hypothetical protein
PaerPA_01001565	NZ_AAQW01000001	1749995	1750879	+	PACS2.AGEnt_accessory_0040_length_15998	6972	7856	100.00	0,0	hypothetical protein
PaerPA_01001566	NZ_AAQW01000001	1751000	1754506	+	PACS2.AGEnt_accessory_0040_length_15998	7977	11483	100.00	0,0	hypothetical protein
PaerPA_01001567	NZ_AAQW01000001	1754718	1755917	+	PACS2.AGEnt_accessory_0040_length_15998	11695	12894	100.00	0,0	hypothetical protein
PaerPA_01001568	NZ_AAQW01000001	1755997	1756383	+	PACS2.AGEnt_accessory_0040_length_15998	12974	13360	100.00	0,0	hypothetical protein
PaerPA_01001569	NZ_AAQW01000001	1756461	1757897	+	PACS2.AGEnt_accessory_0040_length_15998	13438	14874	100.00	0,0	hypothetical protein
PaerPA_01001570	NZ_AAQW01000001	1757897	1758295	+	PACS2.AGEnt_accessory_0040_length_15998	14874	15272	100.00	0,0	hypothetical protein
PaerPA_01001571	NZ_AAQW01000001	1758372	1758734	+	PACS2.AGEnt_accessory_0040_length_15998	15349	15711	100.00	0,0	hypothetical protein
PaerPA_01001572	NZ_AAQW01000001	1758760	1759021	+	PACS2.AGEnt_accessory_0040_length_15998	15737	15998	89.12	0,32	hypothetical protein
PaerPA_01001627	NZ_AAQW01000001	1814499	1814647	-	PACS2.AGEnt_accessory_0042_length_230	82	230	40.38	0,220	hypothetical protein
PaerPA_01001629	NZ_AAQW01000001	1819145	1819678	-	PACS2.AGEnt_accessory_0044_length_1397	510	1043	100.00	0,0	hypothetical protein
PaerPA_01001698	NZ_AAQW01000001	1896185	1896636	-	PACS2.AGEnt_accessory_0045_length_452	1	452	50.56	2,440	hypothetical protein
PaerPA_01001698	NZ_AAQW01000001	1896823	1897076	-	PACS2.AGEnt_accessory_0046_length_974	1	254	28.41	640,0	hypothetical protein
PaerPA_01001699	NZ_AAQW01000001	1897161	1897796	+	PACS2.AGEnt_accessory_0046_length_974	339	974	81.54	0,144	hypothetical protein
PaerPA_01001699	NZ_AAQW01000001	1897933	1897940	+	PACS2.AGEnt_accessory_0047_length_63	1	8	1.03	772,0	hypothetical protein
PaerPA_01001700	NZ_AAQW01000001	1897948	1897995	-	PACS2.AGEnt_accessory_0047_length_63	16	63	7.66	0,579	hypothetical protein
PaerPA_01001715	NZ_AAQW01000001	1911045	1911890	-	PACS2.AGEnt_accessory_0048_length_2637	169	1014	100.00	0,0	hypothetical protein
PaerPA_01001716	NZ_AAQW01000001	1911986	1912783	-	PACS2.AGEnt_accessory_0048_length_2637	1110	1907	100.00	0,0	hypothetical protein
PaerPA_01001717	NZ_AAQW01000001	1912957	1913508	+	PACS2.AGEnt_accessory_0048_length_2637	2081	2632	100.00	0,0	hypothetical protein
PaerPA_01001849	NZ_AAQW01000001	2055160	2055165	-	PACS2.AGEnt_accessory_0053_length_22	17	22	0.35	0,1728	hypothetical protein
PaerPA_01001851	NZ_AAQW01000001	2057676	2058239	-	PACS2.AGEnt_accessory_0054_length_4256	112	675	100.00	0,0	hypothetical protein
PaerPA_01001852	NZ_AAQW01000001	2058638	2059255	+	PACS2.AGEnt_accessory_0054_length_4256	1074	1691	100.00	0,0	hypothetical protein
PaerPA_01001853	NZ_AAQW01000001	2059252	2059614	+	PACS2.AGEnt_accessory_0054_length_4256	1688	2050	100.00	0,0	hypothetical protein
PaerPA_01001854	NZ_AAQW01000001	2059704	2060537	-	PACS2.AGEnt_accessory_0054_length_4256	2140	2973	100.00	0,0	hypothetical protein
PaerPA_01001855	NZ_AAQW01000001	2060682	2061593	+	PACS2.AGEnt_accessory_0054_length_4256	3118	4029	100.00	0,0	hypothetical protein
PaerPA_01001860	NZ_AAQW01000001	2065356	2067431	+	PACS2.AGEnt_accessory_0055_length_7496	305	2380	100.00	0,0	hypothetical protein
PaerPA_01001861	NZ_AAQW01000001	2067428	2068276	+	PACS2.AGEnt_accessory_0055_length_7496	2377	3225	100.00	0,0	hypothetical protein
PaerPA_01001862	NZ_AAQW01000001	2070323	2072233	+	PACS2.AGEnt_accessory_0055_length_7496	5272	7182	100.00	0,0	hypothetical protein
PaerPA_01001891	NZ_AAQW01000001	2105552	2105597	+	PACS2.AGEnt_accessory_0056_length_1690	1	46	2.80	1595,0	hypothetical protein
PaerPA_01001892	NZ_AAQW01000001	2105563	2107152	-	PACS2.AGEnt_accessory_0056_length_1690	12	1601	100.00	0,0	hypothetical protein
PaerPA_01001894	NZ_AAQW01000001	2110697	2110717	+	PACS2.AGEnt_accessory_0057_length_157	1	21	0.78	2688,0	hypothetical protein
PaerPA_01001935	NZ_AAQW01000001	2152012	2152398	-	PACS2.AGEnt_accessory_0058_length_517	41	427	100.00	0,0	hypothetical protein
PaerPA_01002158	NZ_AAQW01000001	2403709	2404432	-	PACS2.AGEnt_accessory_0064_length_22848	1	724	77.85	206,0	hypothetical protein
PaerPA_01002159	NZ_AAQW01000001	2404429	2404827	-	PACS2.AGEnt_accessory_0064_length_22848	721	1119	100.00	0,0	hypothetical protein
PaerPA_01002160	NZ_AAQW01000001	2405526	2406002	-	PACS2.AGEnt_accessory_0064_length_22848	1818	2294	100.00	0,0	hypothetical protein
PaerPA_01002161	NZ_AAQW01000001	2405999	2407288	-	PACS2.AGEnt_accessory_0064_length_22848	2291	3580	100.00	0,0	hypothetical protein
PaerPA_01002162	NZ_AAQW01000001	2407512	2408378	+	PACS2.AGEnt_accessory_0064_length_22848	3804	4670	100.00	0,0	hypothetical protein
PaerPA_01002163	NZ_AAQW01000001	2408380	2408637	+	PACS2.AGEnt_accessory_0064_length_22848	4672	4929	100.00	0,0	hypothetical protein
PaerPA_01002164	NZ_AAQW01000001	2408624	2408995	+	PACS2.AGEnt_accessory_0064_length_22848	4916	5287	100.00	0,0	hypothetical protein
PaerPA_01002165	NZ_AAQW01000001	2408992	2409357	+	PACS2.AGEnt_accessory_0064_length_22848	5284	5649	100.00	0,0	hypothetical protein
PaerPA_01002166	NZ_AAQW01000001	2409362	2409691	+	PACS2.AGEnt_accessory_0064_length_22848	5654	5983	100.00	0,0	hypothetical protein
PaerPA_01002167	NZ_AAQW01000001	2409688	2411808	+	PACS2.AGEnt_accessory_0064_length_22848	5980	8100	100.00	0,0	hypothetical protein
PaerPA_01002168	NZ_AAQW01000001	2411805	2412239	+	PACS2.AGEnt_accessory_0064_length_22848	8097	8531	100.00	0,0	hypothetical protein
PaerPA_01002169	NZ_AAQW01000001	2412267	2412563	+	PACS2.AGEnt_accessory_0064_length_22848	8559	8855	100.00	0,0	hypothetical protein
PaerPA_01002170	NZ_AAQW01000001	2412573	2413457	+	PACS2.AGEnt_accessory_0064_length_22848	8865	9749	100.00	0,0	hypothetical protein
PaerPA_01002171	NZ_AAQW01000001	2413466	2413972	+	PACS2.AGEnt_accessory_0064_length_22848	9758	10264	100.00	0,0	hypothetical protein
PaerPA_01002172	NZ_AAQW01000001	2413995	2415125	+	PACS2.AGEnt_accessory_0064_length_22848	10287	11417	100.00	0,0	hypothetical protein
PaerPA_01002173	NZ_AAQW01000001	2415137	2416024	+	PACS2.AGEnt_accessory_0064_length_22848	11429	12316	100.00	0,0	hypothetical protein
PaerPA_01002174	NZ_AAQW01000001	2416150	2416587	+	PACS2.AGEnt_accessory_0064_length_22848	12442	12879	100.00	0,0	hypothetical protein
PaerPA_01002175	NZ_AAQW01000001	2416653	2416841	+	PACS2.AGEnt_accessory_0064_length_22848	12945	13133	100.00	0,0	hypothetical protein
PaerPA_01002176	NZ_AAQW01000001	2416850	2417263	+	PACS2.AGEnt_accessory_0064_length_22848	13142	13555	100.00	0,0	hypothetical protein
PaerPA_01002177	NZ_AAQW01000001	2417846	2418397	+	PACS2.AGEnt_accessory_0064_length_22848	14138	14689	100.00	0,0	hypothetical protein
PaerPA_01002178	NZ_AAQW01000001	2418669	2419325	+	PACS2.AGEnt_accessory_0064_length_22848	14961	15617	100.00	0,0	hypothetical protein
PaerPA_01002179	NZ_AAQW01000001	2419359	2419781	+	PACS2.AGEnt_accessory_0064_length_22848	15651	16073	100.00	0,0	hypothetical protein
PaerPA_01002180	NZ_AAQW01000001	2419781	2421583	+	PACS2.AGEnt_accessory_0064_length_22848	16073	17875	100.00	0,0	hypothetical protein
PaerPA_01002181	NZ_AAQW01000001	2421585	2422883	+	PACS2.AGEnt_accessory_0064_length_22848	17877	19175	100.00	0,0	hypothetical protein
PaerPA_01002182	NZ_AAQW01000001	2423052	2423309	+	PACS2.AGEnt_accessory_0064_length_22848	19344	19601	100.00	0,0	hypothetical protein
PaerPA_01002183	NZ_AAQW01000001	2423312	2423659	+	PACS2.AGEnt_accessory_0064_length_22848	19604	19951	100.00	0,0	hypothetical protein
PaerPA_01002184	NZ_AAQW01000001	2423656	2424087	+	PACS2.AGEnt_accessory_0064_length_22848	19948	20379	100.00	0,0	hypothetical protein
PaerPA_01002185	NZ_AAQW01000001	2424102	2424425	+	PACS2.AGEnt_accessory_0064_length_22848	20394	20717	100.00	0,0	hypothetical protein
PaerPA_01002186	NZ_AAQW01000001	2424452	2425168	+	PACS2.AGEnt_accessory_0064_length_22848	20744	21460	100.00	0,0	hypothetical protein
PaerPA_01002187	NZ_AAQW01000001	2425177	2425797	+	PACS2.AGEnt_accessory_0064_length_22848	21469	22089	100.00	0,0	hypothetical protein
PaerPA_01002188	NZ_AAQW01000001	2425836	2426420	+	PACS2.AGEnt_accessory_0064_length_22848	22128	22712	100.00	0,0	hypothetical protein
PaerPA_01002189	NZ_AAQW01000001	2426523	2426556	-	PACS2.AGEnt_accessory_0064_length_22848	22815	22848	1.48	0,2261	hypothetical protein
PaerPA_01002325	NZ_AAQW01000001	2578269	2578299	-	PACS2.AGEnt_accessory_0066_length_128	98	128	3.74	0,797	hypothetical protein
PaerPA_01002355	NZ_AAQW01000001	2618341	2619216	-	PACS2.AGEnt_accessory_0067_length_1180	9	884	100.00	0,0	hypothetical protein
PaerPA_01002505	NZ_AAQW01000001	2784520	2784527	-	PACS2.AGEnt_accessory_0074_length_147	140	147	2.56	0,304	hypothetical protein
PaerPA_01002534	NZ_AAQW01000001	2818317	2818328	-	PACS2.AGEnt_accessory_0075_length_12	1	12	1.14	815,229	hypothetical protein
PaerPA_01002543	NZ_AAQW01000001	2832973	2834403	+	PACS2.AGEnt_accessory_0076_length_1879	58	1488	100.00	0,0	hypothetical protein
PaerPA_01002544	NZ_AAQW01000001	2834403	2834794	+	PACS2.AGEnt_accessory_0076_length_1879	1488	1879	48.22	0,421	hypothetical protein
PaerPA_01002544	NZ_AAQW01000001	2834959	2835215	+	PACS2.AGEnt_accessory_0077_length_302	1	257	31.61	556,0	hypothetical protein
PaerPA_01002570	NZ_AAQW01000001	2866528	2866535	+	PACS2.AGEnt_accessory_0078_length_14	1	8	1.03	772,0	hypothetical protein
PaerPA_01002584	NZ_AAQW01000001	2879675	2880771	-	PACS2.AGEnt_accessory_0080_length_1425	1	1097	99.64	4,0	hypothetical protein
PaerPA_01002638	NZ_AAQW01000001	2942137	2942321	+	PACS2.AGEnt_accessory_0081_length_210	26	210	88.10	0,25	hypothetical protein
PaerPA_01002651	NZ_AAQW01000001	2952987	2952990	+	PACS2.AGEnt_accessory_0082_length_2914	1	4	0.35	1130,0	hypothetical protein
PaerPA_01002652	NZ_AAQW01000001	2953092	2953346	-	PACS2.AGEnt_accessory_0082_length_2914	106	360	100.00	0,0	hypothetical protein
PaerPA_01002653	NZ_AAQW01000001	2953655	2953939	-	PACS2.AGEnt_accessory_0082_length_2914	669	953	100.00	0,0	hypothetical protein
PaerPA_01002654	NZ_AAQW01000001	2953936	2954445	-	PACS2.AGEnt_accessory_0082_length_2914	950	1459	100.00	0,0	hypothetical protein
PaerPA_01002655	NZ_AAQW01000001	2954699	2955583	+	PACS2.AGEnt_accessory_0082_length_2914	1713	2597	100.00	0,0	hypothetical protein
PaerPA_01002656	NZ_AAQW01000001	2955667	2955837	+	PACS2.AGEnt_accessory_0082_length_2914	2681	2851	100.00	0,0	hypothetical protein
PaerPA_01002657	NZ_AAQW01000001	2956302	2956367	+	PACS2.AGEnt_accessory_0083_length_1411	1	66	15.49	360,0	hypothetical protein
PaerPA_01002658	NZ_AAQW01000001	2956387	2957553	-	PACS2.AGEnt_accessory_0083_length_1411	86	1252	100.00	0,0	hypothetical protein
PaerPA_01002660	NZ_AAQW01000001	2958565	2958888	+	PACS2.AGEnt_accessory_0084_length_577	152	475	100.00	0,0	hypothetical protein
PaerPA_01002662	NZ_AAQW01000001	2960434	2960829	+	PACS2.AGEnt_accessory_0085_length_720	102	497	100.00	0,0	hypothetical protein
PaerPA_01002663	NZ_AAQW01000001	2960789	2961052	-	PACS2.AGEnt_accessory_0085_length_720	457	720	98.88	0,3	hypothetical protein
PaerPA_01002690	NZ_AAQW01000001	2991202	2991232	+	PACS2.AGEnt_accessory_0087_length_33873	1	31	1.38	2216,0	hypothetical protein
PaerPA_01002691	NZ_AAQW01000001	2991291	2991794	+	PACS2.AGEnt_accessory_0087_length_33873	90	593	100.00	0,0	hypothetical protein
PaerPA_01002692	NZ_AAQW01000001	2991860	2993812	-	PACS2.AGEnt_accessory_0087_length_33873	659	2611	100.00	0,0	hypothetical protein
PaerPA_01002693	NZ_AAQW01000001	2994051	2995064	+	PACS2.AGEnt_accessory_0087_length_33873	2850	3863	100.00	0,0	hypothetical protein
PaerPA_01002694	NZ_AAQW01000001	2995061	2995417	+	PACS2.AGEnt_accessory_0087_length_33873	3860	4216	100.00	0,0	hypothetical protein
PaerPA_01002695	NZ_AAQW01000001	2995470	2996642	+	PACS2.AGEnt_accessory_0087_length_33873	4269	5441	100.00	0,0	hypothetical protein
PaerPA_01002696	NZ_AAQW01000001	2996642	2997409	+	PACS2.AGEnt_accessory_0087_length_33873	5441	6208	100.00	0,0	hypothetical protein
PaerPA_01002697	NZ_AAQW01000001	2997493	2999142	+	PACS2.AGEnt_accessory_0087_length_33873	6292	7941	100.00	0,0	hypothetical protein
PaerPA_01002698	NZ_AAQW01000001	2999199	2999522	+	PACS2.AGEnt_accessory_0087_length_33873	7998	8321	100.00	0,0	hypothetical protein
PaerPA_01002699	NZ_AAQW01000001	2999519	3001177	+	PACS2.AGEnt_accessory_0087_length_33873	8318	9976	100.00	0,0	hypothetical protein
PaerPA_01002700	NZ_AAQW01000001	3001481	3002440	-	PACS2.AGEnt_accessory_0087_length_33873	10280	11239	100.00	0,0	hypothetical protein
PaerPA_01002701	NZ_AAQW01000001	3002490	3003743	-	PACS2.AGEnt_accessory_0087_length_33873	11289	12542	100.00	0,0	hypothetical protein
PaerPA_01002702	NZ_AAQW01000001	3003789	3005213	-	PACS2.AGEnt_accessory_0087_length_33873	12588	14012	100.00	0,0	hypothetical protein
PaerPA_01002703	NZ_AAQW01000001	3005292	3006596	-	PACS2.AGEnt_accessory_0087_length_33873	14091	15395	100.00	0,0	hypothetical protein
PaerPA_01002704	NZ_AAQW01000001	3006636	3007793	-	PACS2.AGEnt_accessory_0087_length_33873	15435	16592	100.00	0,0	hypothetical protein
PaerPA_01002705	NZ_AAQW01000001	3008024	3008899	-	PACS2.AGEnt_accessory_0087_length_33873	16823	17698	100.00	0,0	hypothetical protein
PaerPA_01002706	NZ_AAQW01000001	3008896	3010281	-	PACS2.AGEnt_accessory_0087_length_33873	17695	19080	100.00	0,0	hypothetical protein
PaerPA_01002707	NZ_AAQW01000001	3010806	3011264	-	PACS2.AGEnt_accessory_0087_length_33873	19605	20063	100.00	0,0	hypothetical protein
PaerPA_01002708	NZ_AAQW01000001	3012004	3012723	+	PACS2.AGEnt_accessory_0087_length_33873	20803	21522	100.00	0,0	hypothetical protein
PaerPA_01002709	NZ_AAQW01000001	3014629	3014910	+	PACS2.AGEnt_accessory_0087_length_33873	23428	23709	100.00	0,0	hypothetical protein
PaerPA_01002710	NZ_AAQW01000001	3015707	3016888	+	PACS2.AGEnt_accessory_0087_length_33873	24506	25687	100.00	0,0	hypothetical protein
PaerPA_01002711	NZ_AAQW01000001	3016972	3018558	+	PACS2.AGEnt_accessory_0087_length_33873	25771	27357	100.00	0,0	hypothetical protein
PaerPA_01002712	NZ_AAQW01000001	3018651	3020969	+	PACS2.AGEnt_accessory_0087_length_33873	27450	29768	100.00	0,0	hypothetical protein
PaerPA_01002713	NZ_AAQW01000001	3021034	3021942	+	PACS2.AGEnt_accessory_0087_length_33873	29833	30741	100.00	0,0	hypothetical protein
PaerPA_01002714	NZ_AAQW01000001	3022027	3022893	-	PACS2.AGEnt_accessory_0087_length_33873	30826	31692	100.00	0,0	hypothetical protein
PaerPA_01002715	NZ_AAQW01000001	3023187	3024386	+	PACS2.AGEnt_accessory_0087_length_33873	31986	33185	100.00	0,0	hypothetical protein
PaerPA_01002716	NZ_AAQW01000001	3026838	3027725	-	PACS2.AGEnt_accessory_0088_length_4292	1525	2412	100.00	0,0	hypothetical protein
PaerPA_01002717	NZ_AAQW01000001	3028291	3028644	+	PACS2.AGEnt_accessory_0088_length_4292	2978	3331	100.00	0,0	hypothetical protein
PaerPA_01002718	NZ_AAQW01000001	3028694	3029434	+	PACS2.AGEnt_accessory_0088_length_4292	3381	4121	100.00	0,0	hypothetical protein
PaerPA_01002719	NZ_AAQW01000001	3030330	3030369	+	PACS2.AGEnt_accessory_0089_length_105	1	40	5.56	680,0	hypothetical protein
PaerPA_01002784	NZ_AAQW01000001	3102168	3102854	-	PACS2.AGEnt_accessory_0091_length_2875	1	687	80.35	168,0	hypothetical protein
PaerPA_01002785	NZ_AAQW01000001	3102851	3103648	-	PACS2.AGEnt_accessory_0091_length_2875	684	1481	100.00	0,0	hypothetical protein
PaerPA_01002786	NZ_AAQW01000001	3103673	3105042	-	PACS2.AGEnt_accessory_0091_length_2875	1506	2875	97.37	0,37	hypothetical protein
PaerPA_01002803	NZ_AAQW01000001	3128997	3129047	+	PACS2.AGEnt_accessory_0092_length_231	1	51	8.29	564,0	hypothetical protein
PaerPA_01002822	NZ_AAQW01000001	3150665	3152263	-	PACS2.AGEnt_accessory_0094_length_2992	1	1599	98.89	18,0	hypothetical protein
PaerPA_01002823	NZ_AAQW01000001	3152360	3153271	-	PACS2.AGEnt_accessory_0094_length_2992	1696	2607	100.00	0,0	hypothetical protein
PaerPA_01002824	NZ_AAQW01000001	3153422	3153656	+	PACS2.AGEnt_accessory_0094_length_2992	2758	2992	9.92	0,2135	hypothetical protein
PaerPA_01002824	NZ_AAQW01000001	3154246	3155791	+	PACS2.AGEnt_accessory_0095_length_2995	1	1546	65.23	824,0	hypothetical protein
PaerPA_01002825	NZ_AAQW01000001	3155829	3157154	+	PACS2.AGEnt_accessory_0095_length_2995	1584	2909	100.00	0,0	hypothetical protein
PaerPA_01002860	NZ_AAQW01000001	3199524	3199533	+	PACS2.AGEnt_accessory_0096_length_2005	1	10	0.39	2540,0	hypothetical protein
PaerPA_01002861	NZ_AAQW01000001	3201046	3201354	+	PACS2.AGEnt_accessory_0096_length_2005	1523	1831	100.00	0,0	hypothetical protein
PaerPA_01002862	NZ_AAQW01000001	3201469	3201528	+	PACS2.AGEnt_accessory_0096_length_2005	1946	2005	3.16	0,1836	hypothetical protein
PaerPA_01002876	NZ_AAQW01000001	3217532	3217915	-	PACS2.AGEnt_accessory_0097_length_964	11	394	100.00	0,0	hypothetical protein
PaerPA_01002877	NZ_AAQW01000001	3218172	3218485	+	PACS2.AGEnt_accessory_0097_length_964	651	964	31.53	0,682	hypothetical protein
PaerPA_01002886	NZ_AAQW01000001	3230493	3232145	+	PACS2.AGEnt_accessory_0098_length_22179	276	1928	100.00	0,0	hypothetical protein
PaerPA_01002887	NZ_AAQW01000001	3232317	3234743	+	PACS2.AGEnt_accessory_0098_length_22179	2100	4526	100.00	0,0	hypothetical protein
PaerPA_01002888	NZ_AAQW01000001	3234852	3235817	-	PACS2.AGEnt_accessory_0098_length_22179	4635	5600	100.00	0,0	hypothetical protein
PaerPA_01002889	NZ_AAQW01000001	3235866	3250841	-	PACS2.AGEnt_accessory_0098_length_22179	5649	20624	100.00	0,0	hypothetical protein
PaerPA_01002890	NZ_AAQW01000001	3250842	3252396	-	PACS2.AGEnt_accessory_0098_length_22179	20625	22179	12.53	0,10856	hypothetical protein
PaerPA_01002890	NZ_AAQW01000001	3252529	3259539	-	PACS2.AGEnt_accessory_0099_length_7011	1	7011	56.49	1687,3713	hypothetical protein
PaerPA_01002890	NZ_AAQW01000001	3259686	3263252	-	PACS2.AGEnt_accessory_0100_length_3754	1	3567	28.74	8844,0	hypothetical protein
PaerPA_01002891	NZ_AAQW01000001	3264299	3264329	+	PACS2.AGEnt_accessory_0101_length_31	1	31	2.56	728,453	hypothetical protein
PaerPA_01002911	NZ_AAQW01000001	3281884	3282858	+	PACS2.AGEnt_accessory_0102_length_9350	708	1682	100.00	0,0	hypothetical protein
PaerPA_01002912	NZ_AAQW01000001	3282855	3286085	+	PACS2.AGEnt_accessory_0102_length_9350	1679	4909	100.00	0,0	hypothetical protein
PaerPA_01002913	NZ_AAQW01000001	3286143	3287447	+	PACS2.AGEnt_accessory_0102_length_9350	4967	6271	100.00	0,0	hypothetical protein
PaerPA_01002914	NZ_AAQW01000001	3287434	3288417	+	PACS2.AGEnt_accessory_0102_length_9350	6258	7241	100.00	0,0	hypothetical protein
PaerPA_01002915	NZ_AAQW01000001	3288500	3289456	+	PACS2.AGEnt_accessory_0102_length_9350	7324	8280	100.00	0,0	hypothetical protein
PaerPA_01002916	NZ_AAQW01000001	3289460	3290023	+	PACS2.AGEnt_accessory_0102_length_9350	8284	8847	100.00	0,0	hypothetical protein
PaerPA_01002918	NZ_AAQW01000001	3291807	3292604	+	PACS2.AGEnt_accessory_0103_length_1484	555	1352	100.00	0,0	hypothetical protein
PaerPA_01002921	NZ_AAQW01000001	3307782	3307809	+	PACS2.AGEnt_accessory_0104_length_1290	1	28	4.67	572,0	hypothetical protein
PaerPA_01002922	NZ_AAQW01000001	3307886	3308848	-	PACS2.AGEnt_accessory_0104_length_1290	105	1067	100.00	0,0	hypothetical protein
PaerPA_01002950	NZ_AAQW01000001	3341989	3342010	+	PACS2.AGEnt_accessory_0105_length_1093	1	22	4.10	515,0	hypothetical protein
PaerPA_01002951	NZ_AAQW01000001	3342624	3343081	+	PACS2.AGEnt_accessory_0105_length_1093	636	1093	49.09	0,475	hypothetical protein
PaerPA_01002951	NZ_AAQW01000001	3343456	3343556	+	PACS2.AGEnt_accessory_0106_length_1360	1	101	10.83	832,0	hypothetical protein
PaerPA_01002952	NZ_AAQW01000001	3344379	3344815	+	PACS2.AGEnt_accessory_0106_length_1360	924	1360	48.56	0,463	hypothetical protein
PaerPA_01002953	NZ_AAQW01000001	3346526	3348052	+	PACS2.AGEnt_accessory_0107_length_2138	1	1527	55.33	1233,0	hypothetical protein
PaerPA_01002983	NZ_AAQW01000001	3377024	3377034	+	PACS2.AGEnt_accessory_0109_length_99	1	11	1.10	985,0	hypothetical protein
PaerPA_01003059	NZ_AAQW01000001	3469908	3469915	+	PACS2.AGEnt_accessory_0110_length_2660	1	8	0.54	1480,0	hypothetical protein
PaerPA_01003060	NZ_AAQW01000001	3469925	3470689	-	PACS2.AGEnt_accessory_0110_length_2660	18	782	100.00	0,0	hypothetical protein
PaerPA_01003061	NZ_AAQW01000001	3470742	3471167	-	PACS2.AGEnt_accessory_0110_length_2660	835	1260	100.00	0,0	hypothetical protein
PaerPA_01003062	NZ_AAQW01000001	3471190	3472377	-	PACS2.AGEnt_accessory_0110_length_2660	1283	2470	100.00	0,0	hypothetical protein
PaerPA_01003080	NZ_AAQW01000001	3494299	3495036	-	PACS2.AGEnt_accessory_0111_length_90590	885	1622	100.00	0,0	hypothetical protein
PaerPA_01003081	NZ_AAQW01000001	3495014	3495436	-	PACS2.AGEnt_accessory_0111_length_90590	1600	2022	100.00	0,0	hypothetical protein
PaerPA_01003082	NZ_AAQW01000001	3495433	3496665	-	PACS2.AGEnt_accessory_0111_length_90590	2019	3251	100.00	0,0	hypothetical protein
PaerPA_01003083	NZ_AAQW01000001	3496668	3497690	-	PACS2.AGEnt_accessory_0111_length_90590	3254	4276	100.00	0,0	hypothetical protein
PaerPA_01003084	NZ_AAQW01000001	3497749	3498243	-	PACS2.AGEnt_accessory_0111_length_90590	4335	4829	100.00	0,0	hypothetical protein
PaerPA_01003085	NZ_AAQW01000001	3498248	3498571	-	PACS2.AGEnt_accessory_0111_length_90590	4834	5157	100.00	0,0	hypothetical protein
PaerPA_01003086	NZ_AAQW01000001	3499426	3500043	+	PACS2.AGEnt_accessory_0111_length_90590	6012	6629	100.00	0,0	hypothetical protein
PaerPA_01003087	NZ_AAQW01000001	3500162	3500374	+	PACS2.AGEnt_accessory_0111_length_90590	6748	6960	100.00	0,0	hypothetical protein
PaerPA_01003088	NZ_AAQW01000001	3500513	3501292	+	PACS2.AGEnt_accessory_0111_length_90590	7099	7878	100.00	0,0	hypothetical protein
PaerPA_01003089	NZ_AAQW01000001	3501276	3501536	+	PACS2.AGEnt_accessory_0111_length_90590	7862	8122	100.00	0,0	hypothetical protein
PaerPA_01003090	NZ_AAQW01000001	3501529	3503193	+	PACS2.AGEnt_accessory_0111_length_90590	8115	9779	100.00	0,0	hypothetical protein
PaerPA_01003091	NZ_AAQW01000001	3503209	3503769	+	PACS2.AGEnt_accessory_0111_length_90590	9795	10355	100.00	0,0	hypothetical protein
PaerPA_01003092	NZ_AAQW01000001	3505406	3506134	+	PACS2.AGEnt_accessory_0111_length_90590	11992	12720	100.00	0,0	hypothetical protein
PaerPA_01003093	NZ_AAQW01000001	3506281	3506658	+	PACS2.AGEnt_accessory_0111_length_90590	12867	13244	100.00	0,0	hypothetical protein
PaerPA_01003094	NZ_AAQW01000001	3506732	3507172	+	PACS2.AGEnt_accessory_0111_length_90590	13318	13758	100.00	0,0	hypothetical protein
PaerPA_01003095	NZ_AAQW01000001	3507452	3509473	+	PACS2.AGEnt_accessory_0111_length_90590	14038	16059	100.00	0,0	hypothetical protein
PaerPA_01003096	NZ_AAQW01000001	3510396	3510608	+	PACS2.AGEnt_accessory_0111_length_90590	16982	17194	100.00	0,0	hypothetical protein
PaerPA_01003097	NZ_AAQW01000001	3510630	3511022	+	PACS2.AGEnt_accessory_0111_length_90590	17216	17608	100.00	0,0	hypothetical protein
PaerPA_01003098	NZ_AAQW01000001	3511237	3511974	+	PACS2.AGEnt_accessory_0111_length_90590	17823	18560	100.00	0,0	hypothetical protein
PaerPA_01003099	NZ_AAQW01000001	3512137	3512349	+	PACS2.AGEnt_accessory_0111_length_90590	18723	18935	100.00	0,0	hypothetical protein
PaerPA_01003100	NZ_AAQW01000001	3512695	3513624	+	PACS2.AGEnt_accessory_0111_length_90590	19281	20210	100.00	0,0	hypothetical protein
PaerPA_01003101	NZ_AAQW01000001	3513933	3514604	+	PACS2.AGEnt_accessory_0111_length_90590	20519	21190	100.00	0,0	hypothetical protein
PaerPA_01003102	NZ_AAQW01000001	3514700	3515389	+	PACS2.AGEnt_accessory_0111_length_90590	21286	21975	100.00	0,0	hypothetical protein
PaerPA_01003103	NZ_AAQW01000001	3515930	3516337	+	PACS2.AGEnt_accessory_0111_length_90590	22516	22923	100.00	0,0	hypothetical protein
PaerPA_01003104	NZ_AAQW01000001	3516354	3516614	+	PACS2.AGEnt_accessory_0111_length_90590	22940	23200	100.00	0,0	hypothetical protein
PaerPA_01003105	NZ_AAQW01000001	3516691	3517341	+	PACS2.AGEnt_accessory_0111_length_90590	23277	23927	100.00	0,0	hypothetical protein
PaerPA_01003106	NZ_AAQW01000001	3517502	3518515	+	PACS2.AGEnt_accessory_0111_length_90590	24088	25101	100.00	0,0	hypothetical protein
PaerPA_01003107	NZ_AAQW01000001	3518566	3518886	+	PACS2.AGEnt_accessory_0111_length_90590	25152	25472	100.00	0,0	hypothetical protein
PaerPA_01003108	NZ_AAQW01000001	3518976	3519281	+	PACS2.AGEnt_accessory_0111_length_90590	25562	25867	100.00	0,0	hypothetical protein
PaerPA_01003109	NZ_AAQW01000001	3519419	3521698	+	PACS2.AGEnt_accessory_0111_length_90590	26005	28284	100.00	0,0	hypothetical protein
PaerPA_01003111	NZ_AAQW01000001	3526626	3527090	+	PACS2.AGEnt_accessory_0111_length_90590	33212	33676	100.00	0,0	hypothetical protein
PaerPA_01003112	NZ_AAQW01000001	3527087	3527737	+	PACS2.AGEnt_accessory_0111_length_90590	33673	34323	100.00	0,0	hypothetical protein
PaerPA_01003113	NZ_AAQW01000001	3527752	3528477	+	PACS2.AGEnt_accessory_0111_length_90590	34338	35063	100.00	0,0	hypothetical protein
PaerPA_01003114	NZ_AAQW01000001	3528459	3529049	+	PACS2.AGEnt_accessory_0111_length_90590	35045	35635	100.00	0,0	hypothetical protein
PaerPA_01003115	NZ_AAQW01000001	3529046	3529594	+	PACS2.AGEnt_accessory_0111_length_90590	35632	36180	100.00	0,0	hypothetical protein
PaerPA_01003116	NZ_AAQW01000001	3529725	3531785	+	PACS2.AGEnt_accessory_0111_length_90590	36311	38371	100.00	0,0	hypothetical protein
PaerPA_01003117	NZ_AAQW01000001	3531782	3532531	+	PACS2.AGEnt_accessory_0111_length_90590	38368	39117	100.00	0,0	hypothetical protein
PaerPA_01003118	NZ_AAQW01000001	3532561	3535032	-	PACS2.AGEnt_accessory_0111_length_90590	39147	41618	100.00	0,0	hypothetical protein
PaerPA_01003119	NZ_AAQW01000001	3535286	3536137	-	PACS2.AGEnt_accessory_0111_length_90590	41872	42723	100.00	0,0	hypothetical protein
PaerPA_01003120	NZ_AAQW01000001	3536490	3537071	-	PACS2.AGEnt_accessory_0111_length_90590	43076	43657	100.00	0,0	hypothetical protein
PaerPA_01003121	NZ_AAQW01000001	3538308	3538688	+	PACS2.AGEnt_accessory_0111_length_90590	44894	45274	100.00	0,0	hypothetical protein
PaerPA_01003122	NZ_AAQW01000001	3538685	3538918	+	PACS2.AGEnt_accessory_0111_length_90590	45271	45504	100.00	0,0	hypothetical protein
PaerPA_01003123	NZ_AAQW01000001	3538935	3539294	+	PACS2.AGEnt_accessory_0111_length_90590	45521	45880	100.00	0,0	hypothetical protein
PaerPA_01003124	NZ_AAQW01000001	3539307	3539717	+	PACS2.AGEnt_accessory_0111_length_90590	45893	46303	100.00	0,0	hypothetical protein
PaerPA_01003125	NZ_AAQW01000001	3539714	3540403	+	PACS2.AGEnt_accessory_0111_length_90590	46300	46989	100.00	0,0	hypothetical protein
PaerPA_01003126	NZ_AAQW01000001	3540400	3541317	+	PACS2.AGEnt_accessory_0111_length_90590	46986	47903	100.00	0,0	hypothetical protein
PaerPA_01003127	NZ_AAQW01000001	3541337	3542737	+	PACS2.AGEnt_accessory_0111_length_90590	47923	49323	100.00	0,0	hypothetical protein
PaerPA_01003128	NZ_AAQW01000001	3542730	3543158	+	PACS2.AGEnt_accessory_0111_length_90590	49316	49744	100.00	0,0	hypothetical protein
PaerPA_01003129	NZ_AAQW01000001	3543158	3546040	+	PACS2.AGEnt_accessory_0111_length_90590	49744	52626	100.00	0,0	hypothetical protein
PaerPA_01003130	NZ_AAQW01000001	3546255	3546818	+	PACS2.AGEnt_accessory_0111_length_90590	52841	53404	100.00	0,0	hypothetical protein
PaerPA_01003131	NZ_AAQW01000001	3547003	3547497	+	PACS2.AGEnt_accessory_0111_length_90590	53589	54083	100.00	0,0	hypothetical protein
PaerPA_01003132	NZ_AAQW01000001	3547764	3548102	+	PACS2.AGEnt_accessory_0111_length_90590	54350	54688	100.00	0,0	hypothetical protein
PaerPA_01003133	NZ_AAQW01000001	3548099	3549046	+	PACS2.AGEnt_accessory_0111_length_90590	54685	55632	100.00	0,0	hypothetical protein
PaerPA_01003134	NZ_AAQW01000001	3549116	3550453	+	PACS2.AGEnt_accessory_0111_length_90590	55702	57039	100.00	0,0	hypothetical protein
PaerPA_01003135	NZ_AAQW01000001	3550450	3550809	+	PACS2.AGEnt_accessory_0111_length_90590	57036	57395	100.00	0,0	hypothetical protein
PaerPA_01003136	NZ_AAQW01000001	3550825	3552342	+	PACS2.AGEnt_accessory_0111_length_90590	57411	58928	100.00	0,0	hypothetical protein
PaerPA_01003137	NZ_AAQW01000001	3552356	3552616	-	PACS2.AGEnt_accessory_0111_length_90590	58942	59202	100.00	0,0	hypothetical protein
PaerPA_01003138	NZ_AAQW01000001	3552761	3553219	-	PACS2.AGEnt_accessory_0111_length_90590	59347	59805	100.00	0,0	hypothetical protein
PaerPA_01003139	NZ_AAQW01000001	3553219	3553536	-	PACS2.AGEnt_accessory_0111_length_90590	59805	60122	100.00	0,0	hypothetical protein
PaerPA_01003140	NZ_AAQW01000001	3553842	3555686	+	PACS2.AGEnt_accessory_0111_length_90590	60428	62272	100.00	0,0	hypothetical protein
PaerPA_01003141	NZ_AAQW01000001	3555767	3558367	-	PACS2.AGEnt_accessory_0111_length_90590	62353	64953	100.00	0,0	hypothetical protein
PaerPA_01003142	NZ_AAQW01000001	3558444	3560222	-	PACS2.AGEnt_accessory_0111_length_90590	65030	66808	100.00	0,0	hypothetical protein
PaerPA_01003143	NZ_AAQW01000001	3560364	3561641	-	PACS2.AGEnt_accessory_0111_length_90590	66950	68227	100.00	0,0	hypothetical protein
PaerPA_01003144	NZ_AAQW01000001	3561729	3562799	-	PACS2.AGEnt_accessory_0111_length_90590	68315	69385	100.00	0,0	hypothetical protein
PaerPA_01003145	NZ_AAQW01000001	3563053	3563802	-	PACS2.AGEnt_accessory_0111_length_90590	69639	70388	100.00	0,0	hypothetical protein
PaerPA_01003146	NZ_AAQW01000001	3563942	3564775	-	PACS2.AGEnt_accessory_0111_length_90590	70528	71361	100.00	0,0	hypothetical protein
PaerPA_01003147	NZ_AAQW01000001	3565459	3565857	-	PACS2.AGEnt_accessory_0111_length_90590	72045	72443	100.00	0,0	hypothetical protein
PaerPA_01003148	NZ_AAQW01000001	3565901	3567010	-	PACS2.AGEnt_accessory_0111_length_90590	72487	73596	100.00	0,0	hypothetical protein
PaerPA_01003149	NZ_AAQW01000001	3568515	3569123	-	PACS2.AGEnt_accessory_0111_length_90590	75101	75709	100.00	0,0	hypothetical protein
PaerPA_01003150	NZ_AAQW01000001	3569125	3569532	-	PACS2.AGEnt_accessory_0111_length_90590	75711	76118	100.00	0,0	hypothetical protein
PaerPA_01003151	NZ_AAQW01000001	3573336	3574484	+	PACS2.AGEnt_accessory_0111_length_90590	79922	81070	100.00	0,0	hypothetical protein
PaerPA_01003152	NZ_AAQW01000001	3579146	3579640	+	PACS2.AGEnt_accessory_0111_length_90590	85732	86226	100.00	0,0	hypothetical protein
PaerPA_01003153	NZ_AAQW01000001	3580932	3581816	+	PACS2.AGEnt_accessory_0111_length_90590	87518	88402	100.00	0,0	hypothetical protein
PaerPA_01003154	NZ_AAQW01000001	3581854	3583797	-	PACS2.AGEnt_accessory_0111_length_90590	88440	90383	100.00	0,0	hypothetical protein
PaerPA_01003221	NZ_AAQW01000001	3659573	3660963	+	PACS2.AGEnt_accessory_0113_length_1502	112	1502	99.07	0,13	hypothetical protein
PaerPA_01003251	NZ_AAQW01000001	3688119	3689039	-	PACS2.AGEnt_accessory_0114_length_2270	323	1243	100.00	0,0	hypothetical protein
PaerPA_01003252	NZ_AAQW01000001	3689259	3690050	+	PACS2.AGEnt_accessory_0114_length_2270	1463	2254	100.00	0,0	hypothetical protein
PaerPA_01003265	NZ_AAQW01000001	3707550	3707556	-	PACS2.AGEnt_accessory_0115_length_146	140	146	0.58	0,1199	hypothetical protein
PaerPA_01003304	NZ_AAQW01000001	3750885	3751265	+	PACS2.AGEnt_accessory_0118_length_46184	783	1163	100.00	0,0	hypothetical protein
PaerPA_01003305	NZ_AAQW01000001	3751293	3753149	+	PACS2.AGEnt_accessory_0118_length_46184	1191	3047	100.00	0,0	hypothetical protein
PaerPA_01003306	NZ_AAQW01000001	3759686	3759958	+	PACS2.AGEnt_accessory_0118_length_46184	9584	9856	100.00	0,0	hypothetical protein
PaerPA_01003307	NZ_AAQW01000001	3760057	3761025	+	PACS2.AGEnt_accessory_0118_length_46184	9955	10923	100.00	0,0	hypothetical protein
PaerPA_01003308	NZ_AAQW01000001	3761242	3761550	+	PACS2.AGEnt_accessory_0118_length_46184	11140	11448	100.00	0,0	hypothetical protein
PaerPA_01003309	NZ_AAQW01000001	3761670	3762674	+	PACS2.AGEnt_accessory_0118_length_46184	11568	12572	100.00	0,0	hypothetical protein
PaerPA_01003310	NZ_AAQW01000001	3762753	3763673	+	PACS2.AGEnt_accessory_0118_length_46184	12651	13571	100.00	0,0	hypothetical protein
PaerPA_01003311	NZ_AAQW01000001	3763720	3763908	+	PACS2.AGEnt_accessory_0118_length_46184	13618	13806	100.00	0,0	hypothetical protein
PaerPA_01003312	NZ_AAQW01000001	3764513	3765082	+	PACS2.AGEnt_accessory_0118_length_46184	14411	14980	100.00	0,0	hypothetical protein
PaerPA_01003313	NZ_AAQW01000001	3765150	3765566	+	PACS2.AGEnt_accessory_0118_length_46184	15048	15464	100.00	0,0	hypothetical protein
PaerPA_01003314	NZ_AAQW01000001	3765777	3765974	+	PACS2.AGEnt_accessory_0118_length_46184	15675	15872	100.00	0,0	hypothetical protein
PaerPA_01003317	NZ_AAQW01000001	3780933	3781400	+	PACS2.AGEnt_accessory_0118_length_46184	30831	31298	100.00	0,0	hypothetical protein
PaerPA_01003318	NZ_AAQW01000001	3785749	3787200	+	PACS2.AGEnt_accessory_0118_length_46184	35647	37098	100.00	0,0	hypothetical protein
PaerPA_01003321	NZ_AAQW01000001	3787460	3787924	-	PACS2.AGEnt_accessory_0118_length_46184	37358	37822	100.00	0,0	hypothetical protein
PaerPA_01003322	NZ_AAQW01000001	3787946	3788851	-	PACS2.AGEnt_accessory_0118_length_46184	37844	38749	100.00	0,0	hypothetical protein
PaerPA_01003323	NZ_AAQW01000001	3789035	3789370	-	PACS2.AGEnt_accessory_0118_length_46184	38933	39268	100.00	0,0	hypothetical protein
PaerPA_01003372	NZ_AAQW01000001	3826752	3827777	+	PACS2.AGEnt_accessory_0119_length_1869	92	1117	100.00	0,0	hypothetical protein
PaerPA_01003373	NZ_AAQW01000001	3827784	3828005	-	PACS2.AGEnt_accessory_0119_length_1869	1124	1345	100.00	0,0	hypothetical protein
PaerPA_01003375	NZ_AAQW01000001	3828269	3828439	+	PACS2.AGEnt_accessory_0119_length_1869	1609	1779	100.00	0,0	hypothetical protein
PaerPA_01003397	NZ_AAQW01000001	3849130	3849699	+	PACS2.AGEnt_accessory_0121_length_3372	1543	2112	100.00	0,0	hypothetical protein
PaerPA_01003422	NZ_AAQW01000001	3870204	3870929	+	PACS2.AGEnt_accessory_0122_length_6879	265	990	100.00	0,0	hypothetical protein
PaerPA_01003423	NZ_AAQW01000001	3870995	3871588	+	PACS2.AGEnt_accessory_0122_length_6879	1056	1649	100.00	0,0	hypothetical protein
PaerPA_01003424	NZ_AAQW01000001	3871676	3871900	+	PACS2.AGEnt_accessory_0122_length_6879	1737	1961	100.00	0,0	hypothetical protein
PaerPA_01003425	NZ_AAQW01000001	3871931	3872563	+	PACS2.AGEnt_accessory_0122_length_6879	1992	2624	100.00	0,0	hypothetical protein
PaerPA_01003426	NZ_AAQW01000001	3872614	3874755	+	PACS2.AGEnt_accessory_0122_length_6879	2675	4816	100.00	0,0	hypothetical protein
PaerPA_01003427	NZ_AAQW01000001	3874766	3874960	+	PACS2.AGEnt_accessory_0122_length_6879	4827	5021	100.00	0,0	hypothetical protein
PaerPA_01003428	NZ_AAQW01000001	3874984	3875223	+	PACS2.AGEnt_accessory_0122_length_6879	5045	5284	100.00	0,0	hypothetical protein
PaerPA_01003429	NZ_AAQW01000001	3875277	3875822	+	PACS2.AGEnt_accessory_0122_length_6879	5338	5883	100.00	0,0	hypothetical protein
PaerPA_01003430	NZ_AAQW01000001	3875973	3876293	+	PACS2.AGEnt_accessory_0122_length_6879	6034	6354	100.00	0,0	hypothetical protein
PaerPA_01003431	NZ_AAQW01000001	3876356	3876676	+	PACS2.AGEnt_accessory_0122_length_6879	6417	6737	100.00	0,0	hypothetical protein
PaerPA_01003678	NZ_AAQW01000001	4137636	4138622	-	PACS2.AGEnt_accessory_0123_length_2409	260	1246	100.00	0,0	hypothetical protein
PaerPA_01003679	NZ_AAQW01000001	4138635	4139225	-	PACS2.AGEnt_accessory_0123_length_2409	1259	1849	100.00	0,0	hypothetical protein
PaerPA_01003680	NZ_AAQW01000001	4139250	4139693	-	PACS2.AGEnt_accessory_0123_length_2409	1874	2317	100.00	0,0	hypothetical protein
PaerPA_01003757	NZ_AAQW01000001	4246040	4246043	-	PACS2.AGEnt_accessory_0125_length_16170	16167	16170	1.40	0,281	hypothetical protein
PaerPA_01003819	NZ_AAQW01000001	4309443	4309500	+	PACS2.AGEnt_accessory_0126_length_103	1	58	6.44	842,0	hypothetical protein
PaerPA_01003962	NZ_AAQW01000001	4471771	4472289	-	PACS2.AGEnt_accessory_0128_length_605	54	572	100.00	0,0	hypothetical protein
PaerPA_01003967	NZ_AAQW01000001	4479667	4481145	-	PACS2.AGEnt_accessory_0129_length_4632	3154	4632	54.54	0,1233	hypothetical protein
PaerPA_01004087	NZ_AAQW01000001	4604731	4604734	+	PACS2.AGEnt_accessory_0133_length_60	1	4	0.91	434,0	hypothetical protein
PaerPA_01004353	NZ_AAQW01000001	4908450	4909370	-	PACS2.AGEnt_accessory_0136_length_6842	109	1029	100.00	0,0	hypothetical protein
PaerPA_01004354	NZ_AAQW01000001	4909636	4910550	+	PACS2.AGEnt_accessory_0136_length_6842	1295	2209	100.00	0,0	hypothetical protein
PaerPA_01004355	NZ_AAQW01000001	4910602	4911294	-	PACS2.AGEnt_accessory_0136_length_6842	2261	2953	100.00	0,0	hypothetical protein
PaerPA_01004356	NZ_AAQW01000001	4911819	4912718	-	PACS2.AGEnt_accessory_0136_length_6842	3478	4377	100.00	0,0	hypothetical protein
PaerPA_01004414	NZ_AAQW01000001	4975589	4975649	-	PACS2.AGEnt_accessory_0138_length_310	250	310	3.99	0,1466	hypothetical protein
PaerPA_01004424	NZ_AAQW01000001	4987757	4988170	-	PACS2.AGEnt_accessory_0139_length_499	38	451	100.00	0,0	hypothetical protein
PaerPA_01004430	NZ_AAQW01000001	4994256	4995572	-	PACS2.AGEnt_accessory_0140_length_1441	37	1353	100.00	0,0	hypothetical protein
PaerPA_01004506	NZ_AAQW01000001	5071742	5071743	-	PACS2.AGEnt_accessory_0144_length_141	140	141	0.14	0,1390	hypothetical protein
PaerPA_01004526	NZ_AAQW01000001	5101483	5102222	-	PACS2.AGEnt_accessory_0146_length_740	1	740	84.77	62,71	hypothetical protein
PaerPA_01004659	NZ_AAQW01000001	5236752	5237252	-	PACS2.AGEnt_accessory_0148_length_501	1	501	59.86	297,39	hypothetical protein
PaerPA_01004675	NZ_AAQW01000001	5258777	5258798	+	PACS2.AGEnt_accessory_0149_length_3142	1	22	4.29	491,0	hypothetical protein
PaerPA_01004676	NZ_AAQW01000001	5258842	5259621	-	PACS2.AGEnt_accessory_0149_length_3142	66	845	100.00	0,0	hypothetical protein
PaerPA_01004677	NZ_AAQW01000001	5259807	5260772	+	PACS2.AGEnt_accessory_0149_length_3142	1031	1996	100.00	0,0	hypothetical protein
PaerPA_01004678	NZ_AAQW01000001	5260801	5261913	+	PACS2.AGEnt_accessory_0149_length_3142	2025	3137	100.00	0,0	hypothetical protein
PaerPA_01004686	NZ_AAQW01000001	5270505	5270546	+	PACS2.AGEnt_accessory_0150_length_6461	1	42	2.50	1638,0	hypothetical protein
PaerPA_01004687	NZ_AAQW01000001	5270547	5270807	-	PACS2.AGEnt_accessory_0150_length_6461	43	303	100.00	0,0	hypothetical protein
PaerPA_01004688	NZ_AAQW01000001	5271164	5271904	+	PACS2.AGEnt_accessory_0150_length_6461	660	1400	100.00	0,0	hypothetical protein
PaerPA_01004689	NZ_AAQW01000001	5271901	5273205	+	PACS2.AGEnt_accessory_0150_length_6461	1397	2701	100.00	0,0	hypothetical protein
PaerPA_01004690	NZ_AAQW01000001	5273335	5273964	+	PACS2.AGEnt_accessory_0150_length_6461	2831	3460	100.00	0,0	hypothetical protein
PaerPA_01004691	NZ_AAQW01000001	5273996	5274505	+	PACS2.AGEnt_accessory_0150_length_6461	3492	4001	100.00	0,0	hypothetical protein
PaerPA_01004692	NZ_AAQW01000001	5274651	5275406	-	PACS2.AGEnt_accessory_0150_length_6461	4147	4902	100.00	0,0	hypothetical protein
PaerPA_01004693	NZ_AAQW01000001	5275399	5276229	-	PACS2.AGEnt_accessory_0150_length_6461	4895	5725	100.00	0,0	hypothetical protein
PaerPA_01004694	NZ_AAQW01000001	5276304	5276705	-	PACS2.AGEnt_accessory_0150_length_6461	5800	6201	100.00	0,0	hypothetical protein
PaerPA_01004728	NZ_AAQW01000001	5318448	5318690	+	PACS2.AGEnt_accessory_0154_length_705	366	608	100.00	0,0	hypothetical protein
PaerPA_01004729	NZ_AAQW01000001	5318787	5318787	+	PACS2.AGEnt_accessory_0154_length_705	705	705	0.08	0,1256	hypothetical protein
PaerPA_01004735	NZ_AAQW01000001	5327719	5328385	+	PACS2.AGEnt_accessory_0155_length_667	1	667	83.27	94,40	hypothetical protein
PaerPA_01004743	NZ_AAQW01000001	5334914	5336221	-	PACS2.AGEnt_accessory_0156_length_9589	227	1534	100.00	0,0	hypothetical protein
PaerPA_01004744	NZ_AAQW01000001	5336289	5338373	-	PACS2.AGEnt_accessory_0156_length_9589	1602	3686	100.00	0,0	hypothetical protein
PaerPA_01004745	NZ_AAQW01000001	5338629	5339417	+	PACS2.AGEnt_accessory_0156_length_9589	3942	4730	100.00	0,0	hypothetical protein
PaerPA_01004746	NZ_AAQW01000001	5339424	5340221	-	PACS2.AGEnt_accessory_0156_length_9589	4737	5534	100.00	0,0	hypothetical protein
PaerPA_01004747	NZ_AAQW01000001	5340348	5341253	+	PACS2.AGEnt_accessory_0156_length_9589	5661	6566	100.00	0,0	hypothetical protein
PaerPA_01004748	NZ_AAQW01000001	5341257	5342306	+	PACS2.AGEnt_accessory_0156_length_9589	6570	7619	100.00	0,0	hypothetical protein
PaerPA_01004749	NZ_AAQW01000001	5342303	5343334	+	PACS2.AGEnt_accessory_0156_length_9589	7616	8647	100.00	0,0	hypothetical protein
PaerPA_01004750	NZ_AAQW01000001	5343344	5344060	-	PACS2.AGEnt_accessory_0156_length_9589	8657	9373	100.00	0,0	hypothetical protein
PaerPA_01004752	NZ_AAQW01000001	5346178	5346462	+	PACS2.AGEnt_accessory_0157_length_2429	1	285	87.16	42,0	hypothetical protein
PaerPA_01004753	NZ_AAQW01000001	5346478	5347968	-	PACS2.AGEnt_accessory_0157_length_2429	301	1791	100.00	0,0	hypothetical protein
PaerPA_01004754	NZ_AAQW01000001	5348100	5348558	+	PACS2.AGEnt_accessory_0157_length_2429	1923	2381	100.00	0,0	hypothetical protein
PaerPA_01004756	NZ_AAQW01000001	5349796	5352080	+	PACS2.AGEnt_accessory_0158_length_2473	189	2473	95.93	0,97	hypothetical protein
PaerPA_01004760	NZ_AAQW01000001	5355189	5355205	+	PACS2.AGEnt_accessory_0159_length_1926	1	17	2.12	784,0	hypothetical protein
PaerPA_01004761	NZ_AAQW01000001	5355237	5355635	-	PACS2.AGEnt_accessory_0159_length_1926	49	447	100.00	0,0	hypothetical protein
PaerPA_01004762	NZ_AAQW01000001	5355776	5356699	+	PACS2.AGEnt_accessory_0159_length_1926	588	1511	100.00	0,0	hypothetical protein
PaerPA_01004765	NZ_AAQW01000001	5359266	5359667	+	PACS2.AGEnt_accessory_0161_length_1418	24	425	100.00	0,0	hypothetical protein
PaerPA_01004766	NZ_AAQW01000001	5359767	5360510	+	PACS2.AGEnt_accessory_0161_length_1418	525	1268	100.00	0,0	hypothetical protein
PaerPA_01004770	NZ_AAQW01000001	5365380	5365398	+	PACS2.AGEnt_accessory_0162_length_507	1	19	2.97	620,0	hypothetical protein
PaerPA_01004771	NZ_AAQW01000001	5365402	5365824	-	PACS2.AGEnt_accessory_0162_length_507	23	445	100.00	0,0	hypothetical protein
PaerPA_01004773	NZ_AAQW01000001	5367224	5367952	+	PACS2.AGEnt_accessory_0163_length_3484	283	1011	100.00	0,0	hypothetical protein
PaerPA_01004774	NZ_AAQW01000001	5368045	5369364	+	PACS2.AGEnt_accessory_0163_length_3484	1104	2423	100.00	0,0	hypothetical protein
PaerPA_01004775	NZ_AAQW01000001	5369500	5370425	+	PACS2.AGEnt_accessory_0163_length_3484	2559	3484	69.68	0,403	hypothetical protein
PaerPA_01004778	NZ_AAQW01000001	5374637	5374651	+	PACS2.AGEnt_accessory_0164_length_4277	1	15	1.25	1182,0	hypothetical protein
PaerPA_01004779	NZ_AAQW01000001	5374692	5375696	-	PACS2.AGEnt_accessory_0164_length_4277	56	1060	100.00	0,0	hypothetical protein
PaerPA_01004780	NZ_AAQW01000001	5375705	5376448	-	PACS2.AGEnt_accessory_0164_length_4277	1069	1812	100.00	0,0	hypothetical protein
PaerPA_01004781	NZ_AAQW01000001	5376445	5377149	-	PACS2.AGEnt_accessory_0164_length_4277	1809	2513	100.00	0,0	hypothetical protein
PaerPA_01004782	NZ_AAQW01000001	5377146	5377844	-	PACS2.AGEnt_accessory_0164_length_4277	2510	3208	100.00	0,0	hypothetical protein
PaerPA_01004783	NZ_AAQW01000001	5377929	5378759	-	PACS2.AGEnt_accessory_0164_length_4277	3293	4123	100.00	0,0	hypothetical protein
PaerPA_01004970	NZ_AAQW01000001	5595973	5596218	+	PACS2.AGEnt_accessory_0168_length_327	82	327	34.02	0,477	hypothetical protein
PaerPA_01004970	NZ_AAQW01000001	5596685	5596695	+	PACS2.AGEnt_accessory_0169_length_44	1	11	1.52	712,0	hypothetical protein
PaerPA_01005080	NZ_AAQW01000001	5716066	5716087	-	PACS2.AGEnt_accessory_0171_length_22	1	22	2.36	400,511	hypothetical protein
PaerPA_01005101	NZ_AAQW01000001	5741651	5741724	+	PACS2.AGEnt_accessory_0172_length_91	1	74	3.89	1828,0	hypothetical protein
PaerPA_01005102	NZ_AAQW01000001	5741726	5741741	-	PACS2.AGEnt_accessory_0172_length_91	76	91	1.49	0,1061	hypothetical protein
PaerPA_01005169	NZ_AAQW01000001	5820980	5820988	-	PACS2.AGEnt_accessory_0173_length_39	31	39	0.63	0,1416	hypothetical protein
PaerPA_01005172	NZ_AAQW01000001	5825363	5826221	+	PACS2.AGEnt_accessory_0174_length_885	1	859	71.58	341,0	hypothetical protein
PaerPA_01005173	NZ_AAQW01000001	5826246	5826247	-	PACS2.AGEnt_accessory_0174_length_885	884	885	0.23	0,883	hypothetical protein
PaerPA_01005213	NZ_AAQW01000001	5885002	5885095	-	PACS2.AGEnt_accessory_0175_length_94	1	94	4.38	573,1478	hypothetical protein
PaerPA_01005258	NZ_AAQW01000001	5935979	5936147	-	PACS2.AGEnt_accessory_0177_length_1982	1814	1982	7.55	0,2069	hypothetical protein
PaerPA_01005322	NZ_AAQW01000001	6012782	6013066	+	PACS2.AGEnt_accessory_0179_length_10032	5403	5687	100.00	0,0	hypothetical protein
PaerPA_01005335	NZ_AAQW01000001	6029104	6030321	+	PACS2.AGEnt_accessory_0180_length_9044	265	1482	100.00	0,0	hypothetical protein
PaerPA_01005441	NZ_AAQW01000001	6154011	6154634	-	PACS2.AGEnt_accessory_0181_length_4769	144	767	100.00	0,0	hypothetical protein
PaerPA_01005442	NZ_AAQW01000001	6155213	6158482	-	PACS2.AGEnt_accessory_0181_length_4769	1346	4615	100.00	0,0	hypothetical protein
PaerPA_01005443	NZ_AAQW01000001	6158479	6158636	-	PACS2.AGEnt_accessory_0181_length_4769	4612	4769	7.61	0,1918	hypothetical protein
PaerPA_01005497	NZ_AAQW01000001	6216059	6216388	+	PACS2.AGEnt_accessory_0182_length_330	1	330	60.11	74,145	hypothetical protein
PaerPA_01005697	NZ_AAQW01000001	6437409	6437438	+	PACS2.AGEnt_accessory_0184_length_69	1	30	3.46	837,0	hypothetical protein
PaerPA_01005698	NZ_AAQW01000001	6437476	6437477	-	PACS2.AGEnt_accessory_0184_length_69	68	69	0.34	0,583	hypothetical protein
