# Supplementary material for: ClustAGE: a tool for clustering and distribution analysis of bacterial accessory genomic elements
Source: BMC Bioinformatics. 2018 Apr 20;19:150. doi: 10.1186/s12859-018-2154-x (PMC5910555; doi:10.1186/s12859-018-2154-x)
Supplement: Supplementary file 1 — Archive containing relevant output files from the Spine and AGEnt analyses of the reference genomes. (ZIP 4849 kb) [file 12859_2018_2154_MOESM1_ESM.zip › Spine_and_AGEnt_results/PAO1.AGEnt.PAO1.AGEnt.accessory_coords.txt]

contig_id	contig_length	start	stop	out_seq_id
AE004091	6264404	6701	6870	PAO1.AGEnt_accessory_0001_length_170
AE004091	6264404	51709	54038	PAO1.AGEnt_accessory_0002_length_2330
AE004091	6264404	54319	56087	PAO1.AGEnt_accessory_0003_length_1769
AE004091	6264404	68712	69536	PAO1.AGEnt_accessory_0004_length_825
AE004091	6264404	113288	113846	PAO1.AGEnt_accessory_0005_length_559
AE004091	6264404	119268	122574	PAO1.AGEnt_accessory_0006_length_3307
AE004091	6264404	164417	164460	PAO1.AGEnt_accessory_0007_length_44
AE004091	6264404	213412	215536	PAO1.AGEnt_accessory_0008_length_2125
AE004091	6264404	230536	237162	PAO1.AGEnt_accessory_0009_length_6627
AE004091	6264404	262437	262477	PAO1.AGEnt_accessory_0010_length_41
AE004091	6264404	264754	264840	PAO1.AGEnt_accessory_0011_length_87
AE004091	6264404	286246	286331	PAO1.AGEnt_accessory_0012_length_86
AE004091	6264404	288335	294591	PAO1.AGEnt_accessory_0013_length_6257
AE004091	6264404	297832	298814	PAO1.AGEnt_accessory_0014_length_983
AE004091	6264404	343174	343231	PAO1.AGEnt_accessory_0015_length_58
AE004091	6264404	370538	370705	PAO1.AGEnt_accessory_0016_length_168
AE004091	6264404	404320	404383	PAO1.AGEnt_accessory_0017_length_64
AE004091	6264404	499829	501219	PAO1.AGEnt_accessory_0018_length_1391
AE004091	6264404	515761	516028	PAO1.AGEnt_accessory_0019_length_268
AE004091	6264404	521596	521597
AE004091	6264404	556314	559496	PAO1.AGEnt_accessory_0020_length_3183
AE004091	6264404	618149	619341	PAO1.AGEnt_accessory_0021_length_1193
AE004091	6264404	628173	628508	PAO1.AGEnt_accessory_0022_length_336
AE004091	6264404	629998	630145	PAO1.AGEnt_accessory_0023_length_148
AE004091	6264404	630516	630515
AE004091	6264404	654095	655040	PAO1.AGEnt_accessory_0024_length_946
AE004091	6264404	672584	672714	PAO1.AGEnt_accessory_0025_length_131
AE004091	6264404	675812	687967	PAO1.AGEnt_accessory_0026_length_12156
AE004091	6264404	689220	703160	PAO1.AGEnt_accessory_0027_length_13941
AE004091	6264404	747566	761292	PAO1.AGEnt_accessory_0028_length_13727
AE004091	6264404	778283	778313	PAO1.AGEnt_accessory_0029_length_31
AE004091	6264404	785329	789785	PAO1.AGEnt_accessory_0030_length_4457
AE004091	6264404	789918	797720	PAO1.AGEnt_accessory_0031_length_7803
AE004091	6264404	863681	863806	PAO1.AGEnt_accessory_0032_length_126
AE004091	6264404	896152	901467	PAO1.AGEnt_accessory_0033_length_5316
AE004091	6264404	1060437	1061197	PAO1.AGEnt_accessory_0034_length_761
AE004091	6264404	1062435	1068124	PAO1.AGEnt_accessory_0035_length_5690
AE004091	6264404	1068364	1069668	PAO1.AGEnt_accessory_0036_length_1305
AE004091	6264404	1174791	1187273	PAO1.AGEnt_accessory_0037_length_12483
AE004091	6264404	1233178	1233290	PAO1.AGEnt_accessory_0038_length_113
AE004091	6264404	1242669	1242898	PAO1.AGEnt_accessory_0039_length_230
AE004091	6264404	1243353	1247883	PAO1.AGEnt_accessory_0040_length_4531
AE004091	6264404	1248510	1249906	PAO1.AGEnt_accessory_0041_length_1397
AE004091	6264404	1326048	1326499	PAO1.AGEnt_accessory_0042_length_452
AE004091	6264404	1326686	1327659	PAO1.AGEnt_accessory_0043_length_974
AE004091	6264404	1327796	1327860	PAO1.AGEnt_accessory_0044_length_65
AE004091	6264404	1340742	1343378	PAO1.AGEnt_accessory_0045_length_2637
AE004091	6264404	1347908	1348020	PAO1.AGEnt_accessory_0046_length_113
AE004091	6264404	1404122	1404135	PAO1.AGEnt_accessory_0047_length_14
AE004091	6264404	1478862	1480212	PAO1.AGEnt_accessory_0048_length_1351
AE004091	6264404	1481129	1489814	PAO1.AGEnt_accessory_0049_length_8686
AE004091	6264404	1493074	1493095	PAO1.AGEnt_accessory_0050_length_22
AE004091	6264404	1495495	1516316	PAO1.AGEnt_accessory_0051_length_20822
AE004091	6264404	1519548	1519561	PAO1.AGEnt_accessory_0052_length_14
AE004091	6264404	1552552	1554244	PAO1.AGEnt_accessory_0053_length_1693
AE004091	6264404	1557700	1557856	PAO1.AGEnt_accessory_0054_length_157
AE004091	6264404	1598963	1600080	PAO1.AGEnt_accessory_0055_length_1118
AE004091	6264404	1639067	1639598	PAO1.AGEnt_accessory_0056_length_532
AE004091	6264404	1640271	1640326	PAO1.AGEnt_accessory_0057_length_56
AE004091	6264404	1645024	1645023
AE004091	6264404	1653100	1653104
AE004091	6264404	1802527	1803050	PAO1.AGEnt_accessory_0058_length_524
AE004091	6264404	1843424	1866274	PAO1.AGEnt_accessory_0059_length_22851
AE004091	6264404	1882529	1882530
AE004091	6264404	2017870	2017997	PAO1.AGEnt_accessory_0060_length_128
AE004091	6264404	2057279	2059712	PAO1.AGEnt_accessory_0061_length_2434
AE004091	6264404	2076992	2077036	PAO1.AGEnt_accessory_0062_length_45
AE004091	6264404	2087010	2088484	PAO1.AGEnt_accessory_0063_length_1475
AE004091	6264404	2109920	2110073	PAO1.AGEnt_accessory_0064_length_154
AE004091	6264404	2115449	2115617	PAO1.AGEnt_accessory_0065_length_169
AE004091	6264404	2116420	2118519	PAO1.AGEnt_accessory_0066_length_2100
AE004091	6264404	2119756	2122578	PAO1.AGEnt_accessory_0067_length_2823
AE004091	6264404	2149190	2149336	PAO1.AGEnt_accessory_0068_length_147
AE004091	6264404	2226248	2229136	PAO1.AGEnt_accessory_0069_length_2889
AE004091	6264404	2277495	2279373	PAO1.AGEnt_accessory_0070_length_1879
AE004091	6264404	2279538	2279839	PAO1.AGEnt_accessory_0071_length_302
AE004091	6264404	2311108	2318222	PAO1.AGEnt_accessory_0072_length_7115
AE004091	6264404	2330963	2332387	PAO1.AGEnt_accessory_0073_length_1425
AE004091	6264404	2393399	2393608	PAO1.AGEnt_accessory_0074_length_210
AE004091	6264404	2404281	2407194	PAO1.AGEnt_accessory_0075_length_2914
AE004091	6264404	2407596	2409005	PAO1.AGEnt_accessory_0076_length_1410
AE004091	6264404	2409707	2410283	PAO1.AGEnt_accessory_0077_length_577
AE004091	6264404	2411626	2412345	PAO1.AGEnt_accessory_0078_length_720
AE004091	6264404	2439015	2451662	PAO1.AGEnt_accessory_0079_length_12648
AE004091	6264404	2452387	2452491	PAO1.AGEnt_accessory_0080_length_105
AE004091	6264404	2453153	2453365	PAO1.AGEnt_accessory_0081_length_213
AE004091	6264404	2458239	2458238
AE004091	6264404	2486199	2486248	PAO1.AGEnt_accessory_0082_length_50
AE004091	6264404	2524366	2527240	PAO1.AGEnt_accessory_0083_length_2875
AE004091	6264404	2551190	2551420	PAO1.AGEnt_accessory_0084_length_231
AE004091	6264404	2556869	2558239	PAO1.AGEnt_accessory_0085_length_1371
AE004091	6264404	2568460	2568927	PAO1.AGEnt_accessory_0086_length_468
AE004091	6264404	2574394	2577384	PAO1.AGEnt_accessory_0087_length_2991
AE004091	6264404	2577974	2580969	PAO1.AGEnt_accessory_0088_length_2996
AE004091	6264404	2623253	2624365	PAO1.AGEnt_accessory_0089_length_1113
AE004091	6264404	2640367	2641348	PAO1.AGEnt_accessory_0090_length_982
AE004091	6264404	2653073	2683465	PAO1.AGEnt_accessory_0091_length_30393
AE004091	6264404	2683612	2687365	PAO1.AGEnt_accessory_0092_length_3754
AE004091	6264404	2688225	2688255	PAO1.AGEnt_accessory_0093_length_31
AE004091	6264404	2706352	2706458	PAO1.AGEnt_accessory_0094_length_107
AE004091	6264404	2707185	2707665	PAO1.AGEnt_accessory_0095_length_481
AE004091	6264404	2722711	2723308	PAO1.AGEnt_accessory_0096_length_598
AE004091	6264404	2756240	2757423	PAO1.AGEnt_accessory_0097_length_1184
AE004091	6264404	2759147	2759241	PAO1.AGEnt_accessory_0098_length_95
AE004091	6264404	2759377	2760219	PAO1.AGEnt_accessory_0099_length_843
AE004091	6264404	2760356	2763727	PAO1.AGEnt_accessory_0100_length_3372
AE004091	6264404	2764619	2767291	PAO1.AGEnt_accessory_0101_length_2673
AE004091	6264404	2771111	2777391	PAO1.AGEnt_accessory_0102_length_6281
AE004091	6264404	2780570	2780926	PAO1.AGEnt_accessory_0103_length_357
AE004091	6264404	2806293	2806298
AE004091	6264404	2899090	2901749	PAO1.AGEnt_accessory_0104_length_2660
AE004091	6264404	2922599	2923151	PAO1.AGEnt_accessory_0105_length_553
AE004091	6264404	2936424	2936476	PAO1.AGEnt_accessory_0106_length_53
AE004091	6264404	2998655	2998795	PAO1.AGEnt_accessory_0107_length_141
AE004091	6264404	3025630	3026092	PAO1.AGEnt_accessory_0108_length_463
AE004091	6264404	3031494	3031502
AE004091	6264404	3043436	3044953	PAO1.AGEnt_accessory_0109_length_1518
AE004091	6264404	3075327	3075382	PAO1.AGEnt_accessory_0110_length_56
AE004091	6264404	3077237	3077277	PAO1.AGEnt_accessory_0111_length_41
AE004091	6264404	3087494	3099262	PAO1.AGEnt_accessory_0112_length_11769
AE004091	6264404	3129638	3131506	PAO1.AGEnt_accessory_0113_length_1869
AE004091	6264404	3148253	3148358	PAO1.AGEnt_accessory_0114_length_106
AE004091	6264404	3150565	3152551	PAO1.AGEnt_accessory_0115_length_1987
AE004091	6264404	3171538	3173532	PAO1.AGEnt_accessory_0116_length_1995
AE004091	6264404	3434114	3436522	PAO1.AGEnt_accessory_0117_length_2409
AE004091	6264404	3450777	3450835	PAO1.AGEnt_accessory_0118_length_59
AE004091	6264404	3526592	3528179	PAO1.AGEnt_accessory_0119_length_1588
AE004091	6264404	3528403	3547692	PAO1.AGEnt_accessory_0120_length_19290
AE004091	6264404	3611092	3611194	PAO1.AGEnt_accessory_0121_length_103
AE004091	6264404	3683591	3684471	PAO1.AGEnt_accessory_0122_length_881
AE004091	6264404	3773377	3773981	PAO1.AGEnt_accessory_0123_length_605
AE004091	6264404	3778173	3778654	PAO1.AGEnt_accessory_0124_length_482
AE004091	6264404	3841862	3843523	PAO1.AGEnt_accessory_0125_length_1662
AE004091	6264404	3865196	3865213	PAO1.AGEnt_accessory_0126_length_18
AE004091	6264404	3899935	3900045	PAO1.AGEnt_accessory_0127_length_111
AE004091	6264404	3902159	3907187	PAO1.AGEnt_accessory_0128_length_5029
AE004091	6264404	3914109	3930740	PAO1.AGEnt_accessory_0129_length_16632
AE004091	6264404	4225553	4225659	PAO1.AGEnt_accessory_0130_length_107
AE004091	6264404	4281833	4282138	PAO1.AGEnt_accessory_0131_length_306
AE004091	6264404	4294209	4297103	PAO1.AGEnt_accessory_0132_length_2895
AE004091	6264404	4303105	4304545	PAO1.AGEnt_accessory_0133_length_1441
AE004091	6264404	4326713	4326771	PAO1.AGEnt_accessory_0134_length_59
AE004091	6264404	4326880	4333328	PAO1.AGEnt_accessory_0135_length_6449
AE004091	6264404	4376813	4377292	PAO1.AGEnt_accessory_0136_length_480
AE004091	6264404	4387197	4387337	PAO1.AGEnt_accessory_0137_length_141
AE004091	6264404	4403467	4403587	PAO1.AGEnt_accessory_0138_length_121
AE004091	6264404	4417076	4417815	PAO1.AGEnt_accessory_0139_length_740
AE004091	6264404	4473544	4474914	PAO1.AGEnt_accessory_0140_length_1371
AE004091	6264404	4528545	4528567	PAO1.AGEnt_accessory_0141_length_23
AE004091	6264404	4528658	4528680	PAO1.AGEnt_accessory_0142_length_23
AE004091	6264404	4553821	4554321	PAO1.AGEnt_accessory_0143_length_501
AE004091	6264404	4575823	4575903	PAO1.AGEnt_accessory_0144_length_81
AE004091	6264404	4584490	4591057	PAO1.AGEnt_accessory_0145_length_6568
AE004091	6264404	4595747	4595839	PAO1.AGEnt_accessory_0146_length_93
AE004091	6264404	4626319	4626551	PAO1.AGEnt_accessory_0147_length_233
AE004091	6264404	4629384	4629762	PAO1.AGEnt_accessory_0148_length_379
AE004091	6264404	4632169	4632873	PAO1.AGEnt_accessory_0149_length_705
AE004091	6264404	4641805	4642471	PAO1.AGEnt_accessory_0150_length_667
AE004091	6264404	4648774	4658361	PAO1.AGEnt_accessory_0151_length_9588
AE004091	6264404	4660263	4662691	PAO1.AGEnt_accessory_0152_length_2429
AE004091	6264404	4663693	4666165	PAO1.AGEnt_accessory_0153_length_2473
AE004091	6264404	4669274	4671199	PAO1.AGEnt_accessory_0154_length_1926
AE004091	6264404	4672789	4673035	PAO1.AGEnt_accessory_0155_length_247
AE004091	6264404	4673439	4674856	PAO1.AGEnt_accessory_0156_length_1418
AE004091	6264404	4679577	4680083	PAO1.AGEnt_accessory_0157_length_507
AE004091	6264404	4681139	4684622	PAO1.AGEnt_accessory_0158_length_3484
AE004091	6264404	4688834	4693110	PAO1.AGEnt_accessory_0159_length_4277
AE004091	6264404	4720097	4720153	PAO1.AGEnt_accessory_0160_length_57
AE004091	6264404	5053631	5055383	PAO1.AGEnt_accessory_0161_length_1753
AE004091	6264404	5069009	5070317	PAO1.AGEnt_accessory_0162_length_1309
AE004091	6264404	5071992	5072271	PAO1.AGEnt_accessory_0163_length_280
AE004091	6264404	5097454	5104987	PAO1.AGEnt_accessory_0164_length_7534
AE004091	6264404	5171810	5172160	PAO1.AGEnt_accessory_0165_length_351
AE004091	6264404	5361344	5361353	PAO1.AGEnt_accessory_0166_length_10
AE004091	6264404	5372341	5372340
AE004091	6264404	5372468	5372467
AE004091	6264404	5382521	5383891	PAO1.AGEnt_accessory_0167_length_1371
AE004091	6264404	5386919	5387245	PAO1.AGEnt_accessory_0168_length_327
AE004091	6264404	5387712	5387755	PAO1.AGEnt_accessory_0169_length_44
AE004091	6264404	5455108	5455117	PAO1.AGEnt_accessory_0170_length_10
AE004091	6264404	5455214	5455223	PAO1.AGEnt_accessory_0171_length_10
AE004091	6264404	5469070	5469097	PAO1.AGEnt_accessory_0172_length_28
AE004091	6264404	5507366	5507387	PAO1.AGEnt_accessory_0173_length_22
AE004091	6264404	5532942	5533032	PAO1.AGEnt_accessory_0174_length_91
AE004091	6264404	5612238	5612276	PAO1.AGEnt_accessory_0175_length_39
AE004091	6264404	5616651	5617535	PAO1.AGEnt_accessory_0176_length_885
AE004091	6264404	5676287	5676380	PAO1.AGEnt_accessory_0177_length_94
AE004091	6264404	5724709	5724817	PAO1.AGEnt_accessory_0178_length_109
AE004091	6264404	5725423	5725701	PAO1.AGEnt_accessory_0179_length_279
AE004091	6264404	5726301	5727408	PAO1.AGEnt_accessory_0180_length_1108
AE004091	6264404	5774979	5775039	PAO1.AGEnt_accessory_0181_length_61
AE004091	6264404	5925991	5930759	PAO1.AGEnt_accessory_0182_length_4769
AE004091	6264404	5988155	5988474	PAO1.AGEnt_accessory_0183_length_320
AE004091	6264404	6090789	6091018	PAO1.AGEnt_accessory_0184_length_230
AE004091	6264404	6209412	6209480	PAO1.AGEnt_accessory_0185_length_69
AE004091	6264404	6241500	6241771	PAO1.AGEnt_accessory_0186_length_272
