# Supplementary material for: ClustAGE: a tool for clustering and distribution analysis of bacterial accessory genomic elements
Source: BMC Bioinformatics. 2018 Apr 20;19:150. doi: 10.1186/s12859-018-2154-x (PMC5910555; doi:10.1186/s12859-018-2154-x)
Supplement: Supplementary file 1 — Archive containing relevant output files from the Spine and AGEnt analyses of the reference genomes. (ZIP 4849 kb) [file 12859_2018_2154_MOESM1_ESM.zip › Spine_and_AGEnt_results/PAO1.AGEnt.PAO1.AGEnt.accessory_loci.txt]

locus_id	gen_contig_id	gen_contig_start	gen_contig_stop	strand	out_seq_id	out_seq_start	out_seq_stop	pct_locus	overhangs	product
PA0041	AE004091	51709	53521	+	PAO1.AGEnt_accessory_0002_length_2330	1	1813	17.09	8795,0	probable hemagglutinin
PA0053	AE004091	69272	69526	+	PAO1.AGEnt_accessory_0004_length_825	561	815	100.00	0,0	hypothetical protein
PA0092	AE004091	113288	113306	-	PAO1.AGEnt_accessory_0005_length_559	1	19	6.67	266,0	hypothetical protein
PA0093	AE004091	113303	113846	-	PAO1.AGEnt_accessory_0005_length_559	16	559	42.07	0,749	hypothetical protein
PA0098	AE004091	119268	120164	+	PAO1.AGEnt_accessory_0006_length_3307	1	897	86.42	141,0	hypothetical protein
PA0099	AE004091	120164	121324	+	PAO1.AGEnt_accessory_0006_length_3307	897	2057	100.00	0,0	hypothetical protein
PA0100	AE004091	121346	122266	+	PAO1.AGEnt_accessory_0006_length_3307	2079	2999	100.00	0,0	hypothetical protein
PA0101	AE004091	122248	122574	+	PAO1.AGEnt_accessory_0006_length_3307	2981	3307	26.20	0,921	hypothetical protein
PA0144	AE004091	164443	164460	-	PAO1.AGEnt_accessory_0007_length_44	27	44	2.87	0,609	hypothetical protein
PA0187	AE004091	213819	214634	+	PAO1.AGEnt_accessory_0008_length_2125	408	1223	100.00	0,0	hypothetical protein
PA0188	AE004091	214631	215512	+	PAO1.AGEnt_accessory_0008_length_2125	1220	2101	100.00	0,0	hypothetical protein
PA0202	AE004091	230543	232000	-	PAO1.AGEnt_accessory_0009_length_6627	8	1465	100.00	0,0	probable amidase
PA0203	AE004091	232066	233100	-	PAO1.AGEnt_accessory_0009_length_6627	1531	2565	100.00	0,0	probable binding protein component of ABC transporter
PA0204	AE004091	233123	233932	-	PAO1.AGEnt_accessory_0009_length_6627	2588	3397	100.00	0,0	probable permease of ABC transporter
PA0205	AE004091	233929	234849	-	PAO1.AGEnt_accessory_0009_length_6627	3394	4314	100.00	0,0	probable permease of ABC transporter
PA0206	AE004091	234875	235987	-	PAO1.AGEnt_accessory_0009_length_6627	4340	5452	100.00	0,0	probable ATP-binding component of ABC transporter
PA0207	AE004091	236218	237111	+	PAO1.AGEnt_accessory_0009_length_6627	5683	6576	100.00	0,0	probable transcriptional regulator
PA0257	AE004091	288384	289175	-	PAO1.AGEnt_accessory_0013_length_6257	50	841	100.00	0,0	hypothetical protein
PA0258	AE004091	289205	289390	-	PAO1.AGEnt_accessory_0013_length_6257	871	1056	100.00	0,0	hypothetical protein
PA0259	AE004091	289562	291004	-	PAO1.AGEnt_accessory_0013_length_6257	1228	2670	100.00	0,0	hypothetical protein
PA0260	AE004091	291154	293304	-	PAO1.AGEnt_accessory_0013_length_6257	2820	4970	100.00	0,0	hypothetical protein
PA0261	AE004091	293301	293798	-	PAO1.AGEnt_accessory_0013_length_6257	4967	5464	100.00	0,0	hypothetical protein
PA0262	AE004091	293802	294591	-	PAO1.AGEnt_accessory_0013_length_6257	5468	6257	25.82	0,2270	conserved hypothetical protein
PA0445	AE004091	500104	501120	-	PAO1.AGEnt_accessory_0018_length_1391	276	1292	100.00	0,0	probable transposase
PA0457.1	AE004091	515761	516027	-	PAO1.AGEnt_accessory_0019_length_268	1	267	71.20	108,0	hypothetical membrane protein
PA0497	AE004091	556314	557276	-	PAO1.AGEnt_accessory_0020_length_3183	1	963	96.11	39,0	hypothetical protein
PA0498	AE004091	557354	558361	-	PAO1.AGEnt_accessory_0020_length_3183	1041	2048	100.00	0,0	hypothetical protein
PA0499	AE004091	558377	559078	-	PAO1.AGEnt_accessory_0020_length_3183	2064	2765	100.00	0,0	probable pili assembly chaperone
PA0560	AE004091	618149	618150	+	PAO1.AGEnt_accessory_0021_length_1193	1	2	0.41	487,0	conserved hypothetical protein
PA0561	AE004091	618176	619330	+	PAO1.AGEnt_accessory_0021_length_1193	28	1182	100.00	0,0	hypothetical protein
PA0562	AE004091	619332	619341	-	PAO1.AGEnt_accessory_0021_length_1193	1184	1193	1.48	0,665	probable hydrolase
PA0573	AE004091	628335	628508	-	PAO1.AGEnt_accessory_0022_length_336	163	336	51.79	0,162	hypothetical protein
PA0595	AE004091	654095	655040	-	PAO1.AGEnt_accessory_0024_length_946	1	946	34.09	342,1487	organic solvent tolerance protein OstA precursor
PA0614	AE004091	675812	675839	+	PAO1.AGEnt_accessory_0026_length_12156	1	28	6.22	422,0	hypothetical protein
PA0615	AE004091	675861	676376	+	PAO1.AGEnt_accessory_0026_length_12156	50	565	100.00	0,0	hypothetical protein
PA0616	AE004091	676373	676930	+	PAO1.AGEnt_accessory_0026_length_12156	562	1119	100.00	0,0	hypothetical protein
PA0617	AE004091	677083	677409	+	PAO1.AGEnt_accessory_0026_length_12156	1272	1598	100.00	0,0	probable bacteriophage protein
PA0618	AE004091	677406	678293	+	PAO1.AGEnt_accessory_0026_length_12156	1595	2482	100.00	0,0	probable bacteriophage protein
PA0619	AE004091	678286	678819	+	PAO1.AGEnt_accessory_0026_length_12156	2475	3008	100.00	0,0	probable bacteriophage protein
PA0620	AE004091	678821	680896	+	PAO1.AGEnt_accessory_0026_length_12156	3010	5085	100.00	0,0	probable bacteriophage protein
PA0621	AE004091	680893	681351	+	PAO1.AGEnt_accessory_0026_length_12156	5082	5540	100.00	0,0	conserved hypothetical protein
PA0622	AE004091	681394	682554	+	PAO1.AGEnt_accessory_0026_length_12156	5583	6743	100.00	0,0	probable bacteriophage protein
PA0623	AE004091	682567	683070	+	PAO1.AGEnt_accessory_0026_length_12156	6756	7259	100.00	0,0	probable bacteriophage protein
PA0624	AE004091	683085	683429	+	PAO1.AGEnt_accessory_0026_length_12156	7274	7618	100.00	0,0	hypothetical protein
PA0625	AE004091	683599	685836	+	PAO1.AGEnt_accessory_0026_length_12156	7788	10025	100.00	0,0	hypothetical protein
PA0626	AE004091	685846	686718	+	PAO1.AGEnt_accessory_0026_length_12156	10035	10907	100.00	0,0	hypothetical protein
PA0627	AE004091	686693	686899	+	PAO1.AGEnt_accessory_0026_length_12156	10882	11088	100.00	0,0	conserved hypothetical protein
PA0628	AE004091	686957	687946	+	PAO1.AGEnt_accessory_0026_length_12156	11146	12135	100.00	0,0	conserved hypothetical protein
PA0631	AE004091	689220	689221	+	PAO1.AGEnt_accessory_0027_length_13941	1	2	0.78	256,0	hypothetical protein
PA0632	AE004091	689236	689466	+	PAO1.AGEnt_accessory_0027_length_13941	17	247	100.00	0,0	hypothetical protein
PA0633	AE004091	689537	690031	+	PAO1.AGEnt_accessory_0027_length_13941	318	812	100.00	0,0	hypothetical protein
PA0634	AE004091	690043	690390	+	PAO1.AGEnt_accessory_0027_length_13941	824	1171	100.00	0,0	hypothetical protein
PA0635	AE004091	690420	690674	+	PAO1.AGEnt_accessory_0027_length_13941	1201	1455	100.00	0,0	hypothetical protein
PA0636	AE004091	690721	692556	+	PAO1.AGEnt_accessory_0027_length_13941	1502	3337	100.00	0,0	hypothetical protein
PA0637	AE004091	692549	692890	+	PAO1.AGEnt_accessory_0027_length_13941	3330	3671	100.00	0,0	conserved hypothetical protein
PA0638	AE004091	692898	693593	+	PAO1.AGEnt_accessory_0027_length_13941	3679	4374	100.00	0,0	probable bacteriophage protein
PA0639	AE004091	693596	694366	+	PAO1.AGEnt_accessory_0027_length_13941	4377	5147	100.00	0,0	conserved hypothetical protein
PA0640	AE004091	694421	695023	+	PAO1.AGEnt_accessory_0027_length_13941	5202	5804	100.00	0,0	probable bacteriophage protein
PA0641	AE004091	695082	698696	+	PAO1.AGEnt_accessory_0027_length_13941	5863	9477	100.00	0,0	probable bacteriophage protein
PA0642	AE004091	698932	699720	+	PAO1.AGEnt_accessory_0027_length_13941	9713	10501	100.00	0,0	hypothetical protein
PA0643	AE004091	699744	700835	+	PAO1.AGEnt_accessory_0027_length_13941	10525	11616	100.00	0,0	hypothetical protein
PA0644	AE004091	700835	701170	+	PAO1.AGEnt_accessory_0027_length_13941	11616	11951	100.00	0,0	hypothetical protein
PA0645	AE004091	701151	701381	+	PAO1.AGEnt_accessory_0027_length_13941	11932	12162	100.00	0,0	hypothetical protein
PA0646	AE004091	701477	702529	+	PAO1.AGEnt_accessory_0027_length_13941	12258	13310	100.00	0,0	hypothetical protein
PA0647	AE004091	702529	702831	+	PAO1.AGEnt_accessory_0027_length_13941	13310	13612	100.00	0,0	hypothetical protein
PA0648	AE004091	702828	703058	+	PAO1.AGEnt_accessory_0027_length_13941	13609	13839	100.00	0,0	hypothetical protein
PA0688	AE004091	747566	748576	+	PAO1.AGEnt_accessory_0028_length_13727	1	1011	91.33	96,0	probable binding protein component of ABC transporter
PA0689	AE004091	748662	749774	+	PAO1.AGEnt_accessory_0028_length_13727	1097	2209	100.00	0,0	hypothetical protein
PA0690	AE004091	749957	761292	+	PAO1.AGEnt_accessory_0028_length_13727	2392	13727	90.38	0,1207	hypothetical protein
PA0705	AE004091	778309	778313	-	PAO1.AGEnt_accessory_0029_length_31	27	31	0.56	0,895	alpha-1,6-rhamnosyltransferase MigA
PA0715	AE004091	785969	786925	+	PAO1.AGEnt_accessory_0030_length_4457	641	1597	100.00	0,0	hypothetical protein
PA0716	AE004091	786928	788253	+	PAO1.AGEnt_accessory_0030_length_4457	1600	2925	100.00	0,0	hypothetical protein
PA0717	AE004091	789144	789356	+	PAO1.AGEnt_accessory_0030_length_4457	3816	4028	100.00	0,0	hypothetical protein of bacteriophage Pf1
PA0718	AE004091	789360	789650	+	PAO1.AGEnt_accessory_0030_length_4457	4032	4322	100.00	0,0	hypothetical protein of bacteriophage Pf1
PA0719	AE004091	789654	789785	+	PAO1.AGEnt_accessory_0030_length_4457	4326	4457	34.92	0,246	hypothetical protein of bacteriophage Pf1
PA0719	AE004091	789918	790031	+	PAO1.AGEnt_accessory_0031_length_7803	1	114	30.16	264,0	hypothetical protein of bacteriophage Pf1
PA0720	AE004091	790166	790600	+	PAO1.AGEnt_accessory_0031_length_7803	249	683	100.00	0,0	helix destabilizing protein of bacteriophage Pf1
PA0721	AE004091	790617	790709	+	PAO1.AGEnt_accessory_0031_length_7803	700	792	100.00	0,0	hypothetical protein of bacteriophage Pf1
PA0722	AE004091	790722	790973	+	PAO1.AGEnt_accessory_0031_length_7803	805	1056	100.00	0,0	hypothetical protein of bacteriophage Pf1
PA0723	AE004091	790986	791234	+	PAO1.AGEnt_accessory_0031_length_7803	1069	1317	100.00	0,0	coat protein B of bacteriophage Pf1
PA0724	AE004091	791370	792632	+	PAO1.AGEnt_accessory_0031_length_7803	1453	2715	100.00	0,0	probable coat protein A of bacteriophage Pf1
PA0725	AE004091	792637	792993	+	PAO1.AGEnt_accessory_0031_length_7803	2720	3076	100.00	0,0	hypothetical protein of bacteriophage Pf1
PA0726	AE004091	792997	794271	+	PAO1.AGEnt_accessory_0031_length_7803	3080	4354	100.00	0,0	hypothetical protein of bacteriophage Pf1
PA0727	AE004091	794501	795793	+	PAO1.AGEnt_accessory_0031_length_7803	4584	5876	100.00	0,0	hypothetical protein from bacteriophage Pf1
PA0728	AE004091	795793	796776	+	PAO1.AGEnt_accessory_0031_length_7803	5876	6859	100.00	0,0	probable bacteriophage integrase
PA0729	AE004091	797251	797598	+	PAO1.AGEnt_accessory_0031_length_7803	7334	7681	100.00	0,0	hypothetical protein
PA0820	AE004091	896416	897228	+	PAO1.AGEnt_accessory_0033_length_5316	265	1077	100.00	0,0	hypothetical protein
PA0821	AE004091	897335	898423	-	PAO1.AGEnt_accessory_0033_length_5316	1184	2272	100.00	0,0	hypothetical protein
PA0822	AE004091	898440	898886	-	PAO1.AGEnt_accessory_0033_length_5316	2289	2735	100.00	0,0	hypothetical protein
PA0823	AE004091	898908	899141	-	PAO1.AGEnt_accessory_0033_length_5316	2757	2990	100.00	0,0	hypothetical protein
PA0824	AE004091	899138	899656	-	PAO1.AGEnt_accessory_0033_length_5316	2987	3505	100.00	0,0	hypothetical protein
PA0825	AE004091	899830	900165	-	PAO1.AGEnt_accessory_0033_length_5316	3679	4014	100.00	0,0	hypothetical protein
PA0826	AE004091	900408	901046	-	PAO1.AGEnt_accessory_0033_length_5316	4257	4895	100.00	0,0	hypothetical protein
PA0977	AE004091	1060510	1060833	-	PAO1.AGEnt_accessory_0034_length_761	74	397	100.00	0,0	hypothetical protein
PA0980	AE004091	1062601	1062885	+	PAO1.AGEnt_accessory_0035_length_5690	167	451	100.00	0,0	hypothetical protein
PA0981	AE004091	1062921	1063544	+	PAO1.AGEnt_accessory_0035_length_5690	487	1110	100.00	0,0	hypothetical protein
PA0982	AE004091	1064555	1065103	-	PAO1.AGEnt_accessory_0035_length_5690	2121	2669	100.00	0,0	hypothetical protein
PA0983	AE004091	1065138	1065425	+	PAO1.AGEnt_accessory_0035_length_5690	2704	2991	100.00	0,0	conserved hypothetical protein
PA0984	AE004091	1065970	1066296	+	PAO1.AGEnt_accessory_0035_length_5690	3536	3862	100.00	0,0	colicin immunity protein
PA0985	AE004091	1066321	1067817	-	PAO1.AGEnt_accessory_0035_length_5690	3887	5383	100.00	0,0	pyocin S5
PA0986	AE004091	1068364	1068456	+	PAO1.AGEnt_accessory_0036_length_1305	1	93	35.23	171,0	conserved hypothetical protein
PA0987	AE004091	1068489	1069331	+	PAO1.AGEnt_accessory_0036_length_1305	126	968	100.00	0,0	conserved hypothetical protein
PA1087	AE004091	1174791	1175559	+	PAO1.AGEnt_accessory_0037_length_12483	1	769	58.26	551,0	flagellar hook-associated protein type 3 FlgL
PA1088	AE004091	1175614	1176375	+	PAO1.AGEnt_accessory_0037_length_12483	824	1585	100.00	0,0	hypothetical protein
PA1089	AE004091	1176380	1176982	+	PAO1.AGEnt_accessory_0037_length_12483	1590	2192	100.00	0,0	conserved hypothetical protein
PA1090	AE004091	1176958	1177620	+	PAO1.AGEnt_accessory_0037_length_12483	2168	2830	100.00	0,0	hypothetical protein
PA1091	AE004091	1177613	1182697	+	PAO1.AGEnt_accessory_0037_length_12483	2823	7907	100.00	0,0	flagellar glycosyl transferase, FgtA
PA1092	AE004091	1183058	1184524	+	PAO1.AGEnt_accessory_0037_length_12483	8268	9734	100.00	0,0	flagellin type B
PA1093	AE004091	1184603	1184974	+	PAO1.AGEnt_accessory_0037_length_12483	9813	10184	100.00	0,0	hypothetical protein
PA1094	AE004091	1185060	1186484	+	PAO1.AGEnt_accessory_0037_length_12483	10270	11694	100.00	0,0	flagellar capping protein FliD
PA1095	AE004091	1186606	1186986	+	PAO1.AGEnt_accessory_0037_length_12483	11816	12196	100.00	0,0	hypothetical protein
PA1096	AE004091	1187009	1187273	+	PAO1.AGEnt_accessory_0037_length_12483	12219	12483	89.23	0,32	hypothetical protein
PA1149	AE004091	1242750	1242898	-	PAO1.AGEnt_accessory_0039_length_230	82	230	40.38	0,220	hypothetical protein
PA1150	AE004091	1243594	1245663	+	PAO1.AGEnt_accessory_0040_length_4531	242	2311	100.00	0,0	pyocin S2
PA1151	AE004091	1245665	1245928	+	PAO1.AGEnt_accessory_0040_length_4531	2313	2576	100.00	0,0	pyocin S2 immunity protein
PA1152	AE004091	1246444	1246788	+	PAO1.AGEnt_accessory_0040_length_4531	3092	3436	100.00	0,0	hypothetical protein
PA1154	AE004091	1249019	1249552	-	PAO1.AGEnt_accessory_0041_length_1397	510	1043	100.00	0,0	conserved hypothetical protein
PA1223	AE004091	1326048	1326499	-	PAO1.AGEnt_accessory_0042_length_452	1	452	50.56	2,440	probable transcriptional regulator
PA1223	AE004091	1326686	1326939	-	PAO1.AGEnt_accessory_0043_length_974	1	254	28.41	640,0	probable transcriptional regulator
PA1224	AE004091	1327024	1327659	+	PAO1.AGEnt_accessory_0043_length_974	339	974	81.54	0,144	probable NAD(P)H dehydrogenase
PA1224	AE004091	1327796	1327803	+	PAO1.AGEnt_accessory_0044_length_65	1	8	1.03	772,0	probable NAD(P)H dehydrogenase
PA1225	AE004091	1327813	1327860	-	PAO1.AGEnt_accessory_0044_length_65	18	65	7.66	0,579	probable NAD(P)H dehydrogenase
PA1239	AE004091	1340910	1341794	-	PAO1.AGEnt_accessory_0045_length_2637	169	1053	100.00	0,0	hypothetical protein
PA1240	AE004091	1341851	1342648	-	PAO1.AGEnt_accessory_0045_length_2637	1110	1907	100.00	0,0	probable enoyl-CoA hydratase/isomerase
PA1241	AE004091	1342813	1343373	+	PAO1.AGEnt_accessory_0045_length_2637	2072	2632	100.00	0,0	probable transcriptional regulator
PA1366	AE004091	1479021	1479791	-	PAO1.AGEnt_accessory_0048_length_1351	160	930	100.00	0,0	hypothetical protein
PA1368	AE004091	1481334	1482758	-	PAO1.AGEnt_accessory_0049_length_8686	206	1630	100.00	0,0	hypothetical protein
PA1369	AE004091	1483123	1483875	+	PAO1.AGEnt_accessory_0049_length_8686	1995	2747	100.00	0,0	hypothetical protein
PA1370	AE004091	1483898	1485763	+	PAO1.AGEnt_accessory_0049_length_8686	2770	4635	100.00	0,0	hypothetical protein
PA1371	AE004091	1486266	1486967	-	PAO1.AGEnt_accessory_0049_length_8686	5138	5839	100.00	0,0	hypothetical protein
PA1372	AE004091	1486960	1489095	-	PAO1.AGEnt_accessory_0049_length_8686	5832	7967	100.00	0,0	hypothetical protein
PA1376	AE004091	1493090	1493095	-	PAO1.AGEnt_accessory_0050_length_22	17	22	0.35	0,1728	isocitrate dehydrogenase kinase/phosphatase
PA1378	AE004091	1495635	1495997	+	PAO1.AGEnt_accessory_0051_length_20822	141	503	100.00	0,0	hypothetical protein
PA1379	AE004091	1496087	1496920	-	PAO1.AGEnt_accessory_0051_length_20822	593	1426	100.00	0,0	probable short-chain dehydrogenase
PA1380	AE004091	1497012	1497977	+	PAO1.AGEnt_accessory_0051_length_20822	1518	2483	100.00	0,0	probable transcriptional regulator
PA1381	AE004091	1498338	1498829	+	PAO1.AGEnt_accessory_0051_length_20822	2844	3335	100.00	0,0	hypothetical protein
PA1382	AE004091	1498813	1501092	+	PAO1.AGEnt_accessory_0051_length_20822	3319	5598	100.00	0,0	probable type II secretion system protein
PA1383	AE004091	1501611	1503416	+	PAO1.AGEnt_accessory_0051_length_20822	6117	7922	100.00	0,0	hypothetical protein
PA1384	AE004091	1503568	1504581	+	PAO1.AGEnt_accessory_0051_length_20822	8074	9087	100.00	0,0	UDP-glucose 4-epimerase
PA1385	AE004091	1504605	1505729	+	PAO1.AGEnt_accessory_0051_length_20822	9111	10235	100.00	0,0	probable glycosyl transferase
PA1386	AE004091	1505749	1507017	+	PAO1.AGEnt_accessory_0051_length_20822	10255	11523	100.00	0,0	probable ATP-binding component of ABC transporter
PA1387	AE004091	1507164	1508720	+	PAO1.AGEnt_accessory_0051_length_20822	11670	13226	100.00	0,0	hypothetical protein
PA1388	AE004091	1508737	1509465	+	PAO1.AGEnt_accessory_0051_length_20822	13243	13971	100.00	0,0	hypothetical protein
PA1389	AE004091	1509562	1511046	+	PAO1.AGEnt_accessory_0051_length_20822	14068	15552	100.00	0,0	probable glycosyl transferase
PA1390	AE004091	1511232	1512266	+	PAO1.AGEnt_accessory_0051_length_20822	15738	16772	100.00	0,0	probable glycosyl transferase
PA1391	AE004091	1512260	1514035	+	PAO1.AGEnt_accessory_0051_length_20822	16766	18541	100.00	0,0	probable glycosyl transferase
PA1392	AE004091	1514036	1515280	+	PAO1.AGEnt_accessory_0051_length_20822	18542	19786	100.00	0,0	hypothetical protein
PA1393	AE004091	1515337	1515927	-	PAO1.AGEnt_accessory_0051_length_20822	19843	20433	100.00	0,0	adenosine 5'-phosphosulfate (APS) kinase
PA1425	AE004091	1552552	1552600	+	PAO1.AGEnt_accessory_0053_length_1693	1	49	3.03	1568,0	probable ATP-binding component of ABC transporter
PA1426	AE004091	1552641	1552997	+	PAO1.AGEnt_accessory_0053_length_1693	90	446	100.00	0,0	hypothetical protein
PA1427	AE004091	1553112	1553675	+	PAO1.AGEnt_accessory_0053_length_1693	561	1124	100.00	0,0	hypothetical protein
PA1429	AE004091	1557700	1557720	+	PAO1.AGEnt_accessory_0054_length_157	1	21	0.78	2688,0	probable cation-transporting P-type ATPase
PA1471	AE004091	1599024	1599320	-	PAO1.AGEnt_accessory_0055_length_1118	62	358	100.00	0,0	hypothetical protein
PA1472	AE004091	1599428	1599982	-	PAO1.AGEnt_accessory_0055_length_1118	466	1020	100.00	0,0	conserved hypothetical protein
PA1509	AE004091	1639067	1639598	-	PAO1.AGEnt_accessory_0056_length_532	1	532	46.54	415,196	hypothetical protein
PA1510	AE004091	1640271	1640326	-	PAO1.AGEnt_accessory_0057_length_56	1	56	3.27	480,1174	hypothetical protein
PA1694	AE004091	1843424	1844147	-	PAO1.AGEnt_accessory_0059_length_22851	1	724	77.85	206,0	translocation protein in type III secretion
PA1695	AE004091	1844144	1845253	-	PAO1.AGEnt_accessory_0059_length_22851	721	1830	100.00	0,0	translocation protein in type III secretion
PA1696	AE004091	1845241	1845717	-	PAO1.AGEnt_accessory_0059_length_22851	1818	2294	100.00	0,0	translocation protein in type III secretion
PA1697	AE004091	1845714	1847036	-	PAO1.AGEnt_accessory_0059_length_22851	2291	3613	100.00	0,0	ATP synthase in type III secretion system
PA1698	AE004091	1847227	1848093	+	PAO1.AGEnt_accessory_0059_length_22851	3804	4670	100.00	0,0	Type III secretion outer membrane protein PopN precursor
PA1699	AE004091	1848074	1848352	+	PAO1.AGEnt_accessory_0059_length_22851	4651	4929	100.00	0,0	conserved hypothetical protein in type III secretion
PA1700	AE004091	1848339	1848710	+	PAO1.AGEnt_accessory_0059_length_22851	4916	5287	100.00	0,0	conserved hypothetical protein in type III secretion
PA1701	AE004091	1848707	1849072	+	PAO1.AGEnt_accessory_0059_length_22851	5284	5649	100.00	0,0	conserved hypothetical protein in type III secretion
PA1702	AE004091	1849077	1849406	+	PAO1.AGEnt_accessory_0059_length_22851	5654	5983	100.00	0,0	conserved hypothetical protein in type III secretion
PA1703	AE004091	1849403	1851523	+	PAO1.AGEnt_accessory_0059_length_22851	5980	8100	100.00	0,0	type III secretory apparatus protein PcrD
PA1704	AE004091	1851520	1851954	+	PAO1.AGEnt_accessory_0059_length_22851	8097	8531	100.00	0,0	transcriptional regulator protein PcrR
PA1705	AE004091	1851982	1852278	+	PAO1.AGEnt_accessory_0059_length_22851	8559	8855	100.00	0,0	regulator in type III secretion
PA1706	AE004091	1852288	1853172	+	PAO1.AGEnt_accessory_0059_length_22851	8865	9749	100.00	0,0	type III secretion protein PcrV
PA1707	AE004091	1853181	1853684	+	PAO1.AGEnt_accessory_0059_length_22851	9758	10261	100.00	0,0	regulatory protein PcrH
PA1708	AE004091	1853665	1854837	+	PAO1.AGEnt_accessory_0059_length_22851	10242	11414	100.00	0,0	translocator protein PopB
PA1709	AE004091	1854849	1855736	+	PAO1.AGEnt_accessory_0059_length_22851	11426	12313	100.00	0,0	Translocator outer membrane protein PopD precursor
PA1710	AE004091	1855862	1856299	+	PAO1.AGEnt_accessory_0059_length_22851	12439	12876	100.00	0,0	ExsC, exoenzyme S synthesis protein C precursor
PA1711	AE004091	1856308	1856553	+	PAO1.AGEnt_accessory_0059_length_22851	12885	13130	100.00	0,0	ExsE
PA1712	AE004091	1856562	1856975	+	PAO1.AGEnt_accessory_0059_length_22851	13139	13552	100.00	0,0	exoenzyme S synthesis protein B
PA1713	AE004091	1857273	1858109	+	PAO1.AGEnt_accessory_0059_length_22851	13850	14686	100.00	0,0	transcriptional regulator ExsA
PA1714	AE004091	1858207	1859037	+	PAO1.AGEnt_accessory_0059_length_22851	14784	15614	100.00	0,0	ExsD
PA1715	AE004091	1859071	1859493	+	PAO1.AGEnt_accessory_0059_length_22851	15648	16070	100.00	0,0	type III export apparatus protein
PA1716	AE004091	1859493	1861295	+	PAO1.AGEnt_accessory_0059_length_22851	16070	17872	100.00	0,0	Type III secretion outer membrane protein PscC precursor
PA1717	AE004091	1861297	1862595	+	PAO1.AGEnt_accessory_0059_length_22851	17874	19172	100.00	0,0	type III export protein PscD
PA1718	AE004091	1862558	1862761	+	PAO1.AGEnt_accessory_0059_length_22851	19135	19338	100.00	0,0	type III export protein PscE
PA1719	AE004091	1862764	1863021	+	PAO1.AGEnt_accessory_0059_length_22851	19341	19598	100.00	0,0	type III export protein PscF
PA1720	AE004091	1863024	1863371	+	PAO1.AGEnt_accessory_0059_length_22851	19601	19948	100.00	0,0	type III export protein PscG
PA1721	AE004091	1863368	1863799	+	PAO1.AGEnt_accessory_0059_length_22851	19945	20376	100.00	0,0	type III export protein PscH
PA1722	AE004091	1863799	1864137	+	PAO1.AGEnt_accessory_0059_length_22851	20376	20714	100.00	0,0	type III export protein PscI
PA1723	AE004091	1864134	1864880	+	PAO1.AGEnt_accessory_0059_length_22851	20711	21457	100.00	0,0	type III export protein PscJ
PA1724	AE004091	1864889	1865515	+	PAO1.AGEnt_accessory_0059_length_22851	21466	22092	100.00	0,0	type III export protein PscK
PA1725	AE004091	1865494	1866138	+	PAO1.AGEnt_accessory_0059_length_22851	22071	22715	100.00	0,0	type III export protein PscL
PA1726	AE004091	1866241	1866274	-	PAO1.AGEnt_accessory_0059_length_22851	22818	22851	1.48	0,2261	periplasmic beta-glucosidase
PA1858	AE004091	2017967	2017997	-	PAO1.AGEnt_accessory_0060_length_128	98	128	3.74	0,797	streptomycin 3''-phosphotransferase
PA1887	AE004091	2057279	2057946	-	PAO1.AGEnt_accessory_0061_length_2434	1	668	99.85	1,0	hypothetical protein
PA1888	AE004091	2057930	2059339	-	PAO1.AGEnt_accessory_0061_length_2434	652	2061	100.00	0,0	hypothetical protein
PA1889	AE004091	2059569	2059712	+	PAO1.AGEnt_accessory_0061_length_2434	2291	2434	14.63	0,840	hypothetical protein
PA1914	AE004091	2087010	2088034	-	PAO1.AGEnt_accessory_0063_length_1475	1	1025	83.54	202,0	conserved hypothetical protein
PA1935	AE004091	2117030	2117734	-	PAO1.AGEnt_accessory_0066_length_2100	611	1315	100.00	0,0	hypothetical protein
PA1936	AE004091	2117897	2118097	+	PAO1.AGEnt_accessory_0066_length_2100	1478	1678	100.00	0,0	hypothetical protein
PA1939	AE004091	2120225	2122222	-	PAO1.AGEnt_accessory_0067_length_2823	470	2467	100.00	0,0	hypothetical protein
PA2036	AE004091	2226879	2227400	+	PAO1.AGEnt_accessory_0069_length_2889	632	1153	100.00	0,0	hypothetical protein
PA2037	AE004091	2227541	2229001	+	PAO1.AGEnt_accessory_0069_length_2889	1294	2754	100.00	0,0	hypothetical protein
PA2038	AE004091	2229126	2229136	-	PAO1.AGEnt_accessory_0069_length_2889	2879	2889	3.49	0,304	hypothetical protein
PA2073	AE004091	2277552	2278982	+	PAO1.AGEnt_accessory_0070_length_1879	58	1488	100.00	0,0	probable transporter (membrane subunit)
PA2074	AE004091	2278982	2279373	+	PAO1.AGEnt_accessory_0070_length_1879	1488	1879	48.22	0,421	hypothetical protein
PA2074	AE004091	2279538	2279794	+	PAO1.AGEnt_accessory_0071_length_302	1	257	31.61	556,0	hypothetical protein
PA2099	AE004091	2311108	2311112	+	PAO1.AGEnt_accessory_0072_length_7115	1	5	0.66	751,0	probable short-chain dehydrogenase
PA2100	AE004091	2311333	2312766	-	PAO1.AGEnt_accessory_0072_length_7115	226	1659	100.00	0,0	probable transcriptional regulator
PA2101	AE004091	2312899	2313789	+	PAO1.AGEnt_accessory_0072_length_7115	1792	2682	100.00	0,0	conserved hypothetical protein
PA2102	AE004091	2313791	2314249	+	PAO1.AGEnt_accessory_0072_length_7115	2684	3142	100.00	0,0	hypothetical protein
PA2103	AE004091	2314512	2315690	+	PAO1.AGEnt_accessory_0072_length_7115	3405	4583	100.00	0,0	probable molybdopterin biosynthesis protein MoeB
PA2104	AE004091	2315709	2316626	+	PAO1.AGEnt_accessory_0072_length_7115	4602	5519	100.00	0,0	probable cysteine synthase
PA2105	AE004091	2316708	2317403	+	PAO1.AGEnt_accessory_0072_length_7115	5601	6296	100.00	0,0	probable acetyltransferase
PA2106	AE004091	2317400	2318134	+	PAO1.AGEnt_accessory_0072_length_7115	6293	7027	100.00	0,0	hypothetical protein
PA2119	AE004091	2330963	2332059	-	PAO1.AGEnt_accessory_0073_length_1425	1	1097	99.64	4,0	alcohol dehydrogenase (Zn-dependent)
PA2170	AE004091	2393424	2393608	+	PAO1.AGEnt_accessory_0074_length_210	26	210	88.10	0,25	hypothetical protein
PA2181	AE004091	2404281	2404284	+	PAO1.AGEnt_accessory_0075_length_2914	1	4	0.35	1130,0	hypothetical protein
PA2182	AE004091	2404386	2404655	-	PAO1.AGEnt_accessory_0075_length_2914	106	375	100.00	0,0	hypothetical protein
PA2183	AE004091	2404949	2405233	-	PAO1.AGEnt_accessory_0075_length_2914	669	953	100.00	0,0	hypothetical protein
PA2184	AE004091	2405230	2405739	-	PAO1.AGEnt_accessory_0075_length_2914	950	1459	100.00	0,0	conserved hypothetical protein
PA2185	AE004091	2405993	2406877	+	PAO1.AGEnt_accessory_0075_length_2914	1713	2597	100.00	0,0	non-heme catalase KatN
PA2186	AE004091	2406961	2407131	+	PAO1.AGEnt_accessory_0075_length_2914	2681	2851	100.00	0,0	hypothetical protein
PA2187	AE004091	2407596	2407661	+	PAO1.AGEnt_accessory_0076_length_1410	1	66	15.49	360,0	hypothetical protein
PA2188	AE004091	2407681	2408847	-	PAO1.AGEnt_accessory_0076_length_1410	86	1252	100.00	0,0	probable alcohol dehydrogenase (Zn-dependent)
PA2190	AE004091	2409837	2410181	+	PAO1.AGEnt_accessory_0077_length_577	131	475	100.00	0,0	conserved hypothetical protein
PA2192	AE004091	2411709	2412122	+	PAO1.AGEnt_accessory_0078_length_720	84	497	100.00	0,0	conserved hypothetical protein
PA2218	AE004091	2439150	2440253	-	PAO1.AGEnt_accessory_0079_length_12648	136	1239	100.00	0,0	hypothetical protein
PA2219	AE004091	2440347	2441555	-	PAO1.AGEnt_accessory_0079_length_12648	1333	2541	100.00	0,0	membrane protein OpdE
PA2220	AE004091	2441771	2442691	+	PAO1.AGEnt_accessory_0079_length_12648	2757	3677	100.00	0,0	probable transcriptional regulator
PA2221	AE004091	2443161	2444366	+	PAO1.AGEnt_accessory_0079_length_12648	4147	5352	100.00	0,0	conserved hypothetical protein
PA2222	AE004091	2444886	2445533	-	PAO1.AGEnt_accessory_0079_length_12648	5872	6519	100.00	0,0	hypothetical protein
PA2223	AE004091	2445545	2446564	-	PAO1.AGEnt_accessory_0079_length_12648	6531	7550	100.00	0,0	hypothetical protein
PA2224	AE004091	2446597	2447325	-	PAO1.AGEnt_accessory_0079_length_12648	7583	8311	100.00	0,0	hypothetical protein
PA2225	AE004091	2447573	2447989	-	PAO1.AGEnt_accessory_0079_length_12648	8559	8975	100.00	0,0	hypothetical protein
PA2226	AE004091	2448033	2448533	-	PAO1.AGEnt_accessory_0079_length_12648	9019	9519	100.00	0,0	hypothetical protein
PA2227	AE004091	2448568	2449545	-	PAO1.AGEnt_accessory_0079_length_12648	9554	10531	100.00	0,0	AraC-type transcriptional regulator VqsM
PA2228	AE004091	2449554	2450765	-	PAO1.AGEnt_accessory_0079_length_12648	10540	11751	100.00	0,0	hypothetical protein
PA2229	AE004091	2452387	2452426	+	PAO1.AGEnt_accessory_0080_length_105	1	40	5.56	680,0	conserved hypothetical protein
PA2230	AE004091	2452469	2452491	+	PAO1.AGEnt_accessory_0080_length_105	83	105	3.42	0,649	hypothetical protein
PA2294	AE004091	2524366	2525052	-	PAO1.AGEnt_accessory_0083_length_2875	1	687	80.35	168,0	probable ATP-binding component of ABC transporter
PA2295	AE004091	2525049	2525846	-	PAO1.AGEnt_accessory_0083_length_2875	684	1481	100.00	0,0	probable permease of ABC transporter
PA2296	AE004091	2525871	2527240	-	PAO1.AGEnt_accessory_0083_length_2875	1506	2875	97.37	0,37	hypothetical protein
PA2313	AE004091	2551190	2551240	+	PAO1.AGEnt_accessory_0084_length_231	1	51	8.29	564,0	hypothetical protein
PA2319	AE004091	2556948	2557964	+	PAO1.AGEnt_accessory_0085_length_1371	80	1096	100.00	0,0	probable transposase
PA2333	AE004091	2574394	2575992	-	PAO1.AGEnt_accessory_0087_length_2991	1	1599	98.89	18,0	probable sulfatase
PA2334	AE004091	2576089	2577000	-	PAO1.AGEnt_accessory_0087_length_2991	1696	2607	100.00	0,0	probable transcriptional regulator
PA2335	AE004091	2577150	2577384	+	PAO1.AGEnt_accessory_0087_length_2991	2757	2991	9.92	0,2135	probable TonB-dependent receptor
PA2335	AE004091	2577974	2579519	+	PAO1.AGEnt_accessory_0088_length_2996	1	1546	65.23	824,0	probable TonB-dependent receptor
PA2336	AE004091	2579542	2580882	+	PAO1.AGEnt_accessory_0088_length_2996	1569	2909	100.00	0,0	hypothetical protein
PA2371	AE004091	2623253	2623262	+	PAO1.AGEnt_accessory_0089_length_1113	1	10	0.39	2540,0	probable ClpA/B-type protease
PA2372	AE004091	2623284	2623856	+	PAO1.AGEnt_accessory_0089_length_1113	32	604	100.00	0,0	hypothetical protein
PA2373	AE004091	2624204	2624365	+	PAO1.AGEnt_accessory_0089_length_1113	952	1113	8.07	0,1845	conserved hypothetical protein
PA2387	AE004091	2640392	2640871	-	PAO1.AGEnt_accessory_0090_length_982	26	505	100.00	0,0	FpvI
PA2388	AE004091	2641035	2641348	+	PAO1.AGEnt_accessory_0090_length_982	669	982	31.53	0,682	FpvR
PA2397	AE004091	2653435	2655084	+	PAO1.AGEnt_accessory_0091_length_30393	363	2012	100.00	0,0	pyoverdine biosynthesis protein PvdE
PA2398	AE004091	2655187	2657634	+	PAO1.AGEnt_accessory_0091_length_30393	2115	4562	100.00	0,0	ferripyoverdine receptor
PA2399	AE004091	2657798	2665144	-	PAO1.AGEnt_accessory_0091_length_30393	4726	12072	100.00	0,0	pyoverdine synthetase D
PA2400	AE004091	2665156	2671629	-	PAO1.AGEnt_accessory_0091_length_30393	12084	18557	100.00	0,0	PvdJ
PA2402	AE004091	2671729	2683465	-	PAO1.AGEnt_accessory_0091_length_30393	18657	30393	75.97	0,3713	probable non-ribosomal peptide synthetase
PA2402	AE004091	2683612	2687178	-	PAO1.AGEnt_accessory_0092_length_3754	1	3567	23.09	11883,0	probable non-ribosomal peptide synthetase
PA2403	AE004091	2688225	2688255	+	PAO1.AGEnt_accessory_0093_length_31	1	31	2.56	728,453	hypothetical protein
PA2423	AE004091	2706387	2706458	+	PAO1.AGEnt_accessory_0094_length_107	36	107	9.06	0,723	hypothetical protein
PA2426	AE004091	2722711	2722738	+	PAO1.AGEnt_accessory_0096_length_598	1	28	4.96	536,0	sigma factor PvdS
PA2427	AE004091	2722755	2723222	-	PAO1.AGEnt_accessory_0096_length_598	45	512	100.00	0,0	hypothetical protein
PA2455	AE004091	2756240	2756252	+	PAO1.AGEnt_accessory_0097_length_1184	1	13	2.46	515,0	hypothetical protein
PA2456	AE004091	2756309	2756650	+	PAO1.AGEnt_accessory_0097_length_1184	70	411	100.00	0,0	hypothetical protein
PA2457	AE004091	2756918	2757423	+	PAO1.AGEnt_accessory_0097_length_1184	679	1184	51.58	0,475	hypothetical protein
PA2458	AE004091	2759147	2759182	+	PAO1.AGEnt_accessory_0098_length_95	1	36	3.21	1086,0	hypothetical protein
PA2459	AE004091	2759482	2760087	-	PAO1.AGEnt_accessory_0099_length_843	106	711	100.00	0,0	hypothetical protein
PA2460	AE004091	2760356	2760619	-	PAO1.AGEnt_accessory_0100_length_3372	1	264	88.89	33,0	hypothetical protein
PA2461	AE004091	2760872	2761351	-	PAO1.AGEnt_accessory_0100_length_3372	517	996	100.00	0,0	hypothetical protein
PA2462	AE004091	2761921	2763727	-	PAO1.AGEnt_accessory_0100_length_3372	1566	3372	10.70	0,15077	hypothetical protein
PA2462	AE004091	2764619	2767291	-	PAO1.AGEnt_accessory_0101_length_2673	1	2673	15.83	2698,11513	hypothetical protein
PA2462	AE004091	2771111	2777391	-	PAO1.AGEnt_accessory_0102_length_6281	1	6281	37.20	9190,1413	hypothetical protein
PA2463	AE004091	2780570	2780614	-	PAO1.AGEnt_accessory_0103_length_357	1	45	2.65	1653,0	hypothetical protein
PA2563	AE004091	2899090	2899097	+	PAO1.AGEnt_accessory_0104_length_2660	1	8	0.54	1480,0	probable sulfate transporter
PA2564	AE004091	2899107	2899934	-	PAO1.AGEnt_accessory_0104_length_2660	18	845	100.00	0,0	hypothetical protein
PA2565	AE004091	2899924	2900349	-	PAO1.AGEnt_accessory_0104_length_2660	835	1260	100.00	0,0	hypothetical protein
PA2566	AE004091	2900372	2901559	-	PAO1.AGEnt_accessory_0104_length_2660	1283	2470	100.00	0,0	conserved hypothetical protein
PA2690	AE004091	3043750	3044766	-	PAO1.AGEnt_accessory_0109_length_1518	315	1331	100.00	0,0	probable transposase
PA2691	AE004091	3044947	3044953	-	PAO1.AGEnt_accessory_0109_length_1518	1512	1518	0.58	0,1199	conserved hypothetical protein
PA2730	AE004091	3088660	3089613	-	PAO1.AGEnt_accessory_0112_length_11769	1167	2120	100.00	0,0	hypothetical protein
PA2731	AE004091	3089644	3090108	-	PAO1.AGEnt_accessory_0112_length_11769	2151	2615	100.00	0,0	hypothetical protein
PA2732	AE004091	3090221	3093661	-	PAO1.AGEnt_accessory_0112_length_11769	2728	6168	100.00	0,0	hypothetical protein
PA2733	AE004091	3093658	3094185	-	PAO1.AGEnt_accessory_0112_length_11769	6165	6692	100.00	0,0	conserved hypothetical protein
PA2734	AE004091	3094757	3096052	-	PAO1.AGEnt_accessory_0112_length_11769	7264	8559	100.00	0,0	hypothetical protein
PA2735	AE004091	3096130	3098508	-	PAO1.AGEnt_accessory_0112_length_11769	8637	11015	100.00	0,0	probable restriction-modification system protein
PA2736	AE004091	3098626	3098979	-	PAO1.AGEnt_accessory_0112_length_11769	11133	11486	100.00	0,0	hypothetical protein
PA2771	AE004091	3129729	3130754	+	PAO1.AGEnt_accessory_0113_length_1869	92	1117	100.00	0,0	conserved hypothetical protein
PA2772	AE004091	3130761	3131159	-	PAO1.AGEnt_accessory_0113_length_1869	1124	1522	100.00	0,0	hypothetical protein
PA2791	AE004091	3148339	3148358	-	PAO1.AGEnt_accessory_0114_length_106	87	106	6.87	0,271	hypothetical protein
PA2794	AE004091	3150886	3152202	-	PAO1.AGEnt_accessory_0115_length_1987	322	1638	100.00	0,0	pseudaminidase
PA2795	AE004091	3152504	3152551	+	PAO1.AGEnt_accessory_0115_length_1987	1940	1987	4.80	0,951	conserved hypothetical protein
PA2818	AE004091	3171598	3173175	-	PAO1.AGEnt_accessory_0116_length_1995	61	1638	100.00	0,0	aminoglycoside response regulator
PA2819	AE004091	3173244	3173532	+	PAO1.AGEnt_accessory_0116_length_1995	1707	1995	60.21	0,191	hypothetical protein
PA3065	AE004091	3434373	3435359	-	PAO1.AGEnt_accessory_0117_length_2409	260	1246	100.00	0,0	hypothetical protein
PA3066	AE004091	3435372	3435944	-	PAO1.AGEnt_accessory_0117_length_2409	1259	1831	100.00	0,0	hypothetical protein
PA3067	AE004091	3435987	3436430	-	PAO1.AGEnt_accessory_0117_length_2409	1874	2317	100.00	0,0	probable transcriptional regulator
PA3141	AE004091	3526592	3526678	-	PAO1.AGEnt_accessory_0119_length_1588	1	87	4.35	1911,0	nucleotide sugar epimerase/dehydratase WbpM
PA3142	AE004091	3527429	3527734	-	PAO1.AGEnt_accessory_0119_length_1588	838	1143	100.00	0,0	hypothetical protein
PA3143	AE004091	3527670	3528179	-	PAO1.AGEnt_accessory_0119_length_1588	1079	1588	93.92	0,33	hypothetical protein
PA3145	AE004091	3528428	3529447	-	PAO1.AGEnt_accessory_0120_length_19290	26	1045	100.00	0,0	glycosyltransferase WbpL
PA3146	AE004091	3529508	3530458	-	PAO1.AGEnt_accessory_0120_length_19290	1106	2056	100.00	0,0	probable NAD-dependent epimerase/dehydratase WbpK
PA3147	AE004091	3530467	3531708	-	PAO1.AGEnt_accessory_0120_length_19290	2065	3306	100.00	0,0	probable glycosyl transferase WbpJ
PA3148	AE004091	3531751	3532815	-	PAO1.AGEnt_accessory_0120_length_19290	3349	4413	100.00	0,0	UDP-N-acetylglucosamine 2-epimerase WbpI
PA3149	AE004091	3532812	3533933	-	PAO1.AGEnt_accessory_0120_length_19290	4410	5531	100.00	0,0	probable glycosyltransferase WbpH
PA3150	AE004091	3533948	3535081	-	PAO1.AGEnt_accessory_0120_length_19290	5546	6679	100.00	0,0	LPS biosynthesis protein WbpG
PA3151	AE004091	3535216	3535971	-	PAO1.AGEnt_accessory_0120_length_19290	6814	7569	100.00	0,0	imidazoleglycerol-phosphate synthase, cyclase subunit
PA3152	AE004091	3535971	3536579	-	PAO1.AGEnt_accessory_0120_length_19290	7569	8177	100.00	0,0	glutamine amidotransferase
PA3153	AE004091	3536576	3537811	-	PAO1.AGEnt_accessory_0120_length_19290	8174	9409	100.00	0,0	O-antigen translocase
PA3154	AE004091	3537808	3539124	-	PAO1.AGEnt_accessory_0120_length_19290	9406	10722	100.00	0,0	B-band O-antigen polymerase
PA3155	AE004091	3539128	3540207	-	PAO1.AGEnt_accessory_0120_length_19290	10726	11805	100.00	0,0	UDP-2-acetamido-2-dideoxy-d-ribo-hex-3-uluronic acid transaminase, wbpE
PA3156	AE004091	3540210	3540785	-	PAO1.AGEnt_accessory_0120_length_19290	11808	12383	100.00	0,0	UDP-2-acetamido-3-amino-2,3-dideoxy-d-glucuronic acid N-acetyltransferase, WbpD
PA3157	AE004091	3540782	3542671	-	PAO1.AGEnt_accessory_0120_length_19290	12380	14269	100.00	0,0	probable acetyltransferase
PA3158	AE004091	3542740	3543690	-	PAO1.AGEnt_accessory_0120_length_19290	14338	15288	100.00	0,0	UDP-2-acetamido-2-deoxy-d-glucuronic acid 3-dehydrogenase, WbpB
PA3159	AE004091	3543764	3545074	-	PAO1.AGEnt_accessory_0120_length_19290	15362	16672	100.00	0,0	UDP-N-acetyl-d-glucosamine 6-Dehydrogenase
PA3160	AE004091	3545881	3546927	-	PAO1.AGEnt_accessory_0120_length_19290	17479	18525	100.00	0,0	O-antigen chain length regulator
PA3161	AE004091	3547689	3547692	-	PAO1.AGEnt_accessory_0120_length_19290	19287	19290	1.40	0,281	integration host factor beta subunit
PA3222	AE004091	3611092	3611149	+	PAO1.AGEnt_accessory_0121_length_103	1	58	6.44	842,0	hypothetical protein
PA3290	AE004091	3683591	3684148	-	PAO1.AGEnt_accessory_0122_length_881	1	558	21.06	2091,0	hypothetical protein
PA3291	AE004091	3684163	3684471	-	PAO1.AGEnt_accessory_0122_length_881	573	881	55.68	0,246	hypothetical protein
PA3362	AE004091	3773430	3773948	-	PAO1.AGEnt_accessory_0123_length_605	54	572	100.00	0,0	hypothetical protein
PA3367	AE004091	3778266	3778604	+	PAO1.AGEnt_accessory_0124_length_482	94	432	100.00	0,0	hypothetical protein
PA3434	AE004091	3842274	3843290	-	PAO1.AGEnt_accessory_0125_length_1662	413	1429	100.00	0,0	probable transposase
PA3485	AE004091	3899935	3899938	+	PAO1.AGEnt_accessory_0127_length_111	1	4	0.91	434,0	hypothetical protein
PA3486	AE004091	3902159	3902659	+	PAO1.AGEnt_accessory_0128_length_5029	1	501	20.64	1926,0	conserved hypothetical protein
PA3487	AE004091	3902663	3905962	+	PAO1.AGEnt_accessory_0128_length_5029	505	3804	100.00	0,0	phospholipase D
PA3488	AE004091	3906391	3907089	+	PAO1.AGEnt_accessory_0128_length_5029	4233	4931	100.00	0,0	hypothetical protein
PA3497	AE004091	3914117	3915337	-	PAO1.AGEnt_accessory_0129_length_16632	9	1229	100.00	0,0	hypothetical protein
PA3498	AE004091	3915807	3916763	-	PAO1.AGEnt_accessory_0129_length_16632	1699	2655	100.00	0,0	probable oxidoreductase
PA3499	AE004091	3916778	3917212	-	PAO1.AGEnt_accessory_0129_length_16632	2670	3104	100.00	0,0	hypothetical protein
PA3500	AE004091	3917209	3918228	-	PAO1.AGEnt_accessory_0129_length_16632	3101	4120	100.00	0,0	conserved hypothetical protein
PA3501	AE004091	3918251	3918469	-	PAO1.AGEnt_accessory_0129_length_16632	4143	4361	100.00	0,0	hypothetical protein
PA3502	AE004091	3918471	3918788	-	PAO1.AGEnt_accessory_0129_length_16632	4363	4680	100.00	0,0	hypothetical protein
PA3503	AE004091	3918796	3919431	-	PAO1.AGEnt_accessory_0129_length_16632	4688	5323	100.00	0,0	hypothetical protein
PA3504	AE004091	3919774	3921258	-	PAO1.AGEnt_accessory_0129_length_16632	5666	7150	100.00	0,0	probable aldehyde dehydrogenase
PA3505	AE004091	3921270	3922073	-	PAO1.AGEnt_accessory_0129_length_16632	7162	7965	100.00	0,0	hypothetical protein
PA3506	AE004091	3922084	3923766	-	PAO1.AGEnt_accessory_0129_length_16632	7976	9658	100.00	0,0	probable decarboxylase
PA3507	AE004091	3923759	3924556	-	PAO1.AGEnt_accessory_0129_length_16632	9651	10448	100.00	0,0	probable short-chain dehydrogenase
PA3508	AE004091	3924543	3925376	-	PAO1.AGEnt_accessory_0129_length_16632	10435	11268	100.00	0,0	probable transcriptional regulator
PA3509	AE004091	3925369	3926238	-	PAO1.AGEnt_accessory_0129_length_16632	11261	12130	100.00	0,0	probable hydrolase
PA3510	AE004091	3926247	3926777	-	PAO1.AGEnt_accessory_0129_length_16632	12139	12669	100.00	0,0	hypothetical protein
PA3511	AE004091	3926791	3927552	-	PAO1.AGEnt_accessory_0129_length_16632	12683	13444	100.00	0,0	probable short-chain dehydrogenase
PA3512	AE004091	3927558	3928334	-	PAO1.AGEnt_accessory_0129_length_16632	13450	14226	100.00	0,0	probable permease of ABC transporter
PA3513	AE004091	3928331	3929338	-	PAO1.AGEnt_accessory_0129_length_16632	14223	15230	100.00	0,0	hypothetical protein
PA3514	AE004091	3929379	3930230	-	PAO1.AGEnt_accessory_0129_length_16632	15271	16122	100.00	0,0	probable ATP-binding component of ABC transporter
PA3825	AE004091	4282078	4282138	-	PAO1.AGEnt_accessory_0131_length_306	246	306	3.86	0,1520	hypothetical protein
PA3835	AE004091	4294255	4294605	-	PAO1.AGEnt_accessory_0132_length_2895	47	397	100.00	0,0	hypothetical protein
PA3841	AE004091	4303141	4304502	-	PAO1.AGEnt_accessory_0133_length_1441	37	1398	100.00	0,0	exoenzyme S
PA3866	AE004091	4327697	4329991	-	PAO1.AGEnt_accessory_0135_length_6449	818	3112	100.00	0,0	pyocin protein
PA3867	AE004091	4330321	4330896	+	PAO1.AGEnt_accessory_0135_length_6449	3442	4017	100.00	0,0	probable DNA invertase
PA3868	AE004091	4331452	4332462	+	PAO1.AGEnt_accessory_0135_length_6449	4573	5583	100.00	0,0	hypothetical protein
PA3869	AE004091	4332653	4333036	+	PAO1.AGEnt_accessory_0135_length_6449	5774	6157	100.00	0,0	hypothetical protein
PA3919	AE004091	4387336	4387337	-	PAO1.AGEnt_accessory_0137_length_141	140	141	0.14	0,1390	conserved hypothetical protein
PA3939	AE004091	4417076	4417815	-	PAO1.AGEnt_accessory_0139_length_740	1	740	80.35	62,119	hypothetical protein
PA3993	AE004091	4473623	4474639	+	PAO1.AGEnt_accessory_0140_length_1371	80	1096	100.00	0,0	probable transposase
PA4075	AE004091	4553821	4554321	-	PAO1.AGEnt_accessory_0143_length_501	1	501	59.86	297,39	hypothetical protein
PA4092	AE004091	4575823	4575844	+	PAO1.AGEnt_accessory_0144_length_81	1	22	4.29	491,0	4-hydroxyphenylacetate 3-monooxygenase small chain
PA4100	AE004091	4584490	4584531	+	PAO1.AGEnt_accessory_0145_length_6568	1	42	2.50	1638,0	probable dehydrogenase
PA4101	AE004091	4585149	4585889	+	PAO1.AGEnt_accessory_0145_length_6568	660	1400	100.00	0,0	BfmR
PA4102	AE004091	4585886	4587190	+	PAO1.AGEnt_accessory_0145_length_6568	1397	2701	100.00	0,0	BfmS
PA4103	AE004091	4587320	4587949	+	PAO1.AGEnt_accessory_0145_length_6568	2831	3460	100.00	0,0	hypothetical protein
PA4104	AE004091	4587981	4588490	+	PAO1.AGEnt_accessory_0145_length_6568	3492	4001	100.00	0,0	conserved hypothetical protein
PA4105	AE004091	4588743	4589498	-	PAO1.AGEnt_accessory_0145_length_6568	4254	5009	100.00	0,0	hypothetical protein
PA4106	AE004091	4589491	4590321	-	PAO1.AGEnt_accessory_0145_length_6568	5002	5832	100.00	0,0	conserved hypothetical protein
PA4107	AE004091	4590396	4590863	-	PAO1.AGEnt_accessory_0145_length_6568	5907	6374	100.00	0,0	hypothetical protein
PA4141	AE004091	4632477	4632776	+	PAO1.AGEnt_accessory_0149_length_705	309	608	100.00	0,0	hypothetical protein
PA4142	AE004091	4632873	4632873	+	PAO1.AGEnt_accessory_0149_length_705	705	705	0.08	0,1256	probable secretion protein
PA4148	AE004091	4641805	4642471	+	PAO1.AGEnt_accessory_0150_length_667	1	667	83.27	94,40	probable short-chain dehydrogenase
PA4155	AE004091	4648999	4650306	-	PAO1.AGEnt_accessory_0151_length_9588	226	1533	100.00	0,0	hypothetical protein
PA4156	AE004091	4650374	4652458	-	PAO1.AGEnt_accessory_0151_length_9588	1601	3685	100.00	0,0	probable TonB-dependent receptor
PA4157	AE004091	4652714	4653502	+	PAO1.AGEnt_accessory_0151_length_9588	3941	4729	100.00	0,0	probable transcriptional regulator
PA4158	AE004091	4653509	4654306	-	PAO1.AGEnt_accessory_0151_length_9588	4736	5533	100.00	0,0	ferric enterobactin transport protein FepC
PA4159	AE004091	4654432	4655337	+	PAO1.AGEnt_accessory_0151_length_9588	5659	6564	100.00	0,0	ferrienterobactin-binding periplasmic protein precursor FepB
PA4160	AE004091	4655368	4656390	+	PAO1.AGEnt_accessory_0151_length_9588	6595	7617	100.00	0,0	ferric enterobactin transport protein FepD
PA4161	AE004091	4656387	4657418	+	PAO1.AGEnt_accessory_0151_length_9588	7614	8645	100.00	0,0	ferric enterobactin transport protein FepG
PA4162	AE004091	4657429	4658145	-	PAO1.AGEnt_accessory_0151_length_9588	8656	9372	100.00	0,0	probable short-chain dehydrogenase
PA4164	AE004091	4660263	4660547	+	PAO1.AGEnt_accessory_0152_length_2429	1	285	87.16	42,0	hypothetical protein
PA4165	AE004091	4660563	4662053	-	PAO1.AGEnt_accessory_0152_length_2429	301	1791	100.00	0,0	probable transcriptional regulator
PA4166	AE004091	4662185	4662643	+	PAO1.AGEnt_accessory_0152_length_2429	1923	2381	100.00	0,0	probable acetyltransferase
PA4168	AE004091	4663854	4666165	+	PAO1.AGEnt_accessory_0153_length_2473	162	2473	95.97	0,97	second ferric pyoverdine receptor FpvB
PA4172	AE004091	4669274	4669290	+	PAO1.AGEnt_accessory_0154_length_1926	1	17	2.12	784,0	probable nuclease
PA4173	AE004091	4669322	4669720	-	PAO1.AGEnt_accessory_0154_length_1926	49	447	100.00	0,0	conserved hypothetical protein
PA4174	AE004091	4669861	4670784	+	PAO1.AGEnt_accessory_0154_length_1926	588	1511	100.00	0,0	probable transcriptional regulator
PA4177	AE004091	4673462	4673863	+	PAO1.AGEnt_accessory_0156_length_1418	24	425	100.00	0,0	hypothetical protein
PA4178	AE004091	4673963	4674706	+	PAO1.AGEnt_accessory_0156_length_1418	525	1268	100.00	0,0	hypothetical protein
PA4182	AE004091	4679577	4679595	+	PAO1.AGEnt_accessory_0157_length_507	1	19	2.97	620,0	hypothetical protein
PA4183	AE004091	4679599	4680066	-	PAO1.AGEnt_accessory_0157_length_507	23	490	100.00	0,0	hypothetical protein
PA4185	AE004091	4681421	4682149	+	PAO1.AGEnt_accessory_0158_length_3484	283	1011	100.00	0,0	probable transcriptional regulator
PA4186	AE004091	4682242	4683561	+	PAO1.AGEnt_accessory_0158_length_3484	1104	2423	100.00	0,0	hypothetical protein
PA4187	AE004091	4683697	4684622	+	PAO1.AGEnt_accessory_0158_length_3484	2559	3484	69.68	0,403	probable major facilitator superfamily (MFS) transporter
PA4190	AE004091	4688834	4688848	+	PAO1.AGEnt_accessory_0159_length_4277	1	15	1.25	1182,0	probable FAD-dependent monooxygenase
PA4191	AE004091	4688889	4689893	-	PAO1.AGEnt_accessory_0159_length_4277	56	1060	100.00	0,0	probable iron/ascorbate oxidoreductase
PA4192	AE004091	4689902	4690645	-	PAO1.AGEnt_accessory_0159_length_4277	1069	1812	100.00	0,0	probable ATP-binding component of ABC transporter
PA4193	AE004091	4690642	4691346	-	PAO1.AGEnt_accessory_0159_length_4277	1809	2513	100.00	0,0	probable permease of ABC transporter
PA4194	AE004091	4691343	4692041	-	PAO1.AGEnt_accessory_0159_length_4277	2510	3208	100.00	0,0	probable permease of ABC transporter
PA4195	AE004091	4692126	4692956	-	PAO1.AGEnt_accessory_0159_length_4277	3293	4123	100.00	0,0	probable binding protein component of ABC transporter
PA4514	AE004091	5053631	5055383	-	PAO1.AGEnt_accessory_0161_length_1753	1	1753	77.50	15,494	probable outer membrane receptor for iron transport
PA4525	AE004091	5069082	5069531	-	PAO1.AGEnt_accessory_0162_length_1309	74	523	100.00	0,0	type 4 fimbrial precursor PilA
PA4526	AE004091	5069763	5070317	+	PAO1.AGEnt_accessory_0162_length_1309	755	1309	32.63	0,1146	type 4 fimbrial biogenesis protein PilB
PA4548	AE004091	5097454	5097462	-	PAO1.AGEnt_accessory_0164_length_7534	1	9	0.82	1086,0	probable D-amino acid oxidase
PA4549	AE004091	5097597	5098106	+	PAO1.AGEnt_accessory_0164_length_7534	144	653	100.00	0,0	type 4 fimbrial biogenesis protein FimT
PA4550	AE004091	5098212	5098718	+	PAO1.AGEnt_accessory_0164_length_7534	759	1265	100.00	0,0	type 4 fimbrial biogenesis protein FimU
PA4551	AE004091	5098709	5099266	+	PAO1.AGEnt_accessory_0164_length_7534	1256	1813	100.00	0,0	type 4 fimbrial biogenesis protein PilV
PA4552	AE004091	5099263	5100087	+	PAO1.AGEnt_accessory_0164_length_7534	1810	2634	100.00	0,0	type 4 fimbrial biogenesis protein PilW
PA4553	AE004091	5100084	5100671	+	PAO1.AGEnt_accessory_0164_length_7534	2631	3218	100.00	0,0	type 4 fimbrial biogenesis protein PilX
PA4554	AE004091	5100683	5104168	+	PAO1.AGEnt_accessory_0164_length_7534	3230	6715	100.00	0,0	type 4 fimbrial biogenesis protein PilY1
PA4555	AE004091	5104170	5104517	+	PAO1.AGEnt_accessory_0164_length_7534	6717	7064	100.00	0,0	type 4 fimbrial biogenesis protein PilY2
PA4556	AE004091	5104514	5104939	+	PAO1.AGEnt_accessory_0164_length_7534	7061	7486	100.00	0,0	type 4 fimbrial biogenesis protein PilE
PA4557	AE004091	5104986	5104987	-	PAO1.AGEnt_accessory_0164_length_7534	7533	7534	0.21	0,943	LytB protein
PA4797	AE004091	5382796	5383812	-	PAO1.AGEnt_accessory_0167_length_1371	276	1292	100.00	0,0	probable transposase
PA4802	AE004091	5387000	5387245	+	PAO1.AGEnt_accessory_0168_length_327	82	327	34.02	0,477	hypothetical protein
PA4802	AE004091	5387712	5387722	+	PAO1.AGEnt_accessory_0169_length_44	1	11	1.52	712,0	hypothetical protein
PA4908	AE004091	5507366	5507387	-	PAO1.AGEnt_accessory_0173_length_22	1	22	2.36	400,511	hypothetical protein
PA4929	AE004091	5532942	5533015	+	PAO1.AGEnt_accessory_0174_length_91	1	74	3.62	1969,0	hypothetical protein
PA4930	AE004091	5533017	5533032	-	PAO1.AGEnt_accessory_0174_length_91	76	91	1.49	0,1061	biosynthetic alanine racemase
PA4996	AE004091	5612268	5612276	-	PAO1.AGEnt_accessory_0175_length_39	31	39	0.63	0,1416	LPS biosynthesis protein RfaE
PA4999	AE004091	5616651	5617515	+	PAO1.AGEnt_accessory_0176_length_885	1	865	71.72	341,0	O-antigen ligase, WaaL
PA5000	AE004091	5617534	5617535	-	PAO1.AGEnt_accessory_0176_length_885	884	885	0.23	0,883	alpha-1,3-rhamnosyltransferase WapR
PA5040	AE004091	5676287	5676380	-	PAO1.AGEnt_accessory_0177_length_94	1	94	4.38	573,1478	Type 4 fimbrial biogenesis outer membrane protein PilQ precursor
PA5086	AE004091	5724709	5724817	-	PAO1.AGEnt_accessory_0178_length_109	1	109	16.98	108,425	hypothetical protein
PA5087	AE004091	5725479	5725701	-	PAO1.AGEnt_accessory_0179_length_279	57	279	25.63	0,647	hypothetical protein
PA5087	AE004091	5726301	5726348	-	PAO1.AGEnt_accessory_0180_length_1108	1	48	5.52	822,0	hypothetical protein
PA5088	AE004091	5726357	5727238	-	PAO1.AGEnt_accessory_0180_length_1108	57	938	100.00	0,0	hypothetical protein
PA5089	AE004091	5727239	5727408	-	PAO1.AGEnt_accessory_0180_length_1108	939	1108	7.60	0,2068	hypothetical protein
PA5264	AE004091	5926134	5927105	-	PAO1.AGEnt_accessory_0182_length_4769	144	1115	100.00	0,0	hypothetical protein
PA5265	AE004091	5927336	5930605	-	PAO1.AGEnt_accessory_0182_length_4769	1346	4615	100.00	0,0	hypothetical protein
PA5266	AE004091	5930602	5930759	-	PAO1.AGEnt_accessory_0182_length_4769	4612	4769	7.61	0,1918	conserved hypothetical protein
PA5318	AE004091	5988155	5988474	+	PAO1.AGEnt_accessory_0183_length_320	1	320	58.29	74,155	hypothetical protein
PA5516	AE004091	6209412	6209441	+	PAO1.AGEnt_accessory_0185_length_69	1	30	3.46	837,0	pyridoxamine kinase
PA5517	AE004091	6209479	6209480	-	PAO1.AGEnt_accessory_0185_length_69	68	69	0.34	0,583	conserved hypothetical protein
