# Supplementary material for: ClustAGE: a tool for clustering and distribution analysis of bacterial accessory genomic elements
Source: BMC Bioinformatics. 2018 Apr 20;19:150. doi: 10.1186/s12859-018-2154-x (PMC5910555; doi:10.1186/s12859-018-2154-x)
Supplement: Supplementary file 1 — Archive containing relevant output files from the Spine and AGEnt analyses of the reference genomes. (ZIP 4849 kb) [file 12859_2018_2154_MOESM1_ESM.zip › Spine_and_AGEnt_results/RP73.AGEnt.RP73.AGEnt.accessory.fasta]

>RP73.AGEnt_accessory_0001_length_159
cggcagaccgaccctcatggaaaccccggcctggcgccggggttttctttttgcgccaggtagcctggatatgtgccttgccaaggtgtggccgagccccggttgctcgccagcattggcaccctggacccaggcctcctggcggcgtggcaccgcttc
>RP73.AGEnt_accessory_0002_length_4362
gccggcgacgcagatcgctgtcgccatcgcggcggcagccatcggtggcatggcggcagcgggagcgctcagtggtgcaggagtgggtgccagtagcttcgccatgggcgcaggagttggtgcggcaggaagcctgtcgggcacggcagcggtcagcctgatcaacaacaagggcgatctcgggaaggtgctgaaagacagcttcagtagtgacagtctgaagcagattgctattgcgagcctgaccggggggctgacggctgagtacttcgacgggattcttcagaccaagactgatccgcttactggaaaggtcacggtagacctcagcagcctatctggtgttggtcgcttcgctgccaatcaggcgatgcagaacgctacatccactgtactgagccaggccttgggccagggcgggagcctgaacgaggcgctgaagagcgcgctctacaacagtttcgcggcggcaggtttcaacttcgtcggcgatatcggccaggaatacagcctgaagccaggcgatccttcgatggtgaccatgcacgccctgatgggtggcctggcggcgcaggtcagcggtggcgatttcgccacgggcgccgcggcggctggcgccaatgaagcgctggtggccaagctagaccaggccttcaagagcttgagccctgagaaccgtgaagccatggtcactatggggtcgcaattggttggtgttctggctgcggcggtacgcgatcctgatgtgacaggcaaagctctggaaagcgctgcttgggtagcgaagaactcgacgcaatacaacttcctcaaccatcaggatgtggccgatctggataacgccttgcagaaatgcaagtcccagggaaattgccgtcaggtagaggaagagttcaaggcgcgtagcgacgagaaccggcggaggttgaatggctgcgtggctgcgggtaattgcgcggagattcgtgcggagatcgatgcggggtctacggctctcaacgagctggtggcccggcaggaaacagctaatccgggaggaagtgacagcgatatagcctacggtttcctgatgggccgaaacgtcgtcgactggacgacggctggtcagttgcacctggagcagaccgccaacctctggtggaacggcaatccacagtggcagaaggaagtcggtgcatacctggaccagacggggttcaatccgttcggaatcggcgttccggcaatgggcggtgccgctggcaaggtatcggccaaggcgctcatgaatgcgctgaaggcgggagagttgcccaaaggagaggtggccccaggaaaggctaatctgcctaccattggggcgttggcggatgctgaggcgggaatgccttatacccatccagttaagctcgccgcaaaagcgactgggacagcagggaagattaagattgaagccggcgcaatacctgacgcaaatgaagtacgtgcaggacaagggttatctggtcttgggtacgatgttacgcaccaaaccactgcgtcagctaaaggtattcaagggcagcgaactgcggacttgcatgttgatggactcggttccattgatgtgtatacgccgaagaatcttgatccgacaaagatagttcgagcgatagagaagaagtcgaatcaagccggcggagtcttggtgcaggcggacttgccaagcactgacatgtcgtccattgctgctcgtatgtgggggaagactaacgcgcagagtataaaaactatatttttccagaaaccagacggatcattggtccgatttgatcgacctgctggaggaggctgattatgccgaagtacacgtgtacctgtggctacgttatgaacctttcgcaaggatggtcagactatgagttgactctaattcctgagtcagcaatagagagcttgggggataggctagatagcgaggataagctgtcttctgatcagttatatgaagctcttgatgaaaaggccattacggtgtaccgatgcccgaagtgtagaaggttgcacttggaggaagagccaaatagattcacaacttatatagttgagtaagctttgctgcgagagcctgagtgcttcggagcaagaaggactgaaagctattcagaaccttcataaagggacagatttattttctctactctaattttctgagcatggaggctccagcgcagatgtcgtaaaggaacttcgcgatgcctaggtaagggcgcatggtttagcgaattatttgctttgagcgtttcagagtgggcgccgtcgctgaaattagagtagtaaaaataaatctgtccccttttttacaatcaccaacttctggtaattttatacgaacagttgatatgggtcggcctattggaattgatgccaaagctggggggcagcctactaatttcatgacggtgattaccgattcaaagggtaatttggtaaacacatttcctgggaagactttctaatcatgtattatttgatgatatgggatagatatttagcctccatcgggcgagacggttgtcttgataaagttgagattcctttggatgtggcaaattttttctttcgtctggatgtcgagcaatatccaattctttccagcttaagcttcgatgattacgatatgttctctggggcgcagattgactctcttgtaggtgagctatgttctgttgcaagcataaatccgctaatttccgaaacagttgaatcgatggtggatataatgcttaaggcgagggctttagggaaaaatatattgtttgacccgttcaaggtagactagttggtgcaaaagcgacaggtggagccgatcaaactgcgggctcaatcaagaatgttaatccgggttatccagaagctggtcgaactcataactgtgtcaattgctctattgctactgatgcaacactggcaggaaatcctgcatcggccttgccaatcaaccatacgaagggtgttccgttgagtgtgctggaaaaacaattcgactctaaatttggccctgtaacggcacctgagaatattgcgcagcaaatggcaaactccggaaatggtgctcgtggagttgtatttggatcttatggtccgggtcagccaggccatgtttttaatgtggttaatcaaaatggtgttgttagattccttgatggacagactgggacaccggcaaatttaggtgacttcaaatcactgcaattattgaggactaattgatgatcacttatgcgtgtgcattgaagaaggcaaaggaacatttaatggattcggaagtccctttgcaaattacatatgagggtgagttttccgaagggtggtatttctgctaccagtcaaaggagtttatggaaaccggtaatttgtcagctcaactcgcagggaatgcgccatttttgattgataggcaatctggtgagcttcatattctcggaacagcaaaacctttagagagttatttggatgactacataaaaaacaaatccgtgaagttggggtgatttagtgctgcaaaaggggctgtaattcccaaagttttctcgaatgccgatgatttcgcacgctttggtacagatgcgcgagagggtttagcgaaagccggctatgggaacgtagagcccattcttcaagggagtgctataacggggcagagtttcaagactggacaagcgtttgatgttggtagggtgagtgacttcgatattgccttggcaggctctgagttgttgcagcgtgcacagtcgctaggaataggtttgagaagcggcggtactcgtactggtcctctgagcggaagagatttgcaagcacttggattaaaagatctagctagaaagctaagtgcacaagcagggcgtgaagttaactttatgatttatgattctgcggcaacggctgcaagccgcgctccgagcctggtacttccaaaatgattgcatatgacttgtacggaacgaaaaatctcagcctttttctggcaagagagcatatagagaaaatttttggagtgtctcttgatgaaagaaatagttcttatcaaggaggggattactacatgcttggtagtaatgattcggagaattttattctgaaagccaatcttgaccctcttgatgatgaaccagtagagttaaattttcctgactaccctattttgctctatataaacgccacgacacgttcatctgctatagaaggggtaatcaagaagggtgcatgctttaagctgctcaggcatgaaatgttctaggaatgaaaaagcataaaggggacagatctattttccctactctaattttctaagcaaggaggctccagcgcagacgctgtaagtgagcataaaggggacca
>RP73.AGEnt_accessory_0003_length_1475
cctggtgattcgctgtctggcttggcgcaactgatgaaaacgctggcggcgcgcacgacacgatatcggaatcgcttggagggccgttccggaacgttgtgggaaagtcgctataaatcgagtgtcgtacagagcgatgcctacctgctggcgtgttgccggtacatcgaactgaaccctgttcgggcgcggatggtggacgatgtggcggcctatccctggtcaagttatgggctgcgggcggattggttgaaggagccaaactggttggatatggatccctgcttcattgagctaggtcagacggccgaagagcgatatcggcgatacgtaacgttcatgaaagaggcgataccggccgaggaattgaggctgattcgcgaggcggttcagcgtggacaactgacgggcaatcaacggttcgtggacgagatcgagcgggtagccggggtgagaatagagcggcgtgggcaagggcggccgagattagagcaggaaaaataaatctgtccccttttttcatttcacacgtaatagccagaggaatatccaaacagatcagtcagcatcggatgcgattaagaacctagtatctgcgggattcaagaacactccaagtaaagacggtacggtcaatgtacttactaaaggagataaaacatacacgttctactcaagatcaaaaactacggggctgccttctgcggaactaaagataggtggaaatagtaagaaaaatattgctgtaaagattcgttttgaaaatccttagggtgtaatatgaatagttcctgtcagcatgttttatgtggtttggtggacttttcaaagaagcttccagataatattgttaaggtaaagaaagggatggcattttttgttgagagatcggctctatatagtttgagtattttaaaattgttattttttgttagcgttaatagtggtgcgaaaaaaatatttttctgctttttggtagcccaaaaaaataaatttgagatctcctcggtttatgaggttgatctgcttgaagttaattttactgagatagagaataggctgtgttctttatatgaagagcatgttttagttggagaggtaggtagaatagtagctttttcagatatggtctcatgggttctttatgaagaggttttagaagagataggggttttggttatgttggatgaaacgaaatctgtatattcaaattttgattttggcgagttcgttagtagagagtttatgatggagcaggctgatttgggtttataccgtaaagagtacgtagataaacttatttctaattattaacataaaggaagaatttttattttccctatcctaatttctgaacacggaggctccagcgcaggttccgtcaagggggtaagatgcctaggtaagggagaatggtttagcgagttatttgctttgagtgtttctgcgtggcgcagtttctgaaattagcagca
>RP73.AGEnt_accessory_0004_length_559
tgtattcgatgggtgtcatgatccctcccggggaagcagaccgaaggagcctttctcgttggagaacagttgttgcgcgccgcctttggcgggatatgactgtccctttaccgaccagaagtcatcggtcggcgcagcggtgctgcgcaggacctcgaccttctgggtcgtcctgtaggagttgaggaccttgggttcgatggtgttcgccgcccggttggtgcccatggggttgattcccagctccgtgggctgcacgcgcgggctgagtgtataccagttgccctgcggcgctccgggggactggtactgccacaggttcttgccgggcgcgagggtttccacacggaccggatggttgaagtccaggccgttcatgtacgactcggcatcggcaggatcgatgtccttcgacttgaagaacttggcggcggtttcacgattcccgcggtagttgatgtcgtggtcgaggttgccggaacgaccgaacttgttgttcaggtaggcgcgtcgttgcgcggtttcggaggtcaccgctgccggacgacgaccggcgagt
>RP73.AGEnt_accessory_0005_length_3088
gtcggcgctccggtgatgctgcccgagccgtcctccggctacgcgcaattggtggggatggctgccatggccatcgccgaatgtgtggccgggttgcccgccgaggacattcgcgaaatgccgttgctgcttggcgttgccgaagtcgaccggcccggacgactggcggggttggagcagcctttgctacaggccatcgaagagcgcctgggttaccgcttccatgaacgttcctgcgtcatcccgcgcggtcgggtgagcgccgcggtggcgctcctcaacgcgcgcaagctcatcgaacaggggtgttcgaaggtgctgatcgccggagtcgattcctacctgaccgcggcgacgctggcggcctaccaggaacgcgaccggctgctgggcagccactgccaggatggcttcatccccggcgaaggcgcggcggcggtactggtgacggccgcgtgcgccagcgaggaaccgcaattgctgtgcctggggctggggttcggggtggagaaggctaccgtcgaaagcgagggcctgccgctgcgggcggatggcctcacccaggcggtgaaagcggcgttcgcggactgcgggttcggttacgaacttgtcgactatcgcctggcagacctccccggcgagcagtattacttcaaggaggccgcgctggccttgagtcgaaccctgcgggtgcgcaaggagcgcgtcgaactctggagccctgcggattgcatcggcgagtgcggagcgatgacaggccccgcgctgctgtgcatcgcccttgccgcctcacgcaaggggtatgcacacggcccgcaggtactctgtcattcgggcaacgatgctggcgaacgggccgcggtggtgcttggctaccagcgagtgagggcgaactagatggccaacgaggtctatgccaacggccgcgagctctcctgcaagtcggcctcggggaaatcgatagcgtcgttccccgacgtctgcttcacgccgcctcaggcaccaccgacgccgttgggcgtgccggtcccctaccctaataccggcatgtcgaaggacaccacccgaggtagccggaccgtaaggatcacccgcaaggaagtgatgctcaagaacaagagccacttcaagaagagctacggcgacgaggctgggcgtgcgccgaagaaaggcatcatcaccagtaccaataccggcaaggtctatttcacttcatggtcgatggacgtgaagatcgaaggcctgaacgtcgtccgccatctcgacctgaccacccacaaccacaacccctctcccggcaataccgcgacctggccgcacacctcgaagatgaaggcggccttcaagccgggcggcaagtgtgccggcatggagcacctgcgcctgcagccctacagcaaggcgtgccctagcacggcgggcgggggcgcacagaccggccaccacctgattcctggtcgctgtatgcgcggcaaggccggctacagccactccaaggccccggtgatctgtgtgtcgcgcggcaaccagcaccagggctcgcacaagcgttgtcacgcgaagttcgatccggtcgaactggaccacttcgacaaaggcaagccgttcaagtacgaaaccgcgcgcaacaccgcggctgcttcggcagggggagcgttgagcccgccgcgcgagctgacgaaaaaagaaaaggagtgcgtcgccttccagctcgaccagtactacaaggccaagcccaagaaggggccgggctgcaccaccgccacgaacctccgcgcctcgggcgcggcgggaaaagtcataccacccgcgcgttccgcgccggcacctgcgggacgtccataggaactgaaccatggcaaagagcgagaccgccctctatttcaccaacgtcattgcgatcgggcctcaagaggcgctgctcgccgggcacctctacctggagggcgcggaacccagcgtgacccgggtgatgatgatcgaccaggacgactggttccacgtctacgatatccccgaagtcgtctacagcgccctgcagaggagtccgcggcgcgggcagcagaaaggtgactactgcttcctgggacgcgccggcctgttgcgtgaacacccgtccgggcagtccagcacggatgccacgctggacatcgacaacgtctacctgatggatctctgcgaggtggacggtgagctctatgcctgcggcacccagaaccaggtgctgcggcagaacaagggcgtttggcagcgtatcgaccaggggctttatgtccccctgggggacgaggttaccgcttgcctgaacggtatagacgggttttcgcgcgacgatgtgtatgccgtcggcgatgccggcgccatctggcattgggacggcaagggctggcaggcatcggcggcgcccaccaacctgccgctctactgcgtgcactgcgccgccgatggcactgtctacataggcggttccggcggcatcctgctacgcggcagcgcacaggtcggctggaccgatatcggcgaccgcgacctgtgctcggaggtactggagaatatggtggagttcgccggcaagctctatgtgaccgcgaccgaccagttgctcgagtacgacggtacgcgcctgagtgagaccaaggtgccagtgcagggtaagaaggcttactacgccatcgatgccaaacccgaggtgatgtgggtggtgggcgatgaatgcgtgctcagctacgacggcggcacctggcagcgtcatgtctgcccggagaactgatcgacgatgaatgtcgccgctgtcatcgaccagcacgtcgaggaggccggctttctggcggggctgcgcgaccatgccgtgcgtgctccccactacgacctggcgcacctgctggatctcgacaatcggattgaggcgcatctggatgcgttgcagataggtggactgaggagcctggacctggtgctgaaggcgctggacacaaacgccgagggagaggttttcgtcgctgcgatactggtgtttcgtggcacgaacggtacagccctggcccagttgtgcgagcacctacggcgttttcccgagggcgcgcgattc
>RP73.AGEnt_accessory_0006_length_44
tctctcgccgtacggccggcgccgggtcagccgtggcgccggct
>RP73.AGEnt_accessory_0007_length_2125
gggacggccgaggcggcgccgtttcgtagcaatttgtaatatgtttcgagattcttgcaccgacccaaccaatgactggatcgagcgaagtatccagccgttggtcggggattctgcgtatatcgcgtcatgaaagtttcacgcgggtaatccgcaggttattccgcgatcatttcgttcgttaatcgccccatatattcagatacaaaatcggcactgccaattcttccagttttcccttccgacaattctcccgaccctccccggaaacaactccaagtatctcgcggcgaaccgccgcgtcccgcatctagcctgcccatcactacgacagcgcggcgccagcgccgggcctcgccctgcgcgtcggcggcattcctgattttctttcggaggagagcggtcatatgaatctcgatagcaaattgttcgacgcgacactcgatctcgaacgcgtgaaagtttcggtgagaacgctggtgaagttatcccgccaggaacaatcggcgatcatccggaccctcaacgagtttggtttcctgctgttgcgcagcgaacagggcgaagacaggcaggaacttctcgcgctcaaggagttgttcggccgcgccgccccccacccgcgcgccgacgccgacggcatcgtgccgatcagcaatgcgcggtatgtcagcggctacctcggctccacgccgctggagcacaagctgcacaccgacggcgctttcctcgacaccccggagcaattgtgcagcctgcaatgcgtgcgcaacgcccgggagggcggggagaccctgctggccagcgccggactggccttcgagcgcctgcgccggcgcatgccgaccaagcatctcggcctgctgcgcggcgacgccctgaccatcgtgcgcaagcaccagagcagcacccagccggtgttccgcctgaacggcgaggcgctgggcatcaagttccggcagaacgacggggcggccgaggtggtcgagcatcctgtggcggtggaggccttcgccgaactggtggcggcgctcgaggatccggcctgccaactgcggatcaagctcgagccgggggaaatcctggtgctcgacaacaccgcggtgttgcacgggcgcactgccttctgcgccaacgaactgcgcgagatgcgccggctcaacttcgacggccacggccgcctgcgggcggagctggaactgggcttcaaggtggggttgtgatcgcacagttcgtcgcggtggtgctgccgatcctgatctgcaccgggatcggtttcgcctggagccgttccgccgggccggtggatacccgcgcgctggtgttcctggtggccaacgtcggctttccctgcctgctgctgtcgtcgctggaccgccccggcctgtccattggcatggtggccggggtgttcctcgccaccgcgctggcggtgctggcgttcgccctgctgggcctggtcgccctgcgcctgctgcggatgccggtgcggcgctacctgccgtcgatcatgctgccgaactccgggaacatgggcatccccatcgcctacctggccttcggcgaggaggcgctggtgtatgcggtggcgttctccaccctgatccaggtgggccacgcgacgctcggcgtctggttcgcttcgggcgatatcaccccggcgagcatcctgcgcaacccgatgatctatgccctggccgtggcgctgggcctgatcgccctgggctggagcctgccgccgccgttgcgcgatgtgacccgcctgctgggcgggattaccgtgccgctgatgctggtgatgctcggcctgtcgctggccggtctgcgcctgcacgagacctggcggccgttgctgctgtctctggtgcgggtctggggcggtttcgcggtcggctatgggatcgctgccggcctgggcatggaggcggtggcggcgggcaccttcgccatccagtgcgggatgccgaccgcggtgctcacctacctgttggccaagcgttacgacggaccggtgaacgaagtggcaggcatggtgctgatcaccacgctgctggtgctgctctccacgcctttgttcatccagttgctgccgcgcgcgtgaagacgatccgggccgccccgcggg
>RP73.AGEnt_accessory_0008_length_41
tcctccagatcgttaaccttggcgtaacggttcgtcgcccg
>RP73.AGEnt_accessory_0009_length_74
tgaggggttccaggcgaggtcaagaagtgctgcgctccgtgtcgagggtcgtggcacgcggcaaaccccgcagt
>RP73.AGEnt_accessory_0010_length_6264
tgtctagtcctgaaataggtttacacctgctcaggtaggccgataggcctcaaaacgcccgatgcaccgcatcgggcgttttgtttttcagggccatgtgaggccgctctgtgttgtagatctgcacggcttcagcaaccatcttccttgtctgctccagattttcagggctactcagcagcagctctgttttgaggatcccgttgatgcgctcagctagcgcgttctggtagcagtcatatccgtcagtcatcgagcactggacgccatgccgtgcatgcagtgactgatacagcgccgagcaatattgaataccgcgatccgagtggtggaccagtgactggcgacgctgccgtttgcgtagggcctgcctaaaggcttgtgcaactgacttggcatgcaggctttcatgcacatggtggccaacaatttttctggaatacgcatccgttaccaggcttaggtacagcgggccgctactggctggcaggtaagtaatgtccgccgcccaaacatgctccggtcctgacgggacaacctggttcgggcctgacttgagtaggttcggatggcggtagaagcgatgaaagctttgtgttgtcttgtgatacgcccgcttgggcaacaccagcaaacggcgctctcccaggacctgaaatagtcggtctcggccaatttggagccgcctatcaggctggcaatgcagcagatagtgcagctttcgtgtgcctagtcgtggctgacgtatccggatttgttgaacaaattcgacaacccgatctgcctggcgtgctttgctatcagcagctcgattgcgcttgtagtaagcctgtcggctcatgccaagaaactgacaagccctggcaatgctcagtcctgcgacttgaccttgcgagaggacttgccggatcgcttttttacgaccgatacaccgtaatcatttttcaggacatcgacgacggtctcgaagaactgagccttctggctcatcaactcaagctgctgctcaagctctttgatccgctgctctggagtgagcgttttggggtcagacatcgcgcaactcctctcggcccgaatcgacgccccttggctccaatcctgccgaccatgcttgcgcaaccataccagaaccgtcgaccggccctggatgccataccgcacctgggcctgcttgtaggtcacctttccttgtcatctgacgaaaactccatctggcgcgggacaccatcgacctacaaatcgtcctgccagtcggtgctgggtttgaggctgctcaggaactcttccagggcatagtcttcgccgggcggcaaccgggtcgtgagccgactggcgggcgccaccgggtcggccgatggcggcggaccgtcgccgctggcggtctgcggcagcaggtcgacgccgaacgggtcgtgagcgggcttcttcccaggcgtcggcgagctgatgccgatcagggtcgcctggtccttgcgccgcaacggcatcaccatgctgctgtcgccgttgaggtagctggccatggtcgccagggcgataccaacgaagggcgaggccgcgccggtgtcgcccaggcgctgggtcaggtcgtagctttcccgcgagtccagcaggtccagcgaactctgcgcggcgcccagcgccggggtgagttcggccagcggcgtggcgttcaacccgccgtcgtagaacagccgggcgggcgccggcctgagcccggcactggcagtcttccaggcagcggccagttgtgcggtgagagcttcgcgcttgagccgttcgccggtatcagggcgggtcagcggcacactcaccggtcgatgcagcctggccagcaccggcaacgcatcccactgctccagagcccgctcggtccagggctggggaatgaacggcgtggggcggaactcaaccggtggcttgcgccagccccagccacggaactcggggtcgatccggttttcgttgaccttggtgtagggggcgaactggcgtagccagtcgacccgctcggggcggccgacgatcagggcgaccatggtgtctgtcaaggtccccggcacacgtgggccagaacctccccctaatgattttaaaggtacatcccgactcgataaggaaccggccatattgaagccttcgttggcgtacaccaacactgctggcaagtctgggttgcgttcgaacaaactgaacaacgcctccagtactccttcaggcgtatcgttacagataatgccatcctgcaaattggcaatccgatgccaatgcagtccagccggaacacggagatcattgacttttactgacaggctttcccgcgtctcctccggagtgaagcgtaggttaggagtgctcggatcccaactacgcaccaccgtcaccgttggtatcggccatttctccagaaagtttttcagccccagttccagggcgtccgcttggcgcttttcatacgccatatccttgtcatccgcagacgtcggatacttcttcgggtccatcggcaggatgctgccgacatgcaaggcctcggcctgcaccgcattctgctcctgcaaggccttccatacctggccctggcgaaacacatccaggctcatgcctatgctgagcacatccagggtttccaggcgcggcgaagttttcggagcgtgataagcatcagcggacatggcggcctccttggccggggtgtaagcggtaacggacgtcgctggattaacgaaacaacgcatcgaagacaaaagtgactcggcggcatacccagcagaactgctcaaaagcaaaccgacgagagagagtgttgagaacgtcaaacgcatcagctcgctcctccaaaacgcaccggccggctgtaatagcggtcttcgatggtttgtgtcgccaccaaggaaggcaggctgtctcctactgccacagggagtttgccactcttgcggtagactacagtggcgtctattagctcgctatttttaggctcttccgcgtgatacaacgcttgcacctcttcgctcggaatatgtatttcgtcatttgcttggccatttagccccttgtccttagccttccaatccaaccgccaatccgccacccgacacagatactgatagaaaaccacatcatccacgctgtccccggccccgatggccaggtcataggccagtacccgccggttatgctccgggttgttgggtatggccgagtggaacgacaagggctccagatggccctccgccgtctgcaggcgcagccgggcctcgtagggagtttccgcgcgggtgaccagaaccatgccggtgcccagttcacgagcggaaaacacatgggtctgccgggccagttccttgccttcgttcaacgccctctccacgctgcgcgtgtcgcgcccgtagcggtacgccagcgcggtgtccacctgttgcgcgacggcatgcccgctgtccttttccttccagccgccgttgcttacgccgatggcggcgtcgatcggatcgagggtatcgcgcacctgatagacgccgctggcggagttctctcccggcgccgtgacggttccgtcgaaatcgaatcgcgcttccgtcggcaacggcagacgcggcgcggtcagcagcacgctgtcgccctggtcgaagttcgcccggccgaatctgtccttgccgcccagcccggtgtcttcccaggtcttctcgccggccagcagaagagggtagacatggggaggggcgtgcccgccgatcttttccttctcgccattgcgcttgcgtacggtgaagatgcgctggtgaaaaccctgcggcagcccggtccttcccgggagccccttgacctgctcagcaatgccgcgccagccgataccctggacgttggcaagtcccaccgtctggtcctggggcgtgaaatacaggtagacactgccgcgattgtcgcgctcatcgaagctgagccgttccccgtcgatggtcgtctggcagcccaggccacccacccagccgggaccgcctatcgcgccgtagccttggcagttgcgcaacgcgacgctgctcagcgcggggaccggatggcgccggccgcagatgaactcgaggatgcctttgagcgtggccagccgcgcctctctggtctgctggctgctccagccctggagcttctcgttgaggggttcgaacaggccgtagggtgagttgagcatgatcaccccgtccgccggcgccacgccgtcatccttgaggaaggcatgtgccagcagggtcaacagggtgccctggctgtgcccgacgacattgatggtgtcgtccgggtaacgcttgcggatgatcttgatcaacatggccaggcgcatggccgcaaggaccatgtacttgcgccctgccgccgaaaacagcggatgggtcatggtgccgccgaaccagtccagcgagatgaaaccgaacagcttgccgttgaaaccctggccccacatgtccggcaggttggtggtggcattgacgaactgcccgccttccttggtgccggacttgtccagccggttgccgttgcggtccagccattcgccgtgggccgcggtcttgttgatgtattgctcttcctcgcggaagccccagtagaaaggtacgactacgctgcgtacggcggccccgccggcgccactggcgaacttgcgccggtagtagacgacgtcggggttctccgccttgccttcgtcgtccgccggcaggctgtagcccgccggcgtcaggtagccgggattggcctgcccgccgggcaaggtcggcggcatgtccaggcgttcattgagcccctggcagagccctcgctcgatccgttcgtagcaacccgcgagatcgttgacgccatgcaccacgatggtcacgcaaggcttgggcggaggcggcaccaggtgcacgtcgccgcccttgggcaaggtgatggactgggcagagacgatcgtcctcgaccgaaccctatcgttcatggcttctctccttgcgctcctcggcgttgcgtcgtgccaggcaggtcgcttcgtcgagcagcatccagttgccaggttcgccggccaggcagaattcgacggcaatgctggaaaccgtttgccggtgccgacggctacgctcgttgaaatgaatgaatgcgttgtagctcccatctggctgcaagcgctccggccggcgcaggagcacgctggagccgggatagtcgccgaagacctcgatctccccggcacgccacccgggcgggagctcgatccgccacagcgtttcctggcaatggctgccgacccgccgacataccgaaacacgggtgatctcgacgtcgttggtttccgccagcaaggggcgtagatccagtgtcacgcgcccggagccggcgtgcaccgggatctgcggtggcagtttggaaacggccagggcctggacgcttcccaggccgaacaggcaggcaacgagcaaggtcttgcatttcattggtcagtatcccgttgggaagtttttcagtacgccagcgaacctgctgttcgcagaggcttccccgaactcgttcttctcgaggaaataatctcgaacgatgtctccctgctgttcgatgttgtagtccttcaacgtctttcccggctccaaccggtaggcgtactggtcgcctaggagaaactgcctggcttgctggtaggcccccaccagaaggacgttgacgccatgctggtgctgccagacatgggtcatttcgtgaatgaacagaccctggcgctgcaggctctccaggctccagtccgccacgccgcgcaactcctcgccgaagtagatgtggccgttcggcgccatcacgtagtccttgccctgccaggggacatagtcctcgtcgcgcaggcggaccgtggaatagtcgatggaatcgccgaatacgcctttcgccaggctgatttccccttcgctgagagcacgtccggcctcggcgtcggggccactcaggagcttgccgactgcaaccgccgccccaaccgccgctgctatcccggcaactgcggaggcgggcgatttcgtgtgtttcatatcgaccttggcgatgttcatcgcatccttctgcagtagctgggtagcgccttcggcgtcggtgacgccctcgatgacctcgccgttggccatggtgatggtatagggcacgttgggcatggccgtctgcccgtccagttgcttgaggacgaaccgccgctgcgtctcgcccacctcgaactgcggcagctcggcttccaggctggccgcg
>RP73.AGEnt_accessory_0011_length_982
atggcttttggattgtgaggctgaatggtcggagtattttctgcctctgcccctatccaaacaacgcttcagcacgcgtagtctgattgtccaaacgttcaccaagcccagccggtacaagctcacctttccaccgtatgcgtgacctctccctcagccggtattcccccaatgggggcgaaccgccgttcaaatgcgggtggccggcttgaagtcggatagtctgacctcaaaaccggcaaatcgccggttttggatctcctgcattgcaggcaaaggctcgctgcgttcaagcgcaaatacgggaatatcccgcatttgaaaacccggcttcaaaagtacgcaaaacgtccttttgactgcggacgaaattcgtcgtcagtcggtgttttgtgcgtccgaatttcggacgcacaaaatcccccagattcggggtattacgagagtctcgtaaaactctcactccagccaccggctgaagccgccactacaaaatattcgtagtgaacatgccctgatttttcaggagatgatcgcgcgaccgtggccgcaattttgtggagatggcgaccccgctgagttacggcctcgggcattaacgttggagcaacgttggctaacggtggactaacgttgatcgcgttaccgggaaggggcgcatttcaagtgcgccccttggcgcgaccagcgatggctccgaactgagccatgggctaacgcggcgctatctcacaaccaccaatgggggaagtgaggaaatcccaccttgcctgaccaatcgccaggggatcgaacttaccgggagcgacgcaggccacccggttgccctgctggaaatgacgacagacatttgagctggccggcataaaaaagccccgcctgagcgattcaggacggggctttcctttaggcttactgcacccaccatgcacccatgagaggtggcttgtggctaatgacttttggtaagtgcttgatttgt
>RP73.AGEnt_accessory_0012_length_58
gccagcacagcgtatcccgctccgtatcccgttcaacaggctctccatccagaagcgt
>RP73.AGEnt_accessory_0013_length_925
gaagcgtcgctcctggcgatgggcgggaagcttcgtgctggacgtagtgttaccggcgatggccggtactggggcgtgacttcccgtttcggggcttggtaaccgcgagcggtcgatttacagtgctcgccctgccgatctcctggatacccgtcgcatgaacattttccgcgaagccctgctcaaccgtcgcctgaagaaggccctggcacgtcacggttgccgcatggccagcggggtcgagacgctgcgcgacggcacgcaggtgacgctggagccgaacgtgaagctgggcaaggcgaagatccattcgccggcactggaggtcggcgcctataccgacgtggtcagcggctgcgagttcttggaggtggccagcatcggccgcttctgctcgatcgccaccggggtggtgatcggtcagccgcgccgctcgcatccaatgcactggctgagcacccacgccttcaccgccaatccgaagctgttgcgcaagccgttgcagcccgagcgcgaagcgaccccggcgcggatcggccacgatgtatggatcgggcgcgacgcgctgatcctcgatggggtggagatcggcaccggcgcggtgatcggcgcgcaatcgctggtcaatcgcgacgtgccgccctacgcggtggtggcgggctcgccggcgcgggtgctccgctatcgcttcgtgccggagctgatcgagcgactgctggcgagtcgctggtgggagttgccgctggacgtgcttggcgaattgccgctggacgatccgcaggcctgcgtcgaggcgctggagcgtcggccgccgcaggcgtgccaggaggcgcggcgcttgcgcatccggcacaagccgttcgccatcgaatggctgtcctgaggcccgcagccgccgccggtgtcgacggcggccagggctggg
>RP73.AGEnt_accessory_0014_length_64
aatccctacgcggcgcctatctgggtgagatcgtcgagcattttttgagcgctgtctctcgttt
>RP73.AGEnt_accessory_0015_length_2097
tcgacccaacgtaggtgcgttggtcatccatttcagttgggccaggaagttcttcaccacgacctggtctttgctgtgttccaccaattggaattctttgttgaaggggacgatgctacggtcttcttgcctgagcacggtgatgcctacggacttgttgtctcccgggaccaacgtgtcgcctacggtgctggaagaattcacgggtctcagaagtgctcccaggccataggcgctattgcagttcttgcttgcagtgatctggaagggcttttccttgatggtctggttggtggcggcttgaagcgcttgaaggaggccgaagtcgagtgtcttgggtgaaatgctcagggtagacgagcatgcgacatagcgtagttggttcaggccattgagcaccatgcggaagttgtcggcgataggacctccaataccatccagttggaaaatcacgtagctatcgtggccagcgatcggcccttccttgctggtgccgggaaggcttcgcttggaaatgaagaagttgtagtgcagcgtgaagtttgttttcagatgtgggcagccgccaggcgcattgctccggcagggcagggtcttatagggaagcttgattcggcagcgatcgacctgcgtacaccgtatgtccttcccgtcgaggttcagtccgacctccaggtcgggtccgatcatgctcaagccaggatccttggggctgaggtagaaatagatctcctcttcggcgttccagaactggttcgcccagcaacttatattgacgctgtagttgggggaacgccagagaatggtgtccttgggaagcacaatgggtaccgcgacggtcgtatccatcgagatttgatcagatacgtccgtcgcgtttttcagacaagtcaaagcgagacttttttgggatagagccaggagcagtcccaggaacaggagttggatggttaacttcatagggaaactcttctaggtcagagtggattggcggtagctttcccattcgttggcaatatgacctgaaagggtcgtaggttgccggcgtcgctgactacctcatatcgagccttgatggcctggcaatcgatgctgtcgaatgagtgttcggtataaggagccagcatcaggtgatcgatgggtggggcgcagagccgcccgggcgcatcgagaaactccacctggctgagggtcacgtaatagggagagggattccgcgtcctgggactaccctcaggatcgtaggaccaggttaagccagccatggcttgctcgacggtagctttcaaggacggtcggtagaacagtttgaaacgatggcgcagagcgatttgcagagcatcgcctttgccagtcgcgtgcggcacgtccagcacgctcaacagcaggtaggtctcgcgctcggtgggcaggccctggccctggtagagcacctccaccttggcccgctggccggcgcccaggcggagcagcggcctggacacggcgaagggcagcgcctgccccttgccgtcggtaccccaatccagggagatttccgccagggccggctccttgccctcgttgaccagcgtgatcggcaggcgcttgcctttcatcacgaaacggttctggccgtcgaacgagagatcggcatgggcggacatgcacagccaggcgaatatcgatgcaagaaccatccgaagccaacttcggacctggaagaggcgctttccattcatattcctgaatgtgcccgaatgaaacccgtatcgtgttttggaaagtggttggtcggaaggatcgaatatatttttcgttatacttccgctgcgctttgaatggctatatttagggtggttggttgcgttcatggttcaagtctggataacttgttttcgttgcgcaccgctagggtggcaagagattcaatgtttctccatgttagaaatctgccagggaatatataaataagatatttcctatttcttgtaggaaatatcctaagcattacttgtagttttccgaggtagttgcgccgtttcttccagggagccgaatgccacatagaggacgaggccgattggagcagtcgatgactgctggcttctacatgga
>RP73.AGEnt_accessory_0016_length_40
gacgcccggttacggcgttcccagcgtcactcggctctcg
>RP73.AGEnt_accessory_0017_length_336
gtagtgccttcggaagtgcctgataagtgccttcccacgctcaggcggcgaacagagccgccacgtccatcggattccgctccgccagcgccagttcgccttcgccgaaacttgcgctgctgccgccgacaccctgcgattgatcgcgcagtgggtggcgattgacaccgaagcctgtgacctgcagcacggctcgccggtgcaacggtatagacctatcggcaggtgctggaaacctgccgtttccagcacgaagatgccgtagggtgagagaaatacgtggtcgatctgtgtcgtgccgtccggcgtgttcagggtgacgttgtgcaggcggcg
>RP73.AGEnt_accessory_0018_length_148
atgcctgttcagggtgactgagtcagctaaagcgcctgtttcagcacgtcaaaaaccttgtggacagaggtcggccgtaccccttgggcatcgataaaatttgatgcagggacatgtagctctcgggctacaaaatgggggcaggtca
>RP73.AGEnt_accessory_0019_length_964
ccggccatagacgaagcgaccggtcgaactgttgaagcgtcgggcatcttcgcggtagcgataaccagcgttgaccaccttgttcggattgtcttccggttgatagtggaacatcgcgctgccggattcggtacggctggtattgggattccagttgtaatcggagctgagacgccaatcgcgattgaagcgatattgtcccatcaaggcatagggggagcgccagctatcagtgtcaggctccctcaggaactcatccggataccgctctttggcgatagcgagatctttctcgctcaagccgggcaattggactcggcgatcacggaaataatagatctgtcccgcgctcaagctggcgcgttcgaaaccattgggctcgatgaagcgagtagtcacgccgagcgacagctggttggcatcgccgatgcgatcacggccggagaagcggttctctctccacagcgagtcgtagttgaacgaaggctcgctggtgtcaaagaccggaatcttcgattggtctttgtaagggacgtacagatacattgcgcgcggctccagggtttgacggaactgcgtgccagcgaatgtggtatcacggtcaaaatacaggccactgtccaccttgaccaaaggtagggagcgatcctggctgctgtcgaacgtttcctggtaggcggatagagtacttttgccctggctgtccaggtcaaggtcgtacttggtgtacaagagcttcaacgttggagtcagatagccccagcttctggtcatcggcaggctcatgcccggctcgagatgcacacggtcgccagtggagcgggcaagcccttcgatataggcgtccgggtgcttgcggccgcgaatgctaccgtcgtcgttgaagtaggtcttgtcgtccagattcctgtcgaaccgaacaaattcggtcttgtagtcgagcttcaaaccgccaggctcataa
>RP73.AGEnt_accessory_0020_length_26
ggagccgcatgagcggacataagtgc
>RP73.AGEnt_accessory_0021_length_12712
gagacactgggcgcatatggacgtcgatggacgtgtgtccggcgcatattgccgtgtattgattccgcagcgttgtcgagccgggaatcggtcggtacaacgtagtcatgcttgtacaggtgtgtccccccagggatgtcacctgcaacctcagagcccggcccgtgtgccgggctttttcgtttgcatccgacaacggctcgggacgtggaggctcctcgccgaccgcgtaccgcgccacggctgaccgtcctggaggcggggccagacgacccgcctggtgcgggtcttttcatgtgcataaaggagagttttccatgtccatcctgactcaaggtacccagatctacgccctggttccgccggtatccggtaccggtgccgctaccgtcctggagatcgaaggcgtgacctcgttcaacccgggcggcaatccggccgaccagatcgaagacccgtgcctgagcgacacttcgcgcaagtacaagaaaggcctgcgcacccctggccaggcgacactcggcatcaacgccgatccacgcctggccagtcacgttcggttgttccagctgtccgagaaagatggcgagacgagcgtcaagtgggccatcggctggtccgacggaatcgacgtaaagccgaccgtcagcaccgaaggcgacgatttcgtgctgccgccggcgcgcacctggttcaccttcgaaggctacgtcagcgacttccccttcgatttcgccagcaacacgctggtcgctacccaggccaccatccagcgttccggcgccggcaagtggacgccgaagtcggcttgaggagcgcgtagatgaatctcaacgaacttcgtgcggcgggcggtttcatcgagtcggcgctggtgcgcaaggagattacctggacccgcgttcccgccggcaggaagaaggcggtcagcgacaccttccaggtgttcgtccgacgcaacagttttggcgcggtggagcgcctgttctccgccgaaggcgaccagcagagccgcaacgcgcgctacctcgccgaatgcattcgcctgggcgagacgggagaggaaagcctgacctacgaacaggcctacgacctcgacccggcgctgggcttcctgctgctgcaggcggtcggtgaggtcaaccgggtcgaggacgcggaaaaaaactgacccccgccgacgaggtttggcacgaactggtgctgaacggcgtcggcgggtcgaccattgccgaggccaaggagcggctcagctacgccgagtaccgcgcctgggtcgcctatctgaacaagcgcggctcgctccatccgggacaccggctggagcttgcgctggctcggatcgctgcgttgctcgggcatgcgctgggagcggacgccgatcccgacgcgttccgtccgcatatggctctccagcccctttcgctgcaccaggcgatggatcaatgggcatgacaggccaccccgctgcggcggggtctttttctggaagacatgaatcatggccacgaataccgacggcagcctgacgctcgacctggtccttcgcagcgaagggtacagggccgggatggacaaggttggcaggatcaacgatcagaaaatgcgcgccatggaggctcgcgcggaaaaggctggcaaggctatcggcaaaagcctggacagttcggcactgattgccagcagcgtgctggaccaggcgctggacatgctgggcaggaccagtcgccaggcgggtcaggccaagaagcctgtgcagagcgcccaggacaaggtactggccgagtggaagacccggcagaaggagctgggcgaagcctggaagagctatcgcgaaccactccaggatctgtccaagctcaacgaagcactactgaagaactcttccgacaagctcgacaaggcgctgctcaatctcagcgagaccggcaagctgtcgcttgccaacgtgggcaaggccgcctacgccgatgccgcgcgcctcgcctcgcggcagatgaccctgatgctgctggacgggctgtttggctgggtcgccagcgtcggtaccgagaagcccaaggtcgacgacaaggcgggcaagggacaggcgaaggctggcgacgacgagaaggaacagccgtcgctccagtcgcaggtcttcaagcagtggctgttgcagatgaacagtgtctggggcgcctaccgcgcgcccctgcaggatatctccgggatgaccgacgagctgttcaggaatgcgtcggagaagctcgagaagtcgctgttcaatttcgccactagcggaaagctgtccttgagcaacttcgccaagacggtgatcgacgatgtcgcccggatcgccgcgcggcagctttcaatgctcgccctggacggattgttcggctggatgaatggcaaggccggcatcaccgaggcgcaactggccagccagaagccctatacctcgctactggaaaaggcccgcgcagctgcgggacaagcggcagcgggcgctcccgcggcccagggtgccgcgccaatgccggcagcggcgatggatgtcggcgcgatggtggccactgcttccgggcagaccggggacggttccaaggtctcggctggaggggcttcggccgctggcaagccggtgggcagttgggtcgaacagatggacgcctcctgggcgagcctgcgcgaccaggcgcaggacgtctcgggaatgatggaaatgctgtttaccaacgccttcaccaatatggagaacgccctgttcacctttgccaccacgggcaagctgtcgttcaaggatttcgccgactcggtgatccaggatatggcgcggatcgccgcgcggcaggcgacgctgcagatcatcggcggcatcgtcggtgcggtcagcgggttcttcggtagcggcgcaacggcgggctcgcggatttccgactataccggctcggacatggccaattgggtcagcaagcaacgcgccggaggcatgcctgggttcgccaggggcggtgccttcaacgatggcatccagagcgcgccggcgctgttcagcatggccggcggtcgtccggcgctgatcggcgagcgtgggccggaagccatcatgccgctgagtcgcggttccgatggcgtgctcggcgtgcgcgcgctcggcggcggcgaggggggcaacgtcttcaatttctccaccagcgtcagcctgggcggcggccgcgagggcgcggcgacggccagcggcgacgacggtacgggacagcagctggcgggaatgatcaacgatgccgcgcgcaacgtggtggcgcaggagctgcgccccggcggcctggtatggaggatggtgaatggctgatctggaacgctttacctgggacatctcgatcgattccgccggccaggcgaaccaactggtacgccaggtgcagtacggcggcggctacagccaggcgctcggtgacgggctgaacaacctcagcgagacctggcaggtttcgcgtaccggcgatctcgcgctgatcggcccgatccgcgatttcctcaagcgccacggcggctaccgctcgttcctctggaccttgcccactggcgaaccggtacgggtgcgcgcccagggctggcaattgcggccgcgcggcaacggcgtgttcaccctgaacaccaccttccagcaagtcttcaatccgtgaggtaagcatgaccatcacagccgatgaccaggccctcgagcctggggcgctggtgcgcctgttcgacctggattgcaccgggttcggcggcgagatgctgcgcttccacggccacctgcagcaggggccgatccactggcagggcaacgcctaccaagcttggccgctggaggcgcgcggcttcgagcagcgcggcgacggccgggccagttcgccgacccttagcgtgggcaacatcgacggcagcatcagcgcgctctgcctgttcttcgatggcctggtaggcgcgcgcctgaccgtgcgcgagacctatgcgcactacctggatgcggccaacttcgccgaaggcaacccgcaggccgacccctcccaggagcgcctgaacatctggttcctcgagcagaagaccgccgagaacagcgtccaggtgacctgggagctgtccgctccgccggacttccagggccagcagatcccggcgcgccagatcacctcgctgtgccactggtgcatcaccaacgagtaccgcgggcaggactgcaactacaccggtacggcgatgttcgatgccgacggcaatccggtggacgatccggcgctggaccgctgcggcggccgggtcagcgattgcaagctgcgcttcggcgcggacaacccgctgtcccacggcggcttcgccggcgccggcctggtcaggatgtgagcatggaactgagccgcagcctgcagcgggccatcgccgcacacgccgcccgcgagcatccgcgcgaatgctgcgggctgatcgttcgcggtgtgcgtcaacgccgctacgtggcctgtcgcaacgcagccggatcgcccagcgagcacttcgtgatcgatcaccaggactggtgcgctgccgaggaccagggcgaggtcctggccatcgtccacagccacccggacgttccggccacgccgagcatggccgatcgggtcagttgcgaactgcatggtctgccctgggtgatcctgtcctggccggaaggcgatgtcgcgcatctagcgccggagggctatcgggcgccgctgctcggccgcgagttcgcccacggcgtgctcgactgctggagcctctgtcgcgactggtaccgccgcgaggcaggtttggagcttccggactatccgcgccgcgacggttggtgggaaaccggcgagagcctctacgagcagcactatgcggcggccggattccggccggtgccgctggccggaatccgccgcggcgacatgctggtgatgcaggtcgggagggcgctgcaccctaaccacgcgggcatctacctgggcaatgactggcgtctggacagcgagccggtccaggcgctcggcggcgacggaccgttcctgctgcaccacctgtacggacggctgtcgacccgcgacgtgttcggcggaccctggatcgaacgcacgcgcctggtcttgcggcacacgcggatgccgcagtgaacgacatattcaagcgagccgtcggaatcggctcttcacgagaggaacaggtccatgagtgacaccctgagtcagggcctcaccaccatccgtctgtacggggttctgggcaagcgcttcggccgcatgcacggccggttgttggaaagcggcacggtacgcgaggcgatgagtgccctgaagcacaccatggagggattcgagacgttcatgcgcgaggcggaatcgaaagggctgaccttcgccgtgttccgtgggcgtaccaacctgtccggcgagcaactggacatgcgcggacgcgaggatatccgcatcgtgccgttggtgatcgggagcaagcagtccggattgtttcagacggtattaggagctgcactcattgccgtaggtgtcttcgcaacgagtcttacgctcgggacaagcacgtttctgatctctgccggcgccagcatgatgctcggcggcgtcatgcagatgctcagtccccaacccaagggcctgaaaggccgcgaggcccccgagaacgcccccagctatgccttcggcggcccggtcaacaccatcgcccagggccatccggtcggcgtgctctatggcaagcgccgcatcggcggcgcggtgatcagcgccggcatctatgccgaggaccggctgtagccggcaacgccgtaacaggcccgccatgcgcgggcgtttttttgcctgaaggaacgtcatgaacaagaccatcacgggccacaagggtggcagcaagaagccgcgccagccggtggagatgccggactcggtgcgctcgatcgcgcgggcgaagattctcctggcactgggcgaaggcgagttcgacggtggcgtcgacggccgttcgatctacctggacgatacgccgctgctggcggcggacggctcggtgaacttccccggagtgacctgggagttccgtccgggctcggtggaccaggaacacattgccggtgtgcccgccgtggaaaacgaactggcggtcggcgtcgaactcaagagtgacgcgccctgggtccgcgcggtgaacaacacccagctctcggcggtgcgcctgcgcctgtcctggccggccatccagcgccagcaggaaaacggtgacgtggtcggctaccgcatcgactacgcgatcgacatcgccgtcgacggcggtgcctggcaggaagcgctgaaggcttcgctggacgacaagtccaccagccgctacgagcgctcccaccgtgtcgacctgccggaggcgcggagcggctggcaggtgcgcgtgcgccgcctgacgccgaaccagaacaacaaccgcatcgccgacaccatgcgggtcgaggcgatcaccgaggtgatcgacgccaagctgcgctacccgaacaccgcgctgctgttcgtcgagttcgatgccagccagttccagagcattccgcagatatcggtggaagcgcgcggccggcgggtgcgggtgccgagcaactacgatccgcagacccgtagctacagcggcacctgggacggctcgttcaagtcggcctggaccagcaacccggcctggcactggtacgacatcgtgttgcacaagcgcttcggcctcggtcggcggatcgacgcgagcatggtcgacaagtggtcgctgtaccgcatcgcccagtactgcgaccagtcggtgcccgacggcaagggcggccaggagccgcgcttcagctgcaacctgtacctgcagagtcgcgccgaagcctggaccgtgctgcgcgacctggcagcgatcttccgcggcatgtcctactggtccggcgcggaaatggtggcggtatccgacatgccggaggacgaggcctacaccttctcaccgtcgaacaccgtgcgtggcgacgacggcagccacttcaactacagcagcagccgccagcgcgatcgccacaccctggccctggtcaactacgacaatccgggcaacggttaccagagccaaccggtagcggtgaacaatgaccgcgcgcagcgccgctacggcatcagccagttggagatcacggcgatcggttgcacctccgagggcgaggcgcagcggcgtggccagtgggcgctgctgaccgaggagctggagcaggacgcggtgaccttccgcaccggcatggatggccgtgggctggcgccggggaagatcatcgccgtagccgacccggtcaagtccggcaagcagatcggcggacgcctgagtgcggtggatggccgcgcgctgaccctcgaccgcgacgtcgaggcccgacccggcgatcgcctgctggtcaacctgccgaacggcaaggccgaggcgcgcagcgtccagtcggtggtaggccgcgtgctgagcgtgaccgccgcctattcggagacgcctcggccccaggggcagtgggcgctgcagagcaacagcctgaccacccagcgcttccgcatcatgagcatcacccggccggaggacaatcttttcgagatcaccgcgctgcaacacaacgcgagcaagttcgacgccatcgacaacggtgcgcgcatcgagctgccgccggtcaccagcattccgccgggcgtgcaggcgccgccgcagaacgttcggatcaaggctttcaccaaggtcgaccaggggttggcggtgaccagcctgtcggcctcctgggatgccgcgccgaacgcggtggcctacgaggccgaatggcgcaaggactcgggcaactgggtgcgggtgccgcgaacctcggcgctcggtttcgacgtgccgggcatctatgccggtcgctacctggtgcgggtacgcgccttgaacgtgatggaggtcggctcggtctacgccagcagtgtggaaaccgctctcgagggcaagaccacgccgccgccggcgctggcctacctgcgctgcgtggccggcccctggcgcatcggcctggagtgggggttcccggccagcggcgcggcggacaccgcctacaccgagatccagcagtccgccacgcccggcggcagcgaggagaccgcacgggcgctgggcctgttcgcctacccaggcaatacccacctggtatcgccgataccggccggcgaacggctggcgttccgcggtcgcttgatcgaccgtagcggcaacgtcggcgcctggtcgaactgggtcaccggcaccagctccagcgacgccagcgaatacaaccagttgatcacccaggagtacgtcgagtcggcgctgggccagcagttcttctccgatatcgagcggatgcaggtggatatcgggggcttgcagaagcaggtcggcgacctcgccgacgttttgctgtacgacccggccaaggtctacgcgaagaacgacatggtgcgacaggggcagcggctgtaccaggctctgaaagctgtgccggcgaagacggcgccgccgaacgcggcctactggtccgatatcggccagtcgctggaaaccgccaacgggctggcacagcaggtggcgagccataccgctgaaatcagcgaactcgacggcagccttaccgcccaggcatcgcgccttggcgtactgcaggcggcgacccgtgacgacgcggatgacggcaatggcgccatggccgatgccctgcgcggctggaagaccgttgcccgggcagcccaggaggaaaccgtacgggccaccgaaaacgaggcccaggccactcgcacgacgctactggaggcgcgcaccgccgatgccgaagggcgtatcgccacggtggaacgggtcgcgaccagcgatcgccaggccaccgcgcaacgtctggaccagctctcggcctcgatcggtggcaccgccgccagcctacagagcgaacagaccgcccgcgccaacgccgacagcgccctcgcacagcggatcgacaccgtgcaggcgagcaccgacaccaatagcgcagcgatccagaccacctcccaggcggtcacctcgctggatggcaacgtcaaggcgatgtacagcgtgaagctccaggcgcatgccaacggacaaaagtatgcggcggggtggcagctggggttcgacagtgggaccagtgtgtcaaccatggcgtttcaggcggatcggtttatctggttcgacagctccagcgggacggcggtagcgccggtttccattgttaatggacagatgtttatcaagagcgccctgattcaagatggaacgatcgataacgcgaaaattggcgacgagattgcgtctaataattataagccggaccgaactggatggaggctcgataagaatgggaggtttgaaataaatggagttgtcgaggggcaggggcgggtgacaataacaaataatgctataaaggttttcgatgataaagggcggcttagggtacatattggagacttgagtgcatgagtcacggatttcggttttacgacgcccagggggatctgatgatcgactcttccagtcgtagttttcgttctgtgtttcgggcgcaggtttttccaatagagaacggtagatatgatctaccttctacctatgatgattccttgggggacttgttcttcttcactggttacagagatgatggctgggggtggctcgctccagaatatacatggctgcctggttggaagtatattatctggcgtagtggtggttctcagggtggtcccgcacgtcattggatcaatgtggtgagtacaagatgacttatggtgttcgtctagtcaatgattgggatcagataaatatagatgacaataatccaatctattatgtggtgcaggagggggtgtatacacaaactgttaaatacccaaatagtattgtgttcgatgaaaattacaggaataccattcagaccccgctggtttttgtgaaaccaaataccggtggcggtcaattgtgcatgttgctgaagtattttggatctgctggtaattggcaggggtgtgagtggcataccactactgttccaggtgcagccccaggcgtagtaggagggagatacaaggtagttgttccctttatgccaaagtctactggctgggggatgcatgttatggactccgctggacagattgtatttgactctggctataagcctgcgatattcacgggaggatcccagtactggacctactatgcttggaaccctaaccctcctgggggcggtggttcaggggtgaactcttggcagtcggttccaggtatgcctgcggatacctatttctgtatcactggtctgatggaggactgggatggtagaaacacaatgataggtgacctctggggtaatcgccaatatttgtatgtggtgcagtggagaagttatcagaataaaggagtttatccatctccactgctgatgattaagtagaaagtttggtgcatgcggttattctacattgttgcctctttcttgatataaaattaagttttaggattgcttgcgggctaggggtgttgaatgtatttttggtgtttttaaattttgcatgaaatgagttttctcatgtttgagtctttggtgtattataatgccaagtgggatgactgatgttaattctttgtgttggttgcttattaattttttgctgccactgaagacagggtttttgtagtgccgtcaagtgactttcgtaaatatgctggtttcattaatgtgcatgggtgttatgttgcctcggggacgtaaggctatataattacttattcgttgcttggatattcaagcttcccattcgcaggggctcgatcacgaggtctggaaagcacctgctcaatcctgccaatcgcagtttttattatctggagaacgtcatgccttggtattccacaggcacggtttccgtcgtcctcaattcggacacggtgaccggcagcggcaccgccttcagcgccaatgcgcgcgccggcgatgccttcagggggccggatggccgctggtacgagatcggcaatgtcagcagcgccaccgtgctgaccatcaagcccgcatatcaaggagctaccgccaacggccaggcatattcgatcaccccggtgcagggatattcgaaagcgctggcggatcagcttcgcgatctcaacaatcagtggggaagcaccctggcagcggtcaaaccgtgggctactgcggcgaccggccccgccgccctggatgacatgggcttcggcgtaacgggcaaggccctggccgtcagcgccacgccagttgcagccagatccgctttgggggtgcccgccgtgggtgactatggaatcggcctgacggcgggaagctccaataccttgagcgatgccaatgtggtcattcccaacggtatttaccgtgtagcatcgactaccgcagggaccatgctcggctcctatatcggacagatgctccatgccgagcaacagggtggatatggcgtgcagttggtcatggcggcgcagacccccccgcagatgcgtatgcgtgtaaagaacgcgggagcctggcaagcgcctgtggacatcttgaccagtaatgacgcggcgaatatgccgttggttaacctgatgcccgattctggacgctatgccgggacggtcaatccactggcgattactctcgcgcagccgtgggcgaatagcacattcagttcggggtggaacggagcatctttcatggatggaggaaagttcacccatgacaacagcagcaatggaggtggtggtgctgaactgaatgctcggatccagagtttgctgcagacgatggggcgcagtgcaggaggggcgcgctatggtgtcgagttccatgtcgctgtgatgacggcgggaattggacgggcgaatgagtccgttgggctggatggcggaagtcgcttcctggcgatgaccaacaacagcagagcactattctgcagcaatcaatgggctacggtggtcatgtgggttcgggttgaaagtggctccatgcatatcgcgacgccggcacagaccacggtggctgtttggatcaatggcgccgcaaagtccccgggtcatgtcttgacaccagccgaaggctgggttcacgtccgggtggcgacacgggcctggggtggctacgataacgcgttcccctatttccacaccgtaccgggatccgcagtggctatggcttgtccggcctggttcggcgggctagcggatgtcggcatccatacagctcctatcgccacgatcaatggagccagcgcagcatgatgaaacgaatccttctcgatggcgaactatttgccgaaaactcgttatcaacccttgccgaagtagcgatcttggccgatatcgatgtatcgcgcctgtccttccaccctgacgaccttttcgccgaagctaataaaaaacgccaggacgcctaccgcctggaaagcgatccgctacgtttggaggcggaatacgatgccctcaaggccggcagcgagccggactaccgagcctgggtggcaaagatcgacgagatcaaggcgcgatatccgttgccttgaaagcgcctgtctaattcaggtgccttggcgtctctttaatgcacatttccgtcagcaattccttacacgccggcctcctcggccggcgc
>RP73.AGEnt_accessory_0022_length_13727
gccgagctgtacaaaggctccgccgacagcatcctgccggccaacttcagctatgccgtgaccggcagcggcaccggcaagaacgctttcctgaccaacaactcctcgctgttcggcaccaccggtaccgttcactatgccggtagcgactcggtcctcagcggtagcgaactgaccacctacaacagcaactacaacggcacctacggtccgctgatccagatcccgtcggtagccacctcggtcaccgtgccctatcgcaaggacggcaacaccacgctcaacctgaccagcgcccaactctgcgacgccttctccggcgccaagaccacctggggtcaactgctgggcaccaccgacagcacgccgatccgcatcgtctatcgcaccggtagcagcggcaccaccgaactgttcacccgccacctgaactcgatctgcccgactcgcttcgccaccaactcgacctttaccaacgcccgtctgccggccggcggtacgttgccgagcaactgggttggcgtcgccgccacttccaccgtggtgtcgaccgtcaaggcaaccaacggctccctcggctatgtcagcccggatgcggtgaacatcaacagcaacgccgaggtttcccgtgtgaacggcaacctgccgacccaggctaacgtttccactgccctgggcagcgtggctccgccggccaatgccgccgaccgtgcggaccccagcaagtgggttccggtgttcaccaatccgagcgccggctactccatcgtcggttacaccaacttcgtcttcggccagtgctacaaggacgccagcgtttccaccgacgtccgcgccttcatcaacaagcactacggtggcactaccaccaacgccgcagttgccgcccatggcttcatcccgctgactccggcctggaagagcgccatcgtgagcgccttctacaccggcaccagcgaaaacctggccatcggcaacaccaacgtctgcaacaccaaaggccgcccgtaagcgcttcgcctaggcgaatcgatacgaggaccggcagccctatggctgccggtcttttttcttgtggggaacccaggaggttttcatgctcaagccaatgtttggcgtcgttgctctgacgctcttgaccagtcatacaacgctgggcgctatggtgaccggcggtggtgcttccatgccggccaagttgtacaaaggttctgccgacagcatcctgccaatcaacttcagctatgccgcaagcggcagcggcattggcaagaccgctttcctgatgaataaccccatgctgcttggcgctactaccggcaccgtccactacattggtagtgactcgatcttgagtagcagcgaactgagcgcctattcaaccaactatagaggcgcatatggtccactgatccagattccattggcgggtaccgcagtaaccattccttacaagaagcccgatattaccgacctgaacctgaccagtgcccagctctgcgatgccttttccggcgccaaggtcacttgggggcaactattggggaaccccgccgaccgtacgccgattcgtatcgtctaccagcggggcggcagtggagccaccgagttgctgacccgccacctgaactcggtctgcccgactcgcttcgccaccaactcgatcttcacgaacgcccgtctgccggccggcggtgcgctgccgagcaactgggtggcagtacagccttatgaaagtgtcaggaatgccgtcgacaatgtgtcaggctcgatcggctatgaggggcctgatggtgtggacctgagcgacaattcaaagatcgcgcgagtgaatggcttgctccctactctagccaatcgcgtgatcgctgttcgtagcgtggctccgccgggtgtcgctgcagatcgcgccgatccgagcaagtggataccggtcttcgtcaacccgaacgcaggctactccatcgtcggctataccaactttgtctttggccagtgctacaaggatgccactgttgccgccgacctgcgtgccttccttacccagcattatggcggcaccactacaaatagagcggtagctgaccaccgtttcgtacccctggtcgcttcctggaagagcgccatcatgagcgccttcatcactggtaccagcgaaaacctcgcgatcaacaatccctccgtctgcaacggcaaagggcgtccatgagtgacctgtcatgacggtggctgaaatccggctgccgtcgtgtttccgttcgcccaggctcctcgctccgctccatgaactttccatgacaagtcttcggcccaccctccgccaggccgtctaccagtaacgggcgtcgttgcgggcgcccgaccgacttcatgctcaaggaccccttcgccatgccgtcccgttcgccgtcgtccgcccgttcctcccgcgcgctttgcgcgccgcgcctgaagccgctggcccaggccatcgccctgctgctggtcgcagggggcgcccaggccgccgggcagccgttcagcgccgcctggttcgccgccaagggcgcggcgcagggcggcgctgccggggcgccgcgaccgggagcgcagttgccgggggcgccgccgccgctggcgcagcagcagcgggtcaaccagcagttgcagcgttcgatggccaacctgaacaacaccgtcgccgccattgccgcccagcaggccgcccaggccgccggacgccaggcggcgctgaaccttccgcaggatgttccggacgggctcggcgagggcggtctcaaggtcgacgcctcgctgccgttcgagcaggcctggcagaacgccaagggaccggtgcagacccaggccggcggcaagaccacggtgagcatcgagcagaccgccgacaaggcggtgctcaactgggagaccttcaacgtcggccgcaacaccaccgtggacttccagcagcacgccgactgggcgctgctcaaccgggtcaacgaccccagcgcgcggcccagccagatccaggggcagatcaaggccgacggcacggtgatgctggtcaaccgcaacggcgtggtgttttccggcagcagccaggtggacgtgcgcaacctgacggtggcggcggcgaacatctcggacgaacagttccgtcagcgcggcctctactacgacaacgccggcagccgtccgaccttcaccgacgcggccggcgctgtgcgcgtggagcagggggcacagttgcgtacggcagcgccgtccggctcgaccaggggcggcggctacgtcctgctgctcggcagcgaggtggacaacgccggcagcatcgtcacaccgaaggggcagacggtcctgtccgccggcgacagcttcgtcatccgccgtggccagggcaccgacggcaacctgacctccaccactcgcggcaacgaggtgctgccgggcttcgccgccgacagcagtgccggccgggtgcgcaacagcggcctggtgcaggccgccaccggcgatatcagcctcagcggccgcgaggtggagcaggccggcgtattgctttccagcagttcggtggacagccgcggcaccctgcacctgaaggccagcgagcggatcaccctggccgaaggtgccaccagcgcgatcctggtggatagcagcggcagcgccgccctcgacagccagcgcgaggccttgctcaagccgttgaacggctccagtgccgctgtcagtcggggcgacgacgaccgccgcgacctgtcgcgggtggagatcgactccgccggcagcgtcgatttccgcgacggctccatcaccctcgccagcggcggccaggtggcggtcaacgctggccagcgcgccctgctgcgcgacggcgcggtgatcgatgtctccggcgcgcaaggcgtgcaagtggcgatggagaccaacagcatcaaggtcaacgtgcgcggcaacgagcagcgcgacgcctcggtcaaccgcgagggcggcggtctgaacagccaggacgtgtgggtcgacgtgcgcgacttggtacgggtgcctgccggcaccaacggctatgccagtgaccgctggtacaccgccggcggcctgctggaggtcggtggctacctgggcacccagggccactcggcgggcgagtggatggcccagggcggcatcgtcagtttcaccggcaacgacgtggtgacccaggccggttcgcagatcaacctgtccggcggaaccctcgatgtgcagggcggctacatccgccagacctggctgaagggctcggacggacgcctctacgaactcgggtcggcgccgggcgacctgctctacgacggcatctaccgcggctacgaggcacacagcgagcgctgggaccagacccgttatttctacaatccgctgatcgcgccgacccagcgctacgagaacggctacatcgtcggccgcgacgccggcagtctggtgatcggcagcgccaatgcgcggctcgacggccaggtggtcggcgatacctatcgcggcgagcggcagaccgaagcgccacaggccggcctggacggctacaaccagtcgcagaatgccgtggcgcgcggcgcacagctggtcgtcgggcgctacaccccctactacgtgaagagcagcggcctgctggagtacgctctcggcgccgatgccggcagcctcaagcaggtggtcatcggtgccggcgaggcggcggccgaggagccgaccctggacgctccggtggccgccgagcgccagggccgcctgagcctggacagcgaactgctcaacggcttccagctgggcggcctgaaggtggcggccggcgagagcatccgagtcgacggcgcgctgaccctggccaatggcggcgaggcaatcctgttcgccaacgacgtggcgatcgacgccgacatcaccgcccatggcggcagcctgcaggccggcaacgtgttggcgcagatttccccgaacgggacgatcgatggtttcgtcgattccggccgcgaagacggcatcttgcgcgtgggcgacggcgtacggctggatgccagcggcttgtggagcaacctgctgctggcgccggaggacaacgatacgttggcctaccgcgacggcggacggatttccctgcgcagcggcggcgacctgagcctgggacagggcagtctgctcgacgtgtcgtccggggcggcgctgctggccgacggcaaacgactgggcggacgcggcggcgacatcgccttgcacgccagtgccgggctggcgcaggccagcgatggccaattgcagttgggcggcacattgaatggtctcggcacgagtggcgccggcacgctgtcgctgcagagcggcaaggtgcggatcggcggcgacgacctcggggatggcagcctgcaactggccgaagatttcttccagcagggcttcgccagctaccgggtggtcggtcgctccggattgacggtagccgaggatgcccaggtgcgggtcgcgcggccggtctaccgtttcgccagcggggccggcgaggtcgcggctggcgaggcgccgcgagaggcgctggaggcctggacaccgccgctgtacctggaggatgccttggccggacgcttgatccaacgcgaaggggcggacctgtacctgcaggcaggcggcgacggcaatatcctcgggcagctcgatcccgccagccagacgctggagctggggcgcggttcgctggtcgaggtcgatccggggcgcgccatcgtcctgcgcggtcccggacagatcaccttggatggcactctgaacgcttggggcggacgcatcgacgtgcgccagcagcagttcggcgcgctcgacgttacccaggacaatcagcccaaggcccaaggccagccccatgcacgctccatctggattggagagcaggcattgctggatgttgccggccgcgctgtcactgccgtggatgggcgcggtcgccgctatggagaagtacagtccggcggcagcatcgtcatcggcggcgagatcgatccgggcaaggcgatcgcgacctcggcggatgcgttcgtcatcgtacgccccggtgcacgactggaggcctccggcagccaggcacagctggatgtaccgggactgggaagggttttgctgaccggcgacggcgggcgcatcgctctcagttcctacaatgggctgtatcttgacggctcgttgcgcgccgcagccggcggctcgggagcggcgggcggcagcctggagatcattgcggacgctcccctgtaccaaggttttactgtcgtggatgaccgggtattggccatgcgcgagctgatcctgacggcagggcatgccgattcgggattaccgaccttgctgcaaccgggaatggacgattcggctctgcgctatggccagagccgagttgggacgcagtcgctgacgggcggcggattcgaccaactttcgttgttcagcaacggtccgctgtcgttcgaggagaacatcgatcttgcgatggggcgcagcctgaatctgtacgcggggacgatagccgccacaggtggcgggccgagcgaggtgaagttgcaggcgccctatgtccgcctttccggcatcgggatgtatgggcagcaggcctctggcgagtttcgtccgcgtctcacgtacgggccgaccgcgacagcggagcaggttcgcttgcaggtttctgccgggcgcctgctggatatcgccgggcgcttgtcattcggtagcgacggggtgatcaatggggtcaacgcagaggctgtccgctatcagcgaccaggtttcgagaaggtaacgctgcgcagcgagggcgacctgcgtttcgctggcgactatccagagaatggcgatccgtcggggcgcttgataacccacggcgatctgcaactgactgcggcccaactctatccggtgacgggagcgagttcgaccctctatgccgggtatggactggatgagagggggcaggccgtcttcgatgccgaacggcatttggctatcgaacgtagcggcgagtccttgccggacactccgctgtcggtattcggcagtctggcgttcatggcatcgaatatcgagcagggtggcgtggtgcgtgcgccgctggggctcatccagttcggcagcaatctggatcgtgccccgggcacggtaaggttgttgccgggtagcctgacctcggtcagcggcgctgagctggtcatgccctatggaggcacgaccgatgggatcaactatctggtcaaccaggtccccattcaactgaccggtgccgggggcgccctcgctgctgggacactggttgcgggagtcggcctttatgccagcgaggtcgatgtgcaacagggggcgcggctggacctgtccggcggcggcgaactcgcgggggctggattcatctccggcagagggggttcgaccgatgcgcgttttcatcccctggtgcagcaggacaatgatgggttccgtctgccggagctgtccagcaacccggtgtatgccatcgtacctggacaccaagccgttagtgcgccattgggcggcgaggcgggcgccatccagccgttggtcgggcaacaggtcaccatcggggatggcgttcccggcctggccgccggtacctacaccttgctgccttcgacctatgccctgttgccgggcgctttccgcgtcgagatcaacggtctggcggggcaaggcgcgcccatggcgacgcaggggttgcgcaatggctcctgggcgacgtccgggcagttgtcgattgccggcacgtccacccgcgacagtctgagccgtcaggtcatcctgtcttccgccgatacgctgcgccgctactcgcagtacaacgaaatgagctatgcggatttcattcgcgccgatgccgcgcgcaagaacatccccagagcgatgttgccagtggatgccagatccctctacctgggattgcgcgcggatgaggagcttcgggaaaacgccctgagcttcgaggggaaggtcgacttcacgccggaagaaagcggatatggcggcagcctcatcgtggatgccgaggcgggcatcgagattctgcctgaaggtgggctgcccgactccgatttcgctggcgtgtcgttggttgcggacgatctgaatgcaataggcgccagccgtatcgccattggcacgctgccctacgtcgaatacggcgagcaaggaaacttcgtccagttcggcgggagcaaccggctctttcccgttgtgctgcgaaagggcgcgcacctttccgcaccggaggtgatcattggcagggatatcacccttgaaggcgggagtggcatcagcactctggggaaaggcaagactgcatacgattcgtccgatggtttcatctatcaacccggcggccgtaacctgctgctcttgtccaacggatggctgaacctgctggcacccgcagcggatagctcgttaccggttcgtctcggaggttgtgcggaaggggcgggctgcgccgacaccgaactctattcggagggcactctgggtatcgccaccaatggtacggtgacgtttggcgacaacgttcgttacgggacacgcaatctcagcctggcgctgagtacgatcaatatcggctccagccagtcgctggccgacgcggccgctcgcggcgtgttgccgaacggcctggcgctggaccagacggtgctccagcgcctgctgcgcggcgagcgcggggcgggtattccggccctggaaaacctgatcctcagtgcccgcgatgcggtcaacatatacggtagcgtcagcctcgacacctacgacccggccaccggcaaatccagcctggccaacctggtgctgggcaccccggccatctacggccatggcaccggcgaggatgtcgccagcattcgcaccgccagcctggtctggagcggctccagccagccggccgcagcaccggtcgccggcggcgccggtagcggtagcggaaccctgcgggtggatgccgagcgcatcaccctgggctacggcgcgaatacccagccggccggcgagaccgacgaggcacgcctggcgctgggcttcgccgaggtgcaactgaacgccagcgagcggatcagcgccaaccacaagggcagcttgcgggtctaccagcgcctggacggctacgtcgccggcgaaggcctgcgctacagtggcggcgacctgcgcctgagcacgccgttgctgaccggcgaggccggctcgctgagtcggatcagcagcggcggtagcctcagcctggcggcgccggcgggcgctgccgcggtgaccttcgacagcggcaccgccgggcttggtgccgagttgtccctcagcgcccgcgagatccgcctggatagcgcggtctcgctacccagcggcaagctgagcctgagcgccgaagacgacctggagctgggcgatggcgcgcgcattgacctggccggacgcaaggccagcttcaacgatgtggataaatacagctggggtggcgacctgctgctgagcagtcgcgccggcgacatccgccaggccgccggttcgctgatcgacctgtcggcgcgcaacaaccgcggcggtaccctgagcgccgtggcgttggccgaggacgccggggtggtggacctgcagggccgcatactgggtggcgccagcggcgactacgatgccggcggcacccgcgtgccgttcctcggtggcgagctggagatccgcgcccagcgcctgggcgatggcggcagcctgagcgagcagttcaccgccttgaaccagcgcctgaaccagggcgaggtcttcggcgcgcggcgcttccagctcaagcaaggcgacctgcagatcggcgacggcctgaaggcgcatcgcatcgaggtgtccctcgacaatggccagctcggcgtgagcggaacggtggacgccagcggcgcgcaggtcggcgagatccgcctggccggcggccgcggcctgagcctgggtggcaacgcgctgctggatgcgcatggaagcctgctgcggcgcgacagctacgggcagatcatcgacagcccgaaccgggcgatggtcgagctgagttccggcagcggcaccttggtcctggccggcggcgcgcgcatggacctgcgccatggcaccgcggcgccagcggaacaggttgatggcgtcgcccgtggcacgttggagttgaacgcgccacgcctgggcggggtcagcgccggcgacatcgccatcgatgccagcggcgcgctggatatccgcggcgccggcagcatcgccctgaacgcgatgcagcgttacgacgatgcgccctggggcaacgatccggcggccggcgggcggtcctaccaggtgatcgaccaggcttacctcgatgcgcggcatgccgagagcagcgcgttcatcgccgcggcgctggccaaccgcgagttgctcgacggcaagctggccggactgaccaatgccacctacgcggatgctttccacctgcgtccaggggtggagatcgtcagcgcaacggcggacggcgatctggtggtgcagggcgatctcgatctgtccggctaccgctacgccagcctcaatccgaacacgccgctgaccgaggtctacggttccggcgaggtcggcgcgctggtgctgcgcgccggcggtgacctgaacctctacggcagtatcaacgacggcttcgcgccgccgccggactcgccggacgacaagggctggatcctcaccccgggagtgcagccgttcggtggcgacctggtggttcccggcccgggcgtggtgctcggcgacggtaccgcgttcctcggcggccgcaccctcaactacgacctgccgatcaagggcaccaccctggccgccggcacccgtctggccaccgaggcggtactcgaacagccctataccctggccgccggcagcgtgctggtagcggacatccacgatgccgccggcaacctgctgtacgccgcgggcagcctgctgcgcgacggggtgacgctggaggtcggcagccggctgggtgccggtaccctgctggctgcaccggccagcgtgcaggcgatgacctggcctgcgggcgtgcccttgccgagcatcctgcgcgaggggccaagcagacccaatgtcctgctgctcaatggagagctggccttggcacgtggttctctgatcccttcgcagaccgaggtggtactggctggcgatgcgcctttcatcgagttgcggcccagcgacggtgtccgccagggacgcaactgggcattggccgagatgctgccggccggtagccagtcctggtccatgcgcctggtcgccggtgccgatctcgcggctgccgacaaccgtctggtgcgtccggactcctcggccagcctgaacctggccgatacgcactatcaggcgaagatcgaacagagctcgggagggctggtgttcaccgatcaggctaccgactgggggatcaccccgggaactccggtcgacgagagcaatgaatggatctgcgggctggggccgtattgtgccgagcctccccgctggacctgggcgcccggcaattacctgggcatgcctgctggtacggcgatcggcgagggcgatctgtggtggtgcagtgtcgatccgtccctgtgtatcgagaatctcggcaaaaccgtggtcacaccgcagaaccagttgttcagtgtgctgcgcaccggcactggcgatcttgacctggccagtgccggtaaccttacgcaatggtcgccgtacggcgtctataccgccggaacgcaggccgccgatgtcgcgacgggattcaatcagcctcgcggtctgttcaatgggtcggtactgggcgccggtggcgcggattacgaagtgctctcaaccagccagaaccaggcctggtatccggaacatggcggcaacctcgatatcgccgttggcggtgatgtggttggcgatcaatgggccgagaaactgacaagtagcgatcccattcgccccttgccccccagcgctgcagtcggcaactggctctggcgccagggcagcgccgatagggaaggagtgccgacggcctggtgggtcaatttcggcagctatgtgcgtggcgcggagggagatgctccctatctggtcggcttcaccggtttcggcactctgggaggcggcaatctcagcatgcgaaccggaggtgatgccggcaatatcgcgccacgcggagatggttcgataccttcgtccggtaaccttaatccgcgcagccagggactggtcttggcggttgccggcactggccggctcacctccgacggcgcgctgcaacttggcggcggcggtgacctgaatgtgagaattggcggggaggtgaacccgagccgggaggcgcgggctacccagacctactcgagttcggggtttgacggtctttacagcggcggcaccattcacgatctgcagggggccctcatcaatctgcgcggttccgcgagcttgtacagtggtgcgctgggaggcattgatcctcgctacgacactctactgcgggaccccgccgaagtgcgcagcagggatgcgttcagcccgacgctggctagctccacgggcggcctcaccctggtggccggagatactggcatgcgtctggaaacccgtggcgacctggtcctgggcggggtgactgatcccggtagggtgggggtgccgaataccgttggcttcacggctcccgatggcagcgtctaccaagggggcgggatcgcttggttcagtctctggactgcacacacctcgatcgatctgtttgcggcgggcggcaacctgacgcccagcacccaattggtcgaggcaaccaacgctattcccatggcaggccgaaacctgtcgcctagcgatgggcgattcatctatccatcgatagtacgtgcggcggccccggaaggaagtatctatctcggtccttccagcggttacatgggaggcgtgagcctgaatgtctcgaccactccctactccttgttactggcaccgtcgctcaacggtgaactggagttgctggctggagactccatttatgccggtggctattcggtgcaacgctcaggtgccgatcctgcgaacctgccatcgatctggacgccggcatttgccggctactccgatgccgcgctgctcaacccgatagccggcaacggcagtccggacgggaatccggccgtcattggcggattgcctctgttctacttcggccccgatagcgctgcgagcttggcgcgcgatctgcaaccggcgcgtttctatgcgttgacaggagatatcgtcgggctcaatagcggtgcgcagattcgtttcggcgagcaggcggggaaccgcgccgggcaaacctggtatgaaggtgcgggtcccgtctggatgcgcgccgggcgcgacatcgtagcctccggaaccccattgggacagcgtatcagcgctcccagtcagatcagtacggatgcctcgttcaccggcaacctcttcgtccacgacgaccccaacgacctctcgctggtccaggccggccgcgacatcctctacggcaacttcaacgtcgccggccccggtaccctggagatcagcgccgggcgcaacattctcatggaggatcgcgcggcgatcaccagtctcggcgcggtggtgccgggcgacagccggccgggtgccgatatcgtgctccaggccggcgcggcggg
>RP73.AGEnt_accessory_0023_length_687
accggcgatcattcccgccggggaatcagcccttgcgttgctcgatgtagcgcaggaaggctgtcatgtcggtactgcacagggtccgggcgacctgcttcacctcgtccaccggccagtcccaccaggccgaagccagcagggcttcgcggatgtcttcctcgaagcgccagcggatctgccgggccgggttgccgccgacgatggcgaacggcggcacgtcgcgggtcaccaccgcgccggcggcgactaccgcaccatgcccgatggtgaccccggagaggatcagcgcgttcgtgcagatccaacagtcgctaccgatgaccacgtcgccgcgggtcgtggtgctgtcagggatgtcggcgacctcatcgatcatcttcgggaaggggtaggtggtgagccagtcggtatggtgctcgccgccgaggaggatcttcacgccggcagcgatcgaggtgtaggcgccgatcctgagggtggccttgtcgccgaactcggtgacctccgggatcccgtaggtgcccacgccgacctcgtaatgtgggtaggcaagacggatcttctccggggccttgaagatcttttcccagccacggaagtacttccgctctttgcgttttttcagtttttccaggaatttcatcgaattaccttgccaccttggagtccacggggctcaggtgg
>RP73.AGEnt_accessory_0024_length_126
cggctgctcgagcgcagctggcgcctgcaaggccagcgcgaaaccgtccactcccggctcggccggccgctgtccctgctgctgcgcgcgcggcccagggagtgaatccattcagcgttggcggtc
>RP73.AGEnt_accessory_0025_length_2924
aaatggccaaggctgggcaggactggggctggagaggaggggacgggccaagctctgtgctatgccggcctgtatgggcgagtaatttcgacactttttcgacacacggaatgaggctacctcgcgggtcctggtgcgtccatctgggaccggatcgtcttcaggactccgagcgctcggtccgttgtcgggaagcgctctctttgagtgggattcctttgatggaatattccctgggggttatattttgtggcgtgggatatcgagtacaccgacgagttcggtgattggtggggttctctgtccgaggatgagcaggagtcgctagctgtgacggttcgcttgcttgaggagcgggggccatccttggggcacccccacagcagcggcatcaatggctcccgccctggccatatgagagagctacggactcaacacggcgggcgacctttccgaacgctttacgcgtttgaccccagacgctccgcgatactgccgatcggtggcgacaagactggcgatgatcgttggtacgaattgaacgtgcccattgccgaccgcctccatgacgaacacttgcaccagctccgtgaggagggactgatcgatggctaagaaattctccgaccttcgggcgcaaatgtcgcctgaggcacaggcccgcgtcgaggccaaggcccaggaactgttggctgaaatgcccctgaatgagttgcgccagtctagaggcttgtcgcagaagatgctgtctgaagtgctgcaggtgcagcagccggcaattgccaagatggagcggcgtacggatatgtacatctccaccttgcgcagccacatcgaagccatgggcggccagctggaagtgattgcacgcttcccggatggtgcggtgaaaatcagcaacttcgcggatatcgaagaggcgggcgcctaaggaagctccgaacaagtcagtcacacgcaaccgattggcgacctgactcctttttcagcccagccttcgggggctgattcacccgaagccaggcttttgccctggcttctgtgttttacaggcgtacctctcctgcgccggccagcaagtgccgacgggccatccataggttcgacagggcgaacagcgtcgccagttgcgcggtgttcttggtcagtcccccgaagcgcacctgcaaggcctgttcggctacgcctgcgaggcttacaagcttctcgtccgttatgccgtgtatgacccgttctggtcgctgatcatacaggacgtgaaggtccaggtcgaagccgacccgctgatcgaacgcgtcgaataccgccgctaccacaagacgaccatgggattctccggcaagaactgcgagatgttcctgggccagttcatctgcctgatcgcacgggagcgcatccccgcaaaaaaggcgattgagtccgcccaccgactggagttctggcacgtcatcgaagaccactatctggccaagggttggactcgccgcgagctggagcagtacatcaagcacctgatttccgaccgctacctcaggcgaggctatgccgtctgatgagcatcaccaagctcccggacggcctctggttcgttgacgtcgaaccgatcaaggacaagcgcttccgcaagcggttcaagaccaagggcgaggcccagcgcttcgaagccacggtgcggcagaagtgcacagagaacctggcgtggagcatcaaacccaaggatcgccgaaggctctccgagctggtgcaagtctggtacgacctgcacggccattcactgcgcgacgcgcctcgacgactcttcaagctgctgcaattggctgcccgatagggtgacccggtagcgacggccctggatgcatcctcttacgcgagcttgcggcggaagcggctggaggaggggatatccgggaagaccctgaacaacgaactgggatacatccgcgcggtgttcaacgagctgaaggacctgggccagatcgactacgacaacccgctggccggggtgaagctgctcaagctgcaagagcgtgaactgtcgtggctgacgaccgagcagatcggcgaacttctcgactccatccgcaaccgttgcgacaacccacataccgagctggtaacactgctctgtctggctaccggtgctagatggtctgaggctgagaaacttcccgagcaacggctccagggcaacgtcgtgacctatgccggaaccaaatcaggcaaggtccgccacgtaccaatcccaacagagctggctgaccgggtgagggtgcattggcggatgcatgggccgttcacgtcctgcatcacatccttccgccgcgccctggagcggaccacgattcagctgccgcaaggtcaggctagccatgctctacggcatacctttgccagtcacttcatgatgaatggaggcaacatcctcacgctccaaaaaatccttgggcattcgacgctgacgatgaccatgcgatacgcacatctgtcgcctgatcatctacaggatgcattacggtttggtccggatatcatgagtcagctgtaggtagaccagtcgcatcaacgccatttgcgctcaaatgctttttttacgtaccgcgaaatatagctgttcagtccctggccagccctagccaagcgctgcatttcggctattgcacctggtcctgagcttcgaatcgtatagaggtatttcatcccgtcatcgaattgaacggtgatggagccttcggctatttcatagccaactacccctgaattgccgcctaggtttttgtatcgttccatctgcagagtctccctgagtctggtgagagggcgattggccactctattgccagcatagtcgagaattcagcggctgcgctctgaagcggtactttcggtctggcttcgacactttgtcgacatttgcaggccagaat
>RP73.AGEnt_accessory_0026_length_48746
tacggggcgagttgcgtaggtctaggaagggggtgttgcaccgttctagccttgcagccgtctgggccgaacattaggcccgcattgacgtgatgtcaatatggaatagcccgcctttttaggtgggcttttctgtttctaagatcctgaaaccattctgcaggcgtagcaatgcgcccccgacgtaatcagcaattacagagggtactgcggttttagccgtgaaattgcggcgctctgccagcatgccggcgctggaatccaagcgctctcggtaattccagattcttcctacaggcctagcgatctgctgggcgcgcggctaccttttcgtccggcagccggcccctctgggcaggtctcgctaggcgagactgtctcgggcggcagatccccttccaccagatccgcttgttgcggcgggaaccgcggatgcagtggcggcacggttcgataagtgttgagccatcagagtgaacagcacgctttgctcgaaggtgtcaggtggctgtggtaccgcttctgcttcccacgaggttggacctctctgaatgcctgtctcttgtgtgtgctcccttggttctgacggttctgtcctggcctcaggtggcggcacttcacccactcgagcgagaggttgcccgcatggcttcggtttggcagaggcttgcggagagccgctgtaatccacctttctgacgttctccagcgcgccttgggccaggcttctagcatgcagcacggcacgcatgtggtcgtagtcggcctcgatgtagctcatcgtggtctggatattcgagtggttgagcaggcacttcgtgagatggatgttccgctcgggtgccttcatcaagtcggtggccagggtgtgccggaaacggtgcggggtcatccgcaccccaaccttctcggtcaacttccggtacatggcctcgacctggtcggagttcatcgtcttgctcttgtaatgcggtgagaaccggttgacgttgaacaactgatcgtcatcggcgaatccggctttctcggcttcctgcaggagccgcgataggtgaggcacaagcccctccgttattggcactacgaactctttatgagttttctctgtctcgccgcggatgaggatcagttgattatcccagtcgatgtcgcgcttgcggatgcacagcagcgcattcaaccggatgccggtgtagtagaagacctcaaacgtgcaaagccagaaccaggcgggagtgatgcgtgcacgatcgccggtgcagcgctcggcgccgacttgcatgctgagccaactgcgagcgcgcaggatggcttcggcggcgacagttttgcttgctcgcctggggggaatcacggtggtctttcggaatgggttgacctgggagtgcgtcaccagctcgtgctcgatggcgtagccccagatcgtgcgcaggtggttcgagtacgtgttccagctccgcttcgacaggccttgttccagtaccttgcgccgccatcccaggacggccctgtgatccacgtcctgtacggttgccgtggggccgaagtgcttgagtagcgctttggttgcggcgcggtagatcttcgcgctggcttctcggagatcgtgcgcgaagatgtactcctcggtgagctgctgcggcgtcattcgacatccccttcggcatcggtgatgaccgtgaggcttgggttgtccagaggctgtacagggaacagcagtttgggatcctgaagcaggtaagccttgagctcttttgtcttgcgaggacctgaaaccttgatggtccagatgttcaggttcttactggtctttcggtgaagaccctgtttctcgaacgcgcgctgcaccagcttccagccggtcgtttccttggcctgggccagtttttcaagctccggatgctcttggacatagcgcttgaagattcctggcgtgaccagcatggcggtcccgtcgacggtatgcaccaaagccttggtgtcgttgatgaacaggcgacgggccgcgatgccagatttcatccagccaacgaatccctgtcccagatcagtgcttctgctaggcataaatacatcttcaactgcttcaggagcgcaatctgttggctccttggtccctagtggctgctgtaggttctcctccccgcgagtgttcgtagaagaagcagccggtgagtcgtggctagtgtctagctcttctggtggcgaattgatattaccaagaagcgcgtacaaatcatctgtttcttcctgatcctcagctgagggcttcgcaatcgcccgcatctcgtttgacggtttcgcaacgctcggcgtaggttggcggagcgtcatcttggcttctggcgcctgtcgctgttcaatcgaatcgttggggatttcgcaggtcgtttccggcttttcagaggaggcgttgccctcttcaatgacgagtgatccgctgtaggaatcaggccgctcggcagggtcagcccaaatcaaggctggagcgatcttgaggagcgtgaacttgtttctccacccagcaccattgtctatcgtggccgtccagatggccttgtcctcggcgttcgtctggatgacggcctggtcctggagcatgttgaagaatgacgcgttggaggaggggaccccttcgattccctgagccagcaggtaggccctcaactgatcggccgcgggcttgctcaccagccagagtgcgtcctgagtcagccacccgtcggacgggccgcccggctgattcagcttgaatttgtccttcaccaggaagcgtagcccgtctgccaactgccgctgcagcgactgcttcggtgcagccagcgctcgatccggattacctcccaactcctgcgcgacggaggcctggtctgctttcacgatgatctcgcccaggatcccggcgtgctcgtactgccctgcgaacaagtagatcaattgagcccacagctctggaaaacgactgagccagtcgagtgcagtgcgcggtagcagttggtggatgaggagtgctgaggcagcgccgtggagctggtattcgcgggacttcacgtacttgaagcggtagggctggttgatcggtccgttccaagggtgccaggtactgccgtcctgcagctccacctgcaggtctacgacgatcttgcctaggtcgtgagccagggcgccatacgctgcggcggccgaccaggcttcagtctgggctgactgtgactccggcgctgcgccgatcgggagcaggtaggtctgccgtaccttcagtgcgtaggccacgatctccaggccgtgatcaatcatcccgcctggatgggcatggtgatggttttctgaagccgggagctgctggaccagctcggcatagttggccagtggccgccggtagatctcctcgaattgctgcttggatagcgaggcgcgctgccagatgttctccagtagctggcggcggcgaggcgtgtcgagcagttccgtactgcttagaggaaggaggaatacccctggggcagctttggttggtggggtgggggacggcttcctggatatccaggaaaggagttgaaacatgggaggctccatcgtgattcatggagcgggcttttcccttattccagggaagaggaacaacagaaaatcctcacctcaagtagttggtattttttatggcaaagtgctacttctggcgcttgttttttcgttttttattcgtcgcctttagtttaaggtatctgaatgctgcttaagcttagtaagtcaatgttgataattttccatcgcttcaacggggatgaattggatacactttttcaatagttaccgcgctggtgtagatcaggctgccgtcgcttattcgatacccggtcaagttaaagcgaccccgtttagtatttgagtcgagataaactcgtagtcgacagtcacgtataggcccgcattcgtgtggtaacacaagcttaagtctggcttggtcaatagggatatgaacctctttttcaccagtgatttgcagatgcacttctgcttgggcaaggagcttttcatcgccatcgttgaggtgaaatcgaatgttctttagtgaaatagcttgggcttcatccgaaagcttgcaccagccgtcaagattgaaaatgctcatgatgatatcttccgctgccttgagaaggtgatgatcttaatccttgggcgtgcagagcgttctctctgccttccgctcttcttggataagttagagcgttgaacgggcatgtgtcgagggctagtgctaaattgacgggtttccgttcgattactattcatgattatttctctgattgttcctgtttacactatattggtcgtttcttaatgcgtgctctgtgcgttgtcgaactcttttggtcgttttgtctcgtggatttgtgcgaggtgaatatgtacgctggtgcaccgacaccgtattctaagttcaccaatatggagggaggtctattgatccgtcggtgcccagaagggaccggcatatggctatagagaggtgttcaacatgtggtatcacggcatcttacagccaacgctgtggcaactgattgtcgcgactttggcgctgacccatgtcagtatcatcagtgtgacgctatatctgcatcgccattcagctcatcgctcggtgcaattgcaccctgcgctaaagcacttcttccgtttctggctgtggctgacgacgggaatgaacacccgtgcgtggacggccgttcatcgccggcatcatgcctgctgcgaaacgcccgacgatccgcacagcccgaggttcaaggggctgctcacggtgttgctgcgaggtgccgagctgtatagagccgaggctcgcaatccggaaaccttgcagacctatggccgaggctgcccggacgactggctggagcgtcgcctctacagtaggtttccgaacgccgggctgggcctcatgctcggtgtggacttggttttattcggcgtcgcggggctgacagtctgggcgctgcagatgatctggatcgccttctgggctgccggtgtgatcaacggtctgggccatgctttcggctatcgcaccttcgaatgcccggacgattcgagcaatctgctgccgtggggagtcctcgtcggcggcgaggagttgcataacaaccatcatgcctacccgggctcggccaagctttccgtgcaggcctgggagtttgatctgggctgggcgtggatatgtctgctgagagcactcggactggctcaggtcaaccgtgggctgcccaccatccagtgggactgtgacaagcgagcgctggatctggaagccagcggagtcatcctgcgcaatcgtctgctggtcatggcccaatacgggaaacgggtaatgcggccgctggcacgcgaagaaagcgctcgctgtgatgcggcgacccggcatttgctgcggcgcgccagccgtttgctggtgcgggacccagacaggctgagcgatctgcagcagagcctgttccattcagctgtcggcaggagccaggtgatgcagctagcctgcgcgcatcgcctggcgttacagcgcacatggagcgatgcgggggctgacctgggcgaagtacatgcggcgttgaaacgctgggtaaccgaggcggaagccagcgggatacgtccgttgagggagtttgccgggctactgtgcagctacagcctgtacgctccgcggcagatcgtgccgtagattcgccgttgaagcgggcacgagaagtcgtggaagaggggacgtaccggtctggggatcgacttcaagaggagatccatgtttcatgatcgcctgctagatttgcaacgttgcgtacgccacttaccgtgaacgccagcctgtggataccgagactattttcgtggtaccgagcagggtcgactgcgaccgggcctgtcggcgtttgcgcgaggcgggtgagcggatggcgttgcgtccactgcctcgctgagcctctgaatggagcagtcgtcgcgatacaaggggcggcgggtcaggggcagagagctgggggctccgttgtgtcggctcgttacgatttggaagacgcccagttccccggcctcgaacaccagcgcgctggcggccattaacaggcgccaggcccggtaggtgggttcgccgacatattcgacggcaagcccctgccgctgctctaggcgagagacccaaaggcgcagggtcaggccgtagtgacggcgcagtgattcgacatcggtgacttccaactgcgcctgttccatcctgcgcacaaggctgcccagggtatccggctggccgtcggtgaagagatagcgattgatcaggcgggctgacgcggtccgttgccccccgtccgggcactgagtgatgccctggttgagaaacagcccagaatccttgagaaggcggtgtaccgtgtcgaagaatagcggcaggttgtccgggccaaggtgctcggacagtccgacactggcgatcttgtcgtatacctgctgaccttttaggtcgcggtagtcgcagcattccaccgtcactagcgcctggagccccgccgcgtctattcgttcgcgggccagggccagctgttcccggcttagggtgatgccatgggcgtgtaccctgtggtattgcgctgcatggaggatcaacgcgccccagccacaaccgatatcgagcaggtgctcgccgggatgcagctggagtttccggcagatcagctcaagcttggcccgttgagcctgttcgaggctatcgtcgatttgctcgaagtagccgcaggagtagaccatcgccggatccagccagagtccgtagaacgcattggacaggtcgtagcggaaggtggtggcgtcgggtttttctgcgtccgagtgcatccccgtcgtaatctgttggcgcaagaaccctttctgtctgtcggattccgtagtgaccgagctcggcagcatgatggcgccgaacaacaggcgtgcgcgtcggtgccagaccttgcgctgggtttgcatgtgctccctgagcgccagggcagcgaagaggtcgccctcgatgtcgaagtcgtcgcggaaataggcttcggccaggcgctgtgggtcgctattgcttaggatcatcttctgtacgccgtccgcatgcctgtagaccaaggtgaatggggcctgagtaccggcagtgggccccagttgcaggagtgtgccgtcccacagccgagcgttcatacggctacttgtgccacggaacaactggccgagcaattttgacgacttgcgcgcgctgaggctgcgggcgtggcgggtggtgatctcggcgacgttgcgccacttgccggaggctgttcgggggggcaggcgatcgctggcgaataggcgatcccagaacgccgaggtaaccccgaagtgcccggcttgccagagtgcgctgtgatgcagatggtggcatagctggcggcgagccagccaggcgttgccagagtgatcgaagtgatgcacggcgtgatgggtcaggatgtacgctaggtagcctgacatgatgcccaaagccagcgaggagcctctccaggggccgagtgcgagcagcgctggtaggtagaccaggccgatgaacagggccgcactggacagggtggatagccctatcagcgcgccgggccgttggtgatgggactggtgccattggcgaaagggtgatagtccgtggaggacaaagcgatgcaggaggtattccagcagcgaccatgccaccagacctaacgcggccagcagcaggcattccagacgcagttctgcggggcagaaaaggccgagccaaacggccagcaccagtaccccgacaacgtagaaggcgatatcggtccggtgtacgagcttactgtgttcgagcttgaagagtggcatgtcgacctcggttcatccggagcggagtgtcctgtatggtcctggcccaggtctgtctgatatcgaacttacatcgcgagtaaccgagtcgaggtgcccggagcgaggtcagatcagactgatgtccatgtgcacgccgacccccacggaactctcgatgacatcacgcacgagcagggactcgatttccgaacgggtattcgccagcagaacgacatggccctgggcgatagcctgtctgaagggaccgctgacttggctgacatccaccgatgcgccgaccgctcctccgaacagcgctcccagggcgctgctccaacccagcaaggccaacggtgcatcaccgaacaggctggcctcggttcgcgtcagagcgaatgtgaccagcgtgctgacgaggagccccgctagcgcgccggctgcgccacttgacagcacctggatgaacgaacgccggcgcgttgttggaagtggaacgtcttcagcgccgaggatgcttaactgttcgaggccgaggcctcggtcgaccagacgtttgcgagcgctttcggcctgcgcccggaggttgaaaacggccgatacctggtggctgtagccaaccatggcagatctcccggaaggtatggattcccagtctacgggcgggggccagcgacgtctgtgcgcaagcgaacccagggcggccgacctgcgcatcgctgccaggtcaggtcggagtctttttacccgcagtggcggcgcgccgcgcttcgagaatggcgtcggcccaggccaatggccactggacatagcgctgtttgtcgaactcccttttccagttttcggtttcctccacgttcagttgcgtgaaactgtttgagcctgcctccttggcttcccggaacgtggagtactcgacgccgttgtcgccgccgaacttcttcagcggttcttccggcatccgcggctggaaccacccctggggttccgccggtgcgtgggcgatgaagtagtcgcgcagggtccgtccttcgggtagatgaccttcggcaagtagccggggtacgtagatatcgtcgtcgatgttcatggtgtcgcctccggaagatgaagagggtgagcggcctggcgcgccgtctcgttgccgtgcgacgaaatcctcatcgggcgggcagatagggaagcaggcgatcggtctcgcgcttgaccaccgcgtagcattcgcaacagagcgcttccaattgcggacggtcgagaacggtgatgtgccctcggctgtacttgatcacgccgagtttctgcagcttgccggccgcttcggtgacgccttcgcggcggacccccagcatgttggcgatgagttcctgggtcatgctcaactggttgctgggtagccggtcgagcgacagcagcagccagcggcagagttgctggtcgatcgagtgatggcggttgcacaccgcggtctgagccatctgggtgatcaacgcctgggtgtagcggagcatcaactgcagcatctcgccatgccgattgaactcgtccttcagcttctgtccgggcaatcggtaggcatgcccagcgctttgcacaatggcgcggctcggagtgctttccccacccatgaacaccgccacgccgatgagtccttcgttgccgacgacggatatctccgcggaggcgccgtcctccatgacatacagcagcgaaacgatggcgtcggtggggaagtagacatgtcggagggcatcgcccgattcatagaggaccttgccgagcggcagtgtaactcgctccaggtgcgggatcagacgctcttgtatctcctgggtaagcgcggcgagcagatggttctgcaggggagaaacgtcattggtcatgtcggccaccagtgggttccctgtggtggttaggcgtgattgcgcttgacattgccagtggagtgggcgcaggggaaacgcagggcgctgagatattttcgaggatcaactctgacagtgtagccgcaatggccaggaaaagcgtggctagcgatgagaggcggaacggaagggcgaatcccccttgggagggattcgcttagaagtgatgtggctagggggcgatgtccaggcgcagatcacggatgagctgggtcaccgcttcgggtgtacgccactgttcggtgcctatgccggtgctgaatgcctcgatggtgcccgtcaaggcattacccagcaggatgctcatcgctccgtcccggtctcgtgtgcaactgcacgtgaacggtgagaaggagggttcgatgagctgccgggcctgctcaaaggtcagtctcatgtgccaggctcgctcatttctgttgtgaagacggcccctggtgcccggcttcctggctcatcaggtcgtcgtcaccgcgggcggcctgcggttgttgcccattcttcacgggatcgcgagttgccttggcgtctgactccggcttctgttcagagggcttgcgctcggagtagcgttccgccttgctggggctggcagggggctggccggactggtgctcgggggggctgttggcgccattaccattgcgcggcgcttgcttggtgtgcttgtccatgatgttgcctcggatcgtgtcccgcgctcggcgaaagtgtcgaacgctgggacaggcattgtggtgagccgcggtcttgctgtcggtgcgttgccgcacccaggcgcaacccggcgcttcgactcagtaggggagcggcgctaagtgtggcagcgcaccgacccggccacctgagacggtgcaggctggaaaagccaggggtcggcaatcgtgccggtgccggtttgcagtggagttcatcatgaatacccctacggagccctcgtcagccacgtccggacccatttgggacgcacatcgtgccgaaggatcgacggagcctggcaccgacgatgcccatactctgttgccgccgtatcctccggctgcactgccggtctggcttgccagcgaatgggcgtggctgggcgaacgcggacgggcggtcgcgtgtctttctcggcagtgctatgccgggacccgtgcatgggtcttgaagctcctgccaaaacattcccgttgagccgtcattcagaacaggtgcctggcgcacctggagtgggcttcgcgaggacctcgtcgagggtggcagatctgcttggccgactctgctggcggcgcacctccccgccgtggaacgaccgggccccggtacgcgaggaactgttcggcgtcgaacgcctcgagcagcacggagaaagcctggccgcagcccagccggtcactgcgtgtcctcccatcgtccgccccctgcgcaggcgtcttgctgacaacgcggcggcgctgctgacggcataccgggccagcgccagcgaactggagcgaggacgcagggtggtgcccgccgctgaatggctgctggataattaccacgtggtggaagagcagatccgcgagatccgcgacgacctgcctcccggctattaccggcagttgcccaagctcgcgtcgggcccctttgctggctacccgagggtcttcgggttggcatgggctttcgtcgcgcataccgacagccatctcgatcttgagttgttgcggcgtttcatcgccgcctaccagcgtgtccaaccgctgagcatcggggaactatgggcggtggcgatcaccttgcgcatcgtccttgtcgagaacctgcggcgcctggtggaccaaatcggccagggaagggccgagcgggccgaagccgatgccctggcagatgcccttctgacgcccggctgcgccgcctcggcactggcaacggacatcgcccggcgctcgccggcagccttgtcggagatcttcgccgcccagttggccaggcgcctgcgcgatcaggacccgaagacaaatccagcgctcaactggttggacgagcggctccaacagcaaggcagttcggtggagcaggcggtgcagcacgcgcagcagcggcagggcgcctcgaacgtcagcgtgcgtaacgtcattaccagcatgcgcctgatctctgccatcgactgggcgaaactgttcgaaagcgtgagcctggttgatgcccgcttggatgcggacggctccttcggcaggatggacttccccacccggaacctctatcgcagcgccatcgagcaactggcccgcagcgctccgctcagcgaactggctatcgccgaacaggcgctggcgaaggcacactccaccgcggcgcccggcatactgggcgaacactggagcgagccgggctaccacttgatcggcggcggacgtcgcgcgttcgaagcccatatcggcttccggtcgccgccgtcattgtggctcggtcgtctcggcggacgtctggggatcctcggctatgtcggcgcaacgctgctgctcagcgggcttctgctcggcgtgaccgtctacgtcctgcaggtgccggggctgggagacggtgggtggcagtggctggcgctggtaggtgccctgttcgttccgttcagcgaggccgcggtggcgttggtcaaccgtgcggtaaccggtggagtgggagctgccatcctaccgggactggaactggccgatggaataccggaggagcttcggaccctggtcgtggtgccgaccctgctgggcggcgaagcggagctgctggagcagatcgagcaactggaggtgcattatctaaccggcactcgcggcgatctcagcttcgccctcctggccgatggcattgatgcgcgacagtccgtgctcgagcgcgacgttcggctgctgaaactgggcgccgcagcgatcgaacggctcaaccggcgtcatgctccggcccccggcgggccgcgtttcctattgctgtaccggcagcgccggttcaatccgcaagaacggcgctggataggctgggagcgcaagcgtggcaagctacatgagctgaaccgcctcttgcggggcgcgaccgacaccagcttcgccagcctcggcgagtcaggaccgacggtgccttccggggtgcggttcgtcattaccctggatgctgacacacgtctgccacgtgagacgttgcggcgtctgatcggcaagatggcccaccctttgaaccagccgctgttcgaggcggcgactcagcgcgtagttagtggctacgctatcctccagccccgggttacgccggcactgccgcttggccgagaaggctcgctttatcagcgggtgttctccggaccgggtggaatggatccatatgcagccgcggtctcggatgtctaccaggacctgttcggcgaaggctcttacaccggcaagggtatctacgatgtagatgcctttgaagccgccatggccggccgcatcggtgaaaacagcgttctcagtcatgatttgttcgagggcatattcgcccgtgcaggactggcttccgatgtggaggtggttgaggaagcgccggcgcgcttcgatgttgtcgctcaacgcttgcatcgctggacgcgcggtgactggcaactgctgccatggatcatcggtcattggcgcggtgaatgggcagtgccgtgggtcggccgcagcaagatgctcgacaacctgcgccgttcgctgcttgcgccttccgccgcgctcgcgctgctgttttcctggttgctgccgatgcctcaggcgttgttcggcagcctgctactggttgggagcctggcactcccggcctgtctgccggtgtgcctaggactgtggccacggcgtcgcggtatcggcctgcgtcatcacttcagcgcctgggccgccgaacttcggcgcgctctgttacagacgctgctgtccctggcttttctggccgatcaggcttggcgcatgggcgatgcgatcgtgcggacgttgctgcggatgttcgtcactcgtcgccatctgctcgagtggaccacctccgcgcagtcggtggggaaaccgcgtcccgggttggctatcagctatctacagatggttggcggtacctccctgatacttggcgcggcggcactggtgctgtatttgcagccgtcctccctggctctgggcgtacccttcatgctgctctgggcactggcgccggccttggcggtatacagcagtcgagtgccgcggccgtcgaagcgcaaggtcctggcgccggaggaggcaatggggctgcgtttgatcgcgcgacagacttggcgattcttcgaaacctttgtcggcgccgaggataaccggctaccgccggacaatttccaggaccagccaaggcccgtggtggcacaccgtacctcgccgaccaacatcggcctctatctgctttccgcggtcgccgctcgcgacttcggctgggcgggcacgcaggaaacccttgagcgcctggaggcgaccctggcggccatgcagcgcctatcgcgccatcgggggcatttcttcaactggtacgccacgctcgacctgcatgtgcttgagccggcctatgtgtcctcggtcgacagcggcaacctggccggtcatctgatcgccttggccaatgcatgcgaagagtggctcgacgagccgctgtcgccggcttggcgcaacgggttgggcgatacgctggcgctggtgcggcaggggctcgatgggcttccccgtggcgccggacattggcggcgactacgtacgaccgtggaagagatccaggcgcagatcgatggtccgcagtccgccgagacgggcttggcaggattgcggcggctcgcggagaaagccgtgaaagatgccgtggcatcggccccccggggagtggacgcagtttctgatgagcttctgttctggctcgacgcactgaggaactccgtggtcgaacaccagcgtgaccgcctgctttccgctgcgccgttgctggaggctcgcgtgcggagcgtggcgaagcaggcccgggccttcgtcgccgggatggatttcgcgttcctcttcaataccgagcgtgacctgttttctatcggttattccctggccgacaacagcctggacagcagttgctacgacctgttggcctcggaggcgcgcttggccagcctgatagccatcgccaaaggcgatgtccctacccgccactggttccgcctgggtcgtacggcgacaccggtggggacggcatcggcgctgatatcttggtctggctcgatgttcgaatatctcatgccatcgctggtcatgcgggcgcccgtcggcagcctgctggaacagagcaatcacctggtggtggaggtgcagcaggcctacgggcggaagaaaggtgttccctggggcatctcggagtcggccttcaacgcgcgggacctggagttcacctaccagtactcgaacttcggtgtgccggggctggggcttaagcgcggtctggccgagaacctggtggtggcgccgtatgccacggggttggcggcgatgatcaagccgcgtgcggcgttgtttaactacgcgcgcctggccgaactgggtgcgcgcgggcgctacggcttctacgaagcgctggacttcacgccgtcgcggctgcccgacgcgacggcggtggcgctcgtccacagctatatggcccatcaccagggcatgagcatcgtggcgatcgccaacgccctcgatgaggggcggatgcgcactcgcttccatcgcgagccgatgatccgtgcggttgagctgctgctccaggagcgcattccctccgatgtcttcctggcccatccgcgcgctgaggaagtgcgcgtctcgtcatacgaagccggaatcgaggcctcgacgcttcggcgcgtagcattgacgccgggcgagtcaccagttacccacctgctttccaacggtcgctattcagtaatgctgtccgcttcgggcgctggctacagtcgctggcgtgacatcgccgtgacccggtggcgagaagatccgacgcgcgacgactggggctactatgtcctcctgcgcgacgttcatgacggccgcacgtgggcggccaccacccagccgagcgggcaggtaccggtcagcggagagatcctcttcgacgaagaccgggcggaattcagccgccacgacggtagtctgagcagcgtgctagaagtcttagtctcgggcgaggacgacggcgaggtgcggcgcattaccctggtcaacaacggtcgtcgttcacaggagatcgaactgacttcctacgctgagttggtcctcgcgccggctgccgctgacgatgcccatccggcgttctccaagcttttcgtgcagaccgagtacgtcgccgagtacgccgccctagtggctacccggcgtttgcgctccggcaccgagacgccggtttgggccgcgcatttcgcggtggtggagggctccctgaccgcacctgtcgaatacgagtccgaccgtgcccgcttccttggccgcggaaggaccttgcgcgatgtcttggcggacctgcggcagccgttatccggcagcgccggcacggtgctcgacccggttttctctctgcgccggcgattgcgtatcgcgcctggggaaatggcgagggtgtccttctggatcgtggtcgctgagacccgcgaggcgctcttcgacctgatcgacaaacaccacgagcgcagcggcttcgaccgcgccaggacgctggcctggacccaggcgcaggtacaattgcgtgatctcgatatcgccgccggagaggccgccgatttccagcgcctggcggcgccgctgctgtatgccgacgcacgttaccgtgcgccgcccgagtcgatccggcacggttcagggcctcagtccgggctctggcccctggggatatccggagacctgccgatcctgcttctgcgacttgacgacagcgacgaccttgaacaattgcggcagatcctgagggctcaccaatactggcggacgaaaggcctggaggtggacctggcagtcgtcaatgagcgcgcttcgtcctacatccaggatctccaggtggcgatcgagaccgccgtgcgcagcagcccgtcgcgtacccgtgagggcgaagacgcggcgcggcgcggtcaggtgcacaccttgcgcgccgatctcatgagccaggagggcagggcgctgttgctggcggtcgcacgcgtggtactgctcgcccggcgagggccgatcgccagtcaactggccgccctgtgctcctccaggcctataccgactccggctgcgactgctggtacggcgcgactggtggccagcgacgaggggggggcggataagacgagtctgggtgaggctctcgagttcttcaatgggctaggtggcttcggcagtcgcggccaggagtacgtgattcttctggaaaagggtgaaagcacaccagcgccatggatcaatgtcatcgccaatccccggttcggcttccaggtctcggcggagggcagtggctatacttgggcggagaacagtcgcgaaaatcaactgacgccctggtccaacgatccggtcggcgatccctgcgtagaagcgttctacctccgcgacgaggacagccgggcgctgtggagcgtcactgcgcggccgattcgcgacgatgggctctacagcgcacgccacggattcggctacagccgtttcggccatcgctgccagggcatcgacatggatctggtgcaattcgtcgcgctggcggacccgatcaagatttcccgactggtgctgcgcaacctctccggcaagtcacgacggctgtcgttcaccagctatgcggaaccggtactcggcagcgcccgggcgacatcggcggccttcatcgagacctgccaggatgtcgaaagcggtgcgctgcttgcgcgcaacccctggaacgccgcctttcccgggcgtgtcctgttcgccgacctgtgtggccgccaaagcagctggagcggtgatcgtcgcgaattcctcgggccgctcggtgacccctcggcgcctgcggcgctgctcggcgaggcgggactttccggatgcacgggggccgggctcgacccgtgcatggcgcagcagtgttcgatcgagctggcaccgggggaggtggtggaaatcgtcgcattattcggccaagcggactccctggctcatgcccgtgatctggtcacgcgataccgtcggactgatccggaagagacgctggcgggtgttggtaggcactggcggaccttgcttggagccgttcaggtgagcagtcccgagcgttcgctggatatcctgctcaacggctggctgctgtaccagaccctggcctgtcgcgtctgggcgcgctcggcgttctaccaggccagcggcgcctatggtttccgcgatcaactgcaggatggcatggctctgtccctggccgctccggcgctgacccgcgagcatcttctgcgcgccgccggtcggcagttccgcgagggtgatgtgcagcactggtggctgccgcactcgggacagggggtaaggacgcggatttccgacgaccgggtctggctggcgtatgctgcctcgctgtatctcgaggcgacggccgacatcgggattctcgacgaagtcctgccgttcatcgaagggccgccgttgcaagagggcgagcaggacaccttcttccagccgatgctgtcggagcagtccgcgtcgctattcgagcactgtgcacgaggcctggaccagtgtctgacgctgaccggtaagttgggcttgccgctgattggttccggcgactggaacgacggcatgaatcgcgtcggtgccggcggcacaggagagagcgtctggctcggctggttgctgctggagactctcgcgcgcttcgatggctatgcccgttcgcgtgaccctgagcgagcccgtcactggcgcgaacatgccgggcggttgcgtctggccatggagcgcgaggcctgggacggccactggtatcgccgagcgaccttcgatgacggaacctggctgggttcgaaggatggtgaagcctgccgcatcgattcgatcgcacagtcctgggccgtcctggcgggcgccgacccactgcgggcgggaatggcaatgaccgcactggagaggtacctgctacgtccagtcgatcgattggcgctgctgtttacgccccctttcgacgagaggggcacggatcccggctatatccgcggctacccactgggcctgcgggagaatggcgggcaatacagccacgcggccatgtgggcggtcctggcatttgtccgccagggcaaaggggacaaggcggggacattgctttccttgctcaatccaatcaaccacgcgctcacaccggaacaggtggaacgctatcgagtggaaccctatgtggtggccgccgatatctactccgaggcgccgcatgtcggccgtggtggctggacctggtataccggctctgccgcctggatgtaccgcgccggactcgaaggtttactgggaattcgccggcagggtgcctggttgctgattgatccgtgcattccggtgacatggtcgggcttcgaggtaagcctggaggtggagggggggcactacgagattcaggtggagtccggagaagggcgaagccacggcgtgcgcgaggctttcctcgacggcgtcgaagtggagtgtatcgatggccaagtgcgggtgcctctcgattgtcagcgacaccgcttgcgactgagcctttagtgcagtaaccgaagagggttaggctccggaaaatgcacataggcgacatggtcttatggcagcgaaattctaaataaggtagctgggtataattgtttaaatatgagtattaagctggttgagcggaaggctaatatttaaaatcgctttctaactttttgccatggaatggctaaatagtcgaaagggttatattccagtcagaaaggcatagatgagatggaggtgctaggcaaaccatatgtttgactcggagcgagtacgggccttttccgcctccaggcgaccttttcgggtagggcttttacccttgtgaaccattcccttcacctttcaagccatttcccctttgacccatttgctcctgctacggctgctcatcgaggaggcaggtgttgatccagatccatcgagtcgtaaagcacgcgaaccacctcgaggacctgagctgtcgccacccggtagaagacgaagtgcctgcgccgaacaaccttaccgacgttgggcatcgagcggcagtaaacgaggtggatgctgcgcaggcctggcccctcttcttcgcggctgaggctgccgagccgcagtgggtctgtcgcaaccgcttccagggcggtgccgatgagggcctggtagcaccggcgcgcggcatcgccgaatcggttgtgggtgaagcgcaggatatcgacgatgtccgcttgggcatcatgggatatgcggtacttggccatgcttcagtggctcgcctggttgccgagctcgtcgaggtattgggccaggtcgtcgctggtgatctcgtcgtactcgccgcgctccagttgcatcagcccactggatgttgcgttgcggagggcttcgagcttggcgctattctgggcttcctgctgcagcaacaggcggaggcctgcccggatgacctcactgcggttttgatagcggccggtctccaccagctcgttgatgtcctgctccagcggatcgggaaggacgacgtttcgagttgccatgaggggctccagtcggcagatagctagtggcataatatgccataaggcttgccagatcatcttttttggcgtataggtgatagcaggatgcctccctttgggagccaggagattgatgatgaacgcgcacaccaacaaaggttttgcctcccggatcggttttggtctgggtacgcttgtgcgtttctgcctgcatgatcgtcggcctgcagtgcgctgggtcaagcggacctgcctggtcgtggtgctgttcgttatctttgtacagaactttacctggctggccagcacattcatgaccttgttgtcgtttgggctgattggtgttgtgttggttaagggagacctttctatttttcgccagttggacgaggatgaggcccaagcagctccatatggccgagatgttttcggtaatgaattggactggatggggcgaagagatgatggagtactctctcgtgaagattaataaaaaaggggcttgttagcccctttctgttagtcccctttgggtgagaacgacgatattgcctgcttagctacgccaccaccctgtgccccagcctgttggacccctttgactccattactgagatcgctgaggagagctccaacttggacgcctgcccagcctacagcagttacccacagcatgggcaatataatgaacatcgcccccatcacgaagttcaagattgcatcttgagtcgccgtattcagtcccatgactgggtcgaacgaaagatgtggtgatcccgaaccatagaaagcatcaagtatcgtgctatcgatatatctggctaactgaaaccagaagtcgacgaatatcattgcaaagaagacgaccgtcatcgtcatggcaactttcagttgataggtgccgatgaccagaaccatcggaatgcagatgaccatggccatcttcaggaatgacatcaccatcggcagcgcctggcggaccatatccatcgccgggaagtaagccaggctacccattgccactccgagggtgcctccggcacgagccagtccattccagatggtgccgccaacctgcccgccgtaatcggtgtagacgttgcccttgacctggctggacggtgaaatcacctggcggatgactgcctcgctcacctcgtcctggttcagccatttcgcccacttgaggaagctggtcatcaggtccggatccacctggcccttgatccgatcacgcaaaccgatccctgagtcagcccaccactgcttgcaggtagggtagccaccaccaccgcccacctggggcagcccggcgtcgcgggtggcgttgtagggccacgactgacggggactcttcgagtagtcggtgtcgtagtaccccggggtgttcaacaggaatcgggagccgatccagttcaggtcctgtagcgccttgttgtcctcggcgacggagcccagatcgggttgccgcatgaacagccgcgcacgagaaggtccgtagcagtccctggaaaagtcagcgatttcttgtgccagcagcgggttgttcacacgggtgttatccacctccatacgcatctgccgcagatccgtgccgcaaggaatggccgctaccgcgccggcggtgaagcccttggacagggcgtgcatcatcgcccaccagagcggcatctgcgcactcttgccggccaggctgctgaaggagctcgaccagccggtgtccgccggtgccggcagattgtattggcactgctgggcgcgggcctggtcgaactcgatggtgtcgaagctcacgttgacgaccgggatgcccgcaagggcgaccacaatatagccgacgtagatatgcgtctcgatgcgggccagagacagcacgcccttgttgccctcgtcggcgccttccccgcgaactttcagccactcacgcatcacaatggccacgaagggcaccgcgaacagccctgtatccgagatcatgttccagatcccgttgttgatgatccagccgaggagggtgaggtaatactccaggtagtcattggtcatgaaggtcatgctgcgcctcccgtgcggaagtaggctttgctgaattcgatgagcaggatcagcaacagcaccaggatctcgatccgccgaatgcgctgccgctcatgcgcgctcagttccctgcgctgcttgagccggaaccaggcgatggccagggcgcagtacagcagcgccctccaggagaacaaactccagtagttgctttgccgccaggcctccaggccctggatgccgccgaagtggttcagggcgaagaggctgagcagcgtaccgaccactgccagaccgacgacgatcagcactccgaccagtagctggccgaggagctttcgggtggtgagcgtatctgccatcacggtctccctcccgacttgccgccggcggcagagggggcctgcaggcgatcgaggcgatcagcatcgggcgccgactcgaacacgccactggaccctgaggcgcgctgttgcccgcgctcgatgacccgcatgggcgaattgctggccaactcgcgacggagttccagttcggtcttgaggttcgagatctcctgctgcaggaggctggtctgctgatcgacggcttgggtggccaggccgttggcggcgacgttgggctctttggcgccggcgaacatcaggcgctgcagtagcagtgccttgctgagcacgtccatcagggagacatcggacgccaggcggcgcgccaggacgtcctggtcacgctcgtcgcgcagcgcctcgatgacgccgcgggtaattggcagagcatcggtgccggccgcagccaggttctctgcagtcagtggtttgctcttcgacagcagctcctgcagcgactggagcttcttgtcgtaggtctcctggatcagcggggtgaggccgacgcctgcagccgtcaccgtcttctggcagccttcgcaggtctgttgctgttgttcgcccagtacccgggtggcgaacgcggcggcttcctggggggaggaccaggtgttgcagaccaggccattgttgcatgtggcggaaggcacgctcgacgagtcattcactgagcggctggtcaacaggttgtagcccgcccgggtcacgtcgttgacgatgcgaatgggcttctggccggagccgccggccttgtctccaccgacccaggttacgccatcgttgccgcccttcttctccaccgcttcgagggcggatacggcgtctttcccgccagaggccagcgtggcgcccagggcctggccttcggcgattttcccccagccggtctgctcgccagcgatgtcagccatcttctcggcgatcgctctgcaagtccctttcgagcggtcgtagtcgatccgcgcctgcaggatgccattggtgatcaggttgtagagctgagggttcgcgcgctggatgatcaacgccggcagcgacatgaccgcgccggtcgcgttctggatgactgagcccatgatgttctggaaaccctgtgtggcaccgttgagctggttctccagggtggtgctcaggttcatgtttccgcacatcatgtcgttgttccagccgaagccgacgccgatcgagtccatctggccggcgctgcccatgctcaccgcgctgccgccgccaatgctgtagaggacctcgtcgctgagcaccgtgccggtcttggacacgttgatcgggtcgtcggcctgggcaagttgcgctgcgagcagccacgtcagtgcgaccgaggtgatgttcattcgcatgattcgtctccgtgtccttattggaagtcggtactgccgaggaagatctgccccttgcgctggcagcaggagtagggacgccagagcgcccaggcgtaatcgccgtcgacggcttgcgtcttcggtcctgagttgggaaacaccgcgcagttgaggctcagggacggggtcagctcctgccatttcccggtagaggcatcgccctctttcagctcgcccgccggccagtagccgtccttgggggctgcgcgcatggggaggtagacgtggagttggccgattcgcgtggtgatatcgccggcgcgctgggcgatgacggctgccgtcttgtagtcgtcggtctggtgcaggaatccgctgcgcggatagaggttcccccacatgtcgccggagaagattccccccacctcgcgcagccctgggaccaacgcctcggggtacacctgctcgggaattccatgccgccagccaatggcgtccagtgtgctgaggaagtagggcaccagcgggaaggtagcgccaggacaaacgtacccagaggcgctggcgaaccggctgaacgtggctccgccaggatggccgatcacatccgcttccttgaagcggccgatgctgttctcggtcttgtagttggtggtcgcgtcattgccggcctgggcgagtggattcggtgtgcccagcgccgacacctcggtccaggggttgctcccggtattcgcatagctggagacgactgcgtcaggcacgtagtggcggaccttgaccgacgtcttcaccttgcagccatgtgggccgcagagcagccagtagcagatcccgacgaccttgtattcgaggcactggggcgaaagggtggaggagacgatggcggcgctgttgatcgcggccgaggccgtgaacgagaggctgaaggtggcggccgccgctgccaggcggcggaggttgtggctggtcatcagcgcgacctcctggccttggcgatcagctcaagcgcgcgcggtacatccggctcgccgtagaccacgtactgcctgtcgactaccacggcagggatcttctcgacaccgagactccacgcatcggcgacgtcttgttgtgccttaaccagttctgcctgcaggcgtcgccccgcagggctttgtagtaactgctgaaatgctgcctgagcttgttgaggatccttgggtagagcgtcagtcagctgctcctcaaggtgctgctgggcatccaggagcaggactcgcgatgatccggtggcggtgaccggatgagccttgtcggtgatgacccaggtttcggcctggctcgcgccgctcagcagtaccagtagtaagccaacggccagcgtgtgtggctgccagccagggggagagtgatgaagaggcatgggtctgtaccggttcgaggaaggtacagacagcagacaggatcgcttccgatggggcagcaggaaatcatcagtgcgacgacggagtatttttctagcggattttcggttgtttgcttagttctgtacgccaggggttaagcttcatccttagggcggaagtttgcccgagtcttcagtggcgcaaggctggcgacgatgaacacgcggcgaaacgggaacagcgttcgtccatctagctcccgtgggtagtaacggtgcagcagttccaggtaacgatcgaggaaacgccgccgggcctcctcgtccaactcgccgagcaccggacgcagggctgacaccttcacccagtcgaagatcgggtcgttaccatccaccacctgcaggtgctcggtctcccagatatctacctctgcgcagagcggtgccagcaggcggtagtagttgtctaaggacagcacattgcgctgttgcatcaggtagcgcagcgctgggctgccgagtggagagccagcaggaccggcgctgtccagcgcgtcgagcatcaggcgataccaggatgcatcgcgccagttcggcatgtgcgccgccaggcagccgctggggctcaactgcccgagcaggcgcggaagcaggcttccgtggcgctcaatgaaatgtagcaccgccgctgcgaatatcaggctgcccggacgctcggcacaccagtgctgcaggttggcacgttcccaggatgccttgatcggcaagcgcgccgcctctgcgagcatctccgcggaactgtccacgccgtgcaactcggcatccggccagcggcgggcgagcaattcggtggcaatgccggtgccgcagccgaggtcataaatccgctggggggcgtgcatctcgatatgatcgagcagctcgaccaccggccgctggcgtagccgggcaaactgcatgtaggcggaaggatcccagtgtgtctcggtgttcgcacggctgagctggtcgtcacgcaccatgggtgatctcctgctcggcggcaatctggcgccccaggctgcgcaaggtccccagggctagcgccaggccgcgtcgggtatcggcatcgcgcaacagccgcaataggtctttaaggttcggcgcttgctcacgcagcacctcggccttggccacgcgcactgcgttgccgacggaccagccgacattggtggcctgctcgaagagcgatgccagcctgtccaccatggccgggtcgagcaggtcgatgagatccgaaagtagcgagagcaggtcgaccaggttgtccaggcggtggccctcgatcagtggctgcagcttgtcgagcagggcctgcaggccctcccgggtctgctgggggaacaggggaatatcggcctgcgccgcggcgcgaggctgctgatggctatccatgtcggctcctccccgtgtggggtcaaagcattccgcgagcgaccgcccagtacagcccgcgattgaaaccctggcgcaacagaccgccaagcttggttggcggggtcggctggacgtcgtgcctgtagtcgtaccatagcggcatgccggtgttcaggcccatctgtgcgacggcctgaacccgtccgtcgtaggttgcgcaagggctgccgaggcggatctcagcggcgatgttgctggcgatcaccggcgcctggttgtggcaggcgcctccggccttgctcaccggtagatcgacggtatcgcccagggtatacacccgctcggcgccatacacctgcaaggtttcatggttcgtcggcaaccagccttcgtcggcggcggattgcgacaggccacactccctgacgacatccactgcgcgaatcggcggcgtcgccatgagcaggtcgaagggctgctcatcgccctcttcggaataggcgatgcgccgctcggggtcgaccctggccaaggtgaaaccacgctggaaacgaatgccacgctgctcgaatagactcggcaggatctcgcaggttggccgttgcaggaacaggcagttgcgtagcagctgggcagtggtgggataggtgtagacgatctccacacgttcgcggacgccccgacggcgcagatagtcatcgagcatcagggtggtctccacaggcgcgatcccgcactggtggggcacgttcggtgttttcgggaaactcaccgtgatgaaaatccggcccgactccaggttggcaaggcgctccgccagccggcgcgccggctggtactggtagaagtgctcgccggcttccttcaggccttcaatccgctcgggagccggcacgcagccagtggcaatgaccagatagtcgtagccgtgccgcttgccactgcgggtatgcagttcttggcgagcgaaatcgaagcggaccacctggtcgactcggaactccacttctgggcgcaacagcgaacgttccggtcgcttcagatcttccaggaagaactgctgaaaggcgacgtacatgaacgccggcttgtagtagtgatcgggcgaatccgatagcagcatcacctgcactctgccgctgaggacctcagcgtagagcctggccacgagaaggttggcgagcatggtgccacctactccgccgccgacgatgataactcggtccatgatcccctgctcttgtgtgattactgcaaatacctatagcccagagccaggagttgatgaggaggatttactgtgaaacttagtaggtatggcggaaaaatctgcgctgtgttggaaggttaccgctgaaatgccggggatcctgggacaaggccgcagtcagttgtttctcgaggtgttccaggggcgtcccgaagcggaacgcgcgaagatccggtagcagtgaccggatgagtcttgtcggtgatgatccaggtttcggcctgactcgcgccgctcagcagtatcagtagtaagccaacgaccagcatttgtggccgccagccagggggagagtgatggagaagcatgggtctgtaccgattcgaggaaggtacagacaggagacaggatcgcttccgatggagctgcaggaaatcatcaactcgtaggtggtgtattttttcgagccgtgatcgagcgctgctgcgtacataagtaggggtgacgccttcatgtcctgggtagcataattcctgtatgtagctggctaattgatgttaaggagtggtcgaagtcatggagcgcttgctcgagagcatttacatcaatgcccggccggcgatggagttgaggcttagcctcaccagctccggccgcaagagaattgtgaagatggtggatggggaggaggtcgaggttctgccaggtgaagtgcagggcatcttggaggcccaaaagagggatgttgggatcctcgccgatttcttagccaagagtctcttggcgcgacgctagagatccttggctagccagtctatcgccgacagcaacgtggtttcgtcggccattccctccagcttcacgcttcgtcccgtctggttgtcccgtatgaccagggtcggggtcgctgtaatgccgttcgaccgtgcagtgtcgatgtccgtcttaatcaactggtccaccaggtccatgtctttcgcacatttctccagtcgagactggtccagttcaggaaagtccaatgtgccgccagccagcccgcccccgttgccggccgactgagcgaagatcgcatcgatagcgctccagaaggctttggcgccgccttggatccccgcgcactccaccaggcgagcctggtggcgggccgcctcgccatgcatctgcaggggaagatgccgccaaaccaggttcacgtccggatggctgtctacccagcgcttaagccgcggggtgtagaccttgcagaaggggcactccaggtcggcgtattcattgatcgtccagcgcgctttcgcatcgccgtagaggctgtggttggctggcagccccttcaccagaagctctaccccaacggcggatgcagccagcaagaccagcagccccgcccagggcagggcgggaccttgaaatcgtttcgctgcccagccgcccttcaacagtctcacgcttgcctccgctgtggggtttccgcgcggtccacggcctcgatgagcgcctgttgggccgtatcaggctgtggatgttgttgcagccattcatccaggagctgctttatctgcgggacgatatcccggcgatcgaccgccctcagttgaatctgctgcaactcttcgatcagtacaggagcgcatatcctgagcgtctgcagggcatcttcctcggggttctgcaggatctgggtcaggttgtcgatcaggttctgggtcagcgaattcagagctctcattcgtcctggcactccactgccggttggtctgggaaaataatggggaagggcggcaggcctcgcgccttgtcgagatccgctgcgacctgcaaggccgcctcgagctcgtcgcagccggtggcttgcatgatgttgtagcgctggttcttttcttcgttctcggtcattgccagggccaggtagaggctcgggggaaccacacggaagaggtactccttgcccttggccaggagcacgccctcggtgaacttgccgctttccttgcgggccgagagcatcatcgacttctgcgccggcgacagctcgcggaacctggagatcttctctacctcgtcggggggcatgttcaggcacaaccaccactcgatcatgttcagcatcggcgccccggaggctgggatgtcatcgatgttctgggtggcgagccagaaccaggcacccagtttccgccacatcttggtgatcttcatggcgtagggcagcagcagcgggtgcttggtgatgatgtgcccttcatcggtgatcttgacgatgggccggcccttgaactggtcgcgttcggcgatgttgtttacggtgttcagcaacgagatgtaggcgattccgagctgggcggcgtagccttcgcgcgcgtaggtcgcgaaatccaccacggtgagatcggcttcaggccagggcgtgccttcgcgattgaacatctcgccgtcggcgcccatgcagaacatctgcatggcttccgccatttcggccagccgcgcgcgtcgttctggcgcggtgccatcgctcctggaggcctggtagagtgcatcgcgcacgtcctgggtcagtaccgtgcggttcgcggcggcgcaggtcctggccgccgccaggattgcctggcagatggcgctgcgatcggcacgggtcaggcgcgcgtcctccttctcttcgccgccggtgatcatcaggcgcgcgacgatctccatctcgcccaggatgtctcgctggtcgtcctcgaggtcggtcttgttgccctggacggtaaccgagtcctcgatgtcttcggcatccaagatcttcatcaggtcggggctctcgaccagcttgatggcgtccgcgaacggcgccaggctgaccccggagcccggggcgaggcggatccggtggaccgagaggccaaaccgcttggcgaagtcggccagcaggccgaaactgttgcccgcttccgcgacgaacatccgtggcaggtacatggcgagcatctggctgatgaggttggtcagggacgctgacttgccggacccggttggcccgaagatgaagccgtgggcattcatctgccggtccagcttgttgaacgggtcgaaggtcaacggtgcaccgccacggttgaacagcgtgaagccagggtgcccggtaccggtggtgcgcccccagatgggcgacaggttggcgatgtgctgcgcgaacatcatctgggtgtaccactccagggctcgcttctcgttcggatcgaaattgcagggcagccagcgcaggtagctgttcaacggtgcgacttcgttctgcggttcgaccggcaccaggccggcgccgagcagcacgttgctcagggtgatgcagcgttcctccaactgggtatggtcgcggccacgcacgaacagagcgatcgctccgcgatagagcttgtgctctcggccgatcaggcgtcttacggtggccacgtcctctcgggtgtggatcgatgcctgggtgtcaccaacggcctttttcgagagctgctgcaggtgcccttccagcatatcctgcggcgtcacgaccatggtgatgcacagcagcgtgtcctcgggcatgcgatcgaacagggcgttgaggccatcgcccttgagcgtctcaccggtgaaatgccctgtcagcggcgccttgttcaactggtcgaccacgatcactcggtgcggcatggcatcgaagagccatacgccctgggtggcatcggaaacaggctgccgatagaacaggttttgggagaagtcggtgccgtcggccagtggtaattcatcctgcaggatcggttcgtccggccggcagaccagttcgtagaaacgacgtagatccgcatcggtcttgccgaggtgatccgggtgcgggttgaaccagcggatcaaccagttcctgatctcctggccgctcatgcgcgaagcgacgataccggcgttcgccaggccgccttggatacgctcgcagatggatttcagatacgccgccgggtcctgtccgcgaatctgcgcatccgcgttgcggatccggcggtagaccaccatccgcacgcgccgctgttgtcctcgccagggcagcttgctgacggcggtgtcgacgaacagtccgcccggcttcgaaatgccctccaggtgatgcttcatgagcgccaggtacatctcgctgaaggccgatcctcgcgctcgaggatggacgtactgcctcaactgctcctggaaattgtcccagctgatctcgtcctgggcgtagaactggacgatccagggcgaggtttcgtgctcgtcgaaggagttctgcagggcttctttcaatgcgtcccgggcgttctgcatccaattgggatcgcggccctcggtgcccaagggcaccagctcgaagaacgcggcgcgcgaacgcccatcctccaggagcatcacttgctcgtcgggcaggtactcagcccagggcagcaggtctacgaacgatgggtcgtgatcgtagaggcgtgacgcttcagcctgcgtggcgccattcttgctcccggtgttgggcagaggaatacccatggcggccagtcgcgccagatagcgctcagtcgcttcttccgcggccgctacgtccagcgctcctgaatcttcgggagcctctgccggtaccgactgaggctgtgtgcgaccgcgcagaagattttgaaagaggctcattagtagtcctccgtacgctcgcccggcatggcgtactggactcgctggtagaaggggaacacggtggtgtagcccggtaccggggcgggatcgctgccggccaggtgcgggaacacatacatgaccaggtcgggattgggcagtcgtttgaactggctgtggatctcgttgctggccgtgcgggtgtagtcggcctggtcgttcgcggaggcagcctgctgcggatcgatcgggcgccgcagcgtttgcctggcatcgaggagcagccggccacggctgttgcctatcgagctggttgcaccttgttcccagacgtcgagcatgttggcctcgccgtggggcagcatctcctccttgctggtggagcacgctgccagggtcagcgcgcaggccaggccggcgcagagacgaagaagggggttagtccaggtctgctgttgcatgagcggctccagagctgtagtcgaccttgcggcccttgagttcgtagtcgatcgccagttgctgatcgagatgcacggcgacccgcgcgcccggttgcacgtagacggcggcgaaggcctccccgtacaacttgttcatccactgccggatgtcgccgacgccgccggagaggatgctgttgagggccgagttgctgttggttccggtcgtcccgaagctggtgccgttgccgctgaagacggtactggtgttgttctcgtcggcgtccaggagtttggcgatgccggccccggcagccgtgagtaggctctgattgcccaggtactccttggcattggatcggcgatcaccggcgatgcaggggatgccgtaggggtcgctgatccagccgaggccgccctggatggttttctggtcggcgctggcggtctggttgttgttgctctggttgtcattcacctcttcggccggcgccgggaaggtgcgcacggtcccgtcgttgaacacgaacgtgaggctgcggatctgcccacgcacgcaggagagtgtccagtcgcccgaggcggtcccgctggctaccgcgccggcgacgtccggcagctcgatgccgttggcggtgaggttgtccgggccgatgaggattttgaacgggtaaggatcattgaccgtcccgtcgaccggcacacgaccgatcagcgcagacatggccaccgagcccatgagcgtcgagttctgcggcagcgtgtaggtcttgcggacgagcttgcggttctcgaggtcggatcgctgttggccgacggggtgcagcccgtcatcgatccgctccagcgcgttctggccgcgatcgaccgcattgccgaaggaggtcgggaagctgaatccgctcggttgggtggtggagccggcggccagcggctggccattggcatcgactgcgcgggcgtcctggggctcgatccagacgatgtccgatgaagacgagcccgctccctgaaagtgctggccatcctctggtcgcacgccgaatcctacgggcaggtcggtgtcgccggcctcgggaacgtgggttaggttctcgagccgtttctgtacttggtccaggatcgtctggctacggttctcctgctgttgctgcagctcctgggcggtgttgttgagcttctgctcgatgttctgatcgatgttgcgcaggcggccctgcaggttctcattggcggctttgagcgagtcattctcctggatgaccttgctgatctggtccttgagctgccggctttccgccacgatggtgcgcagtgtgtcggcgggcgtgtcgccgtcgatgcccagggttgccgcttcttccgacgttaccgtcggggttgcggcgccttgtgactgcgcgctttccttcttgcccatcatgctcacgccgatcaggatggcgccgatcacgacggggatgaccagcaatttcaggaggggattaccggtcagcgccacgacggcctcctttgggatcgatctggctgatggaggagggcaggagcgcgtcggcaaggccgcggccgcgcgtcaccagatacacggtggtggtgtcggaagcgtcgccccggggtcccaagtacgggtgctggaaggttgcggcgacgaaattgcccatcaggtccctgggatccagggccaggtgctgggcgctggcattctgcagcttcaccgccgtgacgtagtagtcgtccagccgccaggcgcccatggcggtagccgtgatgggtaggctggggagcagggtggtcaggtcgagctgtcgcttgacgcgcacctgaccgacgccatctaccggttccaccgtgcgaagcggggcatagagcatctgcgccgcatagcgcgtcagaaccacggggacgggcgtttcgcgcggcacggccttcggtgcttctgcctgctcggtctgtttcgctgctgccgatggctgggcttcccggggctggccatagtgcggagccacgggctcgccggcgacgatcctgaccggctcgcgcggttgttgatcggctgcggcttcggtggcggcgatatcgatgagcatctgctcgccattggtcgcgtcctgcaggcgcaggcgcgccggaggaatcggctcgttggcgagcaggtagagtgcaccgccggtactctggacgcgcaacttgccctgtaggtcccgaggaacgccaactcgcacgttcctgtcgacgaatacaatgcgttcctggccgaccgtcaacggaatggccagcggaatgcgctcccagcgcagaatctccaccgcttgggccagtgcgggaagggcaagcatcagcaagagcgtggctgtcgacttccggatcatagacctccctcccgcttgatgggggcgaccggctcctcgagttcgatacgttgaggcgtatcggagtagcagtcccactgcaggccgaagggattggtctccgggtcgacgtcggcgcggatgacgtgcaacgggtagcgggccagcgcgcgcttgatcttttcgccggcgtaatactccgtgctgtccatgtccaggttgacggtccagtcattgatcgagtgctggatcacgcggccattgctctcgccaatgcctcgaccggggatttccgaggtggtgcgctcgcgccccctgagctcaccggcgttacgacgaaactcgaagtccttctccaggaagactttgcaggcaggcgtcaagtaggcggcgtagcggaacaggttgctcttgtagtccgcctcgccgtccttgggccaacgctgtacctgctggaagatgtagaggccgaacgcatagacactctccggcggaatgtcccaccacaaccgggtgctccctgagcgcaggtcgggcggaatgtggatccagaggtccttgcgggcttcccagacgcagtaggccagcaccacgatgaccatgcacaagaagccggtgatgaaccggaacgtgttgatgtgtgcctgctgttgcgcggtgtgttttctgaaactcatggggactccgtgcgtcgactggtccaggcgccggagcgcgtcaccaggcgacggttgccgaagacgggaacgcgcagcgagagggccaactccacctggcggtagaaccaggtatcgggccgcccccgcttcatccgccgcaggacgcggctgccgatacccaggccgagggcgccgaccagcagcgcgcccagtggaatgcaggcagcgttacctgcgaccaaggcagccgggatgccaagtacgaacccggctgctccgctggtgaagaccgtgatccacatttcgtccgcagtcaggccgccgatgaccaccggttgccggttcaaacgggtcggcaggaagctgagggtcccatcctgaaacagatgctcttcgggcatgggaaggcccttacatgatggtggtggctttggtgacgagataaatgatcaagatcagcaggccgatgcctacggccacgcccgctccgagatccgaccacttctttttcccatcatggatggcgtgataggtgccgtaggtatgccaagcgacccccagaaagacagccacgcagatgagtagcgcgaggagcattgctccgtcatagccgaagttctggatggtttgcatgattcccgacccttccccgcggctaggcgcctcgggcttggggagtgcagccaaggcgacgcctgggagtaccaaagagatggcagccaggcgcaggcagagggtggacagtttctggagggtgaatttcagcatgagtgtctccgtatgggtcagctgaggaggaagaaagaggtgatgccgaggaggaccaagatccgtatcgcggaagcgccggcagtggcgctgtcgaggttgttggtggcccagccgcgccaggtgctgtacatcgcccaggcggaccacagcagaaggaaggtcatcgctgctccaatgaacagcccctcgccggccgatgggggaaagccagcggcggcctggaacgctgatgtctgggctccgctcatgctcacggcatcggccctccgcgcagggtgtaattcccagataggtcggaagggtcacgcggttgggcgcggctgggcgtcatgtagtcctgcaggccttggcggatgcgctgcaggtcagcggccaggcgtgagtagtcgaagtagaagcgctgtccgggctcatcggcgccctgggcactgcggcgggcggtgtcctcgagggcgttgagctgccggatcatcacctccaggttcgcctgctcggaggcgctcgctgcgaaagctccctgtgcgaccagcgcactgcaggccaagacggccaggcagcttcggcgaagggatggatgtggagtgttcacggcgaatctcttgcagatcagggtgcgatcagcttgccgatcgccctgattccattccgcaagaaatactcggcgcgggtccggggtatttttttatgaggttgcgcgtttgaaaaacagcaggtagctgacgggcagagcgacgccccaagcccagccttgggcgttttgattaccgatctcggttacgccccgcatgagtggctgaacgctcaccagctcccagccttcctggcccagacgcacgacctcggcccagcgcagagggttgagcaaggcgtggtcgtcgggttccaaggtgtcttctttgtgtttgaacatcgcgacgcccttggtgagggttttgtagggaatgacgatgttatcgacatggtattcgaaggtctgcttcatgacgtgctcctggagtggttcgagtagaaccgcacggtttcaagagcaggaggagggcctcaaccgaaaatactaggcctagcaccagtgaatttctggtggttggcgggtttagagacacgtatggacgtctgggtgtatatttcatatatatttctaagggagacggctgatgcttagaaacatctctattggagttttgctagccatggctgctatgttggacagttatggggtggctgccgctacattacgatgcgggtcggcaattgttagtgagggtgacttgattgatgatgtgcttaggaagtgcggcaaccctgatagccgtaaagttgaagggcccgcagtggatggtagtggctatatggtgcggggggctgctactgtcgaaaactgggtatacggaccaaggaatggttggtaccagaagcttaggtttgtcgatggaaggctagttcagataaaaggcagtatggactagggtatagccgtggatggtgtgtttttcatccacggctataagtctcatccggcagatgatataagggtaaggatatttgcgattggtaggccttgtgcgtcggaaataaacacggttgcactagcgcctgcacgagaaactatctgttgtaggttgctaggattagacatgccgccgttgtaattggcttggaattgcttgctggaacttgctatgtctagaagttcaagtagagtgctttggttggcggattgtgcggagttcatactgattgatgtgtttgatcctgccgctcgcagcgcctgctggatgttgtttgaagtgagttgggcaccattaaagttggcgctgaattttttagtgttgcccgcgatgttgatggcctgtaaaagggtggatatattcgccgcctgagcggtgttgacgctgatactggtacccgaggccgcagcgctgatcgcttgctgaaggttgtctgctgttagttgtgcaccattgaagtcggcgctaaactttttcgtgtctttggcagaattgatgagggctagcagggtgcttatattaaccgcctgagcggtgttgacgctaatggatgttcgggttcctgcggcgtctaaagcttgttgaatgttgtttgaagtaagttgagcgccattgaactctgcgctgaatgtttttgtgttacctgctgcatgaatagtctgaagaagggcggttatatttgccgcttgtgcggtgttgacgcttatgctagtgtttgttcctgccgcatttactgctctaagtagattgtcgctgctgagttgggctccattgaattctgcgctaaaactctttgagttgcctgctgtagatattgcggaaagaagtatgtttatattaatggcttgtgcggctattgcggatactctggttaatgatcctgctgaatttatgacttcctgaaggttgttagcagtcagctctgcgccgttgaaagttgttgagagattttttgtgttttctgcagtggttgttgccttgagaagagtgtctatatttaatgcttgcgcgttgcttatgctgatggttgtattctttcctgcttttgatagggcctctagcatgttgcttggatttagaaggcgtccgtcgaaatcaaggataagcttcatctcaatgctccgctgtgacctaacgttaaagtcttggtgtgagtacttcctaggctgaatgagttggctacaaaactctttgccttatgtcaatgtcaggcattcgctgtgaccaatatcatttttttgagtcatttttcacagctagctatctgctccttcagctttctgtcgtccacgtaccgctgcatgatcgacagcaccaggctgttgatggcgaggatcttcatcgcgcgggtcactgcgacgtagatcaggttcaactcatcgtcgcgcttgcctgggtcggtgtcgggggccagcgggtccgcgttgaagtcgtcgtacaggcagacgaaatcccattccagccccttggccttgtgtgcggtggtcaaggtgattgttgcgtccagctcatcgtcaagggtcagtgagcgaagctcgaggatccgcgccggtagatcagggtaggtcgagatgatcttgatagagcgcagcatttcactgtcttggctgatctcggcgatctccacgtactgggtgtagtcgcggtagtcccggagcagctttttgttctggacgttttggcgcaggcctcggctgaatgcgtacagatcctccaggtcgcgcagcgagtaactgtcgataccgccgacccagtagaacttgggcgccggattattgcgcacacgctgcagggcattttcgatgacgccgataacggtgcggtgaatgaaagtgcggtgaggaaggtccgccgggagggactttttcaccagcgtctgcgggcccagtccttgaagtttccgtgtctcgcccttgtaggagaggatgatgttggccacgtgcgcaatcgcggggccgaaccgccagctctgggtcaggtagtgctcctcggcgccgaccatccagtcgctgttcagggcatcttccgcgcccctgaaccggtagagctgctgatggggatcgccgacgatagccattctgatgcgctgccaatgggcaatgtccgcgatcactgggttgatgtcctgtccctcgtccaggagcatgcagtcgaagcgctggctcaaatcgggcttgctcagttgatacagcttcaggtagccgtcatggggcatcagcatgccggtgtcctggaggtcgaccatgcgcctccagactactcgcgccatgtccaggccctgcttgaggaagcgttcctgggcactggtgaggaacgccttgtcgcggaagcgcgggaagtgcggtcggccgagttccgcgtcggcgctggccatgtagttgttcagcgtggccagcacgtcacgtaccaactcccagtcttgggtatcgagtccgcgggcgatatcggtcagacgcaggttcttcgtcttcttgtgggcgtactggatgccgtacaccgcatgagccaggctgtgggcggtcttgcacactacgttgcggggaaacttgcccttcgcggctttctccaccgagctgttgtagcagagatagaggattctcagggtagggttcgccttggcaaagcccaccagggtggtggtcttgccagtgccggcgaaggctcgcaccaggatcttcgatgccttcgactggatgatcggtgactgttcgtgagtccactgcacggcgggtctcctacaggtactttttgaaggtggatgctgtgatgcataccgctacgccgagcagcgcggcgcagggcagcaggatgagcaaggggttgatgctgatggggattgccaggtagagcgtccaagggacgaccgctagcggaatgatgctgccgcgcgccttgtggtagaggtagctggactcccggccggcgccgaacttgcgcaggtcccggcgcaccaggccgtccaccaggccggtgaacgcggccatcaggaacaacgggatcgtcatgaccagaatcaccaggcgcacgacgaatgtcagcaccgtgtacagcgcggccaggccgtagttctgcagcgtggagacaccctgggcggtgagatagcgaacgtccagagggctccgtggccctgcctgcgcgatggtggtcatgttggtcatccagtcgactatcccggtcttcacgaacaaccagtcataggccaactgggccagccaggtggcggttcgacctggctcctgcacgacgacgctgtgtagcagcccttgcgacagccaactgagttcgtactcgaacatggcctgggcatgcttccagcccgcgtcaggccagaagaaatacaggcaaacccactccacgatgattgcgccgaccagcgaaccgaacatcacgccgagaaattggaagggcgtactgatgatggtgccgagaagggtcttctggctctcttgttgctgctctgcacgttgagtgacttcagccatcaggcggcatcctcaccggcgccgaggtgacggaaatcgtcgaccaggtcctggggcagaccatcctgcagggcggagtatcccggcgcctcccaccactcgctgttagcggcctggcccttgcgcataccggcagccagctcctgcaggcttttcggcatcacctcgtcgggatcgaccgccggcagcggcattcggatcttccaaagattgccgccctcgaggagcgcgaacgcctgtcctttgggcagaccaacgatgtgggccggctcgagcatcggcacgctggtcatctgcacctggtcgtgcgagctggaggtgaaggctgccttcttgttgttgattgcgtcgttggcgccgctcgccggcgtgctggtgtagatctggaccttggggagctggttggtcaagagttcggccgtggcggtctcgcgcacccgcagcatgaacaggttgttgaagttgccgatgatctgaccggccttcgcacgggagccgatcttggcctcgatgtcgctcatggtctgggtgtaggccgtcacctgcacaccggcgccgcccgctttgttgaccatggggatgaactcgtcgccaatcagctcgttgaactcgtcggcatgcaggttgatgcggaccttgccgccggcgagtgagccgggcaggccgtcatcgactccatgcttgtagatgtgacccgcgaccgagaccaggtcgctgaacatggagttgcccaccgcggcggcgacctcggtatccgatagtgcgtcgaggccgacgtagaccacggcgcgtttgcggatgacctgcatccagtcgaagatcggccgcggatcgttgaggtccgcgtagttgggcgaaagcagctccgagatccgcccggtggtgagtttctccagcagcggcagcagcgaggccacgatcttgtcgaagtaggtcttgtcgtagcgcacggcgctcttcaggccttccatgaccgggtcggcgatgcgtttctgtgtcaggtactggtcgatggccacgacacggaagggccgccctttcatgttgaatggcacgttcttgtcgttgagcttgccctcgatatggatgatcgtgtcccaggccctcgggtcgtgctcgctgatgtacttctgggcgtactcgacgaacaacgcatcgatgttcacgacgtgccgtaggatctgctggtagtccgggcggatacccagcgcgtgcagtgcgcgggcgatgatgttgacgaaccgccaggcaaactcgcggaacgccgcgctgttgccttcgccggagagctggccggcgacgcgggtggcgacctcggagatccggccgaaccggccgacggcgttgtagcgtgccgataggtcagggtggccgaggtggaacacgtagaactcatccaggcggccggcacgctcgcactccacgtacatacgcttgagcaggtctgcatcgcctttcgggtcgaagacgatcactacttcgtagtccggctgctcctctgcgcgccggcgccggtggccgtggtgaaccgtctgggttcgccggcccatcttcgcccgccggcgtcggccccggcagtgggtgcggcgaatatcctgggtgatgaacagctccgcgagtcgcgtcttacccaccctcgtagtgccgagtaccagtgtgtggccgacgcgctcgcccagttgcaggcctacatcctgttcgcgcggctcgatgccatggagccgaggcaaaccgcccacgggcggcagcggccgtgcggggttccaggccacgtcccaggcagtggctttggcgaccagcttcagagggaagggggcgaactcaagctgcttctccaaccggcgcgcgcgctcgtagagcggcgagggctcgacgtaggaggcgaactggggcaggtaggtatctgccaggcgctgcgtatgcttctgcgtccacggaaagcctctaccgatgaacaggtgttcgttgctcaccggcatttcggcgctggtcatcgtgtacttcggcagtcggcgaatgttccgccggtagcggagcaccacgccggcctgcttcagccgcacgacgcccagccagacgaagcccagcgcggccacgatgccgaacagcggagtgagggcgaacgtccacggcgcgacgatgcagagcgcggccgcggtgaagcacacggtggtggtgtagagctccacggcaggccgcaagagcgcttccagcgggtactggccagccatgggttacaccttcaggcttgccggcgagtgcaggcggcccggtcggcggcgcttggcatgaagttcgagcacctgtttcctggcttgctctacctcatgatcgggcagcatctgctccagcagctcacagagggtcgattcgtcctcgagggccgtggacgtcacctcaccgccgtagcgtgagatcaggccgagcaactcctggtacatgagttggcgtgcctgagcgtcgctcggctgcttgatgaccagggtgatcaggtgagtagtcatgaggactcctactgctggatggcggtggatgtgatgagggcggggtagtgccgcagtccgagccggtcgaccaggtcgtccgccggcgccggcaatatctgaagtcctttcccccaggcacggatttccgtcaggcgcgcttcgctggccacgttcactgccaggcccacagcgtggaggcctcggagctcgtcgcctcgctctttcagccaggttcgagacagcgtgtcgtcgccgacgaggaacagaggttgcaggcctggggcgttgatggcgcgcccctgaacctggcctggcgaaaggcgtgccgagcgaactggaaacgcacctgagccacggacacccaggtcgccaggtcctggtgtggcagcggatggctgcggatccaggccctggtagtaggggagcgctgaggctccgccgaggtcttcgacaacgatcagcccggcggcccaggcttgagtcgcgaacgccgtgcagaatgccagcgtggctaggatcttcttcatggattggtcaccagcaggttgacgccgaggacttggctaaggtggcgggataccgtcctgcggtacttggcggcaggctcgccgccggcggggcggtggtagcggccggcaacctggatccagtccaccggcctaccaggggcggatgcgtacaaggcgtcccgctgctcgaccaggatgtcggaggtggcgtccaggttcttgtacggatccagggagtcgcaggggctggagaaacgatgtccgttccagccgatattgacctggccgaggccggaatcgacgctcttggccccgtagaggttgattgccgcgagtagcgctgtgcaggcggcggtgcgggtcgcgtagtagtaggatttcccggcgacgttcaatgtccagggccagggaacgtattcgccgcgcagcaggaccttgctctcggtcagcgcgaccgagtagagcacctcggccggaacccctttgggcagggcgatctgcttgtacgccggcggtggatccacggcggcctgagcgatgttggccaggaccagcagggcggccagttggagggcgcggattacagacgttgccatcggccgttcacctcctggaccagggcgggaagggccccgcccaatcccagggccatccagcggccctcgtcatgattgagcgtgatctgcttgctgcgaaccttcttcgggtcgacgccggcgaggattgcccagtgccgcacacgctctgcgtcgttctggctaccgacgaagtagagatcgaactccttgttctgctgttgcaggtcgcggacccgctggatgcaggcggtgcagttgtcctggacgaacagggccaggcgcccgctgctctgcaacgctgggctcatgttcggcgcgcccgacgggttggccgtgctgctttcggtgaggcggatgaccccctcgcctggataggcgcgggcgaaggcttcgtcgtatgcgcgctggtaggcgagttccttctcgacccggcgccgttcggcctggacctgtagatcggcataccgccgccgttcctctgccgatcgcgcctcgatgcccagcgcggtcagcgggtcaatgccaggtgagtacacgccccgggggccttgcatgagcgtctggtagcgggtccattcctgttgattcagtccccactcctgggccaggtcgctctgagatgtctgctgtttcagcgtgtcgagttggctaccggacagctggctgctggcctctcggcttgccgcagcctcctgggcgactgcgggatagctcagcagcagcaccaggccggacaggagcgatacggttctgttcatgtgcggggtcctatggttggatgcgaacgctgcgcgaggcgccggcgacgtcgaagtgcgcggtacgatcgtcaaggtcggtcagtcgccaggtcgtgccggcgacggcatcgccctggcgaatgaggtagatctggctgagctgggtggatcccggaggtgcaaccgacagaaaccgttcgcccccgcgatactccacgccgaggattgagaagggcggaggctcgattggcttgggtttcggcttgggcttgacagggaaggcaccgcgcttcggtggaggcacgatcagcggcggagccttggcttgcttctcttgcagcgtgcggacagaaccgtccagcgtctccactgtagccttgagcaccaggagatcgccggccgaggcggtggtttgagccaggttctcgacggcgtcggaggcctgcttggcgaaggcctgcgcggcgtcaatgcggttggacagtgcctgctggcctgagcggaagtcctcgttgctgaccaggtgctgcccatccacggcgtcgaggcgctcgtcgactcgattcaagcgagccaggatcgcctctagcgaggtcttttccgcggcactgtccacgcctgatcggagctgaatgagttggtattgctggtagcccagcaggccggccattgccgtcaagcagaggccaagaatcattgatgcaggggatgggcgtttcatgagtgtcctcgcgcgaagccagagacaccctctcagactgcccccattgaggcagtaggaaatactcggtgagtgggggtgggatttttttggataggattctggcgaatcgccgggcctgattcgctatgcgaagatcagtcgactctgggtgcccttcacacgcatctaggctgcgtcatttctggttaacactgcttcgaggaagccctaggccatgaatacagaccttccccagctcgaacaaaccatcatcgatatagcgcgccaggaactggccgccgtggctgctttttatcgcaagagggaggcagggattgagagcgcgcacttcgatgaggcatggagcgaatacctggctcgctaccatgcactgagtacgcttttggtgctcggccagttgcctaatagcggaatgagcgaggagggtgcccgaactctacgggagatcgaagctgagtacgttgcgcttcgagtctcggccaattgagcctatgcgttcgcagctaccagctattcggttgagttcttgctagccaggcgtctgtactccctcatcgtgtcgagatacgccctgtgtcgttcagggtcagagcgaaggtggtcgcgccatcgggcgcggtaggctcgatcatacgcccggatacgctctcgccaatgctccatctgttccggtgtcatcaggtcgaggcgggcgcgcctccgcgctagaatttctgctcggttcatcgcatagcgcagtgcctggtaatgcctggtgcacgactccaatgaggcaagagcttgaggctgaggtctatgagctagagcagatggcaccctcgtccagatccgctgagcatttgctccggttagagaaggcccgaaaggattcgaagaggttgtttctctgtttgaacggatcaggcaacaaatctgaaaggttagcgcacattgaagtgcttggacaggctggctcgaatgagtccttcaagcgcatcgcaaaagccgctggaagtgactggccgctgcgcactcaccagtgccggcgaacctatgcccgttgcttcgttgagtcgcggatggggcgcacctcgctcgtcttcctcaagtggcagctcaagcacagcagtatgagcatgacccagctctacgcctccaatccgctccaggatctgacgctgttcgatgagatcctgcagcagatgacggagttcaagatcgacctcattgagtcctggcttgatgaccagcctttggcaggtggtgccgggagcaaaatcgttgagttgcgtgcgattccggtcaaggacagggccgccttgctggcccaaacggcacctcatgcgaacattcgcgcaaccggtcacggatggtgcattgccactgagcgtggttgcggaggcgctgggttgtacgaggccaccaggtgccctgggtgcaaacactcggtgatcgatgagacgtttgcaggcacttggcaaggcatctactcccagcaacgggagctaatgaaaattgaggacgcagggccggcagtgaaacagcgtgcagagcgcgacctgcaggt
>RP73.AGEnt_accessory_0027_length_42348
ggtcgccctcgacgtgatcaatagtcttgggttgtcgccggatgaccaggagcttgaggaggctgtgaatggctagcaagtcgaccgagccgtccaagggccgctctcgcccaaagactgccgatgcgctcaacaaggtcatcgataggatgctcgccggcaatgagaagctctccatctcctcggtcgccagagcggcaggcgtcacccccgggctgatccataacacctacccggccgtggcggagcgtatccgcagcctcatagggaaatcgacgcgcgctcagcgtgattcgaagcaccaggcgctcatgaaggagaaggatctcaacaaagccctccgcgcagagaacagcctacttctggaggagatcgctcgccttgcctccgtgaatcaacgcctcatgcttgagctagcacagctgaaaggtgttgctcaaggcaaggtcatcgagcttgcgccaaaaccaggggcaaagtagctcctgggcatcactctgcagtccagagttgatttagcctggtcgtgcaagggtgtaccggacattctctgactactcgatcagcggtagcttgacatctctccgttcgaaatctagtctaccaactagtaggtagacaaacagagggcatcaccatgcagttcaaaggtcgcaagcttctggtagtgggtggcacgagtggcattggtctcgaaaccgcgcagatggtcgccgagcaaggcggttcggttgtgatcgtgggcaaccgccctgagaaagccgaagctgcacgccaacaactggccgccgttgccggcgaagacaaggtcgtggcctatgctgtagatctgaccgatttcgccagcgtccaagcgctgatcgagaaactggccgcaagccacaaggacattgatctgatggtcaattccgcgggtatctactacccgaaagcattcatcgagcactcgcttgaggattacgacaacttcctgaatctgaaccgcgccatcttcttcctaacccgtcaagtagcggcggagctggtagctcagggcaaacccggttcgatcgtgaacgtcaccgcggtagcagccaggcaggcggtcgagggtgttccggcctcggcctactcgatggccaaaattggcctggacaccttgaccacacacgcggcagcagagctggcccagcacggtattcgcgtcaactcggtcagcccgggtattgtggaaacgaagatcttcgagcgcttcatccccggcgatcagttggctggtgcgctgaatgacttcaacaatttccacccgctgggccgtaacggcactccgcgtgacgttgctgagtccatcgtgttcctgctctccgacaagacgtcctgggtgaccggtgctgtttgggacgtggacggtggggtcatggctggccgtaagcaaggtaagtaagataactgcgtagtggccggaatcgctcttttctggtcggggcgattacggcaggagaagttatggcactggcaacacgggacgcgttaattcaagccgctgaagggctgatgcgcactaaagggtatgcagcgttcagctatgcagatcttgcagacgcggtaggtattcgcaaggcgagcattcactaccacttccctacaaaggaagacttggggatcgcgatcgtcgaagagtacgtctcgcgggtgcaagccgagttcgagcgaatcgagatcaatcaggcaggtgcagttgagaggctcaaggctttctttgtgctcttctactccagcaccgagggtggtctgttgccattgtgtggtgcgctagcagctgaaatggctgcattgcccgacgggcttcaacgcctgacacgacggttctttgatgtgcagttgtcttggttgaccagagtgatggacgaaggcattgccgctggtgagttagcccgggggcgaggggccagagaaaagtcttacttgctgctcagtatccttgagggatcgagcttcatcaactgggccaccagggaaggtgagactgtgaatattgctgtcattcggatgatcgcagagtactgatctctgcctacaacagggccgatacgcgacccgcgtcggccctatttttggccgatcttacctatcaactagtagggtggtaatcatgtctagtatgcctaactgggaacaaaccatcaccgacgtcagtgcccgcctgaaagagttcggcgcacattcccccgacaccctgcgtggcgtggcaatgctcggtaatgcaggtaacaaaaccaatcgccttgatgcgaagacccgtgagctgatcgcactggcagttgccgttaccacgcgctgcgatggctgcattgcgttccatgcggcagaagccaggaagctcggcattaccaccgaggaagtggcggaagctctcggcgtggccgtgaacctgaacgccggtgcggcagtggtttacagcactcacgtcttggatgcgatggatagcaaacctcaaagctgaggtccctccgcggctgatccataagcatcggagacagatgagaggaagttccatgaagaaaattacggtcgaggtctggtccgactttgtctgtccctggtgctggatagcaaagaagcgcctggagcaggcaattgatgctctcggggaccaggtcgaagttgaaatcgtgccacgcgcataccgcttggccaaaggcatgagcccgatcccttttaaagaggcgctcgtacaaaaaacaggcagccagggccgagcggatgtgttcatgagggccattcgcggagctgcttcacgtgagggtttggactatcgatttgacgtcatgcgcttcggggacacgtccgcggctcatcagtacgtcaaggccatcgccgatccggcgttgcaggtccgctatgtagagcggctctatttggcgggaactactgagggcaaggacatcttcaacgcacgagttctgcgagatctggcgattgaaataggtgccaccgacctcatcggctttgattcggcggaggccgcaatcctgagcgatgaaacagcagtaagcagcctcggtaccggcattccgttgttcgtgatcaatggtaatcgctacatctccggcgctcaggaacccgcagtgtttaccaaagtgctccgcgccgcgattgaagagctttcgagtgatgaagaggcaatcagtgcaaccagctgttcgatttctggctgttcgcactgacagggttatcgccttcgggtgtttcgtttttttgattttttatccacgactttaagaggttttgaaaatggacaagcttctcaacggtatcgacgtcgctgctctgcaagccttcgcacagggcgttgctgaagatgcatccaagcgtcacgcacgcttcaacgtgaagaccaagtgggagcatcagacccgcaccgtagccaccgtgaaccgttttcatctgagtggtaacgactacccgcgtgacatcaagattgcggccgacgagccactggagctgctgggagcaaactctgccccaaacccgcaggaactgctgattgccgctctgaacgcctgtctctccgtgggctatgtggtgaacgcttcggtcatgggcatcaccatccacaaccttgaaatcgagaccgatggtgagttggatctgcgcggcttcctgggcctggacgagagcgtcaaccccggtttcgacgaaatcagctacgtcgtgcgcatccacaccgatgcacctgtcgagaaggtggaagagctacaccgcatcgtcaccaagacttccgtgaatctcgccaacttctccaaggccattcgcatggtgccaaagctggaagtcgttgtcggctaagccagccgattgattcaggtattcgtttgaagaggttgaatatgaaaaagctgttttctccatacaatctggacagtctggagctggccaaccgggtagttatggcaccgatgacccgcacccggacggaaaacaatgttccgaccgaactgaccgcgctgtattacgcgcagcgggcctcggcgggcctgatcatcaccgagggcctgccgatctccgacgagggacgtggctacctgtataccccgggaatctacacggacgagcaaacccgtgcctggcgagaagtgactgatgcagtgcatgccaacggcggcaagatcttcgcgcagctctggcacgtgggccgcatgtcccatgtgtcgctgcagccaggaaattctgcgccggtctcggcgagtgccgagccagcagtaggtactacagcagcctatcgccgaacttcagggctctctggttggtgttccagtcttcctggtccagcgtcccccaatctcccgccagatggcggttcagcaaaggcgctgggttgagttgaccggtttccaccaggtggctcacggcagcggtcattacgacttggccagggctgaacagcagcggttcgggggccggctcaggttggggctcttcagcctcttccgtggtcgcagccgacgagctgatggtcagcacgcggccctgattgaccgaggagggtgtcatttcccatgcccggatgatcgggatgaaacggtctgtgagtatcctcacctcggtgatgttgccgtcttcgtcttcggtgaattcggtcttgcggaccttgtccttgtaggtgtcacccttcacgaccaggatgcggcccgacttcgagcgcacgacgccggaaatcgcgccggcggccaaggccagagccaggtgccagcgagacagctcgcggactggagggcggggctgcagccccgcttgcgcgaagtgcaggttgaagtcaggccagagacctcgcagccgctggatctcgccggcgaactgctccggctccagggttactcgatagaagtgctccagctcgctggtggccggcagaaccacatagggttcccacggccaagccgctggaatttcctcggccttttcctggcccgcgccgatcgcctgcaggcgagacctcacctgattggcgtccgcccgggccaggtcctgtcgacggacccggatgccgaagatcaccacctgtttgaaggtaggatccgcggctgcgtatatgcgcaggccggtgaagtggttgctcaaccagccggtcagctcatcgtccaagacgtagtgaggaacaatcaggaccatgacgccgccgtactgcagcaacggcaggcagcgctggtagaacgctttctccagacgcctgcggccgctgccctggtactgcgacgcaccggagtggtccgccaccaggtcgccataaggcgggttgagccagagcagtccgaacgactgcctgctgatcatggtgtcgaaaaggtcactgtgcagcactcggtcaagcaagcctcgagcatggtcggcgcgctcgcggtcgtactcgacagcgagggcttggaccttgtcgcggccgaggatgtgtgctgcctcagccagggcaaccccctcaccggcgcagggatcacagatcctcatcctgcccgacggggcgggagcgagggcctgcagagcgcgttcgagggtgacctcatcggtagggaagtagccgttgcgtgcaaagttgcgcgccaagcgcgggaacatgagggccatggggcctccttgagtctgagagggatggctcaggcttgcgcctgagcatcggtggtaagaatgctttcgcggatcagctcaccgagagtgggctcgagcacgtcgacccgcagggcgagtcgccaggcgcagacgttgccgatcgtcccgggtagggccgtcaacatctggtgctgggtgaggacctccatcaccggctcgcgccagtgctgcaggagggggagcggacaggtttccatcaccagcggccagagcctctggtgtggatcctcatcgcgctgcaggagtgcgaaggcgaggtgattgcctcggtcgggcgccgaggcgcgccgatcgaacagccaaagattgagcaggctgccgaacaacgtgccgcggaactggcgggtggtgcgtttctccaggagatcctggtttgggaagacaggtaagcggcggccgtccacgatgatgtggaaatggtcgatgccattttcttcccggcccagcgtcagcctggccaggaactcttgtgtcacggtgtcgcggccccaggccgaaagaaagaccaggttgcgctgctcgtcgcacacgcaggcgtcgacgtacaggtctgggcactcttcgatctggtagagcggggtgggactgggcataggaacctcctggaaggaggagccacaccgccctcgaggggcggtgaagcccctcggggtgtagtccaactggtgcaggggagcgtggtggttaccgaacgctcttggtgtgagggtcgaagcagagcccatcggcttggtgcagcggcccttggccgatcaggaagacctggcagaggtactgatcgcgtagcgcgacagccgcttccgcctgctccaaggtcagcgacagctcctcgatgaacaggtcgatgagctcgtcgtcgccggcgacgtcgttgttggacagttggtcctcgaggtaggcgagggtttcctgggtgaggttggtgaacagtgggttcatggtgtgttcctggtggtagacgaggagcgcccttgagggagcccctcaagggaagtggttggtgcggtcaggcttggtgttcttgcgtcagacggtctcgccactcctggttggtctcatcgtgagccaggtccaggaactccagcggacagccgtagtagaacgggcctgctttctccggaatggtcttgtagccccattgcccggccgagcagtccagcaagtgcagctcgatcatggtgatcgagtgaccggccggcttgccgaaatagaatccggcaaggtggaaggttcgttttacgacagtccaaagttcattgccggagactgcgtgtgccagcacctcggtgctgcctgcgaaggtactggttggggccagcagcttacgcagcaggtcttccttcgtctgatgtgagaaaagccatcccataggtgtgctcctgtggttggccaggtctccctgacgggagaacccggcaggggtgggtagggtgttgctttagcgtgttgcgcgctcaaggcgctggaggagtcagctggttgacagagcaacgccaatagcagcagcgcttacagccattgcgctgatagcctggtgggtggaacaggttgtagtagcactccgggctgccgtgcggcgctcgtagtcatcgtctagcgactgattgaccccggcgttggctccaacatggagagggcacgctttgcgggtccacacttgttgtttgaagtcgagctcatagcccagctcgccgagtcgcacacactgttggcgtagtcgcttgcggtcgaccgtggtgtccagcttgacgatttcgcctagcggccagaccgtcccgaacagttctgcatctgcgtctgtgtccagagtggcggcctggtttgcaggagccggagggtccataccgaaaggcgtgtcgtccccggttgcagcggggcgcagaggcttcggtttctggggcgacttcggcggtgccgccggtgcggcagtgggttgctggatcgcgggcacttcgtcgagcggatccacctcattgccagagagacgctctgcctcctcgtcgctgaggttgtccacgtcgtccagcgtcatgctgtcgagcttcgcgcggatctcgacgaccagccggccgccggtggtgtagtaggagggacggatctcggtgatggcgaaatcaccgcggtacttgccttcgatgtgctggtccaggagagcgtccttgatgacgaactccccgatcgaggtcgagagctttcccacgttgaactcgccattgcgaccgttgatggttcgaatggccaactggccgggtatgttgatcatggcgtgacctgcgaaaaggatgatcccgccgaagcgggatcgtggtgaggggagaactactcggtatccgggttgcccgggaggctttcttcctgcagctcgatgcgcaggtaggaaggctcatcggacggctcgactatcgagagggccagcagcgcgagtgcgcggtcctgcccctcttcctccttgtggtacaggtggaatcggatgtgcttcgcggtcggctggagcgaaagctcctgccaggcggtttgaacgacactggccagccgggtgcccatctcgtcgaccctggcagggttggcgagatagaccaggcgcagccaggccgcgttggtgagaacgatcgggagtttgaggtacgcagcagtgtggcctgcgctggagtggttgttgagagaggtcatgagaggtctccgaatacgcaggcctctcccgcggggatgaggtccccgcgtgggtgggtaggatgcactccatcacttgcgtgatgcgaccgcgctgccgagtgctgtggcggtcttgggtgggttagcgcttgcgcgccggagccttaaaccctggctccttgggaggcgctgtcaacgacagcgagccaattcgaattcgggggctggcgggatgtcccgccggccggattgctcaatcgtcataaagcggcaggcccttgagcgtgggcgcgaatggatcgagtaccaggaaccgaatgtctgcttgtcccgcgaggtgaagcagatcgaccaggtgttcgtcgaggccgaaggcaagctgctgctctcgaagagttgctgaggtcatctccaggatctccaggcactcatccgtccaaggggtgttgtgcaagcgaaagcccacggcgccgtgctcgttacaccagaagagcgagaccaacaccgacggcaagcggactggcatcttggtcgagaacttttcgtagaggctattccatgtagtgatgggcagatgtgtttttctgatctcccagcagcggttgtaaccgccgccgaacgaaaggtatcgaacgacactctcggcttgggtcagtgaatattgatctccgataagcttttttctgccgtcctgctcaccgtagatgctgtaaagtacgtttctcactattccttggtgagggcacttttcgactatttcattgtctagttcttgcgctaccacggcgaaatcgtcattgaagtagcacggctcgcacttaaagtattcgtctgggaggtgtcgctgagtttcatgcagggtacggtagcacggcagattgtcgccttcatccgtaatctgcaagtttcgctctatgcggaaactctcatagccgggaataaacggattgagttgagtcatgggatatctccggttgccgggaagcccatgcccttggaggctatggacctccagaggaagtaaggggcgccgaagcgccctggtgatgtcgagttgttgcagttaacgcgataggtgttcttctttacgccgagccttctggtatcgctctaccaagccatagtattgaagtatcaatgaggtgctcgagtcgcaaccgtgctcgcagtcggcctgcgccaaggcttcgattgcatcttgaattacatagagctcgatactgagtcctgcatcgccaaactcatcaaccaagcctttgcacaggatgtactcgaacctgctttgtgcagcatgcactccgatgttgagtagagctgggagcctttctggatatgtgtccatggtgatttccaattcttaatcaagtcggagaggtcaccacccaacaggggtgatgaccccgtctgggttgaattagaagatgcacatgggcaaaagggtaaagcttaatattcccgttgcgtccaagtgccgttgtctaatgcctgttgggcaagttcgcgtgaggggtaatattcaaccgactcgcgcgaggctggtccttcttcatcaagggtgccgatatagaagccggcgttggacataagaacctgcagcggcagttcgagatgaagatgggcgagtgcccgctttccgtattgcatggtgattctcctttcggtaggaaacaccagtcccaaggggactgaggtcccctaaatgggaaatgtttggcggttaggccagggcagatacctgggcattgttgctggctaggaacagccaggcgaagttgcagaaatgcctgctgagcagcaactcgtcctcgatgtcagagaggcaaacttcctctacttccggcagggcgggcagatctacgatttggatattgctcaagatgatctccagataatggagaacaccacgccctgggggagatggtgccccccggatgggtatgcgatgaagagtggcgcatagcgtaggtagtgaaaggccctcgggatgagggccggtattcaatcaagccgtgctcaagcagcggcttgttcagcaggggctgcgggttcaccttgcggttcgccttggccttgctgggctttttcagcttcttccttcgcatcgtagacggtggtgccatctactttgatccaggagatgaagagcagccggcctttgagacttgcgtcgggcttgccttgtttctcgcctttctggtggatgaagggatccgcccagatatcgccgatacggaaggaaatcagaaccttcttcttggcctcgactgcttccttgcaacggcggacaagcttttcagcctgggcgccgaccactttgcagtcgatgtaggtgtattccacgctgtctgccgcgccatggagggctgcgacggttacggcgaggaacggttcacctcggcggatcggtacctcgcggatgcgattgaggtagccgataccggtggtgtgcaggtcgaaatatttggcttcttgggcttgggtgttgttgctcatgatggttctccagtttcgtaagcgaaagcggagaaacaccttgcccgtcagggaaaagtattccccgcatgggtcggtattgggaggtaaagcagagggagagggcttccatcaacctgtgggctgattgatcgcgctaccggaagctggtgcgatcttgggttcgatctacacggaaatccgtgtcgtagtctttcagatcatgactactgggggagggttgccgacaacgtcagcagctcacggtgcaaagaatgaaaaggcctgttgcagttgtcaagcccccgcgaatgaaaaagcccctcacacggaggggcttgaggtcagtgcgggcggtgccgatggttcaacttcgtaagcttgcgcttgaggttgggccaatcggcccaggccgccatcgacaagcacactacaagcaaggcggtcagcatgatcacgccgaaagtcgtttggctcatctcaagattcctcctgagtcaggtagatacctgtagaccagattaccacacctaccgacagcgcaagggcagtcaggatgcgatgctcgccgagaaaaatgccgatcaaaccagcggctaccgccgtggttccaatcttgcgtagatcttctgcgattgcggaaagttttgcggaccccatggttttcctcgatgaataccggaaaaccaccctgcgggatggtttcccggcagggttggtgggaggtgtggatcagcaggtcagcggatcaaccggtgcgatcagttgatcgagggagctcagcttgagctccttcctgaccggtgttttggccttgggtgtcgccttggccggtttggatttgcgcgcgcgcttgggcttttgcacttcgcgcgtgttggccagataccagtcattgaggttgactttcttcaaccggacgatcgccgggacgtcgctgatgtgttccagctctttggcggtcgggccagcaagcatggcgggctcgatacgctggacgctcgacgcaaccggtgcttgtgcttgcactacgaccggagggcgactgagcgctctgcggaactcacgcacaacactgccgagggcaaagccgatttcgaagctggtggattgcttggacatggtgtttctcctgcaggttgagggtgcggagaaaacactggccctggcggggaagtggattccccgctgggttgcggaagggagcttctatcgaccgaggccgaccgaccgtgctaccagaagctatacggtcttgggttggatcaacacggtgggctgtgctgcagcacttcggatccgagctgcatggggcatgtcgctgacaacgtcagcagatcacgcgctcatcatcgaagcggggggcgaaagtgtcaaggtcaagcaggaggggggagcggatgcaggatgcagcgggcggagagcgagggcggaagagcgcggctggtagaaaccctgtcaaaggtttccccagccgtgtctggaaggggagtcaagtgagccacctgtggttgaatcgtcgatccctgggcattgatcgtctcgatcccatcacccggccattatcgtggcttggccagcaaacagtaggcacgcatccgcgtacaaagggagccctgcgtatcaccggcgggccaccggcagggagaaggatcccgatgggtagcctgatggtcctggagcaggagcatcaggctacccatggagaggggaaaaggaggggccgtaacaccagtacgacccttaaatcgaggaaacaccgaacctcttgagaaccctatgtgcctttaaactcgctcgacacgagttgacggctgcatggcaagcaaaagaacagggagacacagggagaatcctcaaccagatccgcacgccccacccggtgttgtagcgtgcttacggtttggtaatgaggcgaacctgcatcaccagggcgctactgatgaccgtcagtagccagcggggtgaaatcaaagttgatggcattatgtgttcagaaggccggtttatcaagctgcgccggggtctactggcctgtggaggtcatttgaccgcgaccaccgcgccctcggggatgggcgcagggagcgcaatggcagtggctccgaggcggcgcgtgactaactggccgttgcgcctgacgccaaccaggtcggattccgtaccggtatccacggccgccgccagccctgccggcggcgaggcgatgaaggcgtagctggtgccggcggcgatgtagccctgaagccgcactggcttgcggaaccaggccggtagaccaagagcggagtccgccggcgaaccgctgaaaccggggttggcgtgtgcgtactccgccagcctggagcggtagagcagcaagctcctggccagggtgtcgacctcggccagctcggcgctcgaggtcgcgtggttgctttgtacactcagccaggtcccggtgatcagcgcgagcaccaggacgatccacatcagcggcatacggcagtccttgagtcgtggcgacctgctagttcacgcaggtaacggtgacgttggtcgagtcgggggtcttgtagggctccggatagttgaagcccgggccgatctcggtgatcaggccgaacgagtagttggtgccaaaggtctggttgaagcccaccgcgcagaatcggccgccgcaggtgatcgcgtagcggacatagtcgtagtacatcatgccgctgtcctggccgtgcaacgtacaccagtccttgatcacgcccgcagtggtattcatgcgcatggaggcggcggttcgcccccactttccgttctggcaggacaaccagagtccggtgctggtaatgccggcgagcccgttcggcgagcagtcggccccttcggtggccacgcctttgagctgcaggtattcgccgacttccgtccggccctcggcggtgagtttgcccgccttcatctcgccgccggtgtagacgttcttgttcatccaggagcgcacccaggtgctgtcgctcatgtaccagccgccgccccacttctcgttgtaccagcccgtgtcaccacgggtcctgaaccagcctccggtgtacgtctcgccggcgacgtcagcagtgccggctttcaccgtgccagtggctgtcacgttgcgcgcgctgatgtccgcgctggtggtgatgttgccgctggccgtgatcgccccggccgcggcgatattgttgcctcccatgtccagcgtggtattcatccggttgagttcgggatgacccgggacggcattgcggtagaggtactcgttggcaatggcgccgtcctggaagaacagcgccgtcgccaggtgtccagcgccgggagcgctaccgaaattgctcaaggccacctgccaggcggcgccctgggcgatactggtgttggttttcgagatgtagcccccggtggctcccatgagctgcgcgatccggcggatcgagagttcggaagctacctgtccacccgtggtcacgatcagcgtttcgagctggttggccgccggcttgcgggccagtacctggtattgctggccgtagatgttggtgtcgcggaagcctgcgggcaggtaacgggtgttgcgcaacatcgggacggtgatcaccgccggggccgtggcgccggcgctggccagaaccgtgctgaagttgtccttcaggtacttctccgctgccttggccacctgctgttgctgctgggccgcgtgctgctcgtccaggccgtccaggtagctcatcaggaccgatatgccgccggcggtcgcgatggcgatcacgaccagggcgatcatcagttcgatcgagatgaatccactgctgcgcttattcctcatggtgttatctccacaggctttgccgggactggcgagcttggtcgtcctgcaggagatgagcctcctttcggcggatcttgtcgcgcatggacgggccgtcgtcgccggtgaacagcagtggctcggcggtcaggcggcgcgaagaaccatcgctctccagcgcttggcagatcaccgcttggatgccttcggcaaccacgtcgtaggcgtttctcgccagtggctgggcgagcgtcaccaggcgctcgatcgcctgatgacagcttttcgcgtgaatggtggcgatcaccaggctgccggtcagagaggccttgcaggcctggtaggcggtgtcctcgtcgcggatctcgccaatcagcaccaggtcggcgccggcccgcagcgtgcgcagcagagcctcgctgtatccgcctgagcgccgtgaggttctgacctggatgcagcggccgagcccatgttgaccgctgaggttggtttcctgcgggtcctcgacggcgcagcccaccccgcccagctcctgcaggcgggccaggagcagagaggcggcggagctggtcttgcctgtcgccatctcgccgcagaacaggaccaggccctgcagctgcggatccatcagcgcggaaaccacttcgctcggatagccgatctcttggaactcccgcaattgggcggtcgaccggcgcagcacgaatacgctgccactgaacgcgtcctcgaggagggtgacgcgaagcagaacgccgtcgacgacgatggcgaactcaggatcctgcagctcctccagcgtttgcctgcagagctggagcagttcctgggcgtgcgactcccactcgcgaggcacctcgactcggcgcgcgccggcgccggccaggcccttcacgtcggcgaagccttcaccgaggtaaaggtcgacgaactgagcctggatgatcgggttcacactcacgaactgtaggtccaggtaatgctgttgctgtcgctgctgcaggcctgggtcgccgctgcggtggtcacttcaccagtgatcgcggatccgctgttgatcttggtctgttcgaatgtgttcttcgcgatcttggtggccagcgtgatacaggcgtcctggggcaacttgctggtggtgatcgagaagcccatgccggtggacgagacagtgaccgatccgccgtagacgttgtagacgacgccggaggagacactcatgttcttcggcacgccgttgattgcgatcaggctcgggatcaggttggtaccgctggagccgtagcccgaagaggtcttcagggcgcgtgcgttggccgcaatgacgctgatgttgcgctgttcctcgttggcgttggacgaactgaacattccagccgctgcggccaggcccaggccgaccccgatggcgatgatgatcagcacgatgatcatctcgatggaaacgaaaccgccctgcgtcggacgggaagtgcgttgcgtagtgctcatggagcgctccttggtgaggtttcagtggttcatggattggatgagctgctgtgcctggtaggcgccgagcaggaccaggatcatcagcgcgccgatgaagatcagggcgaagttcttcaccagcccggcggccagctcgatctgcttgaggctggtctcctgccagcggcggctgaacttgaccagcgcttcggagaagcctccccggttggcgaggatgcacaggtactggatggcctgtcggtcggggaaatcgtgaccggcgctgcgaagggcgactcccagattctggcccaggcccacgccgtagcgggcagcttccaagcgctgcttcagccagggcggggagatcttgatcatgctggccaggctgtcgtaagggcgtatgccggcgttgagcatgaccgccatgttcagcaggaaggtggtgccctggagcatgcggtagatggaccagggcggcagcgtccggtccagccagacccggcctttccagcggtaggtcggcaaggtgacgatgaccaccaccgtgagggtgatgacggcgaccagaacgtagataccaggtcctgtgacgaagctggcaatggcgttgagcgtggcgagtgggccggtccaggtgactgggtcggaaagcctggccaggctggggaccatgcgataggccacgatgcacagcaggaacaccatcatggcggacagcgccgaggggtagagcagcgcctgccagatggtggcgcggatcctggcctgggcctcgaccagggagacggcatcgcccatggcctgaaccaggttgccgctcatctcgccggcttcgatcagcgctcgttcctgggcgggcaggtagagcgccatggcggtggccagacgcttgccgttggacagccccatcagcgcttcgcgactggcgatggccaccggatgaaacggatgctgtccctcatgagcgaagatcttatgcacctctgccacagcgtccttcaacgggaccccgttttcgagcagggtggacatgctttcgtagaactgcaggcgttccttgcggccgaactgcttgctgtagaaggcgaactgcaactgctcccagaagccccccatcagcacgcctcctgcgagtagaagctgtcgtcgagcagatgctcatcgaagtcgagtggcccaatgaaatcctcgaccatctgcgggtcgaacatgccctcgttgatgcggcggatggcgtgggcgtgcttggtgatgccctgcatggtcttgacccagtagttgcgtgcctcggctgggccgcctttggcgaacacacgcatgaaggccagggtgggcagcaccacctcggcgacgatcgagcggccgttgaccccggagccacggcaggcctggcagccaggccccttgacgtacacctgggaaacatcggtcaagcgctggacccgttcgaccagatcgggcgcgagctggtcttggtggtcttggaagcgcactttgcagtgggggcagagcttgggcagcaggctctggttgatcaggccggtcagcagggccggatcgaacagcaagccggagtcgacgcccaggtccttgaggcgctggacaatgccgatcgcgctgttggtgtgcagggtcgaccacaggccgtgcccggtcatcgcgccacggaaggcggcgacagcggcgaagaggtcgcgcacttcgccgatcatcatgtagtccggatccaggcgcatgccgttggcgatgcctgcggcccaggcctggcgttctgcgtctgggtcagtggcgtcatagaccagtggggtctggttgatgccttcgccgcgaatgtggtattccggtgggtcctcgatggtcaggatatgcttggatccgccatgcagcttatcgagtccttccatggtgaccttcaaggtcatcgacttccctgacccggtggggccggacaggatgttgatgccgtaaggcatgcgcatcatgcgatcgaacagcgcgttctgctcgggcaggtagccgagctgctccaggctgtcgaggccggtatcgtcgtagagcagccgcaggatcatcaggaacccaccggcgcgcgggcgggtcgcgatccgggcgccgaacaggttcagcttctcgacgaaggcctggctcatccgcgcgtcctggtccagttgcggcttgaaaagcggctcggccacgtcgcacatggactggtagatggttgcgcaaagttcgtgcagttcctggctgcggtactgctcgacggtcttcagcaggccgtcgacacggaaacggatcttgctgccggtgccggcgggactcacgacgaaatgcacgtcactggcgcgcagctcagtggccttacgaatgatcttgaccacgcgctcctgcatctgggtggcgcgctggccatcgctatctaccaggccgtccatggcgacggcgcggtagagctggtgaatggtctgcaggtcggtgaggttgagctggtatcggaagccacggcgatcgagacggtcgatgaacgacagaacgtgaatgtcgttctggtggctctccgatagatagagcgtgccgtcggcggccagggccatgatctcctgcaggtacttcgagacctcccactcgccaccgtcggcggtgagcagttgggtcaccatggagggctgtacaagcgcggcaatttgaaggttcgtcatggcggtacctactggatgaacggctgcggtaccgccccgggcagcgccggcggaacggaggcgccttgggccgaggaggcggcttgggtcggggcaacgctggagaagcccacgggtacgcggttgccgtccttgtcggtgagtacgacctggtccagggagatcgactcgacgcggtagttgcccggcagctccgcgccgctggcggcgtccacctcgtacccgcccgggaacaagaatgtggcagtcatcttgccgccggcgccgtagatggtccgcaccaccggcggaaccggctgcgtgatcgtcggcgccgccgccggcaccggcatggcgaacgtctgcccctgggcgctgacgacctggccggtttcgcctttgccctccagttgccgctgcgccgtggccagacgcaccttggcctcggtgaggatggcctgggcctggatctccgccagttcgccaacggtgccggcgcaggcctggccggacgcgaggaggaagagcacggccacggccatgccgatcggctcagttcgcatagatttctcctgtgacagtccagtccaactggctgtccttgagcgtggtttcgaggttggtgatgcggaccccggcggcgggcagcccctggaaggtcaggtctgccgggagcctggtctgggcgctgaaggtgaatttcttccaggagggcaacaccacttgctgctccgtcgccgcttccgcgccaggaaggggcggagttgtctcctggctgatcgacagcttgggctcgacaccctgacggtacagatggctggtgagcgcctgcagcgcgtcgtcggctggctgcagcggctcatcgctaccgatggcgactttcaggtcaaccttcagggccgcggtgttgccgttgtcgatgacaaaggcggggcggtcagcgaacaggtgctggctggccgctgtcaggtcggctgccgtgctgttgccggtacggtggtaggtggcgaccaggaccctgccgtcgcacttgctggattcgaagagccagccctggatcgacagcgacagtacccccgttgccttgctacaggcgcgtagcatgtcctcgaggtcaggcatgagcgtccaaggcttctgcaatgacgccaggtccagcggctgcttggcctgggcgttcttctcggccagctcggcgaggcgcctctgctcctcgaggagcgcggcttgtctggcgagctcttgctggtgggcattccataggtagtaggcggttagcgacccgcctaccaagcaaccgagcagggccactgccgtccactccctggcggacaagccgaaggtgagttgccggaggcggtagtcgcgccgcaggcgcttcggcgcgagcagttcctcgatgtcgaagtccttgacggggaaatcgaacccttcgggaacgaagacctgtgcgtttcgaagcacgccgcgcgtagagagcttcctgatccggtccctggcttcgtcgaaggtggtgaccaggtcctggccggggacgatcgcgccatcgagcgtggcgaccagtgcgtagcggtcctcgtcgaccttccagcaggccaggaagtcgccttcgaactggcctgaaagcgccgaggccagggagtacatgcccttgactgcgccttgcgacttcgaaacgaagccggcctggatcactgtcggcgaatggcggatggcaacgatgtccagatgctcttccttgcccagcttgcgcgcttccttcatgtactgccgctggctggatagcggccgccagaacaggccgctgacgaacttgttgccgtggtagctcaggatcgagacgtctggtccacggctaccgatgtcaggcttctccatggttcagcccagcacgacgggggtgatcagcaccacgatgacctcgcgtttggtattgcgggtcagcccgccgccaaggccgaagaatccggcgtcgccggtgccgaccttgttggtatcctcggtggtctggtcgaagccggagagcaccaaggtctcgccgctgcgcaggcgtaccttctggtcgaacagctggatgtcgtagctcgggaactgggctttggagtctccgctggtctgcatttcgaacgtcggccgggaggtcatgttgatgttgatcttcagcagcatctcgccgctttccatcacgaacggcagcaggctcatgttgtagccgctggtcacggcgcccgggatcagcgaggtggtactgccgacctgggcgacgttggagatctggctggaggccaggtagctgtcgtagcggccgatctggatcggcgccgactggaggttgagcgtggtcacggacggggagcggacggtcgagacgcggccctgctgggccagcgcctggaccatggccttggatcctgcccaggcgctgttggcggtatccaggatgctcacggagccggagatcgcactttggtcgatgcccggcatggtgttcttcaggccgatgccccacttgttgttgagcgacttgtagaccaggttccagtcgatccccagttgatccttgtcggtcagggcgaccgagagcacgttgacgttcagcagcacctgcttggtgatgctctcgttctcccggttgaccagctgctggacgcggttgaggacctctggtcggtcggtgacggtcagggtgcccgtggcacgcgacagcgacatgcgtcccatgctcggcgtcagcatcgagttgatgctgttctctatgtcgctgaggatcgaggtcttcagctcggagctggtggtctgcttgctgccggagtcgccgctgatgccggagctgccattctgtccagtggatccggagccatccccgctgatgccggcggccgtcgtcataccggaacgcacggtggagtccaccgtgttgacgtcgtcgaaggcgtagatgcggaaggtccgagtgtccaggtagtagaactcgactcgcttctcggttgggttgtagcgccaggacacgccggcgcgggcggcgatgagatcgaggaacccgctgaccttgccgttccatttgatgttgtacagcgaccgcgggccgtaggacccgaagctcgaccccatgctgccgccggcacctagggacatgccgttggcgacggaggcaggaaacagcatggtggccatgtcctggccgccttggatgggtggcggggcgttgctcgcgcgctgctgaggttgcagggcaaaagcggccgggttcagcgcgtcgggcgtgatactgaccgccaggtggcattggttgatgacttcctgggcggcctcctgcagcgacgctgcatctgcagggcgccacgtcacgatgcagtcactggacaaggtgtgcgaaacgctcaggggcttcgtgctgacccagggtttgtcggagaaaaccaccgtatcgcggcgatccggtcgggtgttgcgcatctgtgctgcgatcgtcgacgcggaatctgccgtagcttcgacacgatccgccgactcgttcacccgcgtgaccgagcaactggccagcgcggggatcaggaggcaaggcaagaggttcttcaggggggcacgcatcagttcttgcgctccttgatgatgatcagggactgcggccggctggcgttcaccaggaaggaccgttcggcagcgtcatacagcgggaacagttcggataccgcgtcctcgaaggagccgtggaaggtcagaggagcttcgatcggatagttgagatcctgcggctcccagcggacggtccagcgtgcgtgcttggcccaggcttccaaggtgtcgcgcagggttgatcccgtctcggctgaccaggactgtgccaactgtcggctcggctccgccggcgtgagcaccttgaccggaggggcggaagccacggtggccggagtgggcggcgtggacttcacggcggaagccaagggcttgatcggtgccgaagccgtggtaagagaagaggagtggccatccttggccggtgctgctggggggagcacagtggtggattcaggcttcttggccggagcggggctggttgtgatcggcgccggtgtcggcaccgaggcgaccacgacgggcgactccagcgtgctgactttttccgtggatgaggattgcgctaccgccgccggagttggggcagcgggcttcgcaaacagttgttggaccggtttcggcctcggcgccgggggaagttgatagcccgggcgaagcacgaagcagacctgccgcgccacttcgtcgaccttaacctgccaggctggaccggagaggacctggagggtgttgcgcagggtcatggggccgagcttgtactgagccgccggcagcggccgggtgtagaggatgttcacatgaccggcctctgccgggcacagcgagtaacccgagcggctcatcacgtactgcatggcgtccttgacactcgggttcatgctcgacgggatggtcacgtcgataatctgtgccatcaggtcgcgctggccagcgtccggctgggtgctgaccagggtgtagcgcccgtagcgcacgacgggctccttctccggttgtacgccattcgggtacaggtccggtgagagcaggtctggattgcggctgctgtcgaaggcgggcctggccggctcagccttgtgggtcgtgcagctgacgagcagcaggcacagcgtgagagtggtcaactgcctggtcattgaggccccctttgatgatggggcacacaatggcaggccaatcgctatgcctcagcaggaaatactcggcggagggctaggggatttttatcctatcaacgtgaaagcagtttttgccacgtggcagcgtagtggcatgaacttgaggagtggccccggaggggcctgttctcctagtctttcttattcgtattgttcaagaagattgggaagaaacttctttggtttttaagtcgaacagtgtcatctatttttatttgagaggctttgcgacgagttcctccgctctcagttattatctctatgtcagggttttcaattagagcaatgtttatgtcgtcactgtgggcgggggtggagttgtaaattccactataaaagtcctcaatgcgaacagcatcaccagacgaggaaataagtttcggaatgtcttcgagtagttggatttttgcatcatctctagcagatgagtcaaacagatataatttgccttcttcgcttgggtcgtgcgcaagcatattcagtccggacctaccgtaatgagcttgagacccactgttaatgtgaagaatgttgttgtagacttgtctggctctataaaagctggctaagtggatgagccaatacctccaaccatttgggttgttgatggagaaggggcttacaaattgtgcgcattttttaaaagttgagtaaactattctctcagcagttcccagccaacttttcttatccatgatggtgtcaagctgagcaatgtcgtattcgtttattgataaatgtgatagctgggttgcaagttgttttggatttgttttttgaagaaaggcaagaagtgtctcgattgcaaaagtgtagaatatttcggcggagttgtttgagcgtattatatcggccagggtttcgttccgaacctggctgtgcccacactggtcgaggttgaaaattgtgcttttgtaacggcctgcacgaagaagacttttgatctcagaatatgcctgctcaaaaaaattgctcatataatgagtcttgatatgtagctgtctgttagtgtctcttatttctgcgtgcagtgggtagatgttttcttttaggagttctaccgcaattggctcagagtcgtttaggattagaaagcactctatttcaattagaggaaggccttgctctgctctttgaatattgatatatttcgtggccttattgagctcctccatgaaaataataggcgagcctgccgtcccacatatgtagcgacctgcgcctgagaagccatcaattatggctaacctaaaacgttcttgcttgggaagttggcagcgagtaataatgtattggtagaagtattctcgcagtattttatgctttcttcttgagtggtcttcaagctttgcgccattctcccagtcaaatttttttcttaccatataacttccttatctctcaggctaacttttctttaagcgatgctgactagttttaccggcatctcatcccaggtcctgcctcggtactctcgaccgttagctttcttcgaacgtcggatgttatctttcccccaagtgccccattgcttaaagaagaaagctgttccatattctatgcattgttcatggatctcatcgatccactcttcttttattggcctggcaaagcttccgctctctcctccaacaatggcccagtcgatgcctgaaaggtcaatctcgccaacacttccgattaatggctcgaaagagatgaatcttatttgggctggggtcttctttaggtgaaagaccctctgggcagtttcttgctcctctatgctggtgcctagccacacattaggaagtacctctctaatgtatttggtgagcatgtcggccattcgctctggtcttttggtcagaatctggtagttatgatgcggcgtttctctcatgacattccaaaccttgagaataaagtcatcgctaactttctcatgaaagaggtcgctcattgaattaacaaatatcttcctgggttttctccagcgataaggaatcgagagcgcatcatggtcttcagtgattttaccgttccaaactgtacgtttacctttgagtcgagttaggccagagtatttctcaacccccatcgactctaatcttcttgccatttccatagcatagcaattcttgcagcccgaactgattatggagcatcctgctacagggttccatgtggagtcggtccattcgatctgtgtttctgccatttttccttacctgtcgcccccaacatataggaaatttctccaccaatgggtttgatatcataaccttatggagtcatgtggcatacagggccctagctatgactgacagtggggaaaccttctatgaaatcaatgtcttagcaacgagttcacggtttccgtcgacctgctcgggctcgatgaggtcctgggcaacctggcgtttcgcgttgagcagttgccacagctgctcgtcgatcgtggcctcgactaaggggatcttcaccacgaccatgcggagctggccgttgcggtacgcgcgatcctcggcttgttcctgctgaccgggagtccagggcaggccgaggaaaaacacgtagttcgccgcagtgaggttgttgcccgtcccggcggccgccgtggtgcagatgaacacccggcagtcgggatcctgctggaagcgatcgatcgctttctgccgcttggtgagcgagtcattgcccaccagcgtgacgcagccgtgcccggcctgctcgcagagttccttcagcgcagccacggtcggcttgaactcgcagaacaggatcaccttgtcctcggcgtcgagctcgctcaacaggtccatcgccacgcgaaccttcaccgtttccaggtaacgccgcagcgcgccgagtcgcgcgaagaccggtcggtcctcgagacgcagcacgtcgtattgctggcgttcctcggtggagagggccaccttcagcaactgccgctgcttgcccttgaggctgggcagcacatctttgcgcctgcgcagcatccagtcacccagctccgcccgcagactctggcggaactccgggttgccggcgaaacggtcgcagaactctttcagcggcagttgtccgatggggtggcctgagaggcgaagcagggtgtgcagctcggtttcacggttgagcaccggcgtgccggtaagcaggtagcggttcggcacttgggcggcaatgtcgaaaccgtgccgcgtgcattgcgccgtcggttccttcatccgctgcgcctcgtcgatgaccatcacggcgaagcgcgaagcgttggcgacgaaggggctcaactgctcgtagttgaccaggatccactgcgcctctgggttgtcctgctggatggccacggtggccgagggatagacctcctggatttcgcgctgccaattgatcaacagggtggccagggtgatgaccagaattggcctgcccgccgctcggatcgaagcggcgatgaccgcctggcgggtcttgcccaatcccatgtcgtcggccaacagggcgctggttctctgcagcaagtgagcgatgccggcaggctggtgggccagtagcgagtagccctgaagcgccgcctcgatatcagccgagctgtactcggtgcgctcgatctctggcaccgcggcgaggtagatgtcacaagctgactcgtcctccagggatggcgctgccggttcctgctgtggaccgccgatgctcatgctgggcagctcggtcgccggcgcgaagctaccgtcgctgagcagctcctggacggtatccagtatctcgaattgttcctcggcgaggccaagctccaggatcaggttgctgcggagcagctcaggtgtggcgtcgatgcgccaggagctcgatgggcgcaggaacaccccgcgcatccgccgagccaccgccaccacaccgggatggaactcgcctgacagcaagacgccgccctcggccagcggcgcgatgcgcagcagcaaaccacaggtgaaggcctgtcggtcaagcgaggcctgtgcagattcgaccatgccgctgaagtcccgccaggactgtgagtggaggcctccagcgagctcggcgagtcggttgtacagcgagtccagttcgggcagcaacttgcccttggggacccgccagtagcggtgcaacggatgctcccgggcgctgatgaagaagccggacagttccagcagcgcgcggttgctgcctgcgatgtaggggatcttcaagccgaagtcgtagccgtcgaagatagcccgctgcagaagcgtcgaaggagtcgcggaggtacggttgaccaggcgtggacggctcatcggttttccaaccgagtgagcagccacttcgccgtggcttcggcgaggcccgccttccagcgaccatcggcgaagcgcgtcatgtggacggtcatgtcgggccagttcaggttcgtcgctatggctccagagcgaatccgttccatgaaccagcggtatgcttggccagcaggggagtcggccggcacgggggcattatcgaattcgcgcaattgcaccgtggaaaggtgctggggattccagggcctacctagaggctcgccatgttcacgcctaagctccaattcggcagaggccagtggacggccagcctcacgtactgagagcagtcggcagtctcctcggtaggcggcctggtcgtagctatcgatgcaatgggccagcgcgatatgttcggcatagagatcggcagggcagcggagctcgacgatctccaggccattggggcaatcgataaggctgacaggcagcattccctcccaggtggtgtactcgtcggtgtcgaccagatcgggcaggctgctctgtactgtggcgcgcagttccctctggacctggtggtagtcgtccaccaggttgccagcctgtcggtaggtacaatgacccagatacgcttgcaggacgctacgcgcctgccgaacaacctgtgagttcccctggttgagggcggtatagaactccttgatatctctcagccgtgcagtgattgcaagccatgccggatcctgccaatcagacgggcagccgttgaagagacggttgtagtcgggcttggcgttgtgaacttgccaagggatcgcattgtaggcggcatagaatgctgtccattgagcgcgagtgatcggccgccggttacctagcgatgctgccataaggagagtatgccatcccgaatatcggccttcccgtttgcgatggaagagagctcctcccgcacggccgggactgacgtgactaagaaatcgaatcgaggcccgtggcgcctgaaatagccaggcgaaaaagttgatgaccgaaatcccttcgtccgcgacctgcccaagaatacggcccatatcgaggtacaagtcgcatggcacggcggcggcctgcggtcgttcactgacaagcagggaaaaagggcaaggaaggaaatggcagatgctctcgccgttgtcgttggtcgtcgtgtgaggccagactccctcctcgcaatccaccagtagcggcgtcaagaccggctgagccttcagcatctgcagccggcgcgcctggttgccttgagccagccagttgtagagctggggcgagaggcaccgaaccgagcggatagcgaacagcaggtcttggtccaggacctgcctgaaggttcgcaagaccgctccgatctgcttcaagtagaactggcgccttggtgcgtagtagcgcttgttgctgtggctcggatacacgaggcgacgttgcagtccgagatcgtccctggccatctgtgtggctaggtcgtgcgctcgtctggtgtatgagctgagtacagcaactgcgtcgtcgaacttttgaaggcgctgtagcagcttcaacgcccctgctggggacggcgtgcttgccgggatacgatgggcaggcctgcactcccacgcaccgattagttgaccgtcgaatacctggagcagtggccctgcacgcatgatggtgtaacgcacaccattatccgcagcgacggtgatgcaccagcacctggtcgtagaggtgctgcgcaggtagtgacggatgaacttggttcgagctgtccctgcgagggagaaatgcgttgcccaggtgttggcaacggcgagctgccgctcgctgtagcgggccagggattgatcctgtagcggcccggcgggggaagtgctatcgagtggtgccacgcgcttgctcctgtgtaagcgagtagcactgtggccggtcggtgtcttgtgtatcgaccgaaaatgctcagccccgatgggatgtttttctctgccttatgaggccgggttgctgacggagatagtgacgggtaagtggactagcagtgataactgcatagctctgaggtagaaacaataagccccgcattgcggggcttattgtttcgcgctaacagccctacagagcttgcacttgctcggcctgcgggcctttggcgcctgcagtaacgaagaagcttacacgttgtccttcgtcaagggacttgtaaccgctagcttcgatctgtcggaagtgaacgaaaacatctgcgccgctttccggggtgatgaagccgaaacctttaacttcgttaaaccacttaacagtaccagtttggcgagttgccatgatgtatatctccaaaatttgagaatgcgcaggtacaaagcctggctagagctgaatgcagagagaagacaaaccgaggagatgaggatcgaacagactgaacatcaaggcgggacgctaaactgggcaagcagtagagaccaccatacaggtttcggtgagattagatagctttcattttgccgaggtgagtaacctgacgggcggcggccacgggtggaagctagagtgattgcctgaaagacggcacaggcgacacatgtggcctgctcaattagcggagtatccatggcacctcgagtactacctatagcccacgcgggttgtcgaagtcaggtcggccgttcttggtgggatagttgaccttgcagccggtggtgcggtagccgctgcagccccagaagtcgaagccgcccttgccggctttcttgcggtggaccaggggcagaccgcacttgccgcagaggaagtcactagccggcgccgtgggagcgctggcggtagagcttgctcgcgggtcgccctgtgcgctggggtgcgcgcgcagcgtctgcagctctgactgcaggagctggtagaactgctggaccacgttcatgtaggtgtcttcgctgttggcaatccggtccagggctacctcgaggttgcgggtgaagtcgaggctgaggaagctgaagttgtgctccaggagcgcgatggtggcctcgcccagctcgccggggatcaggcttcgcccctttatctgcacctggcctttgtcgatgatgttcttcacgatcgaggcgtaggaggatggccgaccaatcccgcggcgcttcatctcgcccaccaggctggcatcggtgaatcgcttgggaggggtggtcttcttctccaggacctcgccgctgtagacctgcaggatctggcctggctccagcgccggggtggggtttgagggcgtttcgttcttctgctcctcggcgtcatccccctgcagcagttttcgccagccaggcacgctcaacagcttccctttggcagtgaagcgcagtggcttcttgtcggggccgacgcccaggagggtgatggttctcacggcgtacacggcagcttcgatctggctggcaagcgcgcggactcgaatgagctggtacagcgcctgctcatcagcagtttcaccggcggtagcggccgtccaatcggtgggggtgatggcggggtggccttcttgggcgtcctgatcagccttgaacatccgctgttgctcaacgctcttcaggcccaaggccttggcgacagcacggatatccggcatcgagtccttcgaaatattggggttgtccgtccggtggtaggtgatgagcccctgctcatacagccgctgggcgaccttcatcgtcttgtcgggtgaccacttcagcgcattcccggcggccatctggagcgaggaggagatgaacggtgccggaggcgtaacggtttcttcgccatcaatgcaggtctcgacgatgacattgcgtatagcccccaccagttctgcgagttgacgatcctggacatacgggaactccttgctggcaaacacgggcactggatcccattccgccgtccaggtacggccgtcgcttggcgaaacgaaggtcagttccaccccgaagtgcttgattgctgtgaaggcgcggatctcccgctctcgcaggaccaccaggtacacagcgacggactgcacgcgcccggcggtggttggcctgcccatcacgcgccgcaactctggcgtgaccagataccccaccaggcgatcgatgacgcgacggcattcctgcgaggcgaccttcgggaggtccaggcgacgcggcgagctgagttcggcgctgatgcatgacttggtgatctctttgaaggcaacgcgcttgtagttcttgatcccggcagcctggaggatgtgccagccaatgctttcgccttcgcgatccgggtcggatgcgacgtagatctccagagctttctgctgcagatccttcagccgtgcgacggttttttccttgcccgagaggatctggtagtgcggtttgaaatcctggcccacgccgacggtgagcatctgcggatcctggccgtgaacgggtaggtctctgatatgtccggcagtcgcttcgacctgccaggtcacgtcgggacgaatggaggggagaagggaccgcagctttttcagcttgcccggggcttcaatgattacaaggtgcatcggcggagtctctcggaacagtcggtcgaactgtcgcggtcagagagcgggccaacaatgcgaaatggacggtgcgctgttgcagttttcgagaggaactgaagggtgaagtcatcagaagtcgagctgctgttgctgctcctgtcggcggaccttcgaggtcgcgttataaagccattgttgtatatcccattgacatatcccgagaggtggatactatgggatatacgtttggtatatcccgtgaggtgtgtcatggaacaaggttctgtttttcagagcaatcgtagccaggccgtaagactgcccaaggcagtcgcgcttcccgatgacgttaagcgtgtggatgtggtcgttgtggggcgcgccagaatcatcacgcctgccggcgagtcttgggatagctggttcgatggcgagggcgttactgccgactttatggcagagcgtgaacagcctgccgatcaggagcgcgagactttctgatgctcaagttcatgctcgacaccaacatctgcatcttcaccatcaaaaaccgcccgcaagaggtgcgcgaggcgttcctgcgccaccacgatcagatgtgcatcagcaccgtgacgctgatggagctgatctacggcgcagagaagtcctcgaacccctcgcgcaatcttgcagacgtggaaggcttcgctgctcgtctggaggtgctcaagtacgaccaggaagctgccgcccacaccggccagctccgcgctgaactggcccgcctcggcaagcaaatcggcccctatgaccagatgattgccgggcacgcccgctctcagggcctgatcgtggtcaccaataaccgccgcgagttcgaccgcgtacccggcttgagagttgaggactgggtcgtcccaatcgtgtaaccgaggaagatacggagcaccatggataagaattgggaacaagcgcttcttaccgttgtagagcgagagcttgcccagcttgaatggctcatcaggtctgaacaggccggcgaggaagagatcgagtgcggagatattcacgcgcagatcagtcggttaggtggcctgacggatctggctcagcctgatggtttgccaatgagcgaaacgacacacgccaagctgcagcagcaaaatgaagttgccatgaggttgatgcgttctcgactttcgagcacttaggaaatgatgcccgagatcgatggcctgttttggtacttcgagaacggtgtctccgagccgcgcccggtgctgctcaaccaggcgaggtgggtaaggaaattcaaatcattcaacggtgctgagcagtcctggcttcgtgacggggagtatctggttggaccgcagcccacttcggctgctcagtaacgaggaaaccagcatggctacaaaggatcacgaattcacagtaggcaaaggacaaacgatctgggccgagaagtcccactatcccgacttggtacgtttagttgttccgaaggatcaagcagttgccctggcacagaagattctccgcgcctatgagttggcccgtcccgaagacatgtacttggacgagatccctctctacggggagttggaacccctggaagacgaataagtagggcaaaggtccatctgccagatctcgtcgggaagaaccgaggggaaaagggacctcagttttcagaagtcgagctgctgttgctgctcctgggcaaaccctttcaaccaggacgcccgcatcgcaggatgactgtaggggcagtcgaacacccgtagccctttccgcgcggcctcagcaccaatagcccgtacagtccggtggggatcgttgaagtgtcgtctgtccagcttgtcggtatcggtcgctttctttgacacacggctttccagtcgaagcctttcttccctcagtcgatttccgatcattgtggttgatccagttgctcgagtgtttttaagaggctgcgggcggcgaagagtagtgcttgccacccgcagcttcacgaatgggcggccaaaaattaagccgcctgctacatggggatgtcgtcgtcgaaggcgctgtcgtagtcctgctgcgagtgcgcatcctgctgagcaggttgcggcggcacctgccgagactgctgatgttgtgtcgactggccgttggtagacggcaacagggtgacctcggccaggcgatgcggaaggatggaaatgcgcgaggcttcgaccttcagcgcctggacttcttcccctgactctttgtcgggccagcggtccatgatcgccctgccttcgaccttgacgcgcatacctttcgcgaacagttcggcgaaacgctgggcatcctgatgccaccactcaacactgcaccagaagccgccgcgatccttgtagccaccctggccatcgggaatcgagttgtcgaacatcacgttgagacgcagcaactgccgcgggggattgttgccgttcgggaagctgcggtgctccggcgccgagccgatgttgccttcccagaagacgggggtagccatgatgaatctccagtcagttgagtagggggttagtgggtggagcgtggtttgaagggggagcgagtggcgcggctggccacgtacccgagcagttcacgggtttgccgagacgttgcagccaaggtgttggccatgtgctccttgaacacttcgctggccagcttttcgacgccactgtcgtagagggaattgaacagcagctccgcgtcatgagcggagcgcagcaagccgtagagcaggtccttggcgatggaggagccggccacgctgggcaaggacttggcggccacaccttcaccgatgatctggccctggaggaagttcagggcctgcttgatctgctcgggagtggccgcgtccaaggactcgacggccaggtagttgcatacgacctgttctgtcctggggcgagccggctcgccgagggtgtggtcgcgcatcaggtcgagcgtcttgatggcgaactggagcaggtggttgtgactgaggatctcgggttgctcgatgagcgcctgttccatcttgttgaaggcgttgatgtaggcctccttccaccgggcggcttccttgccggtgaatcccatgcagaggaaggtgaagccgtctcgggtcatgcggaagtacggctccggtttgttgttggagccagggcgggtacacggcgcaaaattgcgctgtgtaaactcaggtgagcattccaggttcgcaatgctcttgagtacatccttgtgctgcttccgaaaatgcttggcgacgtcgagactggtcgtggtgggcttgccgccggtgatctcgacgctgacctcggtggagggctgggtggtcgagtgggatacggccttaccgcttgggttgctgacgttactcatgctgtttctccgttggtgatcgcttcgaaggtgtagagcggtacagctacatgcccacggaaccggggcgggtctgactctgctgcagtcggcccatgagctcggcctcggcctggcccatcttttccgcacactcggcggcttgcttgccgatggagtggatcaggctgatctgcatgttgagggtgatgcgctgcagctccatctcgtagaggtcttgcagcaggtattccggggtcttgtcctggcgcagcatttccgcccacaccccgacgcccatccgccgcgttgcaatgtgctgccagcgaagaaaggttgtgcgggcggatgtgcgctgctcgatgagtcgggtgggcagaagagtgaagggcgggcgacgaacctgggccagcagtccctgggcaagttcaagcaatccctgctccaaggcttcgcactgctccgccaactgggccagctccctattacctttaaaaggctttaaaaggccttttagtgaggcactgtgttgcagcgcctggaaggcagtttgttgcagtgggcggaaggcactttgttgcagagcgccttgctggtccttatcgagctgccgcattccgatcagtcctcgagctcgacacggtcagcgtcatcatcggcatcaccgtcagagcggccccgggtgatcggcggagcgaagttcgagcgtcgggagccttccaggatgtcctgcgggatctcgccgaacttctcgtacatcttccgcgcggcttcggcgcgagcgttgttcgcggcgaagtcgtcgcgagtggcgcccgagaactggtagctctgggccagaccaaaaaggctgcgcagcaccgacgcgccttcgtcgagccagacctccatgtcgcggcgaccgaccagcccgacgtgctgggccagcaggattcggcgagcgagctcgtcatagttggtcaagagatagaccgccttgaagccgagagggttggagatgaacaacgggaccttgaccggtgtgacggacaagttctcggagatatcgagggtcgctggcagcttggccatgacgtcatccaggcgctggtcgatggccttgagcgcggcttggcagctctcgactttctcttcgatctgaaccagccaccagtcggagtacggatcgtcctgtgctgccccgcggtgcatgcgattcacgtatgcgcagaagccggagaggccgaggatgctgtgcttggcatccgacttctgccggccggtccagatgcgggcggcgtgataggtgtgaagcgtcagggcgacatcgctgcggagagagccgatctgaagccgatgggtttcagccatggtgcagtgttcctttatagggaagggtacggccacatcgtgctgatcggggtaggagcgcgcagtaggaaatacatagttcgcagctggggtatttccgctggcagtgcgggttcatcatcatcccgcttgcggctcatggaggttggcttccttcagctcttggccccctcaggggcgttgtctatcgctacgtcgacgcaacttttgagcttgccgagcagctcgctcagttcctgcagctccgtaaagtcgataggccattcatcgttgtcgttgaatagggttgccagccctagcagccgctcgaattcgagttcgtccataggggcatacacgattgagtcgcacatcttttcggttcctattgggagggagaagttgatagccctcggcgccgaggccaggacctggcagagtgttgcgggccgcaacacccagcttgccggcggcgccgaggtcgatccctggtgaagtggttcgggccgaatcacccagctcgccgccggcgctggggtcggtccctggtggggtgattccagtggaatcacccagcttgtcggcggcgccgaggccggatcctggtgaagtggtgccagtggcaccacccagctcgccgccggcgccgaggccggatcctggtgaagtggtgccagtggcaccacccagctcgtcgacggcgccgaggccggatcctggtgaagtggtgccagtggcaccacccagctcgtcgacggcgccgaggctggatcctggtgaagtggtgccagtggcaccacccaactcgccgccggcgccgaggccggatcctggtgaagtggtgccagtggcaccacccagctcgtcgacggcgccgaggctggatcctggtgaagtggtgccagtggcaccacccaactcgccgccggcgccgaggccggatcctggtgaagtggtgccagtggcaccacccagctcgtcgacggcgccgaggcctggtcctggcggagtgttgccagtggcaacacccagctcgccgccggcgccgaggttggttcctagtgaagtggttccagtggagccacccaattcgccggcggcgccgaggtcgatccttggcagagtgtttccactggaaacacccagttcgccaccggtgccgaggtcaggacctggcagagtgatgcgggccgcatcaccaaaaaacacgacgcccgaccgagactttctcatggctcatcaccccgctcggatggcacgctcgatccgtgcctgggccgaatgaggtccttgagccggctgagtacctcgctccctgtccgggtatcaccccgcagttgaacttggggctgttcaagcgttgtggggtttgatggtgctggagcacgaatggggcgttccgctgctgggatggttcgctcagccggttcttccggagcccaagaagcgttgaactttccctggactgcacgctggatgagcgtcatgaggtagccgaacggattaccgacggttccgccggcacatcggtgctgccactgctcgatgatgggtagccgaagatcctcggacactcgtcggagcgcgcttaccgcctggatccgttgctcggcctccagtgcgtgcaagaggccctgccagttcggatgtgctttctcgcgtgttcgcggttgtactggctttttacatactgaatcttgtttgtatgtatacgtactatatgagttcggcatccgaaccaagggcgtactcggcggattctgtctgggttcggcatccgaactcagcggtaaagcgcattgcttgccgctgatttcactgagttcggcatccgaactcggggttgaatgaggtagatcgggcagagttcggatgccgaactctgccgctggatccgcttcgagctgactatcaatagcccattgctggtggttcaagcgtccctcgagcttctccagatgggttgggaggcggcgaccaacgtccgggtcatccctgaactcccgccatgtgacctggccgatttcgcgtatggctcggttgctgtcgccggtggactggctcagcaactgcatgtagtcggggtccagctccagggcttctgccggggataccggttcgtcgtggaggatgtagacgttgccctgtacttgcccgttgaggtcgttgcgcaggcgacggccgagactgagccagcgtgtcaaccgaaggaccttgagtgccttggcgatggtttcgcgcgaggcgatcttacccggctgcatgccgagataagggcgtagttgctcgtatgtagggaacgcggtcagcccgtcgtcgttgatgagcaagcggaacacttgccagcagttccgctccagcggggtgaggcgtttatccagcagcaggcgccgaggaacggtttcatgcgggttaccgctgaaaatgatgccggaatattgttgagccagcggttcgccgctctcggcatcaagccgcttcttaaacaagtgggcctcgagatgtcccgaggccgagtccagcagagtcgaaatgggaaagcgcgacagcctcattgtcatggtgtcgtatcgccttcggactgaaccaggttgaggagttgctgctgcgcagactcaatctccaagcgggggctctgtggcgggtgagccgtaggcgaggggaggtgagcgctgacgttggccaggtaaagggtggcgggcttggcctgttctttcctgtttggttggtagaggctgtctttcaaccagctctggatgagagaccaaacgatggcgaggctgatgaactctggactgtcttgttcgactccggcgttgacttcctcggtgaggatcatcgcgatgtccagcaactccatgctgtcctcaaggcggacctggttttcttgcatcaggtgctcccagcggaaccaaatctggcgttcggtctgttcgtcaagttgccgccagcgaccgcggcgcgggtggatctccaagatcaagcgcttggtggcggtgtcctccggcgacagaccgaaaaagctctgaatcatcgttgtggtggctcccagcttcagtgcgcgttcgatctgcagctcttcctgcgcgctgcgctcggctgtggccaggattttctccatgacgtcgatgttcactctgacgtctacccaagaaaccggggtattggtcaggatgctcatgacggcgggctgttggagctgggccaggatctccggccgcagtcccatctcggcacaacgcctgagctggccgttgcgcaggtggttgatcacctgcgtcaggaccgcttcattgatcaacgacttcgacatgtcgatccctccccaaatcgtgcgaaatcactggtcggtagctgcttgctcggaggcggccggcggcagctcaaggtcaaccaggcgtcgggcaagacgaattatccggaacagtttcaccagggcttcgtcattgagacggcctgcctggctggatggctgatcgcctgtggtgggttggcccagcagcaactgagcgaggccagctgagaattgaaactcgcccagggcgtcgcggcaggtctgctggtcgtgtgagttcaggacgacttggacctggccgctgagcgcttgaagcagcgtcatgaggtgcagcgctgaatcagtaatctcagggtcttcattgggctcgcgatacgtgtaacccacaccgccctggatcctgacgatctcgcctggggcgccgacgtgcagagcgatttcttcagccagatcagcgatgtgctgtcgcaggatttcggaggtatcgatcgaccgctcgatgtaccagaggtcggtaatcgggtgcaggccgccgacttgcaccgggattgcgtgaagagctgtttcttcgaagacaggtagatgttcaccctcgagagcggccagacgttggcgagtctgctggatcttggtcgataccggactcacgatatggcctgccaagagcgctgcacgctcctcatcggtcagttgctgctgttgtacaggtagcggcggagttggcggggtagagggattacccgggaggctattggtcttggacgtttggaggccggcagcggggctctgtgattgtgcttgtccagtagtcgacgcggcaggactttcctgccctactggtgggatttcaggtggtaaggcaggtgcgggcaggtcgaccagagtgccccggcgctgttcctgctggccgttggtgatctcgagcaggatctggtcataacgcaggcccaggggccgcttcatctgatcgatgagctcgtcctggaagcggtcgaatatgaactcgtcagggctactgtcgaagattgccagcgtgtcctggaacagcatttcaaagtcaatcccttcaccggcgtatagacgtgcccagcaggaggatgccgactttctgagtgacaggagtttttcgatttgcggtttaccgagccctgaatacagcatcacagggatggctggaagcagtatctcaacggcatccagcattctgctgatgtgtgagtgtgaaacaggatagccgtcatcggtgagcttccgtgacagctcgcggatgccgacgggttcgcctttctccttctcatacaaggccttcgctttctgaatgcccacggctcgctcaatgaacttgaggtcacccttcaaatcgttttcggccaagtgaccggtcagcgcgatgatttcgccgcgctgcttgtcccagggcctgaacaggcagttgaagcggaagtaacgttcgtcgccggtttctttgtagagctcgttgagaatttccaggcgagtgttgccgccgttgcgaatgcggtatttgtcttccccagggcgtcgagtcactggtggcggcgtatcgaggcctcgatgccggatcgattctttcaactcatcgtatttcgggtttcgagtggtccgggggttatcgtgccaggggaggacctggtcgagtgtcagcaccatgggcgtgtcgctgatcgggtccgacaactgttcaagaacgggcggcgcggtgaaaccaggggcaagcagtcggtctttcagatcttgcgggttgatcttggccattgtcatgcctctgccacctgaggcgtgttagccgcagctagctctgcctgcagacgctggttcttggcgaagagctcgtcgaccattcggttcgctcgagcgagttcttcttcgagctcgttgctgcgctccagccggtagacgatctcgctgttggccgagcggtggttatgcgcggctttttgctttagctgatcgcgcaagcccaagggcatacggacaacgaacttatcttcggtttctcgggccatggtcattctccaatttggg
>RP73.AGEnt_accessory_0028_length_9621
cagaaagactcctggttcagggaacgctgcctgtcggctcgacggagcagggcgcgggcattgagctcgccgcgtgcgtcgcttggcgtggaagagatgaagatcgaggcgcagccgatcttgctgagcttcaagtggccgccggcggagcggtcgacgctccagccttcggcttgagcgaaggccaccagccggcggacgctttcccgggcgccgcgaaggaaactacgcatccgtggtctcctcactactgttgagctgcagccaggtctccatctctgccaaggagcggggaaggctgtcggtggcggcggcatgcaggagacgtttcaccagcgcctgaaggctgcgacgatcgctctgccggctgcaggccaggtcgtcatgcgcggaacgcagcatgcggacctctgtgcgcagttgagtgcatacgtcgtcagttgctactggtgccgttgacgcgacaggtgcccgcgaccgtgtcctgaggcggctttcccactcttcccttgctgccgagaagcgatggccacgacctacactccaaccgctggtccagtagcgcgactttccgcagtcagggcagggctgtgcgccgctgccatccaggtgatagccgcagttcagacagatccacgaaggaccttcacgcaacttgagctcgagcatcagctcgcctttctggaagtgctcgagcggccggtaggcagtgacgtcagccatcgcgcgctacctccttgggatttctacagcacagctcccagcggctctcgatgcgcttatcgtggtcgcctgcctgtgccggcatacgggtgatgtaggcgttgtcctcgccaaacagccgttcggcaaggcgggaggctgccaccttgtcgctccaggtgcaggtcgcacgctgcttctgaatggtattggtccagaagccggcgccattgaacttgacgatgcactgataggtctgggatgccttcatgattcggcctccttgctgagtgcatcaccgacctgaacggccaccagttcgggcaactcgggctcatgcccgggatagttgttggccaactgatgcaggaactcacgtgcggcgtccttgctgcctgcaatgcggaacaccgcggtgaggtgctgggagccctgagtgccgcagcagaggtgtggcatcaagctcaccttcagcgagcaactgaacaggtggcgagggatccataccgaccagaagtaggccgaaagcagttgccccggagcgcgcgtagtgaccaccagggttccggcctgggtggtcgagatttcgatgtaccccagttcctccagctcacgaagctctcgctccatcgaactgggtgcgaccgtgctctcgtcccgcgaaaggcgcgagatcacttggctgagggcgtccagctcgatggggttgaccccaacgtgattggcatgaaccaccgccgagtcggtgaacgcggccgaggcgtggatactcggaaagcgggcttcagtgttcatcaaagacagcctccaactgatggacgtcgtagctcccgcagcaggggcagaccaacacctcggcttctccttctggggtgttctcggcgggaagaatctggcgcaccaggtggtatgggtggtgctgaccacaattcatgcactggtgggtgaccaggtgctgggaggtgttcatgcatgggctccttgccggcttgggccagcaactggcagcggaagatgagatgaaaaatgaggttgcaggaccggtagcgctgaaggcgtgacggtcgctgctagaagggagccggacacatccggtggtaaggttggcgtcgccaaacaaacccacccagaccacaggaggtccggcatgacgaacgaataccgctttggatacgacgagatgcttatccagatccaggcatgcgttcctgactcacaaaacggggacggattggctatgacgatggccagagcccaatggataagccaagtctttgtgttgtgtacccttggtaactcactggcacgtgacaaaggctggaggctatggggcatggacgccattgagtatgcgctcatgcgtcgctactcctggccactggaaaccattcgggatatgccaattcgggataggtggctagcactgcatgaagagctggcggacttgcaatgggatgaagaggctcagcaggtatggctagcgaagatcgaaccagtgctgccaggcgcaccggggacggactacgacgtctggcgttcggatgcgccaggatttcaattaccccaagctcctggctatctagtggtccggtaacgaatgcttcgggtctcgagcgcttatcgggccaaatctgttcggggtcgatcctgaccaccgtggaaaagcgatagccgtgctcctgccagtgcaagactgccccgcaccggtgactaatcaatccctcctgcttgagccgctgagctacccagcttgggcgtagccctccgtatggtatgtcctcacggctgttaagaacgtactcgatgacaccgtggatgagggcagcgttgggaacaagtaggcaggcatccaatagccaggcattggcggtggacccgtcatacactcgtccgtggtggcagaagttctgcaaggcttgtatccattcggcgctcgctatcgaaaggagattgttagcgggctgctggtcacgcatgactagactccttgccggctcccgccggcgagagatcggaagttcaatgaaggggctcatgcaagagctccctgccaagttggtgcaaggtcggcgaagcgggtctggttggcgatgaaggcggcgcggacggtgccgatcgggccgttgcggtacttgccgatgatgatttcggcaatgcccttggcctcggtgttggggtggtagacctcgtcgcggtacacgaacatgatcacgtccgcgtcctgctcgatcgcgccgctctcacgcaggtctgcgttgttcggtcgcttgttcggccggttctccagggtgcgattgagctgggatagggccacgacggggcagtccatctccttggccagcgctttcagcgagcgggagatctctgatatctcggtggctcggttttccaggcctgggcagcgcatcagctgcaggtagtcgaccaagatcagtacggggtggccgtacttcctggccgcgcggcgaaccttggcgcgcagctctgtcggcgtgaggttgccctggtcgttgatgaccaggcggctgccatagccgtttatgcgcttgatcgcgacagacagccggggccaatcctcctcttgcagttggcctttcatcagcttgccaaggtccagatggccaagcagggcggccagcctgaacagcagctgctctgctggcatttccatgctgtaaacttggacagacttctgttgttcgctctgcagcgcggcgtcgatcaagttgagggcaaacgacgttttgcccatcgcggggcgggcaccgacgatgatgagatccgatttctgtagtccgccggtgagctcgtcgagatccttcaggccagtcgggacccccgttaccgtcacgttgttgttgaagcggtaatcgatggtgtcgacgatcttcgcgaggcccttgttgatatcgacaaagtcggacttgtgctgatcttggccgagggcgaacagcttctgctcgatctcctcctgaacctcacagggattcgcctggtggttcgaggcggttctggtgcagtggtgcccgagagacatcaactgccgcaggtgcgcccgatcgcgaacgatctgcgcgtaagcctcgatattggccacggagggcgtgttgtcagcgagctggccgaggtaggccagcccgccggcttctggaaggtcttcgatcgcttccgacaccgtcacgacgtcaaacggggcgtccttcgcggccaactcgctgatggcggtgaaaatcagccgatgttcatgccggaagaagtcctccttctgcaggtgatcgccgacaatgtcccatgccgcgttgtccagcatcaggccaccgagtaccccttgctccgcctcgacggagtgcggcggcgtgagttccagaacactcacttcgagtcctcccggccgatctgcatgaacgtgcttccgcccggggcgccgatgatctccagcgctttcacctccaccttggcggactcgatgatcaccgaacccacatgagccaccgctttcgcgcgttcgatatccagagggttctcttcgtccagcaggccttcgatggtggcaaagaggtgattacgcagatcctcaatcttgtttttcatgctcgacctcctgaatggtgcgcttgagcttgctgatgacgcggattgcgctcttcagctcaggtggatagcgatggatggagttgcggcgcatgcgttcggcccgggtgatgagttccaggttgtcgatgacgacgttctgcttgttgttgtccttgaagcagacgcaatggccggttgggatggggccgacgtgttcttcccagagcaggatgtggatgctcttccagtcccgggggggatagccggtatccgagatctttcgttgcaggtagccatcagcgctgacccgcgtgctgccgactgggagccatgtgtggggtttttgccccttcttgaactgcgtttccgatgagcgtcctcgcgcgggaagccccttcatgccgcagttccatggggtgtttcccttcttgaaccgagttgcgctgtcccagtcctgccggatcttcttggagaactcggggctttttttcagcccgagccgatacgctttggagcagatctgctggagcgttttgttcaacctggctgccaggacctcgttcggcatatccggatacaggcgcagcagcaccagttcctgttcggcggtccaggtttcgcggatgcagcgctcctctcggttgctgaatttgcggcgggcacgcaccagagcctcgtaggcgatgttcgagagagcagagcgagtcatcgggaccctccctgctcgagcgcgccctgaactcgccggctgacgccgcggtgcaggcgagtgtttttgccgtgctcccagcctgcgtgcagcgaagcctggtcataggccaggggcttcgtcggcgctgccggctccaggagtttcagctccggatggtgtagttcgaggtaggccttgatggctgcttgagtcgactcgtccggcctgccggcaaagtcacgtaccagcgaacgcactgcgagaagccagccttcgacgaagagcttgctgcgacggcgcttggtcgacagcttgcagcgcttctgttgagcgacatgagccgagcgcgccgccaccagttggtggtggagcgtagagtaggcgtgagcggctagctcagggccgatccctcggcccatgaacttgaacgtccagcccgctggcatcgcgtatgccgccaggtagtcgcagccgaaggaattggcgcagatcccggccagttcatgcagccatggggcaggagagcgcctggttcgagtgggaacgcacgcggtttccaccgtgtgggccgagatctccgcttcgctgaggtcgaactggcgcttcaggatcgcggcctggcgcaatgcggtttccgcctcgttcggcgtggcccccttggcattcgccagggccatcagcttctcgaccttggcaaggactttttgcttgtccattacgcgctccccttgcagcaggttgagccctgctcggtggcggagcggtccaggcgctcgatctcggctagcaccagagcgccggcgcgtaccaggttttcgcgcgccgacttaggcttccaccactcttcgtcccagggccagaacagtgcagagccattccgaatgccgcccggccagtcggtgccgatgccgccggcatggagcgcgtagcagccggctgccagggcgatctggccagcgctagcgtcgtcgttgctggtatcgaagccttcgacggcgatctggcgccggcgctcggcctgtacatcgagccaggcctgcggaacaggggagaggtttgaagttgggtaaattcggtctgcgacctgccgtacccggtcgacaatagccagggctgctacgttgcccagtgcgacctccagggcggcgagcaggttggccatcaagaactgctcacgctcgtccgcgggggcttttgcgcttgggcgcctgttccagtcgacctgtgctgaataccttgctgttaacgggtctggctcgcagtaggacggcccgatgtgaacccggcagtccaggcattcaatggcacagttccaggcatcggtgtcgagcagctcgggttccagcattcgaatgttcgtgctgccgcagagtggacagggcttgagcttggcttcactcatggcctgcctccctgctcttcgtcgctgctgggtttagcttgggaaggggcgccggcgagcatggcgtgtacctcgctgattgcatcgttgaatgctgcagctcgctcgggatctccggcatgcgacgcacagtccttgaattgtgcgatcagcttctcagcgtccagcaccacgcagtgctgagcctgggctactggggtggtgtagagcttttggccaggctccagccaaggccagatatccgcgtaaggcgctacccccatctcgcttgacgcgcgcatcacaccaacgggttcctgcttctccagttcggccagcttggactcaagcgaggcgaccctggccagggcgacgtcacgctgattcaaggccttggcacaagcctcgctgagcaggcgctcatgctgttctgctgccgcatcgagatcgattggactcaggtgctctccgagcggtcgcacgtactgacacaccgggccgttatcggtatcgtggatcgacagcacgaaccaaccggcgcctttgggccgcgttgggatccactcgctgtatcgttggtccgaacgggcagagtcgtagaggcgaggcgcatccgactccatgaagacgttctgcaactccagtccaagccggcgcagcgtttcctgcgcctcgctggaagagcagttgtcggccaggtccggatagttcggatgggtccagaagccgaactggtcgcgctcgaccaggtgggcttgaatcataggcttcatgccaggcccccctcgctcatgccaagcactgcacttgcctctgcggccagttgctggccttccgggctaggcgagctgccgacgaagagcatcagccgctcgatgaccttcacggtgtcctgggagggttgggcgaactcggccaggtgatcgatggcagtcgcgatattccagatagccctgttcatgtcccgctggatcacgtggatcgagctggcattggccgcgatggccagttgcgacttcgtctgcaacagtaggtcgtgggcgatttggagcagggcgttctgcagtggctgtccacaggcacgctgctgagcgcgaaccggagcgacaaggccctgcagtatcgcagcaccttcagcctcgaccagcagattgtcggaagcaccggcggcagcgcctgctttggccatgtagccttgcacgtaggcgtcgaactgggtctcggcgatcaggctcaggatgaggttgttgcggttctggaggttcatatgaggccctccggagccgattgcagagcgtctgtccagagctgaagggtttcctgctcctcgctggtcagagcgatctgtgcggtcttctgcttgatgacgcgcaggcgctcctcgacttcactgccatcgtcgtaggcgatttcgtgagtcaggtggctaatgaagtcacatcgcaggctccccacctgacttgcgaaatactcggcttcactgcgccacccgatgagctgcttgggacgctccagccagcgtttgagttttgagtggagctggtgcgtggagtacaggggatcgaacaccttggcccggttgtagatcaacgcgatctgcaggatttccagccgctcttcgagcgtatttcccggaagcgggtagttcgagtcgaccagttgcttggccaggcgcccgcgcagctcacgccgcttcttggcctgtttctcgtcgcgatcacgcttttccttcgcatgctcgacctgctggttcaccgagtcgagcaagcgcgcagcgtcttgtaggagctgcttttgctcgaagctcaagtagcaacccagcttcccgaacaggtcggtaccgccaccagtcagcttgcgtatttctcgcgcagcgccggtcaacttggcctgttggctccgaaggtcggcggcgctgccgaacttgttcagttgcagcacaagttccgcgtcgacgtcgcgggcttgggtgataggaggcttcgccatgtcagcgccctcccttgaccagtgctgctaccgcctccggcgtcagcgcgaggaagcggtcagtccactcgggaaagacctcgatggccaggttacggatgatttccagcgcgggcgctgatgtgcgattggagggttgccgcgtttcgaggcggtgcgctggtagcccgcgcgatgctgcgttgcgaaacacgacggcatccgggacagtcgtttcgagcacagaaatgtcctgatgctcatcgaagatggcacgcacattctcgtgaatcgcccgggagtcattggtctggtccaggcagttgatgacgatctgaaccgaggggatccgcatgccgaggcgctcgtagggacgcagtccatcgagcatttgcatggtgccgcggttgaactcgcgggcagtgagcatgttgggctgcaggggggaaacaaccagatccgatgcgagcacgaccatttctagtaaagcggagcgcgcaccttgggtgtcgatcagcaccaggtcgtagccctgtttcagggacggcatgaggtttgccagccggagccggccatcgggcgcctggagcagtaggttgttgagctggttgttctggtcgttggaaatcacgacgtccaggttggggataatcgtcctggagatgatcctcgctgggtcagttatgttggcggcgagcaggtcgtagatgccgccctgggcgacttcaggaagctcgtagtacgaagatagggagggctggacggggtccaggtcgatgaggagggtcttcaggccagcatcggcgcaaaatgcaccgaggttggcggcggtggtggacttccctacaccacccttggtggatacaaccgaagtcgctttcattgagatagcctctaatggggtcattagaggctgctcagctaaatcggtacggggctttaaaacccttcctagagagacctaggccaattgtcttttaaccaattggtcgtaggttcgaatcctacacgacccaccatattagaaaggagtttctgtagatctccgtagagctcacaactttagcttcggagctgcagtatgccttggccaggaaactggccagaatcgaccgagtcgatatgaaaagcccgcccgacaaggcgggcttttctgtttccgcagtccggatatctcatccccagcgcaccgcaactcttatccttatcgacatcgggaagaaggccggtttcgcgcttccgccagtcatatcggtactggcagccgctttcccgttcgttctggcgtgttcctgtcagaccccgc
>RP73.AGEnt_accessory_0029_length_15996
ggacatcgtcaatgccgctcgtctcgataccaaggcggcggctggcaataccggcgacggtcgcatctcggtcggcctggtcgaggacgagctggccttcgacagccagttcccggcgagcaatccgcctgcggcaaccgacggcttcaacatccacttcgtcagcgacaaggagtatgtggtctacgatccgaagagcctgcctccgggctatgactggaccacctacgatccgaattcgccgccggcctggcaattgtccaagggcgccatcgacgacgacccgaagaccatcgacaaggtgctctacgccggcgtcagcgtgacgatcgacggcacgccgaaggcgggcgacgagttcaacgtcaactacaagccgggcagcgagaagcgcagcctgctgaacgtggtgtcggacctgcgcaaggccctggaaagctccaccgacaaccaggccggcaacgacgccatccgcgatgcgacggcggtggccctgaccaacctctccgccgtggctgccgccgtggatggcggccagggcaagatcggcgcgcgcctgaataccgtggaaagcaccgagaccttcatcgacgatgtgaagctggtgaatgcgtcggtgatgtcgcagatccaggacctggactacgccgaggcgttgtcgcggctgtcgttgcagtccaccatcatggatgccgcgcagcagagctacgtgaagatccaggggttgagcctgttcaactacctgaagtgacagtccctctgtggaacagggcccatgactccgtcatgggccttttcgttcgcagggactggacctgtgtcgctggagggtatgttccgcaaggtctacggaaacacgggagaatttgtcagaagtttgactgccgattcgcgccgcagcgcctgtggaacagccaggggccgcgcgaccaggggctttgacctgcatcaggctctttgggtacgggccttgcatagagtggcgtgctcgggtttttcgccctttactcgcctgagtatccattcatcagggccctacatgaacaacaagacgatcccggtcaccagcccgctgctgccgcccctggaagagttcatcccctacctggaaaagatctgggagagccgcttcctgaccaacgggggcgacatgcaccatgcgttggaagaggccctgtgcgaatacctgggggtgaagcacatcgtgctcttcgccaacgccaccctggcactcatcaccgcgctgcaggcattgcgggtgaccggcgaggtgatcaccacgccgtactccttcgtcgccaccagccacgcgctgctgtggaacgggctcaagccgatcttcgtggacatcgatcaggactccatgaatctcgacccgtcgcggatcgaggcggcgatcaccccgcagaccaccgcgatcctgccggtgcattgctacggcaacccctgcgatgtcgaggcgatccagcggatcgccgatatccaccacctgaaggtcatctacgatgccgcgcatgccttcgccgtgcgcgacgccggcggcagcgtgctgcgccacggcgacctgagcatcctcagcttccatgccaccaaggtgttcaacaccttcgagggcggtgcgatcatctgctcggacgaaaacacccggcaacgcctcaaccaccttaagaatttcggcttcgtcgacgaggtcacggtggtcatgcccggcatcaacggcaagctcaacgaggtcggcgctgccttcgggctgctgcaactcaagcacgtcgaccaggccctggagcagcgcagggagatcgccgagcgctatcggcgcctgctggccggcgtccctggcatccagtgcctccggcctggtacccagaccttcgccaacaacgcctatttcccgatcctggtggaagacgattttccgctttcgcgcgacgagctgtaccagcgcctgcgcgacagggatgtgctggtgcggcgctacttctacccactcatcagcgacttccccatgtaccattcgctgccctcggcggcgcccgccaatcttccggtggcgcggtcgatttcctcgcgggtgctgtgcctgccgatctatcccgggctggccgccgcagacgtcgagttcgtcgccggcctgatcgcttccgccgccatgccgcggcggcgagcatcaagttgagcccgtcgcgaccgataacagaatgaacaaccgcctcactcaggtagacaagaaatgagccaagcaaaattcatcgaagacttcctttccgccaccgatttccagaatcccgtcgaggtcagcatggacacccagctcgaagacctgccggaatgggactcgctggccgcgctcggggtcatcgtcatgttcgacatggaatacggcaagaccatcaccggtgaagacctgatcaaggctcgcacggtgggcgacctctaccagatgcttggactctgaccatggccacctccacgctgaagaacgtccgtttcgccgggatggcgacctgcgtccccaagcgcgttatctccaacctgaccgactgcaagccgcagttgcgcgccgagcgcgaacgcctggtgcgcaacatcggcatcgagacgcggcgcatggcgcaggagtggcagtgcttctccgacctggccttcgacgccgccgagcgcctgctggaaagcctggagtggaagcgcgaggaggtcgatgcgctgatcgtcgtgacccagtctcccgactacctggcgccggctaccgcgatcatcctccaggaccgcctggggctgccgcattccaccgtggccttcgacgtcaacctgggttgctcggcctatccgttcgccctcaacctgctgggttcgctgattgccgccggcggggtgaagaagggccttgtgctggtcggcgaccgcggcgccagtgtcaacgatccgatcttctccgacgcgggcaccgcgacggcgctggagttctgcgaaggcgcgccgccgatgcacttcgacctgaacagcgacggcagcggctacaaggccatcatcctgccggtgggcggccatcgcgaaccggtcggcgtgcagcacctgatgccgttccgcgaggacgagaacgaccattggcaccgtgccatcgacctgcagctcgacggcaccgccgtactcagcttctccacccagcgcgtaccgccggcggtggaaaagctgctcgactatgccggtgcgagcaaggacgaagtggactacttcgttttccaccaggccaaccggatgatcaacgagaccatccgcaagaagctcggcctgccggtagagaaggtgccttcgaccctgcgcgacttcggcaacaccagcggcgcctcgctgccggtgaccatgaccgcgcggatcaaccgggaactcgaggccggccgcaatcgcgtgttgctctgcggcttcggtatcggcctgtcctggggtacctgcctggtggatatcgaaggggcgaagttccccgatctgatcgaatcctgagtgccttgaacgcggaatcagccaagtgaacgacgagacttccttcaatcccttcagcctgtcgggcaggcgcatcctggtcaccggcgccagttccggcctgggcctggccatcgcgcagagctgcgcgcggatgggcgccgaattgatcgttaccggacgtgaccagacccgcctggatggatgcctgacaaccttgcagtcgatctcggagctgccgcaccgtgctgtccaggccgatcttcgggtagccgaggagcgcgctgcggtggtagcggctgtcgacagcgaaatccatggactggtgcatagcgccggtatttcccgtctgtgtccagtgcggatgatgaccgaagcgcacttgcatgaagtccagtcgatcaatgtcgactcgccgatgctgcttacccaggcgttgctcaagcgcaacctggtagcgcccggcggttcgatcctgttcatcgcttccatcgccgcccacatcggggttgccggagtgggggcatactcgggaaccaaggccgctctgatcgccatgtcccgctgcctggccatggaagtggtgaagcgcaacatccgggttaactgcctgtctccatcactggtggaaacaccgcttctggatgcagccacccagacggtcggttcgatggacggtcaacgcagcaaccacccgatgggcttcggcaagcccgaggatatcgccaacgccgctatcttcatgctttccgatgccagccgctgggtgaccggcacgaccctggtgatggacggcggcctgaccatcagttgaggacgatgcaatgaagaggatcatcatcctcggcgccggtgggttggggcgtcaggtgctggcccagctgcaggtcgactacggtcacggcatcgactgggtgatcggcgggtttctcgacgagcgcggccccgacgcggtcgcggagtcgctctactacccgtggctcgggtatccggagagcttcgtcgcggagcctgaccaactgttcgtcgccgcggtcggcgatccgctcagtcgccagaagcaggtcgcatgcctgctggcgaagggcgccgagttcgtcgctatccgcacccgctgcacccttggcgtgcggaccagctacggcccgaccttcttcggctacgacgtgagcagcggcgtggactgccgtatcggcgcctacggtttcatcgaccagcaaaccatgctcggccacgacgtggtcatcggcgactatgtacacatcggcccgcgctgcctgctggccggctacgtgaaggtgggcgatcgtgcggtgatcaactccggggcgatgatcgcccgcgacgtcagtatcggcgaagacgccgtggtgggcatgggcgcggtggtgttcaaggacgtggcggccggacagaccgtggtcggcaatccggcccgggttattttcagcaagtgaaggttgtggatgtggacatgactcgccatgcgctggacgcagcgcactacaccgagccgcagacgctcgcgctggagcgcgaaaggctgttcggcaggctctggatcttcgtcggcttcagttcgatggtgcgcgagcgcaaccagttcttcacccgcaagatcgccggcgtgccggtcgtggtgcagcgtaccgagtccggcattcgggcctttctcaaccagtgtccgcatcgtctgtcggcgatccagatcgaatgcaccggccagcgaccgctggtctgcccgtaccatgcctggtcgttcggcgccgaggggcagctacagggcattccgaactccagtctgtaccagttcagcgccgaggagcgggcgcggatcggcttgcgcaagctgcacctggaagaggtggggcaactgctgttcgtcaacctggcggacgacccgctgccgctgcgcgagcagttcgacgatggattcctggaaaccttgcgggaggtctcctcgcacctggatacgcggctgatctacagctgccacaaggtgcgctacaactggaagctgaacatggagaacgtgaaggactacaaccatgttcctttcgtccatccgaagaccttcctcccggtgatgaccgccccggtgcgcggtctggcacgcgaggctgcggtgccatccgaggtgctgcgcctgctgcaggaaggcgaaacgccggagctgcgttcgctgagcttccccaccaaggcgccgatccagccctacaagagctggttctccgacctctgtgagggctacggcgacgagcacgcctactacaactggttcatctacccgaacgtgaacttctgcagcgtccgtggcgagcacttcctgctccagcagtacgatccggtggcacccggcgagaccgactaccacctgtggatgatgactgcccggcgcaaggatccgaagaccgatttcagcgctttgctgagcaccctgattcgcggcgagcgtaacgtgatcggcgaggacaccctggtcctggaacgcctccaggagggactgggtgcacattcgccgccgttcatgcacggcgactacgaggtgcagttggtgcgccagcatctgtggtatcgcgcgcaggtactgggggagagggcatgaagcaggcgatcatcgtcggggaagggcgcgcgctcgaacgggcggacagtaccgcgtgggcacggggactggaacaccgggtcctggagctgaatgctgcggatcgacacaacttcgatattgcgcctctgctcgaacgctatcccgctgcggaaagcgaagtattcgtggcgctggacgagcgggcggtgaactacgcccgccacaagctcatcgcggatatccgcctggcgggctaccggctattcgatatcgtctcgcctcaggccatcgtcggcgaaggcgtgcgactgctgggcaacgtgttcgtcggcgccggctgcgtgcttgccggtcctgcccgcatcggcactggcagttggctggagctgcaggtcctggtggaggaggactgccgggtcggaacctgtagcacgctgctcgctggcgtgcagttgggacggcgagtggagatcggccagggcagcacgctgggtgcgggcagcgtcgcgctcgccgacacccgggtggggcgacactgcgaatggttgttgccgggcaggcttccccgggaactgcctaattactccttttacgatgaactcatgcccgatggggcacgcatcctatgagcggggagctgtcgatgatggcgggaaacgatatgacgcaggcggacttcctttcgcgatgcgaacggagcggatatctattggtgttggtgcctacttcctatcttggaggggtgttccgctcacaggtggttgccggtttgtcgcagcgtctgcctggggttcgcctgattgctgtggacgatgtgcttttcgccagcaatagcgttcccgatggtttcgaccaagtgattcctaccgcccagttgaaggaaccatgccacgcagggaaacccgcggtgaattgtgcctattcgctgcctacctggctgacgctggatcacctggcgaagactgcgcaatgcatcaccctcgatctgcccgagcttctctacctgctggatattcctttggtctaccagaccggcgcgctgactcgcgaattggcgatgcagcatcacgccgagttcgtctcgctgcgcgagcgcctggccgacgagcgaagccggaagaccctggaagccatcatgcgcctgcgtttggacggcaaccgcgctgcgttgctggacgtgttgtgtccgggagagcaggaatacttttccctgtaccggggccccgagcatccgatcgtcttgcgaagcgacgagcattacgtggatatcggtgcctacgatggcgatacggtgaagaagttcatgctggcggctcgtcatgaatatgcttcgatccatgccttcgagcctgatccggcgaattaccggctcatgcatgcgtcgcttgctggaagtgtcggtctccatctgcataaccaggcggtgtccgataccggcggccatctcgcattcgcagcccacggcaccatgggaagcagggtcgagatagacggcaccgtgcaggtgccgtgcgtgcggctcgacgatgtcctcgatgtcatgaccttgctgaaaatggatgtggaaggccatgaggcacgggttctgcggggggccgcgcggctgatcgacgagtgccggccgcgcatggccatcacctgttaccaccatgtgcaggacctgctggacatcgtcgccgcgatcgacgggatcgctgcgggagcccggctgcgcctgcgccattactcgctgtatttctacgacacgatcctctatgtcgactggcccgatgctcttcgtgaagggcgctgacgcgctcgtcggagcagatgctccgccgcggggagtcgagaccgggagcggcgacacgaagggccatggcccggcccttccgatcaccatgcgctgcaccaattactcaggaatggctcaatgagcgcgaacgttcgtgtcagcatcgtcatgccgacctacaagctggagtacttcgaggacgccctcgacagcgtgctcgggcagacctatccggccctggagctgatcatctgcgacgacagcagcgacgagcggatcgccacgctggtcgagcagaagcgcgcctccgcggcgttcccgatccgctacttccgtaacgagacgcgcctcggcgagctgggcagcacggcgaaaggcatccgcctggcggagggcgagtacgtcaagtttctccacgacgacgacgtgttgcttcccgaatgcgtcgaggcgttggtgggagcgatggagcgcgagccgaacgtggtcctggcctcgtcgcggcggttgcgtatcgacgaggaagggcagccgctgccggacatcctggcgacctgcttcccgttcgccggcgacgtcctgatcgacggtcgcgagctggtctcgttcctcgccgaccacaccatcaacttcatcggcgaacccagttgcctgatggcccggcgcgatgcgctgctgcagatctgcgagcgcctgatgatgctcaacggccgggccatcgactggatcggcgacctggccatgtgtgcgcagttgctacagcgtggcgacctggcgttcctgtcgcggccgctgacccgtttccgcgtctcccgccagcagttcagccagatcgggcgcgaccagcccggtatcggcgagcagggccatgccgacttccgcctggctatccgcgaactgggttggtatcgccaggccggcgacaaccgcttcgtccgggtggcaccgatcacccgcctggacgcccgtgtcttcaagccggtcaacctgctcgccgcgctgaggcgggcggcgggcttcggtagcgtcacgctgtcgacctggctggaggcgcggcggccggatgcggtgcagaaggtgctgatcgatcgattcctgcaggagcagggtggtgggccgcgcttcgcggtgctggtgctcgatgcccacggcgataccgaggccgtggagcgtaccctgcagagcctggatcacgtcaattcgtatccacgtgtcgagagccacctgttcgcgccgctgggcacgagtccgcggaacggagcgatgctcttcgatccagaggtggggccggtgccgacgatcaaccaggcgcttgcccggcttgataccgactggttgctcctggtcgaagcgggcgtcgaattcactgtcagcggcctgctggtggcggcgctggacctgctggcggcaccggagagctgccaggcggtgtacgccgacgaactcatgcgcctggatgacggcgagctgggcgcggcgttgcgcccggacctgaatctcgaccttctgctcagtttccccgccggcctgtcccggcactggttgttccgccgcgagccgctgcttgccacgggcggattcgacgagaccgccggcgaggctttcgagctggcctaccagttgcgtctcgtcgagcagcggggcctaggctgtatcggacacatcagcgagccactgctgtctggcccagcgctgcgcctgcaggacagcaccgccgagcgtgcggcgatcgaaggccacctgcgtgcccgtggctacgcgcaggcgacagtcggaagccggctgccggggcgctacgagctggactacggccacgccgggcaaccgccggtcagcatcctggtgctggccggggagcgcctggcgcagctccagcgttgcgtagaaaccgtgctggagaataccgcctatcccaactacgagatccttctgctggaacagggtggcgaagcggccgacgttcgcgaatggctgctcgccgtcgaaggcatgggtgtcgagcaggtgcgggtgctgcgaggcgatgggcagttatcccgtggggctctgcgcaacctggcggcgtcccgggtgcgtggcgaattcctgctctggctcgatgccggcagcggcatcctagacaaggactggctgcagcagttgctcaaccatggccagcgtccggaagtcggcgcggtaggcgccaagctcctggcggcggacggacgggtctgccacgccggctggctgctcggcttatgcggaccggccgggcgggccttcgaagggcgttcgcacgaggacgccggttacctgcagcgcctgcaggtggaccagaactactcggcggtggctggcgaatgcctgttgatgcgccgcgagttgtttctcgaattgggcggtttcgacgaggcgctgacgcgctgggacgatgtcgacatctgcctgcgggcggtccaggcgggctacctgaacgtatggacgccgcgtgcgcggctgttgctcgatgcgcctgccacgacggcggcgagcgtcgaggaagaagatgcgctgtacgcgcgctggctaccgttgttggcacgcgatcccgcctataacccgggcttttcgttgcaggccgaaggcggtttcaagctggccgacccgcagctggcctggcgcccgttgcaggggtggcggcccttgcccactgtcctggcgcaccccgccgacctattcggctgcggccattaccgggtgatccagccgttcagcgcgttgcgcgagtcggcatccatcgatggcgcgctgtcgatcggcctgatgcacgtggccgatctggagcgctacgacccggacgtactggtgctgcagcgccaggtcggcgaggagcgtctcgaggccatgcggcggatgcaggcgttctcgcgggccttcaaggtctacgagctggacgactatctgcccaacgtgcccctcaagagcgcccatcgccagcacctgccgaaggacattttgcgcacgttgcgtcgcgggctgggttacgtcgaccgcttcgtggtgtcgacgccggccctggcagaggccttcgccggtctccacccggatatccgggtgatcgagaaccgcctgccggtggggtggtggcaggggctgcgggcgcagcggcggcgcggcgagcggccacgtgtcggttgggcgggcggctcgagccataccggcgatctggaactgatcgccgatgtggtccgggaactggccgacgaagtcgactgggtgttcttcggcatgtgcccgccgtccatccgtcccttcgtcagggaagtgcatgcgggggtgcctatcgaacgctatccgcgggcattggcggctctcgatctcgacctggcgctggcgccggtggagcagaacctgttcaacgagtgcaagagcaatctgcgcctgctggaatacggcgcctgcggtttcccggtggtctgcagcgacgtgcgctgctaccaggacgatctgccggtgacgcgggtgaagaaccgtttccgcgactgggtggaggcgatccgcatgcatacccgcgacctggatgccgcggccagggcaggggataacctgcgcgaacgggtgctggcggattggatgctcgacggcgagcatttgcgcgcctggtatcgtgcctggatgccggactgagcggccggcggggctttccgtcgctgtccgcagcgctcgggaggccttgcgcgaacccctccgacggggccgatgcatgaaaaacgaggatggtcaaaaaaaaacctaaagctccccagggaagcgccgataaagatcacgaatgcgaactttaggggtgcctgggcgatgcccacccgaggtcgcaagctcaggcaaacatatcgtccttggagggcatcaagatggccttgaccgtcaacaccaacatcgcttcgctgaacactcagcggaacctgaacaactcttccgcgtcgctgaacacttcgctgcagcgtctgtccaccggttcgcgcatcaacagcgccaaggacgacgccgccggcctgcagatcgccaaccgtctgaccagccaggtcaacggcctgaacgtggctaccaagaacgccaacgacggtatctccctggcgcagaccgctgaaggcgccctgcagcagtcgaccaacatcctgcagcgtatgcgtgacctgtccctgcagtcggccaacggctccaacagcgactccgagcgtaccgctctgaacggcgaagtgaagcaactgcagaaagaactggatcgtatcagcaacaccaccaccttcggtggccgcaagctgctcgacggttccttcggcgtcgccagcttccaggtgggttcggccgccaacgaaatcatcagcgtcggcatcgacgagatgagcgcagagtcgctgaacggcacctacttcaaggctgacggcggcggcgcggtcactgctgcaaccgcttcgggcaccgtcgacatcgcgatcggcatcaccggcggcagcgccgtgaacgtcaaggtggacatgaagggcaacgaaaccgccgagcaggcggctgccaagatcgccgcagcggtcaacgacgccaacgtcggcatcggtgccttcagcgacggcgataccatcagctatgtttccaaagctggcaaggatggctccggtgcgatcactagcgcggtttccggcgttgtcatcgctgacaccggcagcaccggcgtaggcaccgcggctggcgtagccccttccgctaccgctttcgccaagaccaacgacaccgtcgccaagatcgacatctccaccgcgaagggcgctcagtccgccgtgctggtgatcgacgaggcgatcaagcagatcgacgcccagcgtgccgacctcggtgcggtgcagaaccgcttcgacaacaccatcaacaacctgaagaacatcggtgagaacgtatcggctgctcgcggccggatcgaagacaccgacttcgcagccgaaaccgccaacctgaccaagaaccaagtgctgcaacaagccggcaccgcgatcctggcccaggccaaccagctgccgcagtcggttctgagcctgctgcgctaagcttcggcgaggtcaaggtgaagtcacgagggggagcgctggcgcgcttcccctcgtatctcattgagaggtagcgacgatggacgtcagcaatgtcaacaattcgacggctgctccggtaatccggctgttcggctcggcgtcttcttccgatggcgcacgcccggccggccaggccggcgaggcggccgccagcgcaagcgcgcaacggacgggcgacgtcaggatgggcgacaaggagcaacgcgctgcggtcgaggaggcggtttcctccatcgagaagttcacccagagcatccgtcgtgatctgagtttcagcctggacgactccacggggcgggtagtggtcaaggtgaccgattcgacttccggagaagtcatccggcaaatcccttccgaagaggccctgcgcctggcagagcgactggacgaagcgcgcagcctgctgttcaaggcggaagcctgagcggaattggcacgtcttttgactgtctgttggaattggaaggacaaagcgtcaatgagctgacgaggtgaagcaagatggcgaacagtacgacgatcaacggctacaactcgggccttgatatcaagaacatcgtttccaccctggtggcggccgagaaggcgccgaaggaggcgcagctcaagcgcctggaaagcgacaccaccgccaagttcaccggcatcggccagctcaagagcgcgatctccgacctgcagaccatcctcaaggagctgaacaagcccgagctgttccagaagcgctcggcgagcaccagcgacgagaagttcgccaccgccaccgccaccaaggacgccctgccgggtatctacaagctcgaagtgacccagctggccagcgtcagcaaggtggccaccgcgtcgtttgccgatggctacaagaccacttccggcggaaccctgaccatcaagcagggtgccgacgatgccggtgtcacggtaaacgtcgcggcgggcgcgaccctcgccgaagtgcgcgactcgctcaacgcgcagctgaaggacaagggcatcaccgccaacatcgtcaacaaccctggagacggaacctcgcgactggtcttcaccggcaaggattccggcgccggcaaggacgtgttcgtccagggcagttccggcctggagaacttcaacatcggcagcgtcggcgccgatggcaagctgaccctgtcccagttggacggtacgtcctccagcagcagcggctatatcacccaggcgaagaatgccaagttcagcatcgacggcctgaccctggaaagtccgaccaatacggtcgacaaggtcatcaacggcgtcaccttcgagctgaagacggtcaccgacaccaacaagccgatcaccatctcggtcgagcaggaccgtggcggcgtcaaggacaacatcaagaagttcgtcgaggcctacaacaagctggtcggcgtgacttcggaactgaccggcgtgaccaaggtgggcgacgacaaggctcccgtggtcggtgccttggtcggtgacagcagcgtgcgcaacctgctcaccaccatgcgcaacgagatggtccagccggggcaaggtaccgatgtccgcatgctcgccgacatgggtatcaccaccaagaaagacggcaccctggagatcgacgacaagaaactcgacaaggttctgaaggacaagttcgagtcggtttccgctctgttcaccggcgataccggcctgatgaagcgtctcgacgacaagctcacgccttacacccagaccggcggtgtgctccagcagcgcctggatggattgcaggacaccatcaagtcggtggatacccagcgccaagcgctcgatcgccgggtcgagcagttgcaggatcgtttgctcaagcagttcaccgccatggaccagttgatcggccagctcaaccagaccagcggacgcatggcccaggctcttagcagcctgcctggccttgtgaagaaaagctgatgtcgcgtcctatcgatacctaccggcaggtaggcagcgcacaggacgtcccgccctaccaagtggtcaagcttctgctggacggcgcgctcgaacgcatcgccctggcccggcgcgcggtgctggagcgcaacccggcgctgcgcggcgaagcggtaggcaccacgttgtcgatcatcggcgccttgcaggctggcctcgatcaccagcagggcggcgagatagccggcaatctggatgcgttgtacgactacatgacccgccgcctggctggtgtcgcgctggacgacacaccgcgtccgctggacgaggtcgaggcgctgctgggccagatcaagcaggcctgggatgccattggcagcgccgaagcgcagggcgaagacagcgaacggcgctaaagaatcgcggtagccgaccgatatagagcgtatcagtcaccgaacaaggcaaccgtcgatgaacgcaatggcagccatgcggcaataccagaatgtcagtacccaggctcaggctatcgatgccagcccgcatcgcctgatccagatgctgatggaaggcggcctgacccggatggcgcaggcccgcggagccctggagcgcggcgaagtggcgctgaagggcgagctgatcggcaaggccatcgccatcgtcggtggcctgcgcgaagggctcgacttcgaggcgggcggcgagctggcagccaacctcgaccgcctttacgcctacatgtcgatgcgcctgacggaagccaacttgaagaacgacgcgggcaagctcgaggaagtttccgagctgttgcgcaacatcaaatccggttgggatgcgattgccccctgagaggcatccccagagggaccaagcaatgagtgcagctgtacagatccttgaagaaaccggtagcgccctgcgcgttgccctggccagccagaactgggaggccatcggtgaactcgaccagcgttgccgccaggccgtcgacgaggcgatgctcgatgtacaggacgaagccaccttgcgggcgcggatggaagagctgctggcgctgtatcgcgagctgatcgatgtctgccagggcgagcagcgcaagctggccaccgatctgatccagctgaaccagtcgaagc
>RP73.AGEnt_accessory_0030_length_1424
cgctgttcgccgcaatccaccgatagagcagttccaggaagtacgttgagaacagatgttggtggctattcaggccggtctggtgggcaggttctcgcatcctgctggtcaggtgcccagctaagggtaggaagactgcccctcgacctggcttaccccgccacttccttgcgcaccagcggcttcgccggattgccaaccaccacggcacctgccggtacgcttttcgtaaccacagctcccattcccaccacggcaccttcgccgatcactattggatgctccggcgttccctgcttgatgaccgcccccgtcccgatgtaggcgtgactttctatcctgacgttgccgttgcatttcacggaaggggcgaaggtcacgaagtcgcctatctcacaatcgtgtgccacataagaatagatattcgcatggaagaactttccgatcctggtgttcgaggtcaccatggagaatgggcagagtatgctgccttcggcaagttcgttgccgtccaggacgactgcgttcgatgccgagatcgagaagggtctggcgccaccatccagcaggatgttgcataccttctcgcggatcctgctattgccgatggcgatattgaagaatcgttcgcccgccttctgcgccaggaatttctcggtggtgagtacgtcgtagccgtttacgttctttgccacatcgccatcatcgatgaataccaagcggaaattgccctggctgaccatgcgaaggttcttgtttgccaatggaatgacttcacgcccgaacccacctgcgccaacaattccatataggtccatatcgtctccatgcgtggggggaatctgccatggataataccggcaatatagtggcacgtcatgcaggggctgaagctgtcggcacggacgaacgggctgggcgctggtatgacgaagctattcatgtacaggaccgactattccggagagctggtcgccgttctttagcgcaggaggctgtcgtcggctccgagcccgtagtcgcgggcgacgctgtagccccggaatgctccagagtgccggcagcgtgccgaccagcaggtcgtcgggggcccgggcgctgctgcgtattaggtgcgggtggtaaacagccgcgccttcggcttgccgatcagggtaaccaggttgaggaagcgatgtggcgctggcagtgctcggtagcatgatgtctgtagtgcacggtgacgtagtggccggggttttgggacgaacggctgaccggtcaggctgtgggagcgcttgatgagatcgaatagggggcaggcgtacggggaatcccttgtgtggctgggatgccgtcttctgcttgtctgcaccgcagtctgccatcgcgcgcctggctgattcgtccaatccttggtcgttggccaaccttgaggctgtcga
>RP73.AGEnt_accessory_0031_length_1099
aagaaatatccatgggcgaggggacggacaaccgttcctgggctttggatgagagtaagtggtcgaggcactgggcgagtgacgagcccccctcaggatcgatcaaggggagcttggtcgggttgggattgcagcggttccgactatgcctgtgccagcatcgccgcgaagcgtgcggcgggccattgcttgcggtcggagacctggccatcgccgagttccatcaggcgcaactcgccactggtcgactcgaccacgtcgacggaaaagaacgggcaatcgatacgttgtgccacccgttccactagcggcgggacggtatcgagacgcccgtgagcgcggccgtgaagaacgaagtagcgttcctcggtttccgcacgcagcgcctcgaactcccgaaggcatacaccgccttcgatggtgcctcgataacgctcgatcgaatcgaggacttcccgcacttccgcagcattggtggccttcgagccgcgctgggtggtcagggatttcacatggtccttgacgaaccaggcgcgccacgggctttgcgccaacactgcctcgaagtcggcgttcctggacaggaacagggtcgccggcgtgaggtcctcacagagcggataccactccggcaagtaatggcagtgccgatattgctgtggactggtcaggggccgtccgccagcgacgaggatcgcgccgtgcaggcgagcgtagttttccggtgtgagcatccagccgcgatacagcatctgggggtttgccggaaactccgggcgggcgcgaaagcgtccactctccagttcctcgtcgcagaacagcgaacaggccaagcctgccgaacgggccgcgtcatattcctcgacgaagagttcatcgaccgcgttgctgcggtcgggggcggaggggtaaagcaagtgcatcgcgaacctcgctgggtcggtggatggtcattcggcgacggcgcaaccaagacgtaccacgagcgtgctgtcggccgccagttgcgcatctgctgccagcgttagggtacgggtgccttcgtagcgaccgtcgagcagaccttcctgaaggacctgtgccttcgcattggcatgca
>RP73.AGEnt_accessory_0032_length_2904
aggtatgcggcttccgtgactggccggggtagatgaggtgtgcgttcaggaaatgaccgtttgacgcaggcgcgattataagaggcgagagagcgcaccttctggatcatctaaacacgggatattgaagttgattgcagtgtattgccgatgcattggggcttattgactgggagagggttctctaggtgggagtcgctcaatacattacactttcaaattaatgtaggggcgatctatggctgtcaatgattacgaacctggttcgatggttattacacatgtgcagggtggtgggcgtgacataatccagtatattcctgctcgatcaagctacggtactccaccatttgtcccaccaggaccaagtccgtatgtcggtactggaatgcaggagtacaggaagctaagaagtacgcttgataagtcccattcagaactcaagaaaaacctgaaaaatgaaaccctgaaggaggttgatgaactcaagagtgaagcggggttgccaggtaaagcggtcagtgccaatgacatccgcgatgaaaagagtatcgttgatgcactcatggatgccaaagcaaaatcgctaaaggccattgaggatcgcccggccaatctttatacggcttcagactttcctcagaagtcagagtcgatgtaccagagtcagttgctggccagccgaaaattctatggagagttcctggatcgccatatgagtgagctggccaaagcgtacagcgccgatatctataaggcgcaaatcgctatcttgaaacaaacgtctcaagagctggagaataaagcccggtcattggaagcagaagcccagcgagccgctgctgaggtggaggcggactacaaggccaggaaggcaaatgtcgagaaaaaagtgcagtccgagcttgaccaggctgggaatgctttgcctcaactgaccaatccaacgccagagcagtggcttgaacgcgctactcaactggttacgcaggcgatcgccaataagaagaaattgcagactgcaaacaatgccttgattgccaaggcacccaatgcactggagaaacaaaaggcaacctacaacgccgatctcctagtggatgaaatcgccagcctgcaagcccggctggacaagctgaacgccgaaacggcaaggcgcaaggaaatcgctcgtcaagcggcgatcagggctgccaatacttatgccatgccagccaatggcagcgttgtcgccaccgccgcaggccggggtctgatccaggtcgcacaaggcgccgcatcccttgctcaagcgatctccgatgcgattgccgtcctgggccgggtcctggcttcagcaccctcggtgatggccgtgggctttgccagtctgacctactcctcccggactgccgagcaatggcaggaccaaacgcccgatagcgttcgttacgccctgggcatggatgccgctaaattggggcttcccccaagcgtaaacctgaacgcggttgcaaaagccagcggtaccgtcgatctgccgatgcgcctgaccaacgaggcacgaggcaacacgacgaccctttcggtggtcagcaccgatggtgtgagcgttccgaaagccgttccggtccggatggcggcctcaatgccacgacaggcctgtacgaggttacggttccctctacgaccgcagaagcgccgccactgatcctgacctggacgccggcgagtcctccaggaaaccagaacccttcgagtaccactccggtcgtaccgaagccggtgccggtatatgagggggtgaccctcacaccgttgaagaccgagccggagtcctatccgggagtgctactggacctaaacgatctgatcgtgattttcccggcggattctggagtcaaacctgtttatgtaatgctcagtagtcctcttgatagtggtatcttcacacggaggcaactacagaaaaaatttgatagccacaaatatgattttgggctgggtgaaaaaagcgccaacaatggaacgcttgcagagtttagggataaaattcttgagcaccttgctgatcctgcaaccgtagaaaaagggacttaccactccgaagtaaaatcaaaagtacattacaatgccaggactaatattgttgttatcattggagaggatgggatgtttgtttctgggtggaggattgagcctggcacggatcaatacaatttttacatgaaaaatgaggtgctttaagatgagcatggaaatgatagatattgcaaagaagctattagcctcatcgattgacgggaaaaccttcagcgaagaattttttaagacttggaggtccgagcgcgattcaggggtgctggcccaagatgatgcatcgcttgggagatgcttgagtttaatgtttggtctggccgacagctttaccgagggaaagaaagagcgcccaggtgaacttacagagggtgaacttaaaatagctctgagtgatttattgaaagaatacaaatacatataataagccgaactttagtaggcgtagacagaggcctctgtgaggggcttctgtcttctcgtagagagtggcttcccgtctcgagatgcagaagcacgtcgactactagcaagataaaccataaaagcctggtagagcagttcgatgccaagcctacggaggttagtgcgttgttcagcaatacgctggacccggcgcgagcgaccgagttgcaggaaaagatgcaaagtgccggattaccagtatgagcgtcagtcgcaaagagcactagcccgtcgaatggattgcaaactcgcaattaatctgaacccagcctatccgtcagtcgcagataattctggttggccgcgatggattacaggccggtgctgattgcaggccacgacaagtagtcatgtaaaagcagg
>RP73.AGEnt_accessory_0033_length_1397
ttggtgtcgtgccgcgaggggatgaatggggtgggttgaaaaacgaatggcatacgcatttcctcaatggaatacacccgctactttcgggagcggtttgccgctgggtggtatgcgttcttagcgccgaagaatgattatggagcgcaccgatagcggtcaacggtagggcgaataactgcaaagcagttatccgccgattctctgaagccattgcttgtacatcgacttgacgaagttctttcaatcccccgatgctcgggcgttacaggaaaatcctgtgtagttgcggataacgcttcgcgttattcgccctacctcttccagagaaacatccgacgctccggtccccccatcaggaggccgagcggaatcgtcgtgtaggaggtcgaatgcaggggcaagcgctttggttactttctcggggctggccatcctgcgaggccgagaaaaagacttggtagccggggtagagcgagtaacggcacagccgttatccgccagcagactcaaacccgctccgccgctcggacctccaaggaaggatcaccggcccaatcctcgggataaagcccttcagccacggcccggtggaaggtggagaagggccaatccttgaccgccgtaaccagcccgtgtttcacagggttgagatggatgtagtcgaaatggcgccggtagtccgtgtcattgcgaatcaggtgttcccagtagcgctgttgccagatggcgcgttgtcctcgccgccgttgcgcgaaggtacgtgattcgtggcaggggatgcgccgtgcgaagccggacttgatgaccttccagcgggtggcgaaatcggcgtcgtcgggcggcagggtccagaggcaatgcatgtgctccggcagcacgacccaggcatcgatgcggaagggatgccggcgcctggtctgggcgaccacgcggcgcagcaggtcgatttcgcgggtcagcaggttggagcggcggtcatgcagggtgacggtgaagaaataggtgccgccggggacccaggttcgtcggtagcttggcattggggatcgtccgtgtatccagaaggatttcggagcgtaccttggccagctggcggataacgctgcgcgttattcgccctacggagatttcagattgagcgaatggttgggcatgtttttatttcttgttttctagggctgtttgactcaaatagtctgtcgatggtgtcttggggatagtgagcttggcacatatcttctatttgatttggtgaattaacttgctgaacaccttgggtttttatttctctttaatgaagaaccccgcacaaggcggggctctttatctctaccactgtcccgaaatccctttccggcgacagtgtctaacggtcttgacctaaatcgagaatc
>RP73.AGEnt_accessory_0034_length_452
acaccgaggcggcgatgagttcgcgcagccagcgatgggccggatcgcggtgcgagcgctcgtgccagagcatggccaggtcgtagccgggcacctccaggggcgcctcgaccacccgcaacctgtcgcgctcgcgtaccagtcgcgacggcagcagcgccaccaggtcggtgctttccagcaccgcgcggaggaacaggaagtgcggcaccgacaacgccacccggcgttccgcgccgagttcggcgagcgcctggtcggtgggacctaggaagccgccgccgtcgggcgagacgatcgcctgctcgaggcggcagaactgcttcagcgtcggtcgccgacgcagccccggatgcccggcgcgcccggccagcacatagcgctcgctgaacagccggcgacagcgcagtcccggcggcgcttcttcgagggtgtggaaggccaggtcgatc
>RP73.AGEnt_accessory_0035_length_974
accgcctgctccagggcttccagggccaggcgtaacggctcgcgcagctcctccgcccgcgccgtcgggcgcatcccgcgcgggccgggaagcagcaagggatcgtcgaagatcgcccgcagcttggccaggtgcacgctcaccgagggttgggaaaaattcaggcgttccgccgcgcgcgtcacattgtgttcggtgagcagcacgtcgagggtcaccagcaggttcaggtccagtcgacggagattaatcatccatatacctggaatttcggatattcatttcaactatatccggcgatggccgatcctgcgcccaccttttgccggagacccgccatgaacgtactcatcgtctatgcccatcccgagccgcgctccctcaacggtgcgctcaaggacttcgcggtcgcccgcctcgaggcggccggccatgcggtgcaggtttcggacctctacgcgatgggctggaaggccgtgctcgatgccggcgacagcctcgagcgcgaggccagcgaacgcttcgatccttccgcaacttccctgcgcgccttcgagaacggttggcagagcgtcgacattgccggtgagcaggacaagctgcgctgggccgatacgctgatcctgcaattcccgctctggtggttcagcatgccggcgatcctcaagggttggatcgatcgcgtctatgcctgcggcttcgcctacggggtcggcgaacattccgacagccactggggcgaccgctacggcgagggccggatgcagggcaagcgggcgatgctggtagtcaccgccggcggctgggagtcgcactacgccgcgcgcggtatcaacggaccgatggacgacctgctgttccccatccaccacggcatcctgcattaccccggcttcgaggtattgccgccgttcgtcgtctatcgcagcggccggatcgacgcggagcgtttcgccgcgctgagcgagcagttg
>RP73.AGEnt_accessory_0036_length_63
ccgaatgacctggggtcaggcctccagcggctgcgcctgggcggccccctgcgcgccgcgtgc
>RP73.AGEnt_accessory_0037_length_2637
gcaaagctgtcggccttggtggcggtctcccggcgaaaccccggtcgcggctttcggcgcggctgcgttcgagaaggaactccacggcgaccacgcccagccagaatgcgacggcgaacaggcgaagggacaacggcaacgggtgcatggcgcgctctcgctggtctttcaggcgttctccggatgccgtctcagccagcgcagggcgtcgtcccacagcgcctctgcaccggcgcggaagtagcccatgtgtccgagcggtccaccgtcgggtcgcaggtcgagggtttccagcggtgcgttgcggtaggcctcgacgaaggcgtcccgcgagcgcggcggtgcccagggatcgtccagggcggtggcgaacagacagggcgtgcgcactgcggcgtagcgctggtggaggtggcgcatcgccgggtcgtcgaaatagtagcggggatggcggcaccagcgcttccagtcgcggtagacccccagcggcaggtcgtcgcccatgcccagcaggctccaggccatgtagcctttccaggccaccagcggcggcagcaccagggtccacagcaggcgcaccttgagcgcttcgcggcgcgacatccagccgctccagccggcgccgctgccgaagctgtagcaggcggcgagccgcccatggtcgggcagcaggccgatggcgtggccgccgaaggagtggccgatccagtacagcggccgctcctcccggccgagcagctcgacggcggcggcgaggtcccggtaggcccagtccaggtaggacatggcgaagccctttaggcttgccggcgcagattcgccgatgccgcgatagtccagagtgagtacgtcgaagccctggcgcgcggcgtgttcggcgaaacgccggtagaagcgctgagcgacgcccgtcgcgccggccaccagcaggttgccatgggcgtggcccggcgcgtggtagcggtaggcggacagcggatagccgtcggtcgcgggcagggccaggcgttccatccgcaccggcgctgcggaatgttgagtcaacgaagtcatgtcggtttccgcaggagagatggagtggagcgaccgggggtcgacccgtaggggagctagcggcctttgaacgccggcgcgcgcttttgcaccatcgccagcacgccctcgcggacgtcctcgctgccgatcaacgcggccagcgactcgttgacccgcgacagcgccgcatcgtccccctcgtcgcgcccctggaacgccgattgcagcgcggcgcgcaccgccagcggcgcggcccgggcgatccgctcggcgtattcgagggcccgtgccagttcctcgccgggttccaccacctcggtgagcaggcgcatgcgcagggcttcgtcggcatcgaactcatcgccggtgaggatgtagcgcatggcgtcggtccagcccgccgcgcgcgggaagcgcacggtggatccgcccagcggcgggatgccgcgtagcacctccagatgggcgaagcgcgtgccgcgcgcggccaccgcgatgtcggcattgagcattagctctatcccggcggtccagcaggtgccttgcaccgcgaccaccagcggcttgctccgacgcggctggaccacgccccagggatcgacgccgccgtccggatagcggaaaccgctggcggcgagcttcggtgccagttccatcaggtcgagcccggcggtgaagtgctcgccatgggcgaagagcacggcacagcgggattcctcgctgcgctcgtattcacccatggccagcgccaggtccgccagcattgcgctgtcgaaggcgttgcgcttgcccgcgcggtccaggccgatgagaaacagatgaccgtgctgctctcgggtgacgcggcccgggccgctgttggcttcgctcatgatgcctctctcctgtgcttgggttggtggagcggaaacttcttctagttacctaccgaacattcggtttgtaaaaactaaacaaacattcggtaaccgtcaaattgaggcgccaaggcttatggcatagaatcaacgcctttgatcgagagcaggaaccttccgtgcgtccgttgaaaatctcccgcgacgagcttctccagcgctgcgccggcaccttccgtcgctacggctaccacggcaccaccatggacatgctgtccagcgcctgcggcttgaccaaggcctcgttctaccaccactacccgaacaaggaagccttgctccgcgacgttctcgaatggacccaccagcggctcgccgagacgctcttcagcatcgcctacgacccgctgctgacgccccgcgagcgcctggaaaaactcggccgcaaggccgcccggttgtttcaggacgacagcattggctgcctgatgggcgtggtcgcggtcgacgccagctatggtcgcagcgagctgatggcgccgatccgcagtttcctcgacgactgggcgcaagccttcgcccagctctaccgcccggccttcgacgaggcgcaggcgctggagcgcggccggcaactggtggccgatttcgaaggcgccatcctgctggcgcgcatctatggcgagccgggctatatcgatggcgtcacccggcgagcgctggagcaactggcgggctagcctgc
>RP73.AGEnt_accessory_0038_length_12209
agcttgggggaccgcgggatcccgatgcgggtaggtttcgaatggtcccgagggagctgccggattaggctgtgggatgagtacggccctcatttccaggagcggcgcgagggccgcttggcccggtagaattttgctgttgtttttctttttttaaaacaatgggatacggtaagggtgttccccacgggtgtggggatgaaccgcagccgtgcatatcgcgctggatgtgcagggcgtgttccccacgggtgtggggatgaaccgcaacgcttggcgcgctgcgaggcgctggcgaagtgttccccacgggtgtggggatgaaccgacgatcccgaccgccaagattggccgtcgccggtgttccccacgggtgtggggatgaaccggcttggattcttctgcgtatgcgaagccgcacgtgttccccacgggtgtggggatgaaccgacgatggcgtccagcagggtcggctcgatgttgtgttccccacgggtgtggggatgaaccgaacgcgatatcggacagcgaaccgccagcgtggtgttccccacgggtgtggggatgaaccggctggagccgccggcaagacgttcggcgaggcgtgttccccacgggtgtggggatgaaccggacggcgacctgaagcgcgcggatgcgatgaagtgttccccacgggtgtggggatgaaccgacgttcttgtgcttcttgccggtcaaatccgcgtgttccccacgggtgtggggatgaaccggccggccaggtgctcggccaacagctcgcgaagtgttccccacgggtgtggggatgaaccgactggtaccgcgcgggcaatcagcgaacccgcggtgttccccacgggtgtggggatgaaccggctgctcaggctagcgccgcctctactctcatgtgttccccacgggtgtggggatgaaccgtgtttacgagcttcagcggccctccatgtagagtgttccccacgggtgtggggatgaaccggaggagttggaggccatgatcggcgccaagtcgtgttccccacgggtgtggggatgaaccggcgatcatcgaatggccgcaccgcatggacctgtgttccccacgggtgtggggatgaaccgctcaacgagaagaacatcccgcgcaacatgatgtgttccccacgggtgtggggatgaaccggccatcaaggaagagccccagctgcgcgtcgagtgttccccacgggtgtggggatgaaccgctgcgcgttcacgccgaaacccttggctgggtgtgttccccacgggtgtggggatgaaccgtagtcctggcggatatcgctgcaccagtgcatgtgttccccacgggtgtggggatgaaccgatggaagacccaacccgcggccaggggtgggggtgttccccacgggcgtggggatgagctggtatcgacatcgatggtgaccaggctggtccaatgttccccacaggcgtgggataaacctgtctacgctcctgcggttcgccccaccgcgcggtatttcccacggtggggcgaaccgcgcggcactacgaccagtggcgtgatcaccagtgtcagccgccagttgcggagacgcggatcgcccaccgtccggcaagatcctctttcagggcatggagtttccaaccaacctggttcacgtcgctggggatgcaggcttcgctcagcacgaataactgacggcgcaggcattgggcgggggctgcctggataccttgcccttaccggtctcgaagaaggcttccagccccctgtggcggaaggaaatagattgtgaacaggcggcaagtgaaggttgttagagagttagcggaatgtccgacgttcgctgttgcaccatgaagttcctgctaatttggacagggtggtcggtccggtccatatccctcctgcgctccttcgcttgctaaacgggggtgaacaggcgcatccctcgctggctgctccttgacgagcgtcatgcaccaataggacgcgttcctccggtccggctcaggcccggtacgggcgccgagggagggctggaaacgatggccaaataatggcattttcttttctctgtaggatcgccctgtggcagcgagtcggctgatatgtggcaagtccaggggccggcggtgatcgcaggatagccgcagttcaggatcggcctcggttgtaggcagggatggaaggtggaaggaatgctcggcttttctgacatggatgacgcatcgcgatacctctgggccaagagcgatgagggggctggccatggtttgctggcacacctgctggatgtggccgcggtggccctgacggtgctggagcacgagccgcggagcagtcggcgatgggccgccgaggccctggggctgccgctggacggcgcgccgcgctggatcgctacgctggttgggctgcacgacttcggcaaggcgatagccgggttccaggccaaatggccggcgggtcgcgagcgggacgaggccaacggcctgcggttcgatacgcgcctgttgaaggtcaccgaccacgcctgtgccagcgcctcgctcctgcgcccgctgctgctggaaaaaggcgatgcatccttgctgtggatactgcacgtgctgcaggcgatcagcgcccatcatggctacaacttcacttctgccgatatagaacgggtggtccagcgacacgagccggccgactggtgccaggcccggcgtcgcctcttcgatctctattggcagctgttggcgccgacaggccaggcgtccctggaggagctatcgcagcctgccgttcagtggctggcggggctgaccagcgtttccgactggattggttccaatccagagtggttcccgctgggtgagcgccagccggccttcgccgactatttcgaggatgcccggcggcgtgccgaggcggcgctggcggccatcggctggcggcattaccggccgttgcttgcggaactgtccgaggtcgaccaactgctcggccgtgtgcttggccttcagcaggcggtcgaggcgcgtcctttgcagcgcatcgccgacggactgctggcgacggccgcgggacctgcgttgctgttggtggaggcgccaatgggtgagggcaagaccgaactggcgctgcttgctcatctgcgcctgcaggcggccaaccagcatcgcgggctgtacctcgccctgccgacgcgagcgaccggaaacgccttgttccgtcgggtccgcactttcctggaggcctttgccggcggcgacggcgcggatgtgcaactggtccacggcggggccgggcaggacgcgcaggtcctgcacttgcgcgggatcgccggcggcgcaggtgcaagcgtggcgtcctcggcctggttcgcccgtcgtcggcgggcgctgctctctccgtatggcgtgggcacggtggaccaggcgctgttcgccgcgctgaacgtcaagcaccacttcgttctgctctgggggctggcgaacaaggttgtggtacttgacgaagtgcacgcctacgacacctataccagtgccttgatcgaggcactgttgcgctggttgcgggccatgggttgctctgtggtgttgatgagcgcgaccttgcccgctcagcgccgttgcgagctgctgcgcgcctggggtgtgaacgacgcggagttaacgcagacggcctacccgcgtttgctgctggccgacgggcggggtgtccggtcgaaggcctgccaggctcgttcgcttccacggattctcctgcgcgaagtaacggaagccctcccaggtatcgccgaacaggcgttgcaggccttgtcccatggcggctgtggcgtagttatcgtcaacaccgtagaccgcgcgcaacgactctatcgcctgctgcaggcacaggtcggcgaggaaacccgcttgctgctgttccatgcgcgttttcccgaagaccagcgcggacgcctggaaggccaggtgctcgactgcttcggcaaggaggggcagcgccccgagcgggccttgttggtggcgacccaggtagcggaacaatcgctggatattgactttgacttcatgttcaccgacctggcgccggtggacctgctcctgcagcgcgccgggcgcctgcaccggcacgctcatcggttgcgccccgaggcgcatgccgaggcacggttgtacgtggccgggctgaacccgcaacgcttccccgagttgaaggcgacggcttgggagtatgtctacgacccctacatcctggggcggacctgggcgctgctgtccctccgggatcatctgcgactgcccgaggatatcgacctgctggtccaggcggtctacgacgaggaggtgcaactgccggcggagatcaccgagcgcgatcgccatttcatcgaagtggaagcctacggcaagcgcctgggtgagcgtcgcaccgagcgaatgatggcgacgaacgtggcgatcgctgtggaagacgagccccagttggcttacacgcagcgcaatcgaggttatcaggaaggcgaggaaggactcggtctgccgaactacacccgcctgggagacgagtcggtttccctggtcccggtgtatcgccgggaaggcggctggtccttgtccgctgggggagaactcttcgacccggcgcatagggtttccgatgacctggccctggccttggccagccggcagatcaagacctcgcgcaaagatctggtcaagcacctgctggcaacggaggtgccgcgtgccttcgtcgagcatccgttgctgcggcagctcaggccgttggaactaattgaaggacaggcggtgataggcagattgacggtggtgctggatgaggagctgggcttggtgtttatcagggaccccaaggagtaagaatgactgaacactacaacctgctggacaccccctggctgccggtccgcctggcgaacggcgaggtccgcgagatggggctgctggaggtgttccgcgaggccgggtgtatcagcgccctggcggaaaccgagccgcccagtgtgattgcacagtaccgcctgctgctggccattacccaccgggcgcttttgctggagtacggcgcgtggaaggatagtggcaggctgcgttggttccgcgaggggttgcccattgacgtcgtggaacgctacctggagcgttggcgagagcgtttctggctgttccatccacagtatccgttcatgcaagtcgcggccttggctagcgccgcggaaacctgcgacaaacagaagccctgggcccagatttccctggccagcgccaacggcaatacccctgtcgtgttcgaccattcctatgacctggcgccttccgcggtgagtgcggaccgggcgttgtgcgccttgctgggcttcctacagttcactccgggcgggttggtcaagactgttcgcgattcggacaaagccggcgcactggccaatacggcggcggtggtgcccctggcggacagtctggcgaaaaccctgtgcctggccttgcacccggcctcgggcgaagcagccttcgatttgcctgcctgggagcgggaagccttgacgattccgcaactggccgccgaccccattcttgccagcgggcctaacgatcgctacacccggcagtcgcgagcagtgttgttgctgccggaggaagagggctgcgtccgctggattcgtttcgccgccggccaggcgctggccgacgatgtccaggcgccggaccccatggccagctaccgccccggcgccaacaacagcatggtccggctgagcttcggtgaagggcgggtgttctggcgcgacctgccgagcttgctgccggacagcgcggcggctggctcgaaacgggctgccgttctcgactgggcttccaacctgcgcagcatcggcgccgatgcgccgtcctcgatgctgctggtcgccggattggccagcgaccaggccaaactgttgcgctggcgctccgagaccgttgtcctgcctgcggccctgctcgactcggagggctgtgccaacgaactgcgccgttgtatccgggaatcggaagacctgtacggcgaactgcgcaagatcgccgtggcaatgctcgccgaggcgttgcccgatcctgccagcaaggacacctgggcgagggctcgtacgtcgtttgacaacggtccggctgcggccacctatttcgccttgctggagcgctcgttgccctcgctcatggccctcatcggcggcgatagcttggagatgctggacgaagccgaggcgttctggcgaagccgcctgctggcagccctcgaggtcgcctggcagggcgtgcgggaaggcctgggcctgtcggtcgcagcgttgcgtgcggaggccaaggtccggccgcgctacctggcgttgctgcgtcgttaccgtagcgaacgtacctcttccactccatttgcagaggagcagcgtgcatgagtgctgccgaacatcctttcatcggccatctgcagcgcttgcagaatgatcgcggtgcgctggccgttctacggcgcagcctgggtttcgcgccgggcgcctatgtaccggcctatccctatgttgaacgctttgtcggtgccgagcggcatgcgcacgatgcctggcgcctggccttgtacctgaccgccggcctgttcgccagccaccccgagcagggcccggcgagcctggcgacgcgcttcggcgaactgatgaaggcgcgcgatagcgccagcatcgagaggcgcttcattgccctgttatccgccgatgcggaaaacctgtcggtgtacctgcgacaggttgtgagcctattggcggcgggcaagctcgccttcgactatggcgtcttgctcgacgaccttgcccattggctcgacccttacctgcctgttgcgcgcggcgacgccattcgccagcgctgggccagggatttctacgcggcgctggccaacacaaccgacacctcccttcacaaggattgagagaccagcatgaatttgttcatcgagttccatctgatccagaacttcgctccgtccaacctcaaccgtgacgataccggagcgcccaaggatgccatctttggcggtcaccgtcgggctcgcgtcagcagccagtgcttcaagcgcgcgatccgcctgactgcccacgagcaggagttggtcgcgcccgaacatcgcggcgtgcgcaccaagaagctcaaggcattgctgctggagcggcttgccggacgcgatcccgccgaggccgagggcaagatcgagacggcgctggcggccgcggggctcaagctcaaggacgatggcaagaccgaatacctgctgtttctcggcgaagcggagattgccggtttcgccgcgctgatcgagcagcgctgggatgaactgggcagcgccgcgccggctggcgagaaaaagggcaagaaggaagccaaggcgaacgtgccggcggaagtgatcaagcaggccagggccctgctcgacggtggcaaggccgttgacgtggcgctgttcgggcggatgctcgccgatctgcccgaagtcaatcaggacgcggcctgccaggtggcccatgcgatcagtacccatcgtgtcgagcgcgagttcgattacttcaccgccgtcgacgatcgcggtggcccggacgaaagcggcgccggcatgatcggccaggtggagttcaattccgccacgctgtatcgctacgcagtggtcgacctgcgcaagttgctcggcaacctgcagaacgacggcgagctggtgctgtcggcgctggaagcgttcacccaggccatggtccgggcgatcccgtcgggcaagcagaacaccttcgcggcgcacaacctgccggccttcgtcggtatctgcctgcgccacgcgggcccgctgaacctggccaacgcctttgagaaaccggtcgtcgcgcgtgccgatgcctccctcagcgagcgctccgttgccgagttggcccgccacgaccagcaattggcctcggtctatggtgacagccgcgaccgctgggcttatctggacatcagcggtgcctggccgaaggagcgtggcgagccggccggcaacctgcagcaactcgccgattggctgcgcagccaggtttccagccgtctgggaggctgagatggctaccttgctgatgcgcctgcaagggccgatgcagtcatggggcaccaccagccgttttgacgagcgcgacacccagctggaaccgtcgaagtcgggagtgcttggcctggtctgcgccgccctgggacgtgatcgcagcgagccgctggaggatctggccagcctgcggatgggggtgcgcgtcgaccgagagggcattccgttgcgcgactaccagacggccaccggtgtgctggtcgccagtggcaaggccgatccgcggcggacagtggtcagcccgcggcattacctggccgacgcggtctttctggtcgggctcgaagggcgcgaccaggccctgctggagcgaatccagcaagccttgcgtgcaccgttctggccgctgtgcctgggccgcaagagtttcgttcctgggagcccggtgtggttgcccgagggcctttcttccctggcactggaacaggcgttgcaggcctggccacgcctggccgaggcgcaaccgggcgaccgcggcaagcccttgcgttgcctgatcgaggatgagcgcagcggggtggtacgcctcgatcagcccatcgccccctttgccgaacgccgtttcggcccacgcttcgtacgctcgggagtcgcggatgtacctgaccagactgacccttgatcctcgcagcgctcaggcgcgccgcgacctaggcgacgcctatgagatgcaccgtactttgtcgcgggttttcgccgacgagcaggctccggcatcgcgcttcctctggcgtctggaggcctcggggaatgcctggtccactccgaccttgctggtccaggcggccagcgagggtaactggtcggtgctgcaggcgctccctggctacctgctgggggagccgcagagcaaatctctggctttgcgacagtggctggaaagcgatatctcctaccgtttcagattgttcgccaatccgacggtgacacgccagggcaagcgctatgggctggtgggcgaggagcagcaactggcttggctggcacgccagggcgagcggcacggtttcgtggtcgaggcggccctcgtaaccttcagcgaagtgcttggcagccgcaaggggcagacacgcatcagcgtcttgcgcgccgcgttcgaggggcgtttgcggatcagtcgcccggatgcctttggtcaggctctggtcgctgggataggccctgccaaggctttcggctgtggcctgctgagcctggcgcgtagctgatgctaccgcccctcaaacccttgccgatgaaggaccggctgtccatggtgttcgtccagtacgggcagatcgacgtgcgggacggcgccttcgttgtcatcgaccagaccggcgtgcgtatgcacattccggtgggctcggttgcctgcatcatgctcgaacccggtacccgggtgtcccatgccgccgtacacctggcctcgactgtcggcaccttgctggtgtgggtcggtgaggccggcgtgcgtctgtacgccagtggccagcccggaggcgctcgtgctgatcgtctgctgtaccaggcccgtctggccttggacgacgagctgcggctcaaggtggtacgcaagatgtacgaactgcgtttcgccgagccggcgcccgcgcggcgtagtgtcgagcaattgcgcggcatcgagggcgcccgggtgcgcgagacctatcggctactggctcgccagttcggagtggactggcgggcgcgcaattacgaccggcggaagtgggatgccgccgacgtaccgaatcgctgcctgtcggcggccaccagttgcctctatggaatcaccgaagctgcggtgctggcggcggggtatgctccggcggtcggcttcatccatactggcaaaccgctgtcgttcgtttacgacatcgccgacctgttcaaattcgacacagtggtgccggtcgccttccgtatcgccgctaaggcgccgtcgcaacccgagcgtgacgtgcggctcgcctgccgggatatcttccgttcgagcaagctgctgacccgcatcattcccaccatcgaagaggtactggccgccggcggcgtcgaacctcccagcgcaccgcccgagtcggtgccgtcagccattcccaacccggagggaatcggcgacctcgggcacaggacgcaagggtgagcttcctggccgtagtggtggaaaacgtcccgctgcgcttgcgcggacgtctggcaatctggctgctggaagtccgcgcgggcgtctatatcggcgatgtatcgcggcgtacccgggaaatgatctggcagcagctgagcgagggctacgaggagggcaacgtggtaatggcctgggccgccgccaacgaatccggctacgagttccagaccctgggcgttaaccgtcgacatccagtgttgttcgacgggctgcaattggtggcattccagcctctggatcggaccacggaatagaggatgaggcggtagatttttcgaggtgttttttcttctttaaaaacaattctgtacggtaagtgtgttccccacatgcgtggggatgaaccaccgacacctacacctcgaccaagaccggggaagtgttccccacatgcgtggggatgaaccgcgctgctcctgctctgcctgatccaggccgccgtgttccccacatgcgtggggatgaacccgcaacgcctcgtcgagcgacggcagcgcgctggtgttccccacatgcgtggggatgaaccgacccggcgaaaccctgcatatcggcgacaacagtgttccccacatgcgtggggatgaaccgccactgggttaccccgtattggtagagggttcgtgttccccacatgcgtggggatgaaccggatcgcctcgttctccgacccgacgccttccagtgttccccacatgcgtggggatgaaccgtcgaccttgtcgacccaggcgaccgccttgaggtgttccccacatgcgtggggatgaaccgcccatatgtcgcaatgttctataccaacagaagtgttccccacatgcgtggggatgaaccgtgccggtggcggtgccatgccgggtgccgacggtgttccccacatgcgtggggatgaaccgtcctccacccgctgggtgatttcctcggtacggtgttccccacatgcgtggggatgaaccgcgggataacagtgggaatcagtctgtaggcttgtgttccccacatgcgtggggatgaaccgtcgtagcgcggactgatgtcgttgcagtacttgtgttccccacatgcgtggggatgaaccgccatgaagggttccttccgcgccgtagagcaggtgttccccacatgcgtggggatgaaccgttcgaggtcagcggcttcggccccggcgagcagtgttccccacatgcgtggggatgaaccgcccgcgcggcaataaggtgaaactgggagacggtgttccccacatgcgtggggatgaaccggtctcccacggcgatccgcggtagatcatgttgtgttccccacatgcgtggggatgaaccgttcgaggtcagcggcttcggccccggcgagcagtgttccccacatgcgtggggatgaaccgccgggaatgaacgttcccatgtcggctacgccgtgttccccacatgcgtggggatgaaccgatgtgcttccagctttcgtcgtccagcttccggtgttccccacatgcgtggggatgaaccgataaaagaggccgtcaaataccgatgcgtcctgtgttccccacatgcgtggggatgaaccgcagcgggccacctggctgcagttgctgaccaggtgttccccacatgcgtggggatgaaccggtgatggagcggaccgccccgagcaccgcagagtgttccctacatgcgtggggatgaaccgaaggaccgcgtccgcgtgctgctggagacgatgtgttccccacatgcgtggggatgaaccgtggaagtacgctcgcgcagcgaggatgcgatatatgcacggggcgagccgttcacttgaaaagccgacattcctggctgtcctgtatttcccctttggcatggatagagcagccccata
>RP73.AGEnt_accessory_0039_length_14
tcgcctcggccttt
>RP73.AGEnt_accessory_0040_length_1351
tgtctgggccgcggcgtcgagggctgcacgccttcggagagaggacggttgggggcgggttcttgcgggggcggcagctaccggccaattgcgctcagtgtgctgggcactccgggcctggattgcgcgaaatcccatacatcctccggcctggagaggttagggttcggagtcgggtgtgccatctttggctgggtagggatgctcggcgtgatacgccgcatagactttctgaacctcgggatcatcgaggttttcgtaggtaatgttctcaccatccataccatcgagtccgttgatttgcccgatgatctcaggccactgatcacggctgtggataggcacaacgaatgggacaaggtagcggtccaggtgacccttgccaggattgtgaatctcatcgtccagggcctggagatagtcgtccttgcgtgtgctggcccagtcgatggcaaagccggctcgataactgagctccatgtagaacagcagaatcgagcgtccgttgccgtctagaaagggatgcgcaaagcaaagaagtcccatgacctcaccgggcttctgcatgaatccctgcttcttgctcgccaggctcagggcatagtccaccgcgcgttcgatcatcgcgggactttcgaagaaggtacgtctgggagcgcccttgggacctttccagacagaaagatgagggaccagctcgagacggtcacgcccggcccaggggtagaatttctcgaacaacaacctgtgtacctgcaaaagggcctggtagttcaggttctttgtgcgttcgagataggaaagggcttcatcgagccccatttcgaaggagaagtgttcgttttccttcacttccgccggatctttcagacccaagctgttgcgcaggtagccagtcgtttcgaagtcaccaaagggatcgaaactcatccaccaggtatctctttcgccttgcgcttctcgatgacgtagcggcgctggagatcgaacgcctgggacttgcttagtgcgcctttgcgcttgaggttgatcagcatctgctcaacgctatcgagagataccgagtcgccggccaggcacgtgatggtgagcgccatccggctcagaccatcgcgctccgcgctaacgccattggcctgggcaagtctctgaatttcggttgcgactaagcctttgctctttttcatcggtaaacccctttccattccgcaactttagcatcaaagccatacatacgcgggaccgctcgacagcacgaactcggctgccccagcacgtcagtgtcgcggcacgcatcctccagccctgcatcgagtgtccgctcacgaccggttttgcctgcgacgaatgg
>RP73.AGEnt_accessory_0041_length_8686
gcttgggggctctcgtcaggggccgcaatcggcccaggccgtgtaaaaaacacagcgagcgctgggtagccggatatggaatggttttaatgatatccggcggcctcctggacgcgtggtgtgtccatccggggcattcagctgattcggcaagtgctgcttccacgattctgtgcgaggcgttcggagggctgccaatgaggtttcaggccttcattgccgctatcagcgcactattgcccagcaggttcagcacccgtttgaagttgtaggcgagcacatgcaggctcatttccgtgctcacgcggttgagcgtcttggtaaggaaatgggtggcgcccatccatgccttcagtgtgccgaaaggatgctccactgtctggcggcggatacgcatcatctccggtgcctgatccaggcgggactgcaccgcgttgagcaccgactcgtgctcccagcgactcactcgccgctgcgcgctcggtgtgcactgatctttcaacgcacagccttggcaattcgaattccagtaacggtgcagcttcaggcctttctcaaccgtcgcaaaacgccagatcaggcgttctcccgctgggcagcggtactcgttctgggctgtgtcgtaaataaaatcatctcgaccaaagcgacccgctgcggcagcgcctgaagtcttggctttggggacgaaggtggtgatgccagcctcgtggcaggagaggatttcttcgcttttgaagtatccacgatcggcaaccaccgacagcgattgcgttcccattgccacccacgcctgcttggccatcgcactcagttgatcgcggtcgatgccattgttggtgacctcgtgcgtcacgatcagatgatgcttcgcctcaaccgcagcctggacgttgtaaccgaccatgctagtgccgcgcgtcatcatagaatgtgcgtcgggatcagtaagcgaaatctgtttgtccggggtggcctccaactgaacttcgatatccctgagttcctgcatcttcagggcggcaatcttgctgtgcaaacgctcggatttggcccgtgccacagcaggctcttgccggtcggcagtgtccagcgcagtgaggtagcggctgatgcaggattcgatctcctccattcgccgttgcagcttggcactggtgaagttgcggtcgcgaatgttgaccgccttgaacttgctgccgtcgattgccaccagcgcttcggagaacaaactgagttgctggcacagcaccacgaactgccggcagacaccacgaatggctttgccgttgtccttgcggaagttggcgatggtcttgaagtccggcatcaggcgtccggtcagccacatcaactcgacgttgcgttgtgcttcacgttcgaggcggcgactcgactggatgcggttgaggtaaccgtagatacagatcttcagcaggacggccgggtgatacgcagggcggccagtttcggcgggaaccacgccgccgaaacccaaccgcccgagatcgagttcatcgacgaacacatcgactactcgcaccggattggtgtccgcgacgtaatcatccagtctctcgggcagcagtgtgcattggcctcgatgctcgccttggatgaaacgcttcatggactgtccccgctatgactgccgacggcaggataacaagagcactagccacgtttttacacagcctggtccggttgctgcccttggtcagagaccgctagcgactctggattcaaccgatcgccggagccttacggccggaagtaggcactccagaactcttcaggttggtctctccgttgtcagcttgaccttctgcatcgggaactcagtcttcaggtttgtacgcccttgctacgagcctagtgtttgcctggagctgtcggtacatgagtctcctctcctgcggttcaacggcacaattcggtcggaaatctgctatataggccatttccccatgaatgtatggtcaaggaaggacgatatgaaccaggagcagttggcgtcagtaaacctaaagataggcaactgtgactttaagggcgcagccgacgaaatgttggcgattgccaaatctttatccgagtccggcagtgagtctttgtctgattttttagccagctatgcgcacggcttggcgggaaggaaatctgacaccagcaagttttcacagagcctcaaggataaaattgagaggggtgaaaaagacctgtcggacaagggagatcaggtaaatactctcatgcatgaggtatatggctattttctggaatttgagaagatatccatcctccagaatgcgctgctattgcgccccatgtttttcaggcttgagaatcgggaaaatttcccgttcattgaaaagtttgttaatggtagcgacacttatataacgggtgagaatttttacgaagtattcaagaagcaaattaatttctacttaaatctgagtgcgtatggggaaaagtcagttttacatatagggcaaaggaagaccaatattgctaaagggaaatactggaagttcgtcgagcttagtggccagtataaacaaaaaatatcctgccttgatcgggttcaggttttgctagatgagcaagagtccttggaaaaggagttgacgggacttagaagcaagctcagaagtaataatgccgctgctcatttgtctcaatcagagtttaatagggatttagagtcatttatgactggtttggccactgaagagactaaataacctggatgagtgaggtgggtttgtgtcgagcaaggatgaaaataagaagaattcgctgatggatctggcgactctggacgattttgcacgtatcaatccagcctcaattatggcgatgagtaactcgttgcactttcataccctggagcatacgtttagagaggcggcccagaccgcaaaaaacgctggcgatgtcgctgcttttagggcattcaacgtcttggcggttgtctgtagctaccacttcaatcccagtagaccagataccttctctccccagatcatttttaagggcaagcggacgcttattccgagtgattacctaggcgaacaacagggaattcttgtccagatagccgagcagattgaccatccattgcttcgggctcggatcgctgatagctgttggcacgtcaaccgaagactccatgctgtcgccgcacttgccgcgagttcgtatttgaatgcggtagagctctttttcaaaagagagctgctcgatcaatacgagtcagattttgcggttccattcaaggtagttgatctcattgatcgggcgtttgctatttacgccttagctggcaagcagaaagagatcccggagagtgccaaggatgtgctgaaactggcctatgaaacagccaaggacaatgagtgccttgtcgccttcgtgaagttgtcatccattgcccagacctgtgggttacttgagtggcaagacattgctggcgcagcagaagcgatagcgaacgccacgaaagataagctgtatgccgatgccgttaagagggtgtggctccaagcggctcgtgcttatctcaagatggacgacaaggaatctgctgttagatgcagggtgaatgcggtcgagcagacgctgcgaatgcgggacgcagtcagctccgccatggcaaaagcctcatggacacgcagcgctattggtgaactccgtgcaattggcggtatggcggtaagagtcgagagcctcaagatagaactccagcagtacgaagaggattcgctttccgagtttggctcgttcagtgtgccggtggacttaacggatgagcgccaggcgacgatagaggaattcgagtcacttgatgttcacgaaatgctgcttaggttggcattcacatgtcgtgccccagaaaaaattgcccttcataaaaactgcctggagaagagagaaaaatacttcttttcgtcgatgtcgggtaagtcctatgctgacgaacgaggaaaggtgatcgcgacagcgccgcctgtgcctctaggtagtcaaccgccagaggaatggtttgctcacgaaagccttagtgaagcggggcttcactaccatattgcgacagaggcctttattcggccagcgtgcataacgatgagccgttgtcagctcattgatgagcggcattttgagcccattgtctgtagcagtggattcgtgccgccagggttcgaggcaattttctcacagggcttttctaagctagtacagggggacatggtctcggcagctcacatgttgatcccgcaacttgagaacgcccttcgacatgtgctgaacaatcgtagatcgaataccgccaagctaaatgtagatctcacgcaggaagatcagtcgctcaagcagttgctctcgaactactggagggaaatagagcaggtgttcggggtagataacacgtatttattccacatcctgttcaacctaaagggtggccctatgctaaggcacgaagtggcgcacgggaagctctcaacggcgcaatgctatgagccttcatgcatatatgcgtgttggtttattttccaccttacgtgtgttcctctagccccgcagtggaactcagtaatggcaggagcgattcaagaaaatgcgagctaagaggtggtgcttaggagctgtctaaatctcgaggttgcaatgctccacatggggctgaatcgcccctaatttcgtaggcaccacagcaaagacgtttgaagaccagtttaagcctcccatctgcgaagtaggttagggggctaagcgagggagggcgactcctctctcgcttaatggatggagggtaagtgtcgctaaaggtgctggttgtaagtacagagccttccacgcatatccttcagcaacggtgacgcattgaacggctgctctgaggtgtgaaggcagctcaggcgactgcccctggccgtgctgcctctggcgagaggttgataccgacccattgctgccgttcatggtggtgatgaccggtcagatgcggacagtgatcccgagaaaatctgtccgctttttctcatgtacatattatccaatcttctcgccacaaagcgaaactctcggattctgattctaccgcttctatttggattttcttttcgtattcttacgcgaaatagaatgatctttcctcaatctcttcaaaattgatataatcaacgagccggcacaatgctttttcactgatcagctcttcttcatggctgttgccttcttccatttccccattatctccagatgctctccaaaaactaccgtaatagtttttgaataccaatagtgaaaaagcgtagggagtcaatatgcgtctgactggccatctgttttccgagtgaaagccaatatgaaagtgcgagcacggatgtgcaaacttctttctttggtctggagcattttcatacctgagcataggtataccactcattgcagacctttctgaaagaattgttagatattcctcgtgctgcaatagcccggactctactagctcctgcaagcgtctaaacgactctagctcattatcctttccggaaataaatggattagggtagtacgcatagcgtacgtaattttcacgatcccagctaaactgaaagtacgagtagtctgttagcagtatgttatagtgcgacaaactgaggcctgccacataaacacttgagtaagtagttttggaggaaagtattagatctctaaattcttcgtttaaaggcagtaagccagcgtttgcaaaggactcgttcaaatttaactttgaggcgatctcccaggtcttattaatccccctggttacgtctgttctattcatctttctcctccagagaaagaatgtctgcgatttcgtcctcggtgaagccttcgtccttcaatttttgtatatattcattcctgattttcttggccttaatacttctcttgcttagatccctttgtataaggtcaatttcagaaatgtctggcattttgaatttaaggtgtgggaagttcctaagggcagtgtctatttcgactgctactcttcttgctgaatcaccaagtcctgagaccctgagccatgcctttgttcttgtaaaagcggcgaaaatcttgtttctatcagcgcgaaggcgtaaagacaaagcatcaacacctagcgcaaaaaccacagccgcctcgtttccttttgcacgatacaccgtagatagcgtgatcttcccgcttatactgaatggcggttctgaataggggtctgcatgtatgttattcactgatatttcatgcgatgcgagactttctgacaaataacggaaataatttctcatgtgacggtcatctaacgccaccacaataatatcttccggaagaagtcccatatcaagaaagtttattatctctttagttatccagcttatttctttttcaaaactgcttgctatgaagttacctattaaaggggggaggccatccgtatcaagggctacagggctattctctactggtctaagaatttcaatgtcatttccgacttgaaaatctggtgttagcacatcatacccaacgtcacgccaatgatcagggctttcaagtagctgaacaatatttgaatatatcccaaaccctagggcatgtgctgctacgagaacttctctttggtttctatagcatttactaagtactgtatcgttagttgctccaggcggtagattcttttcggccctagctagagagatacggggctctccatcatcgtcctgtccgaatagctctgctggagagcgcatttttacatttagaatattttgcagctcatcatatgcccatactatattttttttgtctctatcgccctttgccagttcaaagcaaagtttataaaacccgtctggaaagtcctgcccttcgtcgatgagtatatggtcgtagtattcaaggctttgagcgctattgatcaattcctcacatgcgaagctaaatggctcgactcccctgggcgcagcatcccttgctgaactatatgagcggggcattctacctgatcttctgcaagcatctgcgtaggttccgctgctattgctacctccccagccatgccttatgtggatgttgttccagtcgggatcaatctctttgtaatgcctatagaactttgttactaagtctttaatcggtgatctaaggctttttgtgaaaaaagttaccagtattttatcgttgggccttgtcatatgaaggtgtgctgccttcatagccaagataaccgtttttcccgacccggccaggcctcgtattcgttgagggccatctattgttacaagtgctgcccgtctctgcttctgatcaaagttggcaatttctgactcaagtttggctagggcggcagctgctggtgtaacttccggatcttcaacaatccttttggaggctctggttagcgcttttgcaccttccagaacagatcgaatctctgaaagagtctctgcgttagactctctgtctttaagtttttcaattaaggcttcaaatgcgccatacgacgacacgagctcacaatcaagatcttcgggtaatacatctgttttttgatcgcaatatataacgggtgtgacttcaaaggaaagctttgatctcccttctcttagtggcttgctttttagcaggcggccaatcagtatgctgcagaattgattaagtgactcatcggcttgtgagagtgcaccttgatttagtctcgccaggtttattagtcgtattgctaaaatcccgtgggcgggactaagtataagcacatctggcttgtgagttaccgtgtcgtagtcggagtatgccggaaaatcgtaataaagagcacttcccgccaggtttaatcggtcactattactttctatatagctaatgaattctcgacctagcggatctttgtttagtctgtcggtagttaccagaatatctattgacatttcacgcccttaaatcagttggctctaaagttgtgcgcctaagtgttcgaaggcacttattaataagctattttttcaataaaagcgcgcaagcttgcaatgaagtggtgtgcgcgttcataataatcaatttttctttcactgtttgctcggagtccttttctttcgggaagactagcgcctagctgattattcagcaatcgccatcccgagagattgacccaagtttcggtaggattttccgtaggctaggctagtttggcctgcttccggcataacctatccggtgcagatcctccattagttgtacgccgcatgacggttcaccgggggctggatcattctgccggcgagcatcaactccatcacgcagagctccccctcgtgggcgataagcaaaagcgtgcgcgcgcgccctcaagggcaagacactggaaaagtgaatgcagggcgataattgaatttcccgtctagcttagctggaccaagaccagagtggaggaccaaaccaattcggcgtccgcttctggccgaaatcggccatcgaacgcccactccacaagcaatttcccgctcccacgaatccagatcgtgcctacacaccgtcacgacgcagttacagcattaggaaaacccacacgcgctggtggggcatgcgacatgagtggcttcccctccgccagcgcgctcaggaacgactggcagaggggtcgcccacc
>RP73.AGEnt_accessory_0042_length_2390
attcctgtgcatccattatcggataatgatttcagcgcttaagaaatttttcattatttctatgacgtcgagaatgcggtcatgaaaattcaccaaccaaacgttatgagaaatatgcatggaaagaatatccaaagcccccagagactgcagcagtgcagagcttgatatatttgagagattggtttctgctggaggtgaggtttcgctagtcggtttgcgtcagcggatccagagcgcagaaaaacttatcttcatcaatgatggtgagtgtgttgctataggtgcaataaaaaatcctagcactaaatataaagctagagtttttaaaaaatctaacgctacagagccaaacaaataccaatatgagctaggctggatttatgtatccagccttgcaagaggcaaaggttacagtcgggccttaatggaagaaatcaaagagttgctagctggtgtcgcatgctttgcgactacacgagaaaacaacgcggctatgcaccacttattcagagattttggtttctcaagactcggacagccttacaaaagtgataacggagactactcccttatcctctatgtcatatcatgacaattggttcgagtgccggctaaagccgccccttcaacaagcaggcgatggcagcttctagccggaagcagcccgtcgccaacgactgctttgggtcgttagcagctcttaagggctggcagcttttgacccaaaagcagcccctcgcatccaaactaccagcagaaagctgccgctcctaagatagccccgcgccaatcatctcaaggttacctttaatagtgcaggagattatggcgccacactatccgtcatacgaaaatctacgaagtggaatagcgtttttctgtcaaatatagcgactccataacaaacagagagaagttcctcactaagttttctagggggccgtaaaaaggatgtaaccatgcctttcgatgtgttcttgaaccggttccagcacctgcaatagtaggttgaccggaatggtcatctcatcttggtttttgtaagcatggcaaattctatcaatatatttaccgaagtccttttttgcgcggccggaataaattccagcgctatgaacttgttggtttcttataaggttaagaagcctccacacagaggcaagttgggaggggttagtaaagaactggcttcgagtctggaggtcagagaaaaaagccgcctcattcccatcacgctttagcttccccatcaagcacttagatattacatctttcccgcccagcattaggtgccgctcgctggcggattggtactttctcctatatatgttggtaattgtgctttcaaatagaaagaagtactcaagaaacgccgaggcatttagcgttcgtattaccaactctctattggatattccgtatgctttcgacttcgcttcaaacgcatcggaagcgaaaattcttggctcgttttcctgggtgatttctcctggatcgatgtgcatgcttttgcagaggggtttataggcttttgttatcccctcagaactctcaggcagaacgccaatgaaacggtcaatatgctcatcaattattttttttgactctccaaacatctccggcattaggttgcactgcgcaacagccgttgatgttgtgatcatcatgtgctgcgatacgaatgagctataatatttaacattcctgccaggtagaggctttaaggtgtcaaaaagcgctgaagttagaagcagcatgcaacttccatgttgtacggcatgcattacacgccaggcgagaaaatcacacttatgtctatcacactaccgctcgcactacaagctcgatcttgctggatagcacatgtattgtgcaagtccatgcgcttggtgacgtcgaactcgatttgttgacattgacttcgctcgcaacaatcctcttcaaatgcattcgaagttcgattgtcctatgactacactgcgccaattcctcagattgagcctagactagataaagctgagtagccaaaagctctataggatttacgcaacaggggcgttgaaactgcttgccatgttttaactaagtatgattgtgatccagataatgctttggttttgataacggactctggttgatatatgtcatccagaaagtagcgagcgtccgcgatgggtcgttttctgtcgttcctcacctagccttcgaagcgggtgggcgtcgctctcactcgatcctgtgcaaatcccgattcgattccactgaaagccataactaactgatttgtttatagacaccctatgaggtacatcaaaaaatccaccaaattccggccccgcgaaaaccgggccctcacgactaaaaaccgtccgtctccgcacctaccc
>RP73.AGEnt_accessory_0043_length_4256
gtgtccgggaggctgcctccggccagcagcggccagtttgcccggcaaatgaatccgtccccaaccttttactcggaagttcgtcgatagcaggatgtgcgcgtgatccgctcagtggttcaacttgaacatattggcgtgaacgcaataggggactgcatagcgggtcgtcaggtggttctccagttccgtagctgccgaggcgaggttcgtcaattcgtgaacgccggagttgggatcgaagaaatagagatcgctaccgtcataggcaagcgccaccgagtggggcgtagggctttgcatggcgatcagggccgcgccgcgccggctgcgaatcaacagctggatggtgtgcgtcagcaactggacgaagcctccctcgaagaaggaggacaaggttccaatcgatttgcatcccagggtctgtgcctcctgtgagtagaggttatgaaacgcctggatcgccttgccctgattgcgaataccgggaaggttgcccccgctggggttgctgatcggcacgccgtcgataccggtttcataggtgccggaactcatgagaccaccacagatctggtcctgcagatccatgattcgctcaaccttcccaccgatattccgctgttgcatcaggtcggcaagtcctggcaccggacccaggtcgagcgcgcgcatgcagaaataaaaggaaatgccttcgcaggagccatcatgccgtgcgttgaagtcaccttgcttgcaacccaaaatgagagtgatagccataccatgctccttgcttgttcgcggctttcatgaccagcttcgattggccgagccggatattcgaagtgcgtcctgttcgaggaacgtccactgaaggcgtgcaaccgcaatcaggcaggcgcctgacgcttcaaaaagagaaaaagtattgggcgcagggccaagtggatggcctgtcgccccccaaagaatagctgcccccaagcggctgctttggctgaaagacaacctgggatcgacgctggccagaatcggcttcgggccgtcgcgaaaccggcccgacaaggaatgaaggtggagtcggaacatgagtgattacatcgagaccctgcgctcgaaatacgatgcccacttcggcagcgaaccgagcacggtctttccaggccacgaatactgggacgatagcgctggcgtgccggcgatcgacgtattcgtctaccgcaaagaggacacgggcaggccgcacgatgtgctgatcaccgccgggatgagccgccagcccatgaacttcctgcccacctatgaaggagagcgctgggcgagcgaactgatctggtatttcgacgaggcggaccggcacgacctccagaccacccaatggctggccgggcttccgttctacgacaggttcgtcctgggcttcgggcatacggtgcacttcggcatgccgatcttcgagggtgggcacctgcgccatttcctgctgctgaataccctggtgaagatcgatgcgcggctgttcgacgatttccacgcggcagcccatcccgtcgacctgttgtgggtcgtgccgctttccgaacgggaataccggctcaagcgcgaacagggaatcgatggattgatgccggtctttgcggaaaacgcgcatccggtgacagtggacaagcagcgcggctgttatctgggaggcgagggcgcgtgacgaaggatcctgcgacggacagcggcctgaacgtgcgcctggtcgccgcgttcgccggctggaaaggcattccctggctatgctgggcccacagcgacctgtccccgcggctggtcctgcatgcggaccgtgtcgagttccgcgtcatccgcacgcgctcgaagccgtattccagcatttcccgggtggactaccggaaatggcactataccgagaacatcgtgctggagttcaccgactcgctgacgaccttcatcggcaatacgatgaatcccgccacggcacggcaggcgattcggtacttgcaggaaaagggctgtccgttgtcggagcgggccagcaacctggccatggcgtagggtgaataaccgcagtgcggttatccgccggttcggcgcggtatcggcggataatgccgtggaattatccgtctacgactttccaaacctcatccatccgtcgaccgcgtgacctcttcccacgccgcgatttcctcctccagcgccttcagcttctgccgcaccagccccagtgcatcgctgcccagcagcaggtgcgccggcgggttttccgcctcgatggcctggagcatggcgcgcgcggccttgcgcgggtcgcccggttgcttgccgctcttttcctggcgagcctggcggaccgggtcgaagagcgcgtcgtagtcggcgatggtgcgcgggctgcggaccatcgaacggccggcccagtcggtgcggaaggagccgggggccacggcggtgacggcgatgccgaggctggctacctccttgcccaaggcttcggaaagcccttccagggcgaacttgctgccgcagtagtaggcgatgccgggcatggtgatgtagccgcccatggaagtgatgttgaggatatgaccgcggcggcgccgacgcatgtagggcagcacggcctggatcatcgcgaccgcgccgaacaggttgacctcgaactgccggcgcatctcggccagcggcgactcctcgaggatgccttcatgaccatagccggcactgttcaccagcacgtccagcggaccgatgtcgcgctcgatggctgcgaccgtcggctcgatggcggcaaggtcggtgacgtccagcagccggccgaaggcttggcccggcgccacggcttccagtgcgctcctggcctcctcgctgcgcaccgtgcccaccacgcggtgaccggaattcagggcctcgcgggccagggcctggccgaagccgctgctggcgccggtgatcaacagggtcttgcgaaacgacatggtgtgactccgttacgggggaatgagtgcacaatacgcagaaattcccctatctcagagaccggaatttctcgtttcattgcctgattctatgagcgcatcactgcctgattcagaagccatccgctccgtcgaccgacagcgcatggtcgcgttgctcgaaaacctggcgccccgggagggctacaacctcaccgggctcgacagcgtccgtctgctgcgttcggatcgtccgctggcgcggactccggtgctctacgatccggggatcgtcatcgtttgccaggggcgaaagcgcggctatttcggcgagcagatctacctgtacgacgagcagcactacctggccgtggcggtgccggtgccgttcaccatggagaccgatgccacgccagagcgaccgctgctggcgatctacctgcacctggatttcccgctggcggccgggctggcggtggagatcgaccgtcagcgcgcgcttgcgcaggtcgaagcgccgcgcagtctgatgtccagctctatggacgcgccgctgcgggcatcggtgttgcgcttcctggaggcgctgggcgatccgctggagacagcgatcctcgcgcctgcactactgcgcgagctgtacttccgcgtgctcaccggccctcagggcggcgccatgcgcgcggcactggccatgcgcgggcgcttcggcaacattgcccgggcgctgcgccgcatccacgcgcaatacgccgagccgctcgagctggcgcaactggcgggcgaggcggggatgagcgtgccgtcgttccacagccacttcaaggcgatcacccagacctcgccgatgcagtacctgaagtgcacacgcctgcatcaggcgcgtctgctgatggtgcgccagggcatgagcgcccaggccgcctgccatgcggtcggctacgccagcgcttcgcagttcaaccgcgagttcaagcgtctgttcggccgttcgccactggccgaggcccgacgcctgcgcgcgggattctcgctgccgccggcgcaggggggagaggagtacgtgtcgtcgcattagtggggagcggacgctgaggtgggcccttgccatagaaaatcggcctagtggcgcccggatgggttcggacgaggaaaaaggaacggatccaaccggtcatgcaacacttttcagttccactacaggcagattgagctcggacgacacgaccccgtcgcgttgcaaggcccgccacaagcttcaacaggggctgctttgaagtggctgcgtggtcaagggcccgaacc
>RP73.AGEnt_accessory_0044_length_14
accatgggcacgcc
>RP73.AGEnt_accessory_0045_length_1693
tggcgaactgcgggctactgccgcgggttggcgcctggaggaccgatgagctggccatccgccgcgacctgcaggaggctgactccgccgtggctgaaaccgatggcgaggagtttgtcgctgactgccaggcacagcggtatggcgtctgtcgtgcggtagcgccagcgacattcgccgctggcgaggtcgcgtacctcgacctgaccatcgaccagcgccagtgcgatccattgtccgccgggcaacggcgcgaaggcgctgacctgggcggacagggtcgcgccccagagcgtgccgcggctctccaggtcgtagcaggtcaggcgctgggtaccgtaggcgtgatgcggcgagttgtagaccttggcgttgagcagcaggcgattgcccagcaggcagccgtgcaggttgttgaagtgctccgggtggcgctccaggcgtagcacttcgcgggtcttgaaggtctgcgggtcgaggcggaacaggcccttgtcctggtgctgctccggcggattgccggccaggtagaagaaggcttcgccacggtcgatgcgcagatggtggttgaacaggtcgtagtgtccgagacggcgcctgtggatgatccggccggccgggtcgagcacgaggtcttccaggtctttgccctcgagggcgatctggcgggcgagaaaaccgccttgggcggattgcgccagcagatggcggcagtcgctcaggagcagcggttgtcccggtgtcagcggcaccttgaacagtcgctgggcggcatacccgagttgcagattgaccagcaggctgtcgtccgtggcgttatggaagacctgcaggcactggccccgttcggccagttcgaagctgcgcaggctgtcgtcggccagattccagagctcgagccgggggttggcgcgggcgatggccaggcgttggccgtcgagaaagcacaggtcccacaccggtggacgatgcaggaaccgccgatctttgcccagggcgaggttttccaggatcggcagcgctgcttcgcgttgtgtcgaggcagggtagagggcccagtcgaagggcaggcgggtgccgggcaggtcgtccagcaccagtggggcgtcgaccggaaaggctagcgaatggcgctggcggaacaacggtcggtcctccaggtcgtcgctgggggcgacggtgaaggtcaggcgccggccgtcgtcctcgaagtcgcaggcgagcacttcgcggttgtcggcgagcagcgattgggtcttgccgctcgcgtagtcccaggccagcagaccgccttcgaagaaggcgccgccgtcgtagcgcccgccgccgatcaccagtacgggccggctcgggtgccaggcgatggcgttgagcggaaagcccaggtccggcaggacggcgatgcattcgaggtcgccgccgcggtacaggcgcaggctctgttcgtagacgtcgagctgtcggcccgggtgttgcccatgaaaggcgctggccaccgcaaggagcgcgccgccgggagcctggaacacggcgtagggctcgccgatgtcggcgaaggcgcaagcgggcagcctgcggccggaaggaagcggggagttgggcatgggcgataccgggaaaaagagtcgggcgcagtgtcgttcattcgtcgtttcgggaaaagcatgggaagagcggctgttccgaccggtcg
>RP73.AGEnt_accessory_0046_length_157
gtccgtgcccggcaggcctgacgccgagaggtcgcccccttggccgtggcgctgtgcctttgcgcgtgcgccgcgcacagacgtctgcgcctcggatcgcccggccgagagcggtcgcacgcgtggcgatgggccgacagtgaacccggggaccagg
>RP73.AGEnt_accessory_0047_length_1187
tgtgggcggggcacgaaaaagccggcgcgaaggccggctttttcgtggtcgccactggcggtcagcggtcgttcttggtcgaggagccgatggcgttgctcaagcccttgctgttgtgatcgccgggggtggtggcggagatcgcgctggcctgcgacagcccgcggctgtcgcgggagctggcgatgccggaggtggctgaaccatggcctttgctggagtggccgccgagattgccgccatggctgccgcccttgccgccgccatgaccgccgccatgaccgccgccatgaccgccaccgttgccgccgccatttccgcccttggcataggcggagccgacaggagaaagctcgccaggcagcagggtgctgcccgcgaacagcaggccgagagcagctacggcgaacagggtatgttttttcatttgagggatgcctccgcaggcatgtggtgtgccgtctaaaggccgttgcgcgaacgacaggttctgtggaaagcgacggatggcgggccctgccggtggttcctccttcagcggttgcgccagtgctcggcgagcaatccgtagagcgccgagtcggagacttctccggaaacgatccagcgttgtgcgagcaggccctcctggcggaagcccaggcgctccaggctggcggccgaaggccggttgcgcggatcgatctccgcctccaggcggttcaggtcgatttcatcgaaagcgaacgccagcagcctgcgcagcgcctcgcccatgtaaccccggccctgggctgcacgtgccaggcagtagccgagttcggcgcggcgcgagcctttctcgaaatggaagaggatacaactgccgagcaattggccgtcttctcgacgctcgatggccaggttcaggtattcgccgtcgacgagcgcctggctgtcccgcaggatcgcctcgcgggcctgcgcagggggcgtccacggcggtgtgttccagtaacgcatgacttccgggtcggacatcatggcgaacagcggcgcggcgtcttcctctcggaaagtgcgtagccgcaggcgcggggtgaccaacgggtggggaaagacgaagttcatcgggcgctcctttgccgaggtcggaggctgcgcagcttagcgcgcagcggcgaggtcctggagctgatgtgcgtgcggatgtttcgccgtgcgggctg
>RP73.AGEnt_accessory_0048_length_535
ctctcgactccagcaaccgtagcgagcatgttctgcacgaagccgtcgactcgctcaagaaggctgtttagctcagatcccgtggaggagcggaattcaaagcgcgcaccagggtgattgggaaaggtaacacctacgccaaactcttcatcttgaaaactctcccctgcaatataggcatgatcaatgcaaaagcccggctcagttggagcttctttgggctcgcgagagcgaaggcttcgggatatatcattgatagcttcctccccttccttctctttatcgtgagtaacttctcctgagtatagaaaaacctctcccttgggatgagccacaaaatatgagtcaaccctataagaaagcaaactagcattcgaatcccaagaccacaggctaatggctccagccttgtcttccgccctccgaacaaacatgctctcctttgtttttttatgaatgccattccgtaactcttgctcgcgatgggcaatcctggctgctagctccgcaggtgtgccatctagccgttggatgt
>RP73.AGEnt_accessory_0049_length_53
agcatcaattttcttctcaaaaattaccctgggatttttctttttattttcag
>RP73.AGEnt_accessory_0050_length_133
ggggcgcgcactatcacacgacgcagcacaggtcccccggccacacagatcacccgagcgaagtttgctgggcaaatacgagacgacacgtacctgcggatagcgatggttggttggtcgctttcaatggtgg
>RP73.AGEnt_accessory_0051_length_523
ttatgcatcgggctggatgcgcgtttttcctgattattcgtagctcgctttcctggcgctgctgttggtacccggcgctgcgctggtggcgggtcagttactggccgttgaggtcgatgcccaggagggcatcgaccgactggccgcgctagccgacccgactactgtcgggcagctttctcgccagtaggcgcacagcactgtcgagcgggtaagcggtgcgcaattctctgtcgtcgccgtacgcggcctaccgcataagttggtcatcgagagcttggcgataggcgctgcggcggtcatcgaatcctgctttcctgactgctcgggtcgctatcgatttccgcccagccggtgcggtacgggcgtgtccagggtaaacgcagcggtgcgtcccgcctgcagtcggtcacggcgcaacttcctcgccagtggccatgggaccgcccatctcgattaatttccctaacaattcccgtgccagtctttcatggctcttttaatcaatctcatccaatggctg
>RP73.AGEnt_accessory_0052_length_97
ccgccctacgccgcgcggcggtacaggcccttgcctccagccgccattggtagggcgaatagcgccacaggcgctatccgccgatataccgaggttc
>RP73.AGEnt_accessory_0053_length_128
gtggtgggcaccgccatcttggcggggtgtgtatttgacaccggatcgcggcggcggaacagtgcctcgcgttggagcgcgggagccgccgcacagttcattgcgcaggcgttcgagcgaggtttgcc
>RP73.AGEnt_accessory_0054_length_2434
cattggcggatgagccgctggtccagctggcgcagccgttcccggtcgaggttgcgcggcaggacgagagtgtccgagccgttggtcaacggcgattccacgggcctgttgagtgggatgacgatacgctcggcgtcgtaacggatttccttggcgtcggtcaggccctgcttctgtagctgatggatggcttcgaggcgggcgtcggcgtcggctgcgctgggcgccgattgcatgaccttcaggtagatgtccagtgcctcccggccattgaacggaccttgccccaggtgcttcacgaatacccggtagacgcctcccaccgcgcggcacaggcggctgttgccgttctgtgcggcgatgtcggcctgcagcctggcgtcgcactgctgcttgctcatgttgcgggcttcggacttttcgctttgcgcgcagtaggcgctgccgtagaggtcgccgtccttgtcgcagcggccgtagcagatatcgtgcagacggcaggcctcgctgagcgagcagcccgcgacgtcgtccggaaccagatactgggtgaagccggagccgcaataggtggccttgtcttcggcggcgctggcggcgggcgccatccgcggggcgagcagaacgacggcgaagccgatcaggagcaggctagagagggttttcatagaggacgtcctgttcgctgcgggtgccgggttccgagagttgccgttgcagccgccggtgcatggccgtggctttgaggtagtggaagtcgaagcacttgccgaacgagaagttcttccgcaccgggtcgtggcactcccggtagtaggaggcgccagccgtacgttcgtagatggccttgctgacggcggtggccatgaaggcgatcacctggtcgttgaagatatcgttgtggtcggcgatgaaggactgcgaggtgtagatgaagttgaccggctcgttgctgtagcagggcatgcgcggcagcgccggatcggcgttgccgccgtccgcgctgcagaagctcctgaagcgccatttgccgatatcggtgtcgtcgatcacccgtggttcgggcggtcttggcgcgcagttgtcgctgccatccggcagcgggcactcgcggtcgatcagcagggcggtccgatacaggctgtagttgccgagggcggtggtatccaggtcttcttcccggaggcgatagcgggttccgttgtaggtcctgtccaggtccacctggctccaggtgaggttgacgccgacccattggccgagcgggaaggcgaagtgggtggcgctgtcgccgtgcgaactgatgacgtacagcagcggcggcggctgggttcccagggcgccgaccttgaggctgttctccttgagcagcaggccctgattggcctctatcgccggattcagcatgattaccgcgtcgccgaaggcgcgtatccgctgaccgtcctggagagccagcaggcgttcgagcaacgggtcgtgaagtgcgccgagggtgattgcgccgccgaagctgtggccgacgatcaccagatagttcctgtccttgcgatcgatccgttccaactgggcgagcaactcggcgacgccaccccggccgacttcctcggcgacggccttcctgtcccagtaggtcaggttctcgctatacaggccatgcatcgacttgccccgccagccaacatagaggccgaccagcctgcgtttgcccagcaccccggaggaggcgagattggcgagtgccttgttgaagctggcgacgttgccgtcgtcccgtcccgcgttgtgcttccaaccgtgaatgaacaccaccatggcgatgtccccccgggcggagtagcgctttagctggtcgatcaggcgttgcgttctggcaggcgcgaagtcgttgccgcgctcgctgtattcgacgaagccgatctcgtagttcggatggcgttcgtagtagctgtcgctgcaaggccgcatgtcggcgcaggtcgattcgctgtcatcgcgcagcggggcgttggcggcgcagcctgccagcaggcaggctgcgagaagggcgagtattttcatgacgattcccgcgtggagattcttttccggcgcgccagaactcgaccggtcgctacccgttacgcaggccggtcggtacgctctggcgctgtcggtgcccgtgtcgccggccgggtgctgtcatgggggatgggagagcgcaggcggagaagtcgtcccgcgaaaggctggggaggcgtgtgtcagggtcccctggaagcgggcctgggatatcccggaaaggctcgtcgtggggcgaactgtcgaagacgttgacatgctgaaccaccacttccgtgtctgttctgcaactgtctatagaccgccgggggatgggtgtcaaagtgccacttcgcagccttccgcatggtggatggctgcgaaggagagtcga
>RP73.AGEnt_accessory_0055_length_333
accgcaagcggttattcgccctacgcggcctcgaagcccacccaaccgcacgcggtcatgcgtcccgcggccccggagtcgggccgtagggcgaataacgccaccggcgttatccgccgctgcgccggcgtttcatggcggataaccgcaagcggttattcgccctacgcggcctcggagcccatccaaccgcacgcggtcatgcgtcccgcggccccggagtcgggccgtagggcggataacgccaccggcgttatccgccgctgcgccgaggtttcatggtggataaccgcaagcggttattcgccctacgcggcctcgaagcccacccaa
>RP73.AGEnt_accessory_0056_length_41
aggacgtcagcgggacgtggcggcgccagtctgcaaccggg
>RP73.AGEnt_accessory_0057_length_154
tgcagcgatcatagcgcggaccggcgctggcatggctcgcagcctggctgatgcgcgggcgcggggcgattgtctgggcgtaccaatgcctgcctcaaccagagcgtctcggtagtcgggctggccggcctggcgatcctggcatcgcgcgccc
>RP73.AGEnt_accessory_0058_length_169
tcccccaaggggaagatcgcaggccccgctcgccacccgcaacggagtcgaacacgacatgccgccgacagcctcggtggcgccctcgccgagcgctaccgcgatgccggtccaggcgcacttgttgcatcgcggccacgccgaagcggacctgcccggcgcccattgg
>RP73.AGEnt_accessory_0059_length_3554
acccggggcctaggggagggtagacatcgttccaggctgcgcccgagcgaggcgctcgacccacaaggcacgcccggccccctctcccgcgtgcgggagagggttggggcgagggcctgtagcacaatacccgccaacaccagattccaaaattcgaatccgcaccactcaagccgcagctattgcggttagcaatggaggaggttgtggttctgcgggtggcaataaatagatgtaccgaccaggtatgggagaggttatggcttagggagggaacggctgtatacggccagtagaggtcatcaagtacctgggtatcgagagcggggatcccagcatcacagcatgacattagctgcaatcccgttgatgcaagtcgattaagggctaacaatgaccttgatgtctgatccggaaatgctcttgatgtatgagtagctcgttcccaagatggccaactgctccttcgacaccttcttcgctgatatcgcgggttgcacgatcacaaatttgaagatcagctcgtggtcgtgacatttgttgcgcagtatctccagctgctgaggcgtgcctttcaggattctgtcgaagtccttaagcaatgattgctggtagcggtccatcagtcggttgaagaacttatcgccggtgtacagccatttcaccgacctcgacgcctggccgcatacctcatagacgtcggcaacgcgcgcgcctggcgcggccacgccatcagtcattgggcagaatttgcagtggtagaggtcaacatagatagcgtctttgctttcccggattgccactaggtcagcgatttcacctttgccatcatcgttgaagacgattgagtagtcgtcaacgatcttggcaaaggtgaagccttgtacagaatcctcacgtcgctccgcacgcatggactcttgatggattttcgtcgttccccagttccagggctcaagcaaaccggcaggcagttttacatccatgctgttgagcgaatactgacggtagttgccctgcaccatggaaccgtcgaccttgagcaatacaagcggctctccatccaagtaggagtccagtggcatttcgtggggataaagaatcttcacgcctgggcatgaggtcttgtatccgtcttccaacaacttaatggtgatggaagtgaggcgacgctcctcgccatcattaccctcgaccaagacggggatatctagcgtccgcgcgtcactgtactcaggcttaccaagctcaacgtcgagaaggttgaaagtctctccctgaaaatacagcgagatcctttgctcgttttcgattgcgatcgactcaggccagtcggcgtaaaacaggccttctggccagctgtccttgatttgctcagcacgcatgacatttttgagtatgtcagcagggtcgatggtgttgtcgttgagtttgaccgacatgcgcttgcaccactcgacccagtagttgattggagaggagttcatctcccagatcttgcctttgtgcgagcagcccacggtagttcgttctccatcctcaaagccggtggcgaagatgttggattttgtcgcgttgcctttctcgatatcgctgatcacttgattgatatcgcgccccacgtgcatcgtgaaccgtaagtctttccgggcgcgtgagagaccaacattctgcagcttcatcagtttgatgtcgtggagcgtacggaaggtcggctcaccattgatacgacgagggtctttggctaccaggttgagaaaacgagctgcctgggtgtcgtcacctgaggtgtgaatgaacagggttttctgcgccttgttatagaaagcgatgtacagattccagttggtatcgacgatttcttcggtctgagcccacccaaccagcgtctctcgccgagtcacggcaatgacggtatcggcctgctcattgatcgagatgtactgcagtgtttctctgcgtccatccagcccctgcgcacgctgtggtgtccagtcttggggggagacgtgatacgccacggcgctgattttggggttcgggtttagcccgaaaatcacttgggcatcgtcaccgtcagcaaactgctcgttgaagtctgccttctcaatttccctgttgaccttttgctcgctcacgttgcgaatgactgccccccaatcagcgctctccttatagagatctgccatctgatggtcagtcttctggttagcgatattcgccacgaacttggcatcaccgaggacggcatcaacccttgtcaaccggccaatgaactggagcgtgactgcagggctttggtgttgatcatgaatggcggcgattttgagctcaggcagatcgaagccttcgccaagcatgtcgacgcatacgataatccggtgcttcttctggacgatttccgccatcactctggcttggttcggaaccttgctgtgaatcaagactggcgtgagatcggggtgctgcttgtaaatttcaaacaggtctgcggcccgcttgtgcgacttggcccgaaccatcattaaatggttatagcctgccttgaggtcagcccggagcagctcaacagccttgtctgcgatggcctggtcggacagcctgaggttgtattctcgtaccggatggaactcaatgcctttgaaatagccatcaagctgcgcatcgcggagagggtagttgtagatgatcttgccggccagagctagaccatcctcccggaatggcgtcgctgtgaactgaatacaaggtttgcccctgaaggcggttctgatccggttccaactggttgctacgacatggtgagcctcatcgatcatcaggtgactgcacatgttcaccagcgcccccaaggcggcgtcttcgaatagcagcagggcctgaggggtggccacaatgatgttggcagtagccaattcagcaacctgtgcttcagacagcttcgaatctatggccgcaacaatgggattgtgcgccgtctccgatactgcccccacggtacgaagcgtcttcatctcagcgcacttgttcaccaattgagctctgagggcgtccgaaggtacaaggattagtgttcgactcattctcgccgcgatgatcagcgcgagcattgtgtcggttttccctgtgccggtgggcatgaccacggtggccgtagctgtggggtcgatcacaagatgaccaagggtcgcatacagcgcggctagttgcggctttcgcaggccaggcgtcttggctttaggatcgtccagattgaaattgaagaggtggttttgccaactctgatacacatccgaatgcgttactactacgtcgtccatggcgattacctgagagcagaaagggcttcttgggtatgatgtcaaaatagcagtacggcctctgttgcgtacattgccttagcgatttagacaaaagtgcaatgccggtcgagcctcggtgcagggttgctgaactgtcgtgaccgcttctggccgttttctgccaatccagattggcgaagtcaataccaataagaacctccatacgcagctaccttccaccttcccaacccc
>RP73.AGEnt_accessory_0060_length_147
acgatcccgccggagggaatgcccatgcccggtgccgccgatattgtccgtcatcacgacagcgacccgctggaaaatccctgggtcgacggccagccgccaagcgcggcgagcaacgggtggcggactacaaccggcgcaaggagc
>RP73.AGEnt_accessory_0061_length_147
tggcattcctctgttgcgaaggcatacaggaagttcggcagccaggcgaggcgtcgggagctttcgtctaccgcactcgtcgctgcggacttctatatggattcctcccgactatccacgtggctgctatggagtccactcagacca
>RP73.AGEnt_accessory_0062_length_12
gcgatgcggtgc
>RP73.AGEnt_accessory_0063_length_14
acgaataggcactt
>RP73.AGEnt_accessory_0064_length_217
ggatcaggacttcgaaatgaactcctctctcaggctcatggcgtctctcgtggtctttccccggcaaccccgcacacctgtcagctatgtctccggtccgtacagacgcttgcaaaagggactcgcctgggaaggcgaaacgagaagccggggcaggcaaggaaatcagcttgcccagcacattcagactcaacagcacaagggcagaaagtggcca
>RP73.AGEnt_accessory_0065_length_1424
tgcggcttgatcgccaccttcagtacgttgtcacgctggttggcgaacaggtcgtaagcggcgacgatgttgtcgaggcggtattcgtggctgaccaaaggcccgaggttgacccggcccgaagccacgatattgagcagtcggcgcatgcgctccttgccgccggggcacagcgcggtattgatccggtggtcgccgaggccggcggcgaaggccgacaacggaatcgtcaggtcttccgaatagaccccgaggctggaaagggtgccgccgggcttgagcaccctcagggcggtctcgaaggtcgattgcgtaccgagtgcctcgatcgaagcatccacgccgcgcccgccggtgagtttgagaatttcctcgatcacgtcgcactccctgaagttcagcgtgacgtcggcgcccattccacgggcgatatcgaggcgatgggcgttgccgtcgatggcgatgatcgtgctggcgcccagcagccgggcgccggcggtggcgcacaggcctatgggaccctgggcgaagatcgccacgctatcgccgatgcggatgttggcgttctccgcgcccttgaagcccgtggacatgatgtccggacacatcagcacctgttcgtcgctgagaccatcgggtatgggggcaaggttggcctgagcgtcgggaaccagcacatactcggcctgggtgccgtcgatcaggttgccgaagcgccaaccggcggtcgccttgtagccatggcaggcgcaacggccggattccaccaggtagctgccgtcctgcgacggtacgccgtcctgggcggcataggagttgaagttggggcagatggcaccggcgatcacgcgttggccttcgcggtagccgaccaccgcgctgccgagcttttcgatgatcccgaccggctcgtggcccaccgtcaggccgggcgcgaccggatactcgcccttgaggatgtgcacgtcggtgccgcagagcgtggtggtggtgatgcgcaccaatgcatcgttcggccccacgtcgggaatcggcttgtcgaccagctcgatacggccgggctggatgaatacggcggctttcatcatcttgctcatggagcatcctcacgggtggaggccctggggcggcacggggcaggaaagaacggacggatgccaggacagtggcggaattgccgtccgatgtccttgatatgggtcatggccgcgatggacgcgggttcgcgaagtaccgacctggcgtttttgctgggaaatgtcctcgcccggttcgctgcggaactacccaagccccttcgctgtggcttgggtcgacgctgaacgcgggagggcggggcgttgcacccatgtcgggagttcgccgcggcgggccgacgctgcgctcttggcaaaggcagcgtcgggccttggcccaaaggctat
>RP73.AGEnt_accessory_0066_length_210
ccgaccccgcgaggaggagcgcgccatgagccagtccctggctttcctgctcatcggcctggccacgctggtgggtttctacgacctgtgggccttcgtcagcgtgttccgcagcgatcgcagcgtgaattcgaaagccctgtggtcgttgctgatcgcggtgctgccggtgctcggcgtgctgatctgggcggtcgccggcccgcgtgc
>RP73.AGEnt_accessory_0067_length_2914
ctagcgcgccgttcatcattcccttcatcctcggctacaccgcctgcagctactacgtatttcgcggcaagagcgccgatgccggctatcactgagccgggccgctcaggaacaggcgcgcccgatccgcggcgtacggcgggcaccggcgaggagcagggcgaactcgtcgtgaaggacttcgctcatccggcgtaccgcctcgtcactggccaggagatcgagggcgactcctggaatggtgatgttttcttgcggattgacatggctgctgaattgcaaggtgacttcatgggtatcgctgatggaaaccaggcagtcgtagccagccaggtaatttcggaaactgttggcaatcatgcggggcgtagtcatggctgatactccagggtggatcgttactctgaccttagccgcgacgatcccggcgagcgaaacatgcaacgatcgacgggcgcctcttccaggcaggcgaaacgaaacggcaaaggcctcgctttctccatcgcgaaccgacgatttcgacggaattgccgaaacgcgggtgaggccaggaaatcttctttccaaggagacgcgcctacggacacgcgagaccctcgtcgctcctcgaaccaccggcttgctgcgcccgatggcggctttcgtcgccctcgaagcgcgccggctcagtcgcggcgttccgacggcaccagattgccgtggccgtgtccgctctcccggcgcggccgggcgccgaagcgctgccagacacgctcgtggaaatagaacgccacggtgttgcaactgggttcgatcagcgcgatcaggccgccggtcagcaccgagccggtcagcgtgtaggccacgccgaaggcgatgctgaagtgcagtatggcgaaagtcagggtcttgagcaggggcgcctgcgggtccgatcgcccgcagcacgccccgatcacccttgggttcatcgcttggcctcggtgtccggctgagagtcgcgggcaaggaaggcctgggtgagttccggcagatggtcgcgcaaccagtccgccatggcttgttcctggggcaggatgcgttccagcgcggcaagggtttcggcgtcgccgacctcgcgggcggcggcgatcagcacggtgtaggcggcgatctccatgttttcgaacacatagccgctcatggcgcccttgaccacttcgtcgctgactgtcatgccagccaccgcctggccgaaggccatcagcttggcgccgatgtccttcagcgtcgacggactgctgtccaggcgcttcagacactcctcgagcagacgctgctggccatgggtttcctcgatgtgctgttcgatccgcgtcttcagttgcggatagtgttccagccgcgcggcttgcgctttcagcatctgctcggcctgttgctccatggcgtgggcatcgcgcagccagtccagcaggttttcctgtttgctcgtcatcgcggttctcctcggtgtgtatgtgtctgctcagaggtggccgccgggcgcagcgttcagtttcttttccgaccggtagcagtcagcgcagcggcgccgttgcgccaggcgagacgcgttggggaaaagttctgaaccatcgcccgctgcgggattccgagcttccgtgcgcaggatgaaagcgccgcttcgaatagccgttgttcgaatgtccgtcggagggaaggtccacgaacccacagaggaacgaaccatgttcgtacatgacaagcgactgcagtacaccgtcagggtcgccgcgcccgatcctggcctggccaacctgctgctggagcagttcggcgggccgcagggcgagctggccgccgccatgcgctatttcacccagggcctcggcgagtgcgatcccggtcgcaaggacctgctgatggacatcgccaccgaggaactcagccacctggaaatcatcggttcgatcgtcggcatgctcaacaagggcgccaaggggcgtctggccgaagcggtggaggaggaggccgagctgtaccgttcgttgaccggaggcggcaacgactcgcatatcacctcgctgctttacggcggcgggcccgccctggtgaactccggtggcgtaccctggagcgcggcctacatcgataccatcggcgagccgaccgcggacctgcgttccaacatcgccgccgaggcgcgtgcgaagatcgtttacgaacgactgatcaacctcaccgacgatcccggcatcaaggatgcgctgaccttcctcatgacccgcgagctggcgcaccagctttccttcgaaaaggccctgcactcgatccagccgaacttcccgcaaggcaagctgcaagggatgccggagttcgcccggcgttacctgaacatgtcgcgcggcgagggcgacacgcgcggttcctggaacgagggtgatggctgggaatacgtggaggcgccacagccggccatggatggaggcgacggcacggccagcgtgaacctgtccgagactgagcaggaggtgttgcagcgaatggcagaccgcacccgctccgatcccatggccgatccgctgacaggtgcggacctgggcgctggcgcggctgccgacaaagcgccttgagcgcggatgcccgacgtcggcgggcgagtcccggcctccacgcccggcaccttagcgtggaggcacggcagaggagcctcgagatgaccgccaagcgcgaaacacccgagacagaaaacaccccgctgagccccgcctcgccgacgctacgtcccgagcggggcaagcgcgaccaggcgagcgaggcgcaaccggaattcgccccggacgatcccgacgtagcgggccccggcgaagcccgtcgtcccgcctgaagtcaccggcgcccgcagggcgccggtcatttcgtccggtcgttggaaagcccggcggggcgg
>RP73.AGEnt_accessory_0068_length_1411
gaaagcgtcgccgccgaggaagagcgccagtgcggatgcggcgaggagcgacggcgcgccgactgaaccgccgcgccgcgatggctcatgggcgcaggacgaccttgcggcaatcctcgcgtttttcgtcgaacagggcgtagccctccggtgcgtcgtccagacgcaggcggtggctgatgatcgcctcgggatgcaggtcgccgttgccgatgtgttcgagcaaggccggcagcagtgcctgtacatgggtctggcccatcttgaaggtcaagcccttgtcgaaggcatcgccgaacaggaagccatggatgaagccggcatacacgcccggcacgctcactgtgccaccccgccggacagccgcgatgcactggcgtagtgccttgccgctgctggcttcgagcttgagcgcggtgagcacggtttcggtgacgctgcccttggcctcgaagcccaccgcgtcgatcaccgcgtcgacgccgcggtgcccgtcggtgcgctcgatgatcgccgcggcgggatcgtcctcctggtcgaagtcgatgggaatcgcaccgtaggtgcgcgcggcgaagtccagccggtagggatggtggtcgacgatgaagatccgctcggcgcccaacatccgcgcgcaggcggcggccatcaggccgaccgggccggcgccgtagatcgccacgctactgccctggcggacgccggcattgcgcaccgcctggtagccggtggggaggatgtcgctgaggaacagcacgcgttcgtcttccattacgtcgggaatcacgaaaggcccgctgttggccttgggcacccgaacgtattcggcctggccacccggcacgccgccgtacaggtggctgtagccatagagcgccgcgcccggcggaatctgcttcttgttgaggatcgcgccgcgccccgggttggtggtctcgcaggcggcgtgcaggttcaggcggcagaagaagcactcgccgcaggcgatgacgaagggcaccaccacccggtcgcccggacgcaccgcggtcacggccgagccgacttcctcgacgacgcccatgaactcgtggccgaggatgtcgccctgctcgaccatcgggatcttgccccggtagagatgcaggtcggagccgcagatggcggtggcggtcacgcgaagcagcaggtcgtcgggttcctgcaggcgcggttcggcaacccgatcgatacggacatcgtggctgccgtggaaggtgagggcgcgcatggcattgctcctggctgtgggtcgtgcaggtggggcgtgcgcagcagcaccggagttcattcggcgggatgggtggcgctcgataccggcccccggaggccattgcacgcacgttgagtcgtggaggccggcgaggaacgcaggccctcgctccctggg
>RP73.AGEnt_accessory_0069_length_577
tcggctaatgattttttcgtcccagggcgcccgcaaagagtttgaacgatccatcgcgcaagccttcggagtaagtgcacgcggcgaaaaacgccgcatccctttcaaccctcgagaggaggacacgagcatgaccgacaaacgacaaggcatgagcaccagcgaagccgggcagaaaggcggcgcagctacctccaggagccacggcaaggagttctaccaggagatcggccacaagggtggccaggccagcggcggcaacttcgccaatgacccgcagcgcgccgccgaagccgggcgcaagggtggccagcagagcggaggcaatttcgccaatgacccggaaagagccgccgaggcgggccgcaagggcggccagcagagcggcgggaacttcgccaacgatcgggaaaaggcctccgaggcaggacgcaagggtggccagcacagccacggcggcggacgctcgtcctgaccgtgccgaaccgctgaagcgtacggcgcatccccaacgggatgcgccgttttcacatcggccgaagagagccggtccggggcttcggaaagtcccgttcga
>RP73.AGEnt_accessory_0070_length_720
acttcgaactccccgtatgcgggcgattcacaagcagggagagccgcgccgaaaacggcgcgccggaagaaggagacagaacgatgaaagtccgggaaatcatgagtcgcgaagtacgtaccgtcaccccccagaccaccctcggcgaggcggcgctgctgatgcgccaagccgatatcggcgccttgctggtcaacgagggcgagcgcctgaccggcgtggtcaccgaccgcgacctggcggtgcgcggcctcgccgatggactcggagccgaccgcccggtgcgcgaggtgatgagcggtgaactgcgctactgcttcgaggacgaggaagtggaccatgtggcgaagaacatggcgcaactggagaagcgccgcttgccggtaatggatcgcaacaagcgcctggtaggcatcgtctcgctggccaacatcgcgacctgcaacgccgacaagctcagcgccaacctcttgcgcggcgtggcccgcgcgcactgagtcggacatcacggaacgacgggtggtggcgatctgcggcggcagcgccggggtcgggcgagcgatacaccggtgacggccagagggcgtcgccgccaaggcggcgcaggtggtccaggcgcgcgaccaggccgggcaggtcaccgtcgctgtcggtgaacgaacgcgggtagacctggtagatcaccgcgcgtttccaccagggcggctggaaggattgcag
>RP73.AGEnt_accessory_0071_length_635
aggaaccgggcaaagacgaggttcggaggatatcggagcctcagaggtgtgcagcaggacactggaggagccccggaagaggcccgccggtgttcctgcctgtaaagcgagtatcgatccagggctacccgagtgctcctatcgtcccatgcctggacgcggaaaagccgcttctcggtgtcgagggattctcggccgataccgccacttgcatcggcatgagacaggaggcgcgccacaatctctccgggggtccttccttccgtggcgaatgccatgatgcctccctggcaggatcgccgcttggctccgtatagcgcgatggagaaaaacacatgagacaatattgactcatgtgaactatataagcatcatgcgatcccagcgctcgatcatcgtccaagcggcatgaatagcgagtccggcccagcctggccagatcgagccgagcggacaactgatgcgcgtgagtggccgaacccatgccatcgctgtaacgccccggacagaatcgtcttccgacggcagcctcccccgacaggtggtttccccgtgcccattccctgccgggcaaggcacaggttggccgccgcgctggacgacgacaaaccatcaccgtcccggcagagatcctg
>RP73.AGEnt_accessory_0072_length_37226
caggatcgccctgaggagcggggcccgttgatgtcgcatcgcaccgcggcagcatgaatccattcgatcaacccagaaggagaacgccgatgtccaggcgcttgcttttcgtggccaccctggtcgcgaccctttcccttgccgctcatgccgacgaacccctgccatcggtcgagcaggtgatgaacgagcacaaggaaaagatcaggaaccagctggaaaccatcaactacaagcgcaaacggatggtcgaggcaaacatggcgctggacggcaccgaagccgagacgttctggccgatctattcacgctaccgaggcgagacggacagcctgcacaaggagacattccagctcctgctcgaatatgcccgcgcctatggttccggcagcattaccgacgcggaagcttcgaggatggtcgacctctatcggggattgcaggagaaacagctggccgtgctgcaccggtacgtgcaggaagtggccgagaagatgtcacctcggcgggccatgcgcttcctgcagatcgaagcgcaactggacgcgctggaggcgttgcagatcggcaagcaggttccgctgatcaattgagtttcacggcaccggccgcgtccatgcctgggcgagttccgcatcgcccaggcgcatcgttttgctcagcgtgccgaacgaagccgccgccacagcgtggtccggctgatcccgagccgacgcgcagcctcgtcaaggctgccctggcagctgtccagcgtctcctgtatgtagcgcaactgcgcggttttgccgatggcgtgcaaatcctttgtgcgcgatggctctttccgggacctgggctgaggctggccttcgaatagctcgggcagcacgcgagccaggtaatgctcatccacgccgtgctcatggaagatttcgctggcggagagcatcgcccgttcgatgacattctccagttccctgacgtttccgggccaggaatggcggacgaggtagggtagcaggagcgtcgttatgcctgcggcacccggtggctggccctggaccagcaggcgctggctgattccctggcaaatcagaggaatgtcctcgggccgctcgcgcaggggcgtggtctgcaagcgcaggatattcagccggtaatacaggtcggtgcgaaactcgcgatccttcatggcggcccccaggtccttgtgggtggcggcgacgatgcgcacgtcgatggagatcggctcggtgccgcccaggcgcaagacctctcgctcctgcaatacacgaaggaggcgagtctgcagcgacacaggcatgtcgccgatctcgtcgaggaacagcgtgccacggtgagccgcctcgaacaggccgggcttgccgcctttgcgcgaaccgctgaaggcgccttcctcgtagccgaacagttcgctttccagtagcgactcgggaaacgccgcgcagttgatggcgacgaaaggcccgtgccggcgagggctctcgttatggatcccttgggcgagcagttccttgccggtgccgctttcgccagtgatcaggatggtcgaatggctggcggcaaagcgcttggccagctgcaacatctcacggttggccttgctcgcgccgttgagttgttcgagccggtaacgcgcggtgaaggcacctggacggcgagtggagcggatgcgttgatccgcgcgctgcacggcggtgatgtcctggcaggtgagcaccaggccggtacgctcgccattctccaggatcggcaggagattgctgaccacggcgtgcgagcccagccggatcacccggttttcctcgccaccgccatcctctagcgcctgttgcaggtcaagctccgggcatagctgctgtaacggtcgacccagagccgagctgaccggcaactccagcaactgggcaagggcagggttgagcgattgcaccacaccctggttgtcgaccgctgccacaccgcttggaatgtgttgcagcaccgcgtccagatgccgccgcttggcgatctccaggcgctggctgtcgaggactcccatggcttcctcgagcgccttgcgcgcagtgtcttcgctcagcgacagcacgccgtgcaggcctgcctgttccgccagctccaccaccgtcgacgaaccgatgatgctgcggcaacccaggcgggctacctccaggacagcctggcgagcctcttccagggtggtgtaggcgacctggtgaacctgcaccgtgaacagcgttcgcatggcttgcaggtcccggtcgatgcggttgtagctgagcagggcgacatgggaggagtgttcgcgggcttgctccagcgcacgcaacaggtctccgccgccaacgcgcatcgtcagaaccggacgtgccaggtgtctacgcaggtaggcggcagtggcgccagcacagacgaacacgtcggccttgccgcgctgttcgagatcgcgggcggtttgcagggcttcggataccgaggtgtcgagcacctcgatatggacgtccgggtagcccgccgccaggccggccaccaggctggcgaggcgactgcgctgccgaggtcgttgaaggtgactgaccagcacgacaacctgggaaaggggaggacgcatgtcgagacctgttcaggattgaattgtttcgatactgaatcagttcgttgcaaaagtgaaacccggattgcttcgtcgagcgccatggaaaaacctggcgccagagagcgcgcgggttacaggcatatcccgaaaattggcccaggcgttgctaaagctgtctgacaacatgactacaggcaggccctacaaccccatgagcactcctcctacgaccgtacgggacggcgagacattcgtggccccggacgaccagccactggtcgagttcatccgcgagcacgccgcagcgaagcgggtggtcatccaggcacgccagcgcctgagcggcggcgccatccaggaaaactggctgctggacctgctgatcgaaggcggcccctgggctggcgcccggcgttgggtgctgcgcagcgacgcgctttccgcgctacccgccagccttgaccgcgaacaggagttcgcggtgctgcaagtggttcatcaagccggtgtgaaagtaccgcgcccgctgtggctgtgccgcgatatgcgcgtgcatgggcgggtgttcttcctgatggagtacgtgccgggtgtcgccgccggtcgcttgctcagcgctggcgccggcacccagggccgggcgcagctggcggcgcagcttggcgccaacctggcgcgcctgcatcaggttcgcccgccgtgcgccgcgctggatttcctgccgatgccaacccgctcaccggccttggcgaccatcgacgcctatcgccactacctcgacaccctcgccgatgcctatccggtgctggagtggggcctgcgctggtgcgagctgcacgcaccgcgcaacagcatcctgtgtctgttgcaccgtgactaccgcaccggcaactacctggccagcgaacagggactcgaagccgtactcgactgggagttcaccggctggggcgacccttgcgaggacctcggctggttcaccgcccgctgctggcgcttcacccgcccagacctcgaggccggcggtatcggccaactggaggacttcctggggggctaccacgaggtgtctccgctgcgtatcgagcgcagccaactgcactactggcaggtcatggccaccctgcgctgggcggtgatcgccctgcagcaaggccagcgccacctgtccggcgaagagccgtccattgagctggcactgaccgcacgactgctgccggagcttgagctcgacatcctgcacatgaccggagccgaagcgccatgacccagcccgatgcccatgaactgctcgacatcgctcgctcgacgcttctggagcaactgctgccagcgctgcccggcgagctgcgttacccggccctgatgatcgccaatgccatggccatcgcagcccgcgaaagccgcctgggggctctggccgaggaccaggagcggacacgtctggccgccttggtcgacgaggcgcccgcagccttgcccgacctgcgccgccaactggcacgggccattcgcctgggcagccatgacgccccgcaaaaccatagaaccctggtcgagacattgcgccaggtcaccctcgcccgattggccatcagcaatcccaaggccttgccctgaacggcgtcagccatctcattcccgacagacaagcacccagaaggacaaccatgaacttcaccctcccggacgaactgctcgccttgcaggccaagacccgagacttcatcgccgaacaggtcatcccgctcgagaacgacccccgccaagacagccacggccccagcgacgccctgcgccaggatctggtggcccgcgcccgcgcggccggcttgctgacgccccacgccagccgcgaaatgggtggcctggcgctgagccacgtggccaaggcgatcgtcttcgaagaggccggctactcgccgctgggcccggtggcgctgaacatccatgccccggacgaaggcaacatccacctgatggacgtggtcgccaccgaggcgcagaaagaccgctggttgcgcccgctggtccagggccatgcccgttcctgcttcgccatgaccgagcctgcgccaggctccggctcggacccctcgatgctgcgcaccaccgccacccgcgatggcgacgactacctgatcaatggccgcaagtggctgatcaccggcgcagaaggcgccgacttcggcatcatcatggcgcgcatggaggatggtacggcgaccatgttcctgaccgacatgaaacgcgacggcatcatccatgagcgtcagctggactcgctggacagctgcttcaccggtggccacgggcagctgcgtttcgacaacctgcgtattccggcgagcgatgtgctcggcgagatcggcaaggggttccggtatgcccaggtgcgcctggcgccggcgcggctcacccactgcatgcgctggctgggcgccgcgcgtcgcgcccacgacatcgcctgcgactatgcgcgcacccgcgacgccttcggcaagccgctgggcgagcaccagggtgtgggcttcatgctggccgacaacatgatggacctgcacgtggtgcgcctggcggtgtggcactgcgcctgggtgctcgaccagggccggcgggccaatgtcgactccagcatggccaaggtgatcagcgccgaggcgttgtggcgggtggtcgatcgttgcgtccaggtactgggcgggcgcggggtgaccggagacaccgtggtggagcggatcttccgcgacattcgcccgttccgcatctatgacggcccgagcgaggtgcaccgcatgagcctggcgaagaaactgctcgaccagcgcctggaggcccgctgatgcagccgaacctgacccgactgttcgccctcgacgggcgccgcgccctggtgaccggagcctccagcggcctgggccgccacttcgccatgaccctggccgccgcaggcgccgaggtggtggtgactgccaggcgccaggcgccgctgcaggcactggtggaggccatcgaggtggcgggagggcgggcgcaggcctttgccctcgatgtgacctgccgtgaggatatctgccgggtgctcgatgccgccggcccgctggatgtgctggtcaacaatgcgggggtgagcgacagccagcccttgctggcctgcgacgatcaaagctgggaccgcgtgctcgacaccaacctcaagggcgcctgggcggtggcccaggaaagcgccaggcgcatggtcgcggcggggaagggcggcagcctgatcaatgtcacttcgatcctcgccagccgtgtggccggcgccgtcggcccctacctggcggccaaggccggcctggcccacctgacccgcgccatggcgctggagttggcgcgccatggcatccgggtgaacgccctggcgcccggctacgtgatgaccgacctgaacgaggccttcctggccagcgaggccggcgacaagttgcgctcgcgtatccccagccgccgcttcagcgtgccggcggacctggacggcgccttgctgctgctcgccagcgatgccgggcgggccatgagcggcgccgagatcgtggtcgatggcggccacctgtgcagcagcctgtaacgcgccctggcgcaataacaacaagaacaggaggtatgtatgtgcgtgcaagacccgagcaatgtgtcgatgaggtggctgccatgatggttccgaccctcgagcacgagcttgctcccaacgaagccaaccatgtcccgctgtcgccgctgtcgttcctcaagcgtgccgcgcaggtgtacccgcagcgcgatgcggtggtctatggcgcaaggcgctacagctaccgccagttgcacgagcgcagttgcgccctggccagtgccctggagcgggtcggcgtacaagcgggcgagcgggtggcgatactggcgccgaatatcccggaaatgctcgaggcccactatggcgtacccggtgccggggcggtgctggtatgcatcaacattcgcctggaggcacgcagcatcgccttcatcctgcgccactgcgcggccagggtgctgatctgcgaccgtgagttcggtgccgtggcccagcaggcgctggccatgctcgatgcgccgcccttgctggtgggcatcgacgatgatcaggccgagcgagccgacctcgcccacgacctggactatgaggcgtttctggcccagggcgacccggggcggccgctgagtgcgccgcagaacgaatggcagtcgatcgccatcaactacacctccggcaccacgggggatcccaagggcgtggtcctgcatcaccgcggcgcctacctcaacgcctgcgccggcgcgctgatcttccagttggggccgcgcagcatctacctgtggaccttgccgatgttccactgcaacggctggagccatacctgggcggtgacgctgtccggtggcacgcacgtgtgcctgcgcaaggtccagccagatgcgatccacgctgcgattgccgagcatgcggtgacccacctgagcgccgcgccggtggtgatgtcgatgctgatccatgccgagcatgccagcgtccctgccgtgccggtatcggtgatcaccggcggcgccgcgccgcccagcgcggtcatcgccgccatggaagcacgcggcttcagcatcacccacgcctacggcatgaccgaaagctacggccccagcaccctgtgcctgtggcagccgggggtcgacgaattgccgctggaggcccgggcccagttcatgagccgccagggcgtcgcccacccgatgctcgaggaggccacggtgctggataccgacaccggccgtccggtcccggccgacggccgcacccttggcgaactggtagtgcggggcaacaccgtgatgaaaggctacctgcacaaccccgaggccacccgtgccgcgttggccgacggctggttgcacaccggcgacctggccgtgctgcacccggacggctacgtggaaatcaaggaccgggccaaggacatcatcatttccggcggcgagaacatcagctcgctggagatcgaggaagtgctctaccagcaccccgaggtggtcgaggccgcggtggtggcgcgcccggattcgcgctggggcgagacaccccacgcgttcgtcgccttgcgggcggatgccttacccagaaccacgggtgacgatctggtccgctggtgccgcgagcgcctggcgcacttcaaggcaccgcggcatgtgacgcttaccgaactgcccaagaccgccaccggcaagatccagaagttcgtcctgcgcgagtgggcccggcaggaggaggaggccggcgacgccggccgctgatggcgctgccgcacccgcatattccataacaataactaggttgcccgaggtgtcccatgtccagcctgctatacgcgcgtatccgcgccagtgcccggttccagcaactggtggcgcgccgaaaccgtttcaccctgagcctgctcctgctgatcctggccacgttccacggctacatcgcgctggtatcgttctgccccgagctgattgccaggcgtctggcgcagggctcgaacatgaccttcggcgtcgcggccggcgtgttcctgttcgtgtttttctgtgccttgtcggcgctctatgtgtaccgcgccaacggcgaattcgatcgcctgacccaggctctggtcgctgggctggaagaggagcagggcgcatgaagaagctccttcccctggcgttgtcgctgcactccggcctgctgttggcctcgcccgcgttggacgctggccagcgccagccgctcaacctgcatgccatcggcatgttcatggtgttcgtgctgttcaccctgtgcatcacctggtgggcggcgcgacggacccattcgacggcggatttctatagcgccggtggcggtatccggggctggcagaacggcctggcgctggccggcgactacatgtccgcctccacgctgctgggaatcaccgcgctcatctacagctccgggatggatggctacatctatctcatcgccttcttcgcgggctggccggtactgctgctattgatgaccgagcggctgcgcaacctgggccgcttcaccttcgccgacatcacctcgtaccgtctcgaccagggcaaggtgcgcaccatggccgccatcggatcgctgaccgtggtgtgtttctacctggtggcgcagatggtcggggccgggcagttgatcaggctgctgttcggcctggactaccagatcgccctggtgatcgtcggtgcgctgatgatgctgtatgtgaccttcggcggtatggtggcaaccacctgggtgcagatcgtcaaggcattcctgctgctggtcggcggctcgctggtgctgttcctggcgatgcgcgaattcgacttcagctatgacaggctggtcagccaggcgatggatagccatgccctgggcgaacgcctgctggcccctggtggcttgctggccgacccgttgaccgcgctatcgctgagcctggggctggtgttcggcaccgccgggctgccgcacatcctgatgcgtttcttcaccgtcggcgatgcccgggaggcgcgcaagtcggtgctctacgccaccgggttcatcggctacttcttcaatgtcattttcctgctgggcctggcgtcgatcgtgatcgtcagccagcagccccggttcttcgagggcggggaagcgggaggcaagctgctgggcgggggcaacatggtggtcatgcacctggcccaggcagtgggaggcaacctgctgctgggcttcctctccgccgtgaccttcgccaccatcctggccgtggtgtcaggcctggccctggccggggcgtccgccatcgcccatgacctgtatgcgcgggtgatcatgaagggcgcggccagcgaggcgcaggagctgcgggtaaccaagctggcaaccctgggccttggcttggtggcgatagccctgggcatcgtgttcgagaacatcaacgtggccttcatggtcgccctggcctttggcatcgccgcttcggccaacttcccggtgctgttcctgtcgatgttctggtcggggctgaccacccgtggcgcgttggccggtggctacgtcgggttgttcagcgccatgggcttcgtggttttctccaggctggtgtgggtggatgtgttgcacttcgccgagccgctgttcccctatacccagcctgcgctgttctccatgccgttggcgttcctggtggcgtatggcgtttcccgcctggaccggaccaagcgggccatggcggaaagggcagccttcgccgaccaatacgtacgaggccagaccggccttggcgccagcggagccatagaccactgaggcgcacacggtcgctgtcgaacgggtggcagcgaccgcatggcaggctttgaggctgtctgtcgcccgaggcctggctagtgcccccggaagatgtctccgataccgacggtggggtagtgctccatgcgctgagccgtcccgcggttgacgacggaaggcttcgaaaacagtgcactcaggaagatgaccagtacaaggacagccagtagaaaaccgaatcggcgcatatgattctccagcgattttttatagttgttgtcttcgggcgctatccacgaggaccttagaagcgcagcgcagtcactgtcccgccgcgcttgcggtgtcgcattcgcgggcgaacaggcgggtgacggctacgatgtcctggtcgccatagcccatggctgccgcgcgttgcacggcctggcacagcgcgtcgaagaccggcgtccaggccccttgtgcgtgcagggctccggcgatatgggcgaaggcctgggcatgcacatcgagcctcgcctgatcgcctgcgaaatcctgcgcttccagccgacggaccgcttcctcgagtgcatcggcgacgaaaaagcgcgacgtgtcgagcatgagccgagcggtcttcgaaggcggcaggccgaagtggacaccagcccccacggcctcgaagaaagccaccatcgcggcaaacgcatgcgcgtggagcacggtggcgaaggccaatgcttcgtcccaggggaggaacgtcgtatgaccggcaagcccctcaagcagcgcccgatgccgttcgaaggcctcaggatcaccggtatgaatgctgtggctttcgcgacgaccaacgttgcgcgggtaggccacgatcatccctttgacgtaatggccgcccgcgcggttgacgagactctgaagcgccaggccctcgtcccgggcgttggtcgtgtaatcgacgatcgtacggttggccagcgcctgcatcacacctggcatcccgagcacctcgtgggtcgcctggttgtccaggagcacgaagatcgtggccgggcttgcagccagcgcggcttcggcgctctcgcacaggtgagcgccagcggcgacgagcgccgcggccttgccgggcgagcggttccagatcgccacgcgcctgccttgcctgagcaacgcttgggccatgatggttcccatggctccgagcccgatcacggacacttcgaactcgaagctttcatcattgtgttcacgcacgctcgaggtctcctgattattgttctggctgatgtccaacaggtctccggcctgcgcttcaacacaggccgaagggtgaccctggcagctattctcccagcgctgccgcgaccgattcgccgaaggccctgaggccgtcttcgagttggtcggtcggagtgttcagcggtggcatcagcttgatgatttcgccattcgggccgcagcggtcgaccagcacgcccgcttgcagcacgcgctgctgggcgtccttggcgacctcgacgttgccgcggccgaaatcgatgccggcgatcatgccgcgacaacgcgcggacgcgacgcctggaatttccgcaaagccggcaactgcgcgctccatggccgcgcagttgtcggccagcaatttcaggaactgctcatcgtgccaatagctgagcgcgatgcgggcggtcaggaacgccaactggttgccgcggaaggtgccgatgtgatcgcccggttgccatacatccagcccggcacgaagcaacacgatcgccatcggcaggccgaagccgccgatcgatttggcgcaggtgatcaggtccggcaccaccccggagcgctcgaagccgaagaagtcgccggtgcggccgcaaccggcctggatctcgtcgcagataagcagcacgccgtggtcggtggtccacttgcgcaagcgttgcagccattggttggaagccgggtagacgccggcctggatctgcaccgactcgacgatcaccgccgccggcagctccgagccgctgccctggtcgttggccaggcgctcgaggaagccaatgctgtcgaattcgccataggggctgtcttcgtagggcacgaacaccacgtcggtggaaagcccggggccacggcgagtgcggttgccggtgacggccagggcgccggcggtcatgccgtggtaagccccgtagaacgatacgaccttggtacgcccggtcgccttgcgcgccagcttcaacgccgcctcgacggcgtcggcaccggtcgggccggtgaactggaccttgtagtcccagccgcgtggcttgaacaggtcgcgctcgatcgcttccaggaactggcgcttggtggtggtgtgcaggtcgagggcgtgggtcacgccgttggccgacagatacgcgatcagcgcatcgcgcatgcgcgggtcgttgtggccatagttcagggcgccggcgccggcgaagaagtccaggtattcgcggccatcttcgccgcggatcctgctgccttgggcggtatcgaacaccaggggcaagtcgcggcagtacatccgcacgttggactcgagcctttcgaacgtctcgatgttgttcatgcaaacctcttgaaaaatgatctgggtagtccggggtgtgggcggtcagtgcttgaacatcacgtggcgcaccacggtgtagtcttccaggccgtacatcgacaggtccttgccgtagccggacagcttgaccccgccgtggggcatttcgctgaccagcatgaagtgggtgttgacccaggtgcagccgtattgcaggcgggcggccaggcgatgagcgcgccccacatcggcggtccataccgaagacgccaggccgtagtcggagtcgttcgcccaagccagcgcctgggcttcatcctcgaacgacgagacggtcaccaccgggccgaagatctcgcggcgcaccacctcatcctcctgcgtagcgccggccaggaccgtcggctcgaagaagaagccggcaccctcggcgcgcttgccgccggtgaccacttcgatgtgcggcaactccctggcccggttcacgaacccctcgacacgctccagatgctccttggtgatctgcggtcccatctcggtcgccggatcgtccggcagcccgcaccggatgctggatacggcctcgccgagcttgcgaacgaactcctggtagacccctttctgcacatagaggcggcacgcggcggtacagtcctggccggcgttgtagaagccgaaggcgcggatgccttcgacggcggcgtcgatgtcggcatcgtcgaagatcagtacaggagccttgccccccaactccatgtgcatgcgtttcacgctctcggccgtaccttcgatgatccggctgccggtgcgcacggagccggtcagcgacaccatgcgcacctgggcatggctggtcagcggctcacccaccgaggcacctcgaccgtggacgatgttgaccacgccggcggggaagatctcggcaagcagctcgcccagtttcaaggtactcagcggcgtgtgctccgacggtttcagcaccacggtgttgccgccggccaatgccgggccgagtttccacgctgccatcaacaacggatagttccacggcgcgatggaggcgaccacgcccaccgcgtcgcggcggatcatcgaggtatgccccgcgacgtactctcccgccgccgagccctgcaggcagcgcacggcgccggcgaagaaacggaacacgtccgatacggcgggcagttcgtccagcagcacggcgttgaaaggcttgccgcagttgtccgcctccaggcgagcgaacacgtgcgcctgggcatcgatgcgctcggcgagcttgagcagcagggccgcgcgttccttgggcggcgtttgcgaccaggcgtcgaaggcctcatccgcgccctgcaccgcggcttggacctgggcgccgctggcctcggtaattcgcaccaggacgttgccctgggacgggttgtacaccgcgtggctctcgccttcgccggccaccagggcaccattgatcagaagtttggtttgcatatcgattctcgccattgaagggcaggctcgaagccggccttgtggttgttgtcagagcgttcgatagaagggtggtcactacgccagcgcgtcgggcaccgggttgcggaagaagctggtccggcaagcgagatagaccgcccccaggcccagccagctacagcccatgatcagcgcgtctttatccaggctgaccagcatccacccggccgtgaccaggccaacgagcgggcagagcaccccgcgcaacaagcccgccccgtctccgaggcgggtatcgaaggagagccgcaacgcgcaaaggttgactgcactgaaggcgagaaacgcgccgaaattgaccagggacgtcgcggtggcgatcgtcagggcaaaacccgcgcagccgaaaatgccgcagagcagaatgttgaaggccggggtcttgtagcgaggatgcaggacaccgaacagcttgcgcggcagttggttgtcccgccccagggcgtacagcagccggcccacgctggcctggaacgacatgcctgcggcgaagtgggcgatgatgatccccgccaggaccacggcgaagaacaggtcgccgccgatcatgcgggcgatctcgaaggcggcgccgtccacatgctcgaaggcgggggaggggtgcgccaggtacatgaagtacgacgagccgacgtagaccgaaccgccgatcaatgcgaccagcaggatcgcgcgcggcagtgtccggcccgggtcgcgggtctcctcgctgagcgtggacagcgcgtcgaaacccaggaacgagtacgcggcaatggcggcgccggccatgctggtggcgaaggacacgtccgggttgaagaacggcttggccgacagcagcccgccagggccgttggccgcgacgatgtagtgcacgcacaggccgatgaacacgacgatgatggccagttgcgcgaccatcaacagcacgttgaagcggttggcgacctggatgcccaggatattaagcagcgaggtggagacgatgaagccgatgatccacacccattgcggcacctctggaaaggccatgttgaggtagctggcgccgagcagccagatcagcatcgggatgaagaagtaatcgagcagggcggcccagcccaccatgaagccgaggttcgcgctcagcatcttgcgagtataggtgtaggccgaaccggcgaccgggaacaccctgaccagccggccatagctcaaggccgtgaacaccacgccgattgccgcgatcaggtaggccatcgccgtggtgttgccgctggcctgcgtgatcacgccataggtgccgaacacgatcaacggagcgaggaacgccagaccgaacagcagaacggaaaacggacccagcgtgcgcttcaatgaagcgccggcgattgattcgctcatgactggcctccttcacgctacgtagtggtaagcggcggcgacgatttcacggtaggtttccaccgtcatttgcttggcattgctgccgtcggagaaattcttcttcgacttttcggcgatgctcaggaagtcttcctcgcgcacgcctttcacctcggcgaagcgggggatgcccaggtccttgctcatctggaacaggtagccgacagcggcctcggcggcctcggccggcgagaggttggggtcgatacccagtgcataggcgacctgcgcgtggcgggtgatgtcggcgtcgcggttatggccgaacacgaagggcaggaagatcgcgttgcccacgccgtgtggcgtgtcgtacatgcctccgatggcttcggaaatgcagtgcacgctgccgacgtccgcgttaccgaaggccatgccggcaatcaggctggccaccagcatttgctcgcgtgcatgcaggttgcccggctccagtacggcgggcctgaggtattggctgatcaggcggatggcatgcagcgccagcccgtcgctgatcggattcgacacacggcaggtgtaggcttcgatggcgtgggtgagggcatccatgccggttgcggcggcaatcgatgcaggcagcgtgtcgagaatgcgggagtcgagcaatgccagaacggggcccacccggtagtcctggacgctcatcttgaaatgccgggcggtatcggtgatcaccgagaaacaggtcacttcgctgccggttccggcggtggtcgggatggcgacgataggcgggatggcgtgcctgagggtgaaagagccctcgtagtcttcgatccgaccctcgtgggtcagcagcaggctgatcgccttggccgcgtccatcgcgctgccgccgccgatggccagcaggccttggatacctttgccgcgatacagctgcgccgcctggttgatgtcttcgctgcgagggtttgccttgacgtccgatatctcgtcgaacgcgatctcccactcattcaggctggcatacacgccattcaacaggcctgcggcctttaccccggcgtccgtcacgatcagcacatgcgccatgccgagttcccgcaggtattcgccggtgcgctcacgcaggtcgggtcccatcacgactttggcggggagtaagaacttgaattccatacgtacctcttgctcgatttttgtcgttgttgaacggcagtggaggaattcacgcgcagggcgaaccaacggctccggcgtgtgatgcatggctctgcggtcgagaatcaaccgggaacctttttgtcttatgtgggcctggataagcacgaacttcgaaaagccccatgcaagtcccgaggtgtaaaaagaggggcggcacccacccgcccctgaagggatgttccgtactaatgcatttggcctgcgagcagggaaagcagcgttcctgtcaggcaggcggggaagtcatgccccattcccggcaacagcaccaagcgtgccctgggaatggccgccgccgtggcgaagcctccgctggtggcgaccatgaggtctttctcagcatggatgaccagcgtgttgcagcgaattcgctggagttcctgcgttcggtcgcccgagttgatgatggcgccgatctgcctcgccatcccgaggttgctcgcttccccgccgcctcgctcccaggcttgcatggcgtagtcgcgatgggcctgctcgtcccattccagcgtcgtaccgacggaacgcatgatctccacatagtcgcgaacgctctcccgctggttccggggaggacgccggagaagctgcaagatggtcttgaacgctggctggcctactcgaagcgatcctgtcgtcgagaagatggacgccaggctcatgactcgctgcggataacgagcggcaagtgtctgggcgatcatgccgcccatcgacatccctacgacgtgcgccgcacccaggcgcaggccatccatgaggccgatcacatcgtcggccatgtcgcccaggtcataccccgcagtcggtttgcggaagaactgttgcagggtcgagggcggggtaacctcggtgaagaaagacctgcccgagtcacggttgtccagcgtgatcacgcgcaggccccgctcgaccaggccggcgatgagcgcttcaggccaatagatcaattgcagccccaggccgacgatgaggatgaccgcaggcgcggtttccggaccgtggctgcgatagcagaggctacgcttgcccggtagctcgcagaaccgatccgcagtcatcgcccgccgccctgagtctgaagcgccacgcttctgtgcaggtaggcgtcaggcaccgtgctgaaccggaggcattcgtcggcgaccttccctcggcgcaaaagcttgatgtcacggaagtaatccatcgacatcacccagggctcacgaggcccctggcgcggcatactatccaatgcccgctggacatatccggccccgaaatccagcaggggacgggtttcgacaccatccggcgccttcggctcgcagacgttatggccctggctgtccatgaagcccagcaagcgacagaagtggtcgcacagcaggcatactttcagcgtccaggatgagttggtatagcccaccgcaaaggcaaaattgggtacgccggaaagcatcgtgcccttgtacgccagcgtctggctcaacactaccggctcgccatccttgtgcagggcgataccgccgaacaactgcacgttcagaccggtggccgtgatgatgatatcggccttcagttccgtgccggacttgagcaagacaccggactcggtaaagcgctcgatatggtcggtaacgaccgaggctttacctgcactgatggccttgaaaagatcgccttcgggaaccgagcacaagcgttggtcccagggcttgtagggcgggttgaaatgaacgtcgaccggatagcccttcggtaattctctacgggtcagccatatgagcagcttgcgggcgagcccggggaagcgctggcagaatcgccagaagaccagggtgatcttggcattcttgtagcgcgtcagtgagtaggcggtttgcgccggcagaatcttgcgaagaaaagcggcaacggaatcgttggcgggctggttgacgatataggagggcgtccgctgcaacatggtgatgctggcgacctcgtcggccatggcgggaatcagggtcaccgccgttgcgccgctgccgatgaccaccacatgcttgccccgatagtccaagcgctcgggccagtgttgcgggtggatgatttgccccttgaactgctccgcgccctcgaagcgtgggctgaagccttggtcataacggtagtagccgcctgcgctgaacagccagcggcattcgatggtgcgggtttctgccgtgtggccgtcctcgacgcataccgcccacagccctttgtcgctctgccaattcgccgagaccactttctgccggtactggatgaaggggtccaactggtattcagcgacggcttctcgcaggtattcgagaatgtcggcggcatccgccagagatttcgccttggtccaaggcttgaagtcgaagccgaaggtgtacaggtccgagtcggagcgtatgccgggatagcggaacaggtcccaggtgccgcccattcgctcccgggactcgagaatcgcaaacaccttgtgcggctggtgacgtcgaaggtaagccgcagcgccgatgccagacacaccggctcctatgatcagaacatcgagcggctcaattggaagagcagtgtgagaggacatgtcgcctcctattgttgtgttatagagacttgatcttttgacttgatcgtttgaccagaataggcgcgagcgagttgctggtacaaggtgcgaaatgcaccaggtttccatcggtttgggtttatttgcacctaggtgccgcagccagttcccgccaggccatggcggaaggcctgttgcatggacgagaagcgcacagtcaacttgcaggactatgagggggaaggaccggcgagatagccgcccaggattccgctggaagcggaggcggggagaggagaactagaagaggcgctgcacctgaactggcaagaggcccgaagagcaggggcacggcgaaccgtgtcaccatgcccctctctagagatgcgccttcgaaaagatcagaagctggccaccaacagcttcacagcctggcaggcggcttcggtctcggcattcagccgctcctggtcaccatgggcggaccaggcgagaagcaagccatcgaacaggttgatgagcaagcgactgacaatggccagcgcttcctggtccagcaccgagccagcgacctgttcaatggcctgcttcgtcgcttcgacggaatcggtgtagatcttgctcgccatcgcggggttgttacgcagattccagaaaaacagctcgaactgcgtagtcgccagttccggatgcgtggtgaaccacccgaccaactggcgcaatatctctgctaccgagtctgccgccgtggctcccgccgtaacatgcagcaaggactgctgtggcttgtctatcagggattcatagaccgcgtcgaacaattcgtccttggtgtggaagacatagtgcagggaggccaatggagaattcgccgcggccgcgatgcgacgggtagtggcattcgccacaccatattccgcgatcaccttcacggcggcctcaataaagtcttgcctgcgcacttcggcgcccactcgagccattcagcttctccttcttcggtgttgccgccaggcgactggtccgctgtcgaccgggacgaatgctaacgcatggccgtcccccaatccatgagtcgacacgcttgaggaccgaggcagcgaccctttgtctctccagatgtttcgctccgaccgccggcgatgcgtagccgaagcggaacaggatcgagcctgggcaatccgctatcgccagcgcgaacccgcgtagagccggatcttgattcggcaggcctttcctgagcgccgagatgccacgcagaattattaatcgtttgacttgatcacatgatcatgtcgtatgatcaaacctcctttccgcgccaggcgcaaggagagggcggtctgaccgcatgagagtgaacgctcatgggctgaggttgattgcggaagccctgcagaacaatgacaacaccacacaggtaggcatcagatgagtacgcgaagattgacgacagtcagctgcgacaccccgatcgagcaggtagtggaaatcatcaggcgtgatggcgctgtcgctatttgcaacttcgtctcggaagaaaccttgaagtctcttaccgaggacctggacagctatctgggcgttaccccctgcggcatggacccttacttcgccggcacccagactcgacgtaccgcgcggatcctggcgaaaagcgactccgccgtggaagtggcactgaaccccctgttcctcgagacggcaaagcaggtattgcagactcccacccatgtctgggtagggaacgatcgggtcgagatcacgcccgatatccaactgagcatgacccaggcgatacagatcgggcctggacaaggtcttcaacccctgcatcgcgacgatgccacttcgctctggcggcatccgcagtatggtcgcgaggctcgcttgcagctcatgctggcgattaccgacttcaccgaagagaacggcgcgacgcgggtcattcctggcagtcatcaatgggatgacgaacggatgcccacccaggaagaaaccatcggcgcagaaatgaaggcaggcactgcgcttctctggctgggatcggtatatcacggcggtggcgccaacagatccgacgctcctcgcacaggcctgaccatggcctatgacctggccttcctgcgcctggaagaaaaccacttcctttccatacccgtcgagcgcgttcggcagctcccctcgcaaatgcagcgtctgctggggtggagtgccagttccacgctactgggttgggtggagatcgatggtcagatgcgtgacccgcaagagctgttgggcatgccctccttttccgaggcggggaaggggttctagcggcactgccatggatcggcccatgagaggaacaacgtccggcaacccgggagtgatgtgaatgaatgccttcaacggagcggcacgcaacaatgcagaacccatgagattccgcagccttggcggatgggtggagcagccagacgacctgcagccggcgctgaaaggccacgagcacgcagacgtagtcgtggtcggcgccgggttcgccggcctgtcaacggcgctggaactaagggcgcgtggagcgaacgtcatcgttctggaacagcagttcgcaggcttcggggccagcgggcgcaatgccggctatctgctcggcagcatgggcatagaatgcgaggttttcgtcaagcgagtggggcttgagcaggcacgtaagttcgtcggtttctatgacgaggccgtcacctatgtggaagagcgtttggctgcgctggacatcgattgcgattacacgccctcgggaatcatccgggccgccgtccatcccagccaggaaaagcgactgcgagcgaacatggagcttggccacgcgctgggctctgtcacgcgcttcgtggatagcgccgagatgcgcgcgcgaggcataccgcccgcattcctgtttggcagcgagcagcgtggcggcaccttgaatccgggaaagtacgtcaacggcctgcgtcgtgcggcaatcaaggctggcgtgaaattgtacgaacgcacgccggtgctttcctactgtgaagggcaggtgattacctgcaatacggcccagggtatcgccaccgcccctgtaatggttctggcgaccaacgcctacacgcctcagctgggagtgctccgcaacaaggttgcaccgatccgggtttcggcaatcgaaacccagccgctatcggcggagcaactggcgtccctgggttggcaagagcgtgaaggcctcattacgccgcactacaccatggaaagtcatcgcctgacggcccatgacaccctgctgctgaccgtgaagcaattgggttatgcctacggctcgaagacacccaatgttccggaccacgccgcctacgccgcgttgtcgagagtgttgcgcgagcgttttccttccttgcagggccttgccattcggcattgctggagcgggtatatcagcggggcctacgacttcctccccgtggtcggggtgacaggggccaggcagaacatcttctatacggcgggatgttcagggcatggccttgccactcaatcgctcatgggcgcgcttttcgccgagcgaatcggcggtggagagcctccgctgctagcggcgctggaacacaagacgccatccatgctacccgagccacttcaatggtgcgccataaagacggcctttgcggccgccaggctactggatgcatggaccgacaagaaagtgcgcaaagacaaagccttgaacggctgataacgatgcggggagttaatggggttatgcctgtactcccttgcaccgattagacacaaggcatcgatacaactctatctgaaggggcagttaacgtggaaccgagagacttgttcgctctgctctcatgtattctcctggtgatttccggattgttttatggcgctgcattcatcaggcggaaaaactatttgcttggcctggagttcttgatcgtaggtatctcggcatcgaacttcactacattcatagccaccggctggcaagccaactacaacatcgcgatctttctcgacgccttttcgcgaggggtgggagtgccagttatcgctacgctcgggctaatggcagttacccacgattacaaaccgtcgcccgccaaggacatcctcatttttgtagctggctttgccgctaccggcgtctatttcctgtctggaatcatcgagggattcctcccttatttctatgtattcatgtggtcagcctataccttgtatctttgctacttcaccttgcaactggcccgtgcaggcgaagccctccatactctggccaccatcgctggcgggctggcgggcctggtagtagcgctcagatatgacttcttcccgattccgggagacgacacgaagatggtcttcatgaccatggccttcctggcttggtcctattccatggtgcagttgtactatgcctatggtgcgctggagcgttcgaacaaggtatacggccaagcgtttcctcgtccgcgataaacaatacggcgcgacaagtttttctttctgacccgataacctggcagaactgttctgctgtaactccatggcaggccctggccctgccttttaccgcccttcggggcggtttttttttgcaggcattacatccgctatagtcccgctccgccgcggagcgtgcattgtcggataaagttgctcgattcatgaccggtcatatccgatcgctccctctgacccgaggcgaaacgacaattaaaaatgcccgagccgatatctacgaaagttcccctcaagctctcttgtgccctgttaccaagcatctccaggtaacacatgtttctttacttcccaaggtggtgcacagggcactgggcctggaacagaactttttccataaccgcctgatttataacaattaaaaaaacatgaaagagaactggcatatggtttgcctcatgatcgtccgacatggtcaattgatcaggtcaaatgatcattatcgacaggagccgacttcttccccttgggaggtcgagcaaccggtccatgccctgtgtgaggagccatccaatgaaagatgtaactgaacggctggaaggtgaagcgcccacccgtcgtgttttccagcagcagttgttcatgaccctcgcggtatcgaccgtgctctgttcggtccaggcggcgccccagggccccgaggcgctggggtcgaaactgacccccttgggcggggagatcgcagcgagtgcaagcggggacattcctgcctggacgcagcctggacagcaggacgagggatggagctacggccaggtgcgaggagagcactggaagttcaagggcgacaagccgctctacagcatcgacgcgaacaatctcgcgcaacactcgagcaagctgtcccccggacaggtcgagctgttcaagaggattcccggctatcgcatggatgtgtatccgacccgtcggacctgtagcgctccggacttcgtggtcgagaacacccggcagaacgttggtttcgccaagctcgatgctgccggcctcgctctggacgaggctcacgttccgggcatcccgttccccatgccgagtaccggtgccgaggtgatgtggaacatgaagatgcgctaccgcggcgttggcgtcgaaattccccggaccatttccggaatttctccacgcaaagggggggaatggttacgtcagtcgacagataccttcttcttcacgccctgggggaaaaaggggagtgcgctcttctcgtcagttggccgcctggagaatgcgaccttcttcaactacctcgagccggctgctctggccggccagtccgcggtacagactgccgtggccggcgaacaggccacgaccttctactacttccccggccagcgccgcgtgcggcgaatgccgtcgtactcctacgatgcgccacagatcggcctggataaccagtacaccgtcgacgaggcgaacgtcttcttcggcaccatggaccgtttcgactggaagctgatcggcaagcaggagttgctggtgccttacaacgatttcggtgcctacgacactggcgccaaggtggagacgtttgccggcaacgactcgatcgcgccgcagtcgcgtcgctatgagctgcatcgggtctgggtcgtcgaggccaatgtccgtcaaggcatgcgccatcaggcgccgaagcgcatgttctacatcgacgaggacagctggaacccgttgctggcggtggactacgacaagcaagggcagatctggaaagtgcgcgaagggttctcgattcccgtgtacgagacaggcgcctgcgacgtccaggcccaggtccagtacaacctggcggatggccgctacctcttcgacatgacctcgatcggtgcgggcaagaacgatattcgctggctcaccgaagacaatggctccccccgcctgaagcgtgacttcttcacctccgacaatctgcgagccatcagcgagcgctaaccgacgtcagatcgagagccagcatgaaaaaaataattacgaaagcctcaggccttgtcatcgcgtgcacaaccccactggcaatgggattcacgttcgaaaccgaaaccctcaatggctctttcgactccacgatcaccgcaggcatgggtctgcgtaccgagtcacggggctgcaacctgatcaaccagggaccgaccgggcacaacgcgccctccggctgcctggcgcagagctccggcgtggccgaccagggcgacctgaactacgaccgcggcgacatgttcaccaactacctcaagggcacccatgagctgttgctgaagatgcccgaggacatcaccttcatggcgcgcggcacctggatccgcgacttcgctgccaccgataccaccggcacgctgtcgttcaacaccccggagagcgtcggcagcaacgggctgagcgacgacgcccgcgacgacctcgcgttcaaggcccgcctgctggacctgtgggtgagcaaaggcttcgacgtgggcgggcagcgggtccgcgcacgcctgggcaaccaggtgatcaactggggcgaaagcctgttcgtggccggtggcatcaacaataccaacgcctacgattaccaggccttggcgcgccccggcgtgcagctcaaggaggccgtgctgccggcgccgatgctcagtgtcgcgtcgggcctgggctcgggtgtcaacgtcgaggcctactatcaattccgctggaacaagagcgaattgccgccggtaggcagctactggtccaccaccaacgcgctgggtgagggcaggggggactatggattctccgaaaaggacgcccgcgacagcggccagtggggcctttcgctgcgctggcagccggaggacagcgacgtcgcctatggcttctacgtaatgcgttatcacgacaagttgccatcgttgcgtgtcgccattctcgacccgaacaccttcgcggcggcaccgacctgggagtaccaggaagaccggatgatgtacggcatcagtgccaacatgccgatcggtgactgggccgtcggtacggagctgtcgtaccggccgaaggactcggtcatgctcaacccggtcatcgacctgtgtaccggcaacggcggcaaatgctggaaggacgagaagaaattccagtggcacctgaccggcctgtacagcttcacgccgtccaattccccgacgcttctggatttcagcggggccagcacgggcagcttgctgaccgaactggtggtcatcaagtacccggggctgcatgacgaggtcaatggcgaaccgctcgccgcgggactcaatgcctggcagctggatcctgccagagcgccgaagtcccgtggcgacaagacctcttcagggatcaacctggacttcagcctgacctatgacggcaccttgttgccgggctggcaggtcacgccgggcgtcttctatgcacggtcgctgggaggacggacaccgaacctcagcgcaaccttcaccgaggacgcgagcagcatgaacctgtacctgaacttcgtgcggaacccggccagttggcagatttccctcaactacgcgaagttcatgggcggtgagacgccctacgaccagctttatcgtgaccgcgattatgtcggcatcgcgatctcccgcaccttgtgaggcttgccgtgaacggttctgtaaagctacctgaggccccgacacgtggcctgttgtcatatgtcgaaggtgtgttgttcaggcatcgccggctggtgctggcgagcctggcggtattcacgctgatcatgggctggttcgccgtacagctgcgcatggatgccggcttcgaaaagcaattgccggtaggccacgaatacatcgagacattcgaggcctaccgcaatgacctgctgggggcgaaccgactgaccatcgtggtcaaggcccgagagggcgatatctggagcgccccgggcctgaagcggctgtatgacgtcacccaggcggtgaccttcctcccgggagtatcgcgcagcagcgtgcgctccctgtggacgcccaacgccttcgtcaacgaaatcaccgaggaaggttttcgtgctgatccgctggtacccggaacggtttctcccgagcacctggatgaccggatcatcgcgaagatcgccaattccactgcccagggcggcttcatcggtacgctggtttcccgggaccagagcagcgcgatgatcacggtggaactcaacgagtacgatagccagggcgcccatctggactacgtaaccttcaaccatcggctggagaaagagatccgccagcgcttcgaagacggcgatttcgaaatccagatcatcggtttcgccaagcagatcggcgacatcgccgacggagcttcagccgtgctggagttctgtttgctggcgttgctgctgacggcgggggcggtgtactggtattgccactcgctgcgtttcaccttgctggcattggtctgttcgctggcctcgctggtctggcagttcggcagcctgcgcctgttgggctacgggctcgatccgctggcagtgctggtgcccttcctggtgttcgccatcggggtttcccatggggtgcagcaaatcaacttcatcgtgcgcgagatcgccatcggcaagagcgccgaagaggcggcacgctcgagcttcaccgggttgctggttcccgggacgctggcgctggtgaccgcgctggtttccttcgtgacgctgctgttgatcccgatcccgatggtgcgggaactggcgatcacggcttcgcttggcgtggcctacaagatcgtcaccaacctggtgatgctgccgttgatggcgtcgttgctgcgcgtcgacgacaagtacgcagccgcccaggaggtttcccggcagcgtcgcagccgttggctgcggggcctggcccggctcgccgagccacgcaaggcgcagtgggtgctcggcgcggccttggcggtgttcctggcggcgatctggcaaagccatgaccgcgtcgtcggcacgctgcaggcgggtgcgccggagttgcgcgaggactcgcgcttcaatcgcgacgcggtctccatcgccagcaactacgacattggcctggactggctcagcgtggtgttcgaagtcgacaaggctccttccgaggtggcctgcgaggatgttgccctgggccagtaccaggatcgtttcgtgtgggccatgcagggggtgcccggcgtcctctcggtcgcgtccttttccaccaccatgcgtcagttcaacgagggctacaacgaaggcaacccgaagatggcggcggtgcccatcgacccgatgaactacgccgcgctggccaccgaggttgcgcgaacccccgggctgatgcgcaccgattgcagcatgtcggccgtgcacctgtacctggccgatcacaaggccacgaccatcaaccgagtggtggacgccgccaaggcgttccgcagcgagtatccgatgtcaggcatttcgattcgcctcgcctccggcaacgccggcgtcctggcagcgatcaacgaagaggtggagaagagcgaaacccccatgctgctttacgtctatgccgccatcgccttgctggtgttcgtggtctatcgcgacttgcgggcagtcctggtgtgttgcctgccgctgaccatcggcaccttcattggctactggttcatgaaggagctgcagatcggcctgaccatcgccaccttgccggtgatggtgctggcagtgggcattggcgtcgattacgccttctacatctacaaccgcctgcaactgcacctggcccatggccagacgatcaccaaggcggtggagtacgcgctgctcgaggtgggcgtcgccaccattttcaccgccatcaccttggccgttggcgtggccacctgggccttctcggagctcaagttccaggccgacatgggcaagctgctggccttcatgttcgtcgtcaacatggtcatggccatgaccgtgctgccggccttcgccgtatggctggagcgggcgttcccgcgcaaacgtcccgtgcgcatgatcggcgcgctggtgcactgaggagagaagcatgaagttcagggtttcattcaccgcggccttgctcgcagcaggattgccgctgatgtctctccaggccgcgccgttgcaggccgtgccggccgtgcaggcgggcaatgccacgcaggccaccatgctggccgccggctgggccggagagcgggtggttgccgtgggcgaccacggtgtcgtgttgttgtccgacgaccagggcaggcagtggcgccaggcacgctcggtcccactatccacgccattgacgggtgtgtccttcgtggatgccaggcacggctgggcggtgggtcactggggggcgatcctgtccaccgccgacggcggggaatcctggcaggtccagcgcctgtcgagcgaagaagaccggccgctgttcgccgtgcactttttcgatgcccggcagggcgttgcggtagggctctggtcgttggtgctgaccaccgaggatggcggcaagacatggacggagcagccgttgcaagcgcctccaggagccaagcgggccgacctcaacctgatggggctgtttgccgacaaccacggcaccctgtacgccacggccgagcatgggcaggtgctgcgctccgacgaccaggggaagaactggcgttacctggataccggctatgagggcaccctgtggtctggcgcggtgctggccgatgggcgtctgctgctgggtggtcagcgtggcaccctgttgcagggctctgccgatggcaaggcttttcgcagagtgccaacgcaaggcaagggctcggtcacatccatagcagtggctggcgctcgggtactggcggtcgggcttgacggactgaaggtacggagcagggatggtggaaacagtttccaggaagcaccgtcggctgacggcctttcgctgacggcggcgctgttcaacgccgacggcacgccgctgctgttttcacgtcgcggagtaatgccccgccaggaatgaaagtgttcaccggcctctttgcttgtccggggatgcggttgggcctggcgccttcggggccaggccggccagcgtggaaggcttctagagctggagatagtcggccaggtctgcgtagttatgttgccacaggcctgggctgccattggggtactgggagcggaagccgaggatcttctgaacgcgcggagcaagcgttctgaccagttcgagcggcacgatcaacgggtaggcctcttcaggcgtgatgatcgaagcctgcatcgggatggtcagcccgcgacggtagaagtcagcggtcacgttggccccgccgccatgaacgactttcccgccgaacagcacggcatctcctgctttcaacagggcagggatcgtcatttctggggttcctacatcgtcgaagtcatcccagtcctggctcccggggatcaagcgcgtggcaccgttttcctcggtgaaatcggtcagcgccagcatcaggttggtgatggtgcgcggcgcatgtttattcatggccacgaacggttggtactgcgccatgtcgcggtgcagcatttgcgctttgttgcctgggccgatctcgatcaactgggccgtggtcagccaccagtcaccgcactccgcggcgtagagcacattccccaggtcgtgaaagaggtcgtcatcgaggatctcctcgcgaaaggtcttgctgtgggtgacgaggttggtgagccgtttggtctggcggccatggaactcggcgatcagctcgtgctggtgcttggagccggcctcgagcgcggccaggggagcgtccagttcgttgttgatccgtgcgacttgttcgggggtcatgaagttgcggatgatcaccgcacctgcctggtcgctcagcagtgcaatctcttgcgctggagtcgagcgggttacgacgggcaggctgaaggtatcgcgagaggctgacattgaaagaactccggattgaaggaacggttggcgcaggcgggtcgctgcccgggcaacgggcaccggcgaacaagcccgcttgccactgcgctaaaccccaaaaaaagaacatggagcgtcacggcgcctccttgtattttttgttcaggcagtgagttcatgctaggtttcccccaaccttgcgccaaggtacgaactgcaccatttcctctgtgatttttgagtgttttgcaccgcccatgaccagtacgccatcctcctggccacgcccatcggaagccgttcgtgaactcatgcgcaaaggcgccgagctcgctcagacgctgccgccggagtgggtcgagcgcctcaatcaggcgctgttctcttcaccggaagatgccaagctgctggaggacccggtcatcctcgcggcgtgccggcgcgccaaccgcgcagagttgctgcattgggcgaacgccaatctgcagcgccccggagaaccggtgcaaccctacgtctcggccgacatggtggacacggccagggaactcgcccgcagagggctgtccgagctgctgatgaatgtcgcgaggtcgacacagaacaccgcctgggagctatggatgaagatggccttcaacctgacgcaggatcccagggtgcttgaggaattcctggaggtctcgtcgcggtccatctcggagttcattgacagcaacatgcgtgtggtgacccagatcatcctcgaagaaaagagcgcccaggcccatgacgacccgatcgacaaacgaagcctggtcagtcggctgctcgacggcagggatgtggatacggagcaattcggcaggcggctgggctacagccttttccagaagcactacgccggcctggtctggtgcgaaagcccggacgccgagatccgccttctggaggatgtggcgcgtaccctggcgcaactcacgggcacggcggcgccgttgatcgtattcgccggccccgcgaccctgtgggtctggagccatgcggcgaaaccgctggacctgaacctgctgcaaggcatcgcactgcggttttcagggattcgcgcggcaatcggctcgccgggcacgggagtcaatggcttccgtcgctcgcatctggaggccctgacgacgcaaaggctgatgggccgcctggcgggcgcacccgccgttgccaccatcgaccaggtgaggatggtgtcgctgatgacccaggacgaccgcgcggccaggcagttcgtcttgagcaccctggggcggctggcgacggagccttcggtgcttcagcgctcgctgcacgccttcctggccaatggctgcaatgtcacccagaccgcagaagcgctgggcacgcatcgcaacacattgctgcgccggctggagcgtgcccaggacctgttgcccgtccggcttgccgatcatcgcattcagatcgccgcggcccttgaactggtgatctggagtactcccctgatcgatgatgataaataaccataaagaccgaacgcgctcttcacagtaaaaaggatgccccggtcaggaaaagaccgccaataaggaagagggtgatcagacgagtgctgagcctgagaggaggctgatgctcgacagtcttgtccagggcgaaataaagctttctgagtatttgccgctcatcgatatcgtctgcatcgaatattgaatcgatcaccgagtccgcgcttggaaatgggttatgcaagagcggagcgacatcgaatgcacttttctggagcgcacgcgcggaaagcagagccgaagtgaccagggccgcaagcgctgcgatagcaagaaccacctccaggggagtaatcatgctgatactggccgaagtgccaaagcgaagcatggtcccatatagagttatcacgccggcgagggcaccgagtgacaacgtgaacatgaggcgaaggtagaccgtcaccaggttccttgaggaagaaacctgctcaagatagattttcaccagtgcttcaatggtcagtcggcgcgcttcgaatacaagccgacgctcgtcgggggaggggctaggtgacatccgtcgtccttctgctatggttgcctgctcgtttcatcttcgaatagaaagatgagtcccgccagagcactttttgaatattcaatgcaggacggcgcttgctgcagcagcgccgtcatcgtcaatggaacatacctacaatttcatcttcatgtcatgttccggtttcgactcaagacagcggacgtcgtcccaatgcattcaacgtcgatctatccattcgactgttgattgccaatccattgtccagacggagtgccagagcagccggcaggctgcgagtacgtggcacagggtgaaaatggggccaatgagccgcggtacagatgcagcttcatggctgcgcgatattcagcgtgcggacgggcatttgctcatgtcgggtccgtgtcgggcgataccgcattgttgcaatcggctccgtgcgaaggaggtagcagaggtcttgtgcgggtgctgccaaatctgtccgggatttaacctgggcagcaagccgtcgaggtgtgggactcgactgaaggcttcaaaccaagcatggaagcgggaacggagcgcaaaagagcaagggtctaataaacgatttacataatttaacataatatacattatgcgaatctacaggttcacaggacctagggcagcatcacgcatttcgaagcgactccatggcggcttccgtctggagccctcgtgcgatcgctcgccgacctagcttctgcaacagccgtaaccctgcacctgcgtttcgctgtcgaccacttcgcgccaccagcgtcggccggcatgcggtgcttgcaggtcgatccgctcgcccatcatcggcgtggaaacccgcacgccgtgttcggtggccagttcgagtatccgttcgaacggctcgtaccaggcatgcatggccaggtcgaaggtgccgttgtggatcggcagcagccagcgcccgccaagatcccggtgagcctggagggtctgctgcgggtgcatgtgcacgtacggccaatgttcgttgtaggcgccggtttccagcatggtcagatcgaacggtccgtagcggcggtcaatctcggcgaaaccatcgaagtaaccgctgtctccgctgaagaacagcttcagttcggcgctttcgatcacccaggaacaccacagcgtacggttcccattatgtagcccacggcctgagaagtgctgtgccggcgtggcagtcaggcgcaaaccgccagcctcgataccttgccaccagtccagttggcgcaccttgcctggcggtacgccccaggccagcaggcggtcgcctacgccgagcggcgccaggaacagttcgacgagcgggaccagggccttgatcgcggcgcggtccaggtggtcgtagtgatcgtgggaaagaattaccccacggatcggcggaagatccgccaatgccaccggcggcgcatggaaacgcttcggcccggcgaacggcaacggcgaggcgcgctcggaaaataccgggtcggtcaaccaccagctaccggccagtttcagcagcaaggtcgaatgacccaggcggaacagactgccatcgacggtcgcatcgagctcggcacgactcgggctgagcacgggtaaaggctgccgcgggacggtgcttctcggcttgttgaaaagcgcgttccagagcacccgggcaccgggtgccggcatgtccgccggcctggggctgagattgtggaaacgcccctggcgcaattgcggggaatcgtgatgtccgccgatggcggctcgccgtatcgagggaagtttcaaagcgtcattattcctgtctggcatttcgacaaccgtagcgcagccgccgacattcgttcgcggtcactattgggcatcctcccctcctcgtcattgcctattcctcgggagtccttgcccgatcgtgcgggcctgctcaagcggtcgaatgccccgctcgccccgatcgttgagcgtcatcgacgaggccgttccgaagcgcccgaaactgtcatcggcgcagagtcaaaccgactacatccgggtcattacgaccgcaaaaagatcgtgtcaatatgactcataaaccttcaaatcattgatctacatcaataaaaaacctggcatgggaaatggaaagccaatggcgactccttcccattcaggatttcccatgaaacccatgctccccctcatcgcactggccctggcaaccacgactcccctcgcccactccgccgaagtgatttccgcagatagggaccgaacggtcggctacggcgccggcggcgtggttggcgtcatggtcggcgcggccctcggcggtcccctgggcgctatcgccggggccgcgctgggagccctgggaggcgcctccgtccagcaggcaaccggtctgagcgaaaatgcctacaccgttcgctacgaggacggcacgaccgaacgcttccgctctcccaacgcccggttcgacgccggcgaccaggtgcaggtacaaggcatccgcctcatccctgccccgtcgctctcgcgttgatccatccctatcgaagacccgtatctccatcaccccacgagggattcccatgagtgaattcaacgaccggttcgccgtcgtcaccggcgcgagttccggcatcggcctgaaactgaccgaaacgttgctcgggcacggcgcgactgtcctggcgatggcaaggcgcgaaggaccgccggaaagcctgcacgcccactccggcaagcgtctgcactggctggcgggcgacgtcacccgcgaacgggacctggacgccctggcttcgcgtgccgcgtccatcggccccgtcgattacctggtacccaacgccggcatcgcccagctcgccgacggcctggacagcctggcgttcgagcagcagtggcgggtcaacggcgccggggcgctgaacaccttttccgtgctcagccggcaaacgagcaaaccggccagcgtagtcttcatcggtaccttcctcagccaagtgaccttccccgggctcgccgcctacatcgcttccaaggcggccctgatcgcccaggccaggacgctggcggtggaatgggcggaaaaaggcgtgcggatcaacctcgtctcccccggccctaccgccaccccgatatgggcgtcactgggcctgagcgatgcccaggcggagtctgtcacccggagcatcaaccagcgcctggtcgacggcagcttcctcagccccggggaaatcgtcgacgtggtgatgttcctgctgtcgtcgaaatccgccgggctctacggccaggagttgatcgtcgacaagggctacgggctgcgctgagggccgccgatgccggacgtcgtatcgcgacgtccggcgcctttgcggtttcctgtcgggaccccacggcagctcaactagggggcctggatgcccccggctcgccgaggctatcgacgcatccggagggtctggcggcttgacagcgggcgaaggcttggcggactctat
>RP73.AGEnt_accessory_0073_length_105
gggagcccccagccaggccgagacgcccaggccgacctgaggaagcgccgacgccccccgcaggcagggaatcggcctggggatgcatggagtgccggaaagcgg
>RP73.AGEnt_accessory_0074_length_202
acacgccacgggctcgaacctcttccgccttcgacgagggtagcgtccgccaagacggtcccaagccggatcggcacgctcgaacggccatcctgcgtcatggaaccgcaggcgcatcctgcccaggcagcccgcagcgccagtggacaggcgggtcgtcgaaccggcggctggggcctgccctcacctttcaccccgtttc
>RP73.AGEnt_accessory_0075_length_50
gccagttggaatggcttgcgaccgagatgctgccgaagcccgatccgtag
>RP73.AGEnt_accessory_0076_length_2875
gtccagcgccaggtcggcgatgatccgtcccggacgggggctcatcaccagcaccctgtccgccaggtacagggcctcgtcgatgtcgtgggtgacgaacagcaccgtggtgcggacccgcgcccatacgtccagcagcaaggtctgcatcttcagccgggtctgcgcgtcgagggcgccgaagggctcgtccatcagcagcaggcgcggccggttgaccagcacccgggcgatctccacgcgctgctgcatacccccggacagttggccgggccagcgcccggcgaagtccgccagccccaccagtccgagcatctccatggcgcgccggttgcgctcggcgcgggccaggccctgcatcttcaggccgaaggcgacgttgtcgcggacccgccgccaggggaacagggtgtgctgctggaataccatgccacgctgcggcgaaggtccttccacgctccggccgtcgaccctcacgctgccggcgcttggccgcaggtggccggccagggcgccgagcagggtcgacttgccgcatcccgaaggcccgagcaggcagacgaactcgcccggccgcgcctccaggctcagatcgcggaccgcctcgaaggcttcgctcccctgccccaggcggatgctcaggtcgcggatctggatgcgccccaggctgttgccggccgtcgtcatcggaccttgcctcccgccgcgtaccagggcgtcagcgacgcgccgacgcgcttcaccaacccactgctgcccatgccgaagaggccgatgagcagcatgccgaccaccacctcgtcgtagttctggatgttgtaggaagcccaggtgtagtaacccagtccccattgcccggagatcatctcggcggtcaccaggcagaaccaggaggtgcccatgccgatcgccaggccggtgaagatgcccggtccggcgccgggcagcagcacctcgcgcagcagtgcccggcgccccgcccccaggctgcgcgccgaagccagcaggcgcggatcgagcgcctccacgccatgcacggtattgagcaggatcgggaacagcgcgccggtgaaggtaatgaagatcatcgaggcctccgacgaagggaacatcaggatcgccaggggaatccaggccaccgccgggatcggccgcagcacttccagcggcggcagcagcaaggcctcggcccaggccgagcggccgatcgccaggccgagggcgatgcccagcgcggcggccagcagatagccggcgaagacccgcgccagactggcgccgaggtgcgccaggagcacgctggactgggccaggttgcaggccgccagcaacaccgcaccgggcgtcggcacgttggcgaaggtcaccaggcccagattcagttgcagaccggcggcgagctgccagaacgccaggcaggccgccagcgaagcggcgcgggtggcccagcgccagggtcgggagatcggaagcgaactcatgggcggactccgaagacgcccgcctcagcggagcgccagcgcctgctggctggcggcggcaaagtcgcgtacctcgccgccatggcggcgggcatagtcctgggcctgctcgcggagcaggaaggcgttgaggcgaccctcgccgtcgcggacgaaccacgcctggttggccagcagcttgatcccgctgtcacgatcctgggcgtagatcgcacgaatcgccttgccctgcgccttcagctcggcaagatcggccagggccgactccggcgaagcgtaatggcgcaccctggcctcgcccttcacccagatctgcgctacccgttcgaactcctcgatcggccggccgctgcgcgcgtcgctggcgcgcagcggcgacggtgcgtagtctgccagcgccgcctggtagtccagcccggcctgacggtaggcctcgcggatgtagcggtcgtcgacgaaacgctcgacgtccagcccacggtcggccttcttcagcagcttcagggtgtcgatggaggtcgccagcgcctggcggtattcgggtttccaggcctggtcgcgggtctgcaggccgagcggaccgtggaacaggtaattgacctcggcctcgatgccggtgaccttctcgatcagctcgctgtatttctccggttcggcggccagcagtcgattggcttcgatgctcgcccgcaggtaggccaccaccacctccggatagcgctcggcgtaggcggcgtccaccagcgcgccatggaaggtcggcgcgttggcctgggaaccgtcgtagatcttgcgggcgaagccgcgattggggaacagctcggcgaagggtacgaagtcggcatgggcggcaatcttgttcgcctgcaaggccgaaccggcgatttccggcggctgggcgatgatggtcacgtcgcgctgcgggtcccagccttgcgccgccaccgcgcgcagcagcatgccatgggcggtggaggcgaacggtacggagatggtctggcctttcagttcggccagcgactgcaccggcgagccgctcggtaccacgatgccgttgccgctgccacgggtgctgccggacagcacgctgatgaacaggctgcgcttgccggcggcggcgaaggccacgccgttgaaggtgccgggaaagtcggccatggcgccgaagtcgagcttgccggcgaccatctcgttggtcagcggtgcgccactggtgaagttcttccactccacccggtagtccgcatccttgtagcggccgtcgcgcggcaggtatttctccagcaggcccagctcgcggatcagcagcccgccggcggcgcagttgatggtggtgtcctgagtgccgatggccacgcggatggtttccgcctgggcacccagggaagtcaggg
>RP73.AGEnt_accessory_0077_length_231
accggcaagatgccggtgcaacagccgagccgggcgctgcatggtggctagcggcgagacagcgaagatgttcggcgcaatgacagcggattccgctgcatggcggaggaacgcatcgtcacagccggtatttcgacgcgatggatattcgaaacggacctatccaaataacccaggtgaataaacgttctaagacccgcagcctttttccccttgccgggcgcagccccg
>RP73.AGEnt_accessory_0078_length_467
taccccgtagggcgaatagcgccccggcgctatccgccagcgcaccggtatcccgcccggcggatagccgcgagcggctattcgccctacccgagttcctcgtaacccgtagggcgaatagcgccctggcgctatccgccagcgcaccggtaccccgcccggcggatagccgcgagcggctattcgccctacccgagttcctcgtaacccgtagggcgaatagcgccctggcgctatccgccagcgcaccggtaccccgtccggcggatagccgcaagcggctattcgccctacccgagcatccccattgacccgtagggcgaatagcgccccagcgctatccgccagcgcaccggtaccccgtccggcggatagccgcgagcggctattcgccctacccgagcgccccattaccccgtagggcgaatagcgccccggcgctatccgccagcgcaccggtacctcgt
>RP73.AGEnt_accessory_0079_length_2991
taccaggcgcccgccttccggctcgccgtagcggaacgcctggccgcgcaggtcgatctccgcgttgctgatggtagtccgccgcttcagcccgcgcagccagtcgaacagcatcccggcatgggcctcgcgcaccgccgcatgcgccgggtcggcgccgaggtcgcgcaattcgccggggtcgctggcaaggtcgaacagttgggcgcggaagccgtcgtaggcgatgtacttccagcgctcgctgcgcaccatgtacatgcggcaagcatcgatgggtcggcccaggcgctcccgcgccggcgcctggaaggcgtagtcgtactcggcgatggcgtagcggcgccagtccgccggcggcgcgccatggacgaagggcagcagcgaacggccctcgatgcgatggctggcgggctcgacggcgaaggcttcgagaatgctcggcagtacgtcgatggactgcaccagcgcctcctccacccggccgcgggtggcgtccgcctcggggcgcggatcgcggatcagcaacggcacgcccaccgccgactcgaggaggaactccttctcgcccaggccgtggtcgccgaggaaatcgccatggtcactggtgaagacgatcagggtatcgtcccagcgcccgctggcgcgcatatgctggaagagccggccgagctggtcgtcgacctggcggatcagccccatgtaggtaggtatcacctgccggcgcacgtcttcgcgggagaaattgaggctctcgcgatgttcgcggaaggcgcggtacaccgggtggtcgctttcttcgccgggcgccgcgcgtagcgccgggagcacctggtcggcgcggtacagcgcgtggtacggcgccggcgcgatgtagggccagtgcggcttgatgtaggacaggtgcaggcaccagggacgctcgccctgctcgtcgatgaaatccatggcgcgacgggtggtataggcggtctcgctgtgcgcctccggcaagcgtgtcggcaatccggcatggcgcatccgccagccgctgaggatttccccgtcggcgccggcggcggcgttggcccagtcgtgccaggggttgtcgccggtgaagccgaggcgccgcaggtagtgggtgtagggcgcgctttcgcgcttgtcggcgaaggccgggtcatccgggtagaccccgtcattgcggtcgtagggctcgaagccggcttcggcgagggccgcgccgcgcgcgctggccggatcgatgccgaaccgccgcatgccttccaggttggccgtggcgtgggtcttgccgaccagcgcggtgcggactcccgcggcgcgcaggtagtcgcccagggtcagctcctccagcggcagcggcaccgcgttccaggccacctggtggctgctgacgtagcgcccggtgtacgaggacatccgcgacggcccgcagatggtgccctgggtataggcacgggcgaagcgcacgccctccgcggccaggcggtcgatgttcggcgtgtgcagatagggatggccgtagcaggacaggtaatcgcgacgcagttggtcgcacatgatgtagaggacgttgcggatcggcttgggctggctcatgacggctcgcgaaaaggaaacgacgcttcatttcgcggtccgccgcgtccggcggcaagcgcattcggaacatagttggcatgcgtgcgacgcaattcaggtggcgtcgtcgacccgcttcagttcgtcgatcatcgcctccgccagcggcgacaggctgtagccggcgcggctgacgatgccgtagcgggtatgcagttcgtcgaggtcgtcgggcagctcgcgcacccgcagcggacgcaggcctccctgtcccggcggcgccaggtcgccgaggccgctgctgatgccgatggcatccgaggcgagaaccacgccgagcaggctatggccgttctcgcactcgatggccgggcggaagtcgggacgcccgctgaggtccaccagcaccttgcggatgttcggcgggctgatgttggtcgccagcgggaagctcagcagctcctcggcggaaacgctctcgcgcgcggccagtggatgcccctcgcggcagcagaaatgccagcgccggggacgcaggcgcgaggtccggtattgcgggtcggcctcgaaatgccgggtgtcggcgacgaagaactcgaactcctcggcctgcaggcggcggttcagcgcctgccagtgttcgacctggaaactcacccgcgccttcggataacgcacgttgaagcgccccaccgcacgcggcaccagccaggtggcgggagccggcccggcgccgaagcgcagttcgccggcctccaggccgttgaacagggcgatctcgttggccaggttgtgcgcgccgctgaccagccggcgcgcatgttcgaggacgatcaggccctgcttggtcggacgcaggtccttggccgcgcggtccaccaggcggcagccagcgctgtgttcgagcgcctggatgctgcggctgaaggccgattgcgaaaggttaaccgccagcgccgcggcgacgaagctgcggtgctcgtgaagggcgatgaagtggcggagctggcggagatcgatatgcattttctacatggaaaatatcgggcgaatgcaattgccggggacggcgtgggctttttataaaggcaatctcttattccgtaaaagcaatataaaacataaataaataaccatacggaattagcagtcaccccttcatccaggacccacacatgaatcgccgacccgcgtaccgctccatcccgtcgtcccgcagcgcaccgttccgccgtcgcctgctgcccctgtcgatctgcctggcctgcgccggaggggcgcaactggccggcgccgacgacacccccgcgggcaccgaagaggcgcgccaggcgcagccggccaccaccctgcagaccgtcacggtgacctcgcggcgacgggtggaaaactcccaggatgtgcccaccg
>RP73.AGEnt_accessory_0080_length_2996
agactccgacaatggtgtccttaccctgttcagcagcggccccacggtgaacggcgtgaaccgctacgaacagcgcgccgccgcggccggcgcgacgctggtggatggccatcggcgcaaggtcaacttcgactcggaccagcaggtcacggtgttccagggcggaacctcggtggaagccaactggaagctggccaacgacttcaccctcacttccatcagcgcctaccgctggtgggatttcacgccgcgcaacgacgacggcctggacgtaccggcggcctataacgccggagtctcggtgcgcgacaagcagtggtcgcaggaaatccgcctggcttcgcccagcggcggcttcttcgactacgtgctcggcgcctactacttcggccaggacctcgacaacaagtccttcaccgactacgggcccagggcagacatctggaacggaacccccgccggcgccctgagcgacgtcagcacccgcggtcgcgggcacatcgacaccgacagctacgcgctgttcgcccagggcacctggcacctaaccgagcgcctggacctcaccgccggcgtgcgcggcacctacgaggaaaagtccgcctgggtcgaacgctacgccccgctcggcggcgccgcggtgagcggcgcggcggcggccgcgcgcaacggcagggtcggcgcctacgacagcggcgacatcggcctgcacagcgtcagtccgtccgctctgctcagcctcagctaccgcttcagcgaccaggttctgggctacgcctcgctgtcccacggcgagaaatccggcggcgtcaacctgaccgtggccagcgctcccagcgccggtgccgactcgctgctgattggcaccgagcgcgccaacgatgccgagctggggttgaagaccaccctcctcgacaaccgcctgatcctcaacggcaacctgttctggaccgtggtccacggctaccaggccaatgcctacgacgaggccaaccgcacccagtacctgaccaatgccggcgatgtgcgctcgcgcggcctggagttcgaagcgacggccctgccgatccgcggcctgaccctgaatttcaatgcgtcctacaacgacgttcgctacctgtcctacaagaacgccccgtgcgcccccgaggtggccttccagaccggcgccccggcgtcctgcgacctcagcgggcaccaggtggtcggtgcctcgaagtacatcgccaacctcaatggcgagtatcgctggaagctcgacgatggcctggagccctacctcaccgccagctacgcgttccgctccagggcggtgggcaccatcgacgattccgcatacggacagatccccagctacgccctggtcaacgcctccgccggcctgcgcggcgactacggggacggccagtgggacctgtccctgtggctgaagaacgctttcgacaagacctacttcaccagcctctggaattccgccaacggcggctacgccggcgtgctcggcacgccgcgcaccctgggcgtgaccgcccgctacgacttctgaaccgatcgccgaggaacccgccatgcccagattcccgatgctcctgctcagcgccgcgctgctcgccgccggcgcccatgccgcgcccagcgtctaccccaccggagtgacccgctacgacccgcagaaggccttcaaccagtacgtgatcttcagcggcgcagaccgtaagacccacctgatcgacatgaacggcaacgaggtgaagcgctgggactaccccggcttccccgccgccgtgatcgacccggccctgaacggcggcaagcgcggccatgtgctgctgcaactggccgacctggccgctccggacaagctggcctcgcccggcaacggcctggccaaccaggccctcggcgagctggactgggatggcaaggaggtctggcgctggggtgaccaggcgccgggcggcgccgcccatcagcaccacgaccagcgccggctggccaacggcaacaccctgctgctggcgaacaaggtccacgcggtgaagggcttcgccgtgccccgggtaatcgatgacgtgatctacgaggtcacgccgcagggcaagctggcctggagctggaccgcttcggagcatctcgacgaattcggattcaccgccgaccagttgaagcgggtacgggccagcgagaaccccgactacctgcacatcaacaacctcgccccgctcggcgagaaccgctggcacgctgccggcgaccggcgcttcgccccggacaacctgctgctcgactcacgcaacgccaacttcatagcgatcgtcgacaaggccagcggcaaggtggtctggcgcctcggcccgaaccttccgccgatcgacccgaagagcgcccgtaagctgccgcgcccggtggaccagatcagtggccagcacgacgcccacctcattcccgagggcctgccgggcgccggcaacctgctggtgttcgacaaccagggtgacgccggttacccctcggtacagcgcgggctggtctccggctcgcgggtactggaaatcgacccgctgaagaagcagatcgtctggcaatacactgccgaggactcgcagcagcccggctgggccttctacagcgccttcatcagcagcgcgcggcgcctgcccaacggcaatacgctgatcgacgaagggcagaacggacgcttcttccaggtaacgcccggcggcgagatcgtctgggagtacgtcagcccctacttcggcaaggcgccgcgcggcgacgcccggagcaactgggtctaccgcgcgctgccggtggcctacgactgggtgcccgaaggtacgccgcgcgaggagaaggcggtgaacctggcggttcccggcgccacgccgcaggtcacggcgcggcgttgaagcggatggcggcggatagagccacggcccgctacccgcccctgcggccacccggcgccacgcaggggagcgaggctcgcgggtggt
>RP73.AGEnt_accessory_0081_length_2005
gttggagtagctacaagcatcaccactccgttacttggtcaagcagcaactgtctggcacgcgcactgaagttattcagaagcatcaattaggaggagctgtgtcgatcactaagagcggatctttcagcggagtgaagcccaatgagcgtgacagcgttccattccactggaagcgcacgcagttggtcccggacatttcgtggaagtatcaccacatcatcccctggcagacactgcgcgatacttggcaagccttgctgatgtgcgactactggaaagggtgcgtgctctacgtaaaagtcatcggagtggtttcgtgggggcccttgatttccaggctgatgaatgcccagatgacccaagaggactgcgatgagctttacgccaaactctcctggcctgcctggaacattgtcgaagggcccgccgacagggacgatgagggtggcaccgacctagatcttttcaggcacggccttcaggggacagagccggcaagaatgcaggcgttgcagcggctgtatgacgccatggaagactttctctcactattcaaccggagagaatttgaggctacacggctgacagtctacaacccccgagggggagcaccagcagtcgacgaagctcgccgcgaggccctacacaccgcgctacaaggcatgctgccgtacaaggatcaggccttcattccctatcggccagagatgtggatcgtgactttggaagggcgcgagcatcgcaagtatccaacttggctgcggacgcccagatacaaaaaagccgacggctccccacctaaagcagcaccgcacgctgtcgagcaaactggcctgacgcaatgccccaaatgcggcaataaattccgtacaaatactgctgtccagatattcgccgagcaccgctcctgccccaggtgtggcactgcggtgtatgtggcgaaacatgcctttaaggaccctaccttcccctgaacaatccagataaaggtagggttgccatttctacatggcagcccccagaagcacaaggatgtaaaaagcatgccctccatcagaatcctgacctggaatagtactggcgaaagctttccgaaggcggcaagtctggctgccgaggctgccacccatgccgctcacgccacacacccggtgatcgatatttacctcattcaggaggctcaacaaggtgcaggaggcgccatcagtaactatctgactggcctcgctggctacaccgtgcatcacatccatgaaaatcttggaggtgggggcaagggttatatctgtgctacgcgcaatgcgagtgtgactgtgtccactccccttgcactctggaactatgcagccgatccgggattcatggcctgggcaggccatactgccttacaggcatccagttggacgccacctgccagaacacccgcctatagccttctgcaggtcggcggcagcaacatcctgctaatcacctggcatgccccccttggcgtgtccttgctaccgatcatcgtgggctcgatgagcggtggagccttgatcgacgcttatctggcgctggatcaaagcggactgctcaacaacccgatgctcgcgatcggcgtcgtcccggacttcatcgtcatcgcaggcgacatgaacgccaagccggcagcactgggcaagagctatgccggctataccccactggacaacttcaccggggttgccaataacctcgaccacattatggcgacatcgccgccacataccgcattcaacttttccgaggactacagcaccgccactgctagtacccacgacattctctgcgcccgaatgaactggtgaccgaccatgtctcgcggcactgataccagcagcctctcattagtcgccgagttgttgagcgacctaaatctggaaaccctaaccggaggcgagaggctgaatacattggacagcatgtctctccagggcaacagctccacgtcgctgacactatccaacaccgtcgcctcgcac
>RP73.AGEnt_accessory_0082_length_982
gcgttgccgagcacgaatagcgaaatcagtcggcttcccattcgcgcatgcgcacccgacagtgcttcatcgcgttgacgatgtgcttttccaccaggctgcgggaaatattgagatgttcggcgatctgcgaatgggacaggccgtccagcttgcgcaacaggaaggaactgcggcagatggccggcaactcggccagcgcgcgctgcaggttgtccaggcgctgcccctggtcgaccaccgtctgcggcgagggactggccaggccctcctcgtcgtccaggacctccaggggttccgcccggcgcacccggctacgacggtgctcgtccaccgccaggttgagcgccgtccggtacagaaaagccttcggatgctcgatctgcgcttgactggagcgctccagaacgcgcaaatacgcgtcgtgggcgacatccgccgctgcatgtcgatccccgagcctggcactgaggaatcgcagcagctcccgataatggttttccaagacgactcctgctcgctgcctctacggcactgtccttccaagggcgggatcgcctgccggcgacattggcagtatgaaatcattaaatttataataattctcatcaagctttaaagccttgtttcgctcgcagcgcaatccgaaggcataactggaaccctcgatgaagacaccctctcccgccgacagcgacacccttgtgcaggacgccgcgcattggtgcatgcgcctgcacgccgaggacctctccgaggaagagcgtggcgagttccagcgctggctggcagccgatccccggcacgccgccgaatacgcagaaatggaggagatctgggcgctcagcgaactgctgccgcgaacgccggcgcccgagcttcgcaaccacgccgcaacccgcccgctcggccgtcgccgcaggggctggaagagccaggcacgcgccgccgccctcgccctgcttatgttaccgacggccgg
>RP73.AGEnt_accessory_0083_length_30389
agtggatcgagcgccagaggaaggcagcgccatgtcgagtcgaagcgcgcgtcgacctgcgacgggcgggcgcgacacctcttcctgatctgcaacgaacggcatcgcctgcaatttacgtggaagaacctacgccccgccgaacgccgctaaataccgggcatcctgcttcgtctgtctgcaaggaggccgagacgggtgacgcatgctcctggagccggtcgccgtccgcattcgcagtgccgcaacgaaagcctgcgccaggccaccccactcaaccgtcccatgcctaccggcccagccgggagcggccatggaacgatcctgggaccccaccgacctagtacatccgggaagcaactatgaccaatcccaagcgcggcgccattcgcgaactgctcgccctgctcaggccctttcgagcgatcgtggccgtctccatagcactgggcatggccggcggccttgccatcaccctgctgctggccagcatcaacaacgccttgcactcggaaaacggcctcggccaaggcgtactgctgtcgttcggcggactctgcctgctggcattggtcagttcgatcgtctccgacatcggtaccagctacgtcggccaacacatcatcgcgaagctgcgcaaggaactcggcgagaaagtcctctcggcgcccatcgagcagatcgagcgctaccggacccaccgtctcattccggtactgacacacgacattgataccatcagcgacttctccttttccttcaccccactggccatcgccctgaccatcactttcggctgcctgggttacctcgcctacctatcggtcccgatgttcctgctgacagtcgtcgccatcgtcatcggcacggcagcccagtacctggcgcgctcccgcggtttcaaagggttctatgccgcccgcgatctcgaagacgaattgcagaagcactacaccgccatcgcttcgggcgcgaaggaactgcgcatccaccgcccccgtcgctatcgcatgcacaccggccgcatcagcgaaaccgcgaacaacatccgcgacctccacatcagctccatcaatatattcatcctggccaagaccttcggctcgatgctgttcttcgtggtgatcggtctggcgcttacgctccaggcctactggccttcgtccaatccggccgccatcactggcttcgtgatggtcctgctgtacatgaagggaccactcgaacaggtggtgaccatccttcccatcgtcagtcgcgcccaggtcgccttccagcgggtcgccgaactttccgagcgtttttcctctcccgaaccccatcttctgctcagcgaacaggaggccccggacaagaccgtcgacagcctggaactgcgcgacgttcgctacagcccccccgccgtcgaaggcagcgaaccgttccatctgggccctatcaatctgcgtatcgcccaaggtgacatcgtcttcatcgtcggcgagaacggctgcggcaagacgaccctgatcaagctgctgctcggcctctatcgcccgcagtccggcgagatccttctcaacggagaaccggtcagcgcggagacccgcgacgattaccgccagctcttcagcaccatcttcgccgactactacctattcgacgacctggtccagggcaagcaggcttcgttgcagaacgcgacccaatatctgcaacgcctggaaatcgcccacaaggtcagcgtcatggacggcaacttcagcaccaccgatctctccaccgggcagcgcaagcgccttgcgctgatcaatgcctggctcgaagagcgaccggtcctggtcttcgacgaatgggccgcagaccaggacccggctttccgcagggtcttctacaccgaactgttgccggacctgaaacgccagggcaagaccatcatcgtgatcagccacgatgatcgctatttcgaaatggcggaccagttgataaggctctcggcaggcaaggtcgtcaaggaaaccgagacggcgtgaaactttttcatccggttttccgtgggtaaaacgtcatactaagagaattgagaagcgatctcatttattcgcaacttgccaacctaagaagagcaatcacccatgccagcaccacacggtctcagtcctctgagtaaggcgtttttgatgcgccgtgccttccaacgcaggattcttccccactcgctcgccatggccctgagcctgccgctggcgggatatgtccaggcgcaggaagtcgagttcgacatccctccccaggcgctgggcagcgcactccaggagttcggccgccaggcggatatccaggtgctgtatcgcccggaagaggtccggaacaagcgtagcagtgcgatcaagggcaagctggagccgaaccaggcgattaccgagctgcttcgtggcaccggcgcatcggtggacttccagggcaatgcgataaccatcagcgtcgccgaggcggcggacagcagcgtcgatctcggcgccaccatgatcacctccaaccagttgggcaccatcaccgaggacagcggctcctatacgccaggcactatcgccacggcgacccgcctggtcctgactccgcgcgagacgccccagtcgatcaccgtggtcacccgccagaacatggacgacttcggcctcaacaacatcgacgacgtcatgcgccatacgccgggcatcaccgtctcggcctacgacactgaccgcaacaactactatgcccgcggcttctcgatcaacaacttccagtacgacgggattccctcgacggcccgcaacgtcggctactccgcgggcaatacgctcagtgacatggccatctacgaccgggtggaagtactcaagggggcgaccggcctgctcaccggtgcggggtccctcggcgccacgatcaacctgatccgcaagaaacctacccatgaattcaagggccatgtcgaactgggcgcgggcagttgggacaattaccgctccgaactggacgtcagcggcccgctgaccgagtccggcaacgtccgcggccgggcggtagccgcctaccaggataagcactcgttcatggatcactacgagcgcaaaaccagcgtctattacggcatcctcgagttcgatctgaatcccgacaccatgcttaccgtcggcgccgactatcaggacaacgatcccaagggatcgggctggtcgggcagcttcccgctcttcgacagccagggcaaccgcaacgacgtctcccgctccttcaacaacggagccaagtggagcagttgggagcagtacacccgcaccgtcttcgccaacctcgagcacaatttcgccaacggctgggtcggcaaggtgcaactcgatcacaagatcaacggctaccacgcgcccctcggcgcgatcatgggcgactggccggcaccggacaacagcgccaagatcgttgcgcagaagtacaccggcgaaaccaagagcaactcgctggatatctatctcaccggccccttccagttcctcggtcgcgagcacgagctggtggtcggcacctcggcttccttctcccactgggagggcaagagctactggaacctgcgcaactacgacaacaccaccgacgacttcatcaactgggacggcgatataggcaagcccgactggggtaccccctcccagtacatcgatgacaagacccgccagttgggcagctacatgaccgcccgcttcaatgtgaccgatgacctgaacctgttcctaggtggacgcgtggtcgactaccgggtaaccggcctgaatccgaccattcgcgagtccggacgcttcattccctacgtcggcgcggtctacgacctgaacgatacctactccgtctacgccagctataccgacatcttcatgccgcaggacagttggtatcgcgacagcagcaacaagctgctcgaacccgacgaaggccagaactacgagatcggcatcaagggtgaatatctcgacggacgactcaataccagtctcgcctacttcgagattcatgaggaaaaccgcgcggaggaagacgccctctacaacagcaaaccgaccaaccccgccatcacctacgcctacaagggcatcaaggccaagaccaagggctacgaggcggaaatctcgggtgaactggcgccaggctggcaggttcaggctggctatacccacaagatcattcgcgacgacagtggcaagaaggtttccacttgggagcctcaggaccagttgagcctctacaccagctacaagttcaagggcgccctggacaagctcacggtcggcggcggcgcccgctggcagggcaagagctggcagatggtctacaacaatccccgcagccgctgggaaaagttctcccaggaagactactggctggtggacctgatggcccgctaccagatcaccgacaagctgtcggccagcgtcaacgtcaacaacgtcttcgacaagacctactacaccaacatcggtttctacacctcggcatcctatggcgatccacggaacctgatgttcagcactcgctgggacttctgagcccggctgcgaaaaagaacgccccgcaatgcggggcgttctgcttctcggctaccccacgcgacccatcgccgaagacgcctgtcggcacgacaccaaatgattcctgtacagaaacaaagagcccgcctgaaggcgggctttgaacggaacggacctgagatcagcgcccggcacgctccagggcggcccggaagctctgcacaaactcagggtggtcgatgatcttgtcgtgccgggtatccagcacccgcaccggttcgacacgctccgccccgatcgcctcggccatcgagcgctccaccgcgctccgctggatggcattggtgctgcgcgcggcccaccagaggctgaccttcgccgtcagacgcgggtaatccatcgctttcaggcgctcgtcgaggatctgtttcaactcccaggacacttccagttcgttgctctgtgcgatttcgctgcgcagtgtcgcgaactcggcgccgatctccgcttccgcccagtcgctcatcctcgtccagcgctgctcatcgtccgtcgtggcggagcagatcgatgaccaggcccgttcgatatgctcggcccgctccggaaacatgacaccgagcagttccacccgcatctcgcccacggataggttcgggactgcctccggcgtcggcccgatctcgttccagaacgcttcgaccctgaccggtgccggcgcatcgatccagccgacgaaagccacctgccgcccacgctgctccagccgggccgcgacatccatcgccaggttgccgccgagcgaccatcccgccaggttgaaaaccccttcggggtgctcctgcagcaattgctcggcgtattccgcaaccatatcgtcccactccggcacctcgcgaccagcgcccagcagggcacggcagacaacacccttgaccggatgacgatcccgcagcgccatggcgagggtcttgtaacagtgcacagagccgaaactcggatggaacatgaacagcggcgaaccttcgcgcctgccgttgagcggcaccagcaacgactcacgcgcctgcccctcgatgcatgccgcctgttccgcgacgctggcatgggtcatcagttggctgatgctcagcgtagcctggcaggtatcgccgatccgctccttgagcatcagcagcaacaatgagtgaccgcccagttcgaagaagttgtcgtccaggccaacccgttccactcccaggatctccgcccagatcgctgcgatgcgctgctccagctcgctaccgggcgctcgataggcctgctgcgacaagctcgcatccggttgcggcaacgcctgccggtcgagcttgccattgaccgtcagcggcatccgctccagcagcatcaggtgcgccggcaccatgtagtccggcagttgccgcttcagcgactcccgcagcgactcccgcagacgctcggcatcctccgccgagtccgccaccacgtatcccgccagttgcgtgccgccgaccccgtcatgggccagcaccacggcatcgcgtaccccggccagaccggcgagcgccgcttcgatctcgcccagttcgatacggaagccgcgaaccttcacctggtggtcgatacgcccgatgtactcgatattgccatccgcctggaaccgtgccaggtcgccggtacggtacagccgctcgccggcaccgccggggaacgggttcggcacgaagcgggtggcactcaacccgggccgcctcaggtagccgcgcgccagaccggcgcgaccgatgtacagctcgcccaccgcgccgcgcggcaccgggttcaggtcacggtcgaggatgtaccaggacaggtccgggatggtcccgccaatcggactgaccaggccaccctccaggtcggcctcgctcaccggacggtaggttacgtgcaccgtggtctcggtgatgccgtacatgttcaccagttgcggctggcgatcgccgaagcgctggaaccacggccgcaggctctgcagatccagcgcctcgccaccgaagatcacgtagcgcagcgccggctgctgcgtcgccatgtcggcggaacaggccaccgccatcagttgcttgaacgccgacggcgtctggttgagcaccgtcacgccttcgcggcacagcagacggtagaagtcttccggcgaacggctcacccattgcggcacgatcaccaggcgcccgccatagagcagcgcgccgaagatttcccagaccgagaaatcgaaggcgtaggaatggaacaacgtccacacgtcccgctcgtcgaagccgaaccaggcctcggtggcgctgaacaggcgcagcgcgttgcggtgggtgagcaatgtgcccttgggcttgccggtcgagcccgaggtatagatcacgtaggccaggttgtccgccgatagcgtcgggagcggatcgctctcggcgtagccgtccagcaccagtccgtcgatggccagcacctccacccccgcctgccgtggcaggcgctcgagcagatgcccctgggtcagcagcagccgtaccccactgtcgtcgaggatatgcgccaggcgctcctctggcgccgccgggtccaacggcaggtaggcgccgccggccttgaggatcgccagcaagccgaccagcatgtccagcgaacgctccagcgccagcccgaccggcacgtccgcgccaacgccgcgagcgatcaggcagtgcgccaggcgattggcccgcgcattcagttcgccgtagctcagccgttgttcgtcgaggatcagcgcaaccgcctgtggccgttgccgcgcctgctcctcgaaacgctgctgcaaggtgccctgcaccgcgcactcgcgctgggccgggttccattcggagagggtctgccggcgctccggggcatccagcagcggcaactcgccgagccgctgtcgtgggttggcgacgatgccgcgcaacaggttgcgccaatggccggccaggcgttccacggtggaggcgtcgaacagatcggtggcatagtcgaaggaggcccagatgccgttttcgtcttcctgaatatccagcgtcaggtcgaactgcgcagtctggccgtcccaggccaggccttccagacgcaggtcctccaactgaacctcgggcgtcaccgagcgtatctcgctctgatggttgaacagcacctggaacagtgggttgtggctggcattgcgctccggctgcaaggcttccaccagttgctcgaacggcaggtcctggtgcgcctgggcctccagcgcgcgttggcgggcctgggccagcagctcgtcgaagcccatccgaccgtccaggtcggccttgagcacctgggtgttgacgaagaagccgatcagccgctcggtctccacgcggttgcgattggcgatcggcacaccgacacggatatccgcctgcccgctgtagcgatacaacagcgcctggaacgaggccagcaacagcatgaaactactggcgccttcacgctgggccaaggctctcacggcctcgaccagttcccgtggtagctcgaaacccaactgcgcgccacgatggctctgccgggccggacgcggccgatcgaacggcaactccagcaccggctgctcgccgcccagcaggccggtccagtacgccaactggcgctccttttcccccgcctccatccagctgcgctgccacagggcgtagtccgcgtactggatcggcagggctggcaacaccacgtcgagcccttggctataggcggcatagagctggaccagttcctcgaccatcacctgcatcgaccaaccgtcggacacgatgtggtgctggaccagcaccagtacatggtcgtcttcggccagttgcaacaggttcacccgcagcagcggcccccgttccaggtcgaatggctgcacaacgatggcctgtatccgttcgatcaggccttcttcaccgaactgttcccgctcgatggaaacgctaaccgcaggttgtacctgctggtacgaacgccctccctccagtcggaagcgggtacgcaaggtttcatgccgcgcgaccaggctgtcgaagctgcgttgcaaggcatccacgtccagccgcccgcgtaggcgcaaggcactcggaatatggtaggccgcgctttccggctccagttgccagaggaaccactgacgctcctgagcgaaggacagtgccaacggttgctgccgatcggcaagcggtatcgtcgagaccgcatccgtcgtgcgttccaatccctgggcgaacgcttccagaaccggccgctcgaacaacgccttcaggcttgcgtccaactgctgctcctggcgaacccgagaaatcacccgggtagccagcaacgaatgaccgcccagttcgaagaagttgtcgtccaggccaacccgttccactcccaggatctccgcccagatcgctgcgatgcgctgctccagctcgctaccgggcgctcgataggcctgctgcgacaagctcgcatccggttgcggcaacgcctgccggtcgagcttgccattgaccgtcagcggcatccgctccagcagcatcaggtgcgccggcaccatgtagtccggcagttgccgcttcagcgactcccgcagcgactcccgcagacgctcggcatcctccgccgagtccgccaccacgtatcccgccagttgcgtgccgccgaccccgtcatgggccagcaccacggcatcgcgtaccccggccagaccggcgagcgccgcttcgatctcgcccagttcgatacggaagccgcgaaccttcacctggtggtcgatacgcccgatgtactcgatattgccatccgcctggaaccgtgccaggtcgccggtacggtacagccgctcgccggcaccgccggggaacgggttcggcacgaagcgggtggcactcaacccgggccgcctcaggtagccgcgcgccagaccggcgcgaccgatgtacagctcgcccaccgcgccgcgcggcaccgggttcaggtcacggtcgaggatgtaccaggacaggtccgatggtcccgccaatcggactgaccaggccacccttcaggtcggcctcgctcaccggacggtaggttacgtgcaccgtggtctcggtgatgccgtacatgttcaccagttgcggctggcgatcgccgaagcgctggaaccacggccgcaggctctgcagatccagcgcctcgccaccgaagatcacgtagcgcagcgccggctgctgcgtcgccatgtcggcggaacaggccaccgccatcagttgcttgaacgccgacggcgtctggttgagcaccgtcacgccttcgcggcacagcagacggtagaagtcttccggcgaacggctcacccattgcggcacgatcaccaggcgcccgccatagagcagcgcgccgaagatttcccagaccgagaaatcgaaggcgtaggaatggaacaacgtccacacgtcccgctcgtcgaagccgaaccaggcctcggtggcgctgaacaggcgcagcgcgttgcggtgggtgagcaatgtgcccttgggcttgccggtcgagcccgaggtatagatcacgtaggccaggttgtccgccgatagcgtcgggagcggatcgctctcggcgtagccgtccagcaccagtccgtcgatggccagcacctccacccccgcctgccgtggcaggcgctcgagcagatgcctgggtcagcagcagccgtaccccactgtcgtcgaggatatgcgccaggcgctcctctggcgccgccgggtccaacggcaggtaggcgccgccggccttgaggatcgccagcaagccgaccagcatgtccagcgaacgctccagcgccagcccgaccggcacgtccgcgccaacgccgcgagcgatcaggcagtgcgccaggcgattggcccgcgcattcagttcgccgtagctcagccgttgttcgtcgaggatcagcgcaaccgcctgtggccgttgccgcgcctgctcctcgaaacgctgctgcaaggtgccctgcaccgcgcactcgcgctgggccgggttccattcggagagggtctgccggcgctccggggcatccagcagcggcaactcgccgagccgctgtcgtgggttggcgacgatgccgcgcaacaggttgcgccaatggccggccaggcgttccacggtggaggcgtcgaacagatcggtggcgtagtcgaaaacggcgcaaaaacgctgctcttcgtccgtcaggtccaacgtcaagtcgaactgcgccgtccggctgtcgaactgcacgctttccatctgtaactcgtcgaagcggaatgcctggccgttgccacgggcttcgctctggtagttgaacagcacctggaacagcgggttgtggctaagactgcgctccggctgcaaggcctccaccagttgctcgaacggcaggtcctggtgcgcctgggcctccagcgcgcgttggcgggcctgggccagcagctcgtcgaagcccatccgaccgtccaggtcggccttgagcacctgggtgttgacgaagaagccgatcagccgctcgatctccacgcggttgcgattggcgatcggcacgccgacacggatatccgcctgcccgctgtagcgatacagcagcgcctggaacgaagccagcaacagggcgaaggcagtagccccctcctgctgggccacgcgcctgagcgcctgggacagatcaatatccagttccaggatgaactgggcaccacgatggctttgccgaaccgggcgcggccggtcgaacggcaactccagcaccggctgctcgccgcccagcaggccggtccagtacgccaactggcgctccttttcccctgcctccatccagctgcgctgccacagggcgtagtccgcgtactggaccggcaaagccggcagcgctacctcgagccctcgactataggcggcatagagctggaccagttcctcgaccatcacctgcatcgaccaaccgtcggacacgatgtgatgctggaccagcaccagcacatggtcgtcctcggccagccgcaacaggctcacccgcagcagcggcccacgctccaggtcgaacggccgcgcgatcgtcgtctcgacctgccgagcgagggcgccctcctcgagcggccccaacgcgacgatatccaacggcaatgccatggatgcggcgatctcctggcgcgcctcgtcgccgtcgaggcgaaaacgggtgcgtagggtctcgtgccgcgcaaccaggctgtcgaagctgcgttgcagggcatccaggtccagccgcccacgtagacgcaagacactcgggatatggtaggccgcgctttccggctccagttgccagagaaaccactgtcgctcctgggcataggagagccgcaggggctcgccgtcctggcgcttgaacactggcgcgatctcgaagagattgacaccttgctgcttgagcaggacagccaatgccttcctttcctggggggaaagggagcccaccttctctatgagtgcttgcacgctaccgcctcttaggaaatcagtttttcaagttcatcggcagatagacgtttgagcgcctccagggatttagccagggcatcttccaccggcgcgctctcggccttgagggtctcgacgccgtggcagaactcacccagtgtctccgcggtgaacatcgacttgatcggcacctccaggtgcagtcgttcgcgtaggcggccaatgacctgggtggccagcaacgagtggccgccaagctcgaagaagttgtcgtcgagcccgacctgttgcaattgcaggacctccgcccagatccccgcgacctgttgctccagatcgcttcgcggcgccacgtagacctgctgcaacaggctcgcatccggctgcggcaggcccttgcggtccagcttgccgttcggcgtcagcggcatccgcgccaggaacaacaggtgcgacggcaccatgtattccggcaggcgctcgcgcagcgccgtcttcaactgcgcccggcactccgcctgcgcttccggcgaatccgcgaccgccggcgcctgcgccaccacgtagcccaccaactgctggcccaccgcgcccggctgggccaccaccaccgcctcgcgcaccgacggatgctcgcgcaggcgcgcctcgatctctcccagttcgatgcggaagcctcggatcttcacctggtggtccacccgtccgaggtagtccaccaccccatccgcacgcccacgggtcaggtcgccgctgcggtacagccggctgcccggcgcgccaaagggatccggcacgaaacgctcggcggtcagcgccggacgctccaggtagccacgcgccaccccttccccgcccaggtacagttcgcccgccacgcctaccggcagcaggttcaactgcccgtcgaggatgtagccgctacggttgcccagcagcgtaccgatcggcatgtaggccgcgccgcaggcatcgcccgctcgcgctttccacagcagcggcgtcaccaccgtctcggtcgggccgtagccgttgaacaggtacttcggtttcagcgcccgccacgccaggtcatagctggcctgcgccaccgcgtcgccgccgaagcaatagacccgtaccggcggcggattgccgtcgcgctcggcatgctcggccagttgctgcaggtacaccggcgggaacacccccaccgttaccccgtggcgatgcatctcggcgtaggttcgttccggcagccacaggctgtcgtcgcggatcagcacccgcgcgccgttgatcaacgggtgcatccagccttcgtgggaaccgtcgaaggcgaacgacatgaagtgcagctcgcagtcctccggggtcatctcgtagcgctcgccggtagccacgatatgggcgatcagcggaccgtggggcaccgccacgcccttgggcatgccggtggagccggaggtgtagatcacataggccaggttgtcgccgtgcagcgccacctctggatcatgggcggggaagccggcccactcctcctcgcgatccacggacaggcaggacaacccctcggggatcggcagacgctccagcaggtggctatgggtcagcagcaggtgcgcgcgactgtcctgcatcatgtacagcaggcgctcgcgcgggtattcgatatccagcggcacgtaggcgccgccggccttcagtaccgccaggaacgccaccatgatctccgcgctgcgctgcatggcgatcgccacccgcacctcggggccgacgcctcgggcgatcaacgcatgggccaggcggttggcccggctatccagctcggcgtaggtgagtttttcctcgtcgaagatcaccgccaccgcatccggcgccatacgcgcccgctcggccactcgctggtgtaccagcggcgttgccggatagcccgagtcgctgcggttccagagctgcccgatgacttcgcgctcctcgcggtcgagcatgtccagctctcccaggcgagcgtcaggcatcgccaggatcgcatccagcaggttctgccaatgccgtaccaggcgctctgcggtcgaagcatcgaatagatcggtcgcatagaccagcgccgcccagatgtccgactcggactcacaggtatccagcaccaggtcgaactgcgccgtatggctttcccacgcctgctcttcgatgctcagtcccgcgacttccggcaagccgtgctcgccccgctccgcctggtagttgaatagcacctggaacagcgggctgtggctgagactgcgctccggttgcaaggcttccaccagttgctcgaacggcaagtcctggtgcgcctgcgcctccagcgagcgttggcgaacctggtgcagcaatcggtcgaaccccatctgcccatcgatgtcggccttgagcacctgggtgttgacgaagaacccgatcagtcgctcggtttcgacccggttgcgattggcgaccggcacgccgacacggatatccgactgaccgctgtagcgatacagcagcgcctggaacgatgccagcagcaacatgaaggtactcgcaccctgccgttgggcaagcgccttcagccgcctggcccgctcggcgccgagttcgaactccagccgcgcgccgcgaaagctctgctccgcaggacggggacgatcgaacggcagctccagcaccggctgttcgccacccagcaggccgatccagtacgccaactggcgctccctctctccggcctccatccattcgcgctgccagacggcatagtccggatactgtatcggcagcgccggcagggccgcttcgcgcccctggctgtaggcggcatagagctggaccagctcttcgaccatcaactgcatcgaccaaccgtcggagacgatatggtgctggaccatgaccagcacatggtcattcggagccacttcgaacagactgatccgcagcaacgcatccgtccgtaggtcgaagggcctggccatctccgcttcgactgccgccctgagcgacgcgtcatcgacattcgccaggttatgccgggaaacctgcaactgcccatcggcgtccaccacctgaacggtacgcaggccttcctggcggaagcgggtacgcaacgactcgtgacgctgtgcgaggcgctcgaaactgcgctgtagcgcgacgacatcgaggccgccgcgcaagcgcagggcggcgggaatgtgataggccgcgctctccggttccaattgccagaggaaccactggcgctcctgtgcataggacaacggcagcggctgctcgcgggtaacgggcatgatcggcggaacctccgccggtttctcgcccaggctctcgacgaatccctgcaggaccggctgctcgaaaaggctcttcaggctgacttcgataccgagatcctggcgaatccgcgagaccaggcgcgtcgccagcagcgagtgtccgcccaattcgaagaagttgtcggtcaggccgacccgttcgacgcccagcaactcgccccatatcgcggccacatctttctccagcgcgctcgccggcgccatgtggtcgcgttgcatcaggccggcatccggcttcggcagcgcccgacggtccagcttgccatttggactgagcggcatccgctcgaggaacagcaggtgcgagggcaccatgtagtccggtagcgaggcccgtagcgctgtgcggatacgctcgcgcaaagccggctggcgagtttcgtcctcgcccccctcagccaccaggtaggccaccagttgaccgtccagcgcaagagccgccgcttcgcgtattccctccaagtccaggaggcgggcttcgacctcccccagctcgatgcggaagccgcggatcttcacctgatggtcggcacgccccatgtactcgatcacgccgtcaccgcgtcggcgcgccaggtcgccggtccggtagagccttgagcccggttcgccgaaggggtcgggcaagaagcgctcggcggtcaagccgggccgatcgtggtaggcacgggccagcccggcacggctggcgatataaagctcgcctaccgcccctacgggcagtaggccgagatgttcatccagcaccagcaacgtacggccgggtagcgcctggccgataggactggcattgcccacccgggcgttctcggcggaacaatcgaagacgctggacaccaccgtggcctcggtcggtccataggtattgagcaacctcacccggcccatgccggcttgccgccagagcttcggcccctccagtggcatggcttcgccaccgatgtggatctgccgcaaggcaccgtaggaacgccgtggctcggccagggcatcgagcaggaacaggttccagtacgccgtgggcaggtcggcaagggtcacgccctgctcgactatctgccgatacagctcaccggtatcccagaggtcgccgccacgcaggaccacgcaggcaccacgggtcagcgccggatagagctgttcgacgaagccgtcgaaactcagggtggcgaactgcaatatccgatcctccggggtgagcgcggaataaccactggcgatacgcgagaactgcgcaagcgccgcatggctgatggccacgcccttgggttttccggtggagccggaggtgtagatcacataggccaggttctccggccgcaggttcaccaccggatcatccgtggacaccgatgcgtcccgttccaggcggtcgatggagagcacctccagcccttcgtgcaaaggcagcccgggcagcaaatgctcctggctgagcaacaggccgacggcgctgtcctcgagcatgtgacgcaaacggtcctgcggataggtcgggtccagcggcacataggcaccaccggccttgaggatcgccagcagaccgaccaccatgtccagcgagcgctcgacggcgattcccaccagcacatcgggaccgacgccacgcgctatcaggcagtgagccagacgattggcgcgggcgttgagctcggcgtagctcaacgcctgcccctccagcgccagtgcttgcgcctgcggacgcagacgggcctgctcctggatctgcaactggaccaggggcggcaacccaccctcgtcggcgttctctgcccaggcccgcaacaggcaatcgcgctcctcgtccagcaacagcggcaactcggcgaccggccggcccggttcggccacgatgccgcgcaggagattctgccagtgccgagccaggcgctcgacggtcgaggcctcgaacagatccgtggcatagccgaacgatgcccagataccgtcctcggcctcgtgcacgtccagcgtcaggtcgaaggccacggagctgctccgccactccatccgctccagcgacaggcctggcagttgcacgccctggttggccgaacgagagtcggcctggtgattgaacatgacctggaacaacgggttgtggccgaggctgcgttccggctgcaaagcctccaccagttgctcgaacggcaggtcctggtgcgcctgtgcctccagcgcgcgctggcgggcctgggccagcaactcgtcgaaacccatccggccattgatgtcggccttgagcacctgggtgttgacgaagaaaccgatcagccgctcggtttcaacccggttacggttggcgatcggcacgccgacacggatatccgcctgcccgctatagcgatgcagcagcgcctggaaggaagccagcaacagcatgaacatggtcacacccttgcgctgaaccagctgtttcaaggcaagggccaggtgtggctccagctccaggtccaattgcgctccacgatagctgcgcagcggctgccgcgggtgatcgaggggcaactcgatcaccggctgctcgccgcccagcaggccggtccagtacgccaactggcgctccttttcccccgcctccatccagctgcgctgccacagggcgtagtccgcgtactggatcggcagggccggcaacaccacgtcgagcccttggctataggcggcatagagctggaccagttcctcgaccatcaattgcatcgaccaaccgtcggagacgatatggtgctggaccatgaccagcacatgctcgtcggcgtccacctccagcaaagtcacccgcagtaacggtccctgttcgagatcgaagggtcgtgcgatctccgcctcgacccgctccagcaatcgctgttcgtcgagtccccgttgcacttcgacttcgagcgccagcgagacgtcggcggagacgacctgcacccattcatcacccatccgcgcgatccgcgtgcgcaggctttcgtgccgctcgacgagcgccgcgaagctgcgctgcaaggacgcaatgtccaacctgccgcgcaggcgcagggcggtaggaatgtggtaggcggaactctccggctccagctgccagaggaaccactgccgctcttgggcataggacagcggcaggttgtccatctcctggcgagtctgcgggatcggcaggcgggcgaagctcatgcccttggcctggacacgctgatagaacaatttctgctgcgccagaggcaggcgaacgaagcgggacacgaggtccaggtttggattggaaagcatgggtcagatcgcctctagttcgctcatgaattcacgaaggtcatcgaaatcggtgtcattgctggaagtctgcgccgcggcaagctcggcataggcttgcagcgactcggtctggaacagcgccgccagcggcagctccacgccgacctcgctctgcatccgggcagtcacctggatcgccagcaacgagtggccgccaagctcgaagaagttgtcgtcgagcccgacctgttgcaattgcaggacctccgcccagatccccgcgacctgttgctccagatcgcttcgcggcgccacgtagacctgctgcaacaggctcgcatccggctgtggcaggcccttgcggtccagcttgccgttcggcgtcagcggcatccgcgccaggaacaacaggtgcgacggcaccatgtattccggcaggcgctcgcgcagcgccgtcttcaactgcgcccggcactccgcctgcgcttccggcgaatccgcgaccgccggcgcctgcgccaccacgtagcccaccaactgctggcccaccgcgcccggctgggccaccaccaccgcctcgcgcaccgccggatgctcgcgcaggcgcgcctcgatctctcccagttcgatgcggaagcctcggatcttcacctggtggtccacccgtccgaggtagtccaccaccccatccgcacgcccacgagtcaggtcgccgctgcggtacagccggctgcccggcgcgccaaagggatccggcacgaaacgctcggcggtcagcgccggacgctccaggtagccacgcgccaccccttccccgcccaggtacagttcgcccgccacgcctaccggcagcaggttcaactgcccgtcgaggatgtagccgctacggttgcccagcagcgtaccgatcggcatgtaggccgcgccgcaggcatcgcccgctcgcgctttccacagcagcggcgtcaccaccgtctcggtcgggccgtagccgttgaacaggtacttcggtttcagcgcccgccacgccaggtcatagctggcctgcgccaccgcgtcgccgccgaagcaatagacccgtaccggcggcggattgccgtcgcgctcggcatgctcggccagttgctgcaggtacaccggcgggaacacccccaccgttaccccgtggcgatgcatctcggcgtaggtccgttccggcagccacaggctgtcgtcgcggatcagcacccgcgcaccgttgatcaacgggtgcatccagccttcgtgggaaccgtcgaaggcgaacgacatgaagtgcagctcgcagtcctccggggtcatctcgtagcgctcgccggtagccacgatatgggcgatcagcggaccgtgggacaccgccacgcccttgggcatgccggtggagccggaggtgtagatcacataggccaggttgtcgccgtgcagcgccaccgctggatcatgggcggggaagccgacccactcctcctcgcgatccacggacaggcaggacaacccctcggggatcggcagacgctccagcaggtggctatgggtcagcagcaggtgcgcgcgactgtcctgcatcatgtacagcaggcgctcgcgcgggtattcgatgtccagcggcacgtaggcgccgccggccttcagtaccgccaggaacgccaccatgatctccgcgctgcgctgcatggcgatcgccacacgcacttcggggccgacgcctcgggcgatcaacgcatgggccaggcggttggcccggctatccagctcggcgtaggtgagtttttcctcgtcgaagatcaccgccaccgcatccggcgccatacgcgcccgctcggccactcgctggtgtaccagcggcgttgccggatagcccgaatcgctgcggttccagatagcgccgatagcgctaagctccgccttctcgagcatctgcagatcgaccagacgtcgctgcggatgttcggcgaatgcctccagcagagtcgtcaggtggcgacccaggcgctcgatcgtagcggccgggaacagtccgcgatcgtagctgaattgcagtgacaagctatccccgccacccagcgccagggccagcggatagttggtctgctcgtgcatcgctacggcaccgaaacgcacgcctccagcggaggaccgttcgagcacctcgtccaccgggtagttttcgaacaccaacaggttgtcgaaaaccgcctcgccgccgaaccccgcccagcgctgcagctcgaacagaggcgtgtgctcctgttcgcgcaacgccaggttctgccgttgcagcccctgcagcagttcgtcgagggtcatctgtggagccagcgttaccaccaccggcaaggtattgatgaacaacccgacctggttctcgacacccggcagatcggcagggcgcccggagacggtggcgccgaagaccacggtgtgttgtccggtatagcgttgcaggagcagcgcccagcccgcctggaccagggtattgagagtgacctggtggcgccgggcgaaatcccggagccgcgcggtagccgttgcgtccacctcacgcaggtgctctccgacgccgttggccgatgtcagtcccggctgagccagtgcctcgaccaatcgcgtcggctcgtccagagccgccatctgctcgcgccagaatgcctcggtagctgccgcgtcctgccgctgcaaccaggcgatgtagtcgctatagcggccatcccggagctgctccggcgagcgtccggcataggactccagcacctcgctgagcaactgggcattgctccatccgtccagcaggatgtgatgatgggtgtagatcaggtgatgctcaccttcggcagtcttcaccaacagcagccgcaacagtggcgcacgctgcagttcgaaaccgcgttcgcgctcggccgcagccagcgcgagcagcgcggcgtcccgattcgccgcctggctcaggtcctcttcggcgaagggcaactggcgctgtcgatagacgatctgcaagggctgctgcagctccccctgccaggcgaaaccactgcgcaggatcgcgtgccggtccagggcggactgccaggctgcgcggaagcgcgggatatcgaggccggacacatccacacgcatctgattgatgtagtcgctcgatgcctgctcgtacagcgaatggaacagcatgccctgctgcatgggtgacagcggatagatgtcctcgacctcttccagcgcgaccggcagggcatccagacgcgcctggtccaaccccgccagcgggaaatcggaaggcgtcgcgccatgccgtggcgaatcgcagcagaagtcgaccagcgccgtcagctcagccacatagtcatcggccaggcgacgtacctggtcctcgccgaacatctgcgagctgaagctccagtcgatactcagttcaccgtcgaacacccggccattgagactcagccagttgtccagcggagcgccggggtccatctctgcccccgcgctttcgccagccgggtccagcagagccatctcgtcgaactgagcgtcgaactggcccaggtaattgaaagtgatccgcgcctgcggcaaccccgccaggacccgggcactttcctctccagccagatagcgcagcaagccataacccaggcccttgtcgggaatcgcacgcaactgttccttgatcgccttcagggactcgccaagatccgcgaccgggctcaggcgcaccgggaacaaactggtgaaccaacccacggtacgactcaggtcgatatcggcgaacagctcctcgcgcccatgcccttccagctgtaccaggcttgaagaggcgccgctccaacggcagaccactcgcgccagggcggtcagcagaagatcgttgacctgggtccggtaggctgccggcgcctgcttcagcaagcgttcggtcaagctgcggtcgaagcgactctgcacggaggtagcgaaacgctgctccagagcgccttgcggatgctcgcacggaagctcggccggcgcaccttccagcagctcgcgccaaaactgcaactgcgccttcatcgactcaccacgggcatgctcgctcactcggccggcccaggccttgaacgggctggtcttgccaggcagccgcggagcttccccacagaggctctgctggtaagccatttgcaaatcctccagcagaatgcgccaggacaccccgtccaccaccagatggtggatcaccaacaacagacgctggccgccgtcggccatatccaccaacaggctccgcaacagtgggccgtcggccaggtccaggctgcgctgcgactcctcgcagagcgactccagcgcttgtcggtccaccgcctcggcacgccagagcagcgcaccgcccagcgttgcttcggcatgttcggcatgccaggttccgtccgtttcatggaagcgcagacgcaatgcgtcgtgatgttcaaccagggcctgcaaggccgcttcgagtgccttcgcattcagggcctcgcgcggcttcaacagcaatgactggttccagtgctggcgattgggaatcggctgttcgaagaacaaccgctggaacggcaacaacaccgtctcgccgctcacaggcccctgctccatttgcaccgcagcccctacgcgggcgactcgcgccagcccctgtacggtctgttgttggaacaggtccttcggagtgaactggatgcccgccgcacggcatcgactcaccacctggatcgaaacgatggaatcgccacccagggcaaagaagttgtcggtggcgcccacctcctccagcttcagcacgtccgcccagacggccgcgatacgtcgctccatttcattctgcggcgcaacatgcgtctgccccgcagcagcttgcggtcgcggcagcgccttgcgatccagcttgccgttcggactcagcggcatccgctccagcgccagccactgcgccggcaccatgtattccggcaggcttgtcgccaggtgcgcggccagcgcttcgcgccagtcgccgctctcgctctccagcaccacgtagccgaccaactgcctgccgtccaccgccagcaccgccgcctcgcgcacccacggatgctccagcaggcgcgcctcgatctcgcccagctcgatgcgcaggccgcgcagcttcacctggtggtcgatccgcccggcgtactcgatcaccccgtcggcgcggtagcgcgccaggtcgccggtgcggtacatccgctccccagccacgaacgggctggcgacgaaacgctcggcagtcagccccggacgctggtggtagccacgggccaggccctgcccggccaggtacagctcgccgagcacgcccaccggcaccggctccaggttgccatcgaggatgtagcaggccaggttggcgatcgaccggccgatcggcaccgcgtccttgccctcctccacgcaggtccagtgggtgacgtcgatggccgcctcggtcgggccatagaggttatagaggccggcctgcggcagcttggcgaacacctgctgctgggcgtccgccggcagcgcctcgccgctgcaaacgatgcgtttcaggctggtgcaggagacgacgtcttcgtcctgcaggaaggcctgcagcatcgacggcacgaagtgcagcgtgtcgaccccttcgcggttgatcagcgccaccagcttcgccgggtcgcgatggtcacccggcgcggccaccaccaaacgcgccccgctcatcagcggccagaagaactcccagaccgacacgtcgaagctgaacggggtcttctgcaacaccgtgtcgccgacgcccagcccataggcctgctgcatccagcacaagcggttgctcagcgccgaatggcggttgccggcgcccttgggcttaccggtggaaccggaggtgtagatgacataggcgaggttctcgccatcgagatgaatatccgggttcgcctcactgtaatcctcgaaccagggcgcaccgcgatccaggtcgatccgctgcacgccttgcgccagcgacagcttcaggtgcgactggctgagcagcagctgcacgccgctgtcctccagcatgtaggcctggcgttcctcgggatactccgggtccaccggcacgtaggcgccgccggccttgaggatcgccatcagggccacgaccatctcgatggaacgctccatggccacgcccaccaggcggtccgcgccgaccccgcgctcgatcaaggcatgcgccaggcggttggcccggcggttcagctcggcgtagtccaggcgttcctcgccgaaggccagcgccggcgccgtcggcgtgcgctcgacctgctcctcgaacaaccggtgcacgccgcgttgcagcgggtactcggccgcagtagcgttccagccttccagcaactgatagcgctcctcggcatcgagcatcggcagcgagtcgacgctggcctgcgggttctccagcatgccgcgcagcaggttctgccaatgccgcgccatgcgctcgacggtccgcgcctcgaacaggtcggtcgcgtaggtcagcgccgccccaaggccgtccggggtttcccaggtatcgagggcaagatcgaactgtgcggcagcaccgtcccaggcaaaactctcgatgtgcaaaccatcgacttgggcatcctgccgctcgccgctctggtggttatacatcacctggaacaacgggctgtggctgagattgcgttcgggctgcaaggcatcgaccaattgctcgaacggcagatcctggtgcgcctgcgcgcccagcgccgcctcgcgcacgcggcccagtagatcgcggaaagccaggccagcatcgacctggcaacgcagcacctgggtattgacgaagaagccgatcaggcgctcgacctcggcgcggtttcggttggcgataggtaccccgacgcgaatgtccgactgcccgctatagcgcgtcaacagcacctggaacgaggccaacagaagcatgaacggggtgacaccctcccgccgggcgcaggccagcagctcctccgataatggcaccggcagcgccatgtccagacgctgcccgcgtccgctggcctgggccgggcgcacccggtcggcgggcagttccaggaccggctgctcggcgcccaggcgctcacgccagtaatccagttgccgcgcgccctcgccgctgtccagccaggcgcgatgccaggcagcatagtcggcgtactgcagcgtcaatggcgccagcgtcggttgttcgccgcgccgcgccgcggcataggcctggagcagttcgtcgaccatcacctgcatcgaccaaccgtcggacacgatatggtgctgggtgatgaccaacacatgctcctgcccagccagcgccagcagacgcacgcgcagcagcggcccacgagccaggtcgaatggctggcggatttcctcggccacccgctggcgcaacgttgcttcgctcgccccggcgcaatcctccaggacaatgcgcaacggcatgttcgccaggatcgtctggcgcgcctgaccgtcgacctcctcgaagcgggtgcgcaaggtctcgtggcgcagcaccagccaatcgaaggcctgctgtaacgctgcccggtccaggacgccacgcacgtgcagtacgctggggagatgataggccgcgctttcaggctccagtttccagaggaaccacatgcgttgctgagcatgcgacaaaggcagctcggcgactcgcggcaatacttgcagcacaggggcagcgctcgccgcctgggactccagggaagcggcgaagtctgccaggaccggccgctcgaacaggatgcgcaagggtacgtccagttccagatcctggcgcaggcgcgagaccacccgggtggcgctgagggagtgaccgccgagttcgaagaagtgctcgtcgcgggcgatgccctcgacaccgagcagcgcctcccagatcgctgcgaccgaacgttcgagcccctcccgcggaggctctccggcctggcggcgggcagccgcgtccaccttcggcagcgccttgcgatccagcttgccgttggcgttcagcggcaagctggacagcacctgccaagccgtcggttgcatgtacgcaggcaagcgtccggccagccaggtgcgcagctccgccagaaggtcctcaccccgcatagcgtcacgccccaccaggtaggccgccagcagcggaccaccgacgccatcctgcgccacgaccgctgcttccgccacatacgggtgtgcaagcagttggctctcgatttcgccgatctcgatgcggaaaccacggatcttgatctgctgatcggcccggccgagatattcgacctgaccgtcgacgcgataacgcgccaggtccccggtgcgatacaggcgctcgcccgaacctgagaacggatcggccacgaaacgctcggcggtctggccggggcggcccaggtagccacgagccaggcactggccgccgatgtacagctcgccgatcatccccggcgcacatggctgcagggctgcgtccagtatgcaggcccggcgcgcaccgagcgcgcggccgatagcgggagcaccgccctcttgcgtccgacagtgccaggccagcggagtgatcaccgcctcggtgggaccgtaggcgttgaaccaggcttcagcctgcaccgcctgctgggtcagcaggctagcgtcccaggcttcgccgccgaggatacaggcgcgtaccgcgatccggcggccggcgtggcgcaactcctccgcctgttgctgaagataagccggcggtagatcgaggatagtcaccgcgtgccgctccacctcatccgccagatgttgcgcgctccactgtccggcgtcgccgagcaggacccgggctcctgccagcaggggtacgaagagttgttcggcagcggcatcgaaactgatcgaggcgaactgcaattggcagtcgccagggccgacgccgtaggtgcgtgctgccgcctggcagtgcgcgacgagcgccgcctggctgaccgccactccttttggctggccggtcgagccggacgtatagatcacgtaggccagcgtctcgccagctacctccggcagcggccgcgtatctgcactcgccggccaggcggcggtctccagcggcagccgctcgacctctgccgggcagggcagccgctccgccagggtttcctggcagatcagccagcgcgcgccgctgtcgcgcaacatgtacgccaggcgctccgcggggtagttcggatccagcggcaggtagccggcaccggccttgaggatacccagcaggccgacgaccaggtcgaaggagcgctcggcagcgatcgccaccagcgcttccgcggccacgccgcgcgcccgcaggccacgcgccagacgctcggcgcgcatatccagttcggcatagctgagatgctcgtcgccacataccagcgcgatcgcctcaggcgccgacgctgcctgatgcgcgaaggccgccgcgacgccgccccgcggcagcgcctcgagcggtgcctgccaatcccgcagcgcctcctggcgttccccggcgtcgagcagggccagctcgcccagcgctgcctggggggtctcggccatccgctgcagcagatgcagcagatgacggtccagttcggcgatgtccgctgcgtcgaaatcgcgccgcgcatagacgtactgcaggctcaggcgctcacccagggtgacacccagcgtcagggggtagttggtctgctcgtggttgcttggcgtggagaactccagatcggcgggagcctggcgcagagcctcggccacggggaagttctcgaacaccaggatgctatcgaacagagcctcgccgccatgcccggcccagcgctggatgtcgtacagaggcgtatgctcgtgttcgcgcagcgccaggttgagcgcctgcatcccctgcaggtagtccgcgacgctctgctgtggctgcggcgcggtgatcaccggcagggtattgataaacagaccgatctgcgcctcgatgcctggcagttccgccggccgtccggccacggtggcgccgaaggctaccgtctcctgcccgcagtgccgctgcaggagcagcgcccaggccgcttgcaccaaggtgttgagcgtgaccttctgaccttgggcgaaggacgccagttggcgggtcgtctgcggatccagttcgcgcagatgctcaccctggccaggctgctccgtcctcgtctggcgcgccaggcgtgtcggcatctccagggaggccagccgatcgtgccagaaggactcggtcgccttcgcatcgcggctctgcaaccaaccgatgtagtcgcggtaacgcccaacgggagcggctacctcctgccccgcatagcgctgcagtacctcggcgagcagttgggcgttgctccagccatccatcaggatgtggtgataggtatagatgaggtgcatccgcccattcgccagcggcaccaacaccaagcgttgcaacggcgccctggccgggtcgaaaccggcttcgcgctcagcctctgcctgccgttgcggatcactgcctggcggggccagccgcagctccagcgtcgcctgctcgaataccacctgcaacggctgaggccagccgtccttccagaggaatccgctgcgcaggatctcatgggcatcgagggtggcctgccaggctgcgcggaagcgatccgggtccaatccgccgatatccatgcgcaactggttgacatagtcgccttccgttccatgaagactgtgaaacagcatgccctgctgcatcggcgacaacggatagatgtcccgcaccgaatcaggatccaaggacaattcatcgagctgcgtctgggaaagcccggccagcgggaagtccgacggcgtcacaccccgatgccgcgggtcgagacaatgctcgatcagcgcgtgcagctcccgcgcgtagtcatcgaccaggcgctggacggtcgcctcggcgaacatttcccggctgaagctccagtgcaggctcagctcgccaccgtagacctggccttcgatgctcaaccagttggccagcggggcgcacggatcctgggcggcgccggcgctttccgtggccggtaccagcagcgccgccccatcgaactgacggtcgaaccggcccaggtaattgaaggtgatccgcggctgcggcagcgcggccaggcgggccgcagcctcctctccagccaggtagcgcagcaggccgtagctgacgcccttgtccggcacgcagcgtagttgctccttgatcgccttcagcgactcgccgaggtccgcggccggggtcaggcgcagcgggaacaggctggtgaaccagcccaccgtgcggctcaggtcgatggcctcgccgaggtcctcgcggccgtgcccttcgagctgcaccagcacgctggcgtcgccgctccagcggcaggtcgcacgggccagggcggtcagcagcaggtcgttgacctgggtccggtaggccgccggggcttcctgcagcaactgccgggtacgctcggcgtccagggtcaggacgagcttgcgctcatggcggttttccagggctccgtgcgggttttcgcatggcagcgcatgcggagcgtcgtgcagttgcgcctgccagtagtcgagttcgtccaggcgcgcgccggcctgttcgtgcaggtgccggctccaggcctggtaggaactgctacgcggcccgagatcggcgtcgaggtcggcatagagacgc
>RP73.AGEnt_accessory_0084_length_3753
ttcttcgcaaagcgccagcaacgcctcctcggaccccgcctgccggcgccacagcggctcgccggcctgctcggcgtaggcctggtgccaggcgccgcgctcttcgcggaaacgcaggcgcagggcatcgtgctgcgcctgcaggcgttccagggcacgccccagccggtcgccgtcgagcggctggcgcgcctgcaacaagagagactggttccagtgctggcgattgggaatcgcccgctcgaagaaccagcgctgtaccggcgccagcgccacctcgccgctagccggcccctgttccgccgtcgccgcacccgccttggccgccagggccaggctgcggatgttctggtgctggaacaggtcgcgcgggctcagttgcaatccggcctggcgcgcacggctgactacctggatcgagacgatcgagtcgccgccgaggctgaagaagttgtcgtccaggccgacccgctcgacgcccagcaggtcctgccagatttccgccagggttcgctccactgcggtgcgcggtgcgctgtagcctgcctgcgccacgcttacttcaggcgccggtagcgccttgcgatccagcttgccgttcggactcagcggcatccgctccagcgccaaccactgcgccggcaccatgtattccggcaggctcgccgccaggtgcgcggccagcacttcgcgccagtcgccgccctcgctctccagcaccacgtagccgaccaactgcctgccgtccaccgccagcaccgccgcctcgcgcacccacggatgctccagcaggcgcgcctcgatctcgcccagctcgatgcgcaggccgcgcagcttcacctggtggtcgatccgcccggcgtactcgatcaccccgtcggcgcggtagcgcgccaggtcgccggtgcggtacatccgttccccagccacgaacgggctggcgacgaaacgctcggcagtcagccccggacgctggtggtagccacgggccaggccccgaccggccaggtacagctcgccgagcacgcccaccggtaccggctccaggttgccatcgaggatgcagcaggccaggttggcgatcggccggccgatcggcaccgcgtccttgccctcctccatgcaggtccagtgggtgacgtcgatggccgcctcggtcgggccatagaggttatagaggccggcctgcggcagcttggcgaacacctgctgctgggcgtccgccggcagtgcctcgccactgcaaacgatgcgtttcaggctggtgcaggaggcgacgtcttcgtcctgcaggaaggcctgcagcatcgacggcacgaagtgcagcgtgtcgaccccttcgcgattgatcagctccaccagcttcgccggatcgcgatggtcgcccggcgcggccaccaccaaacgcgccccgctcatcagcggccagaagaactcccagaccgacacgtcgaagctgaacggggtcttctgcaacaccgtgtcaccgacgcccaggccataggcctgctgcatccagcacaaacggttgctcagcgccgagtggcggttgccggcgcccttgggcttgccggtggagccggaggtgtagatgacataggcaagattctcgccgttcagctcgatccccggattgttctcggcatggttttccagccaggcatcggcctggtccaggtcgatccgttgcacaccttgcgccagcggcagcttcaggtgcgactggctgagcagcagctccacaccgctgtcctccagcatgtaggcctggcgctcctcgggatactccgggtccaccggcacgtaggcgccgccggccttgaggatcgccatcagggccacgaccatctcgatggaacgttccatggccacgcccaccaggcggtccgcaccgaccccgcgctcgatcagggcatgcgccaggcggttggcccggcggttcagctcggcgtagtccaggcgctcctcgccgaaggccagcgccggcgccgtcggtgtgcgctcgacctgctcctcgaacaaccggtgcacgccgcgttgcagcgggtactcggccgcagtggcgttccagccttccagcaactgatagcgctcctcggcatcgagcatcggcagcgagtcgacgctggcctgcgggttttccagcatgccgcgcagcaggttctgccaatgccgcgccatgcgctcgacggtccgcgcctcgaacaggtcggtcgcgtaggtcagcgcggcgtacaggcgaccgcccttctcgtaggtatccaggctcaggtcgaactgggtggtacggctcttccagtcgagctggccgaagctcaggccggccacgctgtccagcgcctcgatgtcggccaccagcggctggtggttgtacatcacctggaacagcgggctgtggctcaggctgcgctcgaccttgaacgcctcgaccaggcgttcgaacggcagatcctgatgggcctgggcgccaagcacggtgtccttgagcccggccagcagggtcgccaccgacgtgcggccgtcgaataccgagcgcagcacctgggtgttgacgaacaggccgatcagcccttccacctcggcgcggttgcggttggcgatggggacgccgacccgcaggtcggtctgcccgctatagcgttgcaggaggatattgaagccgccgagcaacagcatgaacagggtcagcccctggcgtcgggcggtgccgcgcagggcctcggccagggccggctcgatgctgaactcgtaacggctgccacggtagctgggaaccgccggacgcgggtggtcggtcggcaactccaggaccggatgccgctcgccgagcttgccgcgccagtactccagctggcgctcctgctcaccggcctccagccagctgcgctgccacagggcgtaatcggcgtactggatcggcaaggccggcaggccgggctccgcgccagtcgcataggcactgtagaaacgactgaattcttcgatcagcacgttcatcgaccagccgtcggacacgatgtgatgcagggtcaacagcagcacatgccgctcctcgcccaggcggatcaggcggacccgcagcaacggcccctcgcacaggtcgaacggctgcaacgactcgcgctgcgcctcctcgcgcaggcgggcttcctgctcggcctcgggcaggccgctgcaatcctcgaaggcaacctccagggggcgttgcaggggcgcctgcgccaggctgtcgtcggcgccgcgcgggaacaccgtacgcagggtttcatgacgctgcaccaggctggcgaaggcgcgctccagcgcctggcgatccagcggtccgttcaggcgcaccgcgctgggcaggttgtaggcgccactctgtggctccaggtgccagaggaaccacatgcgctgctgggcgtaggacaggcggtcgcgctcggccgaagacacgccggccggaatcgggaacagcgagaaatcgattccctcccctcgcagggtttcgaggaagacccgacgcttctcaacgggtagttcgataaagcggcgggcgagcttgagggaatcttctgcgttcatcagtcttcttccgtgcacatgggcaacgagcgcggggctcggtcattcatgtgaaacggacgacacatcgtgaaaattaaccggacagcgacttccggtcgcaccttggccgatcggttttttgcatagccatcaggcgcttacggaagccctcggacaagccgccggcgccaggctgaaagcaac
>RP73.AGEnt_accessory_0085_length_31
ccgcgccgcacccggtcagaaggttccatac
>RP73.AGEnt_accessory_0086_length_107
ccgggccagcccagtgccacgcaggtaaccaggaaatgctcagggaacgggttcggctgcgagcagttcaccgccatatagacagtggacaagagcctaccctcata
>RP73.AGEnt_accessory_0087_length_1487
agcggccacttgctcgtcgccggggctccactcctccacccgttcgagacgaaagcccgaacccgatcaacaggttgagcaggctgcccagcgtgcggtgacgcttgaccacgccgctggccagccagtcggtggtacgcggcccttcgttcgagtagcggtccggcaggtgcgccgaccctccctgtccagccgccagccaggctggcgggaccacctgtagacaggagacgccgggcagcggtatggcgtgcaggttgaccggcaggcggcgaagaagtcgtcgcgaccgtggatgttctgcatcatgtgcctatccccggaaaagcagcgaaagaataaaggccggcgggccagcgaccaccgcgggccgaagcgagttccgaatataagttaataccctgtcagatctggcagcttaaggcgtatgggggcgccagttaacaatatggaaatagactttccctagcctcacctccacgcacaacaacaagaagtcatcggcatgaaaaaaattcgaaaattaatattggatgattccttcggagaagattatgactgccaggatctaccgggaagtcgtcaacccgggaaaactcgacgaaacacagaggggaaacctcgcaagcgaactctacgcgattcacgccaggatctttcatggcgtccagtatgaatccttcgctcgcgaggtcatccactccactgcccgcctcacccgcatcgccatctaccgcaaccgccagcacgagatcgtcggctactgcgccgtgcatttccacgactcggaagtcttccagtacagcaaggcctgcgtgatccgcgccgagtcggggatcctcccggagtaccgcgggagcaaccagagcattcccttccttacccgccaggtgctgcgctacaagttgctaaaccccggcaagcgcctgctgttcctcgacaccctgatccatccctccagctacgccctggtgaccaagtacgtggatgacgtctggccctgccactgcgacctggaaagccaccacgtgaagttcctcgaacacctgatcgcccagttcagcttcaagcgcagcagcaacgatccgctggtggtcgacaccggctggaccaccaccgaggccgatcacgaacgggcacgctgggctacgcacagcaatccgaatgtgcgtttcttccttgatcggaacccggaatatcacaagggcaacggattgatcacggtattcccgatcaccttgaagaacatctttacggcgacccggcgtttcaagcgcagttcttcggtcaagcgtaaacagcaccagcgttacaacgcggcttcggcgaaagtcgggaatatcgcgttgtaatgaatcaagccgacccgcatatcggcgcttatataaatacgcctatatatgaagaatggccgggagggaatatggaaatattccctcccggccattttcatcgccctccgcgaagggctcggcggccggatccga
>RP73.AGEnt_accessory_0088_length_598
cgtcacccatctcagcgcccgccgctgacggcggcgagcattcctcagcgccggtagcggcgcaccgacgccgcctgcgcctcggccctggcggcgaaatgggttcccagcagcaacagcgccgcgcgcttgtggcgaaaatcgaagggttggccgcagcagcggcaaaggcccggcgcggtttcgcagcgctcctttcccagcgttgtcctcggcggctcaacgggaccgtccaggtagaaatggtggaccagcgccgccaaccactccgccacccgctccggctctccccgctcccgcggcccaagggcgtaaagcaagcccgtgggatcgccacgccggcgctcctcctcgatgaatgcgcaggtcgcgacaggttcaggacgctcctgcgccggctcgtgcgactcgttgcacgcaggccgctgcctgtcgcagcgggcatatggatcggcctcgcggcgctcgaggggcgacggaaacgacaggctggaggctggggacggaagcatggtcggctactcgtggggcttgcctgagtaacgtcgcatcccgccgcgaatttacccgtccagcccggcgtccggccgaacggcca
>RP73.AGEnt_accessory_0089_length_1184
gttcaatctatagtctgatgctgagtctcgttgataatcagcagtgcaaatagacttcaaggaatggaaatgtacaaagctctcgcttttctcctgttaaatatattcatcgccgtagtgcatgcggaggaaggctgggagctttcagtttcgggaccagcccctggacaacctggacacgtgccatatccagataggcgaaaaccctcgctcgaagccgcttgcgcggccagcgacaggtactatatagatagcaatctgaaggggggtcacgtagttctagggtacatcagcagaaaaacacttatagatgcccgatacaattcatttttttgcagcatcagcatattcagaaagtctccgctagcagttacatccggcactgctacctacggaaatcctaactggtggggggcctccggcacggctgtaaacgttactcaggctcctccaactggctgcccatacaaccttttcaatggccggtacgagtgccccactgacgtctccgatcgaaagaacgcgggaatccccaacgaaaacggatgccaaggcccctcatctttccagggaaaccctataaatgccagtatcggcaataaatttcaacgtgaaaccgatatagatccgtcgcactcccctctccagttcgagagatactacaacagcattaccggaatgtggacgaacaccttccaggaaggcttaaaaatagtaggcgaaaatatttccctatctctacccgatggtcgccaggaactattcaggctgactgacggcgcaatatcgtccgacgcaacgacgggtacactttcaaaagaccaggcaggctggaggtatgactacagggacggaaccagctcacttttcgatgtccagggccggcttatccagaggaaagtcagggggcaggtcatcacgataacctatccgaacctctccaccaccaaggctaaagatgggttcggaaacaccctaaccgtttcctggaacgcaacgaaacaaccctacctcgtcgattacaacggttccctgaaagtggaatatctatatgacgggggcgccaggctggtttcgaagaaaaccacgtcccaaggactcaaccgcacccggaagtatctctatgctgacagtggcaatgccgggttaatggttggaatcatcgacgaacaaggcacgcgtta
>RP73.AGEnt_accessory_0090_length_2138
ggctacccgcgcaatgccggcggccaggtcgccagcgtgaccctggcagtgggcgacaaggcgccgagccccctggtcgggcagatcgcctacctgcccttcggcccgctgcagcgcctgacctggggcaacggcatcactctcagccgcgagtacgaccaggactaccaactgctgcggcagaaggtcggcccctggcagagcgactaccagcacgatgccaatggcaatatccagcagcaccgccacagcctctggggcaccctggactaccagtacgacccgctggaccgcctgaccgaggaacgcggcgtccagggcgggcgcagctatgcctacgacgcggtcggcaaccgcacccaacgcagcgacaaccccgcctcaggcggcaccgccagcagccaggactaccagtacgcgcccgacagcaaccgattgaccgccatcggcgcgcaagcggtgaccagcgacgccgccggcaacctcacccaggaccgcgccgcgcgcaaactggcctacgacgcccagggccgcctgcaaagcgtcagcctcgacggtcagcaggtcgccgaataccgctacaacgccctcggccagcgcatcgtcaagctcacccccgagagcgtcaccacctacctctacggtcccgacggccagttgctcggcgaagccgaacacgacggcagcggccggaaactgcgagcccagtactacctgtggctggacagtctgccgctggccaccatcgacgccgactacgacgcccagggcaaggtcggcaacccgaccctgctctacctccatggcgaccacctcgacaccccgcgcctggctaccgacgccagcggccagatcgcctggcagtggcagtccgacgccttcggccgcggcgaagcgctgagccagggcagcacccaggtcaacctgcgcttccccgggcagtactacgatgcggagagcgggctgcactacaactacttccgcgactatgatccggagactgggcggtatgtggagagtgatccgattggccttggtggtggactgaatacctatggatacgtagaagcaaatccagtactacggacagactccctagggcttatgcaggatattggatgtattacgccaccaagatcaactgcagagttttggtttccatgcaaaccaggtggaggagctggagcatccgctagcggtgcaactgggttaggcctttggtgcgttctaaacggaacgtgtgctgccaataacgcagacgaagagtgtcctgtaccgggtgcaaccccaggcgagaaaacacgagggccttctcaggtttgggagaaaccaggtgacagcaataccgctgatgatgattttgataatctatcgccaacggatgtacaggaaatacccgtaggacgtaaaggaacacttccagacgggcggactgtagtagtcagacctgtcagcagcgacggccgaccaaccattgagattcaagacggtagaaacaggataaaaattagatatggacagaaatagccataacatgcaggaactacttgagccggcaccaatcgagcccctaaaagggaaaaaattgcatctggataaaattatcgattcagtagaggggctcaaaatctatctagcggagtcactggatgaaaagaaaaggatagttctttcattcacacttaacgaaatagttggctactccgtaacaaatgacagctacacctggaaaagaacgaaagagcgaaaatgcgaaccaggccactccatatacatagtaagtaattcccgggaaatattaaagttccaagaagaaacctacagcacaacatgtttcgaagaggctgagcactactgcataatactagatgaagaagagatagacatcgtgacattcgccccaccccaagtttcgtacatctataattaaataaaaagggggagtattcattttccatacaaaccagaaaccgtccttctacaactccttcggtttctcacacctcgctacgaagtagggcgaataaccgcaccgcggttatccgccaatgtagcggggtatcggcggataacgcctttggcgttattcgccctacggcagcgctggccaggaaagggatggaggcgcgacgcgcctc
>RP73.AGEnt_accessory_0091_length_948
cgaataagcagtgtgctttggcggcaatgtatattcgcgccgccatagcgcctacatatacatgcaaacctgccattggagacatcctctaaaacacagcacgctcaagaataaaaactgccaaggcacataataaatttccaaaaccgccagaaacgacacatctccacatccttcaaaaacccctcccaagggcatttcaaaagcgcccccacctagaccgtcaaacatgcttctgtctactccatgacacccaaagcctctcacgcaagaaaaatccattagttttcacagaattctcttacacacatcaagaacgatatcgtgctaaaaaactaacgccacaccaccccaaccagcagggaatataaaattgtcagaacacaattttagcaaactcaagatagataaaatcaggagaagtcctacactcataatttccggctacggagcgggaatcgccatactcttctcaatcttcaatgaccaactaggaatggagaaaaaatggctagcaaccattgacgcaacattatcaatctgcgccataatattttacacaggaatcattcatcttatttcaacaacaaaagcgcttaaagagctaaacaaagaaaaatctaaccaactagagccacgaaaacgcattcaaacacttagcgggcttctaatcatgatctccacaggcttattcggcctctatctgattggcaatagcgatatatcaccaggagcaaaactgtcatcatctacaaccggcctaatactacttagctcttgcattatcgctttactaatatcttttgaaaaaatctcaaaggagttatcaggtgcgcgaactaagcatcattgagatggatattgtgtcaggaggaaacagtcttgatgccgcagcaacaggagctggtggagctataggtgcaggactcggaaaatttggcggaagtg
>RP73.AGEnt_accessory_0092_length_99
aaatgatctgaagccggattacagatattttcaagaagagtcgaactgtccctttgctctcctaacgcgctggcgaccagaacccagagacctctgtcc
>RP73.AGEnt_accessory_0093_length_2660
atcactgaaacgcccgttcagcggccgagactggcgacgatgaatactcggcggaacgggaacagcgttcgtccatccagttcccgtggatagtgacggtgcagcagttccaggtaacggtcgaggaagcgccgacgcgcctcttcgtccagttcgccgagcaccggacgcaaggcggagaccttgatccaatcgaagatcgggtcgttgccgtccaccacttgcaggtactcggtctcccagatgtccagctccgccgtcagcggcgccagtagccggtagtagttgtccagcgacagcacattgcgccgatgcagccggtagcgcaacgcggggctgcccagcgatgcaccaccggggcccgcactgtccagcgcatcgagcatcaggcgataccaggaagcatcgcgccagttcggcatgtgcgccgccaggcagcctcccggagtcagttgccccagcaggcgtggcagcagcttgccgtgatcttcgagaaagtgcagtaccgccgctgcgaacagcaggctggcagggcgctcggcgcaccagtggcgcaggttggcgcgttcccaactggccttgatcggcaagcgcgcggcctcctcgagcatctccacggagctgtccacgccgtatagttcggccagcggccagcggcgggcgagcaattcggtggcgatgccggttccgcagccaagatcatagatccgctccggacagcacggctcgatgtggtccagcaactccaccaccggccgctggcgcaaccgggcgaactgcatgtaggcggaagggttccaacgcgcctccagatccgcacgatctcggagaaggtcatgcaccatgggcaacctcctgctccgcggcgagttggcgccccaggctgcgcaagctacccagcacgagcgccaacccgcgccgggtatcggcgtcgcgcaacaaccgcagcaggtctttcaggcttggcggctgctctcggagcagctccgccttggccacgcgtaccgcgttgccgactgaccaaccgacgctggtgacctgctcgaagagctgcgccagcctgtccaccatggccgggtccagcagatcgacgatatccgaaagcagtgacagcagatccaccaggttgtccaggcggtggccctcgatcagcggctgcaacttgacggccagggcctggagactctcgcgggtctgctcgggaaacagggtggtatcggcctgcgcctgcgacgcgtatggctgctgatggctatccatgtcggctcctccccgtgcggggtcaaagcattccacgggctacggcccagtacaggccgcgattgaaaccctggcgcaacaacccgccaagcttggtcggcggggtcggctttacgtcgtgccgatagtcgtaccagagcggcattccggcgttcaggcccatctgcgcgacagcctggactcgtccatcgtagatcgcgcagggcttgccgagacgaatctcggcagcgatgttgctggcgactaccggcgcctggttgtgacaggccccaccggccttgctcaccggcagatcgacggtatcgcccagggtatacacccggtcgacgccatacacctgcaaggtttcatggttcgtcggcaaccagccttcgtcggcggcggcctgggacaggccgcactccctgaccgcatccacggcgtggatcggcggtgtcgccatgagcaagtcgaacggctgctcgtcgccctcctccgaataggcgatgcgccgctccgggtcgaccctggccagggtaaaaccgcgctggaaacggatgccgcgttgctcgaacaggctcggcaggatttcgcaggtcggtcgttgcaggaacagacagttgcgcagcaactgggccgtggtgggataggtgtagacgatctcgacacgttcgcggacaccccggcggcgcaagtagtcgtcgagcatcagggtcgtctccacaggcgcgatcccgcactggtggggcacgttcggcgtcctcgggaaactcaccgtgatgaatacccgccccgactccaggctcgccagccgctcggccaaccgacgggccggctggtactggtagaaatggtcgccagcctctttcagcccctcgatacgttccggagccggcacgcaacccgtggcgatcaccaggtagtcgtagccatggcgcctgccgctgcgggtctgcagttcctggcgggggaaatcgaaacggtcgacccggtcgagctggaaaatcacttccggccgcagcagcgagcgctgcggtcgtttcagatcttcgaggaagaattgctcgaaggcgacgtacatgaaggccggcttgtagtagtgatccggcgagtcggaaatcagcagtacctgcacctcgccgccgagtatctccgggtagagccggacgaccagcaggttggcgagcatggtgccgcccactccgcccccgacgatgacgattcgttgcatgacttctccttaaccctgagaaagccatgggtatatctagatgaaccgggggattaggcaagcacggcttcgccacggaaacaggacaaatccggaaacctcatccagttcaagcgcttgcctgagaagacccgccgcctaccagaactggcagggtaaaacgacgggaatacagcgctgcctcgctgac
>RP73.AGEnt_accessory_0094_length_48612
tccatcgacttttctttaaatttcaattaattgcagtaaaatcctttccgcattgaaattttcttcacacccttgaagcccagattctacaagggctcattcgaaattgcggaacaagtgccgcatctacaacaggccaacgtcctcgccaaccatccatcaatttcctcaccttgcaaaaataaagctatctaatctcaccgaaacctgtatggtggattctactgcttgcccagttaagcgccccgccttgatgttcagtctgtttgatcttcatctcatcggtttgccttctctccgcattcagctctagcgcaggtttatacctgcgcactttcaaacattggagatatacatcatggcaactcgccagactggtaccgttaaatggtttaacgaagtaaaaggttttggcttcatcaccccggaaagcggtgaagacgtctttgtgcacttccgccaaattgaagccagcggatacaagtcccttggtgaagggcaacgtgtaagcttcttcgttaccgcaggtgccaagggcccgcaagccgagcaagtacaagccctgtaaggcttttgatacgataaatagccccgtacatgcggggcttttcaacactcgctccagtacaaatagcgtatagcagatcaaattggccgtgagccccctcccgccaccgccaatggcgaacaggaattatcctgctccgtatttaaggagcgctaaattcatgattacccgccaaccaggaactatcaagtggttcgatcaaagcaaagcccatggttggatcacacccgagacagggcatgacgccaacgcccctcttcatttcttcctctgtcttaaaaatccgagaggctaccagggcgtaactatccgggccttcccccagaggcttcaaacctcgatatcgaactgggggagctgcggcgccagcccggtcaccaggccatcgctgatgaacgccatctgcccggccggcactgccgtgccccgagccgcaatcacaacgttgtttcgcaggcggacgcggcaggtgccggcgccctcgtcgacatcgatcacctcccccaccgtgcgcgcgccgcccggtaagagcccgatgaaccgacgccaggggttgaccgtcgccatcaggagcctcccgggtagtggcgctcgatgcgcagggtctgccaaacgcggctagcccctaccccctcggccgagatatcggtagccaggcagagaccgcgccacgtcgcctgttcgtctcgcacctcgaccaacatgcccggctgcaccaggcccggtaccccatcatccttctggaacagcgggatacggcgcgtctcgatcgcctggttgcctcccttggacaactcgcagatcccgcgcgagcgcgccacctcggtgccggtaatccagtcctccatgacgtcgggcgccgactcctcgccggcggtaccggcgcgccgcacctgcacgctgacgccgtagctggtaccgctgacgtagacgaaattccatgccggctggggactccactcgctgccccactcggcgacgatggcggccgggatgatccggtcgggaatcgcggtgccccagtaccaggtcgcctcacgataccgcggcaggatcgtcaccgagtcgtccatcaggcccggccggacgatgccgccggcgacctcggccagcttgacgatgacctgcatcggcgtctgatcctgatagctgaaggcgccggccggcagcgtccagtccggcggccccatgttctcgacgtcccaggacactgaaaagccggtgtactgcaactggtcgtcgacaacctgacgtgcgttcagcggcgccgtgttcaacgcgctgcgcttcggcgcatagggcgcgtccagcagttgggtgcggctcgcgccgctgatggtgtagcgctcgctcggatgcttgccgctgccgctgtaacgctcgaccagaaaccgccaggtccagccgttgatctccagctctacggtcttcggcccgttggcatcgggcgccgccaggtccagcgaggtgcgaccgaacaggtcagccgagaacgaccaggcgaacgagtcgatatccaggccgatgcgaatgctggtcgcatccagcggcgtgcgactcggcagcaccaccagggtgaccgtgtttcctatcatgtaggtctccagtatctcgggctcggtgggtggatctatcggcaccaccggccccggatagtcggggtagacaatgcccgtcggcaccggatcggtcggccgcccccacgcccagggaatccgccgcaacgcatcgaagcgggccggactgccgtagctgctgcgcgctccggcgtccaccggacggataccgcggaccggcgccacgtagcggaaatcgaagaacacgtcgggcgtgttcgccggggtgtagcgggtcgggccgaaattgaagtcgagcaggccggtcgggatgtagagactggcacgcctctccgacagcgcatcgcggaagcggtcgaactcggccgagcgccgccagccgggtggacggccggcgtccttgggcgacgggcgcgggttgtagatcagcgacaggcgccgatcacgcgggcgcagcgtccgatcccagcctagctctctctccacgtccagcacccgggtgctgtcccaagcgctgcgggctgccgcgttgcgctgctcggcgtgctcccagccactcccccagcccgcatcacgcaccggtacaccggaccagccactggcgcaacgccgtgccagtggtcggccggagccccacagcccgccgctacgcgcatcggcaaacaccaggcgctgccagcgcagcgggacggcgcgcacggaaagcggcgccgccctctgccagggggcgccgaaactcgcattgatcatagagcctcgacaggaaagggcccgtggctgagcgggcggtagtaacgcgtcgcctgcagacgggccgtgccgacctggcggctggggttgtcgccctcgatcggccaccaacccggctcagccgccggcagtaccccggcctcggtcacctcgtagagccagccagagaagatcgtcggacgcacgcgctggcccaggctgacggcgagacgcggctcgaacaccgcgccccagtcatccagccccatcgcgtaagtggtcccgccggccgtcacctccagggggatctcggcgcgcccggactcggccgtctgccccacgccggccacccgccattcgccatcaagcttgcgctcgatgaccaccacccagcgcgaggccgcaccgccgtcgaccgtgacgaccgcccgcaccttcgccgggtcggtcggatctcgaccgcccgagccttcggtcaggtcataggacagcaggcgcgtaacggcatcgaggaccggccaacgaatgatccccaggcgcgggtcgccttcgtcggtaacctggatcacgaactgtccgcgcaggcccgatgcctcgaagcgctgcaccgtctcgccctcgtagacctggaaggtcgccgtcatcgcggtcgcggtgaccaccgccccgcgatacagcgtggcgatcttgcgcgccggagtctcctccccttcgcgggtgaccttcacggcgagggtctggtaggtcgcctgcccggcccccgaccaggcgactgccaccggcgggcgaagagtcttcggcccaattccgaaccgctgcagccaggtatcgggccggacctggaccggcggcaccacctgcagcatcagcgcgctcatgctggccaccatgccggatccacagacaggaaccagagcccccagcggtccatatgcacatggtaggtcttgccatccatctggactgcctccgccaccgccgttgcgcccagggacaaccccagccgctccagcaggtgtccgtggcggtaatggcccaggatcgggtcgaaacacacacccttcaggcggccgacgtagttcgcgccgttcgtcacatagggctgctgcatccgccagtagggagggttctctccctccgtccggtcgtagtaggtgctctgatactgcatctggtccatcagcgctcccacgctgggaccgccaccctggatgatctctcccgagcgctggtcacgcagcgaactgaagccactcccgaaggaccagtttcggctgtaccccgttgtgttctggtacccctgggcaccgccgacggcaataaacccctgaacgccggaggcgccgctgaagctctcgtactgcccgacgtagaggccgagctggtacgcctcgctcgtgttttcgtaaccggtggattggaggacgcagaagatgaatgtctcggcgtccgcacagatctgccagtacgtcgcatggttccagtacatgtaccccaggtagatgacatgagcgtcattgctggtgggattggtgtccgccgaccaggtacgtgaccgcgtattgacgccctttgggagcggagtgctgatatccagcatgccctcatgcacatagactgcgatgtagtcgttgacgctgccgctaccggttaagtgcctgtagaacgtcacctgcgcgcaattggacgccggggccagggtgatggcggtgtcgaactcgcttacgacggtccaccctgccggtggcttgttgccgtagccatcgaccagcgccgcgcgcaagtagctcttgaacttctggaacggcgtcaccgccgacgggaagagcgccggcggtgcgccggcgtcccgatagctgtactgtcgagcggtcatcagtccgcgtctcctctgatctgcaggtggaattcatcgtcctcgacggtgcccttgccactcagcaccgtccgcacgatccacatcggccccaggcacgagtcggtgttgaagcgcaccgcattgccggccgcccagccactgccccagccttccttgcggatggtgaagtacggcgtgttcgtctccgggttgatcggcgccgtgtcggtggtggtagtgccgttggcgatgacccccagcttctcctccaccacgctgaaactggtcgaggagttgaacaccagtgcccacttcgcatcgatcgcaccgcggttggcgatcagcggtggataggcgaggctgttgtagttggcggtggtcccgtcgcccttgggctcgtcggtccagttcggcgagccgatatcccaggtccgctgggtgaaccagtggtgcagccgcgcctgcaggtcgccccagctcagcgcactggacgccagcgtttcgcccgccggcagatcccagggcagcggcgaggagattcccaactcgccgttcacttggacctcggtgcagagggtcatgtgctcgacccggtcacgcaccaccagcggcagggtcagcgggttgccctcggcatcctgcaggaccagcgggttggcccatgtcacccggccgcgttccaggtcgacgctgtagcccgccgaggccagttccaccgcgttggcgtccaccaccttgatctcggcctgctggtcgcggctgagctgcagcacgcccccggcttgaggactcggcaccgtggtctcggcggtatgagcaaccaccatcacgtcgccctcgcggaacactggcacccgcccgtccgccggcagtcgcaccgggtccaggcccagcagggtggcgtccagcggcagcgaggtgaagacgaccgcgttgtagcgcagcagcagcggaatcaccgggatatcgctggccccagtggtgtcctccagattgctggtgaagcgcagccggacgatgccggtcacgatatcgacgctacccttgatcaccgcgccattgagcttaccgttcgcgtccgccgtggtggtcacgatctgcgcggtatccaggcgaaccgccgtcacctgcaggctcgcagaacgcagcggcgcccccggcgtgcggaaggtcatgctggttaggtgttcagcgtcgcggtacggccggcgtagtccaccgagccgacggcgatgccggcgttggtgctgctgttgatgttcttgtagagcacaccggagcgatcgacgtagacctcgccggcccaggtgaacaccagcgagcccggcaggatcggctcggcaacgccgggcaacaggtccagggtcaccggcgcgacggtctgcgaatcggtctgctcgccgtactcgacgccgcggctctgcgcacgcacgttcagcgtgccgccgaaaccctccagcaaggtggtatcggtggccaccaggcgcagcttcttcatgccgaagttgtcgaccgtgtcggtgtagtaggtgtactccttgaacacgtagttgccggccaccttcaggctgaattcgccggtctcgtagttgatcgtcccggcgcgcccggcccagccgccggcggcgtcgtcggtcaccgagttgtccacggtgatctccgattcgaagatcggcagcgccccggtgcccatgtcagcaccgagggtcggtgccgcctggcgacgcttggtgatccacgataggcgcacgctgcccgccttgagcggcgccccggggagagtgccgatgcacatgccggtgctgtcggaggtcaccgccagcgggctgtcggtcacgctgccctgctggtaggtatgcacgatcccactcccggcatccggggtggcgctcaattccatgctgaccttgccgtcggcatagttgatctggccgctgccaccggtaccgctgagcgagccgttgccgctatcgagcacggtgcgctctaccccgccgaccttgaacgtcgccttgtaggagccgggcaacagcccctggtgcggcaacgtccggttgatccgcgcgcgcgcctgcacgctggtgccggtgcgctgggtcagcgccgcatcgttctgcccgacgtaggcgtagatcagcgaactccccacgtccggcagcgcgctcagggtgatggataccgagccggtcgcgaagtccaccgtgccggtgccttccccggccaattcgccgttgccctggtcgcggatctcctgccatttgcccagggcgaggaacgagaccaccagggtgcccggctggggcggcgcttcggacagcgacagggtgtagacgaagccgcggttgcccagttcgatagggatctccccggtcaccgcttcgcccgtcgccgcggcggcaggctggtaggtggcgctcgctgtcccgctccagccgctgccggaggccgccatctcgattgcgccgctctcgtagtcgacggtaccgctggcaatccagttcgaaccgctgatgtagcgcaggcctcccttgcggtcgtcggcgaacacaccgccgccggcgctcagcgacagcgaacccggcgcgcagccggtgccgaggaacgtccgcgacctgccgctgcctatgttcgcgacattcaggttgaccgtccgcgccggcccggccgcagcgaacaggcgccgctggtagccggccagttggtcgaccagcgcgttttcccgggtggtactgggcaccagttgggaatagaccgacttgacccgcaggctcagcgcgccgcggctgacagcctcggccagggggctgatgccgtagtaccgcgcggcatcggcgacctgggtgctgagcacctggcttttcgggctggtggtgccgcctggcgtcacctggccgccggggaaggtcgcgcccagcggcgcgctgatcgacaggtccagccggcgccgggtgaagttcacgaagttgccgttgccgtagtcgtgggcgaactgttccagccgcgcctcgacgtcggtgatgcggacatactgcgagcgcgactcgaacaccagctgatagacctcgccgatctcgggcagccgctgttcttcgcgctgcacgcaagcgatggcgcgctggccctgcaactggttgcccagcagttcgaacgaggcagacacggccggcaccacgaaggactcgatggcgttgcgcgcgtcgcggcgctcatcggtctggctgccggtgttgaacagcagcaccgagacacgcggatcggccggcgcccgcgtgacgatggcatgagcgcccaggtacggctcggcgctgttcgagctgatgccggcgaaggccttgcgcaggttgatccggccgatggtccggtccaggcgcgagatatcgggaaacaggttgttgatctcgcgatccaccacggcctgcccggtggcacggccgccgccgtcgtcctcatcggtgaggcgctgggatttcagcagctttacatcatcgacggtgatcgtcatggaacactccagccagaaaagaaaaccccgccgaggcggggtgtgggatcaagggtcgggggtgggcggtgccgagggcggcgctacggtgagcagtcgcaacgtcaccaggtagtcggcgtccggaccggggttgacctcgcggaacagcggttcggcttccagcggcgccccgtcggcgcggttgaagatcaccgagaattcgcggccgtctggcagcactagcggcatgacccgcaggcgctggtcgcgcagcacctccaactgccgcacgacccacagcggcgtccatacccctcccccggaacgcagtgtgatcgggcgtccatgcagcttggtgccttcctgcaccaacagcgcgccggtcagggagcgttcctgctcttgtgccaccgcatcccaggtgaactcgtccacccactcgaactggtcgcccagttccaccgcatcgagcctcatcggccggtcctcatgctggcctgctcgagcacgccgagcaggttggtttcgtcctgttcgctggccaccgccacgtcaacggctccccgcggcgtctcgaaacgaacgacccggggcggaggactcgacaccggcgacgaggcaggcggcgccgccgcggccttggcggcgctctgctcgtccacccgcttctgctgctcctctcgctgccgcttggcatccgtctcggcctggatctgctgcagggtggccagcgccgtcatcaggttctgcaccgcgttcatgtcgccgctgccctgggcctcggccagttgctgctgcaactcggcgcggcggctgttgaaccggctgcgatccacggcttcctgctcgccgcgcagccccgccagttcctcgcgcaggctgaccagcgtcgacttcgagccttccttgagttgctggatcttctgattggccgcctcgattgcgctctccagttgccgcatgtccgaatcgttcagcaggctgaggccatttcgagcgcccttggccgccgacacgaagtcgcccagcttcatgatcccgcgctcgtagtcgtccatcaggctctgcaagctgcgcttctgctccaggtacgcagcctggatctccaggctggcccgctgggtatccatcgcccagcgcccgaaaccgctcatgcccacgcccgactcggccttgatccgggccagttgctcgctgaccttggccagcgagcgcgacgtggcatctaggctgctggtgtcgatgctgagatcgacggtggagatcccacgcatcgcgtcgaaggcattcagcgcttcctggctcaactgcgcgacgccctgccgcgcggtgctcaacactccaccgaagaacccttcgaaggcacccatgtcgtccttcgtcgacgctactcccttgcgagtcgcctccatcgattcgccgatggccttgcgctggtccgagagcgatttggccgccttgtccgaggactccgcgaccgcctgcatacccttggcgccctcctcgcctgccgccttcagttccttgatcttggcggacagcttggtctgctcctggttgaactcccgcgcgctgatcgtgccgtcgttgtacagccggccgagcgccgtccggatgttctggatatcgaccgtggtcttcgcgctgctgatcgcgtcttggacctgcttcaggttctccaggccggtgctgaggtcagacacccccagggcggcgccgctggcgatcgacttcagttcggtcagcttcgcgttgaggacaccggcgccgttcgcatactcctgctggctcagcgtgccggcctggtaggccttgagcatttccccctgcagggcggtcagttgctcggtggtcttggccgcgctgatctggtccagggcattctgcaggctggtcaccgcctgcaccgactcggcggccgcgttcttcgcacccgccttcaggtcggtgaaggtgtcggtgatcgcctggctctgctgctgtgcggcggaggcgatggccgtggtgctggtgtcccaggcatccgcgatatcctgcgcgtcctgctggatctgctggcgaaaaccctcgctcatgctgctgagcaggtcgtggacgccggcgacggaactgcggatgcgctctccacccagcgccgccggtatcttctccgccaccttctcgatgccggcgaccatcagcgacagggtgccggtccaggccagagcgatagcgctgatgcccgaggtgacaccgttgaacaacgtccggaacggcgcgatgaacagttgcacccgcgaggccatgtcgtccagctgggtgctgaagctgctaagccaggccgaggtcttgtcgatcagggtgccgaaatcgacgtcggccaggcgcttgatgaaacgctcgacccattccgagccctggacgaaggcatccgacaaccccttggccagcgtgtcgaggcgcccgtcctggtccatctgcgcgatggtatcgcccagttccttcagcttgttcttgacgtggtccagcgcgccagcgttggcaatgcggttgagaaagtcggccgcagtgtcgccgaggttgctgaccagaccggtcagggtgctcatggccttcgcagcggccccttcggagctgcgccccatttcgtcgaccagcgccttgatgacgtcccggccaagcttgcccttgctcgccagatcctgcagttgcgcggcattcttgccggtgaccttggccagcatatcccacaccggcacgccacgctcgaccagctgcaggatctcctcggtctgcagcttctgcttcgcccaggcctggccgactgccgtcgtgatgccctccaggcgctccatgccgccacccagcttctccgactggtcctcgatcgctttcagcgacccgtccatcgggtccaggccgtaggccttcagcagcgcaaaggcgtcggtgacgtcgcccaactgaagcggcgtgtccttggcaaaggtcttgatccaggcggttgcccgctcccccccggcaaccgagcccatcagcgacgtaagccggttctgcaggttctcgaactggtcgccggtggtcagcatcgagacgatgccatcacgcaccaggccgattcctctgcgcaccaggttcagcgccgcctggatgccgacgaaggctgcggcgtaagcggctgcctggcgaacgccggacgacatggcctcgcgcagcgccgtcacgcgcgaggtgtggccagcagcctcccgcgccgctcgcatctgcgcgcgttccagctcgcggatctcgcggctgttctgcgcgatgctctcgcgggtgttgtcgaccaccgacgccagccgccgctcctcgttggcaagctgcccggtatccacgcccgccgcccgcgccgcacgttgttgctcagcgtgccgaacggtcagttggtcaagggtccgacgcagacccgctgcgtcccgctccgcgatctgcagggacacggccaggccccggctcccagggttgcggtccaacgcctcgcgcaggtccgcaatggtacggtccacccgctgcaccgacgtctgcgtctgcgcaatggcgcgctcagtagttccgagcgtggtcaccagaccgcgggcacccttcgcatcgtccaactgccggttcaggttcgccgccgtggtgcgcagcccttccagcgcctcggtcgactgctgggcggcgggcgacagttcgtcccggccgcgaagaacgaactggatcaggcgctgcattgggctcgccataagaatctccggacaataaaaaacccgccatatggcgggttaagatcagaactagctattactagctaactctcttgagccacaaaaaattacgccccactaaagtctctgaatgacacagcttcggccaagcagagaaaccaataacttatttaaaagccatttttaaagagcctccagcatggaaatactggaggctctataaaggctgagtcttttagaaatcagccttcgcgaacgagagtcgctgcgggatccattgctgagcctgcgaaccgttgaactcgtagagccagatcgggttgccgtctttagttacacgattctggttgtcgatacagagccccggttcggggacgctcaagatgtagagcggtttcgtcaccatatcgaagcgttggctctgcgaactcgaattcacgacagccagcgtcaggatattctgtggcgaaaccttcccaccctgcgggtcgatcgccaactggccgccgctcgagttcagggtgatcacccctgtgtcctgatcgacatcccaaaggatgaagcgatatggcgtgccttgcgctttccgcagtacgactttggcgccggactgctcatcggaaacacccagcacataatccttatcttgtgcatattggaacagataagtacccatttgcgatgctccttgcatagcgaatagttattagccctacactcgacaggcaggaccaccgagccgtttccaggctcgcagaactaaacctagccaaatataaataagacacccctaccagaaatatggggattaacaccaaataacagcaacacttggccgacctatttatattcgcaatattggagagattttatattacctctccaaaagtaactttttatttccattcttatcctgccagatccatctggcagaacttggaaatgtcggtcgcggtcacgcgcgaatctgcgagcagttccgccgggccggtgagcttggcgtactcctggcccaacaccgccagttcctgcaggaggccgaacttgacgcggcgaggacgcagcgcgaacggctcgcccgactgcgcgtcgttcagaccagcgatgaacagctccagctccttctgcgagccgttgagcatatgcaccgcccggctcgggcgcggcgtgtagctgaccttgatgccggttgcatcgatcttgccgccgctcagcacctgaataccgtggggtaccagcaggtagtcggtgcccggggccacctcgacgtcccccgcggtcttcaccgtcacgggcttggtcaggtccggcaggtacttgaacgggatcaactccagcgcaaccccctgagaggtatgcgcctcgtcggtgatcgcggcggtgggcgccacctggatggtggagcgcgtcaccagggcgacattctcggcggtcaggtcgaacattccgatggaggacgtcacgtcggtgacgcgctcgcggacgttgctgttgccgccgcctcccatgtagttgggcagcgtcttgcggtcggtggcgaagctgatgttgaaggtgtcgcagttgccgagcggcaggaacggttcctgcgacccgtacaggcgggcatggatgatgccctcgccgatgaacgagcggtcgatggtctggagcatggggctctcctgatgggttcgggtgggttacttctggtcgccgccggccggttcggccaaggctgccggaatcggcgccttggcctcggtggcgtagcccttgcccagggcatgggcagctacggcggcggtaacgctgatggcgcccttcgacgccgggtagtgggtcgcgtcgagcccctcgcggtagttgaacggcctggtaacgatgatctcgggcatggagccctccggaaatgaagaggccgcccggaggcggcctggtggatgggttacaactgctgcgagtagctgacctgcagagggatggctcgataggcccagcgccggccgggctcgggcagacgcacagcggatgccggaaaatcgacacgcaccaggccgggcaccgtcagcccggccttgtggcccttgagcacccgcttgatcgccaggcgcgcctcgcgcaacgcctgggcggcgtccctgccgcgcgccatcgggacgatgttcacggtccactcctccacgacactgcccggcgaccggtctcgttccacggtgtccccttcctgcaggatgatcagccgttcgggctcgtcgctgtcctcggcgtcgagcaccccggccacccagtcctcacggacggcgtcgccgaacgccggtaccacggccagcaggtccagcagttggccgatgaccgcggtctgtacatcgatcacgtcgctcattcgggcaccacgtagaaagtgatccagtcgccgtcgtcggcatggatgccgtcgatgcgccagacctggccatcggaatcgaggaaagcccccttgcgatcaaggggctgcaacacggccttgcggcacgcaatggtccggtaccgatccagggcgccggcctccatgcgctcaacaccttcctcaacgatcaccgcagcattgccgacctgccggccagagcggtccaggtagccaaactcaccatcgccgaggacgtcggcgatgatctcgtccatgtcggcgaccaattggacaaagccagccactacttcaccaacttgatgactgcgcgagggcgggtgcaaatatgcagagggttcgactgcgcttcgccagccacgcccttgttgaacggcatgacctcctgcttggcgtaatacggcaggcccagggtgttgacggtctccatgtagttggccggcgcgaagatgctcaggaacagctccggcactccgataggcacaagccgtgcctcatcatctgggatgaaggagcgaccgcccaccttgccgcggtagcgctcccagatcacgccgccaaactcgaactcctcgcgtgcatcaccgcgcagttgggaggcctgcatggtgttgaggtaggtctcctccaccgacttgtgggtgatcagcgcattccagaagttcttcccacaaagcgcgcgcgagccgctgctggggatgttgcccagggcatcctcctgcgcgtccagtgcttcgccggccttcaggcgtaccttggtggtcgcgctacctagctccatctgaacgacctgagcactgataccgaagcggtcgtagaggtcgagcaatacagtgctgccgtcggcatcgaggatggtaccgagcaccgcgcccatccgctggtgctcgtgagtggcgtcgagctggcgacgcatcttgcccaggcgcttgttcaccacgtcctgcacagcctgcaattcggtttgctcgccaaaggcgcgaatgccttggatctcgtcggccaggatggtgaaggtctgtggcaagtgcacattgttgaacggaatcagcacgcgcttgctgccagttaccaccaggcccggcgcgccgcgatcggcggccggcaccaagtgtagggtgtctccgtccttctcgatctgctgggtgatggtggtgctgccctcttcctcgaagagtcccagagccgccagacggccaggcacctcgggggcttcgttgatcgcagcggtgagggacgagacgctgaacgcctcgtcttcgaagacgttgatgtcagccattgtttactccatagaaaatgaaaagccccgcgggtgcggggcttcgggaggactcaaaggggccggtcagtacggcgtaccggtgcggacaatgaggttgcgggccttgaggtcgccacgggcagcgtcgttcaaacccgtcagcgccacatcgatcacctcggccagacgagcaatcacggtcaccgcctggggatcgggcgaggccggcttggacgcatacaggatcgccaccgccacctcggtgccatctgtggccgcatcgtcgtagggcgcgtattggcccgacgccgtgacgatacccagcacctggccggctggcagggccttcgcggtagcggccagggtcacctgttcgcgggaaatggaaccggccccctccgagaggaggaactcaccggcgtgaaagccttcggttttggtcatcatgcttctcctttcgaagccttgggtttagcggtttgggcagcccgacgcgcggcgtacaccttcgacggcgtcgcagccctggccttgctggggggcgtcggatcatcctcgagcggcggggtgttgatgatttcgccgaagccgttgccagccagcttgtcgaacagcctggcgcgtacggcgtctggttcgaggccagctttcacatagtcggcggcaagttccggcaggcgcgcactgacgcacagatcgcggaccgccttggcccgggtgaccgctgcatcaatgctcgcctcgtctttcaggtttcctgccaaggtcagagtctccacgaggttacggataccggcctccgagcagctacggataatccgtgctgccagggcggcggcagtgggctgggttacaggggggtcgggatcaggttcaagaacagggtcctctgtcggtgcaggtgtatcgctcagcggcggcttatcgagttgagcaagcagcgtctggggagtattgcggtatttgcgcaacgcaccgccatcgcccaccaccgccttcacagccaccccgtccagcacctcgtcgcagaaaccaagcgtcgtggcttcactcgccgtcagccaggtctcgtccttgatcatctgccggagctcaccatcgtcgatctcgggcgccttgcgcttgtaggaggcgacgatggcttccagcgtctggtccagcacctcggccaccttgcgcagatcgtcggcatcgccgccggcccaggtccaggggttgtggatcatcagcatggaattggaagccatctccaaccgatgcgcgccgcaggccgccacgcttgccgcactcgccgccagtgcatcgatgcgggcggtacagcgctcgcccaggcggttgagcacgttgtggatcgccagtccgtcgaataggtcgccaccaatggagttgaaagccaccagcactggcgaagaaccatcgtcgacggccttcaggtcctggataaactggttggccgtgatcccccaagtaccaatctcaccgtagatgtagacctcgatggcctggtccggctcaccctcggctgcagccttaatgcggtaccaggtctcgtcctggggcgccggtacatccgggaccttgttgaaaatgtgcaggccgagtgcaagcgcctgcgcacgaagcgctgattgtttggtcatggtgtttcctcatcggcgggatccggcgaccccggagccgttgtgtagttgagaccaagctcgtgggcacgtgtctggtctgcagcgttttcttcgtcgatggtttccgcgtcatagcccttgcgcagcactacctcgctacgcgaggccaaccccgcctggatctctagaaccttgccctgcacgtcctgcactgggtgtatgtactcccacccctggggcacccagcgagtgcgcaaatactcgcgccgtcggcgtgcgtagtcgggtagatccaaggcaccggataagtacgccatgtccatccacgccgccctcaccggtcgacaaagctggtggatgtagacgctgaactgaagctgttccaggcgccggcgaaactcgttgagcactaccctgatcacccggtcatttacgttcctcagatcgccggtgaacagctcgtagggcactccagttcccatcgccgcagcctggagttgctgccgcatgaagtccggatagttgttaccagcctccggcggcttggagaactccacttgctcgcctggcagcaactcctgcatggtgcccggctccaatcccaccatcggcgtgaagccgtcaccgtccatacgcaccggtccaccgttgatgggatcgatgggaggcaagtcgcctgggctcggccgagtaatgaatccggcgaacagattggctacctcctggcggaacagcaccgcatcgtcgaagttgtccaacgagcgcagccgcagtagaacccgagacagtcggggaaccccccgcaactgtcctgcctccaacggctcgaagacgtgtagtacctcgctggccggcacccgcacctgttggttgtagcccgccgccatcactgcgctgtcgccggggtgacgccgatacatccagtacgccacccgcttgcccagggcgttgaactcaatgccggcccgaatcaaattaccgttgcgtgccacctcgttcttctcgaccggaacgaactcggcaggcagcaattgcaactgcaacggcacggctaggtcgtcctccggccgcctcgggcgcagacgaataaagcactcgccgctctcctcgaccattcgcgccgccagtgcctgctgtccatagaagtcggtccgctcgtcggcatccgactcgtcggtccagtccagccagagctccagcaacaaccgccgcagcgccttgtcctgaatcgtcggcattggcacgatgccggaaccaatgaggttgctcacccgtgtgtcgatcgcaccacccgcgtaggggtcgttgcgcgtcgcagctcgggagcgcttgcgtagcagtggcagtgcagggagcgacaaggtattgatcgagcccggcggcgcatcccagttctgcgcgcggcggcctgttccggcaccgtcatagctgttcttaatccggtctggaagcatgaagcccgcccgggtcagatgaggatacctggccatcacacccccttcccggcagggtacagccgacacacccgggagcgccgaccactgagcgccgactcctgtcccgcatctgccacgtactggctttccagcatccgcagactcgccaactgcgcgcgctcaagcttgcgaccatccttggtgatggtctgccccttggtgagaatgtcatggatggccgcgcgcacatccgccaaccgttgctgcgcttcggtcatatccgcctcgcgtggttatcgacgttgtttcagatagccgctgccggagctgcggcgtttggtggtcgggaccgatggtgcagtggaagtggtgggcggcgtatcgaggaccaggccgaagcgctgctgggcgactcgcagcattgccagagcgccgacggcgcagtccagtgcctcgttccggcgccccttcgcgtcccagcgatacacgcgctggcccttctcgatcttcatcaccttggtttcggcagtgagctgcttcagttcgctctcgtcgcagatcgcgtcgctggctggcagatgcatcacgccggggagaaccttgcctggctcgggctgaagcttcagacggctgtagatcagctccttggcgttgtccgtaccgatcatcgtcaggtagacgccagccttgttcttgttgttggggaacattgcaatgggcttgccgtagacgttgtgccccttggtcgggatgacccacaacaggccgtgcttcttgctctcctcgtacacctcgtcggtgtagtgaccgccggagtcccatccccagagcgcaacgcgcatgctcacaccgtcttcgcgctggtactgctggtggagcttgagccctaccttccggcgcaactcggcgctagccgggtcgccctgcagaatccagcggtcgaccaaccaaccttcctcgcccgcggcccaggcccagatacgcgcctcgtagcggtcgtcctgggtgtcgatgaagcccgtcagagcggctacgcgcgcgggcaggtgctgccagatttcgcgccgaccatagaggttctcccactctagcttttcgccctggtcaccctcccaggtttcgcccaaggtggtgttgacgaaggtgatcagcttttcgcggtcgcccttcacgttcagccagtcgccgaccatgtcgagccaggtggtgaagacgctgtacgcggtccagatgtggaaagtgacagagcgaggcgtacgggctggctcgccgtcggccttgaaccagtccatggaatcgtgcgtccagaggccggtccgctcacaaatccagcggccatcgttcgcagcctctaccgcctcgtgatactcgatcacgcagccgttgtgctcgcaggtgtaccaggccttctccgcctcacccagcgcgttggtctcgtatttgatgccgaacgagcagtccttgccgccccacttcaggaactgttctccgtggcaatgcgggcagcggatgtgaaagcgcatgaaatgcggcgactcttcagcagcctttgtgatctggcactcgcccaccgtccccggtgtggaaccgcggatcgacttcttgaaggtggccccctccaggcgcttgtcgccgagaaaggttggcgagccctcgccctcaatgtcggcgtcgaatttcgacagctcgtcgtagatgacctcgtcgggcgacttctcgcggtagtttcgcgcggccttaccgcccaggcaccagagcatcttctggtggctgaacttcttcgcggcgagggtgttgtcccggtgcttcttcccataccacggcgcgagggcgagtaagaccggaacatcgcggatgaacgactcaacgtgccgcttcatcagctcttcggcgtcagggtccgtcgggcagtagctcagcacgttgcgctttttgtgctggagcttgtagccgatgttcgccatcagcatcttggtgtagccgacccgtgcagacttgatcaggttcaccacgcggatcaggtcgttgcccatcgcgttcaggattccaacctggaacgctgcggtttcccactttccttcctggtaagaggactcggacgacaaatagaaatgcttgtccgcccactccaccgcagtcagcggtggttcgcggaatagggactcaaggccgaggcgaacttgcttctgcaggtcattcagccaaggactcgacatattcatccagcatacccgggagtagatcgcccaactcggaagcgcggttgcgcgccagagcgatctctcgctgcagcgcctcgacgtgtcgcacgtcgaggtccgggtgcttgcggcgcaacttcaagggcaccgtgtcgagaattgaaccaatctgggcagcgatcttgcccagggcgaagaccgcaaattcggtaggcaccagatgcttgtcggcgaccaggttcttcttctcctgggcgtcggcctgggccgaagtgaggcgcagacgctcctgcgtcagcttatgttctgccagcgggtcgatgccttccggaacatcaccgtctggttggtgtttccgctccgcgaagtcgaggcggttttccagtaccgagcggacgtcatagaaggcctctcggccaatccttgcaaccggctcgacgccccatttatcaaaggcttgcgtgcttataccgaggctcgtcgccatccggcttttgttgagccagtgaggctgccgagtgatatctggtttgctcataacaacacaacaaccaacctcagaatttgggccatacatagtggaaaagcggggttcgaattaccctctccaagggccacgcttcaggggcccccggtgcttttcgggtagcacgtcacgccctcatcctcagtcctgcgggccgaacgtacatccggactagaaagagccgaagagacaagcctcgtggtaatgtcaatgcagtatcactgccaacatgacaaggagaccacatgcagttcttgcacagccgcaaatacttgaacgagggcgatgttgtcgaagtcaactgctctcatcaatgtaatgttcgccttaccaccgacacgcaattttcaaacttcaagaacggccgcaggcacacctactacggcggtttttatgaacgactacccgctcgcatcactgtgcctcacaccggatactggaacatcaccattgacttgggcggaggatccgctcgcatcacccattcgataaccatccacagcaacagctagctcccccctgcattgcgcaagggccaaagcaagcgcctgctcaatttgctgtaaagttccatccactccgtaggcttggctggtcagccctcctacggagtttcttgaccagatcagatctcctacctcgtttcgtacttgaatttccattaccaactcctcttgtcacgaacttgaacgcaacgctttcgccagggcccgctcgatgttcgcctctaggcgcgcgtcgtcctcggcaacacgccgaacgacttcgtgaaattggaagcgcacgcggtactgaggctggcggacgaaggcaaggaccatagtcaacgtccgtccacggcgctcggcgatgccaatcggtcggcggccacggtgcatcacgaagtacgcgagttggtgtcccctcgccaaggaacgcgccgactgggtggcgtttcctttgaaccccgctcggtattccagggcgcctaggccggaaaggatctggatcatctggccgcggctcatgttgccgtactggtccagccgggcgccctccgctggaaccacgaacatgcccgccggcaggatgccccgggcccggaggttccgctccgacgccttgtccaccctcggccctccgaagacctggggagctacccagtcctccggcgactgccccttcgaggcatggtccttttcgtccttcacccacaaggccgcctcaagccggcgtgaggtggcatgcaggatgcggatggcgttacgggtgaacggtgtcggccggtcgaagacctggtcgatctccccgaccagggcctgattcgcctggttcgcggtgtggttcaaggcgtcggccaacactttgttcggcaggtcgccacagaggacccgtagagaggccaccgcatcatcgagatctcgggcggagatactgcctctcatcgctcatccactcgctgacgctcgatgcagtcgaggacttggactgcgcacgctgtcaacgcagcctcaacagcatcgatcgccgcggttgcatcttcaccgttcgctagcggcggacggccggggagccgacacggcgtcagcgggcacttggcctgctgcgcggtaggcgctggggtcagtggtttcggggcgggcgtacatccggccaaggccagcagggatgccatcacgcagccagtcgcgaacagcctggtcattctctttcaactcccgtaacgccgcagcatggcgcgcgccctggacctccagggcttggccgagctggcgggtttgccgttcgatctcggcgacgcggccgagttggcgttgctgttcagcgaggacgcccgcctgcaggtcaatcagttgctggttgcggtcacgctcttgcgccgcgacatcagcacgctcccgctctgcggtcacttgcaggctcaggcggtccatccgccacatcatccccatcgcaacgagcgcgacgatcaaccatggaacccacctcatcacacacccgccagcgctgcgcgcgcccattcgagacgcaccactcgatcctcagcaccgttgtagccgccgttgatcttcagagtgatccgctcgaatcggccttggtcagccaggtcgtttaaaccccgcgacttccaccaccaccccgcggcgattgctgcccaggtccgttgctccagcagttccggttgcgctaccagtggcagcgccagggcacgtgcagcttcggtgtagttgtcgcggccggtgatcatgatcaggccgcggccacggtatcgatacccatcgcccgtatccggcgacccgttgcccatccggtttgcgtagacgcggttcgcgatgtgctcgggctggcgggcgtactgcttcgcctctgccggcgtgaaccgcttcggccaggtcgcgagcaggccctcggcggagtaattcaggttctcgaccacgcgcttgaggctctggcattcgtgcccgacttgggccaggaacatcgccacccgctcagccgtgttgatctcaaaccgagccatggagccgttgatgtggtcgacccagaggccggcagcagaagcaccgcagccggtagcgcggtcgagttgatctgcgctgatcatcatcagcccaccttcctttctgcccagcgcgcacccagcttttgcacagtgcttaccccgaggacaccaacgaaaccggcggcaaagaactgccaggccgggctccagccaaactcctttgcggtgagaccgacaaccatgaccagcatcgcgccaagagcggcttcgatcagttgccgaacaatgctcggctccttcccctcgtactgggtacggagccaggtaaggatgaaggcgagccccatcgccaacccttgctcgcgcagggcgagcactaccgtggcccagaatgacgggtccttctcaggcatcttcatagtctcggatcccctcggcggggcggaaatgaaaaaccccgcgtgaggcggggtctgtgagtaggtgcgggcacggcttttcaagggtccgcactccccgcagcgccgagcgccgcccgcaagaataaataccacttttttgttgtatcaccacaaatttgttgtatgatgaaccagtccaaacaacagagacgaggtgatgaagttcagcgaattcagacgatggttgaaggcccaaggggtggcctcctttgccggcttcgaaggtcaccgccccgaacggcaaacagaccaccttcgcggaccacggagctaaggaaatgccagagccgacccgcaaggcgatcatcaagcaactggggttcaaatgagcccccctcgcctgcacgcgctgaacgatcaccccggaggagtgaccatgtacgactatgcaatccgtttcgaacaggacgatagcgcttctggcgttgccgttttctgcagagacctgcctgagctgaacagcttcggcgacgaccgcgagcacgctatccgcgaagcgctggacgccatcgagacgaccctctcgctctacgttgacgcgcgtaagccgatcccggaagccactccgccagaagaaggcgaacacgtcgtccacctgccatccgtcacggtggcgaagatcgcgctgtggaacgagatgatgaagcgcggtatgcgcaagtcggacctgtgcaagctgctgggcatcgcccagacccagggtgatcgcctggtcgactttcttcacacctccaagatggaggcgctggagtcggcgcttgccgcacttgacacgaagctcaccgtccgcgcctcttacggcaacaacgtggtcaagctccggtacatggccaatacggcgcgaggccgtgtgctggtcatcccgggagacgctgacccgaaggctctcccccgtcagtacgaatggctacaggaagcaccctgcaggatcgaggaaacagtcgacgatttcgaagtcggcgccaggtacgcgatgtggaacgtggaggaagcggtgaacgcgatccagtcacgcggctacttcagcttctggctggaaacaacgtcaggcccccgaagcgccacacgctgaaacgaaaaaccccggctcgatggccggggtttttgcttgttgggtcgtgcgggtgcaactacgcacaatggcaaaacgatacccaaatgctcttcaaatcgtcaagcgacccgtttcaggcgctcccgctgggcccagtaggccgtcacgcggtcgtggtagcgctgatggacactggggtactccaggatgtcctcgccccactcctcccggtaagcctccccgtaccgcttcatcctcgccgcccatcgcgccaactcctggtccgacatcccgcgcagacgctccgccaggcgctgctggtgatgctcccggcgctcggcgtaggcctcggcgcgctgcaccgccaccgcatcccggtcgacctgctgccagcgccatccagagcccttccggaacccgctctgcttcgccaccacctcggcgaccggcctcagcacctgggcgtcgagcttgtcgatgtggcgcgccaagcgctcccaggtgctcgcgtagtcccgcgcccagttgccggggtcgatccgacagccgaggcgctcctcgatgaagaggcagacctcgcccgggcgcagtgtgtcgcggccattgacggcgcgcttgtgcgagttgatcgccgccagcgccatccagtaagcccgctcgccctggcgctgagtcagttggccgaggccggcgccgatccagaccaggccgtgagcgatcgccacgtcgtcaccggtggccagcggcgagtacagcgtgtggccgaagtgctgcagcggcttcggcagcgagcggatggcagcctgcaccaggccggcggccagcatgtgggcgctacgcccattggtgtccttgcggtcggggtgcgtctcgttggccacccgccccttcttgcccagcgcggccttgtcggccgccaccgccagcactgagctccgactctcgtagaaggcgtcgtgccaagcctggcgcgcgctgatcagtctcatttcgactctcccctgtagtttcctgtagtcactgctcgccctcgaggagagggacgactttcactcgcacgcctggcgtttcgccgtagcgcttccccaccaccgccttcacgacctggacgtcgtccttccagacaacgccgttcaggccgtcgtagatggccttctggacgttatccaggtccggtttcttggtcgggtgcagttgcccggacaaggccagggccttccgctttttcgacatcgattgagggatgctcagcgcgatgtcgagttcgaccagcactgggccctcgaacagcgcgcgacctgccatggcttgctgtccgctgtgtgcgatcagcccctcgtagttcgccgtcttcgccggagtgaacatcctgacgtgggcgccgacgcgaccgatacgcggcctccccttccccaccggctcgccgggtacggtgaacatcaccgggcggaagtcatgcatcacggcgcacctccggcgctttccggcgcatcttggccagcagcagttcccgcgcctgggcgccactgagcccatccagtccctgggcctgcatccggtggagcagttgctgctcggcaagctcatcggcgcgctgcagctccgacttctggctgtcgaggccaatcgccttggcgacctttccgtccagcggctcaccagcctcgaggcgtcggaccactacggcatagttatgctcgaactcagcgcgaagtcgcttgtcgccgtactgggcccgacgaagctcgaacaggcctgtgagttcggcagccaccttcacgaccttgtggctgtagcgctgctccaaggcttcgtaccaggcgccctcggcgctcggcaaaccgtcgatcttgcggcacagccgcaggaactccttgaggctcggaggaaagtcctgatccagcaccatccgctggaggcctcggtcgacctgcatgtcgctcaggtgcttgataccggtcagccagactcgcttggcgagcgtctccgcacgacgttccccgtagtgcttctcgtaccaagccggatagctggttttgagggtagcgaacacgcgtttcaccgccctgcgcgcctgggcgtcaagttcgaccagattctcgatctgcggctcaccagtcgtcgtcgtggaggatgtcaacagcgttgcgcgaacgtcgtgcagcgggtcgctgacgtgcttgggcgtttcgtccgtcggtttgctcatggcggtgctccgcacgcggtgctgttgccatccggtggcgctccagcaagagttcatcgagaaaatttcggtagtacaggggggagtcaggcggggcgccgagcttggcttcggcgatctccattgctgcgagcatctgctccgcggtgacaccgcgctcgacccaagaggcgaacagcggcatggtcctggcggtctgcaccgcgtggatctggaatccgcgctcgcggatgaagaactggcaccactgtcccgcagtggccggatcggctgggcattcgcgcacgcacgcgttaggtgcggtacggttattaccggataccggaggtgtgcccactttttcactttcaccccctcccacatatctgccctctttttccgggaaagccgcgtagttactgggctccgacccttccacataactgcccgcttcatctgcccacttagtgcccactttttttcggacggattgatcccgtgaagccttcggcaactcaaaaatcaggcgcctttcggccagattggggcctaccagccccaccttctgcagccagaccagcgcccgccgcagttccttttcggagggctccccgcccttgatgccctggtgcggctcgacgtagagctcctcggcaatcgacttccaagagatccctcgccgctctccgacaatgcctgttgcgaagtccataaacgggcgcagcgcgaacacgtagatctcgcgggcaagcatgggtaggccgcggagcgcctcccgctcctcgtcgttgatctggaaggaccgcacggctacccctgaacaaggcacggccggcgcatctggtcgatcatccgcagcgcctcatctgtcgccgccctggattcggagagctcccggtgggcctcctgcagttcctggtcatcagcgccgtcgacgaggttggccacggcctgctgcgcctcaccgttctccttgatgagtgtccggagcatgcagagcacctccggccgctggccggcatcgccgccgatcaagcgcaccgacacgcccagcggcgtcaggatgtcgcccaaggcctggaccttcaggtcagtcggcagcgcggcgaggatgctgggtacgaagttcgccggcaccaggttggtgtccttggttccgtcgtcgagccagcggaacacgcggtcggcgttgaccttcatccgctcggttgtatcgcgcgtcggagggtcgaagacgatgccggtgaccagcgctccctggatgcgctcgtgcgcctccacgatgtgctggaccacggtctctcggctccacccctctcggcggcgccattggttcaccacgccgagcagcgtggaaatcagggtgtgcgattcgcttcgcatgacgtggcggctcctggccagtaaggtgtgctcaggcagccgcaccccatgggaacgacgggcaaagttcacttcgaaggacccgacctgcggtgagcgcctcaatctcaactgcgcgcttcgccgggattggtcgaacgcctgaacaccattgacttacggtgggtgctctcacattgagctttcgcgccaactcggccctactgcccaacatctcggcggcctggcgcactgcttctgctggagtcatgtctcttctccggggaatattggagaaaagaataaggcattagctaatcacagggcaagccattgcctaaccacaccacaactgacgttaaattaggcaatgcttaccggacctcaactcggcgccgctatcgaggccgccagactcgccaaaaacatgtcgaaaaaggctctcgcagagcagttcggcgtgaagcccccttctgtccagggatggatcaacaccggcaggatcgataaagcgaaactgatcgagttgatatcgttcttctcaggagttgttggcgcagaacactgggggttgagcgaaaaggaggcggagcttattgcgccaggtaattcgcctcagcgccctggctcatcggccgcggaaaaggtgatggagatgctccagcgccacggtaaagggctgagcggcgaagctaaggagaaaatcgcgcaggcagtagccgagtctctcgatggcgatcaatcgacgacatcgaacgtgattcacgctgacttcaaccgcaccactctggtgaaaggaaatacgatttcgatcgcccagtacgacgtgcgcgctgccatgggtggcggccaggtaccggccgagtaccgcgagttcgtcaggaatctggtggtcgacaaggtccaactggatgaccttggtctgaagtacaccgatccggccaacctcaagatcatcaccgggtggggccagagcatgctgggcaccatcgaggacaagtccccgatcctcgtcgacgtgggcatcaccgacttcgtcgaggaaggcgtctacgttttcacctggctgcagcacctgttcgtgaagcgggtgcagatccacgatgccgagcactacctgctggtgtcggacaacaagtccttcgagccgcagaaggcacgcatggaagacgtccatttccaggccaaggtgctgggcgcctggaatttcagaagactctaaggtattcgtccctaagctgcgccacccgcgcctcagattctcataggcccaacatccagccccagcccaagcctgcaacacctgcaacacctgcaacacctgcaacacctgcaacacctgcaacacctgcacagtttcactaggactgctaatttctgcaaggcctgcaaggcctgctcatttttcctatacctgcttttttcgttgctcctgcatcacctgcatgatagcgttgcgttgcctattgggaggagtccaaaatgccggatggaattaaaacgatccttgagaaccactccaaggttgtcgaggagggcttcgtgcgagagggaagccttcgctacaactcttatgcagttactaccctacggggaggagttgggaaatcgactttaacctttaaccttgcgtacgaaatttcacgcaagcatccacttttaatttctgatctatgcgcccaacggaacttaactgagaacttgatgcgaggggtcgatgcagacgtaaccattcttgatgcattgcagccagctttacttggtgccgcatttggtgacactcctgaggacatctcttatcgagcaagcgcatactgcgactctttcaagggcggaaagaattcatacttcattcccggtaacgcggagctctttgcgttcccgtccacactatatcaacaactccaaatagcgaacgcccagagcaacaagctagcaattagaaatcttcttgaaatcctgaagaagctgcttactaatgaggcaaaagacaagaaagccaccaaaataataatggacaccagccccttctacgcaggaggcacccacttagcttggtgtgcagccgatgccgttattattcctgttcgagtagacgagcactcaatcgactcgctcaatctaacattagatatgctttccaacccaaataaagactttgtaatttggaatcagcgagccggcggattagcctctccgaaagtggcagccattgtaatcacaatggctggagccaaaagccaaaagcggaacactccagatagcgcctccagaatgtatatagaacgagccctatccatagcagaaaaatatccgaagctatttgatcatcaggatctgggcgatgccattgtcattaccgacgatttcatgtcaaccggacgtatcagcggggcaaaaagcataccgattgacagacttaaagttggcagtttccacaacgtggaagggaaaagacttcaagtaaacgcatctgccgaacgctacaaaaaagagctgaagtatttagtcagcgtaatataagagaaagccccgcttatgcggggctttctcttctcgctagaccctctcctcatgtagacgctgaaccaccatgtccggctcctgcaccaactcgatcccatcgaccacttcaacgccctcctcgtctcccgcctcccaggtgagcgtaaccactccatcctcccccagcgacatctcgagtccatcggtttcggccaactcctccagcacatgctgccaggcctcttccgaatccccctgcgccttccagattgacgccctgcgctccgcctgagcctgcgggctactgatcatcgctgatacccggagacgcaccttctccactggcgagacctgtccttttccttgggtgctcttctgcacagccatcctccagttactgtttattcatacagtattttctgactcaaaaatctgcaagcccgcttcgctcacctacagatagttagtgcgcaaacttaaatattaggcattggctatttacaataattaggcattagcttacttttcacttaacgccagcaacacaccgctggccaggccgcagcgagccaaggccttgccgacaggcagaacgggttcagggggagcctcgccccgtggccagcagcgtagatggccctagatcaagggagagccagtgggcgaagagccgcgactggctgtcgggacctcaggtcccccgagaaagtagccgcccagccggacgtggcgcgtaacgccggccagcaacaccgatttcctcgatgcccttcccggaggggcatccgggaaaccacagcagaaggaaacatctatgagtttcaagaaaggccagtccgtgatcctgaccaacccgcggggcgaggagaagagcggtaaattcctgcgaatcgagaacctggggcaccgccgcggaggcggtgagtatttggtggtcgagatcgccggtaaggagctgaaagctcgagccagcaaggtcaaggccgcctgaaccaaaagcccgccgcagggcgggcatctctcaggtgccagtaatggacgtcttcaaaatttcacttgaactgggatgcgtactcaagcagttcctggttcaactcgtccgcgtttggagcgtaatgagcttcgcgatgacagttgggacacaaggcgacgcaagtccaaggcctgtcgctgttatccacgcccagaatgtggtgaatatccagaaagcttgagaagtctcgcctggctctgcagctctgtcgctcacagcacccattcgcccgatcgtgcacctctcgacggacctttggatctcgtcgtatcgcagaacgaataatggagacccgtgtcccttcatctcgtccgtacatccagatgccggagaccggacaatcatcaaaagtatcatcaacaccttcgatcagcgccggcaaccctaccaggtcaagcactccaggccacgtccatagaacatctgccacgttatgagcagcaggacgtctatcatcctgcaaccagactgtcggactcgagccattccgtgcgtggttctttttcaaccgacccaactggccagctcggagcaactcatcgctgacctcgctttggcgtttccaaataggagtaatagcttcgaccggtaccagtgcggcatagacgatgaagctgccatcacgctggactatgaggttatgggtgattccatgctgccgatctcggtcaacgatgtatgccagggttgcatcccagccacctggccgcagacgggcctggagttgtgctgcggagaacaggcgctcattggcatttcgcccctcccgccgccagcacaagcgaactctcattctgaggcgttcaccatcaggagagatagcggacaccaactgctgaactgcggtgccggtctggatgcgctggtcctcgctcacgacaaagccacgcgagcttaaaaacggggcaatcgcatctctggagatctgttccgcaaaaagactttcagacccacgaaactcgcgcgcagctccttttgccacggtatgtctccctgaccattacgagtagttatggtggtggtttcggtgccactcgaagtaaggaacggcatcctctttccaggcgaggcacttcctgccaacgaggctggatacaaccccctgaatcgacggaacgattttcagcgccggcccctgctggatcgtaccggtactgtctatgaatacgtagccgttttcgaataggcgatcacaacccaggaggcagaccggcatgacgttggcgaggtctttcttcatccccggtgggcacgagtgacgcttgcgaatgtgcccaattaccagcagatccaccggcaggtcccggccacacaacgcacagcattccgaagccttattgctgagcaggatggttcgcaacaacgcctgctctttccggcgcttgaccgccgcgggcacatcgagttcatcgccgagatgcttgaacgcctccttcgctgcctcgacatcacggaccgaggtgagcacgcttcccgtgctggactccagtccaagctcctcgatgatcctcgcgctcaactctggatagtggaccgtgaaactctgcacgatgttggccgggttgtagcccgcgacctggttgtagtcgaggatactgatctggatgggctccaggtcggtgagaaaatagacgaactcccaaggctgctcccctgggggagtttcccaaagctgtctggccagttcgggcaggcgcttcttgtacgcaatcgtccctcggcggaagaactcttttttccgatagaacagcgcgacatcgccgacatccatctggtgccatttcttctcgttgaccgccttcttgccctgagtgacgccccagacggcgacagcttcgggaaaggtacgcttgaagtctgcccggtcatcctcatccagatacggaaggatccggctggtttccaccagcctgtcgatggtattgaggtaatgatcgtaagcgtcgttgctggagcatggctgtaatacgagttgcatgtcgtcccttacagttcggtgtatttcttcgcattccccctggccttgtgcgcagggtacttagcctcattcttggccagcttgttgaggatcgcctcctggagatcgatacccagattgtccgcaagctcgatcaggtaggccgccacatccgcgacctcatcggcgatctcttccttggcctgcacgacataggcttcactctcttccatggtcttccactggaagtgctcgaggagttcactggcctcgagactgatggatatagccagattcttcggattgtggaactgcatccagtcacgttcgtccctgaactgcctgatgcgctcctgaatgagcttcaaatccacgtgagaactcctattttctgcctgaacgcatagtagcgccaatcagacccgatgccccagcgctgcagccctcgcaagccggaaagaccaccccatccttccctcctctggagacactcccatgaagaagcacgccaacccggcggcaaccgttgctgcctggaattccgcataccccgtcggcaccgaggtcgactaccgattccatcgcggcgcggcgccgaagcgcacccgtaccactactgaagcccagatcctcggcggacacaccgctgtcgtctggctcgccggcgtgtccggttgcgttgccttatcccactgcgagccggcctgaacgtggcgtgcagcaacttccccagcgacaaagacgagcagtgggaccacgctgaaagcgggttcgcccccaaattctgttttgccaatgcttgatttgggactatctggtagggacctcgaacgaatctcgataggacttgaaagcctctatcgcatgctcatttctattatttccgtcagagtcatcgaccatcctttcctctggcgtcttgcctccatagtagtcttcgaaccaaccgaagtactgcaatctgatagaaccagggtgaaacttactatcaagcgccttccaccacgtcaaacaggctggacaaggtgggagctccgtaaagcatataattgttcggactccccgtgcatagagttcttttccgatagggccaggagaattctgcatgccaagtatcattatgttggtaagcggaggctcccagttggccctaacgcaccgctccaaggcaacccgctcgctgtggagccccgctgatccagcaggggtgcttgaagccttatggtcttttccaattcgagcattgttattgtcaagcaaccttattgcgccaaagcattttcccaaaccaatatcccccgaccttccacgacctttccgtgctttataagcgacaacatcaaccccacgaaaatcaacgccctcaacatcgagcggctcgaagctaatcgccatatcgacaacctccctgttgtgtttgcatcaatatatgcgcaccaactcagggattcattgtagtcatactcaagaccacccatagaacaaaaaaccagcagcataattctcatttgaaataaatccctttccccctcccgcttgcagtttccaatgcgggcgaccgccctctaccactgcgaaccgagatagatcggttgctctcgaaatccctcgaacggagttacgccatgttgatcttgacccgccgccccagcgaaaccctgcatatcggcgacaacatcaccgtcactgtcctcggcagccaaggcgaccaggtgcgcctcggcatcaccgccccggacgacgtcgccatccaccgctccgagatctaccagcagatcggcaacgtccgccctgtgccgccggcggagttggtcgaggcctggaaccgagagcacccagcgccagcgctgatcgagtaccggccgtaccggggggccgaaccgcagcgcacccgcaccgtcggccgggccagcgtgtcgcttggcggggcggcggttatctggatcgaaggccagtcggcgccggtggcgttgcgggcctgcaccgcgatctcctgacttcggcgcctggcccattgccgggcgtttaacccacggcgagcgcccgccggtccaacggcgcgcacaacggaggatctcgacatgtagcccagccccaagggcagatcgccaacatgcggtcgagcctgtacccaaccgctttcacatagggcggtgcatgtaagtggagacagggcgcttggcggcgcccttctctttcctgctcctggcgcggccagggcgcagcggagagtgatcggcagccgagtcaggcacctgcctcgtaagcaggcgagccaacgagcaacgccgccggctggtggcgcggacggagccagaggggacgcccacgcgccgatcactccccgctgcgcatgcagcgttccccctcttcgcccggctccggccgggcttttttcaacctccattcgagagcacccaccacggcgccccaccgggcacgactgccgtgtgcctgggtgctgccgaatgcaggtgaaccacggagagcatcccgatgtggacataccgcgaccgccgcaaccgcgcggctttcagcaacgcgcaactcgcttacgaccgtgccgtcgacccgctctgggaccagccggacccggaaccagagcccgaggacgagcaggaggacgacgatggccttcagcaatgaacgcgcggttcggatgattgaggaaggcatcacggccatgcgccggtcccacttcccgcgccccgaacagagcttcctccacggccagatcgaactggcctacgcagtggacttcatcgacacccgcctctacgacgacatgcgccgccggctcgacgccgcggcggattcgcgctgggcagaactcaggagcacgaacacatgaccacccgccccgttcgctcgatcatcgacgaccagctcgaccgcaccaagtacctcggcggcagcgatgtcgccggcatcctcggcatcagcccctggcgcactccgttggacgtgtacctggataagatccagccgcgcaccggtcccgtcgacccggcgaagcagaagattttcacccgtggccagcggatggagccctacgtcatcgacctgctggccgaagagaccggcctgaagatcgtcggccgcggtaaccgctaccgcgaccagcagcacgatttcatggccgccgagatcgacgccgaggccgccagcggcgaaaacatcgagatcaagacggtcagccccttcaaggcgaaggaatggggtgaggttcagaccgatgccattccagtccactacaccgcccaggccatgcacggcctgatggtcaccggccgccaggtctgcatcttcggcgttctgatcggcggcgacgacttccgcgtgtaccgcgtcgagcgggacgacgaaaccatcgcggcgattcgcgagaaggaggtcgagttctggggacgcatccagcgcctggatccgcctgaagcaaccgctgtcagcgacatgctccggctgttcgaacgtgacgccggaaccagcatcgaggccgatggcaaggtcgtggaggtgttcaaccgcttgcgcgaactgaaagccaaggccaagggcctggagtacgagatcgagtccgcagaggagcgcatcaagctcttcatgcaggaccacgcccaactcacggtcaacggcaagtcggtactgacgtggaagtcccagaccaccaaccgcttcgaccaatccgccttcaaggaagctcaccccgcgctgttcgagcagttcaagaagaccagcgaatcccgcgttttccgcctcaagtaaccggagcccagcatgtccgcaaccgccctgaaagccgccgcgaccggcaatgtcgccaacaacggtcagccgaaaacgctggcccacctgatgactgacccgaagatcaaagcccagatggccctggcgcttccgaagcacatgaccgccgaccgactcgcgcgcatcgcgctgaccgagatccgcaaagtaccggccctggcgaaatgcaatcaggagagtttcctcggcgccgtgatgcaatgcgcgcagctcggcctggaaccgggtaacgctctcggccatgcctacctgctgccgttcggcaacggcaaggcgaaagatggcctgtcgaacgtccagttgatcatcggctaccgcgggatgattgaccttgcccggcgctccggccagatcgtttcgctcaccgcgcgcaccgtgcaccagaacgaccagttcagctatcgctacggcctcgacgaggacgtccagcacgttccgggtgaaggtgaacgcggcgtcatgacccacgtctacgcggtcgccaagctgaaggacggcggcgtgcaattcgaggtcatgagtaaggccgacgtcgacaaagtacgcgccaccagcaaggcatccggaaacgggccttgggtcacccactacgaagagatggccaagaagaccgtcatccgccggctgttcaagtacctgccggtcagcatcgagctgcagaccgcagtcaccctggacgaacgcgccgacgctggattggaccaggacaacgcgtccatcctcaccggcgaatacagcgttgttgacgaccagtctcaggaccaggtcccggacggcgtgaacaccgagacggccgaaatcaccgaacccgccccgggccagcagtcggacaccggcgacaccggtgacgacgggctcaatctcgagtaaccggccatgcccagcctcactgtccttgagcggtacggccaagtcggggagttcgccgcgctactcggcgcggccgagctcaacgccgctacggactgggacgagcagttcctggccgacctccgcagcaacttccagcgctacggcgcccacacctacctcagcgacgcccaactcgagcagttggaacggatcgccaacgaataggacccatacccgatgagcaacaacccgcacttcatgaacatgaccgccgacacgctcggcaagagcttgctgcagggactgatccaggaaatccggatcatgccggactgctggcagaagcttcccgaggccaagcagcaggacatcatcgaccgcctggagcgccaggtacggaatgccgccaccatcgcgatccacacgattgccggcggcgaccgcgacacggtctacggcaagctcgaatccttcaccgcaaaggacaaggtaaaagcggtattcaccgtgagccccagcagtccgaaccaggagcaactctttggcgctgtgcaccaggactgcttgttggtcatcggcggcgccgctgagttcctcgacggcatgaaggacgtgaaggcggatccggaccagaacccgctggacctgaatggcggcgacggcgacatggaagacggcgcctggggcggcgagcagcagcccgacgatgatgtcgtagatgccgagttccaagaactgccgcaactcaccgtcgagcgcttcgccggccacaccctgggcgagatcgccatcggcgtcgccaccaagaaggacgtgttcgacgcggcctggctgcaatcgcgcttcgctctcaccaccgaggaagccgagcgcgtcgttctccaactgctgaaccagggcgtcatagtgctcgagcacgatgacgaggaatcccgcgagctgaacacttaccgagtcgtcaagaagccgggggatatcgccctcgatctggagtgagccatgcgcatcacgaaactcgaaatcaccaacttccaagggctgcgtcatgcggcccttgatgtttctgcgccggtgctccgcgtacgctgattcaccaccagggcgccgcaacggcgcccagcaccacgagtcgcccgcatggaatgcaaaatcacctcctcgcgccgtgcggaggatgctgcgcgcttggccgcgtggctttaccgagcaacgcagtgattgccctgccactgccaggacaagatgacaccattcttcaactcgaaggtggtcgtgcaagaaagagggatgttctgtgctggcgaaccaccgctagaagtcgtgtatgcggtatttccatagtaggtagtcgtataggatggggaaactcccggcatataaatattgcttgagttcgtatatgtaatgaatcgcgactcccctgaattgtatgcctgttgaggaggcccccaggcgcggatcagatcgatctcgctgcttccaacccacgaattcaaaacattctcatacttggcagttgttgcgcatccagcgagcacggcaattacccataaaactagcccagtttttttcatcgctatccctttctagtcattcgaccaaagccgggtggactccacctcaaacaatttaccgcgaagcatcgcgttgagcgtgcctgaagcttggtaatagccaccacacggctcacaaaagaaccgtcggccacctccgaaactttcaacttcactaccagcctcacctccgcataccaggcacgtcataactcctccttgatccggccccatgccgggccacccaactctagacccaatgacatcgctgcgccatcacgcatagcgcagtgcgtcctcacgttcgcgaaaaggaacccgccgcatgatcaagcgcactctgtaccacttccacttctgctgcggcctgggcggcggcgccgcaggcttcaaccgggcgcgcccgcgggtcggcaacgtcgaggccgaatgggtctgcctcggcgggatcgacgtggacccggccggattgcgcgacttcgagcgcctggccggtgtcccgggcaccctgctggacctcttcacccgcgaccagtacgtgcggttccacggcaaggagccgccgacaggctggcgggaggcaaccccggaggacatccgccgcgccgccggcgggcgccgaccggatgccgtgttcatcagctcgccctgcaagggtgccagcggcctgctgtcggagaaaatgagcctgacccctaaatatcaggccttgaacgaactgactttgcgttgcatctggctcatgggcgaagcctgggccgatgacccggtgcccctgatcgtcttcgagaacgtcccgcgcctggccagccgcggtcggcacctgctggaccagatcaacagcctactcggtggcttcggctacgccgtggcggaaaccactcacgactgcggcgaactcggcggcctggcacaaagccgcaagcgcttcctactggtcgcgcggcacgtcgagaaagtgccccccttcctgtacgagccagagaagaagagcctgcgcgccgtcggcgacatcctcggccgcatgccgctgcccggcgacatcgatgctgcaggcccgatgcaccgcgtgccgtccctgcagtggaagacctgggtgcgcctcgccctggtgcgagccggcagcgactggcgcagcctgaacgaactggccgttgaggacggctacctgcgcgacctgatcatcgtgccggagtaccgggctggctacatgggcgtgcacggttggaacgacagcacgggcaccatcgccggccgcagcagccctacgaacggcgcattctctgtcgcggatcctcgagcacaaccctctgccaactggaaccacggccagaattacggcgtagtcgattgggacggatccaccggcaccatcagcggtcagcagtggccgaaccagggcaaattctctgtcgctgatccccgcggccagagcttcggcaagtacccggtcaccgactgggacggtccgtccggcaccgtgatcgccgccagcaccaccggccagggcgctttcgccgttgctgatccgcgcccttccgtggcgtggcacaagaacgtgttccgcgtcgtcagcatggaccagcacgccggaacggtgaccaccggccacgggcccagttccggcggccaggccgtggccgatccgcgctacagcaactggcacccgggcgccagcagcaggaagctcaacgtagtgccctgggaaggcaccgccggcaccgtcaccggctcccagcaggtggccagcggcgctctgtcgatcgctgatcctcgagcattcgaccggcagcctggcgatgcctgggtaggcggtggccactacggcgtgatgggctgggaccaggtgtccggagccgtctccgccagcgcccgctacgacaacggccgctggagcgtcgccgacccgcgcatgccggcggcgaacgaccggctcacctgcatcatccagtcgctggacggcacctggcaccggcccttcaccaccctggaactcgccgcactgcagagcttggtcgaccccgaagagcagttggtcctcgacggcctgagcgacagagactggcgcgagcgcatcggcaacgccgtaccaccggctgcggccgaggccatcgccggcgtgatgggcaccaccctgttgctggctgaggctggcgagaccttcctactcagcagcacgccgatctgggtacggcaggtcgcggtagggttgagcgtggctcaacaggagaacgcggagcgctgaccaaccgcactggacgaacctgaagcacatacgcatccagtattcgccatgcacttcgacatccgccgcctccgcttcaagggcaagcccatcgaggaccgaaagctctccagcgtccagcccatccgcggggacgtgtgcctgcagtgggagcaggaatcaccgatgggacgcccttcgcaggtcgcagtcgtcctacatgtccaaccgaaaaccgccaccccgccactctctacgatgcgcagatacacaccatggccaccctcgggatgacgatcaccggaacggagatcatcgacggcgttgcctacgtccagtcctggactaccgcattccatagacgggaacggcaaagccatccccgttattcaacggattgagcaaagcgtcagtctgcgctccgtcgacggaattacacgaataggcagcttgggaatcgattccgtgccacgatatgttcttttccagcaattacgccctttctgccggatgcgttggtgtacgcacgaagactcttgccatccgggacggtaaccagcacttggtatgcatcctcatcggcaccatgtgacgcccgacgggctccgatcatggcgttcaactggcccaagtcaaggcagcaaacctcctgatcctcaacgcacaccaagccaacaaataccttcttgtagtgctccgtagcgccgtagacactttcaaggtgctccctggtgtaagtgaactgatattcgccggtctgctttggctcctggccatattttaggaacacgcaggtatcggtattaattaggaatgcgttgttgatcttgtcacccttcagccgcagtgggttgatggcggtgaagttgtcatcctcagcaatctgcatcaatgcggcgccgaggttctggtgctccgtacgaatcttcatcgaacttcccttgtctccggccccatgccgggccacccaactctagacccaatgacatcgctgcgctatcacgcatagcgcagtgcgtcctcacgttcgcgaaaaggaacccgccgcatgacttccctcaagaagccctccccgctcgacttcaaaacccattacggcctggccctggacgacgccgacgacgccgacgacgcgatcatcgtcgacctgttcaccggcggcggcggtgccagcagatgacctgcgcgaggtggccaactcctacttcggcctgctccggcaggcctcccacagtcaggttgatcgggccgaactggcaaacgtcctgcttcgcagaggacgcgcggtcaacggagatctcaccaagacataccgataaccaatcactatgccattcgctgcaccaccggacggctcaggaggcagcgattgcgttccacagcaggtcgccatagccccaaacaacagtcccggcgacagtgatggcgaaggctacgcattccccgctcttgaagctcattttgaactccccaagcacctgcagcccctcatcttcgccccaagtcccgggcacgtgaagcttgttgtacgtatagggaataaccagcccgcccaaaagcgccataacagttgcgacagacccactgcgctgaaaccagatagccgcatgctcagctggcggacgcaatacgcctaatccggccaagactggtgccaacccagcaacgatcagcagcacccagatgacgccgaggcaataccaggtacgccgtcggtgctctgctatccgatcctgattcatgagccgtccccctgttcaggttattcgacaacctgaataccccactccataccattgcgccactacggcacaagacgcctagtgctcaacgcccttgccgtaaaacaacttaagacaggcgaagtagcctccagcgatttctgcaatagccatgacgccatatatggcgccaaacttaaacgaagcagcaataaatgcgatggcgatgacagcaataaatatttggattatctgcatcgttttaggctcgatcggcaacttagaatttataaaaatgccagctacaacaccaatcaaaaccccaacaacgatccttgcaaacatcgcgcaacctcctctgtcaaatgcccctcaagtttacttgatagccaagaaatttcaaaatgccactacgatttgagtcccgcgcccccattaccttgatgaccagtcctacaggataccggatagagcgcgataggaaatatcggcaggcaagaccatcgtgtttgggggctagtgtcgccgactcttcccaaggccgtatgcaccgcccgaaacagtgaacacactctttcgcttctttttcttcttcacgccatcaaccacaacgcgaatccggcgcgctcgcgcggccccattgagatcgcacacccgaacgccatcaggtcctgggcactgatcaacgtgctttctcagtgccttcgcggtgaacagcttcccgcagtacctgcactgctggtcgatcggccttcctttcgaatctgtatctccagacatggagctgcccctctcgtcgaatcgggaggatatcgcgagacttccccatggccaacttccaccccaagggcgggcgctgctgcgcctgcgagcgacgcctggacgactgttcgagcatcgacttcagcaccataccggtccatcgccgtgacggccccaacgtgatcgtcatctgcaccgagtttcgacagttcaaccacgacaggtccttacgagtaaaccccaggaggagtcatggctgcccccctgtcgactaacagatcagcgccgccgacgcgcaagaactggccggcgccgtgcttctgccggcggatctgcgccgccaggtgctggagaaaatggccgcccagcgcgacccggccaccatgctcgacttgttcgcccaggtgctgggcatggccaacggtgaaccctcgcggcacgtgcgccggctgcgcctatcgactcggcaccccggcgaacacctcgccggtcaccacctccgatgccatctactgccggcaggaactcagccggttctactgccacgccgacctggacgaccagggcaacccagtccgcacctgcgtcggccacgccaaagccatgaagcaagacgccacgaaatgaaccgccccaccatctgccgcaccacgggccaacggataggcctgtgcaaatgcttccgctgccggccgccggcgcaaccggagacaccgcaatgtcctctacccaacaccaactgatcgagcagtgcgccacccgcctgcgcggcatcgtcgaagccctggacaacatccacgacaccagcccgcaccgctggtcgacggacctcgacgatgttcactcttccgtcgagagcctgctggccatgatcaaggaccaggcgccggcgctagatgcccagggcctggcccgcgccgccctggcgcaaccctccccggcgccggagctggagcggccggaggtggcggaagtcgcgttcgtcctgcgcaacatcggcgctatggacgctgaagacatcgacggcgacaacgttgatctgcgcttcgaggatgccgaaggccgcgatacagggtgcgacgtttccatcgtcgagtacgccgagaaagccgctgacctattcgaacagcacgaccgcatcgtcggggcgctgcgggcggagaacgcgaagctgagcgaagccctggaccgctggccgctcatccgcgacagtctgaagctgagactcgccgacgccctggccagggtcgcggagcttgagcaggcgatggcggagaggaaccctttcggaaccaagctggagaatatcgcaaagaagctcgacagcactctgcgcggggtcgcccaggctgggcaggtgccgcaggcatggctcgacgttcaggcagagcgccgccggcaagtcgagaacgaaggctggacgccggagcacgacgacgagcacgacaacggggagatggcccgcaccgccgcctgctacgccctggccggctccagcgctccgaacgatggaaccgccgccctgctggtgtcgctggcgtggccctgggatgaacagtggtggaagccgagcaccgcgcgacgcgacctgatcaaggccggtgcactgatcctggccgagatcgagcgcatcgaccgggtagcggcgagtcagggagggccaagcgatgcgtagagcactgactgccctcgccatcatcgccgccctcggcctggccgtggtggggctggtggagatattcccgatcctccgcacgctggcggcctggcagacggggtgcttcggatgaagcagaaaccaggcatcgccccctccccagcgaaggcccgccggatcaggggcacatgcccgccaaggctggtcccgtcaccggtgagccggtacatcctacctgaaatcatccatgccgcggcccaaaggaaagggctgcggaatcgtccggctataggtcgggagaggcataacctcatggaaaacatcacattcttgacccacgaggaggtgtgcgaactgactggggcgcgcaccaaggccaggcagatagaggtcctgaaaaagaatggcattcgccacactgtgaaggccaacggctggccgtgtgtcatcaccgccagcctgctggcaccggccacggctgcgaaacccgagaagacgggctggactccaaggaaagcaggataaatgggaagacggccgaccaaaccggggagcattccccggctccgcgaaagacgccgcggagacaagatctattactactacgacctcggcggcaagccacgcaaagaactgtccctcggaacggactacggcctggcgatcactgaatacgcccgcctggagagggcgcgcacagccgatgcaaagctagcggagacgctcacgtttcgctatgtggctcaacgctacttcatcgacgtcgtgccaacgaaaagccctacaacgcagaaggacaacgcccgcgagctcaagcaactgctggcgttcttcgatgatccacctgcagccatcggggatatcgaaccgaagcacatcaagcagtacctgatcttccggcggtcggcgccggttcgcgcaaatcgggaaatctcccttttctcggccatctggaactacgcgcgcgagatgggctacaccaaactggccaacccatgctcaggcgtgaaacggaacagagagcgcgggcgtgatgtgtatgtcgaggatgacctctatgcagtggtctatgaggcggcagatcagggactgaaggatgccatggacctttcttacctgacggcccagcgcgtggccgacaccctgaagatggatgagcgcgatatccgcgacggcactttggcaattcgccaaggcaagacgttggcgaagcgtcgtatcgagttgatcggggaactgaagctgctgatcgacaggattatggccaggaaggctggataccgcgtccgctcgacgcgcctggtcgtcatcgatgacggccagccgatgacctatcacatgctcagaggtcgtttcgacaaggcccgggaggcagcggggatcccaaaatcggctttccagttcagagatctgcgagccaagggagggaccgatactgccgaatcaagtggcgacattctgcaggcgcgggaccagttgggtcacacgacggtaacgatgaccgagcactacatccgcgaccggaaaggcaagaaagtgaagccgacgaagtagaagattgcggaaatgttggggaattgcggaaagaaatatggagggattttctttactggaa
>RP73.AGEnt_accessory_0095_length_556
gaacccacgcctgtcgacactcgctctgacagccgccttatgcccggctcgcgaaaaccctcgactctttcgcgtcgccggctagatcgatgaagccgcttgcgatgacgtgcgccctggccgtggcatgcctgcactcgaaagcccagttcgagccgcacatcgccgagggcaacctggtagcgtgctggaaggctggtgcgatccattcccgggctattacctctatcacccaagtcagaggcaaccttcgccgaccttctcagtggtcgtcgaagcgctgcgataccgaagcgctggccttgggacggctcggtcgaacgtggcagccaaagcaacaggcgcacgaaggcggtccaaggtgcaatgaatcgagccccccctggagtgcgacagccacacttctgatgtgccgaggcagcatcttgcggcaagccgcctcgctggcgagacgaagggcttcgcgaaacgtacggccccggtcgccgggaaagcggcaaggagaaccgcccctcggcgcagacgttccacgaacgggtacgggacttggaggcgg
>RP73.AGEnt_accessory_0096_length_51
aggacgcgcgccagcggcaagctacgctggccgccggtgccgcgcatcaca
>RP73.AGEnt_accessory_0097_length_138
agccctgaggagtgccggcaagcgctgctccatgtccagttgcgcaacggtcgcgatgtaccgggttcgacgcactgttagccgaaggccccaggcactgcctggagcggctcagccacgacagcgccgtccatgatg
>RP73.AGEnt_accessory_0098_length_461
gaaggccggagcaagccggcactctcgccaactcgatctcccatcggctccgtacctgctggaaagcacgtgggtaaccccgacaatggcaacggctctcaaggtgaggggccggactgcgcggagtgcaccctcgattcagcagccagcggcagggaaaccgggacgaaagcaagactcatcctgcaatcggggcgatttcttcatagcgctggaaaacctggctcagtgaaacgaaagcacgcactgagcgccccgtacgccagggactggcaacctgcacgccgacccggcctggggcggcatggcgagttcgacgaatacgactcggcgcaccacctgccccctgcccgcgctcaagcgacgccgcggctgccagggggttgcagcgacctgcgtagacggcaggcggacgcgatcggcgctctccccgccgtcatggttgagtttcggattgcgtc
>RP73.AGEnt_accessory_0099_length_146
aaccgaggcaacggcggataaccgcttcgcggttattcgccctaccggaagccaggcatccgcgcgccgctgcatccctctacgctgcacggcatcctctcccgcctgcgggagagggttggggtgagggaaaatcgccctacgcc
>RP73.AGEnt_accessory_0100_length_47
ctgacatggatggagccgccatcgaccggttccgccttgcgggcttc
>RP73.AGEnt_accessory_0101_length_56
gacctcccgttcggcgcctgcccaggtcgccgcacgccagccgactagactggcgg
>RP73.AGEnt_accessory_0102_length_42
gcaggcgctccgccaagcctggcacccggaactcgtagcggt
>RP73.AGEnt_accessory_0103_length_1574
gggccggctggcgcctcggcgaggcattcgatccgggcagtccatcgcttgacccctggatgccccctcgctaccctgccggccaggtgctgaacacaccttctctaggcggttagccgctcccgaaagccaagcggttttttacctacacaggaaaaaatcatggctacccagaaatcccctctttcgaactctcgacttctaacgatcggctaccagctctatgaaagccgtcatagcgattgggaacgtcgtggcaagccacggcaaattccctacctgcgcttgagtggcgaatggctggaggctgcgggctttgaggttggctgcaaggtgagcattcaggtcaccaggcggcgccttgtcatgcacgtagttgaggattgaggccaagcgcccctcgggcagagggtatctgctcagggggcgctggtttctctgtgaaccttcatcccattcctgccgcatctcgccctgcgctcgcgcaccaggcatcgtaggaaaacgtcgctcagacacccttgtctcctcgagctgaagccagcatgggagagcaagctcagcgtggagcgaactcctgtgacctgcccccagttttagtaccgctgcctagttagtaggccctggggttgatattaatttttcctgcttcagctgctgctggcgagttcgccaacttgcagcaaattctgccggggtgagattgccaatcgcgctgtgcggtcggtgttcgttgtaatcccgccgccaggccgcgatgcggattctcgcttcggccagcgaacagaaccagtgctcattgaggcattcgtcccggaacttaccgttgaacgactcgatgaaggcattctgcgtgggcttaccaagctgaatcagcttcagcttgatgttgcgctgataggcccattgatcgagtgccttgccggtgaactcgggcccctggtcggtgcggatcgctttcgggtagccgcgaaaccgcgccatctcgtccagcgcccgtgtgacgcgaaagccgctgataccgtgctccaccaggatgccgaccgactccttggtgaagtcatcgaccaccgtcaggcatttgatccgccgcccagcgctcagtgcatcgaagacgaagtccatcgaccagacctggtttggtgcgctcggcaaactcagacgttcgcgctccaccgcgacgccatggcggcgccgccgtttcaccatcaagccggcagcgcggtacaggcgatagatccgcttgtggttgacctgcacgccagcacgccgcagcaggatgtgcaggcggcgatagccaaagcgccggcgctcttgggccagttccaccagttgggcttgcagctcggtgttttgcacactggctcgcggctggtagcgcaacaccgagcgggacagcccgatcaactgacaggcacgacgctcggagatgccggttcgcgcctgcatctcctgcaccgcctcccgccgtgctgtcgggcttacccttttccccgggcgaccactttcagcgactcgatgtcgaggtgggcctcggcgagcaacttcttcaatcggctgttttccagttcaag
>RP73.AGEnt_accessory_0104_length_5586
ccagcagcccagcagcccagcagcccagcagaagtgtcagcgaaaccaggaacaatcaagctgggcgggatgaagccagcatctctgacgacatgttggctgacctgaaaacaccttgaaagccattcacgccgggtgtactaacgggacactaaatcacgcaaattactgatgatctgcgcagctgcttgctctggtgattgatctcgaagcagtgccaaagtttgtacagttttcggaatatctgtagcaggcctggctggtcttccctcgctctgcacgaacgggccatcggtctctgtgaggattcgatcaggaggcagtgaggcaactagattgcgatgtttagctgaggtcagcatctgcgaattgatcgaaaaatagcaaccaagctccacagcctttctagcctcactggcggagccggtgaaccagtgaagcaccactgttccgcggtcgcgcggaagcaggctttcgatatgggtcaacaccttgcccacacttcgaacactgtggacggtcagaattttcccgccctgctccgagcaagcttcgagcactcttttgaacacccgctcctgggcctcaaagcttcgatagaactggggcccggcatcaagccccacctctccaacgtatcgactctcctcaaggaggcgctccaggagcggtagctccgattcacgctctgccaccagttgagggtgtaaccccaatgccacccggatatgccgagaggatgccgcaagctcacgattgcgccgccatgctttcggtgtcgtggtcacggccaaggtagcgacctctgcctgatcacactccaatatgaggcgctcatgatcaggataaaggtcgagatggcagtggaaatccacccactttggaatcgggcttttttgcggcttcatagaggtatagctgtgacacccttgagatagtcgtcgacctccagcagcccatttcgatagacctgttcgaagtcccctaaacggtcagggtgatcgatcaacggccccggctcatgaattgcgaacttggctcggtgaggcgcacgcttgagacgagcgatggcgagctggaaggaacggacatgttcgccgtcagacttgttggtgtccagcgcttgcgcatgcagatctgggatgacatatcgggtctgatcggggccacatccacggagaatcgctgctcgcctgatgatacagggaacgcagaacccacagtgcttgggtgatcgattcgagggatcaggatggtatctggccttcccaggcgaggagcatgacatcgtcaaatgcacatgattcgctaggaacacacggtcagagcactgctctgccatttgaccctttgtgaggtggccaaacatgttgaacaacctcgtgctcaggcccaaacgcccaaagagctcattcacccgcgccatgtagtatggatgcgtcgtgcgcgtgctacatgcacccaggcggcgtgggtctaaggggacattcagagagatcaggccattttcaggcacatggatggtgaccgaatcgccgatcgcttccgcagccatagccgccagcgcgaagaacaggaatgagcgcgctcgaagtgtatcttcactacctccaccctccacgaggtcgtgtgggaaccccacacgggcctggacgtggttgatcgatatctcggaaaaccgttcctgcagcgctgcccggcagtcgttctgataggtgctggtgctgttggtgtcccagtaatggctcacaagcaatggcttgccgccgccactgagtagatcgatcgccccaatgaaactgtccatccccccagagaacaggcagacgctatcggactcatctgttctcaagctttccggagtgggagacagctcatcgatatccaagggccgctcgcggaagataaggcgccagcgatcacctgtgagaaatttcaatgtcgaggccagcatgtcggaagttgctatccatagtgccggatctgcgacggggacgtagaggtcgatctctctcgtccaggagttctctgattcagtgtctcgtgagattctggtgtccgctgcggtaagggtcgctgccagcagtgccaggtcgacggcagtctctcctgggctcagccccaaatcagccaattgctcaatggcttggccaatcccgtactgcagtcgcccatacctgtcgaggaactggatgttggtgatgacactacctggttccagcagcgctagatcctggtcatccgtttcgccaagccgacagataatgctgtggtgcctcattccagcccctccgctgcagtcgcgataagatcgaacgctgcctcataaatcgcagaggtgacctgattgacctcttgatctgtgggagccggccattgctcaagccgattggcaagttggccccgtgtacagccagtgatgaaggagctcagctgagattggatgcgctcaactgcatccacatcatctggcatggtgattccccggccgcccaagtccgccatgatcatgctttcaatcgaattcgctacgaagtcaaggaagaagttctgccgatcaacttgagtcatgtcctcgaagctaccaccgcccgcctcgtccagttcggcgatcgtgttcagtgcagcctggcgagcaacaccttcgtcgatggcgccgccaggcgggcagatgaactcaagtagcgagagcagcacctgagaggccggttgccctggcgctacggtaagctgcaaccgccgcagtgtttccgcggccccgttgcgctgaacatctccgaagatactgagcaactttgccgcagcagcgcgggatgctcccatgcggcgcgcgcctctcgacgatccccctacgcctttacgcacatatgaagacagggcattccccaaatcgctggagcttccagtgcgggcgaaccgggtgaagctgctgcgagccccccgaagtgagccagtgccgtcattgtttactggccgtgacggagcagagccttgctgaggaggcgtagagccggactgagatggattagattggcctgttccgtttggttgggcggccggagcagctggttgtgctacatcatcaatccaggagggcaccaagccggagctcgggcctccatatcctttggaggtacccatatcaatccttatgatttcccgctgaattcaagtacgcgcttggctgccttttgaagcgtctcgttctctatctgctgactccaacccctcaaaatcccctcaagcccctggatagcatttgtatccttaaggcactcatgccatggggcgggagcccacatgccaagcctgggtgtgggcagagatcggacgaactctattaggcgtttctgcagcgcggggcgctgtttgacgagttcgatcaagccggcaacgcctttgggttgatccgaatagtcatctgcttggattatccgatcgcggagtgcatcaaaaacattctcggcatcaatttcagctaatgccacgatgtccttcttcgtggccgcttgccggatctgcaatggcgggcccattagtttgtcgacgagcgcctcaagatggctcactgcaacttgccccattaaggagctgcgtttgtctcgagtcacgaagatgtaggggcgcagatcaatgccggtcagcgcgggatcgatcgccgcccaattgctgatccaatcgctcttctcccaatcgttcacatcgctagagttggccactgccttgagcttcccagagcctttcccctcacccagctctgagtcggatcccttggacttcttggcccgcttttccagctcggcgatggcaggtaccgtaccgtccgcatccaggctcgcgatccgggccaactgttcgtaaaagtctgggtgaaaacgctccgccagcatgattttcgcaagtattggacgccggatatcctcagcaaacccgcgagcctcggcgatggcgtagcgcagcatcatggagttaaggaagcgtttgatctgccgggggttgccccgagtaccctcgctcaagatccgggccagcaaggcgctggtatccaatgcttcctgggcaaagtcgggaagtgggctgccgaaagcgccagctacggctttgcggtcgagaccggtgctcttccagggacggagcatgtcctgttgagcagcattcaagagcttcttgaatcgatcatcatccgttttgacgaagctttccagctgcagcagcgtgatgtaactccgggtctctgccagccccagcgccgggatgcggaatggtacttgaatgagtttttcaaggtagttgcgcgcataggtcaccggccccgcaccctgcggcaggtctggaaagtgctcgcgcaccgcgtattcaatcatcgcctcatcggcaccgaccacgaacgccgtccggtttacgaagaggaagagacggatggcctcaagcgtggcgatggctgtcttgggcaggcatcgatcaaggtcatcaacgataactaccagttggtctatgtctgcggccgttaagagttcttcgaactcggcccggaacttatgcatgtgctcgggaagctgcgaagactctgtttcagcatccttgatgaaccccccggccttctccgcaaggcccgtgaggctttcaatgctcagatggtcacctgggttctgcacgaaggtggaaatggactccactgcccccttgagctggtcaatactaggaatgccggtcaacgcggtgagccctagccctccggcatgcttggctagcttgaaccaatcaacgcgccgcaacacttttttcgcagcatcagcgacctttgtagagttagggcgagcgcggcgtaattcatcgacaatcgtctggatgacgacagtctttgcatcctcgaaaccttcgaatgtccaaccgttgaaccagatacagcagacgcgcttatcagcattgaggagttgctgagtcatcttcaggacactggatttaccggccccccagtcaccgtgcacgccgatggtgaccggtgctccccgcgactcgcgaagcaggcgctccaccgttttggcaatgggggcgtaatacagcaggtcagtagccgtttcctggtcatttaggaacatgcaaagaactccctttctagcatttgagcccattgaagtgaattcaacgttagaagatagccatattcacatcacctgacgggcatgtcatgagtaagccaaagccggcacattgatgtcaatacgccatttttaatgactctacgctcgctgactcctcgcactgtgcctcctgcttttgtaactcgacggcctcttctggccgacgttaaagctcactgatcgcagggactcgagggcccacaacccggccatctcagctacccagctaaaggagagaacagcgctcaaacgagaggcgcggggtgcggatatcagatggacgctgaatgctgttgagcattatcagctagctattcggaatgacagcagaagccgagccccgctgactgagctgtgcggcagacagctatccagtgcttggctcgatagcagcaagattccggtggcacaaaattcagcgcacagattaaacatccgcccaata
>RP73.AGEnt_accessory_0105_length_1869
tcttcacccttgcgccgactgcggacgccaggctggccttcagcctgtccggcagctataacgaaagtctccaccgtgatcaggatccagtatgctcgcctgccccctccctcccgacgaagccctgcgccagcaggccctggacgacatggcgctggtcgacacccccgccgaacactacctggacgccctggtggaactggcgcgggaaaccttcggggtgaagaccgtgctgatcagtctgatcgaccacgaccgccaatggttcaaggcccgtatcggcctggatgccgatcagacgccgcgcgacctgtccttctgcggccacgccatcctggccagcgaaccgctgatggtgacggacgcctccagggatccgcgttttcacgacaatccgctggtcaccgggccgcccttcatccgcttctacgccggcgagcccctgcacgccagcaatggccaggccatcggcacactctgcctgatcgacccgagcccgcggctgctgaatctccgggaaggacgccagctcaatcgactgtcgatcctggccgaaggatatctccagctacgcagcctcaccgagcacacccgcttcctgcgccaggagatcgaccgggagcagcgcaagtcactgctcgaccccctcacccaattgtggaaccgggccggcttccacgcgctgcaccagcatgaactggagttggcgcgggccagcgaccagcgcatcggcatcatctacagcgatatcgaccatttcaaacgtatcaacgacaccctggggcaccgggccggcgacagcgtcctccgcgaggcggcttcgcgactgcgcgcggcgctgcggccggaatatctcctggcgcgtttcggcggcgaggagttcgtggcgatggtccgggtccgcgagaccacggaactgaccatgatcgccaatcgcatccgcgaactgatggaagcgaccccgatcgactgtgccggcacgtccgtgccggtgaccatcagtgccggctgtaccctggccggcagcggcgaagaaccggaacaggcactcgcccgggcggatgccgcgctgtacgacgccaagcgtgccggacgcaaccgggtggtcagcgtctgaccagggctagtcctccagccctgcgcaatcggcgcagatagagaaaccctcgctatcgactggcacctggaccgcgtcgcaatattcgcaggaacgtcgcctgccggttccgcaggcatcgggctcgtcgagcgcgccgaacgtatcttcgtcacgctcgtcctcgaggtaatcgttatccagcaggtgatcgtgttcgggttcgtgaatatcgtcttcgtcgctcatcttcgactgcctgccggctgcgtgaggcggtcttataaaggcagcgacagcgcccgtcaacggctcaacccaggtacagacgcagttgcagccggattcgctccggctcgccgtcgatcggcgcagggcgactgtcgaatcgctgggcgccctggaccatgtagaacgcttaggcatgcaaatcggctcctccccctgcctcattgcactagaatcgcccggcgcagcgcctgcgccctcaagcctctttcgtagaaaacaccatgagcaaactgcaacatatcggcctgttcctgttcgttcttctctctgccggcctggcgctcggctaccgagtcgactgcccggacggcagccatgtcgagacctacctgcttcgcggcctgggcgcgcgcctcctcggcaacgatctctgcgagcaggcagcgccctgacgccgggcgttcccggatccgacggcgcccgcctatcgagccggcaagcctccgccaacgccaagccttgccgaagcgatgggccaccag
>RP73.AGEnt_accessory_0106_length_106
gactcaaaggacgcacctgtattccgccgcagcaggagatatcaaagcagtccgcttactcgagctacacacccgcgagtgcctgattaaagactggaaaatatga
>RP73.AGEnt_accessory_0107_length_12779
ccgccggccctcgttggttcggctcctcccgatcagactgcccacaaccggctgcagaccttcaggcgtcggaatcggcgccgcctggcatgcccctcctcgggaaacgagactgaatcgccctgcccggccggcatcactcaggaagaatggtgattccgcgtgccctgagactgcgccggtcttttcggagagtttccagcaaccggtcccttgtctcccggacgtgcgattcgaccatccccgcggcgcgttcgatatcgcatgccctcaaggcggcgatgatggcgcgatgctcggcccagccgtgatgttccggttggctctccaaccatctgacacgctggaggcgcgtcagggcctcgccgagcccccgactgatgaattcattgcgggccaaaccggcaatccaaaggtggaattggcgtccggcagactcggtctcttctgccgaggcatttatcggcaccgcatccagtatggcctccccctcccggagatagctttcttccgcctcttttccaccgaggcgaactgccgttacctcaagcatctcccggtatacgaacaattgttctatttcctgaagatcgatgggcggcaccagccatccccggccctccctcgcaacgagaccttcagcctcaagacgaaccagtgccgtgcggatagagcttcgcgaggcccctgtctgcccttcgagccagcgctccgtcaggcgctctccagggccgatctccatatccagaatcaagcggcgcagccgctcttcagcctgctgaatgaccgtcattaggtgcctccgattgacagatccattggccaacgtcaatgtataccaaattggtataccaaattgactgtgtggtatcgagtgtctctgatcggagtctgctgatgcaaggcaacatgaacgaacccgctatcgactgctggcaacgcaacctcgccgtgtgcttgttcggagccttcaccaccgtcttcgccatgacacttatcctgccgttcctcccggtctacataggtcaactcggggtatcgggccacgctgcaatcgtgcagtggtcgggtatcgcctacgccgccactttcgtcaccgccgggttggtagcaccgctttgggggatgcttggcgaccgctacggtcgcaagcccatgctggtccgagctagcctgggaatggcgatcaccatgttgctgatggggctggcctccgatatctggcaattcatcggcttgcgcttgttggcgggaatcgccggcgggtactcgtcgggggcaacgatcctggtcgcggtgcaagctccgaaatcccgttcggcatgggcattgggtcttctttcctcgggcgtgatggccggcaatctgttagggccgctggttggcggcttcctgcctcctctgatcggcatacgagccacattctggggcgccagtggattgatcttcattgcgtttgtcttcacgaccttcatgttgcgcgagactgcacgcccctccgtccccgccgtcgaagaacctcccaaggtcggttggtcgaatatgcccaacaaggcggtgatcctcgccatgctggcgacaggcctgctgctgatgattgccaacatgtcggtcgaaccgattatcaccgtctatatcgaaacgctgctcgaggactcgaggcgggtgacgtctgtggcgggtctggccatgtcggcggcagcgctcggaagcatcatctccgcgacctatctgggtaaggtggccgaccggattggctacggcgtcatcatgatagccgcgctgagcgtcgcggccgtcctgctgattccccaggctttcgtatatgcggggtggcaactcatcgccctgcgcttcctgatgggcatggcgcttggcggcctgcttccgtgcatggccgctgtaatccgccatagcgtcccggagcgattcgtcggctcggcaatgggctggtcgctatccgcgcaattcgccggccaggtaatcgggccggtaatcggagggttcgtcggtggccagttcgggatgcgcagcgttttcctggtaaccagcctgttgatgctggcaggggcgctattcaactggcgagcccttgggcactccacccgctagacggttttccaccacccagaggtcgtcatgactgagctcgtgcttgaatctccctttaattccgccctgctgctgatggatttccaggaattcgtgctgaacaacttcgtgcccgcacctcgcgcagccgaggtagtggcccgcacctccagatttctttccagggtacggcaaaccgatatgcttgtagttcatgtaacggtgggctacccgcccgatggtccgccaatggacaggcgcaacaggctattccgcgagctacgtgaaagtggcttgatcgaaccgggaagccccgggttggcgatcaccgccgccttgcagccgatcgaaagcgaaccggtcattacgaagagtcgcgtcggcgccttcacgggtacggaactggacgagcttctctgggcgcatgatattgaaacattgctcatcgctggagccactacctcaggcgtagtgctgacgacggttcgccaggcgttcgatctggactaccagttggttgtgctcagagacggctgtgtcgatggcgatgcagagttgcatgactacctcatggccagagtcatttccgaccacgccacgatcaccgaaatcgatgaagtggcgaaaactctacgcatgtagagtgcgccagccatacagaagcaacggtcgttcccgagtaccgccgcccagacccttggcaacttccctcgctcgatcccacctccgataaaagcatcggcgatgtgctcggcgactcctcggggctatcgaagctgaccatcagtagcgtcaaggccactcaccgggaacgctcctttgggctggaacccgcctccctgccaaaaggctttcaagatccgggagctcgatactatcgtcgagcgcatgtagagaggcccagtggagggtaacgactacctcctcgggtctggcaaccattttgcctggcagcgccccagaaaatggcgatcgagtccatccccacgaaagatgtaccaggggcggagattctggtcagtgactgaaaaacggtggcggcccaggtcgagaggctgatggagacatcatccgaatcgaagtactgatgacagcctaccagccgtgctggaaagcctcgggttatcggacaccgacgctgggcgggtggaactgctcattaccgacgatatggcaaaggccccatccctgataaaatccccgccctgctccgctccccctaccgaagtcccgatgcgcccagaaccgaccaacgcccccgccgccctctcacgccgcttctccgttgcgccgatgatggactggaccgctagttctctacacccccattttttctaagccttcaaaacactcgcaactttcaacttaccactttcttaccactagtcagtctagctccagcagcaacccattccagggaacacctgcgcccgttgcagaatgagcattttgcggtatcaccttcggccttgacgagcttctgccggatgacctcgcccgcgcacctctagcacacttgttattccatcgcgttccttgtatttcaccagtatgaactccctgctcagacggacatccacccgcccctcacaatttcaaaccacttaaggataaagacgatggcatcagacaagaagaaagccaaaagggccaagcgagccaagctcaaagcaaaggaaatcagggtcgcacgacgtgtaatcaacgataacggctcagagacactggatgctcttgcacggaacatggtgagcttactgaggaagctgggcgaagcagaagagaccagcatggtagaaatgttgaagacactcatgatggagacgagtaagtcagaagtggcttatttggatgatgaaattgattatcagatcgtcgtgttgaaggtttacggcaagcgtactgaagggcgggccgaggattggatggaacagcccgacttcttgcaggcttatgctgaggccgcgcggggggttgggcgccctgaactcattgaagcttggcaggatgcctacgcgttgggggactgatcagaatcagcttttctggtagaaagccagagtgcgaacggtcaacacgaaaatttggggctgcctcgagcacgtctggtacagacacgcccgggctttagaacggctgatgtaaggtgcggttggctgagccgggcaagcagggtaaggctcaaccgttagatgggcaccacaatcctgccgcgggccacgcaaacgttctctttgaccgcatagcattcaacgtagtggtcgccttcaaagtttgaatgctcagtgatttggttgtgaccactgtcgatgcggatattgcctctgatcatgttccgctcgattgcctgggggccaacattcttgaccttccagtagattttgtatggcggcggtacattgatctctgctatccagaaggtaagctctctctgtctagggattcggtaggagatgacccgagacatgaggttgcgcaagcgatcctcttcgtttttgatggtgcagtcaatgcgtagggtgtactgaatatcgaggctgaatttctcgctgatgaactcttctgtatttttgactctgttttcggcgatcgcttgcttcttctcttgttctatatactcagggaaatgttcgccaaatacagtactccaccgctcatgtgcaaccgctgcatcgtccaaggcatcttgcaaacggctcagtgctttttttgctttggggtggaagtttcccgacttagtgactatggagccgctacccggggccctccactgctccttatctccgtcaacttgtactaagtaggcaaagaaatctcgagtcatctccccgtaggcagcataggacttcatgtcgtagtccgatgtattttttaggaactggtagcacagcgtatcgattagcattcccttcatcggcacgccatggtcgtttttccacgcgcgcaccattttgcagaggcgttttagattgtggttcttgtctttgttaagattgttaatctcctcaatctcggctaccggattacaggttctccaattccctccgtcgttggcgtcggggtaagtgtagctgccatcaccctgttcgaatgcagggagaacctcaacaacgtagtcggagaagtctaccgagacgacctgctgctgagctttcaccgtccggtggggaaagcgctccttgagtgcagctcggatctcacccagtaatgaagattgcccattgctttcatatcgctggaagcgatcgtaaaccgaccatggtagcacaaagaccatgtccaaatcactgacaccatggaccgccgtatgccgcccgtaagaccctacttgccggcagttttgagtgtccgagacattattgtaatacttttcgttgagcttttccgtgatcttacgatagctcttggatatttcatcagcgttctttactgctagattttttcgaaactgctcaaatagatctttactcatgtaggcatttccctgctagcactgaaaggagatctgggtgagtgtcgcaccatgacactacagcgatggtaagcagaatcgtcacaagcgtcgtataagcagagaaaggaatcttgtctctaaaaaatgagaatttccggtgctcagcaatccagtcaatctgttgatcccagaagaacttcttgtgcgctaaccaactggagaaaaggatatgctttctctggcaggctgctctgaaatccttggtgatttggtccatctctgcttcattctctggagtgaactcccctgaggatttgcattgaactaacaggatcctcagtttatcaagaagttcggtcagcacgttacctgcttggaagtactgttctttcgtatctgagtagtaagctatgtacagactgcagatcccgatcaccgtgatgactgccgacacgtgtttggcggcaagagcctcaatgtagagagacagaacaccgattaccaaagagatcatcccgatccaacctggtgctttctcaacgatgtcgtaggtggagaaatgaagcttagcggaatacccaacgtcatacgctttctcagcgatcaaactaagtgctacctgctgatccatttttcgtcccttaaaattttttatgggtggcctattccagtcttgatttacctacggacagtcaaacgcatggaggcaatcgctttcccctgcttgggcgacagatctgtaacatggcaggtcaaaatgacattaccacacgacggaacttgctcaaggcatccacgtcaggacctagctcaatcccaggaaacggtagacgggtaaatcctaggttctcggggcctccgccacccaccaagagtacgcgcagttcctcgccacccgctggcatatcgggcccctcgaatactgtataaaaatacagaaaaaagaaagcagaaaccgtgatccactttccccgcaacgcagccatctggcacatcgcgctagacgacaagcaagccttgatgtcctcctctgaatggcactgcgagatgctgcgcagagctgccgtctccccaggctggcgatgtcaaccaatcagactatctcgatatgcacgaccaggccgccggtgccctctcgtatgctcaggaggaacgcgcagcgccgtggtacaagcctaaccggacgtacagggtagtattgaacagccgcgaggttgagctgatcgcccgcggtgccttcaagccttcggtgccggaattaagtgacgggttgattcgatacgacaagcgcgggcagctagcagtgtttcaccagtaaaccatttatagaggagatattcgaggacgacactggacatgtacgagcggccagacctatgcactgacggtgattggccgcgcctggcacggtaaagagtggtgagcactcaaccgaccagatgaatatcgccttgcggtagatctagccgaacaggccgaagaagacggggatagtgcagccgcgacactgtggcgggaacggctggaggcctgcgaactgcgggcatgcagcacttgcagggggcactttgctttgatggagacctgcgatgactgccacgggacaagcgtgatggcagtcgaggctatgctggggaaatttgacgcgagggtaatagggtgtgcggacgactcaatcaatacaccggtctgtatgaattcgtatcagtcctgagcctaccgaatatgctgggcgatcccattgacgatcagctggcatgcaaggacatcgcgccacccggtgcttgacactgcacaatgaggttttctccttggtaagatacccccacagctttacagggacatggccgaaatgcgagataggcagaacaattttaaagcgagtatccgccaaaagcttagagatagggctggaaatatttgctctaacccttcctgttacgcacctactagtggtgcaaaagctggtgaggatggtgcgcttgatatgggggttggagcgcacatctgcgcagcctcccctttaggccctcgctacaatgctgatatgacgccaaaacagcgctcggcttacgaaaatggtatttggctttgtactccttgctcaataaagattgacaaggactttcacgcatacccagaggaactactccgagagtggaagcgcaacgctgaaaaacgtagcaactcaagaattggtattcctgccattccggattccgctcctcaggatttgctagtgacagccctacatggagcgcctcttaagtccggcattgctcaagcaataagcaatgttcacagcgcagtagaaacagtattaagcagtctcgacaatcgattccaaatacagtcctcacacaatcttggccagactacataccgtattgctgcccgcgaacaccagaacattgatcttacagtagaattcaaaaatccacagcgatacgcaaaagactatcaacgccttattgaagagggaaaatctttaacaatcgacaccagcgacataaatttaaaaggctcccccctattcgaaaaaattactgctgaaagcagtaagttacagattggcagcttgtcgaagccctgcacagtaagagtttccaccgttcacgaagagactggacatcttgagacattcaatgacatagaagggaacttctcttatggtaccaaaggaggcacattcacaggtctaaccatggggaagatgttaaaatttgaatttgacattaacttcaaagaactcgacaaattcaatataaaaatcacccctctcaccgacctctggagtaatacccccatcgacagccttccttatttttcaaaaataaagaacctactactcaacataaactctggacacaccctaaatataaccgctgagtaccaaggcgagcagctattttcaggaaaaagccacgcactttcattcaagggacaattcgacaacataaaaatgctctttctatatctagatgcagctagagaaatatctaaaaaaattagctcaacaatacttttcaaagacaaccagcacattcccagcgaagacattgaaaaactaataaaaattgcatccatgatgaatcacaaatacttcaaagaagcaagaaatctttcaaaaccaatacgttttaaactaaaaaaagaaaaagactcaaaaaagcaaatagaaatgcttgaaaaagaagaagaccttcagctacgtatcacccaagaagaaggggacacaatatcaattctaggacaaaaaataaaacttccgcgccaaatcatagagttaaattgcgcccgagttaaaataaccaacaaaaaagaaaacccgaaaaattctatgcttgagtgcgaaatagtaccaaggaaaaatttttctctaaaaatattctacagcaccgaagtatagaagttggctgcgaccccaatagaatctagccatcccacagtcaagcctagaggaaattcttttactatttaattcttcgcctcttcgaaaacactatttaattattggcatgcgaggatggcagcaagcatcttggcttcataccctcgatgctgacgaatttcggccaacaaggctcgaacttttatctgtagatcatcatctgcctttagcccttttgtagcccaagcgggcacatctacaaccgccactctacacggcaccaccacaggcacctccacccgcaccatgcgcgactcgtcttcttgccagccggcgcatcccactagcacgaccatcaccagcatcagcaccaccctcatagacccaactcctgatcgatcaccgcctcggcggccacacactgctcgccggccgtgcgctctagcagtaggcgctgtgccgcagcatagtcaccgtcggcgcgcctccgcgcttgctccaccgcctgggctgcatcccgggcgcgctgttcgccggccagtcgcagcgcggcgacctgcctaccctgctccgctactgcggcctccaagctcccacgagcggaacggcaggcggtcagatccgcgcgcgcggtatcgaccagtggccggtaatgacgcgcgctgagccagacaccaccggcggctcccacgccgatcagcagcatgcagcccagcacgatcgagacaacacgggtcgagatcacgacagcaccctcttcgcccgctcccacaacgccatgcgctccgcctggccgttgagcccgccgttgatctggcgggtaatcgcagcgaactctccccggtcggccagttcgttcaagccacgcgtcgaccaccaccaggctgcggacagcgccgcccactcaggctgctcgagtagttctggctccgcttccagcggctggcccagcccgccgccggcagcgcggtagttcgaccggccggtgatctgtagcagtccgcgcccgcggtaccgccagccgtcgccggacgcctcgtctccgttgccgttgcgcgaggcataggtgttgttcgcgatagcctgcggatgccgcgcaaggttcagagccagagcgttcgggttgccgtcggcaccgcggtaccggctcggccaagtcgcagccaggccacgggcgctgtagttgaggttctccaccagccgagtcaactggctgctctcgtggccgacctgggcgagaaacgcggcgactcgcacgggcgaagtgataccgaagcgagtcatcccgcggttcaacacaccaacaaaaacgccggcttgcgggccggcgttcggaaatatctgcagcagctgctgctcggtaatcagcatcggttctctccagtaacgttaatgctctgctatcggtaggcgtgaagggggtccggtttgctatcgttcgcctgccaggtaggaggcgaaccacgatgaataaacggatgttgcccgggctgcgcgcccatgttgatcagctcttgcgcgatggctggtggatctccgcacgcgatccgctcaccttgaaacgcgggtccgaccgcctgcagtgcctggacggcatgctggtcggctcggctcagtcaaacctcgatatcgaactgggggagctgcggcgccggcccggtcaccagaccatcgctgatgaacgccatctgcccggccggcaccgccgtgccccgggccgcgatcacgacgttgtttcgcaggcggacgcggcaggtgccggcgccctcgtcgacgtcgatcacctcccccaccgtgcgcgcgccgcccggtaagagcccgatgaaccgacgccagggattgaccgtcgccatcaggagcctcccgggtagtggcgctcgatgcgcagggtctgccacacgcggctagcccctaccccctcggccgagatatcggtggccaggcagagcccgcgccaggtcgcctgttcgtctctcacctcgaccagcattcccggctgcaccaggcccggtaccccatcatccttctggaacagcgggatacggcgcgtctcgatcgcctggttgcctcccttagacaactcgcagatcccgcgcgagcgcgccacctcggtgccggtcatccagtcctccatgacgtcgggcgccgactcctcgccggcggtaccggcgcgccgcacctgcacgctgacgccgtagctggtaccgctgacgtagacgaaattccatgctggctggggactccactcgctgccccactcggcgacgatggcggccgggatgatccggtcgggaatcgcggtgtcccagtaccaggtcgcctcacgataccgcggcaggatcgtcaccgagtcgtccatcaggcccggccgcacgatgccgccggcgacctcggccagcttgacgatgacctgcatcggcgtctggtcctggtagctgaaggcgccggccggcagcgtccagtccggcggccccatgttctcgacgtcccaggacactgaaaagccggtgtactgcaactggtcgtcgacaacctgacgtgcgttcagcggcgccgtgttcaccgcgctgcgcttcggcgcatagggcgcgtccagcagttgggtgcggctcgcgccgctgatggtgtagcgctcgctcggatgcttgccgctgccgctgtaacgctcgaccagaaaccgccaggtccagccgttgatctccagctctaccgtcttcggcccgttggcatccggcgccgccaggtccagcgaggtgcgaccgaagaggtcagccgagaacgaccaggcgaacgagtcgatatccaggccgatgcgaatgctggtcgcatccagcggcgtgcgactcggcagcaccaccagggtgaccgtgtttcctatcatgtaggtctccagtatctcgggctcggcgggtggatctatcggtaccaccggccccggatagtcggggtagacaatgcccgtcggcaccggatcggtcggccgcccccatgcccagggaatccgccgcaacgcatcgaagcgggccggactgccgtagctgctgcgcgccccggcgtccaccggccggataccacggaccggcgccacgtagcggaaatcgaaaaacacgtcgggcgtgttcgccggggtgtagcgggtcgggccgaaattgaagtcgagcaggccggtcgggatgtagagactggcacgcctctccgggtcgacttaatacccccaggctgcctccgccactcctaacaccgaccccaaatgtgccaggtcattggcaactgtctgcgccttcacatctcccccgcccggccccatgcgccacaacgcatagtcaaccagtacctggctggtgatatcccggtcaatggtatcgcccaggtgggaagcggcgacggcggtcagcgtggcgatcttggtcttacccaacgggcgagtcttatcccggtcggccaggtactgcgcgatgatgttccgaagcagtaccccctttttcgtcgcccgttccaagccaccgggctcggccaattcggcctcccgacggagcgcccatgcttcagcggcctttttccggctgaaacttgtgctctcctgatagacttgcgcgcctccgtgcttgatacgaatctgcgcggtgtatatcaccgttccatcggcgttgcgccgagcgcgaatagtggccatcgtgactcccggtcccgatggtaaaaggcgttaggcgagtggtaaatttttaccaccaacccgccaaatatgcccaaaaccccgaaaaacgcaccgataaagcgcacacgaaagacctgatgaatcaagcttcaacgccagtaatgacgcgccctacactgtctcgccgc
>RP73.AGEnt_accessory_0108_length_6872
[truncated: 124,428 more chars]
