# Supplementary material for: ClustAGE: a tool for clustering and distribution analysis of bacterial accessory genomic elements
Source: BMC Bioinformatics. 2018 Apr 20;19:150. doi: 10.1186/s12859-018-2154-x (PMC5910555; doi:10.1186/s12859-018-2154-x)
Supplement: Supplementary file 1 — Archive containing relevant output files from the Spine and AGEnt analyses of the reference genomes. (ZIP 4849 kb) [file 12859_2018_2154_MOESM1_ESM.zip › Spine_and_AGEnt_results/RP73.AGEnt.RP73.AGEnt.accessory_coords.txt]

contig_id	contig_length	start	stop	out_seq_id
CP006245	6342034	6701	6859	RP73.AGEnt_accessory_0001_length_159
CP006245	6342034	51698	56059	RP73.AGEnt_accessory_0002_length_4362
CP006245	6342034	56339	57813	RP73.AGEnt_accessory_0003_length_1475
CP006245	6342034	114321	114879	RP73.AGEnt_accessory_0004_length_559
CP006245	6342034	120301	123388	RP73.AGEnt_accessory_0005_length_3088
CP006245	6342034	165231	165274	RP73.AGEnt_accessory_0006_length_44
CP006245	6342034	214192	216316	RP73.AGEnt_accessory_0007_length_2125
CP006245	6342034	231319	231359	RP73.AGEnt_accessory_0008_length_41
CP006245	6342034	280111	280184	RP73.AGEnt_accessory_0009_length_74
CP006245	6342034	282187	288450	RP73.AGEnt_accessory_0010_length_6264
CP006245	6342034	291690	292671	RP73.AGEnt_accessory_0011_length_982
CP006245	6342034	337028	337085	RP73.AGEnt_accessory_0012_length_58
CP006245	6342034	364424	365348	RP73.AGEnt_accessory_0013_length_925
CP006245	6342034	398966	399029	RP73.AGEnt_accessory_0014_length_64
CP006245	6342034	508908	508908
CP006245	6342034	549203	551299	RP73.AGEnt_accessory_0015_length_2097
CP006245	6342034	610080	610119	RP73.AGEnt_accessory_0016_length_40
CP006245	6342034	618951	619286	RP73.AGEnt_accessory_0017_length_336
CP006245	6342034	620776	620923	RP73.AGEnt_accessory_0018_length_148
CP006245	6342034	621294	621293
CP006245	6342034	644872	645835	RP73.AGEnt_accessory_0019_length_964
CP006245	6342034	666475	666500	RP73.AGEnt_accessory_0020_length_26
CP006245	6342034	667753	680464	RP73.AGEnt_accessory_0021_length_12712
CP006245	6342034	724871	738597	RP73.AGEnt_accessory_0022_length_13727
CP006245	6342034	755587	756273	RP73.AGEnt_accessory_0023_length_687
CP006245	6342034	829226	829351	RP73.AGEnt_accessory_0024_length_126
CP006245	6342034	861677	864600	RP73.AGEnt_accessory_0025_length_2924
CP006245	6342034	1023583	1072328	RP73.AGEnt_accessory_0026_length_48746
CP006245	6342034	1073565	1115912	RP73.AGEnt_accessory_0027_length_42348
CP006245	6342034	1116913	1126533	RP73.AGEnt_accessory_0028_length_9621
CP006245	6342034	1231660	1247655	RP73.AGEnt_accessory_0029_length_15996
CP006245	6342034	1293541	1294964	RP73.AGEnt_accessory_0030_length_1424
CP006245	6342034	1304343	1305441	RP73.AGEnt_accessory_0031_length_1099
CP006245	6342034	1305899	1308802	RP73.AGEnt_accessory_0032_length_2904
CP006245	6342034	1309429	1310825	RP73.AGEnt_accessory_0033_length_1397
CP006245	6342034	1386967	1387418	RP73.AGEnt_accessory_0034_length_452
CP006245	6342034	1387605	1388578	RP73.AGEnt_accessory_0035_length_974
CP006245	6342034	1388715	1388777	RP73.AGEnt_accessory_0036_length_63
CP006245	6342034	1401659	1404295	RP73.AGEnt_accessory_0037_length_2637
CP006245	6342034	1408825	1421033	RP73.AGEnt_accessory_0038_length_12209
CP006245	6342034	1477110	1477123	RP73.AGEnt_accessory_0039_length_14
CP006245	6342034	1551835	1553185	RP73.AGEnt_accessory_0040_length_1351
CP006245	6342034	1554102	1562787	RP73.AGEnt_accessory_0041_length_8686
CP006245	6342034	1566046	1568435	RP73.AGEnt_accessory_0042_length_2390
CP006245	6342034	1570835	1575090	RP73.AGEnt_accessory_0043_length_4256
CP006245	6342034	1578322	1578335	RP73.AGEnt_accessory_0044_length_14
CP006245	6342034	1611337	1613029	RP73.AGEnt_accessory_0045_length_1693
CP006245	6342034	1616485	1616641	RP73.AGEnt_accessory_0046_length_157
CP006245	6342034	1657750	1658936	RP73.AGEnt_accessory_0047_length_1187
CP006245	6342034	1697889	1698423	RP73.AGEnt_accessory_0048_length_535
CP006245	6342034	1699096	1699148	RP73.AGEnt_accessory_0049_length_53
CP006245	6342034	1703846	1703978	RP73.AGEnt_accessory_0050_length_133
CP006245	6342034	1712055	1712059
CP006245	6342034	1861561	1862083	RP73.AGEnt_accessory_0051_length_523
CP006245	6342034	1902452	1902451
CP006245	6342034	1914532	1914628	RP73.AGEnt_accessory_0052_length_97
CP006245	6342034	1914653	1914654
CP006245	6342034	2050015	2050142	RP73.AGEnt_accessory_0053_length_128
CP006245	6342034	2089426	2091859	RP73.AGEnt_accessory_0054_length_2434
CP006245	6342034	2109134	2109466	RP73.AGEnt_accessory_0055_length_333
CP006245	6342034	2119438	2119478	RP73.AGEnt_accessory_0056_length_41
CP006245	6342034	2140652	2140805	RP73.AGEnt_accessory_0057_length_154
CP006245	6342034	2146181	2146349	RP73.AGEnt_accessory_0058_length_169
CP006245	6342034	2147152	2150705	RP73.AGEnt_accessory_0059_length_3554
CP006245	6342034	2177316	2177462	RP73.AGEnt_accessory_0060_length_147
CP006245	6342034	2254382	2254528	RP73.AGEnt_accessory_0061_length_147
CP006245	6342034	2288318	2288329	RP73.AGEnt_accessory_0062_length_12
CP006245	6342034	2334345	2334358	RP73.AGEnt_accessory_0063_length_14
CP006245	6342034	2334537	2334753	RP73.AGEnt_accessory_0064_length_217
CP006245	6342034	2347494	2348917	RP73.AGEnt_accessory_0065_length_1424
CP006245	6342034	2409929	2410138	RP73.AGEnt_accessory_0066_length_210
CP006245	6342034	2420813	2423726	RP73.AGEnt_accessory_0067_length_2914
CP006245	6342034	2424128	2425538	RP73.AGEnt_accessory_0068_length_1411
CP006245	6342034	2426240	2426816	RP73.AGEnt_accessory_0069_length_577
CP006245	6342034	2428159	2428878	RP73.AGEnt_accessory_0070_length_720
CP006245	6342034	2455545	2456179	RP73.AGEnt_accessory_0071_length_635
CP006245	6342034	2459076	2496301	RP73.AGEnt_accessory_0072_length_37226
CP006245	6342034	2497026	2497130	RP73.AGEnt_accessory_0073_length_105
CP006245	6342034	2497790	2497991	RP73.AGEnt_accessory_0074_length_202
CP006245	6342034	2502865	2502864
CP006245	6342034	2530825	2530874	RP73.AGEnt_accessory_0075_length_50
CP006245	6342034	2568976	2571850	RP73.AGEnt_accessory_0076_length_2875
CP006245	6342034	2595805	2596035	RP73.AGEnt_accessory_0077_length_231
CP006245	6342034	2611312	2611778	RP73.AGEnt_accessory_0078_length_467
CP006245	6342034	2617245	2620235	RP73.AGEnt_accessory_0079_length_2991
CP006245	6342034	2620825	2623820	RP73.AGEnt_accessory_0080_length_2996
CP006245	6342034	2666104	2668108	RP73.AGEnt_accessory_0081_length_2005
CP006245	6342034	2684106	2685087	RP73.AGEnt_accessory_0082_length_982
CP006245	6342034	2696812	2727200	RP73.AGEnt_accessory_0083_length_30389
CP006245	6342034	2727347	2731099	RP73.AGEnt_accessory_0084_length_3753
CP006245	6342034	2731959	2731989	RP73.AGEnt_accessory_0085_length_31
CP006245	6342034	2750316	2750422	RP73.AGEnt_accessory_0086_length_107
CP006245	6342034	2751149	2752635	RP73.AGEnt_accessory_0087_length_1487
CP006245	6342034	2767681	2768278	RP73.AGEnt_accessory_0088_length_598
CP006245	6342034	2801211	2802394	RP73.AGEnt_accessory_0089_length_1184
CP006245	6342034	2804117	2806254	RP73.AGEnt_accessory_0090_length_2138
CP006245	6342034	2831621	2832568	RP73.AGEnt_accessory_0091_length_948
CP006245	6342034	2833237	2833335	RP73.AGEnt_accessory_0092_length_99
CP006245	6342034	2926122	2928781	RP73.AGEnt_accessory_0093_length_2660
CP006245	6342034	2933051	2981662	RP73.AGEnt_accessory_0094_length_48612
CP006245	6342034	2998319	2998874	RP73.AGEnt_accessory_0095_length_556
CP006245	6342034	3012148	3012198	RP73.AGEnt_accessory_0096_length_51
CP006245	6342034	3074384	3074521	RP73.AGEnt_accessory_0097_length_138
CP006245	6342034	3101357	3101817	RP73.AGEnt_accessory_0098_length_461
CP006245	6342034	3107219	3107227
CP006245	6342034	3119161	3119306	RP73.AGEnt_accessory_0099_length_146
CP006245	6342034	3148924	3148970	RP73.AGEnt_accessory_0100_length_47
CP006245	6342034	3149731	3149786	RP73.AGEnt_accessory_0101_length_56
CP006245	6342034	3151641	3151682	RP73.AGEnt_accessory_0102_length_42
CP006245	6342034	3161900	3163473	RP73.AGEnt_accessory_0103_length_1574
CP006245	6342034	3163713	3169298	RP73.AGEnt_accessory_0104_length_5586
CP006245	6342034	3199672	3201540	RP73.AGEnt_accessory_0105_length_1869
CP006245	6342034	3218286	3218391	RP73.AGEnt_accessory_0106_length_106
CP006245	6342034	3220598	3233376	RP73.AGEnt_accessory_0107_length_12779
CP006245	6342034	3252359	3259230	RP73.AGEnt_accessory_0108_length_6872
CP006245	6342034	3519729	3522137	RP73.AGEnt_accessory_0109_length_2409
CP006245	6342034	3536392	3536450	RP73.AGEnt_accessory_0110_length_59
CP006245	6342034	3612223	3630240	RP73.AGEnt_accessory_0111_length_18018
CP006245	6342034	3693638	3693740	RP73.AGEnt_accessory_0112_length_103
CP006245	6342034	3766138	3767018	RP73.AGEnt_accessory_0113_length_881
CP006245	6342034	3855925	3856529	RP73.AGEnt_accessory_0114_length_605
CP006245	6342034	3860721	3861202	RP73.AGEnt_accessory_0115_length_482
CP006245	6342034	3924352	3924641	RP73.AGEnt_accessory_0116_length_290
CP006245	6342034	3946314	3946337	RP73.AGEnt_accessory_0117_length_24
CP006245	6342034	3980366	3980425	RP73.AGEnt_accessory_0118_length_60
CP006245	6342034	4065854	4065917	RP73.AGEnt_accessory_0119_length_64
CP006245	6342034	4282144	4284331	RP73.AGEnt_accessory_0120_length_2188
CP006245	6342034	4340431	4340776	RP73.AGEnt_accessory_0121_length_346
CP006245	6342034	4342011	4343665	RP73.AGEnt_accessory_0122_length_1655
CP006245	6342034	4343771	4344080	RP73.AGEnt_accessory_0123_length_310
CP006245	6342034	4356151	4364115	RP73.AGEnt_accessory_0124_length_7965
CP006245	6342034	4370117	4371557	RP73.AGEnt_accessory_0125_length_1441
CP006245	6342034	4393726	4393784	RP73.AGEnt_accessory_0126_length_59
CP006245	6342034	4393893	4400342	RP73.AGEnt_accessory_0127_length_6450
CP006245	6342034	4443825	4444305	RP73.AGEnt_accessory_0128_length_481
CP006245	6342034	4454214	4454354	RP73.AGEnt_accessory_0129_length_141
CP006245	6342034	4470477	4470600	RP73.AGEnt_accessory_0130_length_124
CP006245	6342034	4484088	4484827	RP73.AGEnt_accessory_0131_length_740
CP006245	6342034	4594168	4594190	RP73.AGEnt_accessory_0132_length_23
CP006245	6342034	4619314	4619814	RP73.AGEnt_accessory_0133_length_501
CP006245	6342034	4641331	4641411	RP73.AGEnt_accessory_0134_length_81
CP006245	6342034	4649998	4656565	RP73.AGEnt_accessory_0135_length_6568
CP006245	6342034	4661255	4661347	RP73.AGEnt_accessory_0136_length_93
CP006245	6342034	4691827	4692059	RP73.AGEnt_accessory_0137_length_233
CP006245	6342034	4694892	4695270	RP73.AGEnt_accessory_0138_length_379
CP006245	6342034	4697677	4698381	RP73.AGEnt_accessory_0139_length_705
CP006245	6342034	4707313	4707979	RP73.AGEnt_accessory_0140_length_667
CP006245	6342034	4714282	4723871	RP73.AGEnt_accessory_0141_length_9590
CP006245	6342034	4725773	4728218	RP73.AGEnt_accessory_0142_length_2446
CP006245	6342034	4729220	4731692	RP73.AGEnt_accessory_0143_length_2473
CP006245	6342034	4734801	4736726	RP73.AGEnt_accessory_0144_length_1926
CP006245	6342034	4738316	4738450	RP73.AGEnt_accessory_0145_length_135
CP006245	6342034	4738854	4740271	RP73.AGEnt_accessory_0146_length_1418
CP006245	6342034	4745008	4745514	RP73.AGEnt_accessory_0147_length_507
CP006245	6342034	4746570	4750053	RP73.AGEnt_accessory_0148_length_3484
CP006245	6342034	4754265	4758541	RP73.AGEnt_accessory_0149_length_4277
CP006245	6342034	4785540	4785596	RP73.AGEnt_accessory_0150_length_57
CP006245	6342034	4923899	4923959	RP73.AGEnt_accessory_0151_length_61
CP006245	6342034	5116272	5116282	RP73.AGEnt_accessory_0152_length_11
CP006245	6342034	5119233	5121024	RP73.AGEnt_accessory_0153_length_1792
CP006245	6342034	5134650	5136761	RP73.AGEnt_accessory_0154_length_2112
CP006245	6342034	5138450	5138723	RP73.AGEnt_accessory_0155_length_274
CP006245	6342034	5163850	5171377	RP73.AGEnt_accessory_0156_length_7528
CP006245	6342034	5238205	5238556	RP73.AGEnt_accessory_0157_length_352
CP006245	6342034	5426065	5426175	RP73.AGEnt_accessory_0158_length_111
CP006245	6342034	5426268	5426277	RP73.AGEnt_accessory_0159_length_10
CP006245	6342034	5437266	5437265
CP006245	6342034	5437393	5437392
CP006245	6342034	5450409	5450735	RP73.AGEnt_accessory_0160_length_327
CP006245	6342034	5451202	5451245	RP73.AGEnt_accessory_0161_length_44
CP006245	6342034	5451359	5458715	RP73.AGEnt_accessory_0162_length_7357
CP006245	6342034	5526016	5526025	RP73.AGEnt_accessory_0163_length_10
CP006245	6342034	5539872	5539899	RP73.AGEnt_accessory_0164_length_28
CP006245	6342034	5578181	5578202	RP73.AGEnt_accessory_0165_length_22
CP006245	6342034	5603746	5603836	RP73.AGEnt_accessory_0166_length_91
CP006245	6342034	5683035	5683073	RP73.AGEnt_accessory_0167_length_39
CP006245	6342034	5687448	5688332	RP73.AGEnt_accessory_0168_length_885
CP006245	6342034	5747093	5747171	RP73.AGEnt_accessory_0169_length_79
CP006245	6342034	5795499	5795607	RP73.AGEnt_accessory_0170_length_109
CP006245	6342034	5796213	5796438	RP73.AGEnt_accessory_0171_length_226
CP006245	6342034	5844005	5844065	RP73.AGEnt_accessory_0172_length_61
CP006245	6342034	5867661	5868145	RP73.AGEnt_accessory_0173_length_485
CP006245	6342034	5869383	5873259	RP73.AGEnt_accessory_0174_length_3877
CP006245	6342034	5873499	5875028	RP73.AGEnt_accessory_0175_length_1530
CP006245	6342034	6002431	6007197	RP73.AGEnt_accessory_0176_length_4767
CP006245	6342034	6064622	6064951	RP73.AGEnt_accessory_0177_length_330
CP006245	6342034	6167217	6167442	RP73.AGEnt_accessory_0178_length_226
CP006245	6342034	6285832	6287097	RP73.AGEnt_accessory_0179_length_1266
CP006245	6342034	6319127	6319400	RP73.AGEnt_accessory_0180_length_274
