# Supplementary material for: ClustAGE: a tool for clustering and distribution analysis of bacterial accessory genomic elements
Source: BMC Bioinformatics. 2018 Apr 20;19:150. doi: 10.1186/s12859-018-2154-x (PMC5910555; doi:10.1186/s12859-018-2154-x)
Supplement: Supplementary file 1 — Archive containing relevant output files from the Spine and AGEnt analyses of the reference genomes. (ZIP 4849 kb) [file 12859_2018_2154_MOESM1_ESM.zip › Spine_and_AGEnt_results/RP73.AGEnt.RP73.AGEnt.accessory_loci.txt]

locus_id	gen_contig_id	gen_contig_start	gen_contig_stop	strand	out_seq_id	out_seq_start	out_seq_stop	pct_locus	overhangs	product
M062_00205	CP006245	51698	53510	+	RP73.AGEnt_accessory_0002_length_4362	1	1813	17.09	8795,0	hemagglutinin
M062_00210	CP006245	54765	54890	+	RP73.AGEnt_accessory_0002_length_4362	3068	3193	100.00	0,0	hypothetical protein
M062_00215	CP006245	56339	56842	+	RP73.AGEnt_accessory_0003_length_1475	1	504	71.79	198,0	transposase
M062_00475	CP006245	114321	114339	-	RP73.AGEnt_accessory_0004_length_559	1	19	6.67	266,0	hypothetical protein
M062_00480	CP006245	114336	114879	-	RP73.AGEnt_accessory_0004_length_559	16	559	42.07	0,749	hypothetical protein
M062_00505	CP006245	120301	121197	+	RP73.AGEnt_accessory_0005_length_3088	1	897	86.42	141,0	3-oxoacyl-ACP synthase
M062_00510	CP006245	121405	122145	+	RP73.AGEnt_accessory_0005_length_3088	1105	1845	100.00	0,0	hypothetical protein
M062_00515	CP006245	122156	123070	+	RP73.AGEnt_accessory_0005_length_3088	1856	2770	100.00	0,0	hypothetical protein
M062_00520	CP006245	123077	123388	+	RP73.AGEnt_accessory_0005_length_3088	2777	3088	25.30	0,921	hypothetical protein
M062_00730	CP006245	165257	165274	-	RP73.AGEnt_accessory_0006_length_44	27	44	2.87	0,609	nucleoside deoxyribosyltransferase
M062_00940	CP006245	214599	215414	+	RP73.AGEnt_accessory_0007_length_2125	408	1223	100.00	0,0	hypothetical protein
M062_00945	CP006245	215411	216292	+	RP73.AGEnt_accessory_0007_length_2125	1220	2101	100.00	0,0	transporter
M062_01265	CP006245	282236	282439	-	RP73.AGEnt_accessory_0010_length_6264	50	253	100.00	0,0	transposase IS3
M062_01270	CP006245	283057	283371	-	RP73.AGEnt_accessory_0010_length_6264	871	1185	100.00	0,0	transposase
M062_01275	CP006245	283422	284228	-	RP73.AGEnt_accessory_0010_length_6264	1236	2042	100.00	0,0	hypothetical protein
M062_01280	CP006245	285014	287164	-	RP73.AGEnt_accessory_0010_length_6264	2828	4978	100.00	0,0	hypothetical protein
M062_01285	CP006245	287154	287657	-	RP73.AGEnt_accessory_0010_length_6264	4968	5471	100.00	0,0	hypothetical protein
M062_01290	CP006245	287661	288450	-	RP73.AGEnt_accessory_0010_length_6264	5475	6264	25.82	0,2270	type IV secretion protein Rhs
M062_01635	CP006245	364581	365306	+	RP73.AGEnt_accessory_0013_length_925	158	883	100.00	0,0	transferase
M062_02490	CP006245	549203	550162	-	RP73.AGEnt_accessory_0015_length_2097	1	960	96.10	39,0	fimbrial protein
M062_02495	CP006245	550180	550923	-	RP73.AGEnt_accessory_0015_length_2097	978	1721	100.00	0,0	pilus assembly protein
M062_02810	CP006245	610080	610081	+	RP73.AGEnt_accessory_0016_length_40	1	2	0.41	487,0	hypothetical protein
M062_02815	CP006245	610089	610119	-	RP73.AGEnt_accessory_0016_length_40	10	40	4.45	0,665	HAD family hydrolase
M062_02870	CP006245	618951	619286	-	RP73.AGEnt_accessory_0017_length_336	1	336	63.28	33,162	hypothetical protein
M062_02880	CP006245	620921	620923	-	RP73.AGEnt_accessory_0018_length_148	146	148	2.17	0,135	integrase
M062_02990	CP006245	644872	645835	-	RP73.AGEnt_accessory_0019_length_964	1	964	34.51	342,1487	LPS-assembly protein LptD
M062_03085	CP006245	666475	666496	+	RP73.AGEnt_accessory_0020_length_26	1	22	4.95	422,0	holin
M062_03100	CP006245	667753	667754	+	RP73.AGEnt_accessory_0021_length_12712	1	2	1.42	139,0	hypothetical protein
M062_03105	CP006245	668070	668564	+	RP73.AGEnt_accessory_0021_length_12712	318	812	100.00	0,0	major tail subunit
M062_03110	CP006245	668576	668923	+	RP73.AGEnt_accessory_0021_length_12712	824	1171	100.00	0,0	hypothetical protein
M062_03115	CP006245	668953	669207	+	RP73.AGEnt_accessory_0021_length_12712	1201	1455	100.00	0,0	hypothetical protein
M062_03120	CP006245	669254	671089	+	RP73.AGEnt_accessory_0021_length_12712	1502	3337	100.00	0,0	hypothetical protein
M062_03125	CP006245	671082	671423	+	RP73.AGEnt_accessory_0021_length_12712	3330	3671	100.00	0,0	hypothetical protein
M062_03130	CP006245	671431	672126	+	RP73.AGEnt_accessory_0021_length_12712	3679	4374	100.00	0,0	tail protein
M062_03135	CP006245	672129	672899	+	RP73.AGEnt_accessory_0021_length_12712	4377	5147	100.00	0,0	peptidase P60
M062_03140	CP006245	672954	673556	+	RP73.AGEnt_accessory_0021_length_12712	5202	5804	100.00	0,0	hypothetical protein
M062_03145	CP006245	673615	677283	+	RP73.AGEnt_accessory_0021_length_12712	5863	9531	100.00	0,0	host specificity protein
M062_03150	CP006245	678700	680094	+	RP73.AGEnt_accessory_0021_length_12712	10948	12342	100.00	0,0	hypothetical protein
M062_03155	CP006245	680091	680375	+	RP73.AGEnt_accessory_0021_length_12712	12339	12623	100.00	0,0	hypothetical protein
M062_03380	CP006245	724871	725881	+	RP73.AGEnt_accessory_0022_length_13727	1	1011	91.33	96,0	alkaline phosphatase
M062_03385	CP006245	725967	727079	+	RP73.AGEnt_accessory_0022_length_13727	1097	2209	100.00	0,0	alkaline phosphatase
M062_03390	CP006245	727241	738597	+	RP73.AGEnt_accessory_0022_length_13727	2371	13727	90.39	0,1207	hemagglutinin
M062_03470	CP006245	755612	756232	-	RP73.AGEnt_accessory_0023_length_687	26	646	100.00	0,0	acetyltransferase
M062_03475	CP006245	756266	756273	-	RP73.AGEnt_accessory_0023_length_687	680	687	0.89	0,895	alpha-1,6-rhamnosyltransferase
M062_03840	CP006245	829226	829330	+	RP73.AGEnt_accessory_0024_length_126	1	105	89.74	12,0	hypothetical protein
M062_03995	CP006245	861926	862291	+	RP73.AGEnt_accessory_0025_length_2924	250	615	100.00	0,0	addiction module toxin RelE
M062_04000	CP006245	862284	862607	+	RP73.AGEnt_accessory_0025_length_2924	608	931	100.00	0,0	transcriptional regulator
M062_04005	CP006245	862723	862845	-	RP73.AGEnt_accessory_0025_length_2924	1047	1169	100.00	0,0	hypothetical protein
M062_04010	CP006245	862897	863229	+	RP73.AGEnt_accessory_0025_length_2924	1221	1553	100.00	0,0	hypothetical protein
M062_04805	CP006245	1023947	1025230	-	RP73.AGEnt_accessory_0026_length_48746	365	1648	100.00	0,0	tyrosine recombinase XerC
M062_04810	CP006245	1025227	1027146	-	RP73.AGEnt_accessory_0026_length_48746	1645	3564	100.00	0,0	integrating conjugative element relaxase
M062_04815	CP006245	1027559	1027654	+	RP73.AGEnt_accessory_0026_length_48746	3977	4072	100.00	0,0	hypothetical protein
M062_04820	CP006245	1028102	1029295	+	RP73.AGEnt_accessory_0026_length_48746	4520	5713	100.00	0,0	aminotransferase
M062_04825	CP006245	1029451	1031469	-	RP73.AGEnt_accessory_0026_length_48746	5869	7887	100.00	0,0	SAM-dependent methlyltransferase
M062_04830	CP006245	1031578	1032072	-	RP73.AGEnt_accessory_0026_length_48746	7996	8490	100.00	0,0	hypothetical protein
M062_04835	CP006245	1032176	1032538	-	RP73.AGEnt_accessory_0026_length_48746	8594	8956	100.00	0,0	hypothetical protein
M062_04840	CP006245	1032609	1033337	-	RP73.AGEnt_accessory_0026_length_48746	9027	9755	100.00	0,0	Crp/Fnr family transcriptional regulator
M062_04845	CP006245	1033543	1033767	-	RP73.AGEnt_accessory_0026_length_48746	9961	10185	100.00	0,0	hypothetical protein
M062_04850	CP006245	1033781	1034044	-	RP73.AGEnt_accessory_0026_length_48746	10199	10462	100.00	0,0	hypothetical protein
M062_04855	CP006245	1034609	1043122	+	RP73.AGEnt_accessory_0026_length_48746	11027	19540	100.00	0,0	glycosyl transferase
M062_04860	CP006245	1043500	1043850	-	RP73.AGEnt_accessory_0026_length_48746	19918	20268	100.00	0,0	plasmid stabilization protein ParE
M062_04865	CP006245	1043854	1044126	-	RP73.AGEnt_accessory_0026_length_48746	20272	20544	100.00	0,0	addiction module antidote protein
M062_04870	CP006245	1044245	1044598	+	RP73.AGEnt_accessory_0026_length_48746	20663	21016	100.00	0,0	hypothetical protein
M062_04875	CP006245	1044628	1046163	-	RP73.AGEnt_accessory_0026_length_48746	21046	22581	100.00	0,0	membrane protein
M062_04880	CP006245	1046160	1046507	-	RP73.AGEnt_accessory_0026_length_48746	22578	22925	100.00	0,0	hypothetical protein
M062_04885	CP006245	1046507	1047883	-	RP73.AGEnt_accessory_0026_length_48746	22925	24301	100.00	0,0	integrating conjugative element protein
M062_04890	CP006245	1047907	1048845	-	RP73.AGEnt_accessory_0026_length_48746	24325	25263	100.00	0,0	integrating conjugative element protein
M062_04895	CP006245	1048845	1049276	-	RP73.AGEnt_accessory_0026_length_48746	25263	25694	100.00	0,0	integrating conjugative element protein
M062_04900	CP006245	1049414	1050280	-	RP73.AGEnt_accessory_0026_length_48746	25832	26698	100.00	0,0	trans-aconitate 2-methyltransferase
M062_04905	CP006245	1050270	1050692	-	RP73.AGEnt_accessory_0026_length_48746	26688	27110	100.00	0,0	hypothetical protein
M062_04910	CP006245	1050715	1051902	-	RP73.AGEnt_accessory_0026_length_48746	27133	28320	100.00	0,0	pyridine nucleotide-disulfide oxidoreductase
M062_04915	CP006245	1051991	1052122	+	RP73.AGEnt_accessory_0026_length_48746	28409	28540	100.00	0,0	hypothetical protein
M062_04920	CP006245	1052461	1052679	+	RP73.AGEnt_accessory_0026_length_48746	28879	29097	100.00	0,0	hypothetical protein
M062_04925	CP006245	1052676	1053332	-	RP73.AGEnt_accessory_0026_length_48746	29094	29750	100.00	0,0	protein-disulfide isomerase
M062_04930	CP006245	1053329	1053613	-	RP73.AGEnt_accessory_0026_length_48746	29747	30031	100.00	0,0	hypothetical protein
M062_04935	CP006245	1053610	1056282	-	RP73.AGEnt_accessory_0026_length_48746	30028	32700	100.00	0,0	conjugal transfer protein
M062_04940	CP006245	1056552	1056995	-	RP73.AGEnt_accessory_0026_length_48746	32970	33413	100.00	0,0	conjugal transfer protein
M062_04945	CP006245	1056973	1058478	-	RP73.AGEnt_accessory_0026_length_48746	33391	34896	100.00	0,0	integrating conjugative element protein
M062_04950	CP006245	1058462	1059346	-	RP73.AGEnt_accessory_0026_length_48746	34880	35764	100.00	0,0	integrating conjugative element protein
M062_04955	CP006245	1059343	1060002	-	RP73.AGEnt_accessory_0026_length_48746	35761	36420	100.00	0,0	integrating conjugative element protein
M062_04960	CP006245	1059999	1060385	-	RP73.AGEnt_accessory_0026_length_48746	36417	36803	100.00	0,0	conjugative transfer region protein
M062_04965	CP006245	1060396	1060752	-	RP73.AGEnt_accessory_0026_length_48746	36814	37170	100.00	0,0	integrating conjugative element membrane protein
M062_04970	CP006245	1060770	1060919	-	RP73.AGEnt_accessory_0026_length_48746	37188	37337	100.00	0,0	hypothetical protein
M062_04975	CP006245	1061006	1061344	-	RP73.AGEnt_accessory_0026_length_48746	37424	37762	100.00	0,0	type III effector Hop protein
M062_04980	CP006245	1061438	1061737	-	RP73.AGEnt_accessory_0026_length_48746	37856	38155	100.00	0,0	hypothetical protein
M062_04985	CP006245	1061910	1062221	+	RP73.AGEnt_accessory_0026_length_48746	38328	38639	100.00	0,0	hypothetical protein
M062_04990	CP006245	1062435	1062635	+	RP73.AGEnt_accessory_0026_length_48746	38853	39053	100.00	0,0	hypothetical protein
M062_04995	CP006245	1063507	1064988	-	RP73.AGEnt_accessory_0026_length_48746	39925	41406	100.00	0,0	DNA helicase
M062_05000	CP006245	1064999	1065745	-	RP73.AGEnt_accessory_0026_length_48746	41417	42163	100.00	0,0	membrane protein
M062_05005	CP006245	1065745	1067976	-	RP73.AGEnt_accessory_0026_length_48746	42163	44394	100.00	0,0	conjugal transfer protein TraG
M062_05010	CP006245	1067980	1068249	-	RP73.AGEnt_accessory_0026_length_48746	44398	44667	100.00	0,0	dTDP-D-glucose 4,6-dehydratase
M062_05015	CP006245	1068258	1068758	-	RP73.AGEnt_accessory_0026_length_48746	44676	45176	100.00	0,0	integrating conjugative element protein
M062_05020	CP006245	1068755	1069336	-	RP73.AGEnt_accessory_0026_length_48746	45173	45754	100.00	0,0	lytic transglycosylase
M062_05025	CP006245	1069321	1070076	-	RP73.AGEnt_accessory_0026_length_48746	45739	46494	100.00	0,0	hypothetical protein
M062_05030	CP006245	1070087	1070755	-	RP73.AGEnt_accessory_0026_length_48746	46505	47173	100.00	0,0	hypothetical protein
M062_05035	CP006245	1070997	1071269	+	RP73.AGEnt_accessory_0026_length_48746	47415	47687	100.00	0,0	hypothetical protein
M062_05040	CP006245	1071550	1072328	+	RP73.AGEnt_accessory_0026_length_48746	47968	48746	95.82	0,34	hypothetical protein
M062_05055	CP006245	1073633	1074046	+	RP73.AGEnt_accessory_0027_length_42348	69	482	100.00	0,0	TetR family transcriptional regulator
M062_05060	CP006245	1074202	1074987	+	RP73.AGEnt_accessory_0027_length_42348	638	1423	100.00	0,0	glucose-1-dehydrogenase
M062_05065	CP006245	1075050	1075610	+	RP73.AGEnt_accessory_0027_length_42348	1486	2046	100.00	0,0	TetR family transcriptional regulator
M062_05070	CP006245	1075696	1076046	+	RP73.AGEnt_accessory_0027_length_42348	2132	2482	100.00	0,0	hypothetical protein
M062_05075	CP006245	1076099	1076770	+	RP73.AGEnt_accessory_0027_length_42348	2535	3206	100.00	0,0	dithiol-disulfide isomerase
M062_05080	CP006245	1076838	1077392	+	RP73.AGEnt_accessory_0027_length_42348	3274	3828	100.00	0,0	osmotically inducible protein C
M062_05085	CP006245	1077813	1079162	-	RP73.AGEnt_accessory_0027_length_42348	4249	5598	100.00	0,0	O-methyl transferase
M062_05090	CP006245	1079192	1079797	-	RP73.AGEnt_accessory_0027_length_42348	5628	6233	100.00	0,0	hypothetical protein
M062_05095	CP006245	1079889	1080143	-	RP73.AGEnt_accessory_0027_length_42348	6325	6579	100.00	0,0	hypothetical protein
M062_05100	CP006245	1080211	1080573	-	RP73.AGEnt_accessory_0027_length_42348	6647	7009	100.00	0,0	hypothetical protein
M062_05105	CP006245	1080676	1081467	-	RP73.AGEnt_accessory_0027_length_42348	7112	7903	100.00	0,0	hypothetical protein
M062_05110	CP006245	1081524	1081874	-	RP73.AGEnt_accessory_0027_length_42348	7960	8310	100.00	0,0	hypothetical protein
M062_05115	CP006245	1082110	1082817	-	RP73.AGEnt_accessory_0027_length_42348	8546	9253	100.00	0,0	hypothetical protein
M062_05120	CP006245	1082920	1083198	-	RP73.AGEnt_accessory_0027_length_42348	9356	9634	100.00	0,0	hypothetical protein
M062_05125	CP006245	1083303	1083500	-	RP73.AGEnt_accessory_0027_length_42348	9739	9936	100.00	0,0	hypothetical protein
M062_05130	CP006245	1083574	1083732	-	RP73.AGEnt_accessory_0027_length_42348	10010	10168	100.00	0,0	hypothetical protein
M062_05135	CP006245	1083870	1084349	-	RP73.AGEnt_accessory_0027_length_42348	10306	10785	100.00	0,0	hypothetical protein
M062_05140	CP006245	1084673	1084807	-	RP73.AGEnt_accessory_0027_length_42348	11109	11243	100.00	0,0	hypothetical protein
M062_05145	CP006245	1085061	1085450	-	RP73.AGEnt_accessory_0027_length_42348	11497	11886	100.00	0,0	hypothetical protein
M062_05150	CP006245	1086372	1086809	-	RP73.AGEnt_accessory_0027_length_42348	12808	13245	100.00	0,0	type IV B pilus protein
M062_05155	CP006245	1086838	1088166	-	RP73.AGEnt_accessory_0027_length_42348	13274	14602	100.00	0,0	Type IV B pilus protein
M062_05160	CP006245	1088171	1089112	-	RP73.AGEnt_accessory_0027_length_42348	14607	15548	100.00	0,0	twitching motility protein PilT
M062_05165	CP006245	1089109	1089639	-	RP73.AGEnt_accessory_0027_length_42348	15545	16075	100.00	0,0	pilus assembly protein PilX
M062_05170	CP006245	1089661	1090740	-	RP73.AGEnt_accessory_0027_length_42348	16097	17176	100.00	0,0	type II secretion system protein F
M062_05175	CP006245	1090740	1092281	-	RP73.AGEnt_accessory_0027_length_42348	17176	18717	100.00	0,0	type IV B pilus protein
M062_05180	CP006245	1092329	1092862	-	RP73.AGEnt_accessory_0027_length_42348	18765	19298	100.00	0,0	pilus assembly protein PilX
M062_05185	CP006245	1092852	1094177	-	RP73.AGEnt_accessory_0027_length_42348	19288	20613	100.00	0,0	type IV b pilus protein
M062_05190	CP006245	1094181	1095890	-	RP73.AGEnt_accessory_0027_length_42348	20617	22326	100.00	0,0	secretin
M062_05195	CP006245	1095890	1097014	-	RP73.AGEnt_accessory_0027_length_42348	22326	23450	100.00	0,0	pilus biosynthesis protein PilL
M062_05200	CP006245	1098474	1099256	-	RP73.AGEnt_accessory_0027_length_42348	24910	25692	100.00	0,0	hypothetical protein
M062_05205	CP006245	1099378	1101351	-	RP73.AGEnt_accessory_0027_length_42348	25814	27787	100.00	0,0	helicase
M062_05210	CP006245	1101348	1103237	-	RP73.AGEnt_accessory_0027_length_42348	27784	29673	100.00	0,0	hypothetical protein
M062_05215	CP006245	1103458	1103667	-	RP73.AGEnt_accessory_0027_length_42348	29894	30103	100.00	0,0	cold-shock protein
M062_05220	CP006245	1103975	1105894	-	RP73.AGEnt_accessory_0027_length_42348	30411	32330	100.00	0,0	DNA topoisomerase I
M062_05225	CP006245	1106000	1106380	+	RP73.AGEnt_accessory_0027_length_42348	32436	32816	100.00	0,0	virulence-assiciated protein MvpT
M062_05230	CP006245	1106380	1106790	+	RP73.AGEnt_accessory_0027_length_42348	32816	33226	100.00	0,0	pirin
M062_05235	CP006245	1106812	1107072	+	RP73.AGEnt_accessory_0027_length_42348	33248	33508	100.00	0,0	hypothetical protein
M062_05240	CP006245	1107076	1107258	+	RP73.AGEnt_accessory_0027_length_42348	33512	33694	100.00	0,0	hypothetical protein
M062_05245	CP006245	1107272	1107490	+	RP73.AGEnt_accessory_0027_length_42348	33708	33926	100.00	0,0	hypothetical protein
M062_05250	CP006245	1107556	1107753	-	RP73.AGEnt_accessory_0027_length_42348	33992	34189	100.00	0,0	hypothetical protein
M062_05255	CP006245	1107909	1108397	-	RP73.AGEnt_accessory_0027_length_42348	34345	34833	100.00	0,0	single-stranded DNA-binding protein
M062_05260	CP006245	1108427	1109011	-	RP73.AGEnt_accessory_0027_length_42348	34863	35447	100.00	0,0	hypothetical protein
M062_05265	CP006245	1109010	1109285	+	RP73.AGEnt_accessory_0027_length_42348	35446	35721	100.00	0,0	hypothetical protein
M062_05270	CP006245	1109313	1109861	-	RP73.AGEnt_accessory_0027_length_42348	35749	36297	100.00	0,0	integrase
M062_05275	CP006245	1109867	1110595	-	RP73.AGEnt_accessory_0027_length_42348	36303	37031	100.00	0,0	integrating conjugative element protein
M062_05280	CP006245	1110751	1110948	-	RP73.AGEnt_accessory_0027_length_42348	37187	37384	100.00	0,0	hypothetical protein
M062_05285	CP006245	1112497	1112856	+	RP73.AGEnt_accessory_0027_length_42348	38933	39292	100.00	0,0	hypothetical protein
M062_05290	CP006245	1113132	1113887	-	RP73.AGEnt_accessory_0027_length_42348	39568	40323	100.00	0,0	hypothetical protein
M062_05295	CP006245	1113915	1115648	-	RP73.AGEnt_accessory_0027_length_42348	40351	42084	100.00	0,0	hypothetical protein
M062_05300	CP006245	1115645	1115893	-	RP73.AGEnt_accessory_0027_length_42348	42081	42329	100.00	0,0	DNA-binding protein
M062_05305	CP006245	1115896	1115912	-	RP73.AGEnt_accessory_0027_length_42348	42332	42348	1.67	0,1000	nucleoid-associated protein
M062_05310	CP006245	1116913	1117145	-	RP73.AGEnt_accessory_0028_length_9621	1	233	99.57	1,0	hypothetical protein
M062_05315	CP006245	1117138	1117314	-	RP73.AGEnt_accessory_0028_length_9621	226	402	100.00	0,0	hyphothetical protein CP13
M062_05320	CP006245	1117628	1117885	-	RP73.AGEnt_accessory_0028_length_9621	716	973	100.00	0,0	hyphothetical protein CP12
M062_05325	CP006245	1117882	1118409	-	RP73.AGEnt_accessory_0028_length_9621	970	1497	100.00	0,0	hyphothetical protein CP11
M062_05330	CP006245	1118399	1118584	-	RP73.AGEnt_accessory_0028_length_9621	1487	1672	100.00	0,0	hypothetical protein
M062_05335	CP006245	1118762	1119208	+	RP73.AGEnt_accessory_0028_length_9621	1850	2296	100.00	0,0	hypothetical protein
M062_05340	CP006245	1119647	1120990	-	RP73.AGEnt_accessory_0028_length_9621	2735	4078	100.00	0,0	DNA helicase
M062_05345	CP006245	1120987	1121205	-	RP73.AGEnt_accessory_0028_length_9621	4075	4293	100.00	0,0	hypothetical protein
M062_05350	CP006245	1121189	1121896	-	RP73.AGEnt_accessory_0028_length_9621	4277	4984	100.00	0,0	hypothetical protein
M062_05355	CP006245	1121893	1122594	-	RP73.AGEnt_accessory_0028_length_9621	4981	5682	100.00	0,0	hypothetical protein
M062_05360	CP006245	1122594	1123226	-	RP73.AGEnt_accessory_0028_length_9621	5682	6314	100.00	0,0	hypothetical protein
M062_05365	CP006245	1123277	1124023	-	RP73.AGEnt_accessory_0028_length_9621	6365	7111	100.00	0,0	hypothetical protein
M062_05370	CP006245	1124029	1124526	-	RP73.AGEnt_accessory_0028_length_9621	7117	7614	100.00	0,0	hypothetical protein
M062_05375	CP006245	1124523	1125248	-	RP73.AGEnt_accessory_0028_length_9621	7611	8336	100.00	0,0	hypothetical protein
M062_05380	CP006245	1125250	1126110	-	RP73.AGEnt_accessory_0028_length_9621	8338	9198	100.00	0,0	cobyrinic acid a,c-diamide synthase
M062_05905	CP006245	1231660	1232410	+	RP73.AGEnt_accessory_0029_length_15996	1	751	57.68	551,0	flagellar hook-associated protein FlgL
M062_05910	CP006245	1232699	1233835	+	RP73.AGEnt_accessory_0029_length_15996	1040	2176	100.00	0,0	aminotransferase
M062_05915	CP006245	1233890	1234114	+	RP73.AGEnt_accessory_0029_length_15996	2231	2455	100.00	0,0	acyl carrier protein
M062_05920	CP006245	1234117	1235157	+	RP73.AGEnt_accessory_0029_length_15996	2458	3498	100.00	0,0	3-oxoacyl-ACP synthase
M062_05925	CP006245	1235183	1235950	+	RP73.AGEnt_accessory_0029_length_15996	3524	4291	100.00	0,0	3-oxoacyl-ACP reductase
M062_05930	CP006245	1235961	1236593	+	RP73.AGEnt_accessory_0029_length_15996	4302	4934	100.00	0,0	transferase
M062_05935	CP006245	1236611	1237741	+	RP73.AGEnt_accessory_0029_length_15996	4952	6082	100.00	0,0	2Fe-2S ferredoxin
M062_05940	CP006245	1237738	1238352	+	RP73.AGEnt_accessory_0029_length_15996	6079	6693	100.00	0,0	acetyltransferase
M062_05945	CP006245	1238349	1239515	+	RP73.AGEnt_accessory_0029_length_15996	6690	7856	100.00	0,0	methyltransferase
M062_05950	CP006245	1239636	1243142	+	RP73.AGEnt_accessory_0029_length_15996	7977	11483	100.00	0,0	O-antigen biosynthesis protein
M062_05955	CP006245	1243367	1244551	+	RP73.AGEnt_accessory_0029_length_15996	11708	12892	100.00	0,0	flagellin
M062_05960	CP006245	1244631	1245017	+	RP73.AGEnt_accessory_0029_length_15996	12972	13358	100.00	0,0	FlaG
M062_05965	CP006245	1245095	1246531	+	RP73.AGEnt_accessory_0029_length_15996	13436	14872	100.00	0,0	A-type flagellar hook-associated protein 2
M062_05970	CP006245	1246531	1246929	+	RP73.AGEnt_accessory_0029_length_15996	14872	15270	100.00	0,0	A-type flagellar protein fliS
M062_05975	CP006245	1246997	1247368	+	RP73.AGEnt_accessory_0029_length_15996	15338	15709	100.00	0,0	flagellar biosynthesis protein FliS
M062_05980	CP006245	1247394	1247655	+	RP73.AGEnt_accessory_0029_length_15996	15735	15996	89.12	0,32	flagellar assembly protein FliT
M062_06220	CP006245	1293693	1294283	-	RP73.AGEnt_accessory_0030_length_1424	153	743	100.00	0,0	acetyltransferase
M062_06225	CP006245	1294419	1294526	+	RP73.AGEnt_accessory_0030_length_1424	879	986	100.00	0,0	hypothetical protein
M062_06265	CP006245	1304486	1305265	-	RP73.AGEnt_accessory_0031_length_1099	144	923	100.00	0,0	hypothetical protein
M062_06270	CP006245	1305293	1305441	-	RP73.AGEnt_accessory_0031_length_1099	951	1099	40.38	0,220	hypothetical protein
M062_06275	CP006245	1308126	1308398	+	RP73.AGEnt_accessory_0032_length_2904	2228	2500	100.00	0,0	hypothetical protein
M062_06285	CP006245	1309938	1310471	-	RP73.AGEnt_accessory_0033_length_1397	510	1043	100.00	0,0	hypothetical protein
M062_06625	CP006245	1386967	1387418	-	RP73.AGEnt_accessory_0034_length_452	1	452	50.56	2,440	LysR family transcriptional regulator
M062_06625	CP006245	1387605	1387858	-	RP73.AGEnt_accessory_0035_length_974	1	254	28.41	640,0	LysR family transcriptional regulator
M062_06630	CP006245	1387943	1388578	+	RP73.AGEnt_accessory_0035_length_974	339	974	81.54	0,144	NAD(P)H dehydrogenase
M062_06630	CP006245	1388715	1388722	+	RP73.AGEnt_accessory_0036_length_63	1	8	1.03	772,0	NAD(P)H dehydrogenase
M062_06635	CP006245	1388730	1388777	-	RP73.AGEnt_accessory_0036_length_63	16	63	7.66	0,579	NAD(P)H dehydrogenase
M062_06710	CP006245	1401827	1402672	-	RP73.AGEnt_accessory_0037_length_2637	169	1014	100.00	0,0	alpha/beta hydrolase
M062_06715	CP006245	1402768	1403565	-	RP73.AGEnt_accessory_0037_length_2637	1110	1907	100.00	0,0	enoyl-CoA hydratase
M062_06720	CP006245	1403730	1404290	+	RP73.AGEnt_accessory_0037_length_2637	2072	2632	100.00	0,0	TetR family transcriptional regulator
M062_06735	CP006245	1411051	1413705	+	RP73.AGEnt_accessory_0038_length_12209	2227	4881	100.00	0,0	CRISPR-associated protein Cas3
M062_06740	CP006245	1413708	1415276	+	RP73.AGEnt_accessory_0038_length_12209	4884	6452	100.00	0,0	CRISPR-associated protein Cse1
M062_06745	CP006245	1415273	1415803	+	RP73.AGEnt_accessory_0038_length_12209	6449	6979	100.00	0,0	CRISPR-associated protein Cse2
M062_06750	CP006245	1415813	1416955	+	RP73.AGEnt_accessory_0038_length_12209	6989	8131	100.00	0,0	CRISPR-associated protein Cse4
M062_06755	CP006245	1416957	1417619	+	RP73.AGEnt_accessory_0038_length_12209	8133	8795	100.00	0,0	CRISPR-associated protein Cas5
M062_06760	CP006245	1417594	1418205	+	RP73.AGEnt_accessory_0038_length_12209	8770	9381	100.00	0,0	CRISPR-associated protein Cse3
M062_06765	CP006245	1418250	1419122	+	RP73.AGEnt_accessory_0038_length_12209	9426	10298	100.00	0,0	CRISPR-associated protein Cas1
M062_06770	CP006245	1419119	1419418	+	RP73.AGEnt_accessory_0038_length_12209	10295	10594	100.00	0,0	CRISPR-associated protein Cas2
M062_07400	CP006245	1551994	1552764	-	RP73.AGEnt_accessory_0040_length_1351	160	930	100.00	0,0	cell filamentation protein Fic
M062_07405	CP006245	1552761	1553021	-	RP73.AGEnt_accessory_0040_length_1351	927	1187	100.00	0,0	hypothetical protein
M062_07415	CP006245	1554307	1555731	-	RP73.AGEnt_accessory_0041_length_8686	206	1630	100.00	0,0	transposase
M062_07420	CP006245	1556096	1556848	+	RP73.AGEnt_accessory_0041_length_8686	1995	2747	100.00	0,0	hypothetical protein
M062_07425	CP006245	1556907	1558736	+	RP73.AGEnt_accessory_0041_length_8686	2806	4635	100.00	0,0	hypothetical protein
M062_07430	CP006245	1559933	1560094	-	RP73.AGEnt_accessory_0041_length_8686	5832	5993	100.00	0,0	hypothetical protein
M062_07435	CP006245	1562369	1562467	-	RP73.AGEnt_accessory_0041_length_8686	8268	8366	100.00	0,0	hypothetical protein
M062_07455	CP006245	1566981	1567715	-	RP73.AGEnt_accessory_0042_length_2390	936	1670	100.00	0,0	hypothetical protein
M062_07460	CP006245	1568430	1568435	-	RP73.AGEnt_accessory_0042_length_2390	2385	2390	0.35	0,1728	isocitrate dehydrogenase
M062_07470	CP006245	1570946	1571599	-	RP73.AGEnt_accessory_0043_length_4256	112	765	100.00	0,0	hypothetical protein
M062_07475	CP006245	1571907	1572524	+	RP73.AGEnt_accessory_0043_length_4256	1073	1690	100.00	0,0	hypothetical protein
M062_07480	CP006245	1572521	1572883	+	RP73.AGEnt_accessory_0043_length_4256	1687	2049	100.00	0,0	hypothetical protein
M062_07485	CP006245	1572973	1573806	-	RP73.AGEnt_accessory_0043_length_4256	2139	2972	100.00	0,0	short-chain dehydrogenase
M062_07490	CP006245	1573952	1574863	+	RP73.AGEnt_accessory_0043_length_4256	3118	4029	100.00	0,0	AraC family transcriptional regulator
M062_07655	CP006245	1611337	1611385	+	RP73.AGEnt_accessory_0045_length_1693	1	49	2.99	1592,0	ABC transporter ATP-binding protein
M062_07660	CP006245	1611351	1612940	-	RP73.AGEnt_accessory_0045_length_1693	15	1604	100.00	0,0	hypothetical protein
M062_07670	CP006245	1616485	1616505	+	RP73.AGEnt_accessory_0046_length_157	1	21	0.78	2688,0	carbonate dehydratase
M062_07875	CP006245	1657811	1658176	-	RP73.AGEnt_accessory_0047_length_1187	62	427	100.00	0,0	hypothetical protein
M062_07880	CP006245	1658284	1658838	-	RP73.AGEnt_accessory_0047_length_1187	535	1089	100.00	0,0	N-acetyltransferase GCN5
M062_08070	CP006245	1698022	1698261	-	RP73.AGEnt_accessory_0048_length_535	134	373	100.00	0,0	hypothetical protein
M062_08075	CP006245	1699096	1699148	-	RP73.AGEnt_accessory_0049_length_53	1	53	3.10	480,1174	membrane protein
M062_09715	CP006245	2050112	2050142	-	RP73.AGEnt_accessory_0053_length_128	98	128	3.74	0,797	streptomycin 3''-kinase
M062_09860	CP006245	2089426	2090093	-	RP73.AGEnt_accessory_0054_length_2434	1	668	99.85	1,0	hypothetical protein
M062_09865	CP006245	2090077	2091486	-	RP73.AGEnt_accessory_0054_length_2434	652	2061	100.00	0,0	hypothetical protein
M062_10100	CP006245	2147532	2150471	-	RP73.AGEnt_accessory_0059_length_3554	381	3320	100.00	0,0	type III restriction endonuclease subunit R
M062_10605	CP006245	2254521	2254528	-	RP73.AGEnt_accessory_0061_length_147	140	147	2.56	0,304	branched-chain amino acid ABC transporter
M062_10740	CP006245	2288318	2288329	-	RP73.AGEnt_accessory_0062_length_12	1	12	1.14	815,229	copper resistance protein B
M062_10910	CP006245	2334345	2334352	+	RP73.AGEnt_accessory_0063_length_14	1	8	1.05	751,0	short-chain dehydrogenase
M062_10980	CP006245	2347494	2348590	-	RP73.AGEnt_accessory_0065_length_1424	1	1097	99.64	4,0	NADP-dependent alcohol dehydrogenase
M062_11250	CP006245	2409954	2410138	+	RP73.AGEnt_accessory_0066_length_210	26	210	88.10	0,25	hypothetical protein
M062_11315	CP006245	2420813	2420816	+	RP73.AGEnt_accessory_0067_length_2914	1	4	0.35	1130,0	carboxylate-amine ligase
M062_11320	CP006245	2420918	2421172	-	RP73.AGEnt_accessory_0067_length_2914	106	360	100.00	0,0	hypothetical protein
M062_11325	CP006245	2421481	2421753	-	RP73.AGEnt_accessory_0067_length_2914	669	941	100.00	0,0	membrane protein
M062_11330	CP006245	2421762	2422271	-	RP73.AGEnt_accessory_0067_length_2914	950	1459	100.00	0,0	hypothetical protein
M062_11335	CP006245	2422525	2423409	+	RP73.AGEnt_accessory_0067_length_2914	1713	2597	100.00	0,0	Mn-containing catalase
M062_11340	CP006245	2423556	2423693	-	RP73.AGEnt_accessory_0067_length_2914	2744	2881	100.00	0,0	hypothetical protein
M062_11345	CP006245	2424128	2424193	+	RP73.AGEnt_accessory_0068_length_1411	1	66	15.49	360,0	membrane protein
M062_11350	CP006245	2424213	2425379	-	RP73.AGEnt_accessory_0068_length_1411	86	1252	100.00	0,0	alanine acetyltransferase
M062_11360	CP006245	2426370	2426714	+	RP73.AGEnt_accessory_0069_length_577	131	475	100.00	0,0	hypothetical protein
M062_11370	CP006245	2428242	2428655	+	RP73.AGEnt_accessory_0070_length_720	84	497	100.00	0,0	inosine-5'-monophosphate dehydrogenase
M062_11505	CP006245	2459076	2459106	+	RP73.AGEnt_accessory_0072_length_37226	1	31	1.35	2273,0	mammalian cell entry protein
M062_11510	CP006245	2459165	2459668	+	RP73.AGEnt_accessory_0072_length_37226	90	593	100.00	0,0	transcriptional regulator
M062_11515	CP006245	2459734	2461686	-	RP73.AGEnt_accessory_0072_length_37226	659	2611	100.00	0,0	Fis family transcriptional regulator
M062_11520	CP006245	2461925	2462938	+	RP73.AGEnt_accessory_0072_length_37226	2850	3863	100.00	0,0	aminoglycoside phosphotransferase
M062_11525	CP006245	2462935	2463291	+	RP73.AGEnt_accessory_0072_length_37226	3860	4216	100.00	0,0	acyl-CoA dehydrogenase
M062_11530	CP006245	2463342	2464514	+	RP73.AGEnt_accessory_0072_length_37226	4267	5439	100.00	0,0	acyl-CoA dehydrogenase
M062_11535	CP006245	2464514	2465281	+	RP73.AGEnt_accessory_0072_length_37226	5439	6206	100.00	0,0	oxidoreductase
M062_11540	CP006245	2465365	2467014	+	RP73.AGEnt_accessory_0072_length_37226	6290	7939	100.00	0,0	acyl-CoA synthetase
M062_11545	CP006245	2467071	2467394	+	RP73.AGEnt_accessory_0072_length_37226	7996	8319	100.00	0,0	hypothetical protein
M062_11550	CP006245	2467391	2469049	+	RP73.AGEnt_accessory_0072_length_37226	8316	9974	100.00	0,0	actetate permease
M062_11555	CP006245	2469127	2469279	-	RP73.AGEnt_accessory_0072_length_37226	10052	10204	100.00	0,0	hypothetical protein
M062_11560	CP006245	2469353	2470312	-	RP73.AGEnt_accessory_0072_length_37226	10278	11237	100.00	0,0	oxidoreductase
M062_11565	CP006245	2470362	2471615	-	RP73.AGEnt_accessory_0072_length_37226	11287	12540	100.00	0,0	diadenosine tetraphosphatase
M062_11570	CP006245	2471661	2473085	-	RP73.AGEnt_accessory_0072_length_37226	12586	14010	100.00	0,0	betaine-aldehyde dehydrogenase
M062_11575	CP006245	2473164	2474495	-	RP73.AGEnt_accessory_0072_length_37226	14089	15420	100.00	0,0	amino acid permease
M062_11580	CP006245	2474508	2475665	-	RP73.AGEnt_accessory_0072_length_37226	15433	16590	100.00	0,0	alcohol dehydrogenase
M062_11585	CP006245	2475896	2476771	-	RP73.AGEnt_accessory_0072_length_37226	16821	17696	100.00	0,0	alpha/beta hydrolase
M062_11590	CP006245	2476768	2478294	-	RP73.AGEnt_accessory_0072_length_37226	17693	19219	100.00	0,0	FAD-containing monooxygenase EthA
M062_11595	CP006245	2478678	2479259	-	RP73.AGEnt_accessory_0072_length_37226	19603	20184	100.00	0,0	TetR family transcriptional regulator
M062_11600	CP006245	2479708	2480595	+	RP73.AGEnt_accessory_0072_length_37226	20633	21520	100.00	0,0	phytanoyl-CoA dioxygenase
M062_11605	CP006245	2480699	2482024	+	RP73.AGEnt_accessory_0072_length_37226	21624	22949	100.00	0,0	FAD-dependent oxidoreductase
M062_11610	CP006245	2482135	2482782	+	RP73.AGEnt_accessory_0072_length_37226	23060	23707	100.00	0,0	hypothetical protein
M062_11615	CP006245	2483581	2484762	+	RP73.AGEnt_accessory_0072_length_37226	24506	25687	100.00	0,0	hypothetical protein
M062_11620	CP006245	2484846	2486432	+	RP73.AGEnt_accessory_0072_length_37226	25771	27357	100.00	0,0	hypothetical protein
M062_11625	CP006245	2486507	2488843	+	RP73.AGEnt_accessory_0072_length_37226	27432	29768	100.00	0,0	RND transporter
M062_11630	CP006245	2488854	2489816	+	RP73.AGEnt_accessory_0072_length_37226	29779	30741	100.00	0,0	hypothetical protein
M062_11635	CP006245	2489901	2490767	-	RP73.AGEnt_accessory_0072_length_37226	30826	31692	100.00	0,0	phytanoyl-CoA dioxygenase
M062_11640	CP006245	2491061	2492260	+	RP73.AGEnt_accessory_0072_length_37226	31986	33185	100.00	0,0	hypothetical protein
M062_11645	CP006245	2492283	2492825	-	RP73.AGEnt_accessory_0072_length_37226	33208	33750	100.00	0,0	hypothetical protein
M062_11650	CP006245	2493534	2494421	-	RP73.AGEnt_accessory_0072_length_37226	34459	35346	100.00	0,0	hypothetical protein
M062_11655	CP006245	2494978	2495340	+	RP73.AGEnt_accessory_0072_length_37226	35903	36265	100.00	0,0	hypothetical protein
M062_11660	CP006245	2495390	2496130	+	RP73.AGEnt_accessory_0072_length_37226	36315	37055	100.00	0,0	short-chain dehydrogenase
M062_11665	CP006245	2497026	2497065	+	RP73.AGEnt_accessory_0073_length_105	1	40	5.56	680,0	molybdenum cofactor sulfurase
M062_11985	CP006245	2568976	2569662	-	RP73.AGEnt_accessory_0076_length_2875	1	687	80.35	168,0	spermidine/putrescine ABC transporter ATP-binding protein
M062_11990	CP006245	2569659	2570456	-	RP73.AGEnt_accessory_0076_length_2875	684	1481	100.00	0,0	ABC transporter permease
M062_11995	CP006245	2570481	2571850	-	RP73.AGEnt_accessory_0076_length_2875	1506	2875	97.37	0,37	nitrate ABC transporter substrate-binding protein
M062_12170	CP006245	2617245	2618843	-	RP73.AGEnt_accessory_0079_length_2991	1	1599	98.89	18,0	phosphonate monoester hydrolase
M062_12175	CP006245	2618940	2619851	-	RP73.AGEnt_accessory_0079_length_2991	1696	2607	100.00	0,0	transcriptional regulator
M062_12180	CP006245	2620001	2620235	+	RP73.AGEnt_accessory_0079_length_2991	2757	2991	9.92	0,2135	TonB-denpendent receptor
M062_12180	CP006245	2620825	2622370	+	RP73.AGEnt_accessory_0080_length_2996	1	1546	65.23	824,0	TonB-denpendent receptor
M062_12185	CP006245	2622408	2623733	+	RP73.AGEnt_accessory_0080_length_2996	1584	2909	100.00	0,0	ArsR family transcriptional regulator
M062_12360	CP006245	2666104	2666113	+	RP73.AGEnt_accessory_0081_length_2005	1	10	0.39	2540,0	ATPase
M062_12365	CP006245	2666204	2667079	+	RP73.AGEnt_accessory_0081_length_2005	101	976	100.00	0,0	hypothetical protein
M062_12370	CP006245	2667149	2667934	+	RP73.AGEnt_accessory_0081_length_2005	1046	1831	100.00	0,0	hypothetical protein
M062_12375	CP006245	2667941	2668108	+	RP73.AGEnt_accessory_0081_length_2005	1838	2005	8.38	0,1836	type IV secretion protein Rhs
M062_12450	CP006245	2684131	2684610	-	RP73.AGEnt_accessory_0082_length_982	26	505	100.00	0,0	RNA polymerase sigma factor
M062_12455	CP006245	2684774	2685087	+	RP73.AGEnt_accessory_0082_length_982	669	982	31.53	0,682	peptide ABC transporter substrate-binding protein
M062_12500	CP006245	2697174	2698823	+	RP73.AGEnt_accessory_0083_length_30389	363	2012	100.00	0,0	cyclic peptide transporter
M062_12505	CP006245	2699016	2701373	+	RP73.AGEnt_accessory_0083_length_30389	2205	4562	100.00	0,0	ligand-gated channel
M062_12510	CP006245	2701537	2706408	-	RP73.AGEnt_accessory_0083_length_30389	4726	9597	100.00	0,0	hypothetical protein
M062_12515	CP006245	2707101	2707658	+	RP73.AGEnt_accessory_0083_length_30389	10290	10847	100.00	0,0	hypothetical protein
M062_12520	CP006245	2707734	2708588	+	RP73.AGEnt_accessory_0083_length_30389	10923	11777	100.00	0,0	hypothetical protein
M062_12525	CP006245	2708676	2708894	+	RP73.AGEnt_accessory_0083_length_30389	11865	12083	100.00	0,0	hypothetical protein
M062_12530	CP006245	2708891	2715460	-	RP73.AGEnt_accessory_0083_length_30389	12080	18649	100.00	0,0	peptide synthetase
M062_12535	CP006245	2715464	2727200	-	RP73.AGEnt_accessory_0083_length_30389	18653	30389	75.97	0,3713	peptide synthase
M062_12535	CP006245	2727347	2730913	-	RP73.AGEnt_accessory_0084_length_3753	1	3567	23.09	11883,0	peptide synthase
M062_12540	CP006245	2731959	2731989	+	RP73.AGEnt_accessory_0085_length_31	1	31	2.56	728,453	peptidase
M062_12645	CP006245	2751703	2752500	+	RP73.AGEnt_accessory_0087_length_1487	555	1352	100.00	0,0	hypothetical protein
M062_12660	CP006245	2767681	2767708	+	RP73.AGEnt_accessory_0088_length_598	1	28	4.96	536,0	RNA polymerase sigma70
M062_12665	CP006245	2767725	2768192	-	RP73.AGEnt_accessory_0088_length_598	45	512	100.00	0,0	hypothetical protein
M062_12805	CP006245	2801211	2801223	+	RP73.AGEnt_accessory_0089_length_1184	1	13	2.46	515,0	GNAT family acetyltransferase
M062_12810	CP006245	2802360	2802394	+	RP73.AGEnt_accessory_0089_length_1184	1150	1184	6.86	0,475	hypothetical protein
M062_12815	CP006245	2804117	2805643	+	RP73.AGEnt_accessory_0090_length_2138	1	1527	55.33	1233,0	Wall-associated protein
M062_12955	CP006245	2833237	2833247	+	RP73.AGEnt_accessory_0092_length_99	1	11	1.64	658,0	membrane protein
M062_13330	CP006245	2926122	2926129	+	RP73.AGEnt_accessory_0093_length_2660	1	8	0.54	1480,0	sulfate transporter
M062_13335	CP006245	2926139	2926966	-	RP73.AGEnt_accessory_0093_length_2660	18	845	100.00	0,0	trans-aconitate 2-methyltransferase
M062_13340	CP006245	2926956	2927381	-	RP73.AGEnt_accessory_0093_length_2660	835	1260	100.00	0,0	hypothetical protein
M062_13345	CP006245	2927404	2928591	-	RP73.AGEnt_accessory_0093_length_2660	1283	2470	100.00	0,0	pyridine nucleotide-disulfide oxidoreductase
M062_13375	CP006245	2933409	2933618	+	RP73.AGEnt_accessory_0094_length_48612	359	568	100.00	0,0	cold-shock protein
M062_13380	CP006245	2933949	2934185	-	RP73.AGEnt_accessory_0094_length_48612	899	1135	100.00	0,0	hypothetical protein
M062_13385	CP006245	2934185	2935945	-	RP73.AGEnt_accessory_0094_length_48612	1135	2895	100.00	0,0	hypothetical protein
M062_13390	CP006245	2935942	2936814	-	RP73.AGEnt_accessory_0094_length_48612	2892	3764	100.00	0,0	hypothetical protein
M062_13395	CP006245	2936799	2937800	-	RP73.AGEnt_accessory_0094_length_48612	3749	4750	100.00	0,0	hypothetical protein
M062_13400	CP006245	2941333	2941743	-	RP73.AGEnt_accessory_0094_length_48612	8283	8693	100.00	0,0	hypothetical protein
M062_13405	CP006245	2941740	2945000	-	RP73.AGEnt_accessory_0094_length_48612	8690	11950	100.00	0,0	hypothetical protein
M062_13410	CP006245	2945230	2945670	-	RP73.AGEnt_accessory_0094_length_48612	12180	12620	100.00	0,0	hypothetical protein
M062_13415	CP006245	2945903	2946649	-	RP73.AGEnt_accessory_0094_length_48612	12853	13599	100.00	0,0	hypothetical protein
M062_13420	CP006245	2946677	2946871	-	RP73.AGEnt_accessory_0094_length_48612	13627	13821	100.00	0,0	hypothetical protein
M062_13425	CP006245	2946922	2947359	-	RP73.AGEnt_accessory_0094_length_48612	13872	14309	100.00	0,0	hypothetical protein
M062_13430	CP006245	2947356	2947667	-	RP73.AGEnt_accessory_0094_length_48612	14306	14617	100.00	0,0	hypothetical protein
M062_13435	CP006245	2947667	2948662	-	RP73.AGEnt_accessory_0094_length_48612	14617	15612	100.00	0,0	elements of external origin
M062_13440	CP006245	2948729	2949088	-	RP73.AGEnt_accessory_0094_length_48612	15679	16038	100.00	0,0	hypothetical protein
M062_13445	CP006245	2949088	2950284	-	RP73.AGEnt_accessory_0094_length_48612	16038	17234	100.00	0,0	Clp protease
M062_13450	CP006245	2950281	2951756	-	RP73.AGEnt_accessory_0094_length_48612	17231	18706	100.00	0,0	portal protein
M062_13455	CP006245	2951756	2951980	-	RP73.AGEnt_accessory_0094_length_48612	18706	18930	100.00	0,0	hypothetical protein
M062_13460	CP006245	2951996	2953924	-	RP73.AGEnt_accessory_0094_length_48612	18946	20874	100.00	0,0	terminase
M062_13465	CP006245	2953896	2954390	-	RP73.AGEnt_accessory_0094_length_48612	20846	21340	100.00	0,0	DNA packaging protein
M062_13470	CP006245	2954675	2954941	+	RP73.AGEnt_accessory_0094_length_48612	21625	21891	100.00	0,0	hypothetical protein
M062_13475	CP006245	2955107	2955853	-	RP73.AGEnt_accessory_0094_length_48612	22057	22803	100.00	0,0	hypothetical protein
M062_13480	CP006245	2955950	2956429	-	RP73.AGEnt_accessory_0094_length_48612	22900	23379	100.00	0,0	hypothetical protein
M062_13485	CP006245	2956399	2957016	-	RP73.AGEnt_accessory_0094_length_48612	23349	23966	100.00	0,0	lytic enzyme
M062_13490	CP006245	2957016	2957330	-	RP73.AGEnt_accessory_0094_length_48612	23966	24280	100.00	0,0	holin
M062_13495	CP006245	2957749	2958444	+	RP73.AGEnt_accessory_0094_length_48612	24699	25394	100.00	0,0	transcriptional regulator
M062_13500	CP006245	2958546	2959415	-	RP73.AGEnt_accessory_0094_length_48612	25496	26365	100.00	0,0	hypothetical protein
M062_13505	CP006245	2959444	2959887	-	RP73.AGEnt_accessory_0094_length_48612	26394	26837	100.00	0,0	endodeoxyribonuclease RusA
M062_13510	CP006245	2959880	2960488	-	RP73.AGEnt_accessory_0094_length_48612	26830	27438	100.00	0,0	hypothetical protein
M062_13515	CP006245	2961425	2961997	-	RP73.AGEnt_accessory_0094_length_48612	28375	28947	100.00	0,0	hypothetical protein
M062_13520	CP006245	2962029	2962247	-	RP73.AGEnt_accessory_0094_length_48612	28979	29197	100.00	0,0	Cro/Cl family transcriptional regulator
M062_13525	CP006245	2962626	2963198	+	RP73.AGEnt_accessory_0094_length_48612	29576	30148	100.00	0,0	hypothetical protein
M062_13530	CP006245	2964536	2964868	-	RP73.AGEnt_accessory_0094_length_48612	31486	31818	100.00	0,0	hypothetical protein
M062_13535	CP006245	2965296	2965472	+	RP73.AGEnt_accessory_0094_length_48612	32246	32422	100.00	0,0	hypothetical protein
M062_13540	CP006245	2965948	2966412	+	RP73.AGEnt_accessory_0094_length_48612	32898	33362	100.00	0,0	hypothetical protein
M062_13545	CP006245	2966515	2967492	-	RP73.AGEnt_accessory_0094_length_48612	33465	34442	100.00	0,0	hypothetical protein
M062_13550	CP006245	2967501	2967845	-	RP73.AGEnt_accessory_0094_length_48612	34451	34795	100.00	0,0	hypothetical protein
M062_13555	CP006245	2967967	2968179	+	RP73.AGEnt_accessory_0094_length_48612	34917	35129	100.00	0,0	hypothetical protein
M062_13560	CP006245	2968734	2968841	-	RP73.AGEnt_accessory_0094_length_48612	35684	35791	100.00	0,0	hypothetical protein
M062_13565	CP006245	2969097	2969468	+	RP73.AGEnt_accessory_0094_length_48612	36047	36418	100.00	0,0	carbon storage regulator
M062_13570	CP006245	2969968	2970117	+	RP73.AGEnt_accessory_0094_length_48612	36918	37067	100.00	0,0	hypothetical protein
M062_13575	CP006245	2970101	2970322	+	RP73.AGEnt_accessory_0094_length_48612	37051	37272	100.00	0,0	hypothetical protein
M062_13580	CP006245	2970319	2971236	+	RP73.AGEnt_accessory_0094_length_48612	37269	38186	100.00	0,0	endonuclease
M062_13585	CP006245	2971249	2972148	+	RP73.AGEnt_accessory_0094_length_48612	38199	39098	100.00	0,0	recombinase RecT
M062_13590	CP006245	2972155	2972355	+	RP73.AGEnt_accessory_0094_length_48612	39105	39305	100.00	0,0	hypothetical protein
M062_13595	CP006245	2972368	2973126	+	RP73.AGEnt_accessory_0094_length_48612	39318	40076	100.00	0,0	cell division protein FtsK
M062_13600	CP006245	2974009	2975928	+	RP73.AGEnt_accessory_0094_length_48612	40959	42878	100.00	0,0	DNA methyltransferase
M062_13605	CP006245	2976341	2976838	-	RP73.AGEnt_accessory_0094_length_48612	43291	43788	100.00	0,0	hypothetical protein
M062_13610	CP006245	2976956	2977087	+	RP73.AGEnt_accessory_0094_length_48612	43906	44037	100.00	0,0	hypothetical protein
M062_13615	CP006245	2977263	2977649	-	RP73.AGEnt_accessory_0094_length_48612	44213	44599	100.00	0,0	hypothetical protein
M062_13620	CP006245	2977728	2977973	-	RP73.AGEnt_accessory_0094_length_48612	44678	44923	100.00	0,0	hypothetical protein
M062_13625	CP006245	2978618	2978830	-	RP73.AGEnt_accessory_0094_length_48612	45568	45780	100.00	0,0	hypothetical protein
M062_13630	CP006245	2978814	2979017	+	RP73.AGEnt_accessory_0094_length_48612	45764	45967	100.00	0,0	hypothetical protein
M062_13635	CP006245	2979109	2980065	+	RP73.AGEnt_accessory_0094_length_48612	46059	47015	100.00	0,0	hypothetical protein
M062_13640	CP006245	2980058	2980180	+	RP73.AGEnt_accessory_0094_length_48612	47008	47130	100.00	0,0	hypothetical protein
M062_13645	CP006245	2980360	2980572	+	RP73.AGEnt_accessory_0094_length_48612	47310	47522	100.00	0,0	hypothetical protein
M062_13650	CP006245	2980573	2981601	+	RP73.AGEnt_accessory_0094_length_48612	47523	48551	100.00	0,0	integrase
M062_14280	CP006245	3119300	3119306	-	RP73.AGEnt_accessory_0099_length_146	140	146	0.58	0,1199	FAD-dependent pyridine nucleotide-disulfide oxidoreductase
M062_14470	CP006245	3162101	3162394	-	RP73.AGEnt_accessory_0103_length_1574	202	495	100.00	0,0	hypothetical protein
M062_14475	CP006245	3162509	3163348	-	RP73.AGEnt_accessory_0103_length_1574	610	1449	100.00	0,0	transposase IS407
M062_14480	CP006245	3163381	3163473	-	RP73.AGEnt_accessory_0103_length_1574	1482	1574	35.23	0,171	transposase
M062_14485	CP006245	3164147	3164386	+	RP73.AGEnt_accessory_0104_length_5586	435	674	100.00	0,0	hypothetical protein
M062_14490	CP006245	3164617	3165993	-	RP73.AGEnt_accessory_0104_length_5586	905	2281	100.00	0,0	hypothetical protein
M062_14495	CP006245	3165990	3166535	-	RP73.AGEnt_accessory_0104_length_5586	2278	2823	100.00	0,0	hypothetical protein
M062_14500	CP006245	3166862	3168811	-	RP73.AGEnt_accessory_0104_length_5586	3150	5099	100.00	0,0	NTPase KAP
M062_14745	CP006245	3199763	3200788	+	RP73.AGEnt_accessory_0105_length_1869	92	1117	100.00	0,0	diguanylate cyclase
M062_14750	CP006245	3200795	3201016	-	RP73.AGEnt_accessory_0105_length_1869	1124	1345	100.00	0,0	hypothetical protein
M062_14755	CP006245	3201081	3201176	-	RP73.AGEnt_accessory_0105_length_1869	1410	1505	100.00	0,0	hypothetical protein
M062_14760	CP006245	3201280	3201450	+	RP73.AGEnt_accessory_0105_length_1869	1609	1779	100.00	0,0	hypothetical protein
M062_14870	CP006245	3218372	3218391	-	RP73.AGEnt_accessory_0106_length_106	87	106	6.87	0,271	hypothetical protein
M062_14885	CP006245	3220734	3221390	-	RP73.AGEnt_accessory_0107_length_12779	137	793	100.00	0,0	transcription regulator protein
M062_14890	CP006245	3221495	3222709	+	RP73.AGEnt_accessory_0107_length_12779	898	2112	100.00	0,0	MdtG
M062_14895	CP006245	3222737	3223330	+	RP73.AGEnt_accessory_0107_length_12779	2140	2733	100.00	0,0	cysteine hydrolase
M062_14900	CP006245	3224308	3224718	+	RP73.AGEnt_accessory_0107_length_12779	3711	4121	100.00	0,0	hypothetical protein
M062_14905	CP006245	3224877	3225845	-	RP73.AGEnt_accessory_0107_length_12779	4280	5248	100.00	0,0	hypothetical protein
M062_14910	CP006245	3226153	3226773	-	RP73.AGEnt_accessory_0107_length_12779	5556	6176	100.00	0,0	hypothetical protein
M062_14915	CP006245	3227251	3227460	+	RP73.AGEnt_accessory_0107_length_12779	6654	6863	100.00	0,0	hypothetical protein
M062_14920	CP006245	3229653	3229913	-	RP73.AGEnt_accessory_0107_length_12779	9056	9316	100.00	0,0	hypothetical protein
M062_14925	CP006245	3229910	3230278	-	RP73.AGEnt_accessory_0107_length_12779	9313	9681	100.00	0,0	hypothetical protein
M062_14930	CP006245	3230275	3230904	-	RP73.AGEnt_accessory_0107_length_12779	9678	10307	100.00	0,0	lytic enzyme
M062_14935	CP006245	3231150	3231386	-	RP73.AGEnt_accessory_0107_length_12779	10553	10789	100.00	0,0	hypothetical protein
M062_14940	CP006245	3231386	3232642	-	RP73.AGEnt_accessory_0107_length_12779	10789	12045	100.00	0,0	hypothetical protein
M062_14945	CP006245	3232739	3233206	-	RP73.AGEnt_accessory_0107_length_12779	12142	12609	100.00	0,0	hypothetical protein
M062_14950	CP006245	3233350	3233376	+	RP73.AGEnt_accessory_0107_length_12779	12753	12779	2.75	0,954	tRNA-dihydrouridine synthase A
M062_15060	CP006245	3252623	3253348	+	RP73.AGEnt_accessory_0108_length_6872	265	990	100.00	0,0	transcriptional regulator
M062_15065	CP006245	3253414	3254007	+	RP73.AGEnt_accessory_0108_length_6872	1056	1649	100.00	0,0	RNA polymerase sigma70
M062_15070	CP006245	3254076	3254318	+	RP73.AGEnt_accessory_0108_length_6872	1718	1960	100.00	0,0	RebB like protein
M062_15075	CP006245	3254349	3254975	+	RP73.AGEnt_accessory_0108_length_6872	1991	2617	100.00	0,0	hypothetical protein
M062_15080	CP006245	3255026	3257167	+	RP73.AGEnt_accessory_0108_length_6872	2668	4809	100.00	0,0	hypothetical protein
M062_15085	CP006245	3257178	3257372	+	RP73.AGEnt_accessory_0108_length_6872	4820	5014	100.00	0,0	hypothetical protein
M062_15090	CP006245	3257396	3257635	+	RP73.AGEnt_accessory_0108_length_6872	5038	5277	100.00	0,0	hypothetical protein
M062_15095	CP006245	3257689	3258234	+	RP73.AGEnt_accessory_0108_length_6872	5331	5876	100.00	0,0	hypothetical protein
M062_15100	CP006245	3258385	3258705	+	RP73.AGEnt_accessory_0108_length_6872	6027	6347	100.00	0,0	RebB protein
M062_15105	CP006245	3258768	3259088	+	RP73.AGEnt_accessory_0108_length_6872	6410	6730	100.00	0,0	RebB protein
M062_16380	CP006245	3519988	3520935	-	RP73.AGEnt_accessory_0109_length_2409	260	1207	100.00	0,0	membrane protein
M062_16385	CP006245	3520987	3521577	-	RP73.AGEnt_accessory_0109_length_2409	1259	1849	100.00	0,0	isochorismatase
M062_16390	CP006245	3521602	3522045	-	RP73.AGEnt_accessory_0109_length_2409	1874	2317	100.00	0,0	MarR family transcriptional regulator
M062_16805	CP006245	3612223	3612309	-	RP73.AGEnt_accessory_0111_length_18018	1	87	4.35	1911,0	membrane protein
M062_16810	CP006245	3612404	3613432	-	RP73.AGEnt_accessory_0111_length_18018	182	1210	100.00	0,0	glycosyl transferase
M062_16815	CP006245	3613625	3614644	-	RP73.AGEnt_accessory_0111_length_18018	1403	2422	100.00	0,0	aminotransferase
M062_16820	CP006245	3614872	3615507	-	RP73.AGEnt_accessory_0111_length_18018	2650	3285	100.00	0,0	acetyltransferase
M062_16825	CP006245	3615504	3616103	-	RP73.AGEnt_accessory_0111_length_18018	3282	3881	100.00	0,0	sugar transferase
M062_16830	CP006245	3616100	3617317	-	RP73.AGEnt_accessory_0111_length_18018	3878	5095	100.00	0,0	glycosyltransferase
M062_16835	CP006245	3617314	3619146	-	RP73.AGEnt_accessory_0111_length_18018	5092	6924	100.00	0,0	heparinase II/III
M062_16840	CP006245	3619155	3621296	-	RP73.AGEnt_accessory_0111_length_18018	6933	9074	100.00	0,0	dehydrogenase
M062_16845	CP006245	3622299	3623363	-	RP73.AGEnt_accessory_0111_length_18018	10077	11141	100.00	0,0	glycosyl transferase
M062_16850	CP006245	3623350	3624600	-	RP73.AGEnt_accessory_0111_length_18018	11128	12378	100.00	0,0	hypothetical protein
M062_16855	CP006245	3624607	3624750	-	RP73.AGEnt_accessory_0111_length_18018	12385	12528	100.00	0,0	teichoic acid transporter
M062_16860	CP006245	3626022	3626327	+	RP73.AGEnt_accessory_0111_length_18018	13800	14105	100.00	0,0	hypothetical protein
M062_16865	CP006245	3626358	3626675	+	RP73.AGEnt_accessory_0111_length_18018	14136	14453	100.00	0,0	hypothetical protein
M062_16870	CP006245	3627271	3628341	-	RP73.AGEnt_accessory_0111_length_18018	15049	16119	100.00	0,0	UDP-N-acetylglucosamine 2-epimerase
M062_16875	CP006245	3628588	3629616	-	RP73.AGEnt_accessory_0111_length_18018	16366	17394	100.00	0,0	chain-length determining protein
M062_16880	CP006245	3629901	3630203	-	RP73.AGEnt_accessory_0111_length_18018	17679	17981	100.00	0,0	hypothetical protein
M062_16885	CP006245	3630237	3630240	-	RP73.AGEnt_accessory_0111_length_18018	18015	18018	1.40	0,281	integration host factor subunit beta
M062_17200	CP006245	3693638	3693695	+	RP73.AGEnt_accessory_0112_length_103	1	58	6.44	842,0	membrane protein
M062_17950	CP006245	3855978	3856496	-	RP73.AGEnt_accessory_0114_length_605	54	572	100.00	0,0	transporter
M062_17975	CP006245	3860814	3861152	+	RP73.AGEnt_accessory_0115_length_482	94	432	100.00	0,0	hypothetical protein
M062_18585	CP006245	3980366	3980369	+	RP73.AGEnt_accessory_0118_length_60	1	4	0.91	434,0	hypothetical protein
M062_19920	CP006245	4282227	4284077	-	RP73.AGEnt_accessory_0120_length_2188	84	1934	100.00	0,0	hypothetical protein
M062_20215	CP006245	4340596	4340776	+	RP73.AGEnt_accessory_0121_length_346	166	346	97.31	0,5	hypothetical protein
M062_20220	CP006245	4342143	4342502	+	RP73.AGEnt_accessory_0122_length_1655	133	492	100.00	0,0	pyrophosphatase
M062_20225	CP006245	4342826	4343053	-	RP73.AGEnt_accessory_0122_length_1655	816	1043	100.00	0,0	hypothetical protein
M062_20235	CP006245	4344020	4344080	-	RP73.AGEnt_accessory_0123_length_310	250	310	3.86	0,1520	cyclic diguanylate phosphodiesterase
M062_20285	CP006245	4356197	4356502	-	RP73.AGEnt_accessory_0124_length_7965	47	352	100.00	0,0	hypothetical protein
M062_20290	CP006245	4357169	4363840	-	RP73.AGEnt_accessory_0124_length_7965	1019	7690	100.00	0,0	hypothetical protein
M062_20320	CP006245	4370153	4371514	-	RP73.AGEnt_accessory_0125_length_1441	37	1398	100.00	0,0	ADP-ribosyltransferase
M062_20440	CP006245	4394409	4394573	+	RP73.AGEnt_accessory_0127_length_6450	517	681	100.00	0,0	hypothetical protein
M062_20445	CP006245	4394711	4396816	-	RP73.AGEnt_accessory_0127_length_6450	819	2924	100.00	0,0	pyocin protein
M062_20450	CP006245	4397335	4397910	+	RP73.AGEnt_accessory_0127_length_6450	3443	4018	100.00	0,0	DNA invertase
M062_20455	CP006245	4398394	4399476	+	RP73.AGEnt_accessory_0127_length_6450	4502	5584	100.00	0,0	integrase
M062_20460	CP006245	4399484	4399624	+	RP73.AGEnt_accessory_0127_length_6450	5592	5732	100.00	0,0	hypothetical protein
M062_20465	CP006245	4399667	4400050	+	RP73.AGEnt_accessory_0127_length_6450	5775	6158	100.00	0,0	hypothetical protein
M062_20470	CP006245	4400227	4400342	+	RP73.AGEnt_accessory_0127_length_6450	6335	6450	84.06	0,22	hypothetical protein
M062_20730	CP006245	4454353	4454354	-	RP73.AGEnt_accessory_0129_length_141	140	141	0.14	0,1390	ATPase
M062_20830	CP006245	4484088	4484827	-	RP73.AGEnt_accessory_0131_length_740	1	740	84.77	62,71	hypothetical protein
M062_21495	CP006245	4619314	4619814	-	RP73.AGEnt_accessory_0133_length_501	1	501	59.86	297,39	hypothetical protein
M062_21580	CP006245	4641331	4641352	+	RP73.AGEnt_accessory_0134_length_81	1	22	4.29	491,0	MFS transporter
M062_21620	CP006245	4649998	4650039	+	RP73.AGEnt_accessory_0135_length_6568	1	42	2.50	1638,0	alcohol dehydrogenase
M062_21625	CP006245	4650040	4650300	-	RP73.AGEnt_accessory_0135_length_6568	43	303	100.00	0,0	topoisomerase II
M062_21630	CP006245	4650657	4651397	+	RP73.AGEnt_accessory_0135_length_6568	660	1400	100.00	0,0	transcriptional regulator
M062_21635	CP006245	4651394	4652698	+	RP73.AGEnt_accessory_0135_length_6568	1397	2701	100.00	0,0	ATPase
M062_21640	CP006245	4652828	4653457	+	RP73.AGEnt_accessory_0135_length_6568	2831	3460	100.00	0,0	membrane protein
M062_21645	CP006245	4653489	4653998	+	RP73.AGEnt_accessory_0135_length_6568	3492	4001	100.00	0,0	DoxX family protein
M062_21650	CP006245	4654251	4655006	-	RP73.AGEnt_accessory_0135_length_6568	4254	5009	100.00	0,0	hypothetical protein
M062_21655	CP006245	4654999	4655829	-	RP73.AGEnt_accessory_0135_length_6568	5002	5832	100.00	0,0	hypothetical protein
M062_21660	CP006245	4655904	4656371	-	RP73.AGEnt_accessory_0135_length_6568	5907	6374	100.00	0,0	hypothetical protein
M062_21835	CP006245	4697985	4698284	+	RP73.AGEnt_accessory_0139_length_705	309	608	100.00	0,0	hypothetical protein
M062_21840	CP006245	4698381	4698381	+	RP73.AGEnt_accessory_0139_length_705	705	705	0.08	0,1256	secretion protein
M062_21870	CP006245	4707313	4707979	+	RP73.AGEnt_accessory_0140_length_667	1	667	83.27	94,40	short-chain dehydrogenase
M062_21905	CP006245	4714508	4715815	-	RP73.AGEnt_accessory_0141_length_9590	227	1534	100.00	0,0	monooxygenase
M062_21910	CP006245	4715883	4717967	-	RP73.AGEnt_accessory_0141_length_9590	1602	3686	100.00	0,0	iron ABC transporter substrate-binding protein
M062_21915	CP006245	4718193	4719011	+	RP73.AGEnt_accessory_0141_length_9590	3912	4730	100.00	0,0	IclR family transcriptional regulator
M062_21920	CP006245	4719018	4719815	-	RP73.AGEnt_accessory_0141_length_9590	4737	5534	100.00	0,0	ABC transporter
M062_21925	CP006245	4719942	4720847	+	RP73.AGEnt_accessory_0141_length_9590	5661	6566	100.00	0,0	antibiotic ABC transporter substrate-binding protein
M062_21930	CP006245	4720878	4721900	+	RP73.AGEnt_accessory_0141_length_9590	6597	7619	100.00	0,0	ABC transporter permease
M062_21935	CP006245	4721897	4722928	+	RP73.AGEnt_accessory_0141_length_9590	7616	8647	100.00	0,0	ABC transporter permease
M062_21940	CP006245	4722939	4723655	-	RP73.AGEnt_accessory_0141_length_9590	8658	9374	100.00	0,0	3-ketoacyl-ACP reductase
M062_21950	CP006245	4725773	4726057	+	RP73.AGEnt_accessory_0142_length_2446	1	285	87.16	42,0	hypothetical protein
M062_21955	CP006245	4726073	4727563	-	RP73.AGEnt_accessory_0142_length_2446	301	1791	100.00	0,0	DNA-binding protein
M062_21960	CP006245	4727695	4728153	+	RP73.AGEnt_accessory_0142_length_2446	1923	2381	100.00	0,0	GNAT family acetyltransferase
M062_21970	CP006245	4729381	4731692	+	RP73.AGEnt_accessory_0143_length_2473	162	2473	95.97	0,97	ligand-gated channel
M062_21990	CP006245	4734801	4734817	+	RP73.AGEnt_accessory_0144_length_1926	1	17	2.12	784,0	exodeoxyribonuclease III
M062_21995	CP006245	4734849	4735247	-	RP73.AGEnt_accessory_0144_length_1926	49	447	100.00	0,0	endoribonuclease L-PSP
M062_22000	CP006245	4735388	4736311	+	RP73.AGEnt_accessory_0144_length_1926	588	1511	100.00	0,0	LysR family transcriptional regulator
M062_22015	CP006245	4738877	4739278	+	RP73.AGEnt_accessory_0146_length_1418	24	425	100.00	0,0	ribulose-5-phosphate 3-epimerase
M062_22020	CP006245	4739378	4740121	+	RP73.AGEnt_accessory_0146_length_1418	525	1268	100.00	0,0	SAM-dependent methyltransferase
M062_22040	CP006245	4745008	4745026	+	RP73.AGEnt_accessory_0147_length_507	1	19	2.97	620,0	transcriptional regulator
M062_22045	CP006245	4745030	4745497	-	RP73.AGEnt_accessory_0147_length_507	23	490	100.00	0,0	glyoxalase
M062_22055	CP006245	4746852	4747580	+	RP73.AGEnt_accessory_0148_length_3484	283	1011	100.00	0,0	transcriptional regulator
M062_22060	CP006245	4747673	4748992	+	RP73.AGEnt_accessory_0148_length_3484	1104	2423	100.00	0,0	oxidoreductase
M062_22065	CP006245	4749128	4750053	+	RP73.AGEnt_accessory_0148_length_3484	2559	3484	69.68	0,403	metabolite transporter
M062_22080	CP006245	4754265	4754279	+	RP73.AGEnt_accessory_0149_length_4277	1	15	1.25	1182,0	monooxygenase
M062_22085	CP006245	4754320	4755324	-	RP73.AGEnt_accessory_0149_length_4277	56	1060	100.00	0,0	2OG-Fe(II) oxygenase
M062_22090	CP006245	4755333	4756076	-	RP73.AGEnt_accessory_0149_length_4277	1069	1812	100.00	0,0	histidine ABC transporter ATP-binding protein
M062_22095	CP006245	4756073	4756777	-	RP73.AGEnt_accessory_0149_length_4277	1809	2513	100.00	0,0	ABC transporter permease
M062_22100	CP006245	4756774	4757472	-	RP73.AGEnt_accessory_0149_length_4277	2510	3208	100.00	0,0	amino acid ABC transporter permease
M062_22105	CP006245	4757557	4758387	-	RP73.AGEnt_accessory_0149_length_4277	3293	4123	100.00	0,0	amino acid ABC transporter substrate-binding protein
M062_22215	CP006245	4785560	4785596	-	RP73.AGEnt_accessory_0150_length_57	21	57	18.69	0,161	hypothetical protein
M062_23755	CP006245	5119233	5121024	-	RP73.AGEnt_accessory_0153_length_1792	1	1792	77.88	15,494	TonB-denpendent receptor
M062_23815	CP006245	5134686	5135243	-	RP73.AGEnt_accessory_0154_length_2112	37	594	100.00	0,0	hypothetical protein
M062_23820	CP006245	5136216	5136761	+	RP73.AGEnt_accessory_0154_length_2112	1567	2112	32.04	0,1158	type II secretory protein GspE
M062_23825	CP006245	5138450	5138723	+	RP73.AGEnt_accessory_0155_length_274	1	274	22.50	527,417	type II secretion system protein F
M062_23950	CP006245	5163850	5163855	-	RP73.AGEnt_accessory_0156_length_7528	1	6	0.55	1089,0	D-amino acid oxidase
M062_23955	CP006245	5163995	5164495	+	RP73.AGEnt_accessory_0156_length_7528	146	646	100.00	0,0	type 4 fimbrial biogenesis protein FimT
M062_23960	CP006245	5164480	5165106	+	RP73.AGEnt_accessory_0156_length_7528	631	1257	100.00	0,0	type 4 fimbrial biogenesis protein FimU
M062_23965	CP006245	5165116	5165640	+	RP73.AGEnt_accessory_0156_length_7528	1267	1791	100.00	0,0	pilus assembly protein PilV
M062_23970	CP006245	5165649	5166464	+	RP73.AGEnt_accessory_0156_length_7528	1800	2615	100.00	0,0	type 4 fimbrial biogenesis protein PilW
M062_23975	CP006245	5166461	5167066	+	RP73.AGEnt_accessory_0156_length_7528	2612	3217	100.00	0,0	type 4 fimbrial biogenesis protein PilX
M062_23980	CP006245	5167080	5170556	+	RP73.AGEnt_accessory_0156_length_7528	3231	6707	100.00	0,0	type 4 fimbrial biogenesis protein PilY1
M062_23985	CP006245	5170559	5170885	+	RP73.AGEnt_accessory_0156_length_7528	6710	7036	100.00	0,0	type 4 fimbrial biogenesis protein PilY2
M062_23990	CP006245	5170882	5171307	+	RP73.AGEnt_accessory_0156_length_7528	7033	7458	100.00	0,0	pilus assembly protein PilE
M062_23995	CP006245	5171376	5171377	-	RP73.AGEnt_accessory_0156_length_7528	7527	7528	0.21	0,943	4-hydroxy-3-methylbut-2-enyl diphosphate reductase
M062_24290	CP006245	5238205	5238405	-	RP73.AGEnt_accessory_0157_length_352	1	201	69.79	87,0	hypothetical protein
M062_25310	CP006245	5450490	5450735	+	RP73.AGEnt_accessory_0160_length_327	82	327	34.02	0,477	carbon-nitrogen hydrolase
M062_25310	CP006245	5451202	5451212	+	RP73.AGEnt_accessory_0161_length_44	1	11	1.52	712,0	carbon-nitrogen hydrolase
M062_25320	CP006245	5451359	5452397	-	RP73.AGEnt_accessory_0162_length_7357	1	1039	99.81	2,0	recombinase
M062_25325	CP006245	5452397	5453689	-	RP73.AGEnt_accessory_0162_length_7357	1039	2331	100.00	0,0	hypothetical protein
M062_25330	CP006245	5453837	5453947	-	RP73.AGEnt_accessory_0162_length_7357	2479	2589	100.00	0,0	hypothetical protein
M062_25335	CP006245	5454322	5454711	-	RP73.AGEnt_accessory_0162_length_7357	2964	3353	100.00	0,0	hypothetical protein
M062_25340	CP006245	5454704	5454919	-	RP73.AGEnt_accessory_0162_length_7357	3346	3561	100.00	0,0	hypothetical protein
M062_25345	CP006245	5454942	5455157	-	RP73.AGEnt_accessory_0162_length_7357	3584	3799	100.00	0,0	hypothetical protein
M062_25350	CP006245	5455275	5455541	+	RP73.AGEnt_accessory_0162_length_7357	3917	4183	100.00	0,0	hypothetical protein
M062_25890	CP006245	5578181	5578202	-	RP73.AGEnt_accessory_0165_length_22	1	22	2.36	400,511	ornithine cyclodeaminase
M062_25990	CP006245	5603746	5603819	+	RP73.AGEnt_accessory_0166_length_91	1	74	3.89	1828,0	hypothetical protein
M062_25995	CP006245	5603821	5603836	-	RP73.AGEnt_accessory_0166_length_91	76	91	1.49	0,1061	alanine racemase
M062_26340	CP006245	5683065	5683073	-	RP73.AGEnt_accessory_0167_length_39	31	39	0.63	0,1416	bifunctional heptose 7-phosphate kinase/heptose 1-phosphate adenyltransferase
M062_26355	CP006245	5687448	5688306	+	RP73.AGEnt_accessory_0168_length_885	1	859	71.58	341,0	ligase
M062_26360	CP006245	5688331	5688332	-	RP73.AGEnt_accessory_0168_length_885	884	885	0.23	0,883	glycosyl transferase
M062_26560	CP006245	5747093	5747171	-	RP73.AGEnt_accessory_0169_length_79	1	79	3.70	582,1472	fimbrial protein
M062_26790	CP006245	5796270	5796438	-	RP73.AGEnt_accessory_0171_length_226	58	226	7.55	0,2069	hypothetical protein
M062_27115	CP006245	5867732	5868043	+	RP73.AGEnt_accessory_0173_length_485	72	383	100.00	0,0	hypothetical protein
M062_27130	CP006245	5869840	5870391	+	RP73.AGEnt_accessory_0174_length_3877	458	1009	100.00	0,0	hypothetical protein
M062_27140	CP006245	5870775	5870882	-	RP73.AGEnt_accessory_0174_length_3877	1393	1500	100.00	0,0	hypothetical protein
M062_27145	CP006245	5872062	5872700	+	RP73.AGEnt_accessory_0174_length_3877	2680	3318	100.00	0,0	hypothetical protein
M062_27150	CP006245	5872829	5873137	-	RP73.AGEnt_accessory_0174_length_3877	3447	3755	100.00	0,0	hypothetical protein
M062_27155	CP006245	5873499	5873591	+	RP73.AGEnt_accessory_0175_length_1530	1	93	35.23	171,0	transposase
M062_27745	CP006245	6002572	6003195	-	RP73.AGEnt_accessory_0176_length_4767	142	765	100.00	0,0	hypothetical protein
M062_27750	CP006245	6003774	6007043	-	RP73.AGEnt_accessory_0176_length_4767	1344	4613	100.00	0,0	hypothetical protein
M062_27755	CP006245	6007040	6007197	-	RP73.AGEnt_accessory_0176_length_4767	4610	4767	7.61	0,1918	type IV secretion protein Rhs
M062_28015	CP006245	6064622	6064951	+	RP73.AGEnt_accessory_0177_length_330	1	330	60.11	74,145	hypothetical protein
M062_29045	CP006245	6285832	6285867	+	RP73.AGEnt_accessory_0179_length_1266	1	36	4.12	837,0	pyridoxamine kinase
M062_29050	CP006245	6287096	6287097	-	RP73.AGEnt_accessory_0179_length_1266	1265	1266	0.34	0,583	cytochrome B561
