# Supplementary material for: ClustAGE: a tool for clustering and distribution analysis of bacterial accessory genomic elements
Source: BMC Bioinformatics. 2018 Apr 20;19:150. doi: 10.1186/s12859-018-2154-x (PMC5910555; doi:10.1186/s12859-018-2154-x)
Supplement: Supplementary file 1 — Archive containing relevant output files from the Spine and AGEnt analyses of the reference genomes. (ZIP 4849 kb) [file 12859_2018_2154_MOESM1_ESM.zip › Spine_and_AGEnt_results/RP73.AGEnt.statistics.txt]

/Users/hauserlab/Documents/Scripting/AGEnt/AGEnt.pl version 0.6.1
inputs -m 85 -s 10

source	total_bp	gc_%	num_segs	min_seg	max_seg	avg_leng	median_leng	num_cds
accessory	517368	61.31	180	10	48746	2874.27	529	455
core	6006519	66.73	358	24	260498	16777.99	2302.5	5308
