# Supplementary material for: ClustAGE: a tool for clustering and distribution analysis of bacterial accessory genomic elements
Source: BMC Bioinformatics. 2018 Apr 20;19:150. doi: 10.1186/s12859-018-2154-x (PMC5910555; doi:10.1186/s12859-018-2154-x)
Supplement: Supplementary file 2 — Archive containing output files from ClustAGE analysis of accessory genome sequence files found in Additional file 1. (ZIP 18100 kb) [file 12859_2018_2154_MOESM2_ESM.zip]

Archive with 967 entries (966 files):
- PA_14genomes_clustage_AGEs.annotations.txt
- PA_14genomes_clustage_AGEs.fasta
- PA_14genomes_clustage_AGEs.key.txt
- PA_14genomes_clustage_command.txt
- PA_14genomes_clustage_graphs/
- PA_14genomes_clustage_graphs/bin100_19BR.png
- PA_14genomes_clustage_graphs/bin101_PA7.png
- PA_14genomes_clustage_graphs/bin102_PA7.png
- PA_14genomes_clustage_graphs/bin103_PA14.png
- PA_14genomes_clustage_graphs/bin104_PA99.png
- PA_14genomes_clustage_graphs/bin105_B136-33.png
- PA_14genomes_clustage_graphs/bin106_RP73.png
- PA_14genomes_clustage_graphs/bin107_DK2.png
- PA_14genomes_clustage_graphs/bin108_PAO1.png
- PA_14genomes_clustage_graphs/bin109_DK2.png
- PA_14genomes_clustage_graphs/bin10_LESB58.png
- PA_14genomes_clustage_graphs/bin110_PACS2.png
- PA_14genomes_clustage_graphs/bin111_NCGM2.S1.png
- PA_14genomes_clustage_graphs/bin112_PA103.png
- PA_14genomes_clustage_graphs/bin113_PA103.png
- PA_14genomes_clustage_graphs/bin114_PACS2.png
- PA_14genomes_clustage_graphs/bin115_PA103.png
- PA_14genomes_clustage_graphs/bin116_RP73.png
- PA_14genomes_clustage_graphs/bin117_NCGM2.S1.png
- PA_14genomes_clustage_graphs/bin118_RP73.png
- PA_14genomes_clustage_graphs/bin119_PA14.png
- PA_14genomes_clustage_graphs/bin11_LESB58.png
- PA_14genomes_clustage_graphs/bin120_M18.png
- PA_14genomes_clustage_graphs/bin121_PACS2.png
- PA_14genomes_clustage_graphs/bin122_B136-33.png
- PA_14genomes_clustage_graphs/bin123_LESB58.png
- PA_14genomes_clustage_graphs/bin124_PACS2.png
- PA_14genomes_clustage_graphs/bin125_PA103.png
- PA_14genomes_clustage_graphs/bin126_19BR.png
- PA_14genomes_clustage_graphs/bin127_DK2.png
- PA_14genomes_clustage_graphs/bin128_PAO1.png
- PA_14genomes_clustage_graphs/bin129_PA7.png
- PA_14genomes_clustage_graphs/bin12_NCGM2.S1.png
- PA_14genomes_clustage_graphs/bin130_NCGM2.S1.png
- PA_14genomes_clustage_graphs/bin131_PA103.png
- PA_14genomes_clustage_graphs/bin132_213BR.png
- PA_14genomes_clustage_graphs/bin133_B136-33.png
- PA_14genomes_clustage_graphs/bin134_PA14.png
- PA_14genomes_clustage_graphs/bin135_PA99.png
- PA_14genomes_clustage_graphs/bin136_19BR.png
- PA_14genomes_clustage_graphs/bin137_B136-33.png
- PA_14genomes_clustage_graphs/bin138_PAO1.png
- PA_14genomes_clustage_graphs/bin139_PA14.png
- PA_14genomes_clustage_graphs/bin13_DK2.png
- PA_14genomes_clustage_graphs/bin140_PACS2.png
- PA_14genomes_clustage_graphs/bin141_DK2.png
- PA_14genomes_clustage_graphs/bin142_19BR.png
- PA_14genomes_clustage_graphs/bin143_DK2.png
- PA_14genomes_clustage_graphs/bin144_M18.png
- PA_14genomes_clustage_graphs/bin145_PA7.png
- PA_14genomes_clustage_graphs/bin146_RP73.png
- PA_14genomes_clustage_graphs/bin147_PA7.png
- PA_14genomes_clustage_graphs/bin148_PA7.png
- PA_14genomes_clustage_graphs/bin149_NCGM2.S1.png
- PA_14genomes_clustage_graphs/bin14_LESB58.png
- PA_14genomes_clustage_graphs/bin150_19BR.png
- PA_14genomes_clustage_graphs/bin151_PA7.png
- PA_14genomes_clustage_graphs/bin152_M18.png
- PA_14genomes_clustage_graphs/bin153_PA7.png
- PA_14genomes_clustage_graphs/bin154_PA7.png
- PA_14genomes_clustage_graphs/bin155_19BR.png
- PA_14genomes_clustage_graphs/bin156_NCGM2.S1.png
- PA_14genomes_clustage_graphs/bin157_NCGM2.S1.png
- PA_14genomes_clustage_graphs/bin158_PACS2.png
- PA_14genomes_clustage_graphs/bin159_PA7.png
- PA_14genomes_clustage_graphs/bin15_NCGM2.S1.png
- PA_14genomes_clustage_graphs/bin160_PA99.png
- PA_14genomes_clustage_graphs/bin161_213BR.png
- PA_14genomes_clustage_graphs/bin162_PA7.png
- PA_14genomes_clustage_graphs/bin163_PACS2.png
- PA_14genomes_clustage_graphs/bin164_PA7.png
- PA_14genomes_clustage_graphs/bin165_19BR.png
- PA_14genomes_clustage_graphs/bin166_B136-33.png
- PA_14genomes_clustage_graphs/bin167_PA7.png
- PA_14genomes_clustage_graphs/bin168_B136-33.png
- PA_14genomes_clustage_graphs/bin169_PA7.png
- PA_14genomes_clustage_graphs/bin16_LESB58.png
- PA_14genomes_clustage_graphs/bin170_PA99.png
- PA_14genomes_clustage_graphs/bin171_B136-33.png
- PA_14genomes_clustage_graphs/bin172_NCGM2.S1.png
- PA_14genomes_clustage_graphs/bin173_19BR.png
- PA_14genomes_clustage_graphs/bin174_B136-33.png
- PA_14genomes_clustage_graphs/bin175_PACS2.png
- PA_14genomes_clustage_graphs/bin176_DK2.png
- PA_14genomes_clustage_graphs/bin177_PA99.png
- PA_14genomes_clustage_graphs/bin178_NCGM2.S1.png
- PA_14genomes_clustage_graphs/bin179_PA7.png
- PA_14genomes_clustage_graphs/bin17_19BR.png
- PA_14genomes_clustage_graphs/bin180_NCGM2.S1.png
- PA_14genomes_clustage_graphs/bin181_B136-33.png
- PA_14genomes_clustage_graphs/bin182_PA14.png
- PA_14genomes_clustage_graphs/bin183_NCGM2.S1.png
- PA_14genomes_clustage_graphs/bin184_19BR.png
- PA_14genomes_clustage_graphs/bin185_PA7.png
- PA_14genomes_clustage_graphs/bin186_RP73.png
- PA_14genomes_clustage_graphs/bin187_PA103.png
- PA_14genomes_clustage_graphs/bin188_PA7.png
- PA_14genomes_clustage_graphs/bin189_NCGM2.S1.png
- PA_14genomes_clustage_graphs/bin18_NCGM2.S1.png
- PA_14genomes_clustage_graphs/bin190_NCGM2.S1.png
- PA_14genomes_clustage_graphs/bin191_PACS2.png
- PA_14genomes_clustage_graphs/bin192_B136-33.png
- PA_14genomes_clustage_graphs/bin193_PA103.png
- PA_14genomes_clustage_graphs/bin194_B136-33.png
- PA_14genomes_clustage_graphs/bin195_PA14.png
- PA_14genomes_clustage_graphs/bin196_PA7.png
- PA_14genomes_clustage_graphs/bin197_PA7.png
- PA_14genomes_clustage_graphs/bin198_PA7.png
- PA_14genomes_clustage_graphs/bin199_NCGM2.S1.png
- PA_14genomes_clustage_graphs/bin19_PA7.png
- PA_14genomes_clustage_graphs/bin1_PA103.png
- PA_14genomes_clustage_graphs/bin200_NCGM2.S1.png
- PA_14genomes_clustage_graphs/bin201_NCGM2.S1.png
- PA_14genomes_clustage_graphs/bin202_PACS2.png
- PA_14genomes_clustage_graphs/bin203_PA103.png
- PA_14genomes_clustage_graphs/bin204_LESB58.png
- PA_14genomes_clustage_graphs/bin205_19BR.png
- PA_14genomes_clustage_graphs/bin206_PACS2.png
- PA_14genomes_clustage_graphs/bin207_RP73.png
- PA_14genomes_clustage_graphs/bin208_NCGM2.S1.png
- PA_14genomes_clustage_graphs/bin209_19BR.png
- PA_14genomes_clustage_graphs/bin20_NCGM2.S1.png
- PA_14genomes_clustage_graphs/bin210_PA103.png
- PA_14genomes_clustage_graphs/bin211_DK2.png
- PA_14genomes_clustage_graphs/bin212_PA7.png
- PA_14genomes_clustage_graphs/bin213_PA99.png
- PA_14genomes_clustage_graphs/bin214_19BR.png
- PA_14genomes_clustage_graphs/bin215_PACS2.png
- PA_14genomes_clustage_graphs/bin216_PA99.png
- PA_14genomes_clustage_graphs/bin217_PA7.png
- PA_14genomes_clustage_graphs/bin218_PA103.png
- PA_14genomes_clustage_graphs/bin219_M18.png
- PA_14genomes_clustage_graphs/bin21_PACS2.png
- PA_14genomes_clustage_graphs/bin220_PACS2.png
- PA_14genomes_clustage_graphs/bin221_213BR.png
- PA_14genomes_clustage_graphs/bin222_LESB58.png
- PA_14genomes_clustage_graphs/bin223_19BR.png
- PA_14genomes_clustage_graphs/bin224_B136-33.png
- PA_14genomes_clustage_graphs/bin225_DK2.png
- PA_14genomes_clustage_graphs/bin226_PA7.png
- PA_14genomes_clustage_graphs/bin227_PA7.png
- PA_14genomes_clustage_graphs/bin228_B136-33.png
- PA_14genomes_clustage_graphs/bin229_PA14.png
- PA_14genomes_clustage_graphs/bin22_M18.png
- PA_14genomes_clustage_graphs/bin230_PA14.png
- PA_14genomes_clustage_graphs/bin231_PA7.png
- PA_14genomes_clustage_graphs/bin232_M18.png
- PA_14genomes_clustage_graphs/bin233_PACS2.png
- PA_14genomes_clustage_graphs/bin234_M18.png
- PA_14genomes_clustage_graphs/bin235_RP73.png
- PA_14genomes_clustage_graphs/bin236_PA7.png
- PA_14genomes_clustage_graphs/bin237_DK2.png
- PA_14genomes_clustage_graphs/bin238_NCGM2.S1.png
- PA_14genomes_clustage_graphs/bin239_LESB58.png
- PA_14genomes_clustage_graphs/bin23_PA7.png
- PA_14genomes_clustage_graphs/bin240_LESB58.png
- PA_14genomes_clustage_graphs/bin241_PA7.png
- PA_14genomes_clustage_graphs/bin242_PA7.png
- PA_14genomes_clustage_graphs/bin243_B136-33.png
- PA_14genomes_clustage_graphs/bin244_PA7.png
- PA_14genomes_clustage_graphs/bin245_PA7.png
- PA_14genomes_clustage_graphs/bin246_PA103.png
- PA_14genomes_clustage_graphs/bin247_PA7.png
- PA_14genomes_clustage_graphs/bin248_PA14.png
- PA_14genomes_clustage_graphs/bin249_PA7.png
- PA_14genomes_clustage_graphs/bin24_PA7.png
- PA_14genomes_clustage_graphs/bin250_NCGM2.S1.png
- PA_14genomes_clustage_graphs/bin251_DK2.png
- PA_14genomes_clustage_graphs/bin252_PA7.png
- PA_14genomes_clustage_graphs/bin253_RP73.png
- PA_14genomes_clustage_graphs/bin254_M18.png
- PA_14genomes_clustage_graphs/bin255_PA103.png
- PA_14genomes_clustage_graphs/bin256_DK2.png
- PA_14genomes_clustage_graphs/bin257_PACS2.png
- PA_14genomes_clustage_graphs/bin258_PA99.png
- PA_14genomes_clustage_graphs/bin259_PA7.png
- PA_14genomes_clustage_graphs/bin25_PACS2.png
- PA_14genomes_clustage_graphs/bin260_LESB58.png
- PA_14genomes_clustage_graphs/bin261_213BR.png
- PA_14genomes_clustage_graphs/bin262_LESB58.png
- PA_14genomes_clustage_graphs/bin263_PA7.png
- PA_14genomes_clustage_graphs/bin264_DK2.png
- PA_14genomes_clustage_graphs/bin265_19BR.png
- PA_14genomes_clustage_graphs/bin266_PA7.png
- PA_14genomes_clustage_graphs/bin267_PA7.png
- PA_14genomes_clustage_graphs/bin268_PACS2.png
- PA_14genomes_clustage_graphs/bin269_PAO1.png
- PA_14genomes_clustage_graphs/bin26_NCGM2.S1.png
- PA_14genomes_clustage_graphs/bin270_DK2.png
- PA_14genomes_clustage_graphs/bin271_19BR.png
- PA_14genomes_clustage_graphs/bin272_213BR.png
- PA_14genomes_clustage_graphs/bin273_19BR.png
- PA_14genomes_clustage_graphs/bin274_PACS2.png
- PA_14genomes_clustage_graphs/bin275_PACS2.png
- PA_14genomes_clustage_graphs/bin276_NCGM2.S1.png
- PA_14genomes_clustage_graphs/bin277_LESB58.png
- PA_14genomes_clustage_graphs/bin278_PA7.png
- PA_14genomes_clustage_graphs/bin279_PA14.png
- PA_14genomes_clustage_graphs/bin27_PA7.png
- PA_14genomes_clustage_graphs/bin280_LESB58.png
- PA_14genomes_clustage_graphs/bin281_PA103.png
- PA_14genomes_clustage_graphs/bin282_19BR.png
- PA_14genomes_clustage_graphs/bin283_B136-33.png
- PA_14genomes_clustage_graphs/bin284_PA7.png
- PA_14genomes_clustage_graphs/bin285_M18.png
- PA_14genomes_clustage_graphs/bin286_19BR.png
- PA_14genomes_clustage_graphs/bin287_LESB58.png
- PA_14genomes_clustage_graphs/bin288_PA14.png
- PA_14genomes_clustage_graphs/bin289_PA7.png
- PA_14genomes_clustage_graphs/bin28_PA99.png
- PA_14genomes_clustage_graphs/bin290_PA103.png
- PA_14genomes_clustage_graphs/bin291_M18.png
- PA_14genomes_clustage_graphs/bin292_B136-33.png
- PA_14genomes_clustage_graphs/bin293_PACS2.png
- PA_14genomes_clustage_graphs/bin294_M18.png
- PA_14genomes_clustage_graphs/bin295_PA14.png
- PA_14genomes_clustage_graphs/bin296_M18.png
- PA_14genomes_clustage_graphs/bin297_NCGM2.S1.png
- PA_14genomes_clustage_graphs/bin298_19BR.png
- PA_14genomes_clustage_graphs/bin299_PA99.png
- PA_14genomes_clustage_graphs/bin29_NCGM2.S1.png
- PA_14genomes_clustage_graphs/bin2_PA103.png
- PA_14genomes_clustage_graphs/bin300_B136-33.png
- PA_14genomes_clustage_graphs/bin301_DK2.png
- PA_14genomes_clustage_graphs/bin302_PA103.png
- PA_14genomes_clustage_graphs/bin303_M18.png
- PA_14genomes_clustage_graphs/bin304_PA7.png
- PA_14genomes_clustage_graphs/bin305_PA14.png
- PA_14genomes_clustage_graphs/bin306_PA7.png
- PA_14genomes_clustage_graphs/bin307_LESB58.png
- PA_14genomes_clustage_graphs/bin308_213BR.png
- PA_14genomes_clustage_graphs/bin309_19BR.png
- PA_14genomes_clustage_graphs/bin30_19BR.png
- PA_14genomes_clustage_graphs/bin310_19BR.png
- PA_14genomes_clustage_graphs/bin311_19BR.png
- PA_14genomes_clustage_graphs/bin312_PA7.png
- PA_14genomes_clustage_graphs/bin313_B136-33.png
- PA_14genomes_clustage_graphs/bin314_PA103.png
- PA_14genomes_clustage_graphs/bin315_DK2.png
- PA_14genomes_clustage_graphs/bin316_19BR.png
- PA_14genomes_clustage_graphs/bin317_19BR.png
- PA_14genomes_clustage_graphs/bin318_PA99.png
- PA_14genomes_clustage_graphs/bin319_DK2.png
- PA_14genomes_clustage_graphs/bin31_PA99.png
- PA_14genomes_clustage_graphs/bin320_DK2.png
- PA_14genomes_clustage_graphs/bin321_PA7.png
- PA_14genomes_clustage_graphs/bin322_PACS2.png
- PA_14genomes_clustage_graphs/bin323_LESB58.png
- PA_14genomes_clustage_graphs/bin324_M18.png
- PA_14genomes_clustage_graphs/bin325_PA99.png
- PA_14genomes_clustage_graphs/bin326_NCGM2.S1.png
- PA_14genomes_clustage_graphs/bin327_B136-33.png
- PA_14genomes_clustage_graphs/bin328_PA99.png
- PA_14genomes_clustage_graphs/bin329_PA7.png
- PA_14genomes_clustage_graphs/bin32_PA7.png
- PA_14genomes_clustage_graphs/bin330_PA7.png
- PA_14genomes_clustage_graphs/bin331_PA7.png
- PA_14genomes_clustage_graphs/bin332_B136-33.png
- PA_14genomes_clustage_graphs/bin333_19BR.png
- PA_14genomes_clustage_graphs/bin334_PA7.png
- PA_14genomes_clustage_graphs/bin335_19BR.png
- PA_14genomes_clustage_graphs/bin336_PACS2.png
- PA_14genomes_clustage_graphs/bin337_NCGM2.S1.png
- PA_14genomes_clustage_graphs/bin338_PA7.png
- PA_14genomes_clustage_graphs/bin339_PACS2.png
- PA_14genomes_clustage_graphs/bin33_PA99.png
- PA_14genomes_clustage_graphs/bin340_PA7.png
- PA_14genomes_clustage_graphs/bin341_PA7.png
- PA_14genomes_clustage_graphs/bin342_RP73.png
- PA_14genomes_clustage_graphs/bin343_PA7.png
- PA_14genomes_clustage_graphs/bin344_PA103.png
- PA_14genomes_clustage_graphs/bin345_PA14.png
- PA_14genomes_clustage_graphs/bin346_RP73.png
- PA_14genomes_clustage_graphs/bin347_213BR.png
- PA_14genomes_clustage_graphs/bin348_M18.png
- PA_14genomes_clustage_graphs/bin349_LESB58.png
- PA_14genomes_clustage_graphs/bin34_PA7.png
- PA_14genomes_clustage_graphs/bin350_DK2.png
- PA_14genomes_clustage_graphs/bin351_DK2.png
- PA_14genomes_clustage_graphs/bin352_PA7.png
- PA_14genomes_clustage_graphs/bin353_19BR.png
- PA_14genomes_clustage_graphs/bin354_M18.png
- PA_14genomes_clustage_graphs/bin355_DK2.png
- PA_14genomes_clustage_graphs/bin356_PA14.png
- PA_14genomes_clustage_graphs/bin357_PA7.png
- PA_14genomes_clustage_graphs/bin358_PA14.png
- PA_14genomes_clustage_graphs/bin359_M18.png
- PA_14genomes_clustage_graphs/bin35_PA7.png
- PA_14genomes_clustage_graphs/bin360_PA103.png
- PA_14genomes_clustage_graphs/bin361_PA14.png
- PA_14genomes_clustage_graphs/bin362_PA7.png
- PA_14genomes_clustage_graphs/bin363_RP73.png
- PA_14genomes_clustage_graphs/bin364_LESB58.png
- PA_14genomes_clustage_graphs/bin365_NCGM2.S1.png
- PA_14genomes_clustage_graphs/bin366_PACS2.png
[truncated: 667 more entries]
