# Supplementary material for: ClustAGE: a tool for clustering and distribution analysis of bacterial accessory genomic elements
Source: BMC Bioinformatics. 2018 Apr 20;19:150. doi: 10.1186/s12859-018-2154-x (PMC5910555; doi:10.1186/s12859-018-2154-x)
Supplement: Supplementary file 2 — Archive containing output files from ClustAGE analysis of accessory genome sequence files found in Additional file 1. (ZIP 18100 kb) [file 12859_2018_2154_MOESM2_ESM.zip › PA_14genomes_clustage_AGEs.annotations.txt]

bin_id	annotation(s)
bin1	PA103_5692[1.67%]"Nucleoid-associated protein",PA103_5693[100.00%]"hypothetical protein",PA103_5694[100.00%]"Protein with ParB-like nuclease domain in PFGI-1-like cluster",PA103_5695[100.00%]"hypothetical protein in PFGI-1-like cluster",PA103_5696[100.00%]"hypothetical protein in PFGI-1-like cluster",PA103_5697[100.00%]"hypothetical protein",PA103_5698[100.00%]"hypothetical protein in PFGI-1-like…
bin2	PA103_2746[100.00%]"hypothetical protein in PFGI-1-like cluster",PA103_2747[100.00%]"Transcriptional regulator in PFGI-1-like cluster",PA103_2748[100.00%]"Cobyrinic acid a,c-diamide synthase",PA103_2749[100.00%]"hypothetical protein in PFGI-1-like cluster",PA103_2750[100.00%]"Protein with ParB-like nuclease domain in PFGI-1-like cluster",PA103_2751[100.00%]"hypothetical protein in PFGI-1-like clu…
bin3	PADK2_14125[100.00%]"hypothetical protein",PADK2_14130[100.00%]"hypothetical protein",PADK2_14135[100.00%]"hypothetical protein",PADK2_14140[100.00%]"hypothetical protein",PADK2_14145[100.00%]"putative conjugative transposon DNA recombination protein",PADK2_14150[100.00%]"hypothetical protein",PADK2_14155[100.00%]"hypothetical protein",PADK2_14160[100.00%]"hypothetical protein",PADK2_14165[100.00…
bin4	PA99_3418[100.00%]"hypothetical protein",PA99_3419[100.00%]"hypothetical protein",PA99_3420[100.00%]"hypothetical protein",PA99_3421[100.00%]"hypothetical protein",PA99_3422[100.00%]"hypothetical protein",PA99_3423[100.00%]"hypothetical protein",PA99_3424[100.00%]"hypothetical protein",PA99_3425[100.00%]"hypothetical protein",PA99_3426[100.00%]"hypothetical protein",PA99_3427[100.00%]"Histidinol-…
bin5	PSPA7_3695[100.00%]"putative helicase",PSPA7_3696[100.00%]"conjugal transfer protein",PSPA7_3697[100.00%]"conjugation TrbI family protein",PSPA7_3698[100.00%]"conjugal transfer protein TrbG/VirB9/CagX",PSPA7_3699[100.00%]"conjugal transfer protein",PSPA7_3700[100.00%]"conjugal transfer protein TrbL",PSPA7_3701[100.00%]"lipoprotein, putative",PSPA7_3702[100.00%]"P-type conjugative transfer protein…
bin6	213BRrast_2394[1.35%]"Paraquat-inducible protein B",213BRrast_2395[100.00%]"FIG00960783: hypothetical protein",213BRrast_2396[100.00%]"Propionate catabolism operon regulatory protein PrpR",213BRrast_2397[100.00%]"FadE36, possible aminoglycoside phosphotransferase",213BRrast_2398[100.00%]"putative acyl-CoA dehydrogenase",213BRrast_2399[100.00%]"acyl-CoA dehydrogenase family protein",213BRrast_2400…
bin7	19BRrast_3153[100.00%]"hypothetical protein",19BRrast_3154[100.00%]"ATP/GTP binding protein",19BRrast_3155[100.00%]"Phage integrase",19BRrast_3156[100.00%]"SCE2.16, unknown, len: 706aa",19BRrast_3157[100.00%]"hypothetical protein",19BRrast_3158[100.00%]"putative transcriptional regulator",19BRrast_3159[100.00%]"HIPA PROTEIN",19BRrast_3160[100.00%]"Hyphotheical protein",19BRrast_3161[100.00%]"Myco…
bin8	PLES_25021[100.00%]"site-specific recombinase, phage integrase family",PLES_25031[100.00%]"hypothetical protein",PLES_25041[100.00%]"hypothetical protein",PLES_25051[100.00%]"hypothetical protein",PLES_25061[100.00%]"hypothetical protein",PLES_25071[100.00%]"hypothetical protein",PLES_25081[100.00%]"hypothetical protein",PLES_25091[100.00%]"DNA methylase N-4/N-6",PLES_25101[100.00%]"hypothetical …
bin9	M062_13380[100.00%]"hypothetical protein",M062_13385[100.00%]"hypothetical protein",M062_13390[100.00%]"hypothetical protein",M062_13395[100.00%]"hypothetical protein",M062_13400[100.00%]"hypothetical protein",M062_13405[100.00%]"hypothetical protein",M062_13410[100.00%]"hypothetical protein",M062_13415[100.00%]"hypothetical protein",M062_13420[100.00%]"hypothetical protein",M062_13425[100.00%]"h…
bin10	PLES_28931[78.65%]"hypothetical protein",PLES_28941[100.00%]"Sip",PLES_28951[100.00%]"PvdI(3)",PLES_28961[100.00%]"PvdJ(3)",PLES_28971[100.00%]"PvdD(3)",PLES_28981[100.00%]"FpvAIII",PLES_28991[100.00%]"pyoverdine biosynthesis protein PvdE",PLES_29001[100.00%]"pyoverdine synthetase F (pseudogene)",PLES_29011[100.00%]"FpvAIII",PLES_29021[100.00%]"PvdE",PLES_29031[100.00%]"pyoverdine synthetase F (p…
bin11	PLES_26051[100.00%]"phage-related integrase",PLES_26061[100.00%]"transcriptional regulator, LysR family",PLES_26071[100.00%]"transcriptional regulator, LysR family",PLES_26081[100.00%]"4-hydroxyphenylpyruvate dioxygenase (pseudogene)",PLES_26091[100.00%]"transcriptional regulator, AsnC family (pseudogene)",PLES_26101[100.00%]"Heavy metal transport/detoxification protein",PLES_26111[100.00%]"gluta…
bin12	NCGM2_1552[100.00%]"phage-associated protein",NCGM2_1553[100.00%]"phage integrase",NCGM2_1554[100.00%]"hypothetical protein",NCGM2_1555[100.00%]"hypothetical protein",NCGM2_1556[100.00%]"hypothetical protein",NCGM2_1557[100.00%]"hypothetical protein",NCGM2_1558[100.00%]"hypothetical protein",NCGM2_1559[100.00%]"hypothetical protein",NCGM2_1560[100.00%]"hypothetical protein",NCGM2_1561[100.00%]"hy…
bin13	PADK2_27985[4.28%]"putative Mg chelatase-like protein",PADK2_27990[100.00%]"hypothetical protein",PADK2_27995[100.00%]"hypothetical protein",PADK2_28000[100.00%]"hypothetical protein",PADK2_28005[100.00%]"hypothetical protein",PADK2_28010[100.00%]"hypothetical protein",PADK2_28015[100.00%]"Sir2 family NAD-dependent protein deacetylase",PADK2_28020[100.00%]"nucleoside-triphosphate diphosphatase",P…
bin14	PLES_15491[100.00%]"putative c repressor",PLES_15501[100.00%]"Ner-like protein",PLES_15511[100.00%]"hypothetical protein",PLES_15521[100.00%]"hypothetical protein",PLES_15531[100.00%]"transposase A",PLES_15541[100.00%]"DNA transposition protein",PLES_15551[100.00%]"hypothetical protein",PLES_15561[100.00%]"hypothetical protein",PLES_15571[100.00%]"hypothetical protein",PLES_15581[100.00%]"COG4396…
bin15	NCGM2_1381[100.00%]"transcriptional regulator",NCGM2_1382[100.00%]"transcriptional regulator",NCGM2_1383[100.00%]"transcriptional regulator",NCGM2_1384[100.00%]"hypothetical protein",NCGM2_1385[100.00%]"helicase domain-containing protein",NCGM2_1386[100.00%]"hypothetical protein",NCGM2_1387[100.00%]"hypothetical protein",NCGM2_1388[100.00%]"DNA methylase N-4/N-6 domain-containing protein",NCGM2_1…
bin16	PLES_23501[100.00%]"GTPase subunit of restriction endonuclease-like",PLES_23511[100.00%]"hypothetical protein",PLES_23521[100.00%]"hypothetical protein",PLES_23531[100.00%]"hypothetical protein",PLES_23541[100.00%]"Phage-related protein predicted endonuclease-like protein",PLES_23551[100.00%]"hypothetical protein",PLES_23561[100.00%]"hypothetical protein",PLES_23571[100.00%]"hypothetical protein"…
bin17	19BRrast_4546[99.32%]"hypothetical protein",19BRrast_4547[100.00%]"hypothetical protein",19BRrast_4548[100.00%]"hypothetical protein",19BRrast_4549[100.00%]"hypothetical protein",19BRrast_4550[100.00%]"conserved hypothetical phage-related protein",19BRrast_4551[100.00%]"hypothetical protein",19BRrast_4552[100.00%]"FIG00799127: hypothetical protein",19BRrast_4553[100.00%]"hypothetical protein",19B…
bin18	NCGM2_4894[100.00%]"hypothetical protein",NCGM2_4895[100.00%]"hypothetical bacteriophage protein",NCGM2_4896[100.00%]"hypothetical protein",NCGM2_4897[100.00%]"hypothetical protein",NCGM2_4898[100.00%]"hypothetical protein",NCGM2_4899[100.00%]"hypothetical protein",NCGM2_4900[100.00%]"hypothetical protein",NCGM2_4901[100.00%]"hypothetical protein",NCGM2_4902[100.00%]"hypothetical bacteriophage pr…
bin19	PSPA7_2857[94.17%]"hypothetical protein",PSPA7_2858[100.00%]"linear gramicidin synthetase subunit D",PSPA7_2859[100.00%]"linear gramicidin synthetase subunit D",PSPA7_2860[100.00%]"thermophilic carboxylesterase Est2",PSPA7_2861[100.00%]"ferrichrome-iron receptor (Ferric hydroxamate uptake)(Ferric hydroxamate receptor)",PSPA7_2862[100.00%]"PvdE"
bin20	NCGM2_3848[6.63%]"chitinase family protein",NCGM2_3849[100.00%]"DNA primase",NCGM2_3850[100.00%]"tail formation pyocin R2_PP",NCGM2_3851[100.00%]"tail protein X-like protein",NCGM2_3852[100.00%]"tail formation protein",NCGM2_3853[100.00%]"tail tape measure protein",NCGM2_3854[100.00%]"hypothetical protein",NCGM2_3855[100.00%]"hypothetical protein",NCGM2_3856[100.00%]"bacteriophage protein",NCGM2_…
bin21	PaerPA_01003311[44.97%]"hypothetical protein",PaerPA_01003312[100.00%]"hypothetical protein",PaerPA_01003313[100.00%]"hypothetical protein",PaerPA_01003314[100.00%]"hypothetical protein",PaerPA_01003317[100.00%]"hypothetical protein",PaerPA_01003318[100.00%]"hypothetical protein",PaerPA_01003321[100.00%]"hypothetical protein",PaerPA_01003322[100.00%]"hypothetical protein",PaerPA_01003323[100.00%]…
bin22	PAM18_2382[100.00%]"PhlD",PAM18_2383[100.00%]"pltM",PAM18_2384[100.00%]"PltR",PAM18_2385[100.00%]"PltL",PAM18_2386[100.00%]"putative halogenase",PAM18_2387[100.00%]"Polyketide synthase module-like protein",PAM18_2388[100.00%]"polyketide synthase type I",PAM18_2389[100.00%]"putative halogenase",PAM18_2390[100.00%]"putative acyl-CoA dehydrogenase",PAM18_2391[100.00%]"putative acyl-CoA synthetase",P…
bin23	PSPA7_5039[0.73%]"phosphocarrier protein HPr (Histidine-containing protein) (Protein H)",PSPA7_5040[100.00%]"integrase for prophage CP-933T",PSPA7_5041[100.00%]"C protein",PSPA7_5042[100.00%]"conserved domain protein",PSPA7_5043[100.00%]"probable phage protein",PSPA7_5044[100.00%]"hypothetical protein",PSPA7_5045[100.00%]"hypothetical protein",PSPA7_5046[100.00%]"conserved hypothetical protein",P…
bin24	PSPA7_6038[100.00%]"transposase, Mutator family",PSPA7_6039[100.00%]"superfamily II DNA/RNA helicase, SNF2 family",PSPA7_6040[100.00%]"conserved hypothetical protein",PSPA7_6041[100.00%]"flagellar motor protein",PSPA7_6042[100.00%]"methyl-accepting chemotaxis protein",PSPA7_6043[100.00%]"conserved hypothetical protein",PSPA7_6044[100.00%]"type I restriction-modification system, S subunit, putativ…
bin25	PaerPA_01003136[7.91%]"hypothetical protein",PaerPA_01003137[100.00%]"hypothetical protein",PaerPA_01003138[100.00%]"hypothetical protein",PaerPA_01003139[100.00%]"hypothetical protein",PaerPA_01003140[100.00%]"hypothetical protein",PaerPA_01003141[100.00%]"hypothetical protein",PaerPA_01003142[100.00%]"hypothetical protein",PaerPA_01003143[100.00%]"hypothetical protein",PaerPA_01003144[100.00%]"…
bin26	NCGM2_0836[100.00%]"conjugal transfer protein",NCGM2_0837[100.00%]"conjugation TrbI family protein",NCGM2_0838[100.00%]"TrbG-like protein",NCGM2_0839[100.00%]"TrbF-like protein",NCGM2_0840[100.00%]"conjugal transfer trbl transmembrane protein",NCGM2_0841[100.00%]"lipoprotein",NCGM2_0842[100.00%]"TrbJ-like protein",NCGM2_0843[100.00%]"conjugal transfer protein",NCGM2_0844[100.00%]"conjugal transfe…
bin27	PSPA7_5338[100.00%]"streptomycin phosphotransferase",PSPA7_5339[100.00%]"DNA-invertase",PSPA7_5340[100.00%]"transposase",PSPA7_5341[100.00%]"putative dihydropteroate synthase",PSPA7_5342[100.00%]"integrase/recombinase (E2 protein)",PSPA7_5343[100.00%]"hypothetical protein",PSPA7_5344[100.00%]"transposase",PSPA7_5345[100.00%]"conserved hypothetical protein",PSPA7_5346[100.00%]"conserved hypothetic…
bin28	PA99_4381[100.00%]"hypothetical protein",PA99_4382[100.00%]"Conjugative transfer protein TrbJ",PA99_4383[100.00%]"Conjugative transfer protein TrbE",PA99_4384[100.00%]"Conjugative transfer protein TrbD",PA99_4385[100.00%]"Conjugative transfer protein TrbC",PA99_4386[100.00%]"Conjugative transfer protein TrbB",PA99_4387[100.00%]"CopG domain-containing protein",PA99_4388[100.00%]"Type IV secretion …
bin29	NCGM2_0274[15.79%]"hypothetical protein",NCGM2_0275[100.00%]"transcription control protein",NCGM2_0276[100.00%]"metal-dependent hydrolase",NCGM2_0277[100.00%]"type I restriction enzyme",NCGM2_0278[100.00%]"hypothetical protein",NCGM2_0279[100.00%]"ATPase",NCGM2_0280[100.00%]"hypothetical protein",NCGM2_0281[100.00%]"putative DNA-binding protein",NCGM2_0282[100.00%]"hypothetical protein",NCGM2_028…
bin30	19BRrast_2841[100.00%]"O-antigen acetylase",19BRrast_2842[100.00%]"Orf27",19BRrast_2843[100.00%]"Phage tail fiber protein",19BRrast_2844[100.00%]"Orf25",19BRrast_2845[100.00%]"Domain of unknown function DUF1833",19BRrast_2846[100.00%]"hypothetical protein",19BRrast_2847[100.00%]"Phage tail length tape-measure protein 1",19BRrast_2848[100.00%]"hypothetical protein",19BRrast_2849[100.00%]"FIG009553…
bin31	PA99_0803[100.00%]"hypothetical protein",PA99_0804[100.00%]"Transcriptional regulator",PA99_0805[100.00%]"hypothetical protein",PA99_0806[100.00%]"hypothetical protein",PA99_0807[100.00%]"hypothetical protein",PA99_0808[100.00%]"Type I restriction-modification system, DNA-methyltransferase subunit M",PA99_0809[100.00%]"Type I restriction-modification system, specificity subunit S",PA99_0810[100.0…
bin32	PSPA7_0758[9.60%]"hypothetical protein",PSPA7_0759[100.00%]"hypothetical protein",PSPA7_0760[100.00%]"hypothetical protein",PSPA7_0761[100.00%]"probable bacteriophage protein",PSPA7_0762[100.00%]"conserved hypothetical protein",PSPA7_0763[100.00%]"tail protein I (GpI)",PSPA7_0764[100.00%]"gpH",PSPA7_0765[100.00%]"phage tail sheath protein",PSPA7_0766[100.00%]"phage major tail tube protein",PSPA7_…
bin33	PA99_4747[100.00%]"Type I restriction-modification system, restriction subunit R",PA99_4748[100.00%]"Type I restriction-modification system, specificity subunit S",PA99_4749[100.00%]"Type I restriction-modification system, DNA-methyltransferase subunit M",PA99_4750[100.00%]"Type I restriction-modification system, DNA-methyltransferase subunit M",PA99_4751[100.00%]"hypothetical protein",PA99_4752[…
bin34	PSPA7_1968[1.40%]"integration host factor, beta subunit",PSPA7_1969[100.00%]"Wzz",PSPA7_1970[100.00%]"NAD-dependent epimerase/dehydratase",PSPA7_1971[100.00%]"UDP-N-acetylglucosamine 2-epimerase",PSPA7_1972[100.00%]"hypothetical protein",PSPA7_1973[100.00%]"conserved hypothetical protein",PSPA7_1974[100.00%]"flagellin modification protein A",PSPA7_1975[100.00%]"membrane protein, putative",PSPA7_1…
bin35	PSPA7_2401[100.00%]"peptidase M48, Ste24p",PSPA7_2402[100.00%]"hypothetical protein",PSPA7_2403[100.00%]"terminase small subunit",PSPA7_2404[100.00%]"hypothetical protein",PSPA7_2405[100.00%]"conserved hypothetical protein",PSPA7_2406[100.00%]"hypothetical phage protein",PSPA7_2407[100.00%]"conserved hypothetical protein",PSPA7_2408[100.00%]"conserved hypothetical protein",PSPA7_2409[100.00%]"hyp…
bin36	PLES_08101[4.25%]"Putative lysis protein Rz",PLES_08111[100.00%]"hypothetical protein",PLES_08121[100.00%]"Putative small subunit (Nu1 homolog) of DNA packaging dimer",PLES_08131[100.00%]"Putative large subunit (GpA homolog) of DNA packaging dimer",PLES_08141[100.00%]"Putative portal protein",PLES_08151[100.00%]"chaperone with DnaK; heat shock protein",PLES_08161[100.00%]"hypothetical protein",PL…
bin37	PA103_0631[100.00%]"hypothetical protein",PA103_0632[100.00%]"Y4kD",PA103_0633[100.00%]"hypothetical protein",PA103_0634[100.00%]"putative exported protein",PA103_0635[100.00%]"Soluble lytic murein transglycosylase",PA103_0636[100.00%]"hypothetical protein",PA103_0637[100.00%]"Type IV secretory pathway, VirD4 component",PA103_0638[100.00%]"putative membrane protein",PA103_0639[100.00%]"hypothetic…
bin38	NCGM2_2593[77.85%]"type III secretion system protein",NCGM2_2594[100.00%]"translocation protein in type III secretion",NCGM2_2595[100.00%]"translocation protein in type III secretion",NCGM2_2596[100.00%]"type III secretion system ATPase",NCGM2_2597[100.00%]"Type III secretion outer membrane protein",NCGM2_2598[100.00%]"putative protein in type III secretion",NCGM2_2599[100.00%]"putative type III …
bin39	PA14_22080[100.00%]"possible resolvase",PA14_22090[100.00%]"hypothetical protein",PA14_22100[100.00%]"hypothetical protein",PA14_22110[100.00%]"hypothetical protein",PA14_22120[100.00%]"hypothetical protein",PA14_22130[100.00%]"hypothetical protein",PA14_22140[100.00%]"hypothetical protein",PA14_22160[100.00%]"hypothetical protein",PA14_22180[100.00%]"hypothetical protein",PA14_22190[100.00%]"hyp…
bin40	PAM18_3938[89.12%]"hypothetical protein",PAM18_3939[100.00%]"flagellar protein FliS",PAM18_3940[100.00%]"Flagellin-specific chaperone",PAM18_3941[100.00%]"flagellar cap protein FliD",PAM18_3942[100.00%]"hypothetical protein",PAM18_3943[100.00%]"flagellin type B",PAM18_3944[100.00%]"hypothetical protein",PAM18_3945[100.00%]"Isopropylmalate/homocitrate/citramalate synthase",PAM18_3946[100.00%]"3-de…
bin41	PSPA7_0108[99.46%]"TnpR",PSPA7_0109[100.00%]"conserved hypothetical protein",PSPA7_0110[100.00%]"conserved hypothetical protein",PSPA7_0111[100.00%]"transposase",PSPA7_0112[100.00%]"conserved hypothetical protein",PSPA7_0113[100.00%]"mercuric transport protein periplasmic component",PSPA7_0114[100.00%]"MerT",PSPA7_0115[100.00%]"Hg(II)-responsive transcriptional regulator",PSPA7_0116[100.00%]"hypo…
bin42	19BRrast_1446[100.00%]"FIG00955484: hypothetical protein",19BRrast_1447[100.00%]"Dehydrogenases with different specificities (related to short-chain alcohol dehydrogenases)",19BRrast_1448[100.00%]"Transcriptional regulator, AraC family",19BRrast_1449[100.00%]"hypothetical protein",19BRrast_1450[100.00%]"General secretion pathway protein D",19BRrast_1451[100.00%]"FIG00960103: hypothetical protein"…
bin43	PA14_15490[100.00%]"hypothetical protein",PA14_15500[100.00%]"possible oriT-binding protein, TraK",PA14_15510[100.00%]"oriT-binding protein, TraJ",PA14_15520[100.00%]"mating pair formation protein TrbJ",PA14_15530[100.00%]"possible entry/exclusion protein TrbK",PA14_15540[100.00%]"putative mating pair formation protein TrbL",PA14_15560[100.00%]"hypothetical protein",PA14_15570[100.00%]"hypothetic…
bin44	PSPA7_2107[0.14%]"cytochrome c Snr1",PSPA7_2108[100.00%]"conserved hypothetical protein",PSPA7_2109[100.00%]"nonribosomal peptide synthetase",PSPA7_2110[100.00%]"conserved hypothetical protein",PSPA7_2111[100.00%]"cupin 2, conserved barrel domain protein",PSPA7_2112[100.00%]"conserved hypothetical protein",PSPA7_2113[100.00%]"drug resistance transporter, EmrB/QacA family",PSPA7_2114[100.00%]"mult…
bin45	19BRrast_3665[100.00%]"Undecaprenyl-phosphate N-acetylglucosaminyl 1-phosphate transferase (EC 2.7.8.-)",19BRrast_3666[100.00%]"UDP-glucose 4-epimerase (EC 5.1.3.2)",19BRrast_3667[100.00%]"UDP-N-acetylglucosamine 2-epimerase (EC 5.1.3.14)",19BRrast_3668[100.00%]"Unknown, probable lipopolysaccharide biosynthesis protein",19BRrast_3669[100.00%]"Imidazole glycerol phosphate synthase cyclase subunit …
bin46	PA14_54930[81.57%]"putative non-ribosomal peptide synthetase",PA14_54940[100.00%]"putative siderophore biosynthesis enzyme",PA14_54950[100.00%]"hypothetical protein",PA14_54960[100.00%]"hypothetical protein",PA14_54970[100.00%]"possible ABC transporter protein",PA14_54980[100.00%]"poossible ABC-type transporter protein",PA14_55000[100.00%]"possible ABC-type transporter, periplasmic component",PA1…
bin47	PSPA7_2617[100.00%]"EAL domain protein",PSPA7_2618[100.00%]"putative HTH-type transcriptional regulator YafC",PSPA7_2619[100.00%]"conserved hypothetical protein",PSPA7_2620[100.00%]"thioredoxin domain protein, DsbA family",PSPA7_2621[100.00%]"ProQ activator of osmoprotectant transporter ProP",PSPA7_2622[100.00%]"sugar transporter, glycoside-pentoside-hexuronide",PSPA7_2623[100.00%]"sulfatase-modi…
bin48	M062_16805[4.35%]"membrane protein",M062_16810[100.00%]"glycosyl transferase",M062_16815[100.00%]"aminotransferase",M062_16820[100.00%]"acetyltransferase",M062_16825[100.00%]"sugar transferase",M062_16830[100.00%]"glycosyltransferase",M062_16835[100.00%]"heparinase II/III",M062_16840[100.00%]"dehydrogenase",M062_16845[100.00%]"glycosyl transferase",M062_16850[100.00%]"hypothetical protein",M062_1…
bin49	PSPA7_4412[100.00%]"glucose-methanol-choline oxidoreductase",PSPA7_4413[100.00%]"hypothetical protein",PSPA7_4414[100.00%]"aryl-alcohol dehydrogenase (benzyl alcoholdehydrogenase) (badh)",PSPA7_4415[100.00%]"alcohol dehydrogenase, zinc-binding",PSPA7_4416[100.00%]"transcriptional regulator, LysR family",PSPA7_4417[100.00%]"alkaline protease secretion ATP-binding protein AprD",PSPA7_4418[100.00%]"…
bin50	PSPA7_0069[14.39%]"radical SAM",PSPA7_0070[100.00%]"site-specific recombinase, phage integrase family protein",PSPA7_0071[100.00%]"site-specific recombinase, phage integrase family protein",PSPA7_0072[100.00%]"hypothetical protein",PSPA7_0073[100.00%]"hypothetical protein",PSPA7_0074[100.00%]"site-specific recombinase, phage integrase family",PSPA7_0075[100.00%]"N-6 DNA methylase",PSPA7_0076[100.…
bin51	213BRrast_0980[100.00%]"hypothetical protein",213BRrast_0981[100.00%]"hypothetical protein",213BRrast_0982[100.00%]"hypothetical protein",213BRrast_0983[100.00%]"hypothetical protein",213BRrast_0984[100.00%]"hypothetical protein",213BRrast_0985[100.00%]"hypothetical protein",213BRrast_0986[100.00%]"DNA primase domain protein",213BRrast_0987[100.00%]"hypothetical protein",213BRrast_0988[100.00%]"h…
bin52	PSPA7_3013[100.00%]"transcriptional regulator, LysR family",PSPA7_3014[100.00%]"hydrolase",PSPA7_3015[100.00%]"kinase sensor protein",PSPA7_3016[100.00%]"two component response regulator",PSPA7_3017[100.00%]"RcsC",PSPA7_3018[100.00%]"DNA-binding response regulator, LuxR family",PSPA7_3019[100.00%]"chaperone CupA5",PSPA7_3020[100.00%]"fimbrial subunit",PSPA7_3021[100.00%]"usher",PSPA7_3022[100.00%…
bin53	PSPA7_3043[72.15%]"putative cointegrate resolution protein",PSPA7_3044[100.00%]"conserved hypothetical protein",PSPA7_3045[100.00%]"conserved hypothetical protein",PSPA7_3046[100.00%]"conserved hypothetical protein",PSPA7_3047[100.00%]"hypothetical protein",PSPA7_3048[100.00%]"conserved hypothetical protein",PSPA7_3049[100.00%]"hypothetical protein",PSPA7_3050[100.00%]"conserved hypothetical prot…
bin54	NCGM2_2913[100.00%]"hypothetical protein",NCGM2_2914[100.00%]"phage terminase",NCGM2_2915[100.00%]"large subunit terminase",NCGM2_2916[100.00%]"aldehyde dehydrogenase",NCGM2_2917[100.00%]"glycoprotein",NCGM2_2918[100.00%]"phage Mu protein F like protein",NCGM2_2919[100.00%]"glycoprotein",NCGM2_2920[100.00%]"glycoprotein",NCGM2_2921[100.00%]"glycoprotein",NCGM2_2922[100.00%]"glycoprotein",NCGM2_29…
bin55	PSPA7_2515[100.00%]"hypothetical protein",PSPA7_2516[100.00%]"putative prophage encoded two-component system histidine kinase",PSPA7_2517[100.00%]"patch repair protein",PSPA7_2518[100.00%]"conserved hypothetical protein",PSPA7_2519[100.00%]"conserved hypothetical protein",PSPA7_2520[100.00%]"conserved hypothetical protein",PSPA7_2521[100.00%]"modification methylase DdeI",PSPA7_2522[100.00%]"hypot…
bin56	PLES_44861[2.33%]"conserved hypothetical protein",PLES_44871[100.00%]"shufflon-specific recombinase",PLES_44881[100.00%]"hypothetical protein",PLES_44891[100.00%]"hypothetical protein",PLES_44901[100.00%]"GCN5-related N-acetyltransferase",PLES_44911[100.00%]"hypothetical protein",PLES_44921[100.00%]"putative excisionase",PLES_44931[100.00%]"hypothetical protein",PLES_44941[100.00%]"Serine/threoni…
bin57	PA99_4276[100.00%]"ABC transporter ATP-binding protein with unknown substrate",PA99_4277[100.00%]"ABC-type nitrate/sulfonate/bicarbonate transport system protein, periplasmic component",PA99_4278[100.00%]"ABC-type nitrate/sulfonate/bicarbonate transport system, permease component",PA99_4279[100.00%]"3-oxoacyl-[acyl-carrier protein] reductase",PA99_4280[100.00%]"Mannose-6-phosphate isomerase",PA99…
bin58	PSPA7_6244[30.92%]"NAD-dependent epimerase/dehydratase family protein",PSPA7_6245[100.00%]"acid phosphatase/vanadium-dependent haloperoxidase related",PSPA7_6246[100.00%]"UbiA prenyltransferase",PSPA7_6247[100.00%]"conserved hypothetical protein",PSPA7_6248[100.00%]"FAD linked oxidase domain protein",PSPA7_6249[100.00%]"short-chain dehydrogenase/reductase SDR",PSPA7_6250[100.00%]"membrane protein…
bin59	PA14_46510[100.00%]"hypothetical protein",PA14_46520[100.00%]"hypothetical protein",PA14_46530[100.00%]"hypothetical protein",PA14_46540[100.00%]"hypothetical protein",PA14_46550[100.00%]"possible ribonuclease",PA14_46560[100.00%]"possible outer membrane protein",PA14_46570[100.00%]"putative transcriptional regulator",PA14_46580[100.00%]"putative multidrug efflux gene product",PA14_46590[100.00%]…
bin60	PSPA7_1407[100.00%]"general secretion pathway protein M",PSPA7_1408[100.00%]"general secretion pathway protein L (GspL)",PSPA7_1409[100.00%]"general secretion pathway protein K",PSPA7_1410[100.00%]"general secretion pathway protein J",PSPA7_1411[100.00%]"general secretion pathway protein I",PSPA7_1412[100.00%]"outer membrane secretion protein U",PSPA7_1413[100.00%]"general secretion pathway prote…
bin61	PAM18_0698[0.40%]"single-stranded DNA-binding protein",PAM18_0699[100.00%]"integrase family protein",PAM18_0700[100.00%]"phage integrase family protein",PAM18_0701[100.00%]"Uncharacterized protein conserved in bacteria",PAM18_0702[100.00%]"hypothetical protein",PAM18_0703[100.00%]"putative RecF/RecN/SMC N terminal domain protein",PAM18_0704[100.00%]"Type III restriction enzyme, Mod subunit",PAM18…
bin62	PaerPA_01000815[100.00%]"hypothetical protein",PaerPA_01000816[100.00%]"hypothetical protein",PaerPA_01000817[100.00%]"hypothetical protein",PaerPA_01000818[100.00%]"hypothetical protein",PaerPA_01000819[100.00%]"hypothetical protein",PaerPA_01000821[100.00%]"hypothetical protein",PaerPA_01000822[100.00%]"hypothetical protein"
bin63	PaerPA_01003757[1.40%]"hypothetical protein"
bin64	PA103_3033[100.00%]"transposase",PA103_3034[100.00%]"Crotonyl-CoA carboxylase/reductase, ethylmalonyl-CoA producing",PA103_3035[100.00%]"non-ribosomal peptide synthetase",PA103_3036[100.00%]"Malonyl CoA-acyl carrier protein transacylase",PA103_3037[100.00%]"Multidrug resistance protein B",PA103_3038[100.00%]"Prolyl-tRNA synthetase",PA103_3039[98.72%]"Transposase, mutator type"
bin65	PA14_28760[9.59%]"hypothetical protein",PA14_28770[100.00%]"hypothetical protein",PA14_28780[100.00%]"hypothetical protein",PA14_28790[100.00%]"hypothetical protein",PA14_28800[100.00%]"conserved hypothetical protein",PA14_28810[100.00%]"putative DNA helicase",PA14_28820[100.00%]"conserved hypothetical protein",PA14_28830[100.00%]"conserved hypothetical protein",PA14_28840[100.00%]"putative helic…
bin66	G655_23855[100.00%]"hypothetical protein",G655_23860[100.00%]"putative lipoprotein",G655_23865[100.00%]"hypothetical protein",G655_23870[100.00%]"photolyase",G655_23875[100.00%]"hypothetical protein",G655_23880[100.00%]"hypothetical protein",G655_23885[100.00%]"cyclopropane-fatty-acyl-phospholipid synthase",G655_23890[100.00%]"hypothetical protein",G655_23895[100.00%]"amine oxidase",G655_23900[10…
bin67	213BRrast_2766[0.77%]"Type IV secretory pathway, VirD2 components (relaxase)",213BRrast_2767[100.00%]"Bicyclomycin resistance protein",213BRrast_2768[100.00%]"Transcriptional regulator, LysR family",213BRrast_2769[100.00%]"probable lipoprotein",213BRrast_2770[100.00%]"Type IV secretion system protein VirD4",213BRrast_2771[100.00%]"CopG domain protein DNA-binding domain protein",213BRrast_2772[100…
bin68	PA14_23340[1.40%]"integration host factor beta subunit",PA14_23350[100.00%]"hypothetical protein",PA14_23360[100.00%]"O-antigen chain length regulator",PA14_23370[100.00%]"putative UDP-N-acetylglucosamine 2-epimerase",PA14_23380[100.00%]"UDP-N-acetyl-D-mannosaminuronate dehydrogenase",PA14_23390[100.00%]"putative polysaccharide biosynthesis protein",PA14_23400[100.00%]"hypothetical protein",PA14_…
bin69	PSPA7_5323[0.36%]"GTP-binding protein YchF",PSPA7_5324[100.00%]"integrase",PSPA7_5325[100.00%]"hypothetical protein",PSPA7_5326[100.00%]"hypothetical protein",PSPA7_5327[100.00%]"AAA ATPase, central domain protein",PSPA7_5328[100.00%]"Y4bN protein",PSPA7_5329[100.00%]"conserved hypothetical protein",PSPA7_5330[100.00%]"hypothetical protein",PSPA7_5331[100.00%]"hypothetical cytosolic protein",PSPA…
bin70	PA14_59710[100.00%]"putative fimbrial protein precursor",PA14_59720[100.00%]"putative pili assembly chaperone",PA14_59750[100.00%]"fimbrial subunit",PA14_59760[100.00%]"putative pili assembly chaperone",PA14_59770[100.00%]"putative two component response regulator",PA14_59780[100.00%]"putative kinase sensor protein",PA14_59790[100.00%]"two component response regulator",PA14_59800[100.00%]"kinase …
bin71	G655_11290[100.00%]"hypothetical protein",G655_11295[100.00%]"hypothetical protein",G655_11300[100.00%]"hypothetical protein",G655_11305[100.00%]"DNA or RNA helicase",G655_11310[5.02%]"phage integrase"
bin72	PA14_10050[100.00%]"hypothetical protein",PA14_10070[100.00%]"putative zinc-dependent oxidoreductase",PA14_10080[100.00%]"hypothetical protein",PA14_10090[100.00%]"possible LysR family transcription regulator",PA14_10110[100.00%]"putative transporter",PA14_10120[100.00%]"possible LysR family transcription regulator",PA14_10130[100.00%]"putative short-chain dehydrogenase",PA14_10140[100.00%]"ferri…
bin73	NCGM2_3765[100.00%]"restriction enzyme type I helicase subunit and related helicase",NCGM2_3766[100.00%]"hypothetical protein",NCGM2_3767[100.00%]"UvrD/REP helicase",NCGM2_3768[100.00%]"SMC domain-containing protein",NCGM2_3769[100.00%]"N-6 DNA methylase",NCGM2_3770[100.00%]"N-7 DNA methylase",NCGM2_3771[100.00%]"DNA protecting protein",NCGM2_3772[100.00%]"ATP-dependent DNA helicase"
bin74	PSPA7_3025[100.00%]"MexT protein",PSPA7_3026[100.00%]"shikimate transporter",PSPA7_3027[100.00%]"nitrilase 4",PSPA7_3028[100.00%]"cytochrome c, class I",PSPA7_3029[100.00%]"cytochrome d1, heme region",PSPA7_3030[100.00%]"transcriptional regulator, GntRfamily, with Aminotransferase domain",PSPA7_3031[100.00%]"hypothetical protein",PSPA7_3032[100.00%]"short-chain dehydrogenase/reductase SDR",PSPA7_…
bin75	NCGM2_1787[100.00%]"hypothetical protein",NCGM2_1788[100.00%]"hypothetical protein",NCGM2_1789[100.00%]"UvrD/REP family helicase",NCGM2_1790[100.00%]"hypothetical protein",NCGM2_1791[100.00%]"hypothetical protein",NCGM2_1792[100.00%]"hypothetical protein",NCGM2_1793[100.00%]"ISxac3 transposase"
bin76	19BRrast_0729[91.33%]"Phosphate-binding DING protein (related to PstS)",19BRrast_0730[100.00%]"Phosphate-binding DING protein (related to PstS)",19BRrast_0731[90.39%]"Filamentous haemagglutinin family outer membrane protein associated with VreARI signalling system"
bin77	NCGM2_1440[37.80%]"hypothetical protein",NCGM2_1441[100.00%]"DNA topoisomerase III",NCGM2_1442[100.00%]"single-strand binding protein family protein",NCGM2_1443[100.00%]"putative integrase regulator R protein",NCGM2_1444[100.00%]"hypothetical protein",NCGM2_1445[100.00%]"hypothetical protein",NCGM2_1446[100.00%]"coproporphyrinogen III oxidase",NCGM2_1447[100.00%]"predicted transcriptional regulat…
bin78	PLES_19071[1.40%]"integration host factor beta subunit",PLES_19081[100.00%]"O-antigen chain length regulator",PLES_19091[100.00%]"UDP-glucose/GDP-mannose dehydrogenase-like protein",PLES_19101[100.00%]"wbpP",PLES_19111[100.00%]"ORF_8; similar to Polysaccharide biosynthesis protein; potential multiple membrane spanning domains.",PLES_19121[100.00%]"WbpR",PLES_19131[100.00%]"ORF_10; similar to Aspa…
bin79	PA99_3449[100.00%]"ATPase domain protein",PA99_3450[100.00%]"resolvase, putative",PA99_3451[100.00%]"hypothetical protein",PA99_3452[100.00%]"hypothetical protein"
bin80	19BRrast_6383[100.00%]"FIG141751: hypothetical protein in PFGI-1-like cluster",19BRrast_6384[100.00%]"Integrase",19BRrast_6385[100.00%]"Putative DNA-binding protein in cluster with Type I restriction-modification system",19BRrast_6386[100.00%]"Type I restriction-modification system, restriction subunit R (EC 3.1.21.3)",19BRrast_6387[100.00%]"Anticodon nuclease",19BRrast_6388[100.00%]"Type I restr…
bin81	PSPA7_4370[2.61%]"transcriptional regulator, IclR family",PSPA7_4371[100.00%]"ectoine/hydroxyectoine ABC transporter, ATP-binding protein",PSPA7_4372[100.00%]"ectoine/hydroxyectoine ABC transporter, permease protein EhuD",PSPA7_4373[100.00%]"ectoine/hydroxyectoine ABC transporter, permease protein EhuC",PSPA7_4374[100.00%]"ectoine/hydroxyectoine ABC transporter solute-binding protein",PSPA7_4375[…
bin82	PA99_0687[100.00%]"Conjugative transfer protein TrbL",PA99_0688[100.00%]"Conjugative transfer protein TrbF",PA99_0689[100.00%]"Conjugative transfer protein TrbG",PA99_0690[100.00%]"Conjugative transfer protein TrbI",PA99_0691[100.00%]"Mobile element protein",PA99_0692[100.00%]"Mobile element protein",PA99_0693[100.00%]"Mobile element protein",PA99_0694[100.00%]"hypothetical protein",PA99_0695[100…
bin83	19BRrast_1493[4.72%]"COG0488: ATPase components of ABC transporters with duplicated ATPase domains",19BRrast_1494[100.00%]"Transcriptional regulator, LysR family",19BRrast_1495[100.00%]"hypothetical protein",19BRrast_1496[100.00%]"FIG00454641: hypothetical protein",19BRrast_1497[100.00%]"Aldehyde dehydrogenase (EC 1.2.1.3)",19BRrast_1498[100.00%]"Alcohol dehydrogenase (EC 1.1.1.1)",19BRrast_1499[…
bin84	PAM18_1345[100.00%]"hypothetical protein",PAM18_1346[100.00%]"P27 family phage terminase small subunit",PAM18_1347[100.00%]"Phage terminase-like protein",PAM18_1348[100.00%]"Phage-related protein",PAM18_1349[100.00%]"Phage head maturation protease",PAM18_1350[100.00%]"putative phage phi-C31 gp36 major capsid-like protein",PAM18_1351[100.00%]"hypothetical protein",PAM18_1352[100.00%]"hypothetical …
bin85	PSPA7_4821[90.39%]"haemagluttinin repeat protein",PSPA7_4822[91.60%]"periplasmic binding protein"
bin86	NCGM2_3232[100.00%]"hypothetical protein",NCGM2_3233[100.00%]"hypothetical protein",NCGM2_3234[100.00%]"helicase"
bin87	PA99_2790[58.26%]"Flagellar hook-associated protein FlgL",PA99_2791[100.00%]"SAM-dependent methyltransferase",PA99_2792[100.00%]"Phosphoserine phosphatase",PA99_2793[100.00%]"putative sugar nucleotidyltransferase",PA99_2794[100.00%]"O-antigen biosynthesis protein",PA99_2795[100.00%]"Flagellin protein FlaB",PA99_2796[100.00%]"Flagellin protein FlaG",PA99_2797[100.00%]"Flagellar hook-associated pro…
bin88	PSPA7_0130[80.52%]"transposase",PSPA7_0132[100.00%]"hypothetical protein",PSPA7_0131[100.00%]"hypothetical protein",PSPA7_0133[100.00%]"transposase subunit; putative",PSPA7_0134[100.00%]"ThiF family protein",PSPA7_0135[100.00%]"conserved hypothetical protein",PSPA7_0136[100.00%]"hypothetical protein",PSPA7_0137[100.00%]"hypothetical protein",PSPA7_0138[100.00%]"conserved hypothetical protein",PSP…
bin89	G655_13045[3.33%]"protein PvdJ",G655_13050[100.00%]"pyoverdine synthetase D",G655_13055[100.00%]"ferripyoverdine receptor",G655_13060[100.00%]"pyoverdine biosynthesis protein PvdE"
bin90	G655_05870[100.00%]"hypothetical protein",G655_05875[100.00%]"DNA-binding protein",G655_05880[100.00%]"repA-like protein",G655_05885[100.00%]"hypothetical protein",G655_05890[100.00%]"P-type conjugative transfer protein TrbL",G655_05895[100.00%]"hypothetical protein",G655_05900[100.00%]"P-type conjugative transfer protein TrbJ",G655_05905[100.00%]"hypothetical protein",G655_05910[100.00%]"hypothe…
bin91	G655_03105[7.91%]"hypothetical protein",G655_03110[100.00%]"hypothetical protein",G655_03115[100.00%]"hypothetical protein",G655_03120[100.00%]"putative bacteriophage protein",G655_03125[100.00%]"putative phage baseplate assembly protein",G655_03130[100.00%]"bacteriophage protein",G655_03135[100.00%]"tail fiber",G655_03140[100.00%]"tail fiber assembly protein",G655_03145[100.00%]"phage tail sheat…
bin92	PA14_54860[100.00%]"hypothetical protein",PA14_54870[100.00%]"hypothetical protein",PA14_54880[100.00%]"putative serine acetyltransferase",PA14_54890[100.00%]"hypothetical protein",PA14_54900[100.00%]"hypothetical protein",PA14_54910[100.00%]"putative thioesterase",PA14_54920[100.00%]"putative non-ribosomal peptide synthetase",PA14_54930[16.67%]"putative non-ribosomal peptide synthetase"
bin93	G655_01275[100.00%]"ArsR family transcriptional regulator",G655_01280[100.00%]"DNA-cytosine methyltransferase",G655_01285[100.00%]"putative very short patch repair protein",G655_01290[100.00%]"hypothetical protein",G655_01295[100.00%]"hypothetical protein",G655_01300[100.00%]"response regulator receiver",G655_01305[100.00%]"hypothetical protein",G655_01310[100.00%]"mobilization protein MobB",G655…
bin94	PSPA7_1013[100.00%]"hypothetical protein",PSPA7_1014[100.00%]"type I pilus biogensis protein FimA",PSPA7_1015[100.00%]"chaperone CupB2",PSPA7_1016[100.00%]"outer membrane usher protein HtrE (Heat shock protein E)",PSPA7_1017[100.00%]"chaperone CupB4",PSPA7_1018[100.00%]"adhesive protein CupB5",PSPA7_1019[100.00%]"fimbrial protein cupB6",PSPA7_1020[100.00%]"response regulator receiver modulated di…
bin95	PA103_0379[100.00%]"PhaK-like protein",PA103_0380[100.00%]"Flavodoxin reductase (ferredoxin-NADPH reductase) family 1",PA103_0381[100.00%]"putative vanillate O-demethylase oxygenase subunit oxidoreductase protein",PA103_0382[100.00%]"putative outer membrane protein W",PA103_0383[100.00%]"Aldehyde dehydrogenase",PA103_0384[100.00%]"Aldehyde dehydrogenase",PA103_0385[100.00%]"P-hydroxybenzoate hydr…
bin96	NCGM2_4270[100.00%]"O11 O-antigen biosynthesis associated epimerase",NCGM2_4271[100.00%]"O11 O-antigen biosynthesis associated UDP-linked N-acetylglucosamine",NCGM2_4272[1.40%]"integration host factor subunit beta"
bin97	PSPA7_0354[0.17%]"DUF81",PSPA7_0355[100.00%]"hypothetical protein",PSPA7_0356[100.00%]"exonuclease SbcC, putative",PSPA7_0357[100.00%]"phage major capsid protein, P2 family",PSPA7_0358[100.00%]"phage transcriptional activator, Ogr/delta",PSPA7_0359[100.00%]"zinc-finger protein",PSPA7_0360[100.00%]"inner membrane protein",PSPA7_0361[100.00%]"hypothetical protein",PSPA7_0362[100.00%]"conserved hypo…
bin98	PLES_45001[100.00%]"hypothetical protein",PLES_45011[100.00%]"hypothetical protein",PLES_45021[100.00%]"hypothetical protein",PLES_45031[100.00%]"hypothetical protein",PLES_45041[100.00%]"hypothetical protein",PLES_45051[100.00%]"hypothetical protein",PLES_45061[100.00%]"hypothetical protein",PLES_45071[100.00%]"hypothetical protein",PLES_45081[100.00%]"hypothetical protein",PLES_45091[100.00%]"h…
bin99	PSPA7_3089[100.00%]"4-hydroxy-2-oxovalerate aldolase",PSPA7_3090[100.00%]"ferric vibrioferrin receptor",PSPA7_3091[100.00%]"PvsA",PSPA7_3092[100.00%]"IucA/IucC",PSPA7_3093[100.00%]"transport protein",PSPA7_3094[100.00%]"iron transporter",PSPA7_3096[100.00%]"diaminopimelate decarboxylase",PSPA7_3095[100.00%]"conserved hypothetical protein",PSPA7_3097[1.69%]"cyclic diguanylate phosphodiesterase (EA…
bin100	19BRrast_5264[100.00%]"hypothetical protein",19BRrast_5265[100.00%]"Arylsulfatase regulator (Fe-S oxidoreductase)",19BRrast_5266[100.00%]"radical SAM domain protein",19BRrast_5267[100.00%]"hypothetical protein",19BRrast_5268[100.00%]"hypothetical protein",19BRrast_5269[100.00%]"Phage integrase family protein",19BRrast_5270[100.00%]"hypothetical protein"
bin101	PSPA7_5143[100.00%]"site-specific recombinase, phage integrase family",PSPA7_5144[100.00%]"excisionase, putative",PSPA7_5145[100.00%]"hypothetical protein",PSPA7_5146[100.00%]"hypothetical protein",PSPA7_5147[100.00%]"conserved hypothetical protein",PSPA7_5148[100.00%]"conserved hypothetical protein",PSPA7_5149[100.00%]"hypothetical protein",PSPA7_5150[100.00%]"putative phage-related protein",PSP…
bin102	PSPA7_4403[100.00%]"methylated-DNA--protein-cysteine methyltransferase",PSPA7_4404[100.00%]"adhesin 20K",PSPA7_4405[100.00%]"outer membrane usher protein FimD",PSPA7_4406[100.00%]"chaperone CupC2",PSPA7_4407[100.00%]"hypothetical protein",PSPA7_4408[100.00%]"fimbrial subunit CupC1",PSPA7_4409[100.00%]"Hpt domain protein",PSPA7_4410[100.00%]"virulence sensor protein BvgS"
bin103	PA14_31180[1.79%]"hypothetical protein",PA14_31190[100.00%]"conserved hypothetical protein",PA14_31200[100.00%]"conserved hypothetical protein",PA14_31220[100.00%]"hypothetical protein",PA14_31230[100.00%]"hypothetical protein",PA14_31240[100.00%]"putative nrbE-like protein",PA14_31250[100.00%]"hypothetical protein",PA14_31260[100.00%]"RadC-like protein",PA14_31270[100.00%]"conserved hypothetical…
bin104	PA99_3751[100.00%]"Phage major capsid protein",PA99_3752[100.00%]"Phage major spike protein",PA99_3753[100.00%]"Phage minor capsid protein - DNA pilot protein",PA99_3754[100.00%]"Phage DNA replication protein",PA99_3755[100.00%]"Phage major capsid protein",PA99_3756[100.00%]"Phage major spike protein",PA99_3757[100.00%]"Phage minor capsid protein - DNA pilot protein",PA99_3758[100.00%]"Phage DNA …
bin105	G655_23790[100.00%]"transposase",G655_23795[100.00%]"hypothetical protein",G655_23800[100.00%]"long-chain-fatty-acid-CoA ligase",G655_23805[100.00%]"hypothetical protein",G655_23810[100.00%]"short chain dehydrogenase",G655_23815[100.00%]"hypothetical protein",G655_23820[100.00%]"two component transcriptional regulator",G655_23825[100.00%]"integral membrane sensor signal transduction histidine kin…
bin106	M062_14885[100.00%]"transcription regulator protein",M062_14890[100.00%]"MdtG",M062_14895[100.00%]"cysteine hydrolase",M062_14900[100.00%]"hypothetical protein",M062_14905[100.00%]"hypothetical protein",M062_14910[100.00%]"hypothetical protein",M062_14915[100.00%]"hypothetical protein",M062_14920[100.00%]"hypothetical protein",M062_14925[100.00%]"hypothetical protein",M062_14930[100.00%]"lytic en…
bin107	PADK2_14530[100.00%]"transposase InsF for insertion sequence IS3A/B/C/D/E/fA",PADK2_14535[100.00%]"hypothetical protein",PADK2_14540[100.00%]"hypothetical protein",PADK2_14545[100.00%]"hypothetical protein",PADK2_14550[100.00%]"hypothetical protein",PADK2_14555[100.00%]"LysR family transcriptional regulator",PADK2_14560[100.00%]"membrane protein OpdE",PADK2_14565[100.00%]"hypothetical protein"
bin108	PA2730[100.00%]"hypothetical protein",PA2731[100.00%]"hypothetical protein",PA2732[100.00%]"hypothetical protein",PA2733[100.00%]"conserved hypothetical protein",PA2734[100.00%]"hypothetical protein",PA2735[100.00%]"probable restriction-modification system protein"
bin109	PADK2_13115[100.00%]"hypothetical protein",PADK2_13120[100.00%]"hypothetical protein",PADK2_13125[100.00%]"hypothetical protein",PADK2_13130[100.00%]"hypothetical protein",PADK2_13135[100.00%]"CRISPR-associated helicase Cas3 family",PADK2_13140[100.00%]"CRISPR-associated protein Cas1",PADK2_13145[100.00%]"hypothetical protein"
bin110	PaerPA_01005322[100.00%]"hypothetical protein"
bin111	NCGM2_3701[100.00%]"hypothetical ABC transporter protein",NCGM2_3702[100.00%]"polar amino acid uptake transporter family protein",NCGM2_3703[100.00%]"polar amino acid ABC transporter, inner membrane subunit",NCGM2_3704[100.00%]"polar amino acid ABC transporter, inner membrane subunit",NCGM2_3705[100.00%]"dihydrodipicolinate synthetase family protein",NCGM2_3706[100.00%]"proline racemase family pr…
bin112	PA103_6148[100.00%]"hypothetical protein",PA103_6149[100.00%]"hypothetical protein",PA103_6150[100.00%]"putative cytoplasmic protein",PA103_6151[100.00%]"hypothetical protein",PA103_6152[100.00%]"hypothetical protein",PA103_6153[100.00%]"hypothetical protein",PA103_6154[0.64%]"hypothetical protein"
bin113	PA103_3406[100.00%]"hypothetical protein",PA103_3407[100.00%]"Modification methylase PstI",PA103_3408[100.00%]"hypothetical protein",PA103_3409[100.00%]"Phosphoglycolate phosphatase",PA103_3410[100.00%]"hypothetical protein"
bin114	PaerPA_01003082[99.59%]"hypothetical protein",PaerPA_01003083[100.00%]"hypothetical protein",PaerPA_01003084[100.00%]"hypothetical protein",PaerPA_01003085[100.00%]"hypothetical protein",PaerPA_01003086[100.00%]"hypothetical protein",PaerPA_01003087[100.00%]"hypothetical protein",PaerPA_01003088[100.00%]"hypothetical protein",PaerPA_01003089[100.00%]"hypothetical protein",PaerPA_01003090[100.00%]…
bin115	PA103_1358[100.00%]"large Ala/Glu-rich protein",PA103_1359[100.00%]"hypothetical protein"
bin116	M062_06735[100.00%]"CRISPR-associated protein Cas3",M062_06740[100.00%]"CRISPR-associated protein Cse1",M062_06745[100.00%]"CRISPR-associated protein Cse2",M062_06750[100.00%]"CRISPR-associated protein Cse4",M062_06755[100.00%]"CRISPR-associated protein Cas5",M062_06760[100.00%]"CRISPR-associated protein Cse3",M062_06765[100.00%]"CRISPR-associated protein Cas1",M062_06770[100.00%]"CRISPR-associat…
bin117	NCGM2_1827[1.75%]"catalase",NCGM2_1828[100.00%]"alpha/beta hydrolase family protein",NCGM2_1829[100.00%]"pirin-related protein",NCGM2_1830[100.00%]"hypothetical protein",NCGM2_1831[100.00%]"putative multidrug resistance protein A",NCGM2_1832[100.00%]"hypothetical protein",NCGM2_1833[8.39%]"putative halogenase"
bin118	M062_05310[99.57%]"hypothetical protein",M062_05315[100.00%]"hyphothetical protein CP13",M062_05320[100.00%]"hyphothetical protein CP12",M062_05325[100.00%]"hyphothetical protein CP11",M062_05330[100.00%]"hypothetical protein",M062_05335[100.00%]"hypothetical protein",M062_05340[100.00%]"DNA helicase",M062_05345[100.00%]"hypothetical protein",M062_05350[100.00%]"hypothetical protein",M062_05355[1…
bin119	PA14_30970[8.33%]"putative transcriptional regulator",PA14_30980[100.00%]"hypothetical protein",PA14_30990[100.00%]"hypothetical protein",PA14_31000[100.00%]"hypothetical protein",PA14_31010[100.00%]"putative cation efflux system protein",PA14_31030[100.00%]"putative cation efflux system protein",PA14_31040[100.00%]"putative cation efflux system protein",PA14_31050[100.00%]"hypothetical protein",…
bin120	PAM18_2237[100.00%]"type I restriction modification enzyme restriction subunit",PAM18_2238[100.00%]"type I restriction modification enzyme methylase subunit",PAM18_2239[100.00%]"type I restriction modification enzyme specificity subunit",PAM18_2240[100.00%]"putative ABC transporter",PAM18_2241[100.00%]"hypothetical protein"
bin121	PaerPA_01005335[100.00%]"hypothetical protein"
bin122	G655_13040[26.90%]"peptide synthase",G655_13045[70.94%]"protein PvdJ"
bin123	PLES_33841[100.00%]"hypothetical protein",PLES_33851[100.00%]"hypothetical protein",PLES_33861[100.00%]"hypothetical protein",PLES_33871[100.00%]"hypothetical protein",PLES_33881[100.00%]"hypothetical protein"
bin124	PaerPA_01001304[100.00%]"hypothetical protein",PaerPA_01001305[100.00%]"hypothetical protein",PaerPA_01001306[100.00%]"hypothetical protein"
bin125	PA103_1196[99.01%]"adenine specific DNA methyltransferase",PA103_1197[100.00%]"hypothetical protein",PA103_1198[100.00%]"putative enzyme",PA103_1199[0.40%]"Single-stranded DNA-binding protein"
bin126	19BRrast_2685[0.44%]"Transcriptional regulator MexT",19BRrast_2686[100.00%]"Transposase",19BRrast_2687[100.00%]"ISPs1, transposase OrfA",19BRrast_2688[100.00%]"hypothetical protein",19BRrast_2689[100.00%]"Purine NTPase",19BRrast_2690[100.00%]"hypothetical protein",19BRrast_2691[100.00%]"hypothetical protein",19BRrast_2692[100.00%]"hypothetical protein"
bin127	PADK2_10970[100.00%]"hypothetical protein",PADK2_10975[100.00%]"hypothetical protein",PADK2_10980[100.00%]"hypothetical protein",PADK2_10985[100.00%]"DNA sulfur modification protein DndE",PADK2_10990[4.65%]"phage integrase"
bin128	PA1368[100.00%]"hypothetical protein",PA1369[100.00%]"hypothetical protein",PA1370[100.00%]"hypothetical protein",PA1371[100.00%]"hypothetical protein",PA1372[100.00%]"hypothetical protein"
bin129	PSPA7_3943[100.00%]"lipase family protein",PSPA7_3944[100.00%]"hypothetical protein",PSPA7_3945[100.00%]"lipoprotein",PSPA7_3946[100.00%]"lipoprotein",PSPA7_3947[100.00%]"lipoprotein",PSPA7_3948[100.00%]"conserved hypothetical protein",PSPA7_3949[100.00%]"Rhs element Vgr protein",PSPA7_3950[3.00%]"DNA-binding response regulator, LuxR family"
bin130	NCGM2_5614[100.00%]"hypothetical protein",NCGM2_5615[100.00%]"hypothetical protein",NCGM2_5616[100.00%]"hypothetical protein",NCGM2_5617[100.00%]"hypothetical protein",NCGM2_5618[100.00%]"hypothetical protein",NCGM2_5619[100.00%]"hypothetical protein"
bin131	PA103_5453[100.00%]"hypothetical protein",PA103_5454[100.00%]"hypothetical protein",PA103_5455[100.00%]"Transcriptional regulator, IclR family",PA103_5456[100.00%]"Phage protein",PA103_5457[100.00%]"Phage transposase",PA103_5458[100.00%]"Eha",PA103_5459[100.00%]"hypothetical protein",PA103_5460[100.00%]"hypothetical protein",PA103_5461[100.00%]"hypothetical protein",PA103_5462[88.06%]"hypothetica…
bin132	213BRrast_5193[100.00%]"CRISPR-associated protein Cas2",213BRrast_5194[100.00%]"CRISPR-associated protein Cas1",213BRrast_5195[100.00%]"CRISPR-associated RecB family exonuclease Cas4b",213BRrast_5196[100.00%]"CRISPR-associated protein, TM1801 family",213BRrast_5197[100.00%]"CRISPR-associated protein, CT1133 family",213BRrast_5198[100.00%]"CRISPR-associated protein, Cas5d family",213BRrast_5199[10…
bin133	G655_03790[100.00%]"hypothetical protein",G655_03795[100.00%]"hypothetical protein",G655_03800[100.00%]"CzcA family heavy metal efflux protein",G655_03805[100.00%]"CzcB family heavy metal RND efflux membrane fusion protein",G655_03810[100.00%]"CzcC family heavy metal RND efflux outer membrane protein",G655_03815[100.00%]"hypothetical protein",G655_03820[100.00%]"hypothetical protein"
bin134	PA14_60060[100.00%]"hypothetical protein",PA14_60070[100.00%]"conserved hypothetical protein",PA14_60080[100.00%]"conserved hypothetical protein",PA14_60090[100.00%]"hypothetical protein",PA14_60100[100.00%]"deoxycytidine triphosphate deaminase",PA14_60110[100.00%]"hypothetical protein",PA14_60120[100.00%]"putative deoxycytidine deaminase"
bin135	PA99_2261[100.00%]"Multidrug resistance protein B",PA99_2262[100.00%]"Membrane fusion component of tripartite multidrug resistance system",PA99_2263[100.00%]"Nicotinamidase family protein YcaC",PA99_2264[100.00%]"Glutathione S-transferase",PA99_2265[9.52%]"Catalase"
bin136	19BRrast_2970[98.43%]"hypothetical protein",19BRrast_2971[100.00%]"transposase InsA",19BRrast_2972[100.00%]"Heat shock protein 60 family chaperone GroEL",19BRrast_2973[100.00%]"tRNA-guanine transglycosylase (EC 2.4.2.29)",19BRrast_2974[100.00%]"Ribosomal RNA methyltransferase (EC 2.1.1.-) (Gentamicin-resistance methyltransferase)",19BRrast_2975[100.00%]"transposase InsA",19BRrast_2976[7.14%]"Dihy…
bin137	G655_20430[100.00%]"esterase",G655_20435[100.00%]"nucleotide-binding protein",G655_20440[100.00%]"hypothetical protein",G655_20445[100.00%]"hypothetical protein",G655_20450[100.00%]"hypothetical protein"
bin138	PA0719[30.16%]"hypothetical protein of bacteriophage Pf1",PA0720[100.00%]"helix destabilizing protein of bacteriophage Pf1",PA0721[100.00%]"hypothetical protein of bacteriophage Pf1",PA0722[100.00%]"hypothetical protein of bacteriophage Pf1",PA0723[100.00%]"coat protein B of bacteriophage Pf1",PA0724[100.00%]"probable coat protein A of bacteriophage Pf1",PA0725[100.00%]"hypothetical protein of ba…
bin139	PA14_59550[100.00%]"hypothetical protein",PA14_59560[100.00%]"putative transposase",PA14_59570[100.00%]"putative transposase",PA14_59580[100.00%]"putative transposase",PA14_59590[100.00%]"conserved hypothetical protein",PA14_59600[100.00%]"hypothetical protein",PA14_59610[100.00%]"conserved hypothetical protein",PA14_59620[100.00%]"conserved hypothetical protein",PA14_59630[100.00%]"hypothetical …
bin140	-
bin141	PADK2_10845[100.00%]"ISPpu14, transposase Orf3",PADK2_10850[100.00%]"putative cytoplasmic protein",PADK2_10855[100.00%]"hypothetical protein",PADK2_10860[100.00%]"hypothetical protein",PADK2_10865[100.00%]"hypothetical protein",PADK2_10870[100.00%]"hypothetical protein",PADK2_10875[100.00%]"HNH endonuclease typeIV restriction enzyme"
bin142	19BRrast_5284[100.00%]"Type IV fimbrial biogenesis protein FimT",19BRrast_5285[100.00%]"type 4 fimbrial biogenesis protein FimU",19BRrast_5286[100.00%]"Type IV fimbrial biogenesis protein PilV",19BRrast_5287[100.00%]"Type IV fimbrial biogenesis protein PilW",19BRrast_5288[100.00%]"Type IV fimbrial biogenesis protein PilX",19BRrast_5289[100.00%]"Type IV fimbrial biogenesis protein PilY1",19BRrast_…
bin143	PADK2_24175[100.00%]"type 4 fimbrial biogenesis protein FimT",PADK2_24180[100.00%]"type 4 fimbrial biogenesis protein FimU",PADK2_24185[100.00%]"type IV pilus modification protein PilV",PADK2_24190[100.00%]"type 4 fimbrial biogenesis protein PilW",PADK2_24195[100.00%]"type 4 fimbrial biogenesis protein PilX",PADK2_24200[100.00%]"type 4 fimbrial biogenesis protein PilY1",PADK2_24205[100.00%]"hypot…
bin144	PAM18_5670[100.00%]"hypothetical protein",PAM18_5671[100.00%]"hypothetical protein",PAM18_5672[100.00%]"cytochrome P450",PAM18_5673[100.00%]"hypothetical protein",PAM18_5674[100.00%]"hypothetical protein",PAM18_5675[100.00%]"hypothetical protein"
bin145	PSPA7_2654[100.00%]"conserved hypothetical protein",PSPA7_2655[100.00%]"Eaa1",PSPA7_2656[100.00%]"hypothetical protein",PSPA7_2657[100.00%]"hypothetical protein",PSPA7_2658[100.00%]"conserved hypothetical protein",PSPA7_2659[100.00%]"hypothetical protein",PSPA7_2660[100.00%]"hypothetical protein",PSPA7_2661[100.00%]"hypothetical protein",PSPA7_2662[100.00%]"conserved hypothetical protein",PSPA7_2…
bin146	M062_25320[99.81%]"recombinase",M062_25325[100.00%]"hypothetical protein",M062_25330[100.00%]"hypothetical protein",M062_25335[100.00%]"hypothetical protein",M062_25340[100.00%]"hypothetical protein",M062_25345[100.00%]"hypothetical protein",M062_25350[100.00%]"hypothetical protein"
bin147	PSPA7_2550[100.00%]"conserved hypothetical protein",PSPA7_2551[100.00%]"conserved hypothetical protein",PSPA7_2552[100.00%]"lipoprotein",PSPA7_2553[100.00%]"polyphosphate-selective porin O",PSPA7_2554[100.00%]"type 4 fimbriae expression regulatory protein PilR",PSPA7_2555[100.00%]"histidine kinase",PSPA7_2556[2.22%]"methyltransferase"
bin148	PSPA7_0085[17.33%]"hypothetical protein",PSPA7_0086[100.00%]"ultraviolet light resistance protein B",PSPA7_0087[100.00%]"site-specific recombinase, phage integrase family",PSPA7_0088[100.00%]"protein UmuC"
bin149	NCGM2_5414[82.54%]"putative tail component protein",NCGM2_5415[100.00%]"hypothetical protein",NCGM2_5416[100.00%]"hypothetical protein",NCGM2_5417[100.00%]"hypothetical protein",NCGM2_5418[100.00%]"hypothetical protein",NCGM2_5419[100.00%]"hypothetical protein",NCGM2_5420[100.00%]"hypothetical protein",NCGM2_5421[100.00%]"hypothetical protein",NCGM2_5422[100.00%]"hypothetical protein",NCGM2_5423[…
bin150	19BRrast_1442[100.00%]"putative DNA helicase",19BRrast_1443[100.00%]"hypothetical Cytosolic Protein",19BRrast_1444[0.35%]"Isocitrate dehydrogenase phosphatase (EC 2.7.11.5)/kinase (EC 3.1.3.-)"
bin151	PSPA7_4641[100.00%]"hemolysin activator protein",PSPA7_4642[100.00%]"hemolysin"
bin152	PAM18_2937[100.00%]"hypothetical protein",PAM18_2938[100.00%]"acetyltransferase",PAM18_2939[100.00%]"cysteine synthase",PAM18_2940[100.00%]"molybdopterin biosynthesis protein MoeB",PAM18_2941[100.00%]"hypothetical protein",PAM18_2942[100.00%]"hypothetical protein",PAM18_2943[100.00%]"transcriptional regulator",PAM18_2944[0.66%]"short chain dehydrogenase"
bin153	PSPA7_4011[42.42%]"3-oxoacyl-[acyl-carrier-protein] synthase 2 (3-oxoacyl-[acyl-carrier-protein] synthase II) (Beta-ketoacyl-ACP synthase II)(KAS II)",PSPA7_4012[100.00%]"conserved hypothetical protein",PSPA7_4013[100.00%]"heavy metal RND efflux outer membrane protein, CzcC family",PSPA7_4014[100.00%]"heavy metal RND efflux membrane fusion protein, CzcB family",PSPA7_4015[100.00%]"heavy metal eff…
bin154	PSPA7_0472[2.15%]"conserved hypothetical protein",PSPA7_0473[100.00%]"ISxac3 transposase",PSPA7_0474[100.00%]"6-aminohexanoate-dimer hydrolase",PSPA7_0475[100.00%]"hypothetical protein",PSPA7_0476[100.00%]"VgrG protein",PSPA7_0477[0.27%]"monofunctional biosynthetic peptidoglycan transglycosylase"
bin155	19BRrast_3268[55.86%]"elements of external origin; phage-related functions and prophages",19BRrast_3269[100.00%]"hypothetical protein",19BRrast_3270[100.00%]"Prophage Clp protease-like protein",19BRrast_3271[100.00%]"Phage portal",19BRrast_3272[100.00%]"hypothetical protein",19BRrast_3273[100.00%]"Phage terminase, large subunit",19BRrast_3274[100.00%]"FIG00956602: hypothetical protein",19BRrast_3…
bin156	NCGM2_2894[100.00%]"phage-type exonuclease",NCGM2_2895[100.00%]"ERF family protein",NCGM2_2896[100.00%]"phage protein",NCGM2_2897[100.00%]"hypothetical protein",NCGM2_2898[100.00%]"hypothetical protein"
bin157	NCGM2_5895[100.00%]"hypothetical protein",NCGM2_5896[100.00%]"hypothetical protein",NCGM2_5897[100.00%]"hypothetical protein",NCGM2_5898[100.00%]"hypothetical protein",NCGM2_5899[100.00%]"virulence-associated protein E",NCGM2_5900[100.00%]"hypothetical protein",NCGM2_5901[100.00%]"hypothetical protein",NCGM2_5902[100.00%]"hypothetical protein",NCGM2_5903[100.00%]"hypothetical protein",NCGM2_5904[…
bin158	PaerPA_01003422[100.00%]"hypothetical protein",PaerPA_01003423[100.00%]"hypothetical protein",PaerPA_01003424[100.00%]"hypothetical protein",PaerPA_01003425[100.00%]"hypothetical protein",PaerPA_01003426[100.00%]"hypothetical protein",PaerPA_01003427[100.00%]"hypothetical protein",PaerPA_01003428[100.00%]"hypothetical protein",PaerPA_01003429[100.00%]"hypothetical protein",PaerPA_01003430[100.00%…
bin159	PSPA7_4429[100.00%]"DEAD/DEAH box helicase",PSPA7_4430[100.00%]"conserved hypothetical protein",PSPA7_4431[100.00%]"conserved exported protein",PSPA7_4432[100.00%]"hypothetical protein"
bin160	PA99_2344[78.99%]"hypothetical protein",PA99_2345[100.00%]"hypothetical protein",PA99_2346[100.00%]"hypothetical protein"
bin161	213BRrast_3005[100.00%]"DNA invertase",213BRrast_3006[100.00%]"XamI DNA methyltransferase",213BRrast_3007[100.00%]"Type II restriction enzyme XamI (EC 3.1.21.4) (Endonuclease XamI) (R.XamI)",213BRrast_3008[100.00%]"hypothetical protein",213BRrast_3009[100.00%]"hypothetical protein",213BRrast_3010[100.00%]"hypothetical protein",213BRrast_3011[100.00%]"hypothetical protein",213BRrast_3012[100.00%]"…
bin162	PSPA7_0988[100.00%]"hypothetical protein",PSPA7_0989[100.00%]"conserved hypothetical protein",PSPA7_0990[100.00%]"hypothetical protein",PSPA7_0991[100.00%]"conserved hypothetical protein",PSPA7_0992[100.00%]"membrane protein, putative",PSPA7_0993[100.00%]"probable two-component sensor",PSPA7_0994[100.00%]"probable two-component response regulator",PSPA7_0995[100.00%]"conserved hypothetical protei…
bin163	PaerPA_01000202[100.00%]"hypothetical protein",PaerPA_01000203[100.00%]"hypothetical protein",PaerPA_01000204[100.00%]"hypothetical protein",PaerPA_01000205[100.00%]"hypothetical protein",PaerPA_01000206[100.00%]"hypothetical protein",PaerPA_01000207[100.00%]"hypothetical protein"
bin164	PSPA7_1268[100.00%]"putative HTH-type transcriptional regulator YbhD",PSPA7_1269[100.00%]"FldA protein",PSPA7_1270[100.00%]"aerobic C4-dicarboxylate transport protein",PSPA7_1271[100.00%]"citrate transporter",PSPA7_1272[100.00%]"outer membrane porin OprE",PSPA7_1273[1.76%]"conserved hypothetical protein"
bin165	19BRrast_0601[99.13%]"Cell division protein FtsH (EC 3.4.24.-)",19BRrast_0602[100.00%]"peptidase S8 and S53, subtilisin, kexin, sedolisin",19BRrast_0603[100.00%]"hypothetical protein"
bin166	G655_18320[100.00%]"DNA-directed DNA polymerase",G655_18325[100.00%]"hypothetical protein",G655_18330[100.00%]"N-acetyltransferase GCN5"
bin167	PSPA7_5175[65.99%]"ATPase, AFG1 family",PSPA7_5176[100.00%]"polypeptide-transport-associated domain protein, ShlB-type",PSPA7_5177[100.00%]"filamentous haemagglutinin family outer membrane protein"
bin168	G655_15415[100.00%]"hypothetical protein",G655_15420[100.00%]"hypothetical protein"
bin169	PSPA7_1248[25.78%]"conserved hypothetical protein",PSPA7_1249[100.00%]"hypothetical protein",PSPA7_1250[100.00%]"conserved hypothetical protein",PSPA7_1251[100.00%]"conserved hypothetical protein",PSPA7_1252[100.00%]"conserved hypothetical protein"
bin170	PA99_1400[100.00%]"Membrane protein involved in the export of O-antigen, teichoic acid lipoteichoic acid",PA99_1401[100.00%]"hypothetical protein",PA99_1402[2.13%]"Integration host factor beta subunit"
bin171	G655_16915[6.12%]"hypothetical protein",G655_16920[100.00%]"hypothetical protein",G655_16925[100.00%]"Rhs family protein"
bin172	NCGM2_1747[89.99%]"hypothetical protein",NCGM2_1748[100.00%]"putative mercury resistance protein",NCGM2_1749[100.00%]"transcriptional regulator",NCGM2_1750[100.00%]"mercuric reductase",NCGM2_1751[100.00%]"putative mercury transport protein",NCGM2_1752[100.00%]"periplasmic mercuric ion binding protein",NCGM2_1753[100.00%]"mercuric transport protein",NCGM2_1754[100.00%]"putative transcriptional reg…
bin173	19BRrast_2655[37.07%]"Probable hemagglutinin"
bin174	G655_10710[100.00%]"hypothetical protein",G655_10715[100.00%]"hypothetical protein",G655_10720[100.00%]"hypothetical protein",G655_10725[100.00%]"hypothetical protein",G655_10730[100.00%]"site-specific recombinase, resolvase family protein"
bin175	PaerPA_01000848[100.00%]"hypothetical protein",PaerPA_01000849[100.00%]"hypothetical protein",PaerPA_01000850[100.00%]"hypothetical protein"
bin176	PADK2_24105[100.00%]"hypothetical protein",PADK2_24110[100.00%]"hypothetical protein",PADK2_24115[100.00%]"hypothetical protein",PADK2_24120[100.00%]"hypothetical protein"
bin177	PA99_2256[100.00%]"hypothetical protein",PA99_2257[100.00%]"Mobile element protein",PA99_2258[100.00%]"Mobile element protein",PA99_2259[100.00%]"Mobile element protein",PA99_2260[100.00%]"Mobile element protein"
bin178	NCGM2_1836[100.00%]"hypothetical protein",NCGM2_1837[100.00%]"HlyD/EmrA family membrane protein",NCGM2_1838[100.00%]"hypothetical protein"
bin179	PSPA7_2787[60.69%]"filamentous haemagglutinin family protein",PSPA7_2788[100.00%]"conserved hypothetical protein",PSPA7_2789[100.00%]"conserved hypothetical protein",PSPA7_2790[100.00%]"conserved hypothetical protein"
bin180	NCGM2_6332[100.00%]"hypothetical protein",NCGM2_6333[100.00%]"hypothetical protein"
bin181	G655_27705[100.00%]"hypothetical protein",G655_27710[100.00%]"hypothetical protein",G655_27715[100.00%]"hypothetical protein",G655_27720[6.12%]"hypothetical protein"
bin182	PA14_53570[100.00%]"putative integrase",PA14_53580[100.00%]"hypothetical protein",PA14_53590[100.00%]"hypothetical protein",PA14_53600[100.00%]"hypothetical protein",PA14_53610[100.00%]"hypothetical protein"
bin183	NCGM2_2901[100.00%]"hypothetical protein",NCGM2_2902[100.00%]"hypothetical protein",NCGM2_2903[100.00%]"cI repressor protein"
bin184	19BRrast_0007[62.32%]"hypothetical protein",19BRrast_0008[100.00%]"helicase/SNF2 family domain protein",19BRrast_0009[100.00%]"hypothetical protein"
bin185	PSPA7_3104[100.00%]"trehalose-6-phosphate hydrolase (Alpha,alpha-phosphotrehalase)",PSPA7_3106[100.00%]"trehalose synthase (Maltose alpha-D-glucosyltransferase)",PSPA7_3105[100.00%]"short-chain dehydrogenase/reductase SDR",PSPA7_3107[100.00%]"conserved hypothetical protein",PSPA7_3108[100.00%]"membrane protein, putative",PSPA7_3109[100.00%]"conserved hypothetical protein",PSPA7_3110[2.34%]"putati…
bin186	M062_14485[100.00%]"hypothetical protein",M062_14490[100.00%]"hypothetical protein",M062_14495[100.00%]"hypothetical protein",M062_14500[100.00%]"NTPase KAP"
bin187	PA103_1379[100.00%]"Integrase",PA103_1380[100.00%]"Phage integrase",PA103_1381[100.00%]"hypothetical protein",PA103_1382[18.97%]"hypothetical protein"
bin188	PSPA7_1062[100.00%]"transcriptional regulator, MocR family",PSPA7_1063[100.00%]"thiol:disulfide interchange protein",PSPA7_1064[100.00%]"thiol-disulfide isomerase and thioredoxin"
bin189	NCGM2_1762[33.33%]"hypothetical protein",NCGM2_1763[100.00%]"transposase",NCGM2_1764[100.00%]"transposase"
bin190	NCGM2_5424[100.00%]"prophage MuMc02, virion morphogenesis protein",NCGM2_5425[100.00%]"virion morphogenesis protein",NCGM2_5426[100.00%]"portal protein",NCGM2_5427[100.00%]"phage uncharacterized protein",NCGM2_5428[1.40%]"conserved hypothetical DNA-binding protein"
bin191	-
bin192	G655_07890[100.00%]"GCN5-related N-acetyltransferase",G655_07895[100.00%]"hypothetical protein",G655_07900[100.00%]"NADH oxidase",G655_07905[100.00%]"hypothetical protein",G655_07910[100.00%]"hypothetical protein",G655_07915[100.00%]"hypothetical protein",G655_07920[100.00%]"hypothetical protein",G655_07925[100.00%]"hypothetical protein"
bin193	PA103_3116[100.00%]"hypothetical protein"
bin194	G655_19050[4.46%]"putative NAD(P)H dehydrogenase",G655_19055[100.00%]"putative peptidyl-arginine deiminase",G655_19060[100.00%]"polyamine ABC transporter substrate-binding protein",G655_19065[100.00%]"putative N-carbamoylputrescine amidohydrolase",G655_19070[100.00%]"peptidylarginine deiminase",G655_19075[100.00%]"transcriptional regulator"
bin195	PA14_15350[100.00%]"putative integrase",PA14_15360[100.00%]"hypothetical protein",PA14_15370[100.00%]"hypothetical protein",PA14_15380[100.00%]"replicative helicase, RepA",PA14_15400[100.00%]"putative replication protein, RepC"
bin196	PSPA7_3039[100.00%]"integrase, catalytic region",PSPA7_3040[100.00%]"TniB, putative",PSPA7_3041[100.00%]"cointegrase",PSPA7_3042[4.45%]"phage integrase"
bin197	PSPA7_4159[45.05%]"conserved hypothetical protein",PSPA7_4160[100.00%]"phosphotransferase enzyme family, putative",PSPA7_4161[100.00%]"probable transcriptional regulator",PSPA7_4162[100.00%]"NAD",PSPA7_4163[100.00%]"lipoprotein, putative",PSPA7_4164[100.00%]"quinone reductase",PSPA7_4165[99.78%]"probable transcriptional regulator"
bin198	PSPA7_2782[80.70%]"probable hemagglutinin",PSPA7_2783[100.00%]"hypothetical protein",PSPA7_2784[100.00%]"hypothetical protein",PSPA7_2785[100.00%]"FhaB protein",PSPA7_2786[100.00%]"hypothetical protein",PSPA7_2787[0.75%]"filamentous haemagglutinin family protein"
bin199	NCGM2_4627[2.56%]"hypothetical protein",NCGM2_4628[100.00%]"hypothetical protein",NCGM2_4629[100.00%]"phospholipase D",NCGM2_4630[100.00%]"hypothetical protein"
bin200	NCGM2_2883[100.00%]"hypothetical protein",NCGM2_2884[100.00%]"hypothetical protein",NCGM2_2885[100.00%]"hypothetical protein",NCGM2_2886[100.00%]"phage protein",NCGM2_2887[100.00%]"phage protein",NCGM2_2888[100.00%]"hypothetical protein",NCGM2_2889[100.00%]"hypothetical protein",NCGM2_2890[100.00%]"hypothetical protein",NCGM2_2891[100.00%]"hypothetical protein",NCGM2_2892[22.22%]"hypothetical pro…
bin201	NCGM2_4337[5.82%]"putative permease",NCGM2_4338[100.00%]"LysR family transcriptional regulator",NCGM2_4339[100.00%]"putative flavodoxin",NCGM2_4340[100.00%]"putative glutathione S-transferase",NCGM2_4341[100.00%]"hypothetical protein",NCGM2_4342[100.00%]"hypothetical protein",NCGM2_4343[100.00%]"hypothetical protein",NCGM2_4344[100.00%]"protein-disulfide isomerase"
bin202	PaerPA_01003109[0.44%]"hypothetical protein"
bin203	PA103_0626[100.00%]"putative membrane protein",PA103_0627[100.00%]"hypothetical protein",PA103_0628[100.00%]"Filamentation induced by cAMP protein Fic",PA103_0629[100.00%]"Pyruvate/2-oxoglutarate dehydrogenase complex, dihydrolipoamide acyltransferase (E2) component",PA103_0630[16.49%]"Superfamily II DNA/RNA helicase, SNF2 family"
bin204	PLES_13381[36.77%]"hypothetical protein",PLES_13391[100.00%]"hypothetical protein",PLES_13401[100.00%]"hypotjetical protein",PLES_13411[100.00%]"unknown",PLES_13421[100.00%]"ninG protein",PLES_13431[100.00%]"hypothetical protein",PLES_13441[12.59%]"hypothetical protein"
bin205	19BRrast_2986[100.00%]"Beta-lactamase (EC 3.5.2.6)",19BRrast_2987[100.00%]"Streptomycin 3''-O-adenylyltransferase (EC 2.7.7.47) @ Spectinomycin 9-O-adenylyltransferase",19BRrast_2988[100.00%]"transposase",19BRrast_2989[100.00%]"transposase for IS3513"
bin206	-
bin207	M062_12535[31.09%]"peptide synthase"
bin208	NCGM2_2856[100.00%]"hypothetical protein",NCGM2_2857[100.00%]"hypothetical protein"
bin209	19BRrast_6064[100.00%]"hypothetical protein",19BRrast_6065[100.00%]"FIG00961993: hypothetical protein",19BRrast_6066[7.61%]"VgrG protein"
bin210	PA103_1646[100.00%]"Uncharacterized protein y4lF"
bin211	PADK2_08025[100.00%]"hypothetical protein",PADK2_08030[100.00%]"hypothetical protein",PADK2_08035[6.35%]"EAL domain/GGDEF domain-containing protein"
bin212	PSPA7_4004[100.00%]"transcriptional regulator, TetR family",PSPA7_4005[100.00%]"enoyl-CoA hydratase",PSPA7_4006[100.00%]"long-chain-fatty-acid--CoA ligase, putative",PSPA7_4007[100.00%]"protein YqjC"
bin213	PA99_2213[1.13%]"DNA/RNA helicase in PFGI-1-like cluster",PA99_2214[100.00%]"hypothetical protein"
bin214	19BRrast_2050[100.00%]"possible DNA helicase",19BRrast_2051[100.00%]"pathogenesis related protein"
bin215	PaerPA_01000668[100.00%]"hypothetical protein"
bin216	PA99_0977[100.00%]"hypothetical protein",PA99_0978[100.00%]"Ferrichrome-iron receptor"
bin217	PSPA7_4280[0.77%]"O-antigen biosynthesis protein",PSPA7_4281[100.00%]"conserved hypothetical protein",PSPA7_4282[100.00%]"putative iron-sulfur cluster-binding protein, Rieske family",PSPA7_4283[100.00%]"methyltransferase, FkbM family protein",PSPA7_4284[100.00%]"acetyltransferase",PSPA7_4285[100.00%]"oxidoreductase, short chain dehydrogenase/reductase family"
bin218	PA103_1193[100.00%]"hypothetical protein",PA103_1194[100.00%]"hypothetical protein"
bin219	PAM18_2437[100.00%]"hypothetical protein",PAM18_2438[100.00%]"hypothetical protein",PAM18_2439[100.00%]"putative transcriptional regulator"
bin220	-
bin221	213BRrast_2743[3.21%]"putative plasmid stabilization protein",213BRrast_2744[100.00%]"HYPOTHETICAL/UNKNOWN PROTEIN",213BRrast_2745[100.00%]"y4eB gene in pNGR234a homolog",213BRrast_2746[100.00%]"Predicted transcriptional regulators",213BRrast_2747[100.00%]"Probable lipoprotein",213BRrast_2748[100.00%]"Transposase and inactivated derivatives",213BRrast_2749[100.00%]"Possible transposase",213BRrast…
bin222	PLES_08011[100.00%]"hypothetical protein",PLES_08021[100.00%]"DNA replication protein DnaC",PLES_08031[100.00%]"Putative DnaB-like replicative helicase",PLES_08041[98.99%]"Putative metallophosphoesterase"
bin223	19BRrast_4801[1.25%]"2-octaprenyl-3-methyl-6-methoxy-1,4-benzoquinol hydroxylase (EC 1.14.13.-)",19BRrast_4802[100.00%]"Oxidoreductase, 2OG-Fe(II) oxygenase family",19BRrast_4803[100.00%]"Glutamate Aspartate transport ATP-binding protein GltL (TC 3.A.1.3.4)",19BRrast_4804[100.00%]"Glutamate Aspartate transport system permease protein GltK (TC 3.A.1.3.4)",19BRrast_4805[100.00%]"Glutamate Aspartate…
bin224	G655_19240[100.00%]"bacteriophage integrase",G655_19245[100.00%]"hypothetical protein",G655_19250[4.87%]"hypothetical protein"
bin225	PADK2_15960[100.00%]"hypothetical protein",PADK2_15965[100.00%]"hypothetical protein",PADK2_15970[100.00%]"hypothetical protein"
bin226	PSPA7_3358[100.00%]"FAD dependent oxidoreductase",PSPA7_3359[100.00%]"erythromycin esterase",PSPA7_3360[100.00%]"phosphoribosyl transferase domain protein",PSPA7_3361[7.96%]"conserved hypothetical protein"
bin227	PSPA7_5229[100.00%]"probable outer membrane protein",PSPA7_5230[100.00%]"protein activator",PSPA7_5231[98.67%]"HlyD family secretion protein domain protein"
bin228	G655_19275[100.00%]"hypothetical protein",G655_19280[100.00%]"hypothetical protein",G655_19285[100.00%]"transcriptional regulator, Xre family protein"
bin229	PA14_39470[100.00%]"hypothetical protein",PA14_39480[100.00%]"conserved hypothetical protein"
bin230	PA14_15430[100.00%]"putative resolvase, essential for transposition",PA14_15435[100.00%]"hypothetical protein",PA14_15445[100.00%]"mercuric resistance protein MerE",PA14_15450[100.00%]"Mercuric resistence transcriptional repressor protein MerD",PA14_15460[100.00%]"Mercuric reductase MerA"
bin231	PSPA7_5159[100.00%]"type IV pilin accessory protein",PSPA7_5160[100.00%]"membrane protein, putative",PSPA7_5161[100.00%]"type IV pilin structural subunit",PSPA7_5162[31.85%]"type IV-A pilus assembly ATPase PilB"
bin232	PAM18_3788[90.44%]"hypothetical protein",PAM18_3789[100.00%]"hypothetical protein"
bin233	-
bin234	PAM18_2576[54.64%]"hypothetical protein"
bin235	M062_27130[100.00%]"hypothetical protein",M062_27140[100.00%]"hypothetical protein",M062_27145[100.00%]"hypothetical protein",M062_27150[100.00%]"hypothetical protein"
bin236	PSPA7_4148[100.00%]"outer membrane porin, OprD family",PSPA7_4149[100.00%]"general substrate transporter",PSPA7_4150[100.00%]"hypothetical protein"
bin237	PADK2_23930[100.00%]"hypothetical protein",PADK2_23935[100.00%]"hypothetical protein",PADK2_23940[100.00%]"hypothetical protein"
bin238	NCGM2_5449[100.00%]"transposase A"
bin239	PLES_41191[7.89%]"hypothetical protein from bacteriophage Pf1",PLES_41201[100.00%]"hypothetical protein of bacteriophage Pf1",PLES_41211[100.00%]"hypothetical protein of bacteriophage Pf1",PLES_41221[100.00%]"probable coat protein A of bacteriophage Pf1",PLES_41231[100.00%]"hypothetical protein",PLES_41241[100.00%]"hypothetical protein of bacteriophage Pf1"
bin240	PLES_07931[17.47%]"unknown",PLES_07941[100.00%]"conserved hypothetical protein",PLES_07951[100.00%]"transcriptional regulator, LuxR family",PLES_07961[100.00%]"transcriptional regulator"
bin241	PSPA7_3111[100.00%]"quinoprotein glucose dehydrogenase (Glucose dehydrogenase[pyrroloquinoline-quinone])",PSPA7_3112[100.00%]"probable alcohol dehydrogenase (Zn-dependent)",PSPA7_3113[15.49%]"hypothetical protein"
bin242	PSPA7_2375[100.00%]"TIR",PSPA7_2376[100.00%]"DNA adenine methyltransferase",PSPA7_2377[95.59%]"conserved hypothetical protein"
bin243	G655_25325[100.00%]"signal transduction protein with Nacht domain",G655_25330[100.00%]"Sel1 domain-containing protein"
bin244	PSPA7_3067[99.29%]"conserved hypothetical protein"
bin245	PSPA7_3191[100.00%]"tryptophan 2-monooxygenase",PSPA7_3192[100.00%]"4-hydroxy-3-methylbut-2-enyl diphosphate reductase",PSPA7_3194[0.92%]"conserved hypothetical protein"
bin246	PA103_4545[100.00%]"Transcriptional regulator, GntR family",PA103_4546[100.00%]"Oxidoreductase",PA103_4547[69.68%]"Permease of the major facilitator superfamily"
bin247	PSPA7_4529[89.29%]"relaxase",PSPA7_4530[100.00%]"site-specific recombinase, phage integrase family"
bin248	PA14_03380[100.00%]"hypothetical protein",PA14_03390[100.00%]"hypothetical protein",PA14_03400[100.00%]"hypothetical protein"
bin249	PSPA7_0172[86.71%]"hypothetical protein",PSPA7_0173[100.00%]"conserved hypothetical protein",PSPA7_0174[100.00%]"conserved hypothetical protein",PSPA7_0175[27.08%]"conserved hypothetical protein"
bin250	NCGM2_3845[1.74%]"hypothetical protein",NCGM2_3846[100.00%]"hypothetical protein",NCGM2_3847[100.00%]"hypothetical protein",NCGM2_3848[4.05%]"chitinase family protein"
bin251	PADK2_06530[100.00%]"colicin/pyocin immunity family protein",PADK2_06535[100.00%]"S-type Pyocin",PADK2_06540[100.00%]"hypothetical protein"
bin252	PSPA7_2062[17.70%]"probable two-component response regulator",PSPA7_2063[100.00%]"autotransporter beta-domain protein",PSPA7_2064[0.09%]"lipoprotein, putative"
bin253	M062_10100[100.00%]"type III restriction endonuclease subunit R"
bin254	-
bin255	PA103_0387[100.00%]"Type IIA topoisomerase, A subunit"
bin256	PADK2_20655[100.00%]"hypothetical protein",PADK2_20660[100.00%]"hypothetical protein",PADK2_20665[100.00%]"phage integrase family protein",PADK2_20670[100.00%]"hypothetical protein"
bin257	PaerPA_01000495[95.98%]"hypothetical protein",PaerPA_01000496[100.00%]"hypothetical protein",PaerPA_01000497[100.00%]"hypothetical protein"
bin258	PA99_2887[100.00%]"Exonuclease SbcC"
bin259	PSPA7_5375[100.00%]"hypothetical protein",PSPA7_5376[100.00%]"cobyrinic Acid a,c-diamide synthase",PSPA7_5377[100.00%]"restriction endonuclease"
bin260	PLES_41281[98.12%]"hypothetical protein of bacteriophage Pf1",PLES_41291[100.00%]"hypothetical protein"
bin261	213BRrast_0975[98.51%]"Retron-type reverse transcriptase",213BRrast_0976[100.00%]"hypothetical protein",213BRrast_0977[100.00%]"hypothetical protein",213BRrast_0978[100.00%]"hypothetical protein",213BRrast_0979[30.89%]"hypothetical protein"
bin262	PLES_08811[100.00%]"possible ferridoxin oxidoreductase subunit",PLES_08821[100.00%]"putative flavodoxin reductase",PLES_08831[100.00%]"hypothetical protein",PLES_08841[4.29%]"4-hydroxyphenylacetate 3-monooxygenase small chain"
bin263	PSPA7_4057[100.00%]"carbohydrate-binding family V/XII",PSPA7_4058[100.00%]"probable carbohydrate binding domain",PSPA7_4059[100.00%]"conserved hypothetical protein",PSPA7_4060[0.26%]"short chain dehydrogenase"
bin264	PADK2_20640[100.00%]"hypothetical protein",PADK2_20645[100.00%]"hypothetical protein",PADK2_20650[100.00%]"hypothetical protein"
bin265	19BRrast_0105[86.42%]"3-oxoacyl-[ACP] synthase",19BRrast_0106[100.00%]"FIG00957260: hypothetical protein",19BRrast_0107[100.00%]"FIG00958458: hypothetical protein",19BRrast_0108[23.53%]"FOG: HEAT repeat"
bin266	PSPA7_2665[100.00%]"conserved hypothetical protein",PSPA7_2666[100.00%]"conserved hypothetical protein",PSPA7_2667[100.00%]"hypothetical protein",PSPA7_2668[100.00%]"hypothetical protein",PSPA7_2669[0.54%]"probable sulfate transporter"
bin267	PSPA7_2608[2.22%]"transcriptional regulator, LuxR family",PSPA7_2609[100.00%]"HTH-type transcriptional regulator VqsM (Virulence and quorum sensingmodulator protein)",PSPA7_2611[100.00%]"probable FAD-dependent monooxygenase",PSPA7_2610[100.00%]"hypothetical protein",PSPA7_2612[48.72%]"hypothetical protein"
bin268	PaerPA_01003119[100.00%]"hypothetical protein",PaerPA_01003120[100.00%]"hypothetical protein"
bin269	PA0715[100.00%]"hypothetical protein",PA0716[100.00%]"hypothetical protein"
bin270	PADK2_11895[1.08%]"ParB domain-containing protein nuclease",PADK2_11900[100.00%]"transporter hydrophobe/amphiphile efflux-1 (HAE1) family protein",PADK2_11905[100.00%]"membrane fusion protein MexE",PADK2_11910[100.00%]"hypothetical protein",PADK2_11915[38.10%]"hypothetical protein"
bin271	19BRrast_3253[100.00%]"hypothetical protein"
bin272	213BRrast_2764[100.00%]"transposase InsA"
bin273	19BRrast_2523[65.23%]"TonB-dependent receptor",19BRrast_2524[100.00%]"hypothetical protein",19BRrast_2525[32.18%]"hypothetical protein"
bin274	PaerPA_01002822[98.89%]"hypothetical protein",PaerPA_01002823[100.00%]"hypothetical protein",PaerPA_01002824[9.92%]"hypothetical protein"
bin275	PaerPA_01000625[6.69%]"hypothetical protein",PaerPA_01000626[100.00%]"hypothetical protein",PaerPA_01000628[100.00%]"hypothetical protein"
bin276	NCGM2_0869[96.50%]"hypothetical protein",NCGM2_0870[100.00%]"RadC-like protein"
bin277	PLES_13511[6.31%]"Putative large subunit (GpA homolog) of DNA packaging dimer",PLES_13521[100.00%]"Putative portal protein",PLES_13531[48.13%]"Putative Clp protease"
bin278	PSPA7_3217[48.83%]"hypothetical protein",PSPA7_3218[100.00%]"probable transporter (membrane subunit)",PSPA7_3219[100.00%]"hypothetical protein",PSPA7_3220[100.00%]"conserved hypothetical protein",PSPA7_3222[100.00%]"putative integral membrane protein",PSPA7_3221[2.41%]"sensory box-containing diguanylate cyclase"
bin279	PA14_08300[5.93%]"putative phage-related protein, tail component",PA14_08310[100.00%]"conserved hypothetical protein",PA14_08320[100.00%]"conserved hypothetical protein",PA14_08330[100.00%]"hypothetical protein"
bin280	PLES_26861[2.71%]"Tn3 family transposase (pseudogene)",PLES_26871[100.00%]"Mercuric reductase MerA",PLES_26881[100.00%]"Periplasmic mercuric ion binding protein, MerP",PLES_26891[100.00%]"Mercuric transport protein MerT",PLES_26901[100.00%]"Regulatory protein merR"
bin281	PA103_3611[100.00%]"Threonine dehydrogenase"
bin282	19BRrast_2314[0.35%]"hypothetical protein",19BRrast_2315[100.00%]"FIG00958543: hypothetical protein",19BRrast_2316[100.00%]"FIG00960035: hypothetical protein",19BRrast_2317[100.00%]"protein of unknown function DUF892",19BRrast_2318[100.00%]"Manganese catalase (EC 1.11.1.6)",19BRrast_2319[100.00%]"FIG00953081: hypothetical protein"
bin283	G655_19485[100.00%]"hypothetical protein",G655_19490[100.00%]"pyocin S2"
bin284	PSPA7_5379[100.00%]"conserved hypothetical protein",PSPA7_5380[100.00%]"DNA helicase II"
bin285	PAM18_3006[3.49%]"hypothetical protein",PAM18_3007[100.00%]"hypothetical protein",PAM18_3008[100.00%]"hypothetical protein"
bin286	19BRrast_2479[80.35%]"Various polyols ABC transporter, ATP-binding component",19BRrast_2480[100.00%]"Alkanesulfonates transport system permease protein",19BRrast_2481[97.37%]"Organosulfonate ABC transporter substrate-binding protein"
bin287	PLES_16971[100.00%]"hypothetical protein"
bin288	PA14_07480[100.00%]"putative reverse transcriptase"
bin289	PSPA7_3886[100.00%]"conserved hypothetical protein",PSPA7_3887[100.00%]"Rhs element Vgr protein"
bin290	-
bin291	PAM18_4616[100.00%]"pilus biogenesis protein",PAM18_4617[100.00%]"type 4 fimbrial precursor PilA",PAM18_4618[31.92%]"type 4 fimbrial biogenesis protein PilB"
bin292	-
bin293	-
bin294	PAM18_4321[100.00%]"hypothetical protein"
bin295	PA14_49480[100.00%]"hypothetical protein"
bin296	PAM18_1327[100.00%]"phage integrase family protein",PAM18_1328[96.60%]"hypothetical protein"
bin297	NCGM2_0041[22.85%]"hemagglutinin"
bin298	19BRrast_1304[94.87%]"hypothetical protein",19BRrast_1305[100.00%]"Hydrolases of the alpha/beta superfamily",19BRrast_1306[100.00%]"Enoyl-CoA hydratase (EC 4.2.1.17)",19BRrast_1307[100.00%]"Transcriptional regulatory protein, TetR family"
bin299	PA99_1575[100.00%]"hypothetical protein"
bin300	G655_20365[100.00%]"ExoU"
bin301	PADK2_11870[4.33%]"putative sodium bile acid symporter family protein",PADK2_11875[100.00%]"arsenate reductase",PADK2_11880[100.00%]"PadR-like family transcriptional regulator",PADK2_11885[100.00%]"chromate transporter",PADK2_11890[96.42%]"GCN5-like N-acetyltransferase"
bin302	-
bin303	PAM18_3529[0.35%]"bifunctional isocitrate dehydrogenase kinase/phosphatase protein",PAM18_3530[100.00%]"hypothetical protein"
bin304	PSPA7_0013[2.59%]"inner membrane protein YhhQ",PSPA7_0014[100.00%]"conserved hypothetical protein",PSPA7_0015[100.00%]"TPR domain protein",PSPA7_0016[100.00%]"potassium uptake protein TrkH"
bin305	PA14_55080[100.00%]"hypothetical protein",PA14_55090[100.00%]"hypothetical protein"
bin306	PSPA7_2380[87.17%]"conserved hypothetical protein",PSPA7_2381[100.00%]"conserved hypothetical protein",PSPA7_2382[100.00%]"conserved hypothetical protein",PSPA7_2383[100.00%]"conserved hypothetical protein",PSPA7_2384[75.00%]"conserved hypothetical protein"
bin307	PLES_07891[100.00%]"Integrase",PLES_07901[100.00%]"hypothetical protein",PLES_07911[100.00%]"hypothetical protein"
bin308	213BRrast_2737[100.00%]"phage integrase",213BRrast_2738[100.00%]"Putative cytoplasmic protein"
bin309	-
bin310	19BRrast_5199[1.92%]"Conjugative transfer protein PilL in PFGI-1-like cluster",19BRrast_5200[100.00%]"FIG00634671: hypothetical protein"
bin311	19BRrast_2869[98.99%]"FIG00958016: hypothetical protein",19BRrast_2870[100.00%]"repressor protein cI",19BRrast_2871[100.00%]"hypothetical protein"
bin312	PSPA7_4036[100.00%]"hypothetical protein",PSPA7_4037[100.00%]"probable transcriptional regulator",PSPA7_4038[100.00%]"putative lysine decarboxylase"
bin313	-
bin314	PA103_4527[95.97%]"Outer membrane ferripyoverdine receptor FpvB, for Type I pyoverdine"
bin315	PADK2_11750[100.00%]"integrase catalytic subunit",PADK2_11755[100.00%]"istb domain protein ATP-binding protein"
bin316	19BRrast_4772[87.16%]"FIG00956129: hypothetical protein",19BRrast_4773[100.00%]"Transcriptional regulator, GntR family domain / Aspartate aminotransferase (EC 2.6.1.1)",19BRrast_4774[100.00%]"Histone acetyltransferase HPA2 and related acetyltransferases"
bin317	19BRrast_1997[99.85%]"FIG00960864: hypothetical protein",19BRrast_1998[100.00%]"FIG00960399: hypothetical protein"
bin318	PA99_5082[72.89%]"Rhs family protein"
bin319	PADK2_12090[1.19%]"hypothetical protein",PADK2_12095[100.00%]"reverse transcriptase",PADK2_12100[2.37%]"helicase"
bin320	PADK2_09000[100.00%]"putative transcriptional regulator",PADK2_09005[100.00%]"hypothetical protein",PADK2_09010[100.00%]"hypothetical protein"
bin321	PSPA7_2392[100.00%]"hypothetical protein",PSPA7_2393[100.00%]"NAD-dependent DNA ligase",PSPA7_2394[0.94%]"transcriptional regulator, Cro/CI family"
bin322	PaerPA_01001204[100.00%]"hypothetical protein"
bin323	PLES_53841[100.00%]"asparagine synthetase (glutamine-hydrolyzing)",PLES_53851[0.42%]"LPS biosynthesis protein RfaE"
bin324	PAM18_2426[100.00%]"hypothetical protein"
bin325	PA99_2983[100.00%]"Phage protein"
bin326	NCGM2_1757[100.00%]"IMP-1 metallo-beta-lactamase",NCGM2_1758[100.00%]"aminoglycoside acetyltransferase",NCGM2_1759[100.00%]"streptomycin adenyltransferase"
bin327	G655_10910[6.87%]"hypothetical protein",G655_10915[100.00%]"hypothetical protein"
bin328	PA99_2678[89.52%]"Large exoprotein involved in heme utilization or adhesion"
bin329	PSPA7_3255[51.32%]"conserved hypothetical protein",PSPA7_3256[100.00%]"hypothetical protein",PSPA7_3257[100.00%]"hypothetical protein",PSPA7_3258[3.92%]"conserved hypothetical protein"
bin330	PSPA7_2764[96.46%]"probable cytochrome P450"
bin331	PSPA7_1556[100.00%]"5-methyltetrahydropteroyltriglutamate-- homocysteine S-methyltransferase"
bin332	G655_12085[100.00%]"hypothetical protein"
bin333	19BRrast_3254[2.63%]"hypothetical protein",19BRrast_3255[100.00%]"Gifsy-2 prophage protein"
bin334	PSPA7_4153[100.00%]"conserved hypothetical protein",PSPA7_4154[100.00%]"conserved hypothetical protein",PSPA7_4155[61.22%]"fusaric acid resistance protein"
bin335	19BRrast_4407[100.00%]"Putative TonB dependent outer membrane receptor",19BRrast_4408[33.33%]"hypothetical protein"
bin336	PaerPA_01000872[1.47%]"hypothetical protein"
bin337	-
bin338	PSPA7_3224[100.00%]"conserved domain protein",PSPA7_3225[100.00%]"bacilysin biosynthesis oxidoreductase BacC",PSPA7_3226[100.00%]"transcriptional regulator, LysR family"
bin339	PaerPA_01003251[100.00%]"hypothetical protein",PaerPA_01003252[100.00%]"hypothetical protein"
bin340	PSPA7_2448[89.44%]"AraC-family transcriptional regulator",PSPA7_2449[100.00%]"tryptophan repressor binding protein",PSPA7_2450[89.15%]"3-alpha-hydroxysteroid dehydrogenase"
bin341	PSPA7_2460[100.00%]"conserved hypothetical protein",PSPA7_2461[100.00%]"GCN5-related N-acetyltransferase",PSPA7_2462[100.00%]"hypothetical protein",PSPA7_2463[100.00%]"conserved hypothetical protein"
bin342	M062_07455[100.00%]"hypothetical protein"
bin343	PSPA7_3500[46.98%]"beta-lactamase",PSPA7_3501[100.00%]"MltA-interacting protein MipA",PSPA7_3502[100.00%]"conserved hypothetical protein"
bin344	PA103_0774[100.00%]"hypothetical protein",PA103_0775[83.84%]"Shufflon-specific DNA recombinase"
bin345	PA14_35700[99.86%]"hypothetical protein",PA14_35710[100.00%]"hypothetical protein",PA14_35720[100.00%]"hypothetical protein"
bin346	M062_20450[22.22%]"DNA invertase",M062_20455[100.00%]"integrase",M062_20460[100.00%]"hypothetical protein",M062_20465[88.80%]"hypothetical protein"
bin347	213BRrast_2931[93.18%]"hypothetical protein",213BRrast_2932[100.00%]"DNA methyltransferase",213BRrast_2933[70.07%]"FIG01218499: hypothetical protein"
bin348	PAM18_0042[16.03%]"putative hemagglutinin"
bin349	PLES_12061[100.00%]"hypothetical protein"
bin350	PADK2_05490[100.00%]"putative lipopolysaccharide modification acyltransferase"
bin351	-
bin352	PSPA7_3287[100.00%]"hypothetical protein",PSPA7_3288[100.00%]"hypothetical protein",PSPA7_3289[100.00%]"conserved hypothetical protein",PSPA7_3290[100.00%]"cupin 2, conserved barrel domain protein"
bin353	19BRrast_0197[100.00%]"FIG00953273: hypothetical protein",19BRrast_0198[100.00%]"hypothetical protein"
bin354	PAM18_2653[31.53%]"putative transmembrane sensor",PAM18_2654[100.00%]"RNA polymerase sigma factor",PAM18_2655[78.60%]"L-ornithine N5-oxygenase"
bin355	PADK2_23555[100.00%]"hypothetical protein",PADK2_23560[100.00%]"type IV pilin structural subunit",PADK2_23565[33.89%]"type 4 fimbrial biogenesis protein PilB"
bin356	PA14_46450[0.35%]"isocitrate dehydrogenase kinase/phosphatase",PA14_46460[100.00%]"hypothetical protein"
bin357	PSPA7_2339[100.00%]"aminoglycoside response regulator"
bin358	PA14_51640[100.00%]"conserved hypothetical protein",PA14_51650[100.00%]"putative integrase"
bin359	PAM18_1337[100.00%]"protein of unknown function DUF1654",PAM18_1338[1.40%]"hypothetical protein"
bin360	PA103_1083[100.00%]"hypothetical protein"
bin361	PA14_49030[100.00%]"hypothetical protein"
bin362	PSPA7_0915[100.00%]"PaaX domain protein, C- domain",PSPA7_0916[100.00%]"fatty acid desaturase"
bin363	M062_00210[100.00%]"hypothetical protein"
bin364	PLES_48941[88.40%]"probable outer membrane receptor for iron transport"
bin365	NCGM2_0351[100.00%]"hypothetical protein",NCGM2_0352[100.00%]"phage integrase",NCGM2_0353[96.79%]"hypothetical protein"
bin366	PaerPA_01001210[90.88%]"hypothetical protein"
bin367	PADK2_13400[3.62%]"hypothetical protein",PADK2_13405[100.00%]"hypothetical protein",PADK2_13410[100.00%]"hypothetical protein",PADK2_13415[0.39%]"ClpA/B-type protease"
bin368	G655_04170[100.00%]"LysR family transcriptional regulator",G655_04175[100.00%]"putative dehydrogenase",G655_04180[2.50%]"putative dehydrogenase"
bin369	PSPA7_0908[100.00%]"3-oxoacyl-[acyl-carrier-protein] reductase (3-ketoacyl-acyl carrier protein reductase)",PSPA7_0909[100.00%]"transcriptional regulator, LysR family",PSPA7_0910[2.97%]"transcriptional regulator, putative"
bin370	213BRrast_0969[4.04%]"Ribosomal protein S12p Asp88 (E. coli) methylthiotransferase",213BRrast_0970[100.00%]"phage recombinase, putative",213BRrast_0971[100.00%]"hypothetical protein",213BRrast_0972[5.00%]"hypothetical protein"
bin371	PSPA7_2830[100.00%]"conserved hypothetical protein",PSPA7_2831[100.00%]"conserved hypothetical protein",PSPA7_2832[100.00%]"methyl transferase"
bin372	G655_26780[6.80%]"hypothetical protein",G655_26785[100.00%]"hypothetical protein",G655_26790[100.00%]"hypothetical protein",G655_26795[7.55%]"hypothetical protein"
bin373	NCGM2_2933[91.89%]"structural protein"
bin374	19BRrast_3143[100.00%]"anti-FecI sigma factor, FecR",19BRrast_3144[100.00%]"RNA polymerase, sigma-24 subunit, ECF subfamily"
bin375	PA99_4071[8.78%]"element of external origin, transposon-related function"
bin376	19BRrast_4780[2.12%]"Exodeoxyribonuclease III (EC 3.1.11.2)",19BRrast_4781[100.00%]"possible translation initiation inhibitor",19BRrast_4782[100.00%]"Transcriptional regulator, LysR family",19BRrast_4783[55.20%]"FIG00953309: hypothetical protein"
bin377	19BRrast_2563[0.39%]"ClpB protein",19BRrast_2564[100.00%]"FIG00954766: hypothetical protein",19BRrast_2565[100.00%]"hypothetical protein",19BRrast_2566[8.07%]"VgrG protein"
bin378	PA99_0962[42.07%]"Rhs family protein",PA99_0963[100.00%]"Phosphoglycerate dehydrogenase",PA99_0964[100.00%]"hypothetical protein",PA99_0965[100.00%]"hypothetical protein",PA99_0966[100.00%]"hypothetical protein"
bin379	PSPA7_2888[8.17%]"Rhs element Vgr protein",PSPA7_2889[100.00%]"endonuclease/exonuclease/phosphatase family",PSPA7_2890[0.43%]"type VI secretion ATPase, ClpV1 family"
bin380	-
bin381	PA103_2661[100.00%]"hypothetical protein",PA103_2662[100.00%]"hypothetical protein"
bin382	-
bin383	PSPA7_2007[100.00%]"DNA-binding protein",PSPA7_2008[100.00%]"FAD dependent oxidoreductase"
bin384	NCGM2_1550[3.14%]"putative bacteriophage integrase",NCGM2_1551[100.00%]"hypothetical protein"
bin385	G655_05480[100.00%]"zinc-binding oxidoreductase",G655_05485[100.00%]"putative transcriptional regulator",G655_05490[48.35%]"hypothetical protein"
bin386	19BRrast_2884[40.64%]"hypothetical protein"
bin387	-
bin388	PAM18_2191[100.00%]"hypothetical protein",PAM18_2192[100.00%]"hypothetical protein",PAM18_2193[100.00%]"hypothetical protein"
bin389	19BRrast_3286[93.69%]"DNA cytosine methyltransferase"
bin390	PLES_13631[40.99%]"hypothetical protein",PLES_13641[100.00%]"hypothetical protein"
bin391	PSPA7_3353[100.00%]"hypothetical protein"
bin392	-
bin393	G655_25985[2.82%]"hypothetical protein",G655_25990[100.00%]"hypothetical protein",G655_25995[2.84%]"biosynthetic alanine racemase"
bin394	NCGM2_0359[100.00%]"hypothetical protein",NCGM2_0360[100.00%]"site-specific recombinase"
bin395	-
bin396	PA99_0980[100.00%]"FunZ family protein"
bin397	G655_05085[0.14%]"PhoH family protein",G655_05090[100.00%]"hypothetical protein",G655_05095[100.00%]"hypothetical protein",G655_05100[100.00%]"protein-tyrosine-phosphatase"
bin398	PSPA7_3368[100.00%]"conserved hypothetical protein",PSPA7_3369[100.00%]"hypothetical protein",PSPA7_3370[83.54%]"conserved hypothetical protein"
bin399	NCGM2_1797[8.53%]"putative plasmid stabilization protein"
bin400	19BRrast_5144[77.50%]"Ferrichrome-iron receptor"
bin401	PA103_0867[67.85%]"hypothetical protein",PA103_0868[100.00%]"putative lipoprotein",PA103_0869[100.00%]"Transcriptional regulator, PbsX family"
bin402	PSPA7_3415[99.00%]"transcriptional regulator, AraC family",PSPA7_3416[98.87%]"integral membrane protein DUF6"
bin403	PAM18_1332[5.59%]"hypothetical protein",PAM18_1333[100.00%]"hypothetical protein"
bin404	19BRrast_3287[27.70%]"hypothetical protein",19BRrast_3288[100.00%]"hypothetical protein",19BRrast_3289[100.00%]"hypothetical protein",19BRrast_3290[100.00%]"Shufflon-specific DNA recombinase"
bin405	PADK2_00515[66.58%]"hypothetical protein",PADK2_00520[100.00%]"hypothetical protein",PADK2_00525[1.54%]"hypothetical protein"
bin406	NCGM2_0042[46.88%]"putative filamentous haemagglutinin"
bin407	PSPA7_2635[100.00%]"hypothetical protein",PSPA7_2636[100.00%]"modulator of drug activity B"
bin408	PA103_0877[100.00%]"putative NreB protein",PA103_0878[100.00%]"hypothetical protein"
bin409	NCGM2_5893[100.00%]"hypothetical protein",NCGM2_5894[100.00%]"GCN5-like N-acetyltransferase"
bin410	G655_18080[100.00%]"hypothetical protein",G655_18085[2.99%]"putative ATP-binding component of ABC transporter"
bin411	NCGM2_6336[100.00%]"endonuclease"
bin412	-
bin413	19BRrast_5942[100.00%]"Phage major capsid protein #Fam0024",19BRrast_5943[99.50%]"hypothetical protein"
bin414	PA14_27990[100.00%]"putative sialidase"
bin415	PA3434[100.00%]"probable transposase"
bin416	PA14_01200[64.47%]"hypothetical protein",PA14_01220[100.00%]"hypothetical protein",PA14_01230[1.30%]"hypothetical protein"
bin417	M062_20220[100.00%]"pyrophosphatase",M062_20225[100.00%]"hypothetical protein"
bin418	-
bin419	-
bin420	PSPA7_3432[3.41%]"streptomycin 3''-kinase (Streptomycin 3''-phosphotransferase) (SPH)",PSPA7_3433[100.00%]"cation transport protein"
bin421	-
bin422	19BRrast_5945[72.53%]"Orf27"
bin423	PADK2_10915[14.09%]"hypothetical protein",PADK2_10920[100.00%]"XRE family transcriptional regulator",PADK2_10925[100.00%]"hypothetical protein",PADK2_10930[100.00%]"hypothetical protein",PADK2_10935[100.00%]"hypothetical protein",PADK2_10940[100.00%]"carbon storage regulator",PADK2_10945[14.74%]"hypothetical protein"
bin424	PSPA7_2836[100.00%]"conserved hypothetical protein",PSPA7_2837[100.00%]"hypothetical protein"
bin425	PSPA7_2362[5.07%]"tRNA-dihydrouridine synthase A",PSPA7_2363[100.00%]"site-specific recombinase, phage integrase family",PSPA7_2364[100.00%]"conserved hypothetical protein"
bin426	-
bin427	-
bin428	M062_03145[5.01%]"host specificity protein"
bin429	NCGM2_3818[100.00%]"putative secreted acid phosphatase",NCGM2_3819[100.00%]"hypothetical protein",NCGM2_3820[100.00%]"hypothetical protein"
bin430	PSPA7_4571[16.67%]"conserved hypothetical protein",PSPA7_4572[100.00%]"chain length determinant protein",PSPA7_4573[0.24%]"conserved hypothetical protein"
bin431	PSPA7_5226[100.00%]"conserved hypothetical protein"
bin432	-
bin433	-
bin434	19BRrast_4542[0.35%]"probable epoxide hydrolase",19BRrast_4543[100.00%]"COG5566: Uncharacterized conserved protein",19BRrast_4544[100.00%]"hypothetical protein",19BRrast_4545[38.13%]"host nuclease inhibitor protein"
bin435	PaerPA_01000875[100.00%]"hypothetical protein"
bin436	PSPA7_2781[100.00%]"hypothetical protein"
bin437	PA14_03163[100.00%]"hypothetical protein",PA14_03166[100.00%]"hypothetical protein"
bin438	19BRrast_3066[99.07%]"hypothetical protein"
bin439	NCGM2_1401[100.00%]"AbrB family transcriptional regulator",NCGM2_1402[100.00%]"hypothetical protein",NCGM2_1403[100.00%]"hypothetical protein",NCGM2_1404[8.66%]"TraG-like family protein"
bin440	PSPA7_5707[47.58%]"adhesive protein CupB5",PSPA7_5708[4.04%]"ribosyldihydronicotinamide dehydrogenase (quinone)"
bin441	19BRrast_0870[14.77%]"Integrase"
bin442	19BRrast_2652[6.24%]"Rhs family protein",19BRrast_2653[83.21%]"Rhs family protein"
bin443	PLES_24131[0.58%]"putative NADH dehydrogenase, FAD-containing subunit",PLES_24141[100.00%]"hypothetical protein"
bin444	PSPA7_0926[100.00%]"cyclase family protein"
bin445	PLES_13701[100.00%]"hypothetical protein",PLES_13711[77.51%]"hypothetical protein"
bin446	19BRrast_5198[0.61%]"DNA/RNA helicase in PFGI-1-like cluster"
bin447	PA103_4824[2.54%]"Transcriptional regulator, LysR family",PA103_4825[100.00%]"hypothetical protein",PA103_4826[100.00%]"hypothetical protein"
bin448	PADK2_03160[77.71%]"hypothetical protein",PADK2_03165[100.00%]"hypothetical protein"
bin449	PSPA7_2433[97.26%]"conserved hypothetical protein",PSPA7_2435[100.00%]"conserved hypothetical protein"
bin450	PSPA7_6312[100.00%]"surface protein"
bin451	PSPA7_4798[100.00%]"conserved hypothetical protein"
bin452	NCGM2_2899[100.00%]"hypothetical protein",NCGM2_2900[100.00%]"hypothetical protein"
bin453	19BRrast_4381[100.00%]"putative exoenzyme T",19BRrast_4382[16.03%]"FIG00962150: hypothetical protein"
bin454	-
bin455	PSPA7_3187[100.00%]"hypothetical protein",PSPA7_3188[99.64%]"alcohol dehydrogenase (Zn-dependent)"
bin456	M062_06220[100.00%]"acetyltransferase",M062_06225[100.00%]"hypothetical protein"
bin457	PSPA7_4903[100.00%]"conserved hypothetical protein"
bin458	PAM18_2423[100.00%]"phage integrase family protein",PAM18_2424[100.00%]"hypothetical protein"
bin459	PA99_1559[100.00%]"Prophage Lp2 protein 6"
bin460	-
bin461	19BRrast_2886[99.38%]"hypothetical protein",19BRrast_2887[100.00%]"hypothetical protein"
bin462	-
bin463	-
bin464	PLES_13211[100.00%]"phage integrase, putative",PLES_13221[98.35%]"excisionase, putative"
bin465	19BRrast_2891[100.00%]"Phage-related integrase"
bin466	19BRrast_5941[15.81%]"hypothetical protein"
bin467	PSPA7_2436[100.00%]"pirin"
bin468	PSPA7_6274[100.00%]"type-1 fimbrial protein, A subunit",PSPA7_6275[1.17%]"conserved hypothetical protein"
bin469	PLES_28381[48.56%]"hypothetical protein",PLES_28391[10.83%]"hypothetical protein"
bin470	G655_19250[78.97%]"hypothetical protein",G655_19255[100.00%]"hypothetical protein",G655_19260[100.00%]"hypothetical protein",G655_19265[100.00%]"hypothetical protein",G655_19270[41.31%]"hypothetical protein"
bin471	213BRrast_0973[97.37%]"hypothetical protein",213BRrast_0974[36.46%]"hypothetical protein"
bin472	PA1366[100.00%]"hypothetical protein"
bin473	PSPA7_3271[95.58%]"outer membrane efflux protein OprA"
bin474	-
bin475	PLES_55671[63.93%]"hypothetical protein"
bin476	PSPA7_4525[5.83%]"plasmid stablization protein",PSPA7_4526[100.00%]"conserved hypothetical protein",PSPA7_4527[100.00%]"hypothetical protein"
bin477	PA14_03250[1.98%]"hypothetical protein"
bin478	PaerPA_01001851[100.00%]"hypothetical protein",PaerPA_01001852[42.23%]"hypothetical protein"
bin479	PSPA7_6066[8.66%]"transcriptional regulator, LysR family"
bin480	PA4525[100.00%]"type 4 fimbrial precursor PilA",PA4526[32.63%]"type 4 fimbrial biogenesis protein PilB"
bin481	PAM18_2607[100.00%]"PvdYII",PAM18_2608[4.96%]"extracytoplasmic-function sigma-70 factor"
bin482	PLES_13671[85.85%]"hypothetical protein",PLES_13681[100.00%]"hypothetical protein",PLES_13691[84.21%]"hypothetical protein"
bin483	-
bin484	PSPA7_4468[0.66%]"helicase, SNF2 family",PSPA7_4469[100.00%]"conserved hypothetical protein"
bin485	PLES_59121[4.12%]"pyridoxamine kinase",PLES_59131[0.34%]"putative membrane protein"
bin486	NCGM2_2027[100.00%]"hypothetical protein"
bin487	M062_29045[4.12%]"pyridoxamine kinase",M062_29050[0.34%]"cytochrome B561"
bin488	PSPA7_3933[6.04%]"conserved hypothetical protein",PSPA7_3934[100.00%]"extracellular solute-binding protein, family 1"
bin489	19BRrast_2873[0.54%]"COG1551: Carbon storage regulator (could also regulate swarming and quorum sensing)",19BRrast_2874[100.00%]"hypothetical protein",19BRrast_2875[100.00%]"FIG00955112: hypothetical protein",19BRrast_2876[100.00%]"hypothetical protein",19BRrast_2877[3.19%]"hypothetical protein"
bin490	PADK2_11780[10.51%]"hypothetical protein",PADK2_11785[100.00%]"transposase",PADK2_11790[100.00%]"transposase subfamily protein"
bin491	-
bin492	-
bin493	PLES_45221[100.00%]"hypothetical protein"
bin494	NCGM2_1746[97.79%]"transposase"
bin495	-
bin496	19BRrast_5228[3.42%]"Error-prone, lesion bypass DNA polymerase V (UmuC)"
bin497	G655_07950[100.00%]"hypothetical protein"
bin498	PAM18_1365[100.00%]"hypothetical bacteriophage protein"
bin499	PA99_0736[76.70%]"hypothetical protein"
bin500	213BRrast_1004[6.41%]"Phage tail fiber protein"
bin501	G655_20375[87.50%]"ISPpu14, transposase Orf3",G655_20380[100.00%]"acetyltransferase",G655_20385[12.07%]"putative outer membrane protein"
bin502	PAM18_1329[94.93%]"hypothetical protein",PAM18_1330[79.64%]"hypothetical protein"
bin503	PA14_07290[0.41%]"putative metal-dependent hydrolase",PA14_07300[100.00%]"hypothetical protein",PA14_07310[1.48%]"putative hydrolase"
bin504	G655_11350[100.00%]"Dyp-type peroxidase family protein"
bin505	PA99_2235[98.87%]"hypothetical protein"
bin506	M062_07875[100.00%]"hypothetical protein",M062_07880[100.00%]"N-acetyltransferase GCN5"
bin507	PSPA7_0905[100.00%]"N-acetylmuramoyl-L-alanine amidase AmiD",PSPA7_0906[60.42%]"hypothetical protein"
bin508	19BRrast_2651[2.46%]"FIG00954657: hypothetical protein",19BRrast_2652[6.82%]"Rhs family protein"
bin509	PA103_1656[3.09%]"hypothetical protein",PA103_1657[100.00%]"DNA adenine methyltransferase, phage-associated",PA103_1658[70.83%]"hypothetical protein"
bin510	PADK2_16215[100.00%]"dihydrodipicolinate synthase"
bin511	NCGM2_2907[100.00%]"hypothetical protein",NCGM2_2908[100.00%]"phage protein"
bin512	-
bin513	PA14_13940[20.12%]"putative S-type pyocin protein",PA14_13950[100.00%]"hypothetical protein",PA14_13960[100.00%]"hypothetical protein",PA14_13970[100.00%]"hypothetical protein"
bin514	PSPA7_2010[100.00%]"membrane protein, putative",PSPA7_2011[3.13%]"transcriptional regulator, LysR family"
bin515	PSPA7_3215[60.62%]"conserved hypothetical protein"
bin516	PAM18_1343[92.79%]"Holin, phage lambda"
bin517	PADK2_01280[100.00%]"hypothetical protein",PADK2_01285[100.00%]"hypothetical protein"
bin518	PAM18_0627[4.32%]"putative phage-related protein, tail component"
bin519	PSPA7_1626[5.17%]"putative outer membrane efflux protein",PSPA7_1627[100.00%]"conserved domain protein",PSPA7_1628[3.06%]"hypothetical protein"
bin520	G655_14535[89.37%]"hypothetical protein"
bin521	PA14_63440[100.00%]"possible bacteriophage integrase",PA14_63450[100.00%]"conserved hypothetical protein"
bin522	-
bin523	PAM18_2668[8.07%]"hypothetical protein",PAM18_2669[100.00%]"hypothetical protein",PAM18_2670[0.39%]"putative ClpA/B-type protease"
bin524	PSPA7_0920[100.00%]"protein YqkA",PSPA7_0921[0.25%]"exodeoxyribonuclease III"
bin525	NCGM2_1826[61.50%]"transposase",NCGM2_1827[0.07%]"catalase"
bin526	PLES_16941[14.60%]"hypothetical protein"
bin527	PaerPA_01000677[16.44%]"hypothetical protein"
bin528	PADK2_19910[40.38%]"hypothetical protein",PADK2_19915[100.00%]"hypothetical protein"
bin529	-
bin530	G655_12765[49.09%]"hypothetical protein",G655_12770[4.10%]"hypothetical protein"
bin531	-
bin532	PADK2_00220[88.42%]"hypothetical protein"
bin533	PADK2_23785[2.79%]"putative DNA helicase"
bin534	NCGM2_2023[18.86%]"pyocin killing protein"
bin535	PA103_6171[16.54%]"putative hemagglutinin"
bin536	PA14_20520[15.30%]"hypothetical protein",PA14_20530[100.00%]"hypothetical protein"
bin537	PaerPA_01003101[100.00%]"hypothetical protein"
bin538	PA14_14420[1.04%]"hypothetical protein"
bin539	19BRrast_0520[96.10%]"FIG00959189: hypothetical protein",19BRrast_0521[6.55%]"probable pili assembly chaperone"
bin540	G655_23460[100.00%]"hypothetical protein"
bin541	PADK2_05195[3.41%]"hypothetical protein",PADK2_05200[100.00%]"hypothetical protein"
bin542	PAM18_3881[19.09%]"pyocin killing protein"
bin543	NCGM2_4501[16.33%]"hypothetical protein"
bin544	NCGM2_1794[35.23%]"hypothetical protein",NCGM2_1795[100.00%]"hypothetical protein",NCGM2_1796[100.00%]"hypothetical protein"
bin545	PSPA7_4517[3.21%]"putative protein-disulfide isomerase",PSPA7_4518[100.00%]"hypothetical protein"
bin546	PaerPA_01000594[36.70%]"hypothetical protein"
bin547	-
bin548	PSPA7_4187[100.00%]"chloramphenicol O-acetyltransferase"
bin549	19BRrast_1215[34.49%]"pyocin protein"
bin550	19BRrast_2580[100.00%]"Sigma-70 factor FpvI (ECF subfamily), controling pyoverdin biosynthesis",19BRrast_2581[100.00%]"FIG00954795: hypothetical protein",19BRrast_2582[31.53%]"Antisigma transmembrane sensor FpvR"
bin551	19BRrast_2880[99.08%]"Cell division protein FtsK"
bin552	PLES_41181[91.15%]"putative bacteriophage integrase"
bin553	G655_03010[34.83%]"organic solvent tolerance protein"
bin554	PA1150[23.19%]"pyocin S2",PA1151[100.00%]"pyocin S2 immunity protein"
bin555	PSPA7_0739[34.92%]"LPS-assembly protein (Organic solvent tolerance protein)"
bin556	PADK2_23720[2.25%]"nucleoid-associated protein NdpA",PADK2_23725[100.00%]"DNA adenine methyltransferase",PADK2_23730[13.33%]"putative DNA binding protein"
bin557	NCGM2_3464[5.68%]"hypothetical protein"
bin558	PLES_05921[34.59%]"organic solvent tolerance protein OstA precursor"
bin559	PADK2_03000[34.51%]"organic solvent tolerance protein OstA precursor"
bin560	PaerPA_01002953[17.32%]"hypothetical protein"
bin561	PSPA7_2427[96.14%]"conserved hypothetical protein"
bin562	PSPA7_4239[75.68%]"hypothetical protein",PSPA7_4240[100.00%]"hypothetical protein"
bin563	19BRrast_0633[34.31%]"Outer membrane protein Imp, required for envelope biogenesis / Organic solvent tolerance protein precursor"
bin564	PA99_2321[34.24%]"Outer membrane protein Imp, required for envelope biogenesi"
bin565	PA14_48930[69.23%]"conserved hypothetical protein"
bin566	-
bin567	G655_00725[100.00%]"nucleoside-binding outer membrane protein",G655_00730[2.87%]"putative nucleoside 2-deoxyribosyltransferase"
bin568	PADK2_23755[5.65%]"hypothetical protein",PADK2_23760[100.00%]"putative antirepressor"
bin569	-
bin570	PSPA7_2081[15.51%]"conserved hypothetical protein",PSPA7_2082[100.00%]"conserved hypothetical protein",PSPA7_2083[0.10%]"peptidase M14, carboxypeptidase A"
bin571	PAM18_2441[52.57%]"hypothetical protein"
bin572	G655_01660[100.00%]"hypothetical protein"
bin573	PADK2_11855[100.00%]"regulatory protein ArsR",PADK2_11860[100.00%]"Glyoxalase/bleomycin resistance protein/dioxygenase",PADK2_11865[1.20%]"protein tyrosine phosphatase"
bin574	PSPA7_2777[4.50%]"filamentous hemagglutinin"
bin575	PSPA7_1402[89.51%]"conserved hypothetical protein",PSPA7_1403[50.77%]"major facilitator superfamily"
bin576	PSPA7_2439[100.00%]"conserved hypothetical protein",PSPA7_2440[100.00%]"lipoprotein, putative"
bin577	PSPA7_0211[19.52%]"hypothetical protein",PSPA7_0212[100.00%]"conserved hypothetical protein"
bin578	G655_12755[16.39%]"hypothetical protein"
bin579	19BRrast_2655[5.30%]"Probable hemagglutinin"
bin580	PLES_07981[60.61%]"hypothetical protein",PLES_07991[100.00%]"hypothetical protein"
bin581	PSPA7_3628[100.00%]"putative acetoacetate decarboxylase"
bin582	PLES_26841[100.00%]"hypothetical protein",PLES_26851[100.00%]"hypothetical protein"
bin583	PSPA7_4528[68.03%]"transposase, Mutator family"
bin584	PSPA7_1790[43.32%]"motility protein FimV"
bin585	-
bin586	G655_00470[6.67%]"hypothetical protein",G655_00475[100.00%]"hypothetical protein",G655_00480[45.84%]"hypothetical protein"
bin587	19BRrast_5778[71.72%]"Oligosaccharide repeat unit polymerase Wzy; O-antigen ligase",19BRrast_5779[0.23%]"alpha-1,3-rhamnosyltransferase"
bin588	PADK2_26490[71.58%]"hypothetical protein",PADK2_26495[0.23%]"putative glycosyl transferase"
bin589	19BRrast_3817[2.11%]"FIG00959109: hypothetical protein"
bin590	G655_08325[55.68%]"hypothetical protein"
bin591	PSPA7_5734[71.44%]"membrane protein, putative",PSPA7_5735[0.23%]"glycosyl transferase, group 2 family protein"
bin592	-
bin593	PSPA7_0679[100.00%]"hypothetical protein"
bin594	NCGM2_0041[3.59%]"hemagglutinin"
bin595	PLES_26781[100.00%]"conserved Hypothetical protein",PLES_26791[100.00%]"conserved Hypothetical protein",PLES_26801[7.02%]"conserved plasmid protein"
bin596	PADK2_10905[100.00%]"hypothetical protein",PADK2_10910[100.00%]"hypothetical protein",PADK2_10915[2.24%]"hypothetical protein"
bin597	PA99_0731[21.40%]"hypothetical protein"
bin598	PSPA7_2795[100.00%]"hypothetical protein"
bin599	PSPA7_0716[73.25%]"integrase"
bin600	PSPA7_3215[2.75%]"conserved hypothetical protein",PSPA7_3216[100.00%]"hypothetical protein",PSPA7_3217[31.86%]"hypothetical protein"
bin601	19BRrast_0046[3.37%]"Large exoproteins involved in heme utilization or adhesion"
bin602	-
bin603	PSPA7_2185[23.40%]"ribonuclease E (RNase E)"
bin604	PADK2_11765[100.00%]"putative transposase",PADK2_11770[100.00%]"transposase, IS4 family protein"
bin605	PSPA7_3998[85.48%]"lipoprotein, putative"
bin606	PA2462[2.11%]"hypothetical protein"
bin607	PAM18_2431[3.19%]"Phage-related protein",PAM18_2432[100.00%]"hypothetical protein",PAM18_2433[74.32%]"hypothetical protein"
bin608	19BRrast_3902[21.77%]"hypothetical protein"
bin609	PLES_28341[2.66%]"hypothetical protein"
bin610	PSPA7_2632[100.00%]"hypothetical protein",PSPA7_2633[100.00%]"EF hand domain protein",PSPA7_2634[0.48%]"lipoprotein, putative"
bin611	PA0053[100.00%]"hypothetical protein"
bin612	PSPA7_5519[73.42%]"conserved hypothetical protein",PSPA7_5520[100.00%]"hypothetical protein"
bin613	-
bin614	-
bin615	PSPA7_5362[100.00%]"PilT protein",PSPA7_5363[100.00%]"hypothetical protein",PSPA7_5364[2.50%]"integrase"
bin616	PLES_08071[100.00%]"DNA-binding protein"
bin617	PSPA7_1286[2.94%]"rtn protein",PSPA7_1287[100.00%]"putative lipoprotein"
bin618	PSPA7_5591[29.91%]"hypothetical protein",PSPA7_5593[98.53%]"conserved hypothetical protein"
bin619	NCGM2_5441[100.00%]"host nuclease inhibitor protein",NCGM2_5442[100.00%]"hypothetical protein",NCGM2_5443[0.39%]"Mu-like prophage host-nuclease inhibitor protein"
bin620	PA103_2547[100.00%]"5'-nucleotidase"
bin621	PADK2_12935[18.99%]"hypothetical protein"
bin622	-
bin623	PSPA7_0947[0.08%]"auxiliary transport protein, membrane fusion protein family",PSPA7_0948[100.00%]"hypothetical protein"
bin624	PSPA7_2779[100.00%]"hypothetical protein"
bin625	PSPA7_3413[100.00%]"metal transport protein"
bin626	PLES_28361[100.00%]"hypothetical protein",PLES_28371[13.23%]"hypothetical protein"
bin627	19BRrast_2882[100.00%]"putative DNA exonuclease X"
bin628	-
bin629	213BRrast_2936[97.53%]"hypothetical protein"
bin630	PSPA7_2458[100.00%]"alginate lyase superfamily"
bin631	-
bin632	PAM18_2428[100.00%]"hypothetical protein"
bin633	PADK2_23980[100.00%]"hypothetical protein",PADK2_23985[0.07%]"DNA helicase"
bin634	PSPA7_5368[7.86%]"probable coat protein A of bacteriophage Pf1",PSPA7_5369[100.00%]"hypothetical protein"
bin635	NCGM2_2905[81.37%]"hypothetical protein"
bin636	PSPA7_5705[0.69%]"outer membrane efflux protein",PSPA7_5706[100.00%]"hypothetical protein"
bin637	PLES_26941[94.76%]"hypothetical protein"
bin638	19BRrast_4483[84.77%]"Acyl-CoA dehydrogenase; probable dibenzothiophene desulfurization enzyme"
bin639	-
bin640	-
bin641	213BRrast_2740[100.00%]"hypothetical protein",213BRrast_2741[100.00%]"FIG00582580: hypothetical protein"
bin642	-
bin643	PA0041[3.85%]"probable hemagglutinin"
bin644	19BRrast_2838[100.00%]"FIG00966050: hypothetical protein",19BRrast_2839[100.00%]"hypothetical protein",19BRrast_2840[3.49%]"Lytic enzyme"
bin645	-
bin646	NCGM2_1428[79.08%]"hypothetical protein",NCGM2_1429[100.00%]"hypothetical protein"
bin647	19BRrast_0660[13.34%]"Phage tail fiber protein"
bin648	PSPA7_0599[57.26%]"biotin-dependent carboxylase domain protein"
bin649	NCGM2_5446[9.22%]"hypothetical protein",NCGM2_5447[9.16%]"hypothetical protein"
bin650	-
bin651	-
bin652	19BRrast_4748[100.00%]"FIG00960578: hypothetical protein",19BRrast_4749[0.08%]"HlyD family secretion protein"
bin653	PSPA7_3952[6.26%]"lipoprotein, putative"
bin654	213BRrast_1004[19.07%]"Phage tail fiber protein"
bin655	-
bin656	-
bin657	PSPA7_4803[0.89%]"MigA",PSPA7_4804[100.00%]"acetyltransferase, CysE/LacA/LpxA/NodL family"
bin658	-
bin659	PSPA7_3953[1.59%]"methyltransferase type 11",PSPA7_3954[100.00%]"mutator MutT protein",PSPA7_3955[100.00%]"transcriptional regulator, LysR family"
bin660	G655_21415[98.20%]"hypothetical protein"
bin661	PSPA7_4457[100.00%]"conserved hypothetical protein",PSPA7_4458[7.12%]"hypothetical protein"
bin662	-
bin663	PaerPA_01000676[1.57%]"hypothetical protein",PaerPA_01000677[61.49%]"hypothetical protein"
bin664	NCGM2_2892[45.86%]"hypothetical protein"
bin665	-
bin666	NCGM2_0864[15.09%]"putative lipoprotein",NCGM2_0865[100.00%]"helix-turn-helix domain-containing protein"
bin667	PA103_1655[58.83%]"hypothetical protein"
bin668	PAM18_4779[97.60%]"hypothetical protein"
bin669	PLES_23471[100.00%]"hypothetical protein"
bin670	19BRrast_4756[83.27%]"Short-chain alcohol dehydrogenase associated with acetoin utilization / Acetoin catabolism protein X"
bin671	PSPA7_4480[35.10%]"conserved hypothetical protein",PSPA7_4481[100.00%]"conserved domain protein"
bin672	G655_01830[100.00%]"hypothetical protein"
bin673	PSPA7_2073[3.07%]"polysaccharide deacetylase"
bin674	-
bin675	-
bin676	PLES_07931[43.48%]"unknown"
bin677	-
bin678	PSPA7_1023[13.96%]"amino acid adenylation domain",PSPA7_1024[100.00%]"hypothetical protein",PSPA7_1025[7.25%]"probable transcriptional regulator"
bin679	M062_20290[9.58%]"hypothetical protein"
bin680	PADK2_00210[3.01%]"hemagglutinin"
bin681	PA14_59190[100.00%]"hypothetical protein"
bin682	-
bin683	PSPA7_4350[100.00%]"conserved hypothetical protein",PSPA7_4351[1.02%]"RmuC domain protein family"
bin684	-
bin685	-
bin686	19BRrast_5938[0.91%]"site-specific recombinase, phage integrase family"
bin687	PA99_4413[100.00%]"Transcriptional regulator, AsnC family"
bin688	19BRrast_3895[100.00%]"Urea channel UreI"
bin689	PA14_32820[57.65%]"hypothetical protein"
bin690	PSPA7_2793[1.61%]"transposase-like p;rotein"
bin691	-
bin692	19BRrast_2620[4.96%]"Sigma factor PvdS, controling pyoverdin biosynthesis",19BRrast_2621[100.00%]"Hypothetical protein PvdY"
bin693	PLES_49061[18.04%]"pilus biogenesis protein",PLES_49071[57.85%]"type 4 fimbrial precursor PilA"
bin694	PA103_0855[94.44%]"putative ORF1",PA103_0856[1.56%]"Cobalt-zinc-cadmium resistance protein CzcA"
bin695	PSPA7_0166[7.49%]"conserved hypothetical protein",PSPA7_0167[42.61%]"paar motif family"
bin696	19BRrast_0263[100.00%]"hypothetical protein"
bin697	PSPA7_4700[100.00%]"conserved hypothetical protein"
bin698	PSPA7_4492[61.40%]"hypothetical protein",PSPA7_4494[100.00%]"hypothetical protein"
bin699	PSPA7_3238[3.08%]"peptide methionine sulfoxide reductase",PSPA7_3239[100.00%]"antibiotic biosynthesis monooxygenase domain protein"
bin700	PSPA7_5769[52.14%]"probable transcriptional regulator"
bin701	PSPA7_3854[18.15%]"flagellar biosynthetic FlhB domain protein",PSPA7_3855[100.00%]"hypothetical protein"
bin702	PSPA7_4231[40.38%]"conserved hypothetical protein",PSPA7_4232[1.89%]"hypothetical protein"
bin703	-
bin704	213BRrast_1006[10.50%]"PROBABLE BACTERIOPHAGE-RELATED SIGNAL PEPTIDE PROTEIN( EC:3.4.- )"
bin705	PSPA7_2812[92.89%]"hypothetical protein"
bin706	PSPA7_0099[20.16%]"ultraviolet light resistance protein B",PSPA7_0100[100.00%]"protein MucA"
bin707	PSPA7_0302[100.00%]"lipoprotein, putative"
bin708	PSPA7_4212[18.69%]"hypothetical protein"
bin709	-
bin710	PADK2_18175[100.00%]"hypothetical protein"
bin711	PA14_59170[100.00%]"hypothetical protein"
bin712	-
bin713	-
bin714	PA103_3030[21.40%]"hypothetical protein"
bin715	PAM18_4312[1.81%]"bacteriophage integrase"
bin716	PSPA7_3420[19.89%]"general secretion pathway protein D"
bin717	-
bin718	-
bin719	-
bin720	PA99_2897[6.49%]"Phage integrase"
bin721	-
bin722	PSPA7_4849[14.05%]"nuclease sbcCD subunit C"
bin723	G655_04305[59.86%]"hypothetical protein"
bin724	PSPA7_1476[98.48%]"conserved hypothetical protein"
bin725	NCGM2_1807[2.00%]"putative protein-disulfide isomerase"
bin726	-
bin727	PLES_07971[97.84%]"EndY"
bin728	NCGM2_1806[100.00%]"TnpR resolvase"
bin729	PSPA7_4800[48.32%]"acetyltransferase, GNAT family"
bin730	M062_27115[100.00%]"hypothetical protein"
bin731	NCGM2_2909[14.88%]"phage protein"
bin732	PLES_13241[77.62%]"hypothetical protein",PLES_13251[100.00%]"hypothetical protein",PLES_13261[0.63%]"hypothetical protein"
bin733	-
bin734	19BRrast_2617[100.00%]"hypothetical protein"
bin735	-
bin736	PLES_08051[7.28%]"hypothetical protein",PLES_08061[100.00%]"hypothetical protein"
bin737	-
bin738	-
bin739	NCGM2_5438[100.00%]"hypothetical protein",NCGM2_5439[3.65%]"hypothetical protein"
bin740	PA14_35730[100.00%]"hypothetical protein"
bin741	-
bin742	PSPA7_0046[100.00%]"conserved hypothetical protein"
bin743	PSPA7_3868[19.72%]"chemotaxis protein CheA"
bin744	PSPA7_4495[2.53%]"hypothetical protein"
bin745	-
bin746	-
bin747	19BRrast_5944[100.00%]"hypothetical protein",19BRrast_5945[8.33%]"Orf27"
bin748	PSPA7_3957[85.08%]"conserved hypothetical protein"
bin749	PSPA7_0326[46.54%]"hypothetical protein"
bin750	19BRrast_2985[14.78%]"Integron integrase IntI1"
bin751	-
bin752	PSPA7_5558[100.00%]"Sel1"
bin753	PADK2_23830[30.07%]"type IV pilus protein PilV"
bin754	G655_20415[9.77%]"hypothetical protein"
bin755	PSPA7_1116[60.62%]"alpha/beta hydrolase"
bin756	-
bin757	19BRrast_4793[85.11%]"hypothetical protein"
bin758	19BRrast_2399[0.08%]"Phage replication initiation protein"
bin759	PSPA7_3114[100.00%]"conserved hypothetical protein"
bin760	-
bin761	PSPA7_3182[30.19%]"betaine aldehyde dehydrogenase (badh)",PSPA7_3183[48.42%]"transcriptional regulator, LysR family"
bin762	PSPA7_3412[5.26%]"cable pili-associated 22 kDa adhesin protein"
bin763	PSPA7_2369[3.35%]"hypothetical protein",PSPA7_2370[100.00%]"hypothetical protein",PSPA7_2371[6.81%]"conserved hypothetical protein"
bin764	PA99_2859[4.66%]"hypothetical protein"
bin765	PSPA7_2368[33.41%]"conserved hypothetical protein"
bin766	PSPA7_3237[98.43%]"HAD-superfamily hydrolase subfamily IA, variant 3",PSPA7_3238[1.26%]"peptide methionine sulfoxide reductase"
bin767	-
bin768	-
bin769	-
bin770	PSPA7_1197[5.16%]"conserved hypothetical protein"
bin771	-
bin772	-
bin773	PSPA7_4528[27.10%]"transposase, Mutator family"
bin774	PSPA7_2430[3.49%]"lytic enzyme",PSPA7_2431[100.00%]"conserved hypothetical protein"
bin775	-
bin776	-
bin777	-
bin778	-
bin779	PSPA7_3340[5.30%]"conserved hypothetical protein",PSPA7_3341[100.00%]"hypothetical protein"
bin780	-
bin781	PSPA7_2652[97.67%]"hypothetical protein"
bin782	-
bin783	NCGM2_4890[100.00%]"hypothetical protein",NCGM2_4891[37.88%]"host nuclease inhibitor protein"
bin784	213BRrast_2951[100.00%]"hypothetical protein"
bin785	PSPA7_1358[14.57%]"PTS system, glucose-glucoside (Glc) family EIIA/phosphocarrier Hpr/phosphoenolpyruvate-protein phosphotransferase components"
bin786	PSPA7_4463[98.59%]"transcriptional regulator, XRE family"
bin787	PSPA7_5777[17.11%]"type 4 fimbrial biogenesis protein PilQ"
bin788	-
bin789	PSPA7_0951[97.92%]"hypothetical protein"
bin790	PSPA7_6034[41.87%]"transposase InsF for insertion sequence IS3A/B/C/D/E/fA"
bin791	PA1152[59.42%]"hypothetical protein"
bin792	PSPA7_0337[17.56%]"putative transcriptional regulator"
bin793	-
bin794	PA103_5664[29.57%]"Type IV fimbrial assembly protein PilC"
bin795	-
bin796	PLES_08001[37.39%]"putative phage-related protein"
bin797	NCGM2_3465[2.65%]"putative hemolysin activation/secretion protein"
bin798	PSPA7_1657[11.98%]"hydrolase, nudix family protein"
bin799	NCGM2_0867[100.00%]"hypothetical protein",NCGM2_0868[3.91%]"ParB domain-containing protein nuclease"
bin800	PAM18_3881[3.54%]"pyocin killing protein"
bin801	PA99_2893[27.38%]"putative coat protein A precursor"
bin802	PaerPA_01000825[10.94%]"hypothetical protein"
bin803	19BRrast_5355[45.83%]"FIG00958665: hypothetical protein"
bin804	PLES_16931[18.93%]"hypothetical protein"
bin805	PA14_60020[6.22%]"conserved hypothetical protein",PA14_60030[66.38%]"hypothetical protein"
bin806	PSPA7_6286[17.29%]"ggdef domain protein"
bin807	PADK2_24055[2.73%]"putative protein-disulfide isomerase",PADK2_24060[100.00%]"hypothetical protein"
bin808	PSPA7_4864[20.71%]"conserved hypothetical protein"
bin809	M062_20215[97.31%]"hypothetical protein"
bin810	-
bin811	PSPA7_5641[4.73%]"transcriptional Regulator, LysR family",PSPA7_5640[99.70%]"conserved hypothetical protein"
bin812	PSPA7_5834[11.14%]"hypothetical protein",PSPA7_5835[100.00%]"fatty acid desaturase domain protein"
bin813	-
bin814	NCGM2_4887[62.11%]"hypothetical protein"
bin815	PSPA7_2372[1.04%]"conserved hypothetical protein",PSPA7_2373[4.67%]"conserved hypothetical protein"
bin816	PSPA7_2454[11.62%]"FOG: TPR repeat-containing protein",PSPA7_2455[15.41%]"transporter, formate/nitrite family"
bin817	M062_00205[3.19%]"hemagglutinin"
bin818	-
bin819	-
bin820	-
bin821	-
bin822	19BRrast_6119[60.11%]"FIG00963485: hypothetical protein"
bin823	19BRrast_5568[34.02%]"hydrolase, carbon-nitrogen family"
bin824	PSPA7_5236[80.60%]"hypothetical protein",PSPA7_5237[9.82%]"transcriptional regulator NfxB"
bin825	PSPA7_2373[70.89%]"conserved hypothetical protein",PSPA7_2374[0.63%]"C-5 cytosine-specific DNA methylase"
bin826	-
bin827	-
bin828	PA103_5055[17.07%]"hypothetical protein"
bin829	PAM18_1336[99.35%]"hypothetical protein"
bin830	-
bin831	-
bin832	-
bin833	PSPA7_2775[97.78%]"hypothetical protein"
bin834	PaerPA_01004414[3.99%]"hypothetical protein"
bin835	PSPA7_5632[55.80%]"hypothetical protein",PSPA7_5633[100.00%]"hypothetical protein"
bin836	19BRrast_1037[4.19%]"Protein-disulfide isomerase",19BRrast_1038[87.50%]"FIG00634742: hypothetical protein"
bin837	PSPA7_3316[28.03%]"hypothetical protein"
bin838	PA103_5798[11.50%]"hypothetical protein"
bin839	PSPA7_3232[25.63%]"copper resistance protein B"
bin840	-
bin841	PSPA7_5535[63.14%]"conserved hypothetical protein"
bin842	G655_18230[98.15%]"hypothetical protein"
bin843	19BRrast_5220[19.38%]"hypothetical protein"
bin844	PA103_5662[50.55%]"Type IV pilin PilA"
bin845	-
bin846	PSPA7_4358[46.10%]"conserved hypothetical protein",PSPA7_4359[1.32%]"2-nitropropane dioxygenase, NPD"
bin847	-
bin848	PLES_06171[13.91%]"probable bacteriophage protein"
bin849	PA99_0974[7.89%]"putative membrane protein"
bin850	PLES_49101[23.48%]"still frameshift type 4 fimbrial biogenesis protein PilC"
bin851	-
bin852	-
bin853	PADK2_23925[69.74%]"integrase catalytic subunit"
bin854	19BRrast_2872[100.00%]"hypothetical protein"
bin855	NCGM2_2935[78.36%]"hypothetical protein"
bin856	PA14_00510[2.72%]"putative hemagglutinin"
bin857	-
bin858	G655_21735[3.71%]"bacteriophage integrase"
bin859	PSPA7_5620[0.36%]"HasR"
bin860	-
bin861	PSPA7_5163[22.74%]"pilin biogenesis protein"
bin862	-
bin863	PADK2_19905[55.17%]"hypothetical protein"
bin864	19BRrast_5158[22.50%]"Type IV fimbrial assembly protein PilC"
bin865	-
bin866	PADK2_23585[22.50%]"pilin biogenesis protein"
bin867	PSPA7_3118[1.46%]"cytochrome D ubiquinol oxidase subunit I",PSPA7_3119[1.58%]"carboxylate-amine ligase"
bin868	-
bin869	-
bin870	PA14_49020[62.92%]"hypothetical protein"
bin871	-
bin872	-
bin873	-
bin874	PSPA7_2670[62.12%]"hypothetical protein"
bin875	PLES_08091[2.10%]"Predicted chitinase; lytic protein",PLES_08101[5.10%]"Putative lysis protein Rz"
bin876	PSPA7_4562[0.28%]"DnaA regulatory inactivator Hda"
bin877	-
bin878	-
bin879	-
bin880	-
bin881	-
bin882	-
bin883	-
bin884	PSPA7_2231[1.06%]"conserved hypothetical protein"
bin885	-
bin886	PSPA7_0954[1.04%]"probable MFS transporter"
bin887	PSPA7_1923[36.24%]"conserved hypothetical protein"
bin888	19BRrast_5216[2.05%]"FIG034376: Hypothetical protein",19BRrast_5217[88.30%]"FIG00957911: hypothetical protein"
bin889	-
bin890	PADK2_12405[0.54%]"putative sulfate transporter"
bin891	-
bin892	-
bin893	PSPA7_2445[100.00%]"hypothetical protein"
bin894	PSPA7_3166[61.11%]"hypothetical protein"
bin895	PSPA7_0164[100.00%]"hypothetical protein",PSPA7_0165[100.00%]"conserved hypothetical protein"
bin896	PA5088[8.50%]"hypothetical protein",PA5089[7.60%]"hypothetical protein"
bin897	-
bin898	PSPA7_0346[1.19%]"transcriptional regulator, GntR family/aminotransferase, classes I and II"
bin899	PSPA7_0932[2.08%]"transcriptional regulator"
bin900	-
bin901	-
bin902	PSPA7_2646[17.49%]"sensor histidine kinase"
bin903	-
bin904	19BRrast_3282[97.40%]"hypothetical protein"
bin905	PA99_2191[53.94%]"hypothetical protein"
bin906	-
bin907	-
bin908	19BRrast_2500[100.00%]"hypothetical protein"
bin909	19BRrast_1214[40.38%]"FIG00955756: hypothetical protein"
bin910	-
bin911	19BRrast_5220[14.86%]"hypothetical protein"
bin912	-
bin913	-
bin914	-
bin915	-
bin916	19BRrast_5870[6.16%]"FIG00955668: hypothetical protein",19BRrast_5871[7.55%]"hypothetical protein"
bin917	PAM18_5203[7.55%]"hypothetical protein"
bin918	-
bin919	-
bin920	-
bin921	PAM18_4217[16.67%]"hypothetical protein from bacteriophage Pf1"
bin922	PSPA7_2233[70.79%]"hypothetical protein"
bin923	PSPA7_3117[2.39%]"cytochrome D ubiquinol oxidase, subunit II"
bin924	-
bin925	-
bin926	PSPA7_1189[0.14%]"conserved hypothetical protein"
bin927	-
bin928	19BRrast_4408[41.52%]"hypothetical protein"
bin929	PA0717[98.12%]"hypothetical protein of bacteriophage Pf1"
bin930	-
bin931	PA14_33360[15.56%]"hypothetical protein"
bin932	-
bin933	PSPA7_1159[11.25%]"hypothetical protein",PSPA7_1160[0.95%]"fimbriae Z protein"
bin934	-
bin935	PSPA7_3134[88.57%]"hypothetical protein"
bin936	-
bin937	-
bin938	M062_07475[34.30%]"hypothetical protein"
bin939	-
bin940	PSPA7_2368[17.15%]"conserved hypothetical protein"
bin941	PSPA7_1069[0.31%]"chase domain/sensory box histidine kinase"
bin942	-
bin943	PA103_4098[3.49%]"hypothetical protein"
bin944	-
bin945	-
bin946	PA14_32790[1.33%]"hypothetical protein"
bin947	-
bin948	-
bin949	-
bin950	-
bin951	-
bin952	-
