# Supplementary material for: ClustAGE: a tool for clustering and distribution analysis of bacterial accessory genomic elements
Source: BMC Bioinformatics. 2018 Apr 20;19:150. doi: 10.1186/s12859-018-2154-x (PMC5910555; doi:10.1186/s12859-018-2154-x)
Supplement: Supplementary file 2 — Archive containing output files from ClustAGE analysis of accessory genome sequence files found in Additional file 1. (ZIP 18100 kb) [file 12859_2018_2154_MOESM2_ESM.zip › PA_14genomes_clustage_AGEs.key.txt]

bin_id	source_id	source_genome	source_length	bin_start	bin_stop	bin_length
bin1	PA103.AGEnt_accessory_0099_length_127886	PA103	127886	1	127886	127886
bin2	PA103.AGEnt_accessory_0107_length_121654	PA103	121654	1	121654	121654
bin3	DK2.AGEnt_accessory_0091_length_81418	DK2	81418	1	81418	81418
bin4	PA99.AGEnt_accessory_0116_length_63512	PA99	63512	1	63512	63512
bin5	PA7.AGEnt_accessory_0260_length_55310	PA7	55310	1	55310	55310
bin6	213BR.AGEnt_accessory_0085_length_54873	213BR	54873	1	54765	54765
bin7	19BR.AGEnt_accessory_0115_length_50833	19BR	50833	1	50833	50833
bin8	LESB58.AGEnt_accessory_0084_length_50121	LESB58	50121	1	50121	50121
bin9	RP73.AGEnt_accessory_0094_length_48612	RP73	48612	573	46697	46125
bin10	LESB58.AGEnt_accessory_0100_length_45053	LESB58	45053	1	45053	45053
bin11	LESB58.AGEnt_accessory_0086_length_111709	LESB58	111709	1	43097	43097
bin12	NCGM2.S1.AGEnt_accessory_0044_length_40043	NCGM2.S1	40043	1	40043	40043
bin13	DK2.AGEnt_accessory_0166_length_37131	DK2	37131	1	37131	37131
bin14	LESB58.AGEnt_accessory_0060_length_36961	LESB58	36961	1	36961	36961
bin15	NCGM2.S1.AGEnt_accessory_0041_length_84003	NCGM2.S1	84003	1	36135	36135
bin16	LESB58.AGEnt_accessory_0076_length_39827	LESB58	39827	998	36964	35967
bin17	19BR.AGEnt_accessory_0143_length_36504	19BR	36504	1769	36504	34736
bin18	NCGM2.S1.AGEnt_accessory_0148_length_38281	NCGM2.S1	38281	4242	38050	33809
bin19	PA7.AGEnt_accessory_0190_length_33224	PA7	33224	1	33224	33224
bin20	NCGM2.S1.AGEnt_accessory_0132_length_43560	NCGM2.S1	43560	7940	40762	32823
bin21	PACS2.AGEnt_accessory_0118_length_46184	PACS2	46184	13722	46184	32463
bin22	M18.AGEnt_accessory_0081_length_31798	M18	31798	1	31798	31798
bin23	PA7.AGEnt_accessory_0352_length_29888	PA7	29888	1	29888	29888
bin24	PA7.AGEnt_accessory_0423_length_36348	PA7	36348	1	29849	29849
bin25	PACS2.AGEnt_accessory_0111_length_90590	PACS2	90590	58809	88459	29651
bin26	NCGM2.S1.AGEnt_accessory_0032_length_46977	NCGM2.S1	46977	1	28099	28099
bin27	PA7.AGEnt_accessory_0374_length_46019	PA7	46019	19531	46019	26489
bin28	PA99.AGEnt_accessory_0168_length_41670	PA99	41670	1	26217	26217
bin29	NCGM2.S1.AGEnt_accessory_0013_length_34664	NCGM2.S1	34664	9039	34664	25626
bin30	19BR.AGEnt_accessory_0107_length_49797	19BR	49797	3339	28860	25522
bin31	PA99.AGEnt_accessory_0180_length_25277	PA99	25277	1	25277	25277
bin32	PA7.AGEnt_accessory_0050_length_25065	PA7	25065	1	25065	25065
bin33	PA99.AGEnt_accessory_0157_length_25037	PA99	25037	1	25037	25037
bin34	PA7.AGEnt_accessory_0125_length_23732	PA7	23732	1	23732	23732
bin35	PA7.AGEnt_accessory_0147_length_39891	PA7	39891	9199	32632	23434
bin36	LESB58.AGEnt_accessory_0040_length_42137	LESB58	42137	19113	42137	23025
bin37	PA103.AGEnt_accessory_0034_length_28711	PA103	28711	5815	28711	22897
bin38	NCGM2.S1.AGEnt_accessory_0071_length_22863	NCGM2.S1	22863	1	22863	22863
bin39	PA14.AGEnt_accessory_0060_length_21861	PA14	21861	1	21861	21861
bin40	M18.AGEnt_accessory_0152_length_21407	M18	21407	1	21407	21407
bin41	PA7.AGEnt_accessory_0011_length_75008	PA7	75008	40299	61260	20962
bin42	19BR.AGEnt_accessory_0050_length_20828	19BR	20828	1	20828	20828
bin43	PA14.AGEnt_accessory_0051_length_31634	PA14	31634	10820	31634	20815
bin44	PA7.AGEnt_accessory_0134_length_20258	PA7	20258	1	20258	20258
bin45	19BR.AGEnt_accessory_0124_length_19292	19BR	19292	1	19292	19292
bin46	PA14.AGEnt_accessory_0152_length_32012	PA14	32012	12496	31015	18520
bin47	PA7.AGEnt_accessory_0164_length_18152	PA7	18152	1	18152	18152
bin48	RP73.AGEnt_accessory_0111_length_18018	RP73	18018	1	18018	18018
bin49	PA7.AGEnt_accessory_0324_length_18007	PA7	18007	1	17896	17896
bin50	PA7.AGEnt_accessory_0011_length_75008	PA7	75008	1	17765	17765
bin51	213BR.AGEnt_accessory_0033_length_39434	213BR	39434	7366	24981	17616
bin52	PA7.AGEnt_accessory_0200_length_17435	PA7	17435	1	17435	17435
bin53	PA7.AGEnt_accessory_0201_length_60473	PA7	60473	21418	38792	17375
bin54	NCGM2.S1.AGEnt_accessory_0079_length_49918	NCGM2.S1	49918	27606	44871	17266
bin55	PA7.AGEnt_accessory_0157_length_17867	PA7	17867	966	17867	16902
bin56	LESB58.AGEnt_accessory_0161_length_17824	LESB58	17824	1	16827	16827
bin57	PA99.AGEnt_accessory_0206_length_16634	PA99	16634	1	16634	16634
bin58	PA7.AGEnt_accessory_0427_length_16387	PA7	16387	1	16387	16387
bin59	PA14.AGEnt_accessory_0134_length_16336	PA14	16336	1	16336	16336
bin60	PA7.AGEnt_accessory_0099_length_16314	PA7	16314	1	16314	16314
bin61	M18.AGEnt_accessory_0026_length_16207	M18	16207	1	16207	16207
bin62	PACS2.AGEnt_accessory_0027_length_96118	PACS2	96118	3602	19805	16204
bin63	PACS2.AGEnt_accessory_0125_length_16170	PACS2	16170	1	16170	16170
bin64	PA103.AGEnt_accessory_0186_length_23848	PA103	23848	1	16166	16166
bin65	PA14.AGEnt_accessory_0070_length_15586	PA14	15586	1	15586	15586
bin66	B136-33.AGEnt_accessory_0152_length_20361	B136-33	20361	986	16542	15557
bin67	213BR.AGEnt_accessory_0107_length_44277	213BR	44277	28763	44277	15515
bin68	PA14.AGEnt_accessory_0062_length_15438	PA14	15438	1	15438	15438
bin69	PA7.AGEnt_accessory_0374_length_46019	PA7	46019	1	15216	15216
bin70	PA14.AGEnt_accessory_0161_length_99258	PA14	99258	52971	67815	14845
bin71	B136-33.AGEnt_accessory_0065_length_19456	B136-33	19456	1	14810	14810
bin72	PA14.AGEnt_accessory_0032_length_14747	PA14	14747	1	14747	14747
bin73	NCGM2.S1.AGEnt_accessory_0129_length_14640	NCGM2.S1	14640	1	14640	14640
bin74	PA7.AGEnt_accessory_0201_length_60473	PA7	60473	1	14011	14011
bin75	NCGM2.S1.AGEnt_accessory_0046_length_17433	NCGM2.S1	17433	3676	17433	13758
bin76	19BR.AGEnt_accessory_0027_length_13727	19BR	13727	1	13727	13727
bin77	NCGM2.S1.AGEnt_accessory_0041_length_84003	NCGM2.S1	84003	70534	84003	13470
bin78	LESB58.AGEnt_accessory_0068_length_13451	LESB58	13451	1	13451	13451
bin79	PA99.AGEnt_accessory_0118_length_13368	PA99	13368	1	13266	13266
bin80	19BR.AGEnt_accessory_0193_length_13209	19BR	13209	1	13209	13209
bin81	PA7.AGEnt_accessory_0321_length_13056	PA7	13056	1	13056	13056
bin82	PA99.AGEnt_accessory_0037_length_12901	PA99	12901	1	12901	12901
bin83	19BR.AGEnt_accessory_0052_length_12733	19BR	12733	1	12733	12733
bin84	M18.AGEnt_accessory_0056_length_42657	M18	42657	21469	34127	12659
bin85	PA7.AGEnt_accessory_0341_length_12625	PA7	12625	1	12625	12625
bin86	NCGM2.S1.AGEnt_accessory_0092_length_15406	NCGM2.S1	15406	1	12540	12540
bin87	PA99.AGEnt_accessory_0023_length_12483	PA99	12483	1	12483	12483
bin88	PA7.AGEnt_accessory_0011_length_75008	PA7	75008	62560	75008	12449
bin89	B136-33.AGEnt_accessory_0090_length_30393	B136-33	30393	18092	30393	12302
bin90	B136-33.AGEnt_accessory_0045_length_12285	B136-33	12285	1	12285	12285
bin91	B136-33.AGEnt_accessory_0017_length_12183	B136-33	12183	1	12183	12183
bin92	PA14.AGEnt_accessory_0152_length_32012	PA14	32012	541	12436	11896
bin93	B136-33.AGEnt_accessory_0008_length_11860	B136-33	11860	1	11860	11860
bin94	PA7.AGEnt_accessory_0071_length_11860	PA7	11860	1	11860	11860
bin95	PA103.AGEnt_accessory_0036_length_12463	PA103	12463	386	12241	11856
bin96	NCGM2.S1.AGEnt_accessory_0136_length_11672	NCGM2.S1	11672	1	11672	11672
bin97	PA7.AGEnt_accessory_0030_length_11591	PA7	11591	1	11591	11591
bin98	LESB58.AGEnt_accessory_0162_length_11330	LESB58	11330	1	11330	11330
bin99	PA7.AGEnt_accessory_0202_length_11230	PA7	11230	1	11230	11230
bin100	19BR.AGEnt_accessory_0170_length_14668	19BR	14668	1	10991	10991
bin101	PA7.AGEnt_accessory_0357_length_10839	PA7	10839	1	10839	10839
bin102	PA7.AGEnt_accessory_0323_length_10783	PA7	10783	1	10783	10783
bin103	PA14.AGEnt_accessory_0079_length_43689	PA14	43689	32919	43689	10771
bin104	PA99.AGEnt_accessory_0126_length_10760	PA99	10760	1	10760	10760
bin105	B136-33.AGEnt_accessory_0151_length_76073	B136-33	76073	65385	76073	10689
bin106	RP73.AGEnt_accessory_0107_length_12779	RP73	12779	1	10552	10552
bin107	DK2.AGEnt_accessory_0092_length_10491	DK2	10491	1	10491	10491
bin108	PAO1.AGEnt_accessory_0112_length_11769	PAO1	11769	655	11128	10474
bin109	DK2.AGEnt_accessory_0076_length_10273	DK2	10273	1	10085	10085
bin110	PACS2.AGEnt_accessory_0179_length_10032	PACS2	10032	1	10032	10032
bin111	NCGM2.S1.AGEnt_accessory_0122_length_10015	NCGM2.S1	10015	1	10015	10015
bin112	PA103.AGEnt_accessory_0110_length_21011	PA103	21011	1	9975	9975
bin113	PA103.AGEnt_accessory_0013_length_9935	PA103	9935	1	9935	9935
bin114	PACS2.AGEnt_accessory_0111_length_90590	PACS2	90590	2024	11832	9809
bin115	PA103.AGEnt_accessory_0145_length_9799	PA103	9799	1	9799	9799
bin116	RP73.AGEnt_accessory_0038_length_12209	RP73	12209	1218	10991	9774
bin117	NCGM2.S1.AGEnt_accessory_0048_length_24759	NCGM2.S1	24759	1	9761	9761
bin118	RP73.AGEnt_accessory_0028_length_9621	RP73	9621	1	9621	9621
bin119	PA14.AGEnt_accessory_0079_length_43689	PA14	43689	14217	23501	9285
bin120	M18.AGEnt_accessory_0073_length_9554	M18	9554	99	9274	9176
bin121	PACS2.AGEnt_accessory_0180_length_9044	PACS2	9044	1	9044	9044
bin122	B136-33.AGEnt_accessory_0090_length_30393	B136-33	30393	7582	16401	8820
bin123	LESB58.AGEnt_accessory_0126_length_8795	LESB58	8795	1	8795	8795
bin124	PACS2.AGEnt_accessory_0037_length_8819	PACS2	8819	1	8751	8751
bin125	PA103.AGEnt_accessory_0128_length_9028	PA103	9028	333	9028	8696
bin126	19BR.AGEnt_accessory_0104_length_8578	19BR	8578	1	8578	8578
bin127	DK2.AGEnt_accessory_0062_length_23032	DK2	23032	9862	18387	8526
bin128	PAO1.AGEnt_accessory_0049_length_8686	PAO1	8686	1	8489	8489
bin129	PA7.AGEnt_accessory_0273_length_8342	PA7	8342	1	8342	8342
bin130	NCGM2.S1.AGEnt_accessory_0181_length_8310	NCGM2.S1	8310	1	8310	8310
bin131	PA103.AGEnt_accessory_0057_length_11392	PA103	11392	2528	10762	8235
bin132	213BR.AGEnt_accessory_0170_length_16420	213BR	16420	668	8892	8225
bin133	B136-33.AGEnt_accessory_0022_length_8204	B136-33	8204	1	8204	8204
bin134	PA14.AGEnt_accessory_0161_length_99258	PA14	99258	87309	95437	8129
bin135	PA99.AGEnt_accessory_0137_length_8077	PA99	8077	1	8077	8077
bin136	19BR.AGEnt_accessory_0108_length_106245	19BR	106245	75968	84008	8041
bin137	B136-33.AGEnt_accessory_0139_length_24779	B136-33	24779	13174	21107	7934
bin138	PAO1.AGEnt_accessory_0031_length_7803	PAO1	7803	1	7803	7803
bin139	PA14.AGEnt_accessory_0161_length_99258	PA14	99258	39268	47053	7786
bin140	PACS2.AGEnt_accessory_0062_length_7620	PACS2	7620	1	7620	7620
bin141	DK2.AGEnt_accessory_0061_length_7551	DK2	7551	1	7551	7551
bin142	19BR.AGEnt_accessory_0171_length_7540	19BR	7540	1	7540	7540
bin143	DK2.AGEnt_accessory_0149_length_7528	DK2	7528	1	7528	7528
bin144	M18.AGEnt_accessory_0185_length_7424	M18	7424	1	7424	7424
bin145	PA7.AGEnt_accessory_0169_length_9933	PA7	9933	2557	9933	7377
bin146	RP73.AGEnt_accessory_0162_length_7357	RP73	7357	1	7357	7357
bin147	PA7.AGEnt_accessory_0160_length_7344	PA7	7344	1	7344	7344
bin148	PA7.AGEnt_accessory_0011_length_75008	PA7	75008	18007	25286	7280
bin149	NCGM2.S1.AGEnt_accessory_0177_length_36553	NCGM2.S1	36553	9459	16707	7249
bin150	19BR.AGEnt_accessory_0049_length_7123	19BR	7123	1	7123	7123
bin151	PA7.AGEnt_accessory_0330_length_7119	PA7	7119	1	7119	7119
bin152	M18.AGEnt_accessory_0112_length_7115	M18	7115	1	7115	7115
bin153	PA7.AGEnt_accessory_0285_length_7062	PA7	7062	1	7062	7062
bin154	PA7.AGEnt_accessory_0036_length_7008	PA7	7008	1	7008	7008
bin155	19BR.AGEnt_accessory_0118_length_44150	19BR	44150	24050	31010	6961
bin156	NCGM2.S1.AGEnt_accessory_0079_length_49918	NCGM2.S1	49918	6328	13278	6951
bin157	NCGM2.S1.AGEnt_accessory_0189_length_11124	NCGM2.S1	11124	4244	11124	6881
bin158	PACS2.AGEnt_accessory_0122_length_6879	PACS2	6879	1	6879	6879
bin159	PA7.AGEnt_accessory_0325_length_20502	PA7	20502	1	6813	6813
bin160	PA99.AGEnt_accessory_0031_length_7616	PA99	7616	1	6758	6758
bin161	213BR.AGEnt_accessory_0110_length_106246	213BR	106246	90817	97510	6694
bin162	PA7.AGEnt_accessory_0068_length_6687	PA7	6687	1	6687	6687
bin163	PACS2.AGEnt_accessory_0008_length_6627	PACS2	6627	1	6627	6627
bin164	PA7.AGEnt_accessory_0091_length_6598	PA7	6598	1	6598	6598
bin165	19BR.AGEnt_accessory_0020_length_7002	19BR	7002	422	7002	6581
bin166	B136-33.AGEnt_accessory_0127_length_7020	B136-33	7020	189	6757	6569
bin167	PA7.AGEnt_accessory_0360_length_6541	PA7	6541	1	6541	6541
bin168	B136-33.AGEnt_accessory_0108_length_6600	B136-33	6600	80	6600	6521
bin169	PA7.AGEnt_accessory_0090_length_6488	PA7	6488	1	6488	6488
bin170	PA99.AGEnt_accessory_0036_length_13161	PA99	13161	6704	13161	6458
bin171	B136-33.AGEnt_accessory_0118_length_6429	B136-33	6429	1	6429	6429
bin172	NCGM2.S1.AGEnt_accessory_0045_length_21860	NCGM2.S1	21860	2214	8529	6316
bin173	19BR.AGEnt_accessory_0102_length_6281	19BR	6281	1	6281	6281
bin174	B136-33.AGEnt_accessory_0058_length_6248	B136-33	6248	1	6248	6248
bin175	PACS2.AGEnt_accessory_0027_length_96118	PACS2	96118	47333	53536	6204
bin176	DK2.AGEnt_accessory_0148_length_82444	DK2	82444	72588	78776	6189
bin177	PA99.AGEnt_accessory_0136_length_68475	PA99	68475	62444	68475	6032
bin178	NCGM2.S1.AGEnt_accessory_0048_length_24759	NCGM2.S1	24759	11063	17086	6024
bin179	PA7.AGEnt_accessory_0179_length_5989	PA7	5989	1	5989	5989
bin180	NCGM2.S1.AGEnt_accessory_0195_length_5900	NCGM2.S1	5900	1	5900	5900
bin181	B136-33.AGEnt_accessory_0172_length_5773	B136-33	5773	1	5773	5773
bin182	PA14.AGEnt_accessory_0149_length_5746	PA14	5746	1	5746	5746
bin183	NCGM2.S1.AGEnt_accessory_0079_length_49918	NCGM2.S1	49918	15081	20794	5714
bin184	19BR.AGEnt_accessory_0002_length_5679	19BR	5679	1	5679	5679
bin185	PA7.AGEnt_accessory_0205_length_5657	PA7	5657	1	5657	5657
bin186	RP73.AGEnt_accessory_0104_length_5586	RP73	5586	1	5586	5586
bin187	PA103.AGEnt_accessory_0016_length_5547	PA103	5547	1	5547	5547
bin188	PA7.AGEnt_accessory_0074_length_5537	PA7	5537	1	5537	5537
bin189	NCGM2.S1.AGEnt_accessory_0045_length_21860	NCGM2.S1	21860	15514	21040	5527
bin190	NCGM2.S1.AGEnt_accessory_0177_length_36553	NCGM2.S1	36553	17892	23413	5522
bin191	PACS2.AGEnt_accessory_0072_length_5576	PACS2	5576	115	5576	5462
bin192	B136-33.AGEnt_accessory_0051_length_5450	B136-33	5450	1	5450	5450
bin193	PA103.AGEnt_accessory_0162_length_5315	PA103	5315	1	5315	5315
bin194	B136-33.AGEnt_accessory_0132_length_5253	B136-33	5253	1	5253	5253
bin195	PA14.AGEnt_accessory_0051_length_31634	PA14	31634	1	5178	5178
bin196	PA7.AGEnt_accessory_0201_length_60473	PA7	60473	14904	20034	5131
bin197	PA7.AGEnt_accessory_0298_length_5123	PA7	5123	1	5123	5123
bin198	PA7.AGEnt_accessory_0178_length_5083	PA7	5083	1	5083	5083
bin199	NCGM2.S1.AGEnt_accessory_0146_length_5058	NCGM2.S1	5058	1	5058	5058
bin200	NCGM2.S1.AGEnt_accessory_0079_length_49918	NCGM2.S1	49918	1	4968	4968
bin201	NCGM2.S1.AGEnt_accessory_0137_length_4940	NCGM2.S1	4940	1	4940	4940
bin202	PACS2.AGEnt_accessory_0111_length_90590	PACS2	90590	28275	33163	4889
bin203	PA103.AGEnt_accessory_0034_length_28711	PA103	28711	1	4877	4877
bin204	LESB58.AGEnt_accessory_0056_length_42747	LESB58	42747	12368	17196	4829
bin205	19BR.AGEnt_accessory_0108_length_106245	19BR	106245	93999	98817	4819
bin206	PACS2.AGEnt_accessory_0118_length_46184	PACS2	46184	4660	9474	4815
bin207	RP73.AGEnt_accessory_0083_length_30389	RP73	30389	25586	30389	4804
bin208	NCGM2.S1.AGEnt_accessory_0078_length_5046	NCGM2.S1	5046	196	4973	4778
bin209	19BR.AGEnt_accessory_0188_length_4769	19BR	4769	1	4769	4769
bin210	PA103.AGEnt_accessory_0160_length_7089	PA103	7089	2226	6973	4748
bin211	DK2.AGEnt_accessory_0050_length_4735	DK2	4735	1	4735	4735
bin212	PA7.AGEnt_accessory_0283_length_4715	PA7	4715	1	4715	4715
bin213	PA99.AGEnt_accessory_0136_length_68475	PA99	68475	15002	19706	4705
bin214	19BR.AGEnt_accessory_0068_length_5066	19BR	5066	302	4996	4695
bin215	PACS2.AGEnt_accessory_0023_length_5200	PACS2	5200	1	4610	4610
bin216	PA99.AGEnt_accessory_0047_length_17326	PA99	17326	6397	11002	4606
bin217	PA7.AGEnt_accessory_0312_length_16061	PA7	16061	7980	12531	4552
bin218	PA103.AGEnt_accessory_0028_length_7607	PA103	7607	2818	7346	4529
bin219	M18.AGEnt_accessory_0083_length_46714	M18	46714	13217	17703	4487
bin220	PACS2.AGEnt_accessory_0018_length_4457	PACS2	4457	1	4457	4457
bin221	213BR.AGEnt_accessory_0107_length_44277	213BR	44277	7869	12239	4371
bin222	LESB58.AGEnt_accessory_0040_length_42137	LESB58	42137	11328	15654	4327
bin223	19BR.AGEnt_accessory_0160_length_4277	19BR	4277	1	4277	4277
bin224	B136-33.AGEnt_accessory_0133_length_10181	B136-33	10181	1	4257	4257
bin225	DK2.AGEnt_accessory_0103_length_4436	DK2	4436	1	4173	4173
bin226	PA7.AGEnt_accessory_0239_length_4151	PA7	4151	1	4151	4151
bin227	PA7.AGEnt_accessory_0363_length_4118	PA7	4118	1	4118	4118
bin228	B136-33.AGEnt_accessory_0133_length_10181	B136-33	10181	5949	10047	4099
bin229	PA14.AGEnt_accessory_0113_length_4344	PA14	4344	1	4075	4075
bin230	PA14.AGEnt_accessory_0051_length_31634	PA14	31634	5589	9639	4051
bin231	PA7.AGEnt_accessory_0358_length_4038	PA7	4038	1	4038	4038
bin232	M18.AGEnt_accessory_0143_length_4847	M18	4847	480	4506	4027
bin233	PACS2.AGEnt_accessory_0137_length_3993	PACS2	3993	1	3993	3993
bin234	M18.AGEnt_accessory_0085_length_3941	M18	3941	1	3941	3941
bin235	RP73.AGEnt_accessory_0174_length_3877	RP73	3877	1	3877	3877
bin236	PA7.AGEnt_accessory_0296_length_3866	PA7	3866	1	3866	3866
bin237	DK2.AGEnt_accessory_0148_length_82444	DK2	82444	41323	45174	3852
bin238	NCGM2.S1.AGEnt_accessory_0177_length_36553	NCGM2.S1	36553	32706	36553	3848
bin239	LESB58.AGEnt_accessory_0153_length_6815	LESB58	6815	2259	5994	3736
bin240	LESB58.AGEnt_accessory_0040_length_42137	LESB58	42137	4121	7788	3668
bin241	PA7.AGEnt_accessory_0206_length_3661	PA7	3661	1	3661	3661
bin242	PA7.AGEnt_accessory_0146_length_17346	PA7	17346	8294	11917	3624
bin243	B136-33.AGEnt_accessory_0161_length_3613	B136-33	3613	1	3613	3613
bin244	PA7.AGEnt_accessory_0201_length_60473	PA7	60473	52852	56413	3562
bin245	PA7.AGEnt_accessory_0216_length_3517	PA7	3517	1	3517	3517
bin246	PA103.AGEnt_accessory_0199_length_3495	PA103	3495	1	3495	3495
bin247	PA7.AGEnt_accessory_0326_length_74542	PA7	74542	71122	74542	3421
bin248	PA14.AGEnt_accessory_0011_length_13230	PA14	13230	9818	13230	3413
bin249	PA7.AGEnt_accessory_0013_length_3338	PA7	3338	1	3338	3338
bin250	NCGM2.S1.AGEnt_accessory_0132_length_43560	NCGM2.S1	43560	4127	7454	3328
bin251	DK2.AGEnt_accessory_0043_length_3290	DK2	3290	1	3290	3290
bin252	PA7.AGEnt_accessory_0128_length_3278	PA7	3278	1	3278	3278
bin253	RP73.AGEnt_accessory_0059_length_3554	RP73	3554	294	3554	3261
bin254	M18.AGEnt_accessory_0167_length_5507	M18	5507	2284	5507	3224
bin255	PA103.AGEnt_accessory_0003_length_3216	PA103	3216	1	3216	3216
bin256	DK2.AGEnt_accessory_0135_length_3215	DK2	3215	1	3215	3215
bin257	PACS2.AGEnt_accessory_0015_length_3189	PACS2	3189	1	3189	3189
bin258	PA99.AGEnt_accessory_0090_length_4842	PA99	4842	1	3185	3185
bin259	PA7.AGEnt_accessory_0376_length_4846	PA7	4846	1665	4846	3182
bin260	LESB58.AGEnt_accessory_0154_length_3602	LESB58	3602	434	3602	3169
bin261	213BR.AGEnt_accessory_0033_length_39434	213BR	39434	3740	6905	3166
bin262	LESB58.AGEnt_accessory_0044_length_3142	LESB58	3142	1	3142	3142
bin263	PA7.AGEnt_accessory_0289_length_3115	PA7	3115	1	3115	3115
bin264	DK2.AGEnt_accessory_0134_length_3110	DK2	3110	1	3110	3110
bin265	19BR.AGEnt_accessory_0006_length_3088	19BR	3088	1	3088	3088
bin266	PA7.AGEnt_accessory_0170_length_3046	PA7	3046	1	3046	3046
bin267	PA7.AGEnt_accessory_0163_length_3033	PA7	3033	1	3033	3033
bin268	PACS2.AGEnt_accessory_0111_length_90590	PACS2	90590	41783	44802	3020
bin269	PAO1.AGEnt_accessory_0030_length_4457	PAO1	4457	123	3141	3019
bin270	DK2.AGEnt_accessory_0069_length_102948	DK2	102948	28898	31909	3012
bin271	19BR.AGEnt_accessory_0118_length_44150	19BR	44150	3413	6424	3012
bin272	213BR.AGEnt_accessory_0107_length_44277	213BR	44277	24118	27128	3011
bin273	19BR.AGEnt_accessory_0091_length_2996	19BR	2996	1	2996	2996
bin274	PACS2.AGEnt_accessory_0094_length_2992	PACS2	2992	1	2992	2992
bin275	PACS2.AGEnt_accessory_0022_length_13944	PACS2	13944	9239	12218	2980
bin276	NCGM2.S1.AGEnt_accessory_0032_length_46977	NCGM2.S1	46977	41243	44200	2958
bin277	LESB58.AGEnt_accessory_0056_length_42747	LESB58	42747	22620	25568	2949
bin278	PA7.AGEnt_accessory_0221_length_2940	PA7	2940	1	2940	2940
bin279	PA14.AGEnt_accessory_0022_length_12235	PA14	12235	9306	12235	2930
bin280	LESB58.AGEnt_accessory_0086_length_111709	LESB58	111709	85163	88082	2920
bin281	PA103.AGEnt_accessory_0221_length_3222	PA103	3222	1	2920	2920
bin282	19BR.AGEnt_accessory_0078_length_2914	19BR	2914	1	2914	2914
bin283	B136-33.AGEnt_accessory_0135_length_2908	B136-33	2908	1	2908	2908
bin284	PA7.AGEnt_accessory_0377_length_2897	PA7	2897	1	2897	2897
bin285	M18.AGEnt_accessory_0116_length_2890	M18	2890	1	2890	2890
bin286	19BR.AGEnt_accessory_0087_length_2875	19BR	2875	1	2875	2875
bin287	LESB58.AGEnt_accessory_0064_length_2875	LESB58	2875	1	2875	2875
bin288	PA14.AGEnt_accessory_0019_length_2847	PA14	2847	1	2847	2847
bin289	PA7.AGEnt_accessory_0268_length_2847	PA7	2847	1	2847	2847
bin290	PA103.AGEnt_accessory_0083_length_2786	PA103	2786	1	2786	2786
bin291	M18.AGEnt_accessory_0162_length_2764	M18	2764	1	2764	2764
bin292	B136-33.AGEnt_accessory_0060_length_2846	B136-33	2846	103	2846	2744
bin293	PACS2.AGEnt_accessory_0027_length_96118	PACS2	96118	25770	28483	2714
bin294	M18.AGEnt_accessory_0157_length_3509	M18	3509	809	3509	2701
bin295	PA14.AGEnt_accessory_0142_length_2662	PA14	2662	1	2662	2662
bin296	M18.AGEnt_accessory_0056_length_42657	M18	42657	1	2655	2655
bin297	NCGM2.S1.AGEnt_accessory_0002_length_4866	NCGM2.S1	4866	1	2654	2654
bin298	19BR.AGEnt_accessory_0044_length_2637	19BR	2637	1	2637	2637
bin299	PA99.AGEnt_accessory_0067_length_2820	PA99	2820	189	2820	2632
bin300	B136-33.AGEnt_accessory_0139_length_24779	B136-33	24779	231	2860	2630
bin301	DK2.AGEnt_accessory_0069_length_102948	DK2	102948	24578	27205	2628
bin302	PA103.AGEnt_accessory_0009_length_2621	PA103	2621	1	2621	2621
bin303	M18.AGEnt_accessory_0130_length_2617	M18	2617	1	2617	2617
bin304	PA7.AGEnt_accessory_0004_length_2604	PA7	2604	1	2604	2604
bin305	PA14.AGEnt_accessory_0153_length_2602	PA14	2602	1	2602	2602
bin306	PA7.AGEnt_accessory_0146_length_17346	PA7	17346	13083	15671	2589
bin307	LESB58.AGEnt_accessory_0040_length_42137	LESB58	42137	1	2588	2588
bin308	213BR.AGEnt_accessory_0107_length_44277	213BR	44277	1	2555	2555
bin309	19BR.AGEnt_accessory_0029_length_4544	19BR	4544	1	2546	2546
bin310	19BR.AGEnt_accessory_0168_length_55105	19BR	55105	17042	19552	2511
bin311	19BR.AGEnt_accessory_0107_length_49797	19BR	49797	30915	33405	2491
bin312	PA7.AGEnt_accessory_0288_length_2489	PA7	2489	1	2489	2489
bin313	B136-33.AGEnt_accessory_0063_length_2745	B136-33	2745	270	2745	2476
bin314	PA103.AGEnt_accessory_0194_length_2474	PA103	2474	1	2474	2474
bin315	DK2.AGEnt_accessory_0069_length_102948	DK2	102948	2149	4615	2467
bin316	19BR.AGEnt_accessory_0153_length_2446	19BR	2446	1	2446	2446
bin317	19BR.AGEnt_accessory_0062_length_2434	19BR	2434	1	2434	2434
bin318	PA99.AGEnt_accessory_0061_length_2431	PA99	2431	1	2431	2431
bin319	DK2.AGEnt_accessory_0069_length_102948	DK2	102948	64046	66467	2422
bin320	DK2.AGEnt_accessory_0055_length_2409	DK2	2409	1	2409	2409
bin321	PA7.AGEnt_accessory_0147_length_39891	PA7	39891	1234	3625	2392
bin322	PACS2.AGEnt_accessory_0035_length_7324	PACS2	7324	1	2381	2381
bin323	LESB58.AGEnt_accessory_0179_length_2379	LESB58	2379	1	2379	2379
bin324	M18.AGEnt_accessory_0083_length_46714	M18	46714	1921	4296	2376
bin325	PA99.AGEnt_accessory_0195_length_4253	PA99	4253	278	2638	2361
bin326	NCGM2.S1.AGEnt_accessory_0045_length_21860	NCGM2.S1	21860	11362	13722	2361
bin327	B136-33.AGEnt_accessory_0061_length_2356	B136-33	2356	1	2356	2356
bin328	PA99.AGEnt_accessory_0121_length_2933	PA99	2933	579	2933	2355
bin329	PA7.AGEnt_accessory_0229_length_2352	PA7	2352	1	2352	2352
bin330	PA7.AGEnt_accessory_0174_length_2348	PA7	2348	1	2348	2348
bin331	PA7.AGEnt_accessory_0102_length_2336	PA7	2336	1	2336	2336
bin332	B136-33.AGEnt_accessory_0072_length_2334	B136-33	2334	1	2334	2334
bin333	19BR.AGEnt_accessory_0118_length_44150	19BR	44150	6933	9264	2332
bin334	PA7.AGEnt_accessory_0297_length_2317	PA7	2317	1	2317	2317
bin335	19BR.AGEnt_accessory_0138_length_2302	19BR	2302	1	2302	2302
bin336	PACS2.AGEnt_accessory_0027_length_96118	PACS2	96118	77200	79498	2299
bin337	NCGM2.S1.AGEnt_accessory_0127_length_2288	NCGM2.S1	2288	1	2288	2288
bin338	PA7.AGEnt_accessory_0222_length_2281	PA7	2281	1	2281	2281
bin339	PACS2.AGEnt_accessory_0114_length_2270	PACS2	2270	1	2270	2270
bin340	PA7.AGEnt_accessory_0151_length_2256	PA7	2256	1	2256	2256
bin341	PA7.AGEnt_accessory_0154_length_2246	PA7	2246	1	2246	2246
bin342	RP73.AGEnt_accessory_0042_length_2390	RP73	2390	1	2243	2243
bin343	PA7.AGEnt_accessory_0252_length_2231	PA7	2231	1	2231	2231
bin344	PA103.AGEnt_accessory_0037_length_2230	PA103	2230	1	2230	2230
bin345	PA14.AGEnt_accessory_0101_length_31767	PA14	31767	1	2227	2227
bin346	RP73.AGEnt_accessory_0127_length_6450	RP73	6450	3891	6115	2225
bin347	213BR.AGEnt_accessory_0110_length_106246	213BR	106246	12059	14281	2223
bin348	M18.AGEnt_accessory_0002_length_2214	M18	2214	1	2214	2214
bin349	LESB58.AGEnt_accessory_0055_length_6939	LESB58	6939	1	2214	2214
bin350	DK2.AGEnt_accessory_0040_length_2188	DK2	2188	1	2188	2188
bin351	DK2.AGEnt_accessory_0038_length_2897	DK2	2897	332	2491	2160
bin352	PA7.AGEnt_accessory_0231_length_2128	PA7	2128	1	2128	2128
bin353	19BR.AGEnt_accessory_0008_length_2125	19BR	2125	1	2125	2125
bin354	M18.AGEnt_accessory_0095_length_2117	M18	2117	1	2117	2117
bin355	DK2.AGEnt_accessory_0145_length_2112	DK2	2112	1	2112	2112
bin356	PA14.AGEnt_accessory_0133_length_2110	PA14	2110	1	2110	2110
bin357	PA7.AGEnt_accessory_0145_length_2101	PA7	2101	1	2101	2101
bin358	PA14.AGEnt_accessory_0148_length_2094	PA14	2094	1	2094	2094
bin359	M18.AGEnt_accessory_0056_length_42657	M18	42657	11335	13422	2088
bin360	PA103.AGEnt_accessory_0018_length_2448	PA103	2448	83	2170	2088
bin361	PA14.AGEnt_accessory_0141_length_3491	PA14	3491	1299	3348	2050
bin362	PA7.AGEnt_accessory_0057_length_3019	PA7	3019	1	2049	2049
bin363	RP73.AGEnt_accessory_0002_length_4362	RP73	4362	2319	4362	2044
bin364	LESB58.AGEnt_accessory_0167_length_2034	LESB58	2034	1	2034	2034
bin365	NCGM2.S1.AGEnt_accessory_0015_length_2849	NCGM2.S1	2849	1	2029	2029
bin366	PACS2.AGEnt_accessory_0035_length_7324	PACS2	7324	5231	7240	2010
bin367	DK2.AGEnt_accessory_0082_length_2005	DK2	2005	1	2005	2005
bin368	B136-33.AGEnt_accessory_0032_length_1997	B136-33	1997	1	1997	1997
bin369	PA7.AGEnt_accessory_0056_length_1995	PA7	1995	1	1995	1995
bin370	213BR.AGEnt_accessory_0033_length_39434	213BR	39434	1	1987	1987
bin371	PA7.AGEnt_accessory_0185_length_1984	PA7	1984	1	1984	1984
bin372	B136-33.AGEnt_accessory_0169_length_1982	B136-33	1982	1	1982	1982
bin373	NCGM2.S1.AGEnt_accessory_0079_length_49918	NCGM2.S1	49918	46236	48194	1959
bin374	19BR.AGEnt_accessory_0113_length_1938	19BR	1938	1	1938	1938
bin375	PA99.AGEnt_accessory_0015_length_9588	PA99	9588	2213	4143	1931
bin376	19BR.AGEnt_accessory_0155_length_1927	19BR	1927	1	1927	1927
bin377	19BR.AGEnt_accessory_0092_length_1921	19BR	1921	1	1921	1921
bin378	PA99.AGEnt_accessory_0107_length_1919	PA99	1919	1	1919	1919
bin379	PA7.AGEnt_accessory_0192_length_1916	PA7	1916	1	1916	1916
bin380	PACS2.AGEnt_accessory_0136_length_6842	PACS2	6842	4927	6842	1916
bin381	PA103.AGEnt_accessory_0167_length_2735	PA103	2735	822	2735	1914
bin382	B136-33.AGEnt_accessory_0134_length_2481	B136-33	2481	1	1902	1902
bin383	PA7.AGEnt_accessory_0126_length_1891	PA7	1891	1	1891	1891
bin384	NCGM2.S1.AGEnt_accessory_0043_length_4409	NCGM2.S1	4409	2520	4409	1890
bin385	B136-33.AGEnt_accessory_0042_length_1887	B136-33	1887	1	1887	1887
bin386	19BR.AGEnt_accessory_0107_length_49797	19BR	49797	43305	45182	1878
bin387	PA99.AGEnt_accessory_0202_length_1945	PA99	1945	76	1945	1870
bin388	M18.AGEnt_accessory_0072_length_1869	M18	1869	1	1869	1869
bin389	19BR.AGEnt_accessory_0118_length_44150	19BR	44150	40393	42247	1855
bin390	LESB58.AGEnt_accessory_0056_length_42747	LESB58	42747	35914	37750	1837
bin391	PA7.AGEnt_accessory_0238_length_1820	PA7	1820	1	1820	1820
bin392	B136-33.AGEnt_accessory_0139_length_24779	B136-33	24779	5391	7208	1818
bin393	B136-33.AGEnt_accessory_0164_length_1815	B136-33	1815	1	1815	1815
bin394	NCGM2.S1.AGEnt_accessory_0016_length_3025	NCGM2.S1	3025	1	1811	1811
bin395	NCGM2.S1.AGEnt_accessory_0033_length_1805	NCGM2.S1	1805	1	1805	1805
bin396	PA99.AGEnt_accessory_0047_length_17326	PA99	17326	11746	13545	1800
bin397	B136-33.AGEnt_accessory_0038_length_1786	B136-33	1786	1	1786	1786
bin398	PA7.AGEnt_accessory_0241_length_1786	PA7	1786	1	1786	1786
bin399	NCGM2.S1.AGEnt_accessory_0047_length_37331	NCGM2.S1	37331	1351	3121	1771
bin400	19BR.AGEnt_accessory_0164_length_1753	19BR	1753	1	1753	1753
bin401	PA103.AGEnt_accessory_0025_length_27328	PA103	27328	14389	16133	1745
bin402	PA7.AGEnt_accessory_0247_length_1740	PA7	1740	1	1740	1740
bin403	M18.AGEnt_accessory_0056_length_42657	M18	42657	6332	8071	1740
bin404	19BR.AGEnt_accessory_0118_length_44150	19BR	44150	42412	44150	1739
bin405	DK2.AGEnt_accessory_0006_length_3307	DK2	3307	1285	3014	1730
bin406	NCGM2.S1.AGEnt_accessory_0003_length_1928	NCGM2.S1	1928	1	1713	1713
bin407	PA7.AGEnt_accessory_0166_length_1710	PA7	1710	1	1710	1710
bin408	PA103.AGEnt_accessory_0025_length_27328	PA103	27328	22402	24098	1697
bin409	NCGM2.S1.AGEnt_accessory_0189_length_11124	NCGM2.S1	11124	2482	4176	1695
bin410	B136-33.AGEnt_accessory_0124_length_1694	B136-33	1694	1	1694	1694
bin411	NCGM2.S1.AGEnt_accessory_0196_length_1682	NCGM2.S1	1682	1	1682	1682
bin412	B136-33.AGEnt_accessory_0143_length_3630	B136-33	3630	1951	3630	1680
bin413	19BR.AGEnt_accessory_0186_length_9482	19BR	9482	4962	6640	1679
bin414	PA14.AGEnt_accessory_0066_length_1975	PA14	1975	98	1768	1671
bin415	PAO1.AGEnt_accessory_0125_length_1662	PAO1	1662	1	1662	1662
bin416	PA14.AGEnt_accessory_0004_length_3240	PA14	3240	1285	2944	1660
bin417	RP73.AGEnt_accessory_0122_length_1655	RP73	1655	1	1655	1655
bin418	19BR.AGEnt_accessory_0048_length_1871	19BR	1871	38	1688	1651
bin419	M18.AGEnt_accessory_0118_length_1650	M18	1650	1	1650	1650
bin420	PA7.AGEnt_accessory_0249_length_1646	PA7	1646	1	1646	1646
bin421	DK2.AGEnt_accessory_0121_length_1628	DK2	1628	1	1628	1628
bin422	19BR.AGEnt_accessory_0186_length_9482	19BR	9482	7582	9209	1628
bin423	DK2.AGEnt_accessory_0062_length_23032	DK2	23032	4224	5848	1625
bin424	PA7.AGEnt_accessory_0187_length_1596	PA7	1596	1	1596	1596
bin425	PA7.AGEnt_accessory_0146_length_17346	PA7	17346	1	1594	1594
bin426	M18.AGEnt_accessory_0062_length_1840	M18	1840	1	1587	1587
bin427	PA103.AGEnt_accessory_0057_length_11392	PA103	11392	419	2001	1583
bin428	RP73.AGEnt_accessory_0021_length_12712	RP73	12712	9348	10925	1578
bin429	NCGM2.S1.AGEnt_accessory_0130_length_1570	NCGM2.S1	1570	1	1570	1570
bin430	PA7.AGEnt_accessory_0328_length_1570	PA7	1570	1	1570	1570
bin431	PA7.AGEnt_accessory_0362_length_1544	PA7	1544	1	1544	1544
bin432	PA99.AGEnt_accessory_0117_length_1544	PA99	1544	1	1544	1544
bin433	DK2.AGEnt_accessory_0060_length_1524	DK2	1524	1	1524	1524
bin434	19BR.AGEnt_accessory_0143_length_36504	19BR	36504	1	1518	1518
bin435	PACS2.AGEnt_accessory_0027_length_96118	PACS2	96118	86131	87647	1517
bin436	PA7.AGEnt_accessory_0177_length_3680	PA7	3680	2172	3680	1509
bin437	PA14.AGEnt_accessory_0008_length_2533	PA14	2533	37	1539	1503
bin438	19BR.AGEnt_accessory_0110_length_1502	19BR	1502	1	1502	1502
bin439	NCGM2.S1.AGEnt_accessory_0041_length_84003	NCGM2.S1	84003	37380	38881	1502
bin440	PA7.AGEnt_accessory_0400_length_3802	PA7	3802	2309	3802	1494
bin441	19BR.AGEnt_accessory_0032_length_3966	19BR	3966	2475	3966	1492
bin442	19BR.AGEnt_accessory_0099_length_1485	19BR	1485	1	1485	1485
bin443	LESB58.AGEnt_accessory_0081_length_1481	LESB58	1481	1	1481	1481
bin444	PA7.AGEnt_accessory_0061_length_1472	PA7	1472	1	1472	1472
bin445	LESB58.AGEnt_accessory_0056_length_42747	LESB58	42747	40832	42303	1472
bin446	19BR.AGEnt_accessory_0168_length_55105	19BR	55105	15339	16801	1463
bin447	PA103.AGEnt_accessory_0151_length_11820	PA103	11820	10027	11489	1463
bin448	DK2.AGEnt_accessory_0023_length_12714	DK2	12714	11261	12714	1454
bin449	PA7.AGEnt_accessory_0147_length_39891	PA7	39891	36954	38406	1453
bin450	PA7.AGEnt_accessory_0431_length_1451	PA7	1451	1	1451	1451
bin451	PA7.AGEnt_accessory_0337_length_1450	PA7	1450	1	1450	1450
bin452	NCGM2.S1.AGEnt_accessory_0079_length_49918	NCGM2.S1	49918	13317	14760	1444
bin453	19BR.AGEnt_accessory_0137_length_1441	19BR	1441	1	1441	1441
bin454	19BR.AGEnt_accessory_0136_length_5190	19BR	5190	900	2339	1440
bin455	PA7.AGEnt_accessory_0215_length_1438	PA7	1438	1	1438	1438
bin456	RP73.AGEnt_accessory_0030_length_1424	RP73	1424	1	1424	1424
bin457	PA7.AGEnt_accessory_0348_length_1415	PA7	1415	1	1415	1415
bin458	M18.AGEnt_accessory_0083_length_46714	M18	46714	1	1411	1411
bin459	PA99.AGEnt_accessory_0064_length_1486	PA99	1486	1	1408	1408
bin460	PACS2.AGEnt_accessory_0088_length_4292	PACS2	4292	1	1401	1401
bin461	19BR.AGEnt_accessory_0107_length_49797	19BR	49797	45457	46857	1401
bin462	B136-33.AGEnt_accessory_0078_length_2296	B136-33	2296	906	2296	1391
bin463	PA99.AGEnt_accessory_0166_length_3612	PA99	3612	1860	3244	1385
bin464	LESB58.AGEnt_accessory_0056_length_42747	LESB58	42747	1	1380	1380
bin465	19BR.AGEnt_accessory_0107_length_49797	19BR	49797	48428	49797	1370
bin466	19BR.AGEnt_accessory_0186_length_9482	19BR	9482	3331	4699	1369
bin467	PA7.AGEnt_accessory_0147_length_39891	PA7	39891	38528	39891	1364
bin468	PA7.AGEnt_accessory_0429_length_1361	PA7	1361	1	1361	1361
bin469	LESB58.AGEnt_accessory_0095_length_1360	LESB58	1360	1	1360	1360
bin470	B136-33.AGEnt_accessory_0133_length_10181	B136-33	10181	4321	5679	1359
bin471	213BR.AGEnt_accessory_0033_length_39434	213BR	39434	2127	3483	1357
bin472	PAO1.AGEnt_accessory_0048_length_1351	PAO1	1351	1	1351	1351
bin473	PA7.AGEnt_accessory_0230_length_1350	PA7	1350	1	1350	1350
bin474	PA103.AGEnt_accessory_0112_length_1347	PA103	1347	1	1347	1347
bin475	LESB58.AGEnt_accessory_0184_length_1345	LESB58	1345	1	1345	1345
bin476	PA7.AGEnt_accessory_0326_length_74542	PA7	74542	67921	69263	1343
bin477	PA14.AGEnt_accessory_0010_length_9259	PA14	9259	1018	2357	1340
bin478	PACS2.AGEnt_accessory_0054_length_4256	PACS2	4256	1	1334	1334
bin479	PA7.AGEnt_accessory_0424_length_1313	PA7	1313	1	1313	1313
bin480	PAO1.AGEnt_accessory_0162_length_1309	PAO1	1309	1	1309	1309
bin481	M18.AGEnt_accessory_0088_length_1293	M18	1293	1	1293	1293
bin482	LESB58.AGEnt_accessory_0056_length_42747	LESB58	42747	39507	40794	1288
bin483	NCGM2.S1.AGEnt_accessory_0013_length_34664	NCGM2.S1	34664	1030	2317	1288
bin484	PA7.AGEnt_accessory_0326_length_74542	PA7	74542	16905	18190	1286
bin485	LESB58.AGEnt_accessory_0188_length_1284	LESB58	1284	1	1284	1284
bin486	NCGM2.S1.AGEnt_accessory_0054_length_1379	NCGM2.S1	1379	1	1275	1275
bin487	RP73.AGEnt_accessory_0179_length_1266	RP73	1266	1	1266	1266
bin488	PA7.AGEnt_accessory_0272_length_1265	PA7	1265	1	1265	1265
bin489	19BR.AGEnt_accessory_0107_length_49797	19BR	49797	34147	35401	1255
bin490	DK2.AGEnt_accessory_0069_length_102948	DK2	102948	7723	8976	1254
bin491	PA99.AGEnt_accessory_0197_length_1430	PA99	1430	1	1247	1247
bin492	19BR.AGEnt_accessory_0084_length_35056	19BR	35056	5364	6608	1245
bin493	LESB58.AGEnt_accessory_0163_length_5460	LESB58	5460	4218	5460	1243
bin494	NCGM2.S1.AGEnt_accessory_0045_length_21860	NCGM2.S1	21860	821	2061	1241
bin495	NCGM2.S1.AGEnt_accessory_0091_length_1240	NCGM2.S1	1240	1	1240	1240
bin496	19BR.AGEnt_accessory_0168_length_55105	19BR	55105	47693	48928	1236
bin497	B136-33.AGEnt_accessory_0052_length_1232	B136-33	1232	1	1232	1232
bin498	M18.AGEnt_accessory_0056_length_42657	M18	42657	41431	42657	1227
bin499	PA99.AGEnt_accessory_0040_length_10273	PA99	10273	3656	4880	1225
bin500	213BR.AGEnt_accessory_0033_length_39434	213BR	39434	35309	36521	1213
bin501	B136-33.AGEnt_accessory_0139_length_24779	B136-33	24779	3606	4814	1209
bin502	M18.AGEnt_accessory_0056_length_42657	M18	42657	2960	4159	1200
bin503	PA14.AGEnt_accessory_0016_length_1193	PA14	1193	1	1193	1193
bin504	B136-33.AGEnt_accessory_0066_length_1190	B136-33	1190	1	1190	1190
bin505	PA99.AGEnt_accessory_0136_length_68475	PA99	68475	41478	42666	1189
bin506	RP73.AGEnt_accessory_0047_length_1187	RP73	1187	1	1187	1187
bin507	PA7.AGEnt_accessory_0055_length_1185	PA7	1185	1	1185	1185
bin508	19BR.AGEnt_accessory_0098_length_1184	19BR	1184	1	1184	1184
bin509	PA103.AGEnt_accessory_0129_length_6274	PA103	6274	5094	6274	1181
bin510	DK2.AGEnt_accessory_0108_length_1180	DK2	1180	1	1180	1180
bin511	NCGM2.S1.AGEnt_accessory_0079_length_49918	NCGM2.S1	49918	24013	25186	1174
bin512	PA7.AGEnt_accessory_0325_length_20502	PA7	20502	17479	18652	1174
bin513	PA14.AGEnt_accessory_0046_length_6433	PA14	6433	5263	6433	1171
bin514	PA7.AGEnt_accessory_0127_length_1164	PA7	1164	1	1164	1164
bin515	PA7.AGEnt_accessory_0219_length_1157	PA7	1157	1	1157	1157
bin516	M18.AGEnt_accessory_0056_length_42657	M18	42657	19139	20294	1156
bin517	DK2.AGEnt_accessory_0013_length_6265	DK2	6265	36	1187	1152
bin518	M18.AGEnt_accessory_0025_length_12192	M18	12192	9362	10510	1149
bin519	PA7.AGEnt_accessory_0106_length_1131	PA7	1131	1	1131	1131
bin520	B136-33.AGEnt_accessory_0104_length_1130	B136-33	1130	1	1130	1130
bin521	PA14.AGEnt_accessory_0165_length_1117	PA14	1117	1	1117	1117
bin522	213BR.AGEnt_accessory_0110_length_106246	213BR	106246	1	1115	1115
bin523	M18.AGEnt_accessory_0096_length_1113	M18	1113	1	1113	1113
bin524	PA7.AGEnt_accessory_0059_length_1111	PA7	1111	1	1111	1111
bin525	NCGM2.S1.AGEnt_accessory_0047_length_37331	NCGM2.S1	37331	36225	37331	1107
bin526	LESB58.AGEnt_accessory_0063_length_2287	LESB58	2287	1038	2143	1106
bin527	PACS2.AGEnt_accessory_0024_length_7902	PACS2	7902	6799	7902	1104
bin528	DK2.AGEnt_accessory_0131_length_1099	DK2	1099	1	1099	1099
bin529	B136-33.AGEnt_accessory_0151_length_76073	B136-33	76073	45897	46993	1097
bin530	B136-33.AGEnt_accessory_0083_length_1093	B136-33	1093	1	1093	1093
bin531	PACS2.AGEnt_accessory_0038_length_3865	PACS2	3865	2784	3865	1082
bin532	DK2.AGEnt_accessory_0004_length_1079	DK2	1079	1	1079	1079
bin533	DK2.AGEnt_accessory_0148_length_82444	DK2	82444	15412	16478	1067
bin534	NCGM2.S1.AGEnt_accessory_0052_length_3324	NCGM2.S1	3324	2125	3181	1057
bin535	PA103.AGEnt_accessory_0079_length_1607	PA103	1607	134	1177	1044
bin536	PA14.AGEnt_accessory_0057_length_3705	PA14	3705	1065	2103	1039
bin537	PACS2.AGEnt_accessory_0111_length_90590	PACS2	90590	20238	21261	1024
bin538	PA14.AGEnt_accessory_0049_length_2621	PA14	2621	679	1702	1024
bin539	19BR.AGEnt_accessory_0017_length_2108	19BR	2108	1	1023	1023
bin540	B136-33.AGEnt_accessory_0151_length_76073	B136-33	76073	9111	10125	1015
bin541	DK2.AGEnt_accessory_0039_length_1008	DK2	1008	1	1008	1008
bin542	M18.AGEnt_accessory_0149_length_3440	M18	3440	307	1313	1007
bin543	NCGM2.S1.AGEnt_accessory_0141_length_2033	NCGM2.S1	2033	1	1002	1002
bin544	NCGM2.S1.AGEnt_accessory_0047_length_37331	NCGM2.S1	37331	1	995	995
bin545	PA7.AGEnt_accessory_0326_length_74542	PA7	74542	60407	61399	993
bin546	PACS2.AGEnt_accessory_0019_length_991	PACS2	991	1	991	991
bin547	PA14.AGEnt_accessory_0124_length_990	PA14	990	1	990	990
bin548	PA7.AGEnt_accessory_0300_length_988	PA7	988	1	988	988
bin549	19BR.AGEnt_accessory_0039_length_4335	19BR	4335	1	986	986
bin550	19BR.AGEnt_accessory_0093_length_982	19BR	982	1	982	982
bin551	19BR.AGEnt_accessory_0107_length_49797	19BR	49797	37403	38384	982
bin552	LESB58.AGEnt_accessory_0153_length_6815	LESB58	6815	1	978	978
bin553	B136-33.AGEnt_accessory_0016_length_976	B136-33	976	1	976	976
bin554	PAO1.AGEnt_accessory_0040_length_4531	PAO1	4531	1832	2799	968
bin555	PA7.AGEnt_accessory_0047_length_967	PA7	967	1	967	967
bin556	DK2.AGEnt_accessory_0148_length_82444	DK2	82444	1	966	966
bin557	NCGM2.S1.AGEnt_accessory_0114_length_2779	NCGM2.S1	2779	1814	2779	966
bin558	LESB58.AGEnt_accessory_0023_length_965	LESB58	965	1	965	965
bin559	DK2.AGEnt_accessory_0021_length_964	DK2	964	1	964	964
bin560	PACS2.AGEnt_accessory_0107_length_2138	PACS2	2138	1050	2011	962
bin561	PA7.AGEnt_accessory_0147_length_39891	PA7	39891	33062	34014	953
bin562	PA7.AGEnt_accessory_0308_length_949	PA7	949	1	949	949
bin563	19BR.AGEnt_accessory_0023_length_946	19BR	946	1	946	946
bin564	PA99.AGEnt_accessory_0029_length_943	PA99	943	1	943	943
bin565	PA14.AGEnt_accessory_0140_length_7032	PA14	7032	4639	5581	943
bin566	PA103.AGEnt_accessory_0080_length_3092	PA103	3092	2063	3000	938
bin567	B136-33.AGEnt_accessory_0005_length_936	B136-33	936	1	936	936
bin568	DK2.AGEnt_accessory_0148_length_82444	DK2	82444	6876	7810	935
bin569	M18.AGEnt_accessory_0056_length_42657	M18	42657	9975	10906	932
bin570	PA7.AGEnt_accessory_0130_length_930	PA7	930	1	930	930
bin571	M18.AGEnt_accessory_0083_length_46714	M18	46714	18362	19289	928
bin572	B136-33.AGEnt_accessory_0010_length_925	B136-33	925	1	925	925
bin573	DK2.AGEnt_accessory_0069_length_102948	DK2	102948	22112	23036	925
bin574	PA7.AGEnt_accessory_0176_length_2337	PA7	2337	1417	2337	921
bin575	PA7.AGEnt_accessory_0098_length_919	PA7	919	1	919	919
bin576	PA7.AGEnt_accessory_0148_length_912	PA7	912	1	912	912
bin577	PA7.AGEnt_accessory_0016_length_908	PA7	908	1	908	908
bin578	B136-33.AGEnt_accessory_0081_length_2071	B136-33	2071	91	994	904
bin579	19BR.AGEnt_accessory_0101_length_2636	19BR	2636	1739	2636	898
bin580	LESB58.AGEnt_accessory_0040_length_42137	LESB58	42137	9428	10322	895
bin581	PA7.AGEnt_accessory_0259_length_894	PA7	894	1	894	894
bin582	LESB58.AGEnt_accessory_0086_length_111709	LESB58	111709	83252	84145	894
bin583	PA7.AGEnt_accessory_0326_length_74542	PA7	74542	69917	70806	890
bin584	PA7.AGEnt_accessory_0115_length_889	PA7	889	1	889	889
bin585	PA99.AGEnt_accessory_0042_length_2109	PA99	2109	331	1219	889
bin586	B136-33.AGEnt_accessory_0003_length_888	B136-33	888	1	888	888
bin587	19BR.AGEnt_accessory_0181_length_885	19BR	885	1	885	885
bin588	DK2.AGEnt_accessory_0160_length_885	DK2	885	1	885	885
bin589	19BR.AGEnt_accessory_0126_length_881	19BR	881	1	881	881
bin590	B136-33.AGEnt_accessory_0053_length_881	B136-33	881	1	881	881
bin591	PA7.AGEnt_accessory_0402_length_879	PA7	879	1	879	879
bin592	213BR.AGEnt_accessory_0033_length_39434	213BR	39434	36835	37710	876
bin593	PA7.AGEnt_accessory_0046_length_29665	PA7	29665	287	1158	872
bin594	NCGM2.S1.AGEnt_accessory_0002_length_4866	NCGM2.S1	4866	3140	4010	871
bin595	LESB58.AGEnt_accessory_0086_length_111709	LESB58	111709	79002	79871	870
bin596	DK2.AGEnt_accessory_0062_length_23032	DK2	23032	2980	3849	870
bin597	PA99.AGEnt_accessory_0040_length_10273	PA99	10273	742	1610	869
bin598	PA7.AGEnt_accessory_0181_length_3306	PA7	3306	1441	2309	869
bin599	PA7.AGEnt_accessory_0046_length_29665	PA7	29665	28798	29665	868
bin600	PA7.AGEnt_accessory_0220_length_863	PA7	863	1	863	863
bin601	19BR.AGEnt_accessory_0003_length_2233	19BR	2233	1384	2233	850
bin602	B136-33.AGEnt_accessory_0077_length_2553	B136-33	2553	1	848	848
bin603	PA7.AGEnt_accessory_0135_length_847	PA7	847	1	847	847
bin604	DK2.AGEnt_accessory_0069_length_102948	DK2	102948	6224	7063	840
bin605	PA7.AGEnt_accessory_0281_length_838	PA7	838	1	838	838
bin606	PAO1.AGEnt_accessory_0100_length_3372	PAO1	3372	1088	1922	835
bin607	M18.AGEnt_accessory_0083_length_46714	M18	46714	10292	11126	835
bin608	19BR.AGEnt_accessory_0128_length_2476	19BR	2476	613	1445	833
bin609	LESB58.AGEnt_accessory_0091_length_2361	LESB58	2361	1426	2257	832
bin610	PA7.AGEnt_accessory_0165_length_825	PA7	825	1	825	825
bin611	PAO1.AGEnt_accessory_0004_length_825	PAO1	825	1	825	825
bin612	PA7.AGEnt_accessory_0381_length_822	PA7	822	1	822	822
bin613	M18.AGEnt_accessory_0056_length_42657	M18	42657	37327	38148	822
bin614	PA99.AGEnt_accessory_0181_length_1164	PA99	1164	362	1164	803
bin615	PA7.AGEnt_accessory_0375_length_7791	PA7	7791	1	802	802
bin616	LESB58.AGEnt_accessory_0040_length_42137	LESB58	42137	16639	17439	801
bin617	PA7.AGEnt_accessory_0094_length_796	PA7	796	1	796	796
bin618	PA7.AGEnt_accessory_0392_length_796	PA7	796	1	796	796
bin619	NCGM2.S1.AGEnt_accessory_0177_length_36553	NCGM2.S1	36553	28491	29285	795
bin620	PA103.AGEnt_accessory_0121_length_1496	PA103	1496	708	1496	789
bin621	DK2.AGEnt_accessory_0072_length_3924	DK2	3924	2104	2892	789
bin622	NCGM2.S1.AGEnt_accessory_0013_length_34664	NCGM2.S1	34664	1	787	787
bin623	PA7.AGEnt_accessory_0063_length_786	PA7	786	1	786	786
bin624	PA7.AGEnt_accessory_0177_length_3680	PA7	3680	852	1633	782
bin625	PA7.AGEnt_accessory_0246_length_780	PA7	780	1	780	780
bin626	LESB58.AGEnt_accessory_0094_length_2764	LESB58	2764	935	1709	775
bin627	19BR.AGEnt_accessory_0107_length_49797	19BR	49797	40147	40915	769
bin628	PA99.AGEnt_accessory_0184_length_1328	PA99	1328	226	986	761
bin629	213BR.AGEnt_accessory_0110_length_106246	213BR	106246	15491	16249	759
bin630	PA7.AGEnt_accessory_0153_length_758	PA7	758	1	758	758
bin631	NCGM2.S1.AGEnt_accessory_0079_length_49918	NCGM2.S1	49918	26270	27025	756
bin632	M18.AGEnt_accessory_0083_length_46714	M18	46714	7224	7976	753
bin633	DK2.AGEnt_accessory_0148_length_82444	DK2	82444	51240	51990	751
bin634	PA7.AGEnt_accessory_0375_length_7791	PA7	7791	5567	6317	751
bin635	NCGM2.S1.AGEnt_accessory_0079_length_49918	NCGM2.S1	49918	21166	21912	747
bin636	PA7.AGEnt_accessory_0400_length_3802	PA7	3802	1	747	747
bin637	LESB58.AGEnt_accessory_0086_length_111709	LESB58	111709	90631	91374	744
bin638	19BR.AGEnt_accessory_0142_length_740	19BR	740	1	740	740
bin639	PA103.AGEnt_accessory_0101_length_2732	PA103	2732	1	740	740
bin640	PAO1.AGEnt_accessory_0040_length_4531	PAO1	4531	3795	4531	737
bin641	213BR.AGEnt_accessory_0107_length_44277	213BR	44277	3578	4314	737
bin642	NCGM2.S1.AGEnt_accessory_0111_length_1660	NCGM2.S1	1660	1	736	736
bin643	PAO1.AGEnt_accessory_0002_length_2330	PAO1	2330	1406	2131	726
bin644	19BR.AGEnt_accessory_0107_length_49797	19BR	49797	2007	2730	724
bin645	PA7.AGEnt_accessory_0088_length_723	PA7	723	1	723	723
bin646	NCGM2.S1.AGEnt_accessory_0041_length_84003	NCGM2.S1	84003	61818	62540	723
bin647	19BR.AGEnt_accessory_0025_length_12156	19BR	12156	4809	5529	721
bin648	PA7.AGEnt_accessory_0042_length_717	PA7	717	1	717	717
bin649	NCGM2.S1.AGEnt_accessory_0177_length_36553	NCGM2.S1	36553	30634	31350	717
bin650	M18.AGEnt_accessory_0025_length_12192	M18	12192	10855	11566	712
bin651	PACS2.AGEnt_accessory_0135_length_710	PACS2	710	1	710	710
bin652	19BR.AGEnt_accessory_0150_length_705	19BR	705	1	705	705
bin653	PA7.AGEnt_accessory_0274_length_700	PA7	700	1	700	700
bin654	213BR.AGEnt_accessory_0033_length_39434	213BR	39434	34418	35116	699
bin655	M18.AGEnt_accessory_0056_length_42657	M18	42657	16588	17284	697
bin656	PACS2.AGEnt_accessory_0093_length_696	PACS2	696	1	696	696
bin657	PA7.AGEnt_accessory_0340_length_692	PA7	692	1	692	692
bin658	PA7.AGEnt_accessory_0435_length_692	PA7	692	1	692	692
bin659	PA7.AGEnt_accessory_0275_length_691	PA7	691	1	691	691
bin660	B136-33.AGEnt_accessory_0141_length_688	B136-33	688	1	688	688
bin661	PA7.AGEnt_accessory_0326_length_74542	PA7	74542	5042	5726	685
bin662	DK2.AGEnt_accessory_0072_length_3924	DK2	3924	919	1602	684
bin663	PACS2.AGEnt_accessory_0024_length_7902	PACS2	7902	5925	6606	682
bin664	NCGM2.S1.AGEnt_accessory_0079_length_49918	NCGM2.S1	49918	5356	6036	681
bin665	NCGM2.S1.AGEnt_accessory_0045_length_21860	NCGM2.S1	21860	9351	10027	677
bin666	NCGM2.S1.AGEnt_accessory_0032_length_46977	NCGM2.S1	46977	35456	36131	676
bin667	PA103.AGEnt_accessory_0129_length_6274	PA103	6274	4071	4746	676
bin668	M18.AGEnt_accessory_0167_length_5507	M18	5507	148	823	676
bin669	LESB58.AGEnt_accessory_0075_length_733	LESB58	733	59	733	675
bin670	19BR.AGEnt_accessory_0151_length_667	19BR	667	1	667	667
bin671	PA7.AGEnt_accessory_0326_length_74542	PA7	74542	30236	30892	657
bin672	B136-33.AGEnt_accessory_0011_length_655	B136-33	655	1	655	655
bin673	PA7.AGEnt_accessory_0129_length_653	PA7	653	1	653	653
bin674	B136-33.AGEnt_accessory_0151_length_76073	B136-33	76073	35892	36540	649
bin675	B136-33.AGEnt_accessory_0099_length_648	B136-33	648	1	648	648
bin676	LESB58.AGEnt_accessory_0040_length_42137	LESB58	42137	2920	3566	647
bin677	PA99.AGEnt_accessory_0040_length_10273	PA99	10273	8667	9312	646
bin678	PA7.AGEnt_accessory_0072_length_641	PA7	641	1	641	641
bin679	RP73.AGEnt_accessory_0124_length_7965	RP73	7965	1049	1687	639
bin680	DK2.AGEnt_accessory_0002_length_1710	DK2	1710	1073	1710	638
bin681	PA14.AGEnt_accessory_0161_length_99258	PA14	99258	9971	10604	634
bin682	PA7.AGEnt_accessory_0053_length_629	PA7	629	1	629	629
bin683	PA7.AGEnt_accessory_0316_length_623	PA7	623	1	623	623
bin684	19BR.AGEnt_accessory_0123_length_1590	19BR	1590	1	623	623
bin685	PA7.AGEnt_accessory_0257_length_622	PA7	622	1	622	622
bin686	19BR.AGEnt_accessory_0186_length_9482	19BR	9482	1400	2013	614
bin687	PA99.AGEnt_accessory_0168_length_41670	PA99	41670	33469	34077	609
bin688	19BR.AGEnt_accessory_0127_length_605	19BR	605	1	605	605
bin689	PA14.AGEnt_accessory_0086_length_1643	PA14	1643	1042	1643	602
bin690	PA7.AGEnt_accessory_0181_length_3306	PA7	3306	293	893	601
bin691	PACS2.AGEnt_accessory_0129_length_4632	PACS2	4632	1	601	601
bin692	19BR.AGEnt_accessory_0097_length_598	19BR	598	1	598	598
bin693	LESB58.AGEnt_accessory_0168_length_2751	LESB58	2751	1189	1782	594
bin694	PA103.AGEnt_accessory_0025_length_27328	PA103	27328	364	955	592
bin695	PA7.AGEnt_accessory_0012_length_1342	PA7	1342	751	1342	592
bin696	19BR.AGEnt_accessory_0011_length_591	19BR	591	1	591	591
bin697	PA7.AGEnt_accessory_0334_length_1217	PA7	1217	628	1217	590
bin698	PA7.AGEnt_accessory_0326_length_74542	PA7	74542	39974	40557	584
bin699	PA7.AGEnt_accessory_0226_length_581	PA7	581	1	581	581
bin700	PA7.AGEnt_accessory_0404_length_575	PA7	575	1	575	575
bin701	PA7.AGEnt_accessory_0265_length_574	PA7	574	1	574	574
bin702	PA7.AGEnt_accessory_0305_length_570	PA7	570	1	570	570
bin703	213BR.AGEnt_accessory_0033_length_39434	213BR	39434	30706	31275	570
bin704	213BR.AGEnt_accessory_0033_length_39434	213BR	39434	38866	39434	569
bin705	PA7.AGEnt_accessory_0182_length_559	PA7	559	1	559	559
bin706	PA7.AGEnt_accessory_0011_length_75008	PA7	75008	35183	35741	559
bin707	PA7.AGEnt_accessory_0022_length_557	PA7	557	1	557	557
bin708	PA7.AGEnt_accessory_0301_length_555	PA7	555	1	555	555
bin709	PA103.AGEnt_accessory_0201_length_10812	PA103	10812	3232	3779	548
bin710	DK2.AGEnt_accessory_0115_length_535	DK2	535	1	535	535
bin711	PA14.AGEnt_accessory_0161_length_99258	PA14	99258	7418	7951	534
bin712	RP73.AGEnt_accessory_0175_length_1530	RP73	1530	997	1530	534
bin713	19BR.AGEnt_accessory_0055_length_532	19BR	532	1	532	532
bin714	PA103.AGEnt_accessory_0201_length_10812	PA103	10812	5479	6010	532
bin715	M18.AGEnt_accessory_0156_length_7226	M18	7226	1	530	530
bin716	PA7.AGEnt_accessory_0248_length_528	PA7	528	1	528	528
bin717	PACS2.AGEnt_accessory_0063_length_524	PACS2	524	1	524	524
bin718	PA7.AGEnt_accessory_0147_length_39891	PA7	39891	1	523	523
bin719	NCGM2.S1.AGEnt_accessory_0148_length_38281	NCGM2.S1	38281	3495	4016	522
bin720	PA99.AGEnt_accessory_0091_length_7398	PA99	7398	6840	7355	516
bin721	RP73.AGEnt_accessory_0038_length_12209	RP73	12209	11211	11723	513
bin722	PA7.AGEnt_accessory_0343_length_511	PA7	511	1	511	511
bin723	B136-33.AGEnt_accessory_0035_length_501	B136-33	501	1	501	501
bin724	PA7.AGEnt_accessory_0101_length_501	PA7	501	1	501	501
bin725	NCGM2.S1.AGEnt_accessory_0047_length_37331	NCGM2.S1	37331	17151	17651	501
bin726	NCGM2.S1.AGEnt_accessory_0151_length_499	NCGM2.S1	499	1	499	499
bin727	LESB58.AGEnt_accessory_0040_length_42137	LESB58	42137	7893	8391	499
bin728	NCGM2.S1.AGEnt_accessory_0047_length_37331	NCGM2.S1	37331	16618	17111	494
bin729	PA7.AGEnt_accessory_0338_length_493	PA7	493	1	493	493
bin730	RP73.AGEnt_accessory_0173_length_485	RP73	485	1	485	485
bin731	NCGM2.S1.AGEnt_accessory_0079_length_49918	NCGM2.S1	49918	25236	25720	485
bin732	LESB58.AGEnt_accessory_0056_length_42747	LESB58	42747	2419	2903	485
bin733	PA7.AGEnt_accessory_0005_length_3974	PA7	3974	3087	3569	483
bin734	19BR.AGEnt_accessory_0096_length_482	19BR	482	1	482	482
bin735	PAO1.AGEnt_accessory_0136_length_480	PAO1	480	1	480	480
bin736	LESB58.AGEnt_accessory_0040_length_42137	LESB58	42137	15918	16393	476
bin737	NCGM2.S1.AGEnt_accessory_0121_length_474	NCGM2.S1	474	1	474	474
bin738	PA7.AGEnt_accessory_0147_length_39891	PA7	39891	34328	34792	465
bin739	NCGM2.S1.AGEnt_accessory_0177_length_36553	NCGM2.S1	36553	27556	28017	462
bin740	PA14.AGEnt_accessory_0101_length_31767	PA14	31767	2309	2766	458
bin741	PACS2.AGEnt_accessory_0130_length_2372	PACS2	2372	726	1174	449
bin742	PA7.AGEnt_accessory_0005_length_3974	PA7	3974	2445	2893	449
bin743	PA7.AGEnt_accessory_0266_length_443	PA7	443	1	443	443
bin744	PA7.AGEnt_accessory_0326_length_74542	PA7	74542	40721	41163	443
bin745	PA7.AGEnt_accessory_0213_length_442	PA7	442	1	442	442
bin746	NCGM2.S1.AGEnt_accessory_0036_length_1312	NCGM2.S1	1312	871	1312	442
bin747	19BR.AGEnt_accessory_0186_length_9482	19BR	9482	6724	7163	440
bin748	PA7.AGEnt_accessory_0277_length_439	PA7	439	1	439	439
bin749	PA7.AGEnt_accessory_0025_length_436	PA7	436	1	436	436
bin750	19BR.AGEnt_accessory_0108_length_106245	19BR	106245	91990	92424	435
bin751	PA7.AGEnt_accessory_0066_length_1136	PA7	1136	1	435	435
bin752	PA7.AGEnt_accessory_0390_length_434	PA7	434	1	434	434
bin753	DK2.AGEnt_accessory_0148_length_82444	DK2	82444	26362	26793	432
bin754	B136-33.AGEnt_accessory_0139_length_24779	B136-33	24779	11784	12215	432
bin755	PA7.AGEnt_accessory_0076_length_431	PA7	431	1	431	431
bin756	RP73.AGEnt_accessory_0025_length_2924	RP73	2924	2497	2924	428
bin757	19BR.AGEnt_accessory_0158_length_507	19BR	507	86	507	422
bin758	19BR.AGEnt_accessory_0084_length_35056	19BR	35056	20150	20567	418
bin759	PA7.AGEnt_accessory_0207_length_1511	PA7	1511	1	417	417
bin760	M18.AGEnt_accessory_0160_length_613	M18	613	198	613	416
bin761	PA7.AGEnt_accessory_0214_length_415	PA7	415	1	415	415
bin762	PA7.AGEnt_accessory_0245_length_414	PA7	414	1	414	414
bin763	PA7.AGEnt_accessory_0146_length_17346	PA7	17346	3889	4302	414
bin764	PA99.AGEnt_accessory_0204_length_503	PA99	503	92	503	412
bin765	PA7.AGEnt_accessory_0146_length_17346	PA7	17346	2136	2546	411
bin766	PA7.AGEnt_accessory_0225_length_407	PA7	407	1	407	407
bin767	DK2.AGEnt_accessory_0003_length_927	DK2	927	521	927	407
bin768	LESB58.AGEnt_accessory_0056_length_42747	LESB58	42747	1965	2370	406
bin769	PACS2.AGEnt_accessory_0024_length_7902	PACS2	7902	1449	1847	399
bin770	PA7.AGEnt_accessory_0083_length_2268	PA7	2268	1	398	398
bin771	19BR.AGEnt_accessory_0165_length_1283	19BR	1283	1	397	397
bin772	PA99.AGEnt_accessory_0040_length_10273	PA99	10273	7552	7946	395
bin773	PA7.AGEnt_accessory_0326_length_74542	PA7	74542	69464	69855	392
bin774	PA7.AGEnt_accessory_0147_length_39891	PA7	39891	36008	36398	391
bin775	M18.AGEnt_accessory_0056_length_42657	M18	42657	36024	36413	390
bin776	B136-33.AGEnt_accessory_0086_length_1503	B136-33	1503	1116	1503	388
bin777	M18.AGEnt_accessory_0057_length_1069	M18	1069	550	936	387
bin778	PACS2.AGEnt_accessory_0027_length_96118	PACS2	96118	91487	91872	386
bin779	PA7.AGEnt_accessory_0236_length_384	PA7	384	1	384	384
bin780	19BR.AGEnt_accessory_0149_length_379	19BR	379	1	379	379
bin781	PA7.AGEnt_accessory_0169_length_9933	PA7	9933	1944	2321	378
bin782	M18.AGEnt_accessory_0056_length_42657	M18	42657	18116	18486	371
bin783	NCGM2.S1.AGEnt_accessory_0148_length_38281	NCGM2.S1	38281	2059	2429	371
bin784	213BR.AGEnt_accessory_0110_length_106246	213BR	106246	27359	27728	370
bin785	PA7.AGEnt_accessory_0096_length_368	PA7	368	1	368	368
bin786	PA7.AGEnt_accessory_0326_length_74542	PA7	74542	9294	9661	368
bin787	PA7.AGEnt_accessory_0405_length_367	PA7	367	1	367	367
bin788	PA99.AGEnt_accessory_0047_length_17326	PA99	17326	1	364	364
bin789	PA7.AGEnt_accessory_0064_length_363	PA7	363	1	363	363
bin790	PA7.AGEnt_accessory_0422_length_2226	PA7	2226	1286	1648	363
bin791	PAO1.AGEnt_accessory_0040_length_4531	PAO1	4531	2935	3296	362
bin792	PA7.AGEnt_accessory_0026_length_361	PA7	361	1	361	361
bin793	PA7.AGEnt_accessory_0385_length_361	PA7	361	1	361	361
bin794	PA103.AGEnt_accessory_0097_length_361	PA103	361	1	361	361
bin795	M18.AGEnt_accessory_0032_length_359	M18	359	1	359	359
bin796	LESB58.AGEnt_accessory_0040_length_42137	LESB58	42137	10814	11172	359
bin797	NCGM2.S1.AGEnt_accessory_0116_length_358	NCGM2.S1	358	1	358	358
bin798	PA7.AGEnt_accessory_0108_length_357	PA7	357	1	357	357
bin799	NCGM2.S1.AGEnt_accessory_0032_length_46977	NCGM2.S1	46977	37511	37867	357
bin800	M18.AGEnt_accessory_0149_length_3440	M18	3440	3085	3440	356
bin801	PA99.AGEnt_accessory_0091_length_7398	PA99	7398	1452	1806	355
bin802	PACS2.AGEnt_accessory_0027_length_96118	PACS2	96118	20861	21213	353
bin803	19BR.AGEnt_accessory_0172_length_352	19BR	352	1	352	352
bin804	LESB58.AGEnt_accessory_0062_length_2268	LESB58	2268	1210	1561	352
bin805	PA14.AGEnt_accessory_0161_length_99258	PA14	99258	85753	86100	348
bin806	PA7.AGEnt_accessory_0430_length_347	PA7	347	1	347	347
bin807	DK2.AGEnt_accessory_0148_length_82444	DK2	82444	64289	64635	347
bin808	PA7.AGEnt_accessory_0344_length_346	PA7	346	1	346	346
bin809	RP73.AGEnt_accessory_0121_length_346	RP73	346	1	346	346
bin810	PA99.AGEnt_accessory_0140_length_1448	PA99	1448	1105	1448	344
bin811	PA7.AGEnt_accessory_0396_length_342	PA7	342	1	342	342
bin812	PA7.AGEnt_accessory_0409_length_342	PA7	342	1	342	342
bin813	PA103.AGEnt_accessory_0028_length_7607	PA103	7607	2275	2615	341
bin814	NCGM2.S1.AGEnt_accessory_0148_length_38281	NCGM2.S1	38281	652	992	341
bin815	PA7.AGEnt_accessory_0146_length_17346	PA7	17346	5498	5837	340
bin816	PA7.AGEnt_accessory_0152_length_339	PA7	339	1	339	339
bin817	RP73.AGEnt_accessory_0002_length_4362	RP73	4362	1	338	338
bin818	LESB58.AGEnt_accessory_0057_length_951	LESB58	951	1	337	337
bin819	213BR.AGEnt_accessory_0066_length_336	213BR	336	1	336	336
bin820	PA7.AGEnt_accessory_0224_length_335	PA7	335	1	335	335
bin821	PACS2.AGEnt_accessory_0030_length_1299	PACS2	1299	966	1299	334
bin822	19BR.AGEnt_accessory_0189_length_330	19BR	330	1	330	330
bin823	19BR.AGEnt_accessory_0174_length_327	19BR	327	1	327	327
bin824	PA7.AGEnt_accessory_0364_length_327	PA7	327	1	327	327
bin825	PA7.AGEnt_accessory_0146_length_17346	PA7	17346	5948	6274	327
bin826	PA7.AGEnt_accessory_0416_length_323	PA7	323	1	323	323
bin827	PA7.AGEnt_accessory_0376_length_4846	PA7	4846	724	1044	321
bin828	PA103.AGEnt_accessory_0188_length_3869	PA103	3869	1	320	320
bin829	M18.AGEnt_accessory_0056_length_42657	M18	42657	10961	11278	318
bin830	PA103.AGEnt_accessory_0175_length_1450	PA103	1450	1134	1450	317
bin831	B136-33.AGEnt_accessory_0056_length_3252	B136-33	3252	1	315	315
bin832	19BR.AGEnt_accessory_0029_length_4544	19BR	4544	3347	3660	314
bin833	PA7.AGEnt_accessory_0175_length_313	PA7	313	1	313	313
bin834	PACS2.AGEnt_accessory_0138_length_310	PACS2	310	1	310	310
bin835	PA7.AGEnt_accessory_0395_length_309	PA7	309	1	309	309
bin836	19BR.AGEnt_accessory_0034_length_5690	19BR	5690	2647	2955	309
bin837	PA7.AGEnt_accessory_0233_length_307	PA7	307	1	307	307
bin838	PA103.AGEnt_accessory_0101_length_2732	PA103	2732	1401	1707	307
bin839	PA7.AGEnt_accessory_0223_length_306	PA7	306	1	306	306
bin840	RP73.AGEnt_accessory_0038_length_12209	RP73	12209	11758	12061	304
bin841	PA7.AGEnt_accessory_0386_length_303	PA7	303	1	303	303
bin842	B136-33.AGEnt_accessory_0125_length_7505	B136-33	7505	1	303	303
bin843	19BR.AGEnt_accessory_0168_length_55105	19BR	55105	38720	39019	300
bin844	PA103.AGEnt_accessory_0096_length_1309	PA103	1309	1	299	299
bin845	PA7.AGEnt_accessory_0149_length_296	PA7	296	1	296	296
bin846	PA7.AGEnt_accessory_0319_length_295	PA7	295	1	295	295
bin847	PA7.AGEnt_accessory_0199_length_293	PA7	293	1	293	293
bin848	LESB58.AGEnt_accessory_0025_length_12179	LESB58	12179	4346	4638	293
bin849	PA99.AGEnt_accessory_0047_length_17326	PA99	17326	4983	5273	291
bin850	LESB58.AGEnt_accessory_0169_length_286	LESB58	286	1	286	286
bin851	PA7.AGEnt_accessory_0333_length_286	PA7	286	1	286	286
bin852	19BR.AGEnt_accessory_0121_length_285	19BR	285	1	285	285
bin853	DK2.AGEnt_accessory_0148_length_82444	DK2	82444	40763	41046	284
bin854	19BR.AGEnt_accessory_0107_length_49797	19BR	49797	33479	33760	282
bin855	NCGM2.S1.AGEnt_accessory_0079_length_49918	NCGM2.S1	49918	48950	49231	282
bin856	PA14.AGEnt_accessory_0002_length_2809	PA14	2809	1312	1592	281
bin857	213BR.AGEnt_accessory_0001_length_280	213BR	280	1	280	280
bin858	B136-33.AGEnt_accessory_0142_length_7118	B136-33	7118	87	366	280
bin859	PA7.AGEnt_accessory_0393_length_278	PA7	278	1	278	278
bin860	PA7.AGEnt_accessory_0028_length_277	PA7	277	1	277	277
bin861	PA7.AGEnt_accessory_0359_length_277	PA7	277	1	277	277
bin862	19BR.AGEnt_accessory_0119_length_1995	19BR	1995	1719	1995	277
bin863	DK2.AGEnt_accessory_0130_length_2347	DK2	2347	2073	2347	275
bin864	19BR.AGEnt_accessory_0166_length_274	19BR	274	1	274	274
bin865	B136-33.AGEnt_accessory_0175_length_274	B136-33	274	1	274	274
bin866	DK2.AGEnt_accessory_0146_length_274	DK2	274	1	274	274
bin867	PA7.AGEnt_accessory_0209_length_274	PA7	274	1	274	274
bin868	PACS2.AGEnt_accessory_0029_length_274	PACS2	274	1	274	274
bin869	PA7.AGEnt_accessory_0014_length_273	PA7	273	1	273	273
bin870	PA14.AGEnt_accessory_0141_length_3491	PA14	3491	883	1155	273
bin871	LESB58.AGEnt_accessory_0056_length_42747	LESB58	42747	10373	10645	273
bin872	RP73.AGEnt_accessory_0038_length_12209	RP73	12209	727	999	273
bin873	19BR.AGEnt_accessory_0192_length_272	19BR	272	1	272	272
bin874	PA7.AGEnt_accessory_0171_length_272	PA7	272	1	272	272
bin875	LESB58.AGEnt_accessory_0040_length_42137	LESB58	42137	18414	18685	272
bin876	PA7.AGEnt_accessory_0327_length_271	PA7	271	1	271	271
bin877	NCGM2.S1.AGEnt_accessory_0041_length_84003	NCGM2.S1	84003	59068	59337	270
bin878	B136-33.AGEnt_accessory_0098_length_37193	B136-33	37193	2895	3164	270
bin879	LESB58.AGEnt_accessory_0018_length_268	LESB58	268	1	268	268
bin880	213BR.AGEnt_accessory_0010_length_340	213BR	340	1	268	268
bin881	PA7.AGEnt_accessory_0083_length_2268	PA7	2268	2005	2268	264
bin882	M18.AGEnt_accessory_0177_length_1151	M18	1151	889	1151	263
bin883	M18.AGEnt_accessory_0090_length_10274	M18	10274	224	484	261
bin884	PA7.AGEnt_accessory_0138_length_260	PA7	260	1	260	260
bin885	PA7.AGEnt_accessory_0334_length_1217	PA7	1217	1	260	260
bin886	PA7.AGEnt_accessory_0065_length_259	PA7	259	1	259	259
bin887	PA7.AGEnt_accessory_0123_length_259	PA7	259	1	259	259
bin888	19BR.AGEnt_accessory_0168_length_55105	19BR	55105	35494	35751	258
bin889	B136-33.AGEnt_accessory_0076_length_5037	B136-33	5037	1	258	258
bin890	DK2.AGEnt_accessory_0070_length_256	DK2	256	1	256	256
bin891	PA103.AGEnt_accessory_0090_length_3438	PA103	3438	3186	3438	253
bin892	PA7.AGEnt_accessory_0310_length_248	PA7	248	1	248	248
bin893	PA7.AGEnt_accessory_0150_length_246	PA7	246	1	246	246
bin894	PA7.AGEnt_accessory_0212_length_246	PA7	246	1	246	246
bin895	PA7.AGEnt_accessory_0012_length_1342	PA7	1342	1	246	246
bin896	PAO1.AGEnt_accessory_0180_length_1108	PAO1	1108	864	1108	245
bin897	PA7.AGEnt_accessory_0093_length_244	PA7	244	1	244	244
bin898	PA7.AGEnt_accessory_0029_length_237	PA7	237	1	237	237
bin899	PA7.AGEnt_accessory_0062_length_3236	PA7	3236	3001	3236	236
bin900	PA7.AGEnt_accessory_0291_length_235	PA7	235	1	235	235
bin901	B136-33.AGEnt_accessory_0031_length_234	B136-33	234	1	234	234
bin902	PA7.AGEnt_accessory_0168_length_234	PA7	234	1	234	234
bin903	PA7.AGEnt_accessory_0293_length_234	PA7	234	1	234	234
bin904	19BR.AGEnt_accessory_0118_length_44150	19BR	44150	38429	38662	234
bin905	PA99.AGEnt_accessory_0135_length_9280	PA99	9280	3325	3557	233
bin906	19BR.AGEnt_accessory_0168_length_55105	19BR	55105	37523	37755	233
bin907	DK2.AGEnt_accessory_0069_length_102948	DK2	102948	21663	21894	232
bin908	19BR.AGEnt_accessory_0088_length_231	19BR	231	1	231	231
bin909	19BR.AGEnt_accessory_0038_length_230	19BR	230	1	230	230
bin910	B136-33.AGEnt_accessory_0173_length_230	B136-33	230	1	230	230
bin911	19BR.AGEnt_accessory_0168_length_55105	19BR	55105	39086	39315	230
bin912	PA99.AGEnt_accessory_0136_length_68475	PA99	68475	43692	43920	229
bin913	B136-33.AGEnt_accessory_0155_length_227	B136-33	227	1	227	227
bin914	PA7.AGEnt_accessory_0197_length_227	PA7	227	1	227	227
bin915	PACS2.AGEnt_accessory_0183_length_227	PACS2	227	1	227	227
bin916	19BR.AGEnt_accessory_0185_length_226	19BR	226	1	226	226
bin917	M18.AGEnt_accessory_0178_length_226	M18	226	1	226	226
bin918	DK2.AGEnt_accessory_0119_length_3085	DK2	3085	1	226	226
bin919	RP73.AGEnt_accessory_0127_length_6450	RP73	6450	3066	3291	226
bin920	PA7.AGEnt_accessory_0287_length_225	PA7	225	1	225	225
bin921	M18.AGEnt_accessory_0154_length_2878	M18	2878	1700	1924	225
bin922	PA7.AGEnt_accessory_0139_length_223	PA7	223	1	223	223
bin923	PA7.AGEnt_accessory_0207_length_1511	PA7	1511	1289	1511	223
bin924	PA7.AGEnt_accessory_0426_length_222	PA7	222	1	222	222
bin925	PA7.AGEnt_accessory_0234_length_221	PA7	221	1	221	221
bin926	PA7.AGEnt_accessory_0082_length_220	PA7	220	1	220	220
bin927	19BR.AGEnt_accessory_0086_length_219	19BR	219	1	219	219
bin928	19BR.AGEnt_accessory_0139_length_218	19BR	218	1	218	218
bin929	PAO1.AGEnt_accessory_0030_length_4457	PAO1	4457	3807	4024	218
bin930	PAO1.AGEnt_accessory_0112_length_11769	PAO1	11769	11553	11769	217
bin931	PA14.AGEnt_accessory_0092_length_10878	PA14	10878	10662	10878	217
bin932	19BR.AGEnt_accessory_0075_length_216	19BR	216	1	216	216
bin933	PA7.AGEnt_accessory_0078_length_215	PA7	215	1	215	215
bin934	PA7.AGEnt_accessory_0116_length_213	PA7	213	1	213	213
bin935	PA7.AGEnt_accessory_0211_length_213	PA7	213	1	213	213
bin936	PA7.AGEnt_accessory_0097_length_212	PA7	212	1	212	212
bin937	PA7.AGEnt_accessory_0309_length_212	PA7	212	1	212	212
bin938	RP73.AGEnt_accessory_0043_length_4256	RP73	4256	1421	1632	212
bin939	PA7.AGEnt_accessory_0372_length_211	PA7	211	1	211	211
bin940	PA7.AGEnt_accessory_0146_length_17346	PA7	17346	2669	2879	211
bin941	PA7.AGEnt_accessory_0075_length_210	PA7	210	1	210	210
bin942	PA7.AGEnt_accessory_0375_length_7791	PA7	7791	7582	7791	210
bin943	PA103.AGEnt_accessory_0220_length_1398	PA103	1398	1190	1398	209
bin944	PA7.AGEnt_accessory_0070_length_208	PA7	208	1	208	208
bin945	PA7.AGEnt_accessory_0243_length_208	PA7	208	1	208	208
bin946	PA14.AGEnt_accessory_0084_length_2509	PA14	2509	1	208	208
bin947	LESB58.AGEnt_accessory_0086_length_111709	LESB58	111709	73763	73968	206
bin948	M18.AGEnt_accessory_0143_length_4847	M18	4847	4642	4847	206
bin949	PA7.AGEnt_accessory_0322_length_205	PA7	205	1	205	205
bin950	PA7.AGEnt_accessory_0008_length_203	PA7	203	1	203	203
bin951	PA7.AGEnt_accessory_0001_length_200	PA7	200	1	200	200
bin952	PA7.AGEnt_accessory_0041_length_200	PA7	200	1	200	200
