# Supplementary material for: ClustAGE: a tool for clustering and distribution analysis of bacterial accessory genomic elements
Source: BMC Bioinformatics. 2018 Apr 20;19:150. doi: 10.1186/s12859-018-2154-x (PMC5910555; doi:10.1186/s12859-018-2154-x)
Supplement: Supplementary file 2 — Archive containing output files from ClustAGE analysis of accessory genome sequence files found in Additional file 1. (ZIP 18100 kb) [file 12859_2018_2154_MOESM2_ESM.zip › PA_14genomes_clustage_command.txt]

/Users/hauserlab/Documents/Scripting/ClustAGE/ClustAGE.pl
version: 0.7.7
Support software:
blastn (version: 2.3.0)
makeblastdb (version: 2.3.0)
bwa (version: 0.7.13)
gnuplot (version: 5.0)

Started at 9:13:38 on 9/12/2017

Input list (file|f): file_list.txt
Annotation files (annot): annotation_list.txt
Minimum e-value (evalue|e): 1e-06
Minimum sequence identity % (pctid|i): 85
Maximum alignment number (maxalign|a): 100000
Minimum accessory element size (min_age|x): 200
Minimum alignment length (min_align): 100
Output prefix (out|o): PA_14genomes_clustage
Skip outputting csv (--skip_se): No
Minimum csv subelment size (min_se|s): 1
Minimum sublement sequence size (min_se_seq): 100
Minimum genome number (min_gen|g): 1
Output graphics (graph|p): Yes

Read correction file (reads|r): read_list.txt
Core genome sequence (core|c): ../PA_12genomes_PAO1ref.backbone.fasta
Minimum read depth (depth|d): 5

Verbose output (verbose|v): Yes
Threads (threads|t): 8
