# Supplementary material for: ClustAGE: a tool for clustering and distribution analysis of bacterial accessory genomic elements
Source: BMC Bioinformatics. 2018 Apr 20;19:150. doi: 10.1186/s12859-018-2154-x (PMC5910555; doi:10.1186/s12859-018-2154-x)
Supplement: Supplementary file 4 — ClustAGE output characteristics. (XLSX 58 kb) [file 12859_2018_2154_MOESM4_ESM.xlsx]

## Sheet: Sheet1
Supplemental Table 1: ClustAGE output characteristics
ClustAGE alignment cutoff	0.8	0.85	0.9
# bins	964	952	920
Total bin sequence length (bp)	4043214	4207472	4544034
Average bin sequence length (bp)	4199	4420	4945
Average # bins per genome	69	68	66
Min # bins per genome	15	17	12
Max # bins per genome	271	270	272
Average total bin length per genome (bp)	288801	300534	324574
Min total bin length per genome (bp)	34962	39720	41365
Max total bin length per genome (bp)	879879	897494	924765
# subelements	2579	2346	2113
Average # subelements per bin	2.7	2.5	2.3
Min # subelements per bin	1	1	1
Max # subelements per bin	122	120	114
Average subelement size (bp)	1568	1793	2152
Min subelement size (bp)	1	1	1
Max subelement size (bp)	38696	40966	59337
% unique sequence1	57.7	59.5	61.8
READ CORRECTED
Strain: PA99
Total added (bp)	2200	2080	3823
% increase in total genome accessory length	0.3	0.3	0.5
# bins with added sequence	56	45	48
Average added per bin (bp)	39	46	80
Min added per bin (bp)	1	1	1
Max added per bin (bp)	350	350	1252
Strain: PA103
Total added (bp)	4016	5306	5449
% increase in total genome accessory length	0.4	0.6	0.6
# bins with added sequence	55	60	52
Average added per bin (bp)	73	100	105
Min added per bin (bp)	1	1	1
Max added per bin (bp)	1247	1247	1430
# subelements	2612	2382	2135
Average # subelements per bin	2.7	2.5	2.3
Min # subelements per bin	1	1	1
Max # subelements per bin	124	122	116
Average subelement size (bp)	1548	1766	2128
Min subelement size (bp)	1	1	1
Max subelement size (bp)	38696	40966	59337
Comparison of ClustAGE results at different minimum sequence alignment percent identity settings
1Percentage of all subelement sequence, by length, that is found in only one of the 14 comparator genomes.
