# Supplementary material for: ClustAGE: a tool for clustering and distribution analysis of bacterial accessory genomic elements
Source: BMC Bioinformatics. 2018 Apr 20;19:150. doi: 10.1186/s12859-018-2154-x (PMC5910555; doi:10.1186/s12859-018-2154-x)
Supplement: Supplementary file 6 — Comparison of ClustAGE results with pairwise gene ortholog analysis. (XLSX 54 kb) [file 12859_2018_2154_MOESM6_ESM.xlsx]

## Sheet: Sheet1
Supplemental Table 2: Comparison of ClustAGE results with pairwise gene ortholog analysis
ClustAGE alignment cutoff	0.8	0.85	0.9
# reference genes	3106	3260	3594
# comparisons	40378	42380	46722
No minimum RBB % identity
# confirmed (%)	36,945 (91.50%)	38,113 (89.93%)	40,770 (87.26%)
# ClustAGE+/Ortholog- (%)	616 (1.53%)	581 (1.37%)	547 (1.17%)
#ClustAGE-/Ortholog+ (%)	2,817 (6.98%)	3,686 (8.70%)	5,405 (11.57%)
RBB % identity ≥ 85%
# confirmed (%)	39,370 (97.50%)	41,176 (97.16%)	44,483 (95.21%)
# ClustAGE+/Ortholog- (%)	930 (2.30%)	761 (1.80%)	630 (1.35%)
#ClustAGE-/Ortholog+ (%)	78 (0.19%)	443 (1.05%)	1,609 (3.44%)
RBB % identity ≥ 85% and tblastn
# confirmed (%)	39,813 (98.60%)	41,609 (98.18%)	44,900 (96.10%)
# ClustAGE+/Ortholog- (%)	487 (1.21%)	328 (0.77%)	213 (0.46%)
#ClustAGE-/Ortholog+ (%)	78 (0.19%)	443 (1.05%)	1,609 (3.44%)
Comparisons of determinations of gene presence or absence based on ClustAGE alignments to determination of orthologous genes based on reciprocal best blast hit (RBB) analysis of annotated genes in the accessory genomes of each strain. Results were determined when no minimum percent identity was imposed on RBB alignments, when a minimum of 85% sequence identity was imposed on RBB alignments, and w…
